# Supplementary material for: Novel insights into breast cancer copy number genetic heterogeneity revealed by single-cell genome sequencing
Source: eLife. 2020 May 13;9:e51480. doi: 10.7554/eLife.51480 (PMC7220379; doi:10.7554/eLife.51480)
Supplement: Figure 1—source data 1. [file elife-51480-fig1-data1.xlsx.zip]

Archive with 3 entries (2 files):
- meta.data.20200227.xlsx
- __MACOSX/
- __MACOSX/._meta.data.20200227.xlsx
