# Supplementary material for: Novel insights into breast cancer copy number genetic heterogeneity revealed by single-cell genome sequencing
Source: eLife. 2020 May 13;9:e51480. doi: 10.7554/eLife.51480 (PMC7220379; doi:10.7554/eLife.51480)
Supplement: Figure 1—source data 1. [file elife-51480-fig1-data1.xlsx.zip › meta.data.20200227.xlsx]

## Sheet: Sheet1
tumor.sample.id	pam50.subtype*	er.status**	pr.status**	her2.status**	patient.age	size***	ploidy****
1	LumA	pos	pos	neg	45	16x7 cm	2
58	LumA	pos	pos	neg	39	1.8x1.8 cm	1.9
5	LumA	pos	pos	neg	43	3.4x2.1 cm	2.9
37	LumA	pos	pos	neg	63	9.2x3.2 cm	3.4
4	LumB	pos	pos	pos	57	2.5x2.0 cm	2
41	LumB	pos	pos	neg	42	6.2x4.4 cm	1.8
31	LumB	pos	pos	neg	42	1.4x1 cm	2
15	LumB	pos	pos	pos	48	2.5x1.8 cm	3.2
9	HER2	neg	neg	pos	34	7.0x6.4 cm	3.2
14	HER2	pos	neg	pos	52	2.7x1.7 cm	3
6	HER2	neg	neg	pos	66	2.5x2.6 cm	3.4
16	HER2	pos	pos	pos	48	5.7x2.6 cm	3.9
11	Basal	neg	neg	neg	33	3.5x3.0 cm	1.5
20	Basal	neg	neg	neg	51	2.4x2.3 cm	1.7
59	Basal	neg	neg	neg	46	5.1x4.8 cm	3
22	Basal	neg	neg	neg	38	2.1x1.6 cm	2.6
*	Determined based on gene-expression profiling from RNASEQ data
**	Determined based on clinical immunohistological examination of pathology slides
***	Determined based on bilateral breast MRI evaluation
****	Determined based on flow cytometric analysis of nuclei stained with DNA intercalation dye DAPI
