# Supplementary material for: Novel insights into breast cancer copy number genetic heterogeneity revealed by single-cell genome sequencing
Source: eLife. 2020 May 13;9:e51480. doi: 10.7554/eLife.51480 (PMC7220379; doi:10.7554/eLife.51480)
Supplement: Figure 2—source data 1. [file elife-51480-fig2-data1.zip]

Archive with 33 entries (32 files):
- P1.CNA.calls.5k.seg.quantal.primary.txt
- __MACOSX/
- __MACOSX/._P1.CNA.calls.5k.seg.quantal.primary.txt
- P11.CNA.calls.5k.seg.quantal.primary.txt
- __MACOSX/._P11.CNA.calls.5k.seg.quantal.primary.txt
- P14.CNA.calls.5k.seg.quantal.primary.txt
- __MACOSX/._P14.CNA.calls.5k.seg.quantal.primary.txt
- P15.CNA.calls.5k.seg.quantal.primary.txt
- __MACOSX/._P15.CNA.calls.5k.seg.quantal.primary.txt
- P16.CNA.calls.5k.seg.quantal.primary.txt
- __MACOSX/._P16.CNA.calls.5k.seg.quantal.primary.txt
- P20.CNA.calls.5k.seg.quantal.primary.txt
- __MACOSX/._P20.CNA.calls.5k.seg.quantal.primary.txt
- P22.CNA.calls.5k.seg.quantal.primary.txt
- __MACOSX/._P22.CNA.calls.5k.seg.quantal.primary.txt
- P31.CNA.calls.5k.seg.quantal.primary.txt
- __MACOSX/._P31.CNA.calls.5k.seg.quantal.primary.txt
- P37.CNA.calls.5k.seg.quantal.primary.txt
- __MACOSX/._P37.CNA.calls.5k.seg.quantal.primary.txt
- P4.CNA.calls.5k.seg.quantal.primary.txt
- __MACOSX/._P4.CNA.calls.5k.seg.quantal.primary.txt
- P41.CNA.calls.5k.seg.quantal.primary.txt
- __MACOSX/._P41.CNA.calls.5k.seg.quantal.primary.txt
- P5.CNA.calls.5k.seg.quantal.primary.txt
- __MACOSX/._P5.CNA.calls.5k.seg.quantal.primary.txt
- P58.CNA.calls.5k.seg.quantal.primary.txt
- __MACOSX/._P58.CNA.calls.5k.seg.quantal.primary.txt
- P59.CNA.calls.5k.seg.quantal.primary.txt
- __MACOSX/._P59.CNA.calls.5k.seg.quantal.primary.txt
- P6.CNA.calls.5k.seg.quantal.primary.txt
- __MACOSX/._P6.CNA.calls.5k.seg.quantal.primary.txt
- P9.CNA.calls.5k.seg.quantal.primary.txt
- __MACOSX/._P9.CNA.calls.5k.seg.quantal.primary.txt
