# Supplementary material for: Novel insights into breast cancer copy number genetic heterogeneity revealed by single-cell genome sequencing
Source: eLife. 2020 May 13;9:e51480. doi: 10.7554/eLife.51480 (PMC7220379; doi:10.7554/eLife.51480)
Supplement: Figure 2—source data 1. [file elife-51480-fig2-data1.zip › P1.CNA.calls.5k.seg.quantal.primary.txt]

chrom	chrompos	abspos	CTB8612.	CTB8614.	CTB8615.	CTB8617.	CTB8618.	CTB8621.	CTB8623.	CTB8628.	CTB8629.	CTB8631.	CTB8632.	CTB8688.	CTB8691.	CTB8694.	CTB8695.	CTB8696.	CTB8697.	CTB8699.	CTB8700.	CTB8702.	CTB8704.	CTB8706.	CTB8708.	CTB8710.	CTB8711.	CTB8712.	CTB8714.	CTB8715.	CTB8716.	CTB8720.	CTB8721.	CTB8723.	CTB8724.	CTB8730.	CTB8734.	CTB8735.
1	0	0	1.96210194274008	1.98910587297257	1.98728667111766	1.97598791560873	1.91251905777768	2.0151678351896	2.00374649946349	1.99321868025845	1.93602824438864	1.98705327593539	1.97766765080621	1.94014865173781	1.98398346224402	1.93949207425892	1.92822595953605	1.99639099674974	1.97837298493684	1.93599352030296	1.99225696615378	1.9905953796283	2.01459276279481	2.00013863424075	1.99709089961177	2.0060561427297	1.93616244429151	2.05156400326759	1.94251314834014	1.98026633889674	1.99556877424778	1.99183756506334	1.93289495140728	1.96877739725544	2.0348183364578	1.96642358441703	2.00847429848289	1.96468769337302
1	1311584	1311584	1.96210194274008	1.98910587297257	1.98728667111766	1.97598791560873	1.91251905777768	2.0151678351896	2.00374649946349	1.99321868025845	1.93602824438864	1.98705327593539	1.97766765080621	1.94014865173781	1.98398346224402	1.93949207425892	1.92822595953605	1.99639099674974	1.97837298493684	1.93599352030296	1.99225696615378	1.9905953796283	2.01459276279481	2.00013863424075	1.99709089961177	2.0060561427297	1.93616244429151	2.05156400326759	1.94251314834014	1.98026633889674	1.99556877424778	1.99183756506334	1.93289495140728	1.96877739725544	2.0348183364578	1.96642358441703	2.00847429848289	1.96468769337302
1	1988508	1988508	1.96210194274008	1.98910587297257	1.98728667111766	1.97598791560873	1.91251905777768	2.0151678351896	2.00374649946349	1.99321868025845	1.93602824438864	1.98705327593539	1.97766765080621	1.94014865173781	1.98398346224402	1.93949207425892	1.92822595953605	1.99639099674974	1.97837298493684	1.93599352030296	1.99225696615378	1.9905953796283	2.01459276279481	2.00013863424075	1.99709089961177	2.0060561427297	1.93616244429151	2.05156400326759	1.94251314834014	1.98026633889674	1.99556877424778	1.99183756506334	1.93289495140728	1.96877739725544	2.0348183364578	1.96642358441703	2.00847429848289	1.96468769337302
1	2529293	2529293	1.96210194274008	1.98910587297257	1.98728667111766	1.97598791560873	1.91251905777768	2.0151678351896	2.00374649946349	1.99321868025845	1.93602824438864	1.98705327593539	1.97766765080621	1.94014865173781	1.98398346224402	1.93949207425892	1.92822595953605	1.99639099674974	1.97837298493684	1.93599352030296	1.99225696615378	1.9905953796283	2.01459276279481	2.00013863424075	1.99709089961177	2.0060561427297	1.93616244429151	2.05156400326759	1.94251314834014	1.98026633889674	1.99556877424778	1.99183756506334	1.93289495140728	1.96877739725544	2.0348183364578	1.96642358441703	2.00847429848289	1.96468769337302
1	3144678	3144678	1.96210194274008	1.98910587297257	1.98728667111766	1.97598791560873	1.91251905777768	2.0151678351896	2.00374649946349	1.99321868025845	1.93602824438864	1.98705327593539	1.97766765080621	1.94014865173781	1.98398346224402	1.93949207425892	1.92822595953605	1.99639099674974	1.97837298493684	1.93599352030296	1.99225696615378	1.9905953796283	2.01459276279481	2.00013863424075	1.99709089961177	2.0060561427297	1.93616244429151	2.05156400326759	1.94251314834014	1.98026633889674	1.99556877424778	1.99183756506334	1.93289495140728	1.96877739725544	2.0348183364578	1.96642358441703	2.00847429848289	1.96468769337302
1	3664503	3664503	1.96210194274008	1.98910587297257	1.98728667111766	1.97598791560873	1.91251905777768	2.0151678351896	2.00374649946349	1.99321868025845	1.93602824438864	1.98705327593539	1.97766765080621	1.94014865173781	1.98398346224402	1.93949207425892	1.92822595953605	1.99639099674974	1.97837298493684	1.93599352030296	1.99225696615378	1.9905953796283	2.01459276279481	2.00013863424075	1.99709089961177	2.0060561427297	1.93616244429151	2.05156400326759	1.94251314834014	1.98026633889674	1.99556877424778	1.99183756506334	1.93289495140728	1.96877739725544	2.0348183364578	1.96642358441703	2.00847429848289	1.96468769337302
1	4369116	4369116	1.96210194274008	1.98910587297257	1.98728667111766	1.97598791560873	1.91251905777768	2.0151678351896	2.00374649946349	1.99321868025845	1.93602824438864	1.98705327593539	1.97766765080621	1.94014865173781	1.98398346224402	1.93949207425892	1.92822595953605	1.99639099674974	1.97837298493684	1.93599352030296	1.99225696615378	1.9905953796283	2.01459276279481	2.00013863424075	1.99709089961177	2.0060561427297	1.93616244429151	2.05156400326759	1.94251314834014	1.98026633889674	1.99556877424778	1.99183756506334	1.93289495140728	1.96877739725544	2.0348183364578	1.96642358441703	2.00847429848289	1.96468769337302
1	4893186	4893186	1.96210194274008	1.98910587297257	1.98728667111766	1.97598791560873	1.91251905777768	2.0151678351896	2.00374649946349	1.99321868025845	1.93602824438864	1.98705327593539	1.97766765080621	1.94014865173781	1.98398346224402	1.93949207425892	1.92822595953605	1.99639099674974	1.97837298493684	1.93599352030296	1.99225696615378	1.9905953796283	2.01459276279481	2.00013863424075	1.99709089961177	2.0060561427297	1.93616244429151	2.05156400326759	1.94251314834014	1.98026633889674	1.99556877424778	1.99183756506334	1.93289495140728	1.96877739725544	2.0348183364578	1.96642358441703	2.00847429848289	1.96468769337302
1	5434547	5434547	1.96210194274008	1.98910587297257	1.98728667111766	1.97598791560873	1.91251905777768	2.0151678351896	2.00374649946349	1.99321868025845	1.93602824438864	1.98705327593539	1.97766765080621	1.94014865173781	1.98398346224402	1.93949207425892	1.92822595953605	1.99639099674974	1.97837298493684	1.93599352030296	1.99225696615378	1.9905953796283	2.01459276279481	2.00013863424075	1.99709089961177	2.0060561427297	1.93616244429151	2.05156400326759	1.94251314834014	1.98026633889674	1.99556877424778	1.99183756506334	1.93289495140728	1.96877739725544	2.0348183364578	1.96642358441703	2.00847429848289	1.96468769337302
1	5964110	5964110	1.96210194274008	1.98910587297257	1.98728667111766	1.97598791560873	1.91251905777768	2.0151678351896	2.00374649946349	1.99321868025845	1.93602824438864	1.98705327593539	1.97766765080621	1.94014865173781	1.98398346224402	1.93949207425892	1.92822595953605	1.99639099674974	1.97837298493684	1.93599352030296	1.99225696615378	1.9905953796283	2.01459276279481	2.00013863424075	1.99709089961177	2.0060561427297	1.93616244429151	2.05156400326759	1.94251314834014	1.98026633889674	1.99556877424778	1.99183756506334	1.93289495140728	1.96877739725544	2.0348183364578	1.96642358441703	2.00847429848289	1.96468769337302
1	6523265	6523265	1.96210194274008	1.98910587297257	1.98728667111766	1.97598791560873	1.91251905777768	2.0151678351896	2.00374649946349	1.99321868025845	1.93602824438864	1.98705327593539	1.97766765080621	1.94014865173781	1.98398346224402	1.93949207425892	1.92822595953605	1.99639099674974	1.97837298493684	1.93599352030296	1.99225696615378	1.9905953796283	2.01459276279481	2.00013863424075	1.99709089961177	2.0060561427297	1.93616244429151	2.05156400326759	1.94251314834014	1.98026633889674	1.99556877424778	1.99183756506334	1.93289495140728	1.96877739725544	2.0348183364578	1.96642358441703	2.00847429848289	1.96468769337302
1	7082402	7082402	1.96210194274008	1.98910587297257	1.98728667111766	1.97598791560873	1.91251905777768	2.0151678351896	2.00374649946349	1.99321868025845	1.93602824438864	1.98705327593539	1.97766765080621	1.94014865173781	1.98398346224402	1.93949207425892	1.92822595953605	1.99639099674974	1.97837298493684	1.93599352030296	1.99225696615378	1.9905953796283	2.01459276279481	2.00013863424075	1.99709089961177	2.0060561427297	1.93616244429151	2.05156400326759	1.94251314834014	1.98026633889674	1.99556877424778	1.99183756506334	1.93289495140728	1.96877739725544	2.0348183364578	1.96642358441703	2.00847429848289	1.96468769337302
1	7616467	7616467	1.96210194274008	1.98910587297257	1.98728667111766	1.97598791560873	1.91251905777768	2.0151678351896	2.00374649946349	1.99321868025845	1.93602824438864	1.98705327593539	1.97766765080621	1.94014865173781	1.98398346224402	1.93949207425892	1.92822595953605	1.99639099674974	1.97837298493684	1.93599352030296	1.99225696615378	1.9905953796283	2.01459276279481	2.00013863424075	1.99709089961177	2.0060561427297	1.93616244429151	2.05156400326759	1.94251314834014	1.98026633889674	1.99556877424778	1.99183756506334	1.93289495140728	1.96877739725544	2.0348183364578	1.96642358441703	2.00847429848289	1.96468769337302
1	8179701	8179701	1.96210194274008	1.98910587297257	1.98728667111766	1.97598791560873	1.91251905777768	2.0151678351896	2.00374649946349	1.99321868025845	1.93602824438864	1.98705327593539	1.97766765080621	1.94014865173781	1.98398346224402	1.93949207425892	1.92822595953605	1.99639099674974	1.97837298493684	1.93599352030296	1.99225696615378	1.9905953796283	2.01459276279481	2.00013863424075	1.99709089961177	2.0060561427297	1.93616244429151	2.05156400326759	1.94251314834014	1.98026633889674	1.99556877424778	1.99183756506334	1.93289495140728	1.96877739725544	2.0348183364578	1.96642358441703	2.00847429848289	1.96468769337302
1	8750759	8750759	1.96210194274008	1.98910587297257	1.98728667111766	1.97598791560873	1.91251905777768	2.0151678351896	2.00374649946349	1.99321868025845	1.93602824438864	1.98705327593539	1.97766765080621	1.94014865173781	1.98398346224402	1.93949207425892	1.92822595953605	1.99639099674974	1.97837298493684	1.93599352030296	1.99225696615378	1.9905953796283	2.01459276279481	2.00013863424075	1.99709089961177	2.0060561427297	1.93616244429151	2.05156400326759	1.94251314834014	1.98026633889674	1.99556877424778	1.99183756506334	1.93289495140728	1.96877739725544	2.0348183364578	1.96642358441703	2.00847429848289	1.96468769337302
1	9336762	9336762	1.96210194274008	1.98910587297257	1.98728667111766	1.97598791560873	1.91251905777768	2.0151678351896	2.00374649946349	1.99321868025845	1.93602824438864	1.98705327593539	1.97766765080621	1.94014865173781	1.98398346224402	1.93949207425892	1.92822595953605	1.99639099674974	1.97837298493684	1.93599352030296	1.99225696615378	1.9905953796283	2.01459276279481	2.00013863424075	1.99709089961177	2.0060561427297	1.93616244429151	2.05156400326759	1.94251314834014	1.98026633889674	1.99556877424778	1.99183756506334	1.93289495140728	1.96877739725544	2.0348183364578	1.96642358441703	2.00847429848289	1.96468769337302
1	9924954	9924954	1.96210194274008	1.98910587297257	1.98728667111766	1.97598791560873	1.91251905777768	2.0151678351896	2.00374649946349	1.99321868025845	1.93602824438864	1.98705327593539	1.97766765080621	1.94014865173781	1.98398346224402	1.93949207425892	1.92822595953605	1.99639099674974	1.97837298493684	1.93599352030296	1.99225696615378	1.9905953796283	2.01459276279481	2.00013863424075	1.99709089961177	2.0060561427297	1.93616244429151	2.05156400326759	1.94251314834014	1.98026633889674	1.99556877424778	1.99183756506334	1.93289495140728	1.96877739725544	2.0348183364578	1.96642358441703	2.00847429848289	1.96468769337302
1	10539461	10539461	1.96210194274008	1.98910587297257	1.98728667111766	1.97598791560873	1.91251905777768	2.0151678351896	2.00374649946349	1.99321868025845	1.93602824438864	1.98705327593539	1.97766765080621	1.94014865173781	1.98398346224402	1.93949207425892	1.92822595953605	1.99639099674974	1.97837298493684	1.93599352030296	1.99225696615378	1.9905953796283	2.01459276279481	2.00013863424075	1.99709089961177	2.0060561427297	1.93616244429151	2.05156400326759	1.94251314834014	1.98026633889674	1.99556877424778	1.99183756506334	1.93289495140728	1.96877739725544	2.0348183364578	1.96642358441703	2.00847429848289	1.96468769337302
1	11088815	11088815	1.96210194274008	1.98910587297257	1.98728667111766	1.97598791560873	1.91251905777768	2.0151678351896	2.00374649946349	1.99321868025845	1.93602824438864	1.98705327593539	1.97766765080621	1.94014865173781	1.98398346224402	1.93949207425892	1.92822595953605	1.99639099674974	1.97837298493684	1.93599352030296	1.99225696615378	1.9905953796283	2.01459276279481	2.00013863424075	1.99709089961177	2.0060561427297	1.93616244429151	2.05156400326759	1.94251314834014	1.98026633889674	1.99556877424778	1.99183756506334	1.93289495140728	1.96877739725544	2.0348183364578	1.96642358441703	2.00847429848289	1.96468769337302
1	11659398	11659398	1.96210194274008	1.98910587297257	1.98728667111766	1.97598791560873	1.91251905777768	2.0151678351896	2.00374649946349	1.99321868025845	1.93602824438864	1.98705327593539	1.97766765080621	1.94014865173781	1.98398346224402	1.93949207425892	1.92822595953605	1.99639099674974	1.97837298493684	1.93599352030296	1.99225696615378	1.9905953796283	2.01459276279481	2.00013863424075	1.99709089961177	2.0060561427297	1.93616244429151	2.05156400326759	1.94251314834014	1.98026633889674	1.99556877424778	1.99183756506334	1.93289495140728	1.96877739725544	2.0348183364578	1.96642358441703	2.00847429848289	1.96468769337302
1	12236298	12236298	1.96210194274008	1.98910587297257	1.98728667111766	1.97598791560873	1.91251905777768	2.0151678351896	2.00374649946349	1.99321868025845	1.93602824438864	1.98705327593539	1.97766765080621	1.94014865173781	1.98398346224402	1.93949207425892	1.92822595953605	1.99639099674974	1.97837298493684	1.93599352030296	1.99225696615378	1.9905953796283	2.01459276279481	2.00013863424075	1.99709089961177	2.0060561427297	1.93616244429151	2.05156400326759	1.94251314834014	1.98026633889674	1.99556877424778	1.99183756506334	1.93289495140728	1.96877739725544	2.0348183364578	1.96642358441703	2.00847429848289	1.96468769337302
1	12790486	12790486	1.96210194274008	1.98910587297257	1.98728667111766	1.97598791560873	1.91251905777768	2.0151678351896	2.00374649946349	1.99321868025845	1.93602824438864	1.98705327593539	1.97766765080621	1.94014865173781	1.98398346224402	1.93949207425892	1.92822595953605	1.99639099674974	1.97837298493684	1.93599352030296	1.99225696615378	1.9905953796283	2.01459276279481	2.00013863424075	1.99709089961177	2.0060561427297	1.93616244429151	2.05156400326759	1.94251314834014	1.98026633889674	1.99556877424778	1.99183756506334	1.93289495140728	1.96877739725544	2.0348183364578	1.96642358441703	2.00847429848289	1.96468769337302
1	14208871	14208871	1.96210194274008	1.98910587297257	1.98728667111766	1.97598791560873	1.91251905777768	2.0151678351896	2.00374649946349	1.99321868025845	1.93602824438864	1.98705327593539	1.97766765080621	1.94014865173781	1.98398346224402	1.93949207425892	1.92822595953605	1.99639099674974	1.97837298493684	1.93599352030296	1.99225696615378	1.9905953796283	2.01459276279481	2.00013863424075	1.99709089961177	2.0060561427297	1.93616244429151	2.05156400326759	1.94251314834014	1.98026633889674	1.99556877424778	1.99183756506334	1.93289495140728	1.96877739725544	2.0348183364578	1.96642358441703	2.00847429848289	1.96468769337302
1	14754110	14754110	1.96210194274008	1.98910587297257	1.98728667111766	1.97598791560873	1.91251905777768	2.0151678351896	2.00374649946349	1.99321868025845	1.93602824438864	1.98705327593539	1.97766765080621	1.94014865173781	1.98398346224402	1.93949207425892	1.92822595953605	1.99639099674974	1.97837298493684	1.93599352030296	1.99225696615378	1.9905953796283	2.01459276279481	2.00013863424075	1.99709089961177	2.0060561427297	1.93616244429151	2.05156400326759	1.94251314834014	1.98026633889674	1.99556877424778	1.99183756506334	1.93289495140728	1.96877739725544	2.0348183364578	1.96642358441703	2.00847429848289	1.96468769337302
1	15289749	15289749	1.96210194274008	1.98910587297257	1.98728667111766	1.97598791560873	1.91251905777768	2.0151678351896	2.00374649946349	1.99321868025845	1.93602824438864	1.98705327593539	1.97766765080621	1.94014865173781	1.98398346224402	1.93949207425892	1.92822595953605	1.99639099674974	1.97837298493684	1.93599352030296	1.99225696615378	1.9905953796283	2.01459276279481	2.00013863424075	1.99709089961177	2.0060561427297	1.93616244429151	2.05156400326759	1.94251314834014	1.98026633889674	1.99556877424778	1.99183756506334	1.93289495140728	1.96877739725544	2.0348183364578	1.96642358441703	2.00847429848289	1.96468769337302
1	15848620	15848620	1.96210194274008	1.98910587297257	1.98728667111766	1.97598791560873	1.91251905777768	2.0151678351896	2.00374649946349	1.99321868025845	1.93602824438864	1.98705327593539	1.97766765080621	1.94014865173781	1.98398346224402	1.93949207425892	1.92822595953605	1.99639099674974	1.97837298493684	1.93599352030296	1.99225696615378	1.9905953796283	2.01459276279481	2.00013863424075	1.99709089961177	2.0060561427297	1.93616244429151	2.05156400326759	1.94251314834014	1.98026633889674	1.99556877424778	1.99183756506334	1.93289495140728	1.96877739725544	2.0348183364578	1.96642358441703	2.00847429848289	1.96468769337302
1	16446714	16446714	1.96210194274008	1.98910587297257	1.98728667111766	1.97598791560873	1.91251905777768	2.0151678351896	2.00374649946349	1.99321868025845	1.93602824438864	1.98705327593539	1.97766765080621	1.94014865173781	1.98398346224402	1.93949207425892	1.92822595953605	1.99639099674974	1.97837298493684	1.93599352030296	1.99225696615378	1.9905953796283	2.01459276279481	2.00013863424075	1.99709089961177	2.0060561427297	1.93616244429151	2.05156400326759	1.94251314834014	1.98026633889674	1.99556877424778	1.99183756506334	1.93289495140728	1.96877739725544	2.0348183364578	1.96642358441703	2.00847429848289	1.96468769337302
1	17307125	17307125	1.96210194274008	1.98910587297257	1.98728667111766	1.97598791560873	1.91251905777768	2.0151678351896	2.00374649946349	1.99321868025845	1.93602824438864	1.98705327593539	1.97766765080621	1.94014865173781	1.98398346224402	1.93949207425892	1.92822595953605	1.99639099674974	1.97837298493684	1.93599352030296	1.99225696615378	1.9905953796283	2.01459276279481	2.00013863424075	1.99709089961177	2.0060561427297	1.93616244429151	2.05156400326759	1.94251314834014	1.98026633889674	1.99556877424778	1.99183756506334	1.93289495140728	1.96877739725544	2.0348183364578	1.96642358441703	2.00847429848289	1.96468769337302
1	17878680	17878680	1.96210194274008	1.98910587297257	1.98728667111766	1.97598791560873	1.91251905777768	2.0151678351896	2.00374649946349	1.99321868025845	1.93602824438864	1.98705327593539	1.97766765080621	1.94014865173781	1.98398346224402	1.93949207425892	1.92822595953605	1.99639099674974	1.97837298493684	1.93599352030296	1.99225696615378	1.9905953796283	2.01459276279481	2.00013863424075	1.99709089961177	2.0060561427297	1.93616244429151	2.05156400326759	1.94251314834014	1.98026633889674	1.99556877424778	1.99183756506334	1.93289495140728	1.96877739725544	2.0348183364578	1.96642358441703	2.00847429848289	1.96468769337302
1	18403245	18403245	1.96210194274008	1.98910587297257	1.98728667111766	1.97598791560873	1.91251905777768	2.0151678351896	2.00374649946349	1.99321868025845	1.93602824438864	1.98705327593539	1.97766765080621	1.94014865173781	1.98398346224402	1.93949207425892	1.92822595953605	1.99639099674974	1.97837298493684	1.93599352030296	1.99225696615378	1.9905953796283	2.01459276279481	2.00013863424075	1.99709089961177	2.0060561427297	1.93616244429151	2.05156400326759	1.94251314834014	1.98026633889674	1.99556877424778	1.99183756506334	1.93289495140728	1.96877739725544	2.0348183364578	1.96642358441703	2.00847429848289	1.96468769337302
1	18925640	18925640	1.96210194274008	1.98910587297257	1.98728667111766	1.97598791560873	1.91251905777768	2.0151678351896	2.00374649946349	1.99321868025845	1.93602824438864	1.98705327593539	1.97766765080621	1.94014865173781	1.98398346224402	1.93949207425892	1.92822595953605	1.99639099674974	1.97837298493684	1.93599352030296	1.99225696615378	1.9905953796283	2.01459276279481	2.00013863424075	1.99709089961177	2.0060561427297	1.93616244429151	2.05156400326759	1.94251314834014	1.98026633889674	1.99556877424778	1.99183756506334	1.93289495140728	1.96877739725544	2.0348183364578	1.96642358441703	2.00847429848289	1.96468769337302
1	19452724	19452724	1.96210194274008	1.98910587297257	1.98728667111766	1.97598791560873	1.91251905777768	2.0151678351896	2.00374649946349	1.99321868025845	1.93602824438864	1.98705327593539	1.97766765080621	1.94014865173781	1.98398346224402	1.93949207425892	1.92822595953605	1.99639099674974	1.97837298493684	1.93599352030296	1.99225696615378	1.9905953796283	2.01459276279481	2.00013863424075	1.99709089961177	2.0060561427297	1.93616244429151	2.05156400326759	1.94251314834014	1.98026633889674	1.99556877424778	1.99183756506334	1.93289495140728	1.96877739725544	2.0348183364578	1.96642358441703	2.00847429848289	1.96468769337302
1	20014359	20014359	1.96210194274008	1.98910587297257	1.98728667111766	1.97598791560873	1.91251905777768	2.0151678351896	2.00374649946349	1.99321868025845	1.93602824438864	1.98705327593539	1.97766765080621	1.94014865173781	1.98398346224402	1.93949207425892	1.92822595953605	1.99639099674974	1.97837298493684	1.93599352030296	1.99225696615378	1.9905953796283	2.01459276279481	2.00013863424075	1.99709089961177	2.0060561427297	1.93616244429151	2.05156400326759	1.94251314834014	1.98026633889674	1.99556877424778	1.99183756506334	1.93289495140728	1.96877739725544	2.0348183364578	1.96642358441703	2.00847429848289	1.96468769337302
1	20575804	20575804	1.96210194274008	1.98910587297257	1.98728667111766	1.97598791560873	1.91251905777768	2.0151678351896	2.00374649946349	1.99321868025845	1.93602824438864	1.98705327593539	1.97766765080621	1.94014865173781	1.98398346224402	1.93949207425892	1.92822595953605	1.99639099674974	1.97837298493684	1.93599352030296	1.99225696615378	1.9905953796283	2.01459276279481	2.00013863424075	1.99709089961177	2.0060561427297	1.93616244429151	2.05156400326759	1.94251314834014	1.98026633889674	1.99556877424778	1.99183756506334	1.93289495140728	1.96877739725544	2.0348183364578	1.96642358441703	2.00847429848289	1.96468769337302
1	21126184	21126184	1.96210194274008	1.98910587297257	1.98728667111766	1.97598791560873	1.91251905777768	2.0151678351896	2.00374649946349	1.99321868025845	1.93602824438864	1.98705327593539	1.97766765080621	1.94014865173781	1.98398346224402	1.93949207425892	1.92822595953605	1.99639099674974	1.97837298493684	1.93599352030296	1.99225696615378	1.9905953796283	2.01459276279481	2.00013863424075	1.99709089961177	2.0060561427297	1.93616244429151	2.05156400326759	1.94251314834014	1.98026633889674	1.99556877424778	1.99183756506334	1.93289495140728	1.96877739725544	2.0348183364578	1.96642358441703	2.00847429848289	1.96468769337302
1	21698064	21698064	1.96210194274008	1.98910587297257	1.98728667111766	1.97598791560873	1.91251905777768	2.0151678351896	2.00374649946349	1.99321868025845	1.93602824438864	1.98705327593539	1.97766765080621	1.94014865173781	1.98398346224402	1.93949207425892	1.92822595953605	1.99639099674974	1.97837298493684	1.93599352030296	1.99225696615378	1.9905953796283	2.01459276279481	2.00013863424075	1.99709089961177	2.0060561427297	1.93616244429151	2.05156400326759	1.94251314834014	1.98026633889674	1.99556877424778	1.99183756506334	1.93289495140728	1.96877739725544	2.0348183364578	1.96642358441703	2.00847429848289	1.96468769337302
1	22303596	22303596	1.96210194274008	1.98910587297257	1.98728667111766	1.97598791560873	1.91251905777768	2.0151678351896	2.00374649946349	1.99321868025845	1.93602824438864	1.98705327593539	1.97766765080621	1.94014865173781	1.98398346224402	1.93949207425892	1.92822595953605	1.99639099674974	1.97837298493684	1.93599352030296	1.99225696615378	1.9905953796283	2.01459276279481	2.00013863424075	1.99709089961177	2.0060561427297	1.93616244429151	2.05156400326759	1.94251314834014	1.98026633889674	1.99556877424778	1.99183756506334	1.93289495140728	1.96877739725544	2.0348183364578	1.96642358441703	2.00847429848289	1.96468769337302
1	22867590	22867590	1.96210194274008	1.98910587297257	1.98728667111766	1.97598791560873	1.91251905777768	2.0151678351896	2.00374649946349	1.99321868025845	1.93602824438864	1.98705327593539	1.97766765080621	1.94014865173781	1.98398346224402	1.93949207425892	1.92822595953605	1.99639099674974	1.97837298493684	1.93599352030296	1.99225696615378	1.9905953796283	2.01459276279481	2.00013863424075	1.99709089961177	2.0060561427297	1.93616244429151	2.05156400326759	1.94251314834014	1.98026633889674	1.99556877424778	1.99183756506334	1.93289495140728	1.96877739725544	2.0348183364578	1.96642358441703	2.00847429848289	1.96468769337302
1	23407094	23407094	1.96210194274008	1.98910587297257	1.98728667111766	1.97598791560873	1.91251905777768	2.0151678351896	2.00374649946349	1.99321868025845	1.93602824438864	1.98705327593539	1.97766765080621	1.94014865173781	1.98398346224402	1.93949207425892	1.92822595953605	1.99639099674974	1.97837298493684	1.93599352030296	1.99225696615378	1.9905953796283	2.01459276279481	2.00013863424075	1.99709089961177	2.0060561427297	1.93616244429151	2.05156400326759	1.94251314834014	1.98026633889674	1.99556877424778	1.99183756506334	1.93289495140728	1.96877739725544	2.0348183364578	1.96642358441703	2.00847429848289	1.96468769337302
1	23983067	23983067	1.96210194274008	1.98910587297257	1.98728667111766	1.97598791560873	1.91251905777768	2.0151678351896	2.00374649946349	1.99321868025845	1.93602824438864	1.98705327593539	1.97766765080621	1.94014865173781	1.98398346224402	1.93949207425892	1.92822595953605	1.99639099674974	1.97837298493684	1.93599352030296	1.99225696615378	1.9905953796283	2.01459276279481	2.00013863424075	1.99709089961177	2.0060561427297	1.93616244429151	2.05156400326759	1.94251314834014	1.98026633889674	1.99556877424778	1.99183756506334	1.93289495140728	1.96877739725544	2.0348183364578	1.96642358441703	2.00847429848289	1.96468769337302
1	24666387	24666387	1.96210194274008	1.98910587297257	1.98728667111766	1.97598791560873	1.91251905777768	2.0151678351896	2.00374649946349	1.99321868025845	1.93602824438864	1.98705327593539	1.97766765080621	1.94014865173781	1.98398346224402	1.93949207425892	1.92822595953605	1.99639099674974	1.97837298493684	1.93599352030296	1.99225696615378	1.9905953796283	2.01459276279481	2.00013863424075	1.99709089961177	2.0060561427297	1.93616244429151	2.05156400326759	1.94251314834014	1.98026633889674	1.99556877424778	1.99183756506334	1.93289495140728	1.96877739725544	2.0348183364578	1.96642358441703	2.00847429848289	1.96468769337302
1	25238653	25238653	1.96210194274008	1.98910587297257	1.98728667111766	1.97598791560873	1.91251905777768	2.0151678351896	2.00374649946349	1.99321868025845	1.93602824438864	1.98705327593539	1.97766765080621	1.94014865173781	1.98398346224402	1.93949207425892	1.92822595953605	1.99639099674974	1.97837298493684	1.93599352030296	1.99225696615378	1.9905953796283	2.01459276279481	2.00013863424075	1.99709089961177	2.0060561427297	1.93616244429151	2.05156400326759	1.94251314834014	1.98026633889674	1.99556877424778	1.99183756506334	1.93289495140728	1.96877739725544	2.0348183364578	1.96642358441703	2.00847429848289	1.96468769337302
1	25879931	25879931	1.96210194274008	1.98910587297257	1.98728667111766	1.97598791560873	1.91251905777768	2.0151678351896	2.00374649946349	1.99321868025845	1.93602824438864	1.98705327593539	1.97766765080621	1.94014865173781	1.98398346224402	1.93949207425892	1.92822595953605	1.99639099674974	1.97837298493684	1.93599352030296	1.99225696615378	1.9905953796283	2.01459276279481	2.00013863424075	1.99709089961177	2.0060561427297	1.93616244429151	2.05156400326759	1.94251314834014	1.98026633889674	1.99556877424778	1.99183756506334	1.93289495140728	1.96877739725544	2.0348183364578	1.96642358441703	2.00847429848289	1.96468769337302
1	26437154	26437154	1.96210194274008	1.98910587297257	1.98728667111766	1.97598791560873	1.91251905777768	2.0151678351896	2.00374649946349	1.99321868025845	1.93602824438864	1.98705327593539	1.97766765080621	1.94014865173781	1.98398346224402	1.93949207425892	1.92822595953605	1.99639099674974	1.97837298493684	1.93599352030296	1.99225696615378	1.9905953796283	2.01459276279481	2.00013863424075	1.99709089961177	2.0060561427297	1.93616244429151	2.05156400326759	1.94251314834014	1.98026633889674	1.99556877424778	1.99183756506334	1.93289495140728	1.96877739725544	2.0348183364578	1.96642358441703	2.00847429848289	1.96468769337302
1	27036861	27036861	1.96210194274008	1.98910587297257	1.98728667111766	1.97598791560873	1.91251905777768	2.0151678351896	2.00374649946349	1.99321868025845	1.93602824438864	1.98705327593539	1.97766765080621	1.94014865173781	1.98398346224402	1.93949207425892	1.92822595953605	1.99639099674974	1.97837298493684	1.93599352030296	1.99225696615378	1.9905953796283	2.01459276279481	2.00013863424075	1.99709089961177	2.0060561427297	1.93616244429151	2.05156400326759	1.94251314834014	1.98026633889674	1.99556877424778	1.99183756506334	1.93289495140728	1.96877739725544	2.0348183364578	1.96642358441703	2.00847429848289	1.96468769337302
1	27644604	27644604	1.96210194274008	1.98910587297257	1.98728667111766	1.97598791560873	1.91251905777768	2.0151678351896	2.00374649946349	1.99321868025845	1.93602824438864	1.98705327593539	1.97766765080621	1.94014865173781	1.98398346224402	1.93949207425892	1.92822595953605	1.99639099674974	1.97837298493684	1.93599352030296	1.99225696615378	1.9905953796283	2.01459276279481	2.00013863424075	1.99709089961177	2.0060561427297	1.93616244429151	2.05156400326759	1.94251314834014	1.98026633889674	1.99556877424778	1.99183756506334	1.93289495140728	1.96877739725544	2.0348183364578	1.96642358441703	2.00847429848289	1.96468769337302
1	28228163	28228163	1.96210194274008	1.98910587297257	1.98728667111766	1.97598791560873	1.91251905777768	2.0151678351896	2.00374649946349	1.99321868025845	1.93602824438864	1.98705327593539	1.97766765080621	1.94014865173781	1.98398346224402	1.93949207425892	1.92822595953605	1.99639099674974	1.97837298493684	1.93599352030296	1.99225696615378	1.9905953796283	2.01459276279481	2.00013863424075	1.99709089961177	2.0060561427297	1.93616244429151	2.05156400326759	1.94251314834014	1.98026633889674	1.99556877424778	1.99183756506334	1.93289495140728	1.96877739725544	2.0348183364578	1.96642358441703	2.00847429848289	1.96468769337302
1	28838239	28838239	1.96210194274008	1.98910587297257	1.98728667111766	1.97598791560873	1.91251905777768	2.0151678351896	2.00374649946349	1.99321868025845	1.93602824438864	1.98705327593539	1.97766765080621	1.94014865173781	1.98398346224402	1.93949207425892	1.92822595953605	1.99639099674974	1.97837298493684	1.93599352030296	1.99225696615378	1.9905953796283	2.01459276279481	2.00013863424075	1.99709089961177	2.0060561427297	1.93616244429151	2.05156400326759	1.94251314834014	1.98026633889674	1.99556877424778	1.99183756506334	1.93289495140728	1.96877739725544	2.0348183364578	1.96642358441703	2.00847429848289	1.96468769337302
1	29459303	29459303	1.96210194274008	1.98910587297257	1.98728667111766	1.97598791560873	1.91251905777768	2.0151678351896	2.00374649946349	1.99321868025845	1.93602824438864	1.98705327593539	1.97766765080621	1.94014865173781	1.98398346224402	1.93949207425892	1.92822595953605	1.99639099674974	1.97837298493684	1.93599352030296	1.99225696615378	1.9905953796283	2.01459276279481	2.00013863424075	1.99709089961177	2.0060561427297	1.93616244429151	2.05156400326759	1.94251314834014	1.98026633889674	1.99556877424778	1.99183756506334	1.93289495140728	1.96877739725544	2.0348183364578	1.96642358441703	2.00847429848289	1.96468769337302
1	30152496	30152496	1.96210194274008	1.98910587297257	1.98728667111766	1.97598791560873	1.91251905777768	2.0151678351896	2.00374649946349	1.99321868025845	1.93602824438864	1.98705327593539	1.97766765080621	1.94014865173781	1.98398346224402	1.93949207425892	1.92822595953605	1.99639099674974	1.97837298493684	1.93599352030296	1.99225696615378	1.9905953796283	2.01459276279481	2.00013863424075	1.99709089961177	2.0060561427297	1.93616244429151	2.05156400326759	1.94251314834014	1.98026633889674	1.99556877424778	1.99183756506334	1.93289495140728	1.96877739725544	2.0348183364578	1.96642358441703	2.00847429848289	1.96468769337302
1	30680350	30680350	1.96210194274008	1.98910587297257	1.98728667111766	1.97598791560873	1.91251905777768	2.0151678351896	2.00374649946349	1.99321868025845	1.93602824438864	1.98705327593539	1.97766765080621	1.94014865173781	1.98398346224402	1.93949207425892	1.92822595953605	1.99639099674974	1.97837298493684	1.93599352030296	1.99225696615378	1.9905953796283	2.01459276279481	2.00013863424075	1.99709089961177	2.0060561427297	1.93616244429151	2.05156400326759	1.94251314834014	1.98026633889674	1.99556877424778	1.99183756506334	1.93289495140728	1.96877739725544	2.0348183364578	1.96642358441703	2.00847429848289	1.96468769337302
1	31224889	31224889	1.96210194274008	1.98910587297257	1.98728667111766	1.97598791560873	1.91251905777768	2.0151678351896	2.00374649946349	1.99321868025845	1.93602824438864	1.98705327593539	1.97766765080621	1.94014865173781	1.98398346224402	1.93949207425892	1.92822595953605	1.99639099674974	1.97837298493684	1.93599352030296	1.99225696615378	1.9905953796283	2.01459276279481	2.00013863424075	1.99709089961177	2.0060561427297	1.93616244429151	2.05156400326759	1.94251314834014	1.98026633889674	1.99556877424778	1.99183756506334	1.93289495140728	1.96877739725544	2.0348183364578	1.96642358441703	2.00847429848289	1.96468769337302
1	31802308	31802308	1.96210194274008	1.98910587297257	1.98728667111766	1.97598791560873	1.91251905777768	2.0151678351896	2.00374649946349	1.99321868025845	1.93602824438864	1.98705327593539	1.97766765080621	1.94014865173781	1.98398346224402	1.93949207425892	1.92822595953605	1.99639099674974	1.97837298493684	1.93599352030296	1.99225696615378	1.9905953796283	2.01459276279481	2.00013863424075	1.99709089961177	2.0060561427297	1.93616244429151	2.05156400326759	1.94251314834014	1.98026633889674	1.99556877424778	1.99183756506334	1.93289495140728	1.96877739725544	2.0348183364578	1.96642358441703	2.00847429848289	1.96468769337302
1	32351708	32351708	1.96210194274008	1.98910587297257	1.98728667111766	1.97598791560873	1.91251905777768	2.0151678351896	2.00374649946349	1.99321868025845	1.93602824438864	1.98705327593539	1.97766765080621	1.94014865173781	1.98398346224402	1.93949207425892	1.92822595953605	1.99639099674974	1.97837298493684	1.93599352030296	1.99225696615378	1.9905953796283	2.01459276279481	2.00013863424075	1.99709089961177	2.0060561427297	1.93616244429151	2.05156400326759	1.94251314834014	1.98026633889674	1.99556877424778	1.99183756506334	1.93289495140728	1.96877739725544	2.0348183364578	1.96642358441703	2.00847429848289	1.96468769337302
1	32956662	32956662	1.96210194274008	1.98910587297257	1.98728667111766	1.97598791560873	1.91251905777768	2.0151678351896	2.00374649946349	1.99321868025845	1.93602824438864	1.98705327593539	1.97766765080621	1.94014865173781	1.98398346224402	1.93949207425892	1.92822595953605	1.99639099674974	1.97837298493684	1.93599352030296	1.99225696615378	1.9905953796283	2.01459276279481	2.00013863424075	1.99709089961177	2.0060561427297	1.93616244429151	2.05156400326759	1.94251314834014	1.98026633889674	1.99556877424778	1.99183756506334	1.93289495140728	1.96877739725544	2.0348183364578	1.96642358441703	2.00847429848289	1.96468769337302
1	33562070	33562070	1.96210194274008	1.98910587297257	1.98728667111766	1.97598791560873	1.91251905777768	2.0151678351896	2.00374649946349	1.99321868025845	1.93602824438864	1.98705327593539	1.97766765080621	1.94014865173781	1.98398346224402	1.93949207425892	1.92822595953605	1.99639099674974	1.97837298493684	1.93599352030296	1.99225696615378	1.9905953796283	2.01459276279481	2.00013863424075	1.99709089961177	2.0060561427297	1.93616244429151	2.05156400326759	1.94251314834014	1.98026633889674	1.99556877424778	1.99183756506334	1.93289495140728	1.96877739725544	2.0348183364578	1.96642358441703	2.00847429848289	1.96468769337302
1	34100961	34100961	1.96210194274008	1.98910587297257	1.98728667111766	1.97598791560873	1.91251905777768	2.0151678351896	2.00374649946349	1.99321868025845	1.93602824438864	1.98705327593539	1.97766765080621	1.94014865173781	1.98398346224402	1.93949207425892	1.92822595953605	1.99639099674974	1.97837298493684	1.93599352030296	1.99225696615378	1.9905953796283	2.01459276279481	2.00013863424075	1.99709089961177	2.0060561427297	1.93616244429151	2.05156400326759	1.94251314834014	1.98026633889674	1.99556877424778	1.99183756506334	1.93289495140728	1.96877739725544	2.0348183364578	1.96642358441703	2.00847429848289	1.96468769337302
1	34637157	34637157	1.96210194274008	1.98910587297257	1.98728667111766	1.97598791560873	1.91251905777768	2.0151678351896	2.00374649946349	1.99321868025845	1.93602824438864	1.98705327593539	1.97766765080621	1.94014865173781	1.98398346224402	1.93949207425892	1.92822595953605	1.99639099674974	1.97837298493684	1.93599352030296	1.99225696615378	1.9905953796283	2.01459276279481	2.00013863424075	1.99709089961177	2.0060561427297	1.93616244429151	2.05156400326759	1.94251314834014	1.98026633889674	1.99556877424778	1.99183756506334	1.93289495140728	1.96877739725544	2.0348183364578	1.96642358441703	2.00847429848289	1.96468769337302
1	35170931	35170931	1.96210194274008	1.98910587297257	1.98728667111766	1.97598791560873	1.91251905777768	2.0151678351896	2.00374649946349	1.99321868025845	1.93602824438864	1.98705327593539	1.97766765080621	1.94014865173781	1.98398346224402	1.93949207425892	1.92822595953605	1.99639099674974	1.97837298493684	1.93599352030296	1.99225696615378	1.9905953796283	2.01459276279481	2.00013863424075	1.99709089961177	2.0060561427297	1.93616244429151	2.05156400326759	1.94251314834014	1.98026633889674	1.99556877424778	1.99183756506334	1.93289495140728	1.96877739725544	2.0348183364578	1.96642358441703	2.00847429848289	1.96468769337302
1	35750993	35750993	1.96210194274008	1.98910587297257	1.98728667111766	1.97598791560873	1.91251905777768	2.0151678351896	2.00374649946349	1.99321868025845	1.93602824438864	1.98705327593539	1.97766765080621	1.94014865173781	1.98398346224402	1.93949207425892	1.92822595953605	1.99639099674974	1.97837298493684	1.93599352030296	1.99225696615378	1.9905953796283	2.01459276279481	2.00013863424075	1.99709089961177	2.0060561427297	1.93616244429151	2.05156400326759	1.94251314834014	1.98026633889674	1.99556877424778	1.99183756506334	1.93289495140728	1.96877739725544	2.0348183364578	1.96642358441703	2.00847429848289	1.96468769337302
1	36319516	36319516	1.96210194274008	1.98910587297257	1.98728667111766	1.97598791560873	1.91251905777768	2.0151678351896	2.00374649946349	1.99321868025845	1.93602824438864	1.98705327593539	1.97766765080621	1.94014865173781	1.98398346224402	1.93949207425892	1.92822595953605	1.99639099674974	1.97837298493684	1.93599352030296	1.99225696615378	1.9905953796283	2.01459276279481	2.00013863424075	1.99709089961177	2.0060561427297	1.93616244429151	2.05156400326759	1.94251314834014	1.98026633889674	1.99556877424778	1.99183756506334	1.93289495140728	1.96877739725544	2.0348183364578	1.96642358441703	2.00847429848289	1.96468769337302
1	36900818	36900818	1.96210194274008	1.98910587297257	1.98728667111766	1.97598791560873	1.91251905777768	2.0151678351896	2.00374649946349	1.99321868025845	1.93602824438864	1.98705327593539	1.97766765080621	1.94014865173781	1.98398346224402	1.93949207425892	1.92822595953605	1.99639099674974	1.97837298493684	1.93599352030296	1.99225696615378	1.9905953796283	2.01459276279481	2.00013863424075	1.99709089961177	2.0060561427297	1.93616244429151	2.05156400326759	1.94251314834014	1.98026633889674	1.99556877424778	1.99183756506334	1.93289495140728	1.96877739725544	2.0348183364578	1.96642358441703	2.00847429848289	1.96468769337302
1	37428485	37428485	1.96210194274008	1.98910587297257	1.98728667111766	1.97598791560873	1.91251905777768	2.0151678351896	2.00374649946349	1.99321868025845	1.93602824438864	1.98705327593539	1.97766765080621	1.94014865173781	1.98398346224402	1.93949207425892	1.92822595953605	1.99639099674974	1.97837298493684	1.93599352030296	1.99225696615378	1.9905953796283	2.01459276279481	2.00013863424075	1.99709089961177	2.0060561427297	1.93616244429151	2.05156400326759	1.94251314834014	1.98026633889674	1.99556877424778	1.99183756506334	1.93289495140728	1.96877739725544	2.0348183364578	1.96642358441703	2.00847429848289	1.96468769337302
1	37965421	37965421	1.96210194274008	1.98910587297257	1.98728667111766	1.97598791560873	1.91251905777768	2.0151678351896	2.00374649946349	1.99321868025845	1.93602824438864	1.98705327593539	1.97766765080621	1.94014865173781	1.98398346224402	1.93949207425892	1.92822595953605	1.99639099674974	1.97837298493684	1.93599352030296	1.99225696615378	1.9905953796283	2.01459276279481	2.00013863424075	1.99709089961177	2.0060561427297	1.93616244429151	2.05156400326759	1.94251314834014	1.98026633889674	1.99556877424778	1.99183756506334	1.93289495140728	1.96877739725544	2.0348183364578	1.96642358441703	2.00847429848289	1.96468769337302
1	38542604	38542604	1.96210194274008	1.98910587297257	1.98728667111766	1.97598791560873	1.91251905777768	2.0151678351896	2.00374649946349	1.99321868025845	1.93602824438864	1.98705327593539	1.97766765080621	1.94014865173781	1.98398346224402	1.93949207425892	1.92822595953605	1.99639099674974	1.97837298493684	1.93599352030296	1.99225696615378	1.9905953796283	2.01459276279481	2.00013863424075	1.99709089961177	2.0060561427297	1.93616244429151	2.05156400326759	1.94251314834014	1.98026633889674	1.99556877424778	1.99183756506334	1.93289495140728	1.96877739725544	2.0348183364578	1.96642358441703	2.00847429848289	1.96468769337302
1	39073178	39073178	1.96210194274008	1.98910587297257	1.98728667111766	1.97598791560873	1.91251905777768	2.0151678351896	2.00374649946349	1.99321868025845	1.93602824438864	1.98705327593539	1.97766765080621	1.94014865173781	1.98398346224402	1.93949207425892	1.92822595953605	1.99639099674974	1.97837298493684	1.93599352030296	1.99225696615378	1.9905953796283	2.01459276279481	2.00013863424075	1.99709089961177	2.0060561427297	1.93616244429151	2.05156400326759	1.94251314834014	1.98026633889674	1.99556877424778	1.99183756506334	1.93289495140728	1.96877739725544	2.0348183364578	1.96642358441703	2.00847429848289	1.96468769337302
1	39663210	39663210	1.96210194274008	1.98910587297257	1.98728667111766	1.97598791560873	1.91251905777768	2.0151678351896	2.00374649946349	1.99321868025845	1.93602824438864	1.98705327593539	1.97766765080621	1.94014865173781	1.98398346224402	1.93949207425892	1.92822595953605	1.99639099674974	1.97837298493684	1.93599352030296	1.99225696615378	1.9905953796283	2.01459276279481	2.00013863424075	1.99709089961177	2.0060561427297	1.93616244429151	2.05156400326759	1.94251314834014	1.98026633889674	1.99556877424778	1.99183756506334	1.93289495140728	1.96877739725544	2.0348183364578	1.96642358441703	2.00847429848289	1.96468769337302
1	40254118	40254118	1.96210194274008	1.98910587297257	1.98728667111766	1.97598791560873	1.91251905777768	2.0151678351896	2.00374649946349	1.99321868025845	1.93602824438864	1.98705327593539	1.97766765080621	1.94014865173781	1.98398346224402	1.93949207425892	1.92822595953605	1.99639099674974	1.97837298493684	1.93599352030296	1.99225696615378	1.9905953796283	2.01459276279481	2.00013863424075	1.99709089961177	2.0060561427297	1.93616244429151	2.05156400326759	1.94251314834014	1.98026633889674	1.99556877424778	1.99183756506334	1.93289495140728	1.96877739725544	2.0348183364578	1.96642358441703	2.00847429848289	1.96468769337302
1	40844200	40844200	1.96210194274008	1.98910587297257	1.98728667111766	1.97598791560873	1.91251905777768	2.0151678351896	2.00374649946349	1.99321868025845	1.93602824438864	1.98705327593539	1.97766765080621	1.94014865173781	1.98398346224402	1.93949207425892	1.92822595953605	1.99639099674974	1.97837298493684	1.93599352030296	1.99225696615378	1.9905953796283	2.01459276279481	2.00013863424075	1.99709089961177	2.0060561427297	1.93616244429151	2.05156400326759	1.94251314834014	1.98026633889674	1.99556877424778	1.99183756506334	1.93289495140728	1.96877739725544	2.0348183364578	1.96642358441703	2.00847429848289	1.96468769337302
1	41406493	41406493	1.96210194274008	1.98910587297257	1.98728667111766	1.97598791560873	1.91251905777768	2.0151678351896	2.00374649946349	1.99321868025845	1.93602824438864	1.98705327593539	1.97766765080621	1.94014865173781	1.98398346224402	1.93949207425892	1.92822595953605	1.99639099674974	1.97837298493684	1.93599352030296	1.99225696615378	1.9905953796283	2.01459276279481	2.00013863424075	1.99709089961177	2.0060561427297	1.93616244429151	2.05156400326759	1.94251314834014	1.98026633889674	1.99556877424778	1.99183756506334	1.93289495140728	1.96877739725544	2.0348183364578	1.96642358441703	2.00847429848289	1.96468769337302
1	41955921	41955921	1.96210194274008	1.98910587297257	1.98728667111766	1.97598791560873	1.91251905777768	2.0151678351896	2.00374649946349	1.99321868025845	1.93602824438864	1.98705327593539	1.97766765080621	1.94014865173781	1.98398346224402	1.93949207425892	1.92822595953605	1.99639099674974	1.97837298493684	1.93599352030296	1.99225696615378	1.9905953796283	2.01459276279481	2.00013863424075	1.99709089961177	2.0060561427297	1.93616244429151	2.05156400326759	1.94251314834014	1.98026633889674	1.99556877424778	1.99183756506334	1.93289495140728	1.96877739725544	2.0348183364578	1.96642358441703	2.00847429848289	1.96468769337302
1	42484024	42484024	1.96210194274008	1.98910587297257	1.98728667111766	1.97598791560873	1.91251905777768	2.0151678351896	2.00374649946349	1.99321868025845	1.93602824438864	1.98705327593539	1.97766765080621	1.94014865173781	1.98398346224402	1.93949207425892	1.92822595953605	1.99639099674974	1.97837298493684	1.93599352030296	1.99225696615378	1.9905953796283	2.01459276279481	2.00013863424075	1.99709089961177	2.0060561427297	1.93616244429151	2.05156400326759	1.94251314834014	1.98026633889674	1.99556877424778	1.99183756506334	1.93289495140728	1.96877739725544	2.0348183364578	1.96642358441703	2.00847429848289	1.96468769337302
1	43039816	43039816	1.96210194274008	1.98910587297257	1.98728667111766	1.97598791560873	1.91251905777768	2.0151678351896	2.00374649946349	1.99321868025845	1.93602824438864	1.98705327593539	1.97766765080621	1.94014865173781	1.98398346224402	1.93949207425892	1.92822595953605	1.99639099674974	1.97837298493684	1.93599352030296	1.99225696615378	1.9905953796283	2.01459276279481	2.00013863424075	1.99709089961177	2.0060561427297	1.93616244429151	2.05156400326759	1.94251314834014	1.98026633889674	1.99556877424778	1.99183756506334	1.93289495140728	1.96877739725544	2.0348183364578	1.96642358441703	2.00847429848289	1.96468769337302
1	43613613	43613613	1.96210194274008	1.98910587297257	1.98728667111766	1.97598791560873	1.91251905777768	2.0151678351896	2.00374649946349	1.99321868025845	1.93602824438864	1.98705327593539	1.97766765080621	1.94014865173781	1.98398346224402	1.93949207425892	1.92822595953605	1.99639099674974	1.97837298493684	1.93599352030296	1.99225696615378	1.9905953796283	2.01459276279481	2.00013863424075	1.99709089961177	2.0060561427297	1.93616244429151	2.05156400326759	1.94251314834014	1.98026633889674	1.99556877424778	1.99183756506334	1.93289495140728	1.96877739725544	2.0348183364578	1.96642358441703	2.00847429848289	1.96468769337302
1	44162975	44162975	1.96210194274008	1.98910587297257	1.98728667111766	1.97598791560873	1.91251905777768	2.0151678351896	2.00374649946349	1.99321868025845	1.93602824438864	1.98705327593539	1.97766765080621	1.94014865173781	1.98398346224402	1.93949207425892	1.92822595953605	1.99639099674974	1.97837298493684	1.93599352030296	1.99225696615378	1.9905953796283	2.01459276279481	2.00013863424075	1.99709089961177	2.0060561427297	1.93616244429151	2.05156400326759	1.94251314834014	1.98026633889674	1.99556877424778	1.99183756506334	1.93289495140728	1.96877739725544	2.0348183364578	1.96642358441703	2.00847429848289	1.96468769337302
1	44711039	44711039	1.96210194274008	1.98910587297257	1.98728667111766	1.97598791560873	1.91251905777768	2.0151678351896	2.00374649946349	1.99321868025845	1.93602824438864	1.98705327593539	1.97766765080621	1.94014865173781	1.98398346224402	1.93949207425892	1.92822595953605	1.99639099674974	1.97837298493684	1.93599352030296	1.99225696615378	1.9905953796283	2.01459276279481	2.00013863424075	1.99709089961177	2.0060561427297	1.93616244429151	2.05156400326759	1.94251314834014	1.98026633889674	1.99556877424778	1.99183756506334	1.93289495140728	1.96877739725544	2.0348183364578	1.96642358441703	2.00847429848289	1.96468769337302
1	45259305	45259305	1.96210194274008	1.98910587297257	1.98728667111766	1.97598791560873	1.91251905777768	2.0151678351896	2.00374649946349	1.99321868025845	1.93602824438864	1.98705327593539	1.97766765080621	1.94014865173781	1.98398346224402	1.93949207425892	1.92822595953605	1.99639099674974	1.97837298493684	1.93599352030296	1.99225696615378	1.9905953796283	2.01459276279481	2.00013863424075	1.99709089961177	2.0060561427297	1.93616244429151	2.05156400326759	1.94251314834014	1.98026633889674	1.99556877424778	1.99183756506334	1.93289495140728	1.96877739725544	2.0348183364578	1.96642358441703	2.00847429848289	1.96468769337302
1	45867098	45867098	1.96210194274008	1.98910587297257	1.98728667111766	1.97598791560873	1.91251905777768	2.0151678351896	2.00374649946349	1.99321868025845	1.93602824438864	1.98705327593539	1.97766765080621	1.94014865173781	1.98398346224402	1.93949207425892	1.92822595953605	1.99639099674974	1.97837298493684	1.93599352030296	1.99225696615378	1.9905953796283	2.01459276279481	2.00013863424075	1.99709089961177	2.0060561427297	1.93616244429151	2.05156400326759	1.94251314834014	1.98026633889674	1.99556877424778	1.99183756506334	1.93289495140728	1.96877739725544	2.0348183364578	1.96642358441703	2.00847429848289	1.96468769337302
1	46467709	46467709	1.96210194274008	1.98910587297257	1.98728667111766	1.97598791560873	1.91251905777768	2.0151678351896	2.00374649946349	1.99321868025845	1.93602824438864	1.98705327593539	1.97766765080621	1.94014865173781	1.98398346224402	1.93949207425892	1.92822595953605	1.99639099674974	1.97837298493684	1.93599352030296	1.99225696615378	1.9905953796283	2.01459276279481	2.00013863424075	1.99709089961177	2.0060561427297	1.93616244429151	2.05156400326759	1.94251314834014	1.98026633889674	1.99556877424778	1.99183756506334	1.93289495140728	1.96877739725544	2.0348183364578	1.96642358441703	2.00847429848289	1.96468769337302
1	47042550	47042550	1.96210194274008	1.98910587297257	1.98728667111766	1.97598791560873	1.91251905777768	2.0151678351896	2.00374649946349	1.99321868025845	1.93602824438864	1.98705327593539	1.97766765080621	1.94014865173781	1.98398346224402	1.93949207425892	1.92822595953605	1.99639099674974	1.97837298493684	1.93599352030296	1.99225696615378	1.9905953796283	2.01459276279481	2.00013863424075	1.99709089961177	2.0060561427297	1.93616244429151	2.05156400326759	1.94251314834014	1.98026633889674	1.99556877424778	1.99183756506334	1.93289495140728	1.96877739725544	2.0348183364578	1.96642358441703	2.00847429848289	1.96468769337302
1	47721010	47721010	1.96210194274008	1.98910587297257	1.98728667111766	1.97598791560873	1.91251905777768	2.0151678351896	2.00374649946349	1.99321868025845	1.93602824438864	1.98705327593539	1.97766765080621	1.94014865173781	1.98398346224402	1.93949207425892	1.92822595953605	1.99639099674974	1.97837298493684	1.93599352030296	1.99225696615378	1.9905953796283	2.01459276279481	2.00013863424075	1.99709089961177	2.0060561427297	1.93616244429151	2.05156400326759	1.94251314834014	1.98026633889674	1.99556877424778	1.99183756506334	1.93289495140728	1.96877739725544	2.0348183364578	1.96642358441703	2.00847429848289	1.96468769337302
1	48263105	48263105	1.96210194274008	1.98910587297257	1.98728667111766	1.97598791560873	1.91251905777768	2.0151678351896	2.00374649946349	1.99321868025845	1.93602824438864	1.98705327593539	1.97766765080621	1.94014865173781	1.98398346224402	1.93949207425892	1.92822595953605	1.99639099674974	1.97837298493684	1.93599352030296	1.99225696615378	1.9905953796283	2.01459276279481	2.00013863424075	1.99709089961177	2.0060561427297	1.93616244429151	2.05156400326759	1.94251314834014	1.98026633889674	1.99556877424778	1.99183756506334	1.93289495140728	1.96877739725544	2.0348183364578	1.96642358441703	2.00847429848289	1.96468769337302
1	48815705	48815705	1.96210194274008	1.98910587297257	1.98728667111766	1.97598791560873	1.91251905777768	2.0151678351896	2.00374649946349	1.99321868025845	1.93602824438864	1.98705327593539	1.97766765080621	1.94014865173781	1.98398346224402	1.93949207425892	1.92822595953605	1.99639099674974	1.97837298493684	1.93599352030296	1.99225696615378	1.9905953796283	2.01459276279481	2.00013863424075	1.99709089961177	2.0060561427297	1.93616244429151	2.05156400326759	1.94251314834014	1.98026633889674	1.99556877424778	1.99183756506334	1.93289495140728	1.96877739725544	2.0348183364578	1.96642358441703	2.00847429848289	1.96468769337302
1	49352965	49352965	1.96210194274008	1.98910587297257	1.98728667111766	1.97598791560873	1.91251905777768	2.0151678351896	2.00374649946349	1.99321868025845	1.93602824438864	1.98705327593539	1.97766765080621	1.94014865173781	1.98398346224402	1.93949207425892	1.92822595953605	1.99639099674974	1.97837298493684	1.93599352030296	1.99225696615378	1.9905953796283	2.01459276279481	2.00013863424075	1.99709089961177	2.0060561427297	1.93616244429151	2.05156400326759	1.94251314834014	1.98026633889674	1.99556877424778	1.99183756506334	1.93289495140728	1.96877739725544	2.0348183364578	1.96642358441703	2.00847429848289	1.96468769337302
1	49908902	49908902	1.96210194274008	1.98910587297257	1.98728667111766	1.97598791560873	1.91251905777768	2.0151678351896	2.00374649946349	1.99321868025845	1.93602824438864	1.98705327593539	1.97766765080621	1.94014865173781	1.98398346224402	1.93949207425892	1.92822595953605	1.99639099674974	1.97837298493684	1.93599352030296	1.99225696615378	1.9905953796283	2.01459276279481	2.00013863424075	1.99709089961177	2.0060561427297	1.93616244429151	2.05156400326759	1.94251314834014	1.98026633889674	1.99556877424778	1.99183756506334	1.93289495140728	1.96877739725544	2.0348183364578	1.96642358441703	2.00847429848289	1.96468769337302
1	50497242	50497242	1.96210194274008	1.98910587297257	1.98728667111766	1.97598791560873	1.91251905777768	2.0151678351896	2.00374649946349	1.99321868025845	1.93602824438864	1.98705327593539	1.97766765080621	1.94014865173781	1.98398346224402	1.93949207425892	1.92822595953605	1.99639099674974	1.97837298493684	1.93599352030296	1.99225696615378	1.9905953796283	2.01459276279481	2.00013863424075	1.99709089961177	2.0060561427297	1.93616244429151	2.05156400326759	1.94251314834014	1.98026633889674	1.99556877424778	1.99183756506334	1.93289495140728	1.96877739725544	2.0348183364578	1.96642358441703	2.00847429848289	1.96468769337302
1	51031169	51031169	1.96210194274008	1.98910587297257	1.98728667111766	1.97598791560873	1.91251905777768	2.0151678351896	2.00374649946349	1.99321868025845	1.93602824438864	1.98705327593539	1.97766765080621	1.94014865173781	1.98398346224402	1.93949207425892	1.92822595953605	1.99639099674974	1.97837298493684	1.93599352030296	1.99225696615378	1.9905953796283	2.01459276279481	2.00013863424075	1.99709089961177	2.0060561427297	1.93616244429151	2.05156400326759	1.94251314834014	1.98026633889674	1.99556877424778	1.99183756506334	1.93289495140728	1.96877739725544	2.0348183364578	1.96642358441703	2.00847429848289	1.96468769337302
1	51609342	51609342	1.96210194274008	1.98910587297257	1.98728667111766	1.97598791560873	1.91251905777768	2.0151678351896	2.00374649946349	1.99321868025845	1.93602824438864	1.98705327593539	1.97766765080621	1.94014865173781	1.98398346224402	1.93949207425892	1.92822595953605	1.99639099674974	1.97837298493684	1.93599352030296	1.99225696615378	1.9905953796283	2.01459276279481	2.00013863424075	1.99709089961177	2.0060561427297	1.93616244429151	2.05156400326759	1.94251314834014	1.98026633889674	1.99556877424778	1.99183756506334	1.93289495140728	1.96877739725544	2.0348183364578	1.96642358441703	2.00847429848289	1.96468769337302
1	52183223	52183223	1.96210194274008	1.98910587297257	1.98728667111766	1.97598791560873	1.91251905777768	2.0151678351896	2.00374649946349	1.99321868025845	1.93602824438864	1.98705327593539	1.97766765080621	1.94014865173781	1.98398346224402	1.93949207425892	1.92822595953605	1.99639099674974	1.97837298493684	1.93599352030296	1.99225696615378	1.9905953796283	2.01459276279481	2.00013863424075	1.99709089961177	2.0060561427297	1.93616244429151	2.05156400326759	1.94251314834014	1.98026633889674	1.99556877424778	1.99183756506334	1.93289495140728	1.96877739725544	2.0348183364578	1.96642358441703	2.00847429848289	1.96468769337302
1	52759680	52759680	1.96210194274008	1.98910587297257	1.98728667111766	1.97598791560873	1.91251905777768	2.0151678351896	2.00374649946349	1.99321868025845	1.93602824438864	1.98705327593539	1.97766765080621	1.94014865173781	1.98398346224402	1.93949207425892	1.92822595953605	1.99639099674974	1.97837298493684	1.93599352030296	1.99225696615378	1.9905953796283	2.01459276279481	2.00013863424075	1.99709089961177	2.0060561427297	1.93616244429151	2.05156400326759	1.94251314834014	1.98026633889674	1.99556877424778	1.99183756506334	1.93289495140728	1.96877739725544	2.0348183364578	1.96642358441703	2.00847429848289	1.96468769337302
1	53346074	53346074	1.96210194274008	1.98910587297257	1.98728667111766	1.97598791560873	1.91251905777768	2.0151678351896	2.00374649946349	1.99321868025845	1.93602824438864	1.98705327593539	1.97766765080621	1.94014865173781	1.98398346224402	1.93949207425892	1.92822595953605	1.99639099674974	1.97837298493684	1.93599352030296	1.99225696615378	1.9905953796283	2.01459276279481	2.00013863424075	1.99709089961177	2.0060561427297	1.93616244429151	2.05156400326759	1.94251314834014	1.98026633889674	1.99556877424778	1.99183756506334	1.93289495140728	1.96877739725544	2.0348183364578	1.96642358441703	2.00847429848289	1.96468769337302
1	53889482	53889482	1.96210194274008	1.98910587297257	1.98728667111766	1.97598791560873	1.91251905777768	2.0151678351896	2.00374649946349	1.99321868025845	1.93602824438864	1.98705327593539	1.97766765080621	1.94014865173781	1.98398346224402	1.93949207425892	1.92822595953605	1.99639099674974	1.97837298493684	1.93599352030296	1.99225696615378	1.9905953796283	2.01459276279481	2.00013863424075	1.99709089961177	2.0060561427297	1.93616244429151	2.05156400326759	1.94251314834014	1.98026633889674	1.99556877424778	1.99183756506334	1.93289495140728	1.96877739725544	2.0348183364578	1.96642358441703	2.00847429848289	1.96468769337302
1	54430856	54430856	1.96210194274008	1.98910587297257	1.98728667111766	1.97598791560873	1.91251905777768	2.0151678351896	2.00374649946349	1.99321868025845	1.93602824438864	1.98705327593539	1.97766765080621	1.94014865173781	1.98398346224402	1.93949207425892	1.92822595953605	1.99639099674974	1.97837298493684	1.93599352030296	1.99225696615378	1.9905953796283	2.01459276279481	2.00013863424075	1.99709089961177	2.0060561427297	1.93616244429151	2.05156400326759	1.94251314834014	1.98026633889674	1.99556877424778	1.99183756506334	1.93289495140728	1.96877739725544	2.0348183364578	1.96642358441703	2.00847429848289	1.96468769337302
1	54990804	54990804	1.96210194274008	1.98910587297257	1.98728667111766	1.97598791560873	1.91251905777768	2.0151678351896	2.00374649946349	1.99321868025845	1.93602824438864	1.98705327593539	1.97766765080621	1.94014865173781	1.98398346224402	1.93949207425892	1.92822595953605	1.99639099674974	1.97837298493684	1.93599352030296	1.99225696615378	1.9905953796283	2.01459276279481	2.00013863424075	1.99709089961177	2.0060561427297	1.93616244429151	2.05156400326759	1.94251314834014	1.98026633889674	1.99556877424778	1.99183756506334	1.93289495140728	1.96877739725544	2.0348183364578	1.96642358441703	2.00847429848289	1.96468769337302
1	55556185	55556185	1.96210194274008	1.98910587297257	1.98728667111766	1.97598791560873	1.91251905777768	2.0151678351896	2.00374649946349	1.99321868025845	1.93602824438864	1.98705327593539	1.97766765080621	1.94014865173781	1.98398346224402	1.93949207425892	1.92822595953605	1.99639099674974	1.97837298493684	1.93599352030296	1.99225696615378	1.9905953796283	2.01459276279481	2.00013863424075	1.99709089961177	2.0060561427297	1.93616244429151	2.05156400326759	1.94251314834014	1.98026633889674	1.99556877424778	1.99183756506334	1.93289495140728	1.96877739725544	2.0348183364578	1.96642358441703	2.00847429848289	1.96468769337302
1	56100409	56100409	1.96210194274008	1.98910587297257	1.98728667111766	1.97598791560873	1.91251905777768	2.0151678351896	2.00374649946349	1.99321868025845	1.93602824438864	1.98705327593539	1.97766765080621	1.94014865173781	1.98398346224402	1.93949207425892	1.92822595953605	1.99639099674974	1.97837298493684	1.93599352030296	1.99225696615378	1.9905953796283	2.01459276279481	2.00013863424075	1.99709089961177	2.0060561427297	1.93616244429151	2.05156400326759	1.94251314834014	1.98026633889674	1.99556877424778	1.99183756506334	1.93289495140728	1.96877739725544	2.0348183364578	1.96642358441703	2.00847429848289	1.96468769337302
1	56634486	56634486	1.96210194274008	1.98910587297257	1.98728667111766	1.97598791560873	1.91251905777768	2.0151678351896	2.00374649946349	1.99321868025845	1.93602824438864	1.98705327593539	1.97766765080621	1.94014865173781	1.98398346224402	1.93949207425892	1.92822595953605	1.99639099674974	1.97837298493684	1.93599352030296	1.99225696615378	1.9905953796283	2.01459276279481	2.00013863424075	1.99709089961177	2.0060561427297	1.93616244429151	2.05156400326759	1.94251314834014	1.98026633889674	1.99556877424778	1.99183756506334	1.93289495140728	1.96877739725544	2.0348183364578	1.96642358441703	2.00847429848289	1.96468769337302
1	57176704	57176704	1.96210194274008	1.98910587297257	1.98728667111766	1.97598791560873	1.91251905777768	2.0151678351896	2.00374649946349	1.99321868025845	1.93602824438864	1.98705327593539	1.97766765080621	1.94014865173781	1.98398346224402	1.93949207425892	1.92822595953605	1.99639099674974	1.97837298493684	1.93599352030296	1.99225696615378	1.9905953796283	2.01459276279481	2.00013863424075	1.99709089961177	2.0060561427297	1.93616244429151	2.05156400326759	1.94251314834014	1.98026633889674	1.99556877424778	1.99183756506334	1.93289495140728	1.96877739725544	2.0348183364578	1.96642358441703	2.00847429848289	1.96468769337302
1	57695026	57695026	1.96210194274008	1.98910587297257	1.98728667111766	1.97598791560873	1.91251905777768	2.0151678351896	2.00374649946349	1.99321868025845	1.93602824438864	1.98705327593539	1.97766765080621	1.94014865173781	1.98398346224402	1.93949207425892	1.92822595953605	1.99639099674974	1.97837298493684	1.93599352030296	1.99225696615378	1.9905953796283	2.01459276279481	2.00013863424075	1.99709089961177	2.0060561427297	1.93616244429151	2.05156400326759	1.94251314834014	1.98026633889674	1.99556877424778	1.99183756506334	1.93289495140728	1.96877739725544	2.0348183364578	1.96642358441703	2.00847429848289	1.96468769337302
1	58226514	58226514	1.96210194274008	1.98910587297257	1.98728667111766	1.97598791560873	1.91251905777768	2.0151678351896	2.00374649946349	1.99321868025845	1.93602824438864	1.98705327593539	1.97766765080621	1.94014865173781	1.98398346224402	1.93949207425892	1.92822595953605	1.99639099674974	1.97837298493684	1.93599352030296	1.99225696615378	1.9905953796283	2.01459276279481	2.00013863424075	1.99709089961177	2.0060561427297	1.93616244429151	2.05156400326759	1.94251314834014	1.98026633889674	1.99556877424778	1.99183756506334	1.93289495140728	1.96877739725544	2.0348183364578	1.96642358441703	2.00847429848289	1.96468769337302
1	58765632	58765632	1.96210194274008	1.98910587297257	1.98728667111766	1.97598791560873	1.91251905777768	2.0151678351896	2.00374649946349	1.99321868025845	1.93602824438864	1.98705327593539	1.97766765080621	1.94014865173781	1.98398346224402	1.93949207425892	1.92822595953605	1.99639099674974	1.97837298493684	1.93599352030296	1.99225696615378	1.9905953796283	2.01459276279481	2.00013863424075	1.99709089961177	2.0060561427297	1.93616244429151	2.05156400326759	1.94251314834014	1.98026633889674	1.99556877424778	1.99183756506334	1.93289495140728	1.96877739725544	2.0348183364578	1.96642358441703	2.00847429848289	1.96468769337302
1	59308504	59308504	1.96210194274008	1.98910587297257	1.98728667111766	1.97598791560873	1.91251905777768	2.0151678351896	2.00374649946349	1.99321868025845	1.93602824438864	1.98705327593539	1.97766765080621	1.94014865173781	1.98398346224402	1.93949207425892	1.92822595953605	1.99639099674974	1.97837298493684	1.93599352030296	1.99225696615378	1.9905953796283	2.01459276279481	2.00013863424075	1.99709089961177	2.0060561427297	1.93616244429151	2.05156400326759	1.94251314834014	1.98026633889674	1.99556877424778	1.99183756506334	1.93289495140728	1.96877739725544	2.0348183364578	1.96642358441703	2.00847429848289	1.96468769337302
1	59848435	59848435	1.96210194274008	1.98910587297257	1.98728667111766	1.97598791560873	1.91251905777768	2.0151678351896	2.00374649946349	1.99321868025845	1.93602824438864	1.98705327593539	1.97766765080621	1.94014865173781	1.98398346224402	1.93949207425892	1.92822595953605	1.99639099674974	1.97837298493684	1.93599352030296	1.99225696615378	1.9905953796283	2.01459276279481	2.00013863424075	1.99709089961177	2.0060561427297	1.93616244429151	2.05156400326759	1.94251314834014	1.98026633889674	1.99556877424778	1.99183756506334	1.93289495140728	1.96877739725544	2.0348183364578	1.96642358441703	2.00847429848289	1.96468769337302
1	60402266	60402266	1.96210194274008	1.98910587297257	1.98728667111766	1.97598791560873	1.91251905777768	2.0151678351896	2.00374649946349	1.99321868025845	1.93602824438864	1.98705327593539	1.97766765080621	1.94014865173781	1.98398346224402	1.93949207425892	1.92822595953605	1.99639099674974	1.97837298493684	1.93599352030296	1.99225696615378	1.9905953796283	2.01459276279481	2.00013863424075	1.99709089961177	2.0060561427297	1.93616244429151	2.05156400326759	1.94251314834014	1.98026633889674	1.99556877424778	1.99183756506334	1.93289495140728	1.96877739725544	2.0348183364578	1.96642358441703	2.00847429848289	1.96468769337302
1	60940681	60940681	1.96210194274008	1.98910587297257	1.98728667111766	1.97598791560873	1.91251905777768	2.0151678351896	2.00374649946349	1.99321868025845	1.93602824438864	1.98705327593539	1.97766765080621	1.94014865173781	1.98398346224402	1.93949207425892	1.92822595953605	1.99639099674974	1.97837298493684	1.93599352030296	1.99225696615378	1.9905953796283	2.01459276279481	2.00013863424075	1.99709089961177	2.0060561427297	1.93616244429151	2.05156400326759	1.94251314834014	1.98026633889674	1.99556877424778	1.99183756506334	1.93289495140728	1.96877739725544	2.0348183364578	1.96642358441703	2.00847429848289	1.96468769337302
1	61489303	61489303	1.96210194274008	1.98910587297257	1.98728667111766	1.97598791560873	1.91251905777768	2.0151678351896	2.00374649946349	1.99321868025845	1.93602824438864	1.98705327593539	1.97766765080621	1.94014865173781	1.98398346224402	1.93949207425892	1.92822595953605	1.99639099674974	1.97837298493684	1.93599352030296	1.99225696615378	1.9905953796283	2.01459276279481	2.00013863424075	1.99709089961177	2.0060561427297	1.93616244429151	2.05156400326759	1.94251314834014	1.98026633889674	1.99556877424778	1.99183756506334	1.93289495140728	1.96877739725544	2.0348183364578	1.96642358441703	2.00847429848289	1.96468769337302
1	62016033	62016033	1.96210194274008	1.98910587297257	1.98728667111766	1.97598791560873	1.91251905777768	2.0151678351896	2.00374649946349	1.99321868025845	1.93602824438864	1.98705327593539	1.97766765080621	1.94014865173781	1.98398346224402	1.93949207425892	1.92822595953605	1.99639099674974	1.97837298493684	1.93599352030296	1.99225696615378	1.9905953796283	2.01459276279481	2.00013863424075	1.99709089961177	2.0060561427297	1.93616244429151	2.05156400326759	1.94251314834014	1.98026633889674	1.99556877424778	1.99183756506334	1.93289495140728	1.96877739725544	2.0348183364578	1.96642358441703	2.00847429848289	1.96468769337302
1	62587363	62587363	1.96210194274008	1.98910587297257	1.98728667111766	1.97598791560873	1.91251905777768	2.0151678351896	2.00374649946349	1.99321868025845	1.93602824438864	1.98705327593539	1.97766765080621	1.94014865173781	1.98398346224402	1.93949207425892	1.92822595953605	1.99639099674974	1.97837298493684	1.93599352030296	1.99225696615378	1.9905953796283	2.01459276279481	2.00013863424075	1.99709089961177	2.0060561427297	1.93616244429151	2.05156400326759	1.94251314834014	1.98026633889674	1.99556877424778	1.99183756506334	1.93289495140728	1.96877739725544	2.0348183364578	1.96642358441703	2.00847429848289	1.96468769337302
1	63158348	63158348	1.96210194274008	1.98910587297257	1.98728667111766	1.97598791560873	1.91251905777768	2.0151678351896	2.00374649946349	1.99321868025845	1.93602824438864	1.98705327593539	1.97766765080621	1.94014865173781	1.98398346224402	1.93949207425892	1.92822595953605	1.99639099674974	1.97837298493684	1.93599352030296	1.99225696615378	1.9905953796283	2.01459276279481	2.00013863424075	1.99709089961177	2.0060561427297	1.93616244429151	2.05156400326759	1.94251314834014	1.98026633889674	1.99556877424778	1.99183756506334	1.93289495140728	1.96877739725544	2.0348183364578	1.96642358441703	2.00847429848289	1.96468769337302
1	63709196	63709196	1.96210194274008	1.98910587297257	1.98728667111766	1.97598791560873	1.91251905777768	2.0151678351896	2.00374649946349	1.99321868025845	1.93602824438864	1.98705327593539	1.97766765080621	1.94014865173781	1.98398346224402	1.93949207425892	1.92822595953605	1.99639099674974	1.97837298493684	1.93599352030296	1.99225696615378	1.9905953796283	2.01459276279481	2.00013863424075	1.99709089961177	2.0060561427297	1.93616244429151	2.05156400326759	1.94251314834014	1.98026633889674	1.99556877424778	1.99183756506334	1.93289495140728	1.96877739725544	2.0348183364578	1.96642358441703	2.00847429848289	1.96468769337302
1	64261621	64261621	1.96210194274008	1.98910587297257	1.98728667111766	1.97598791560873	1.91251905777768	2.0151678351896	2.00374649946349	1.99321868025845	1.93602824438864	1.98705327593539	1.97766765080621	1.94014865173781	1.98398346224402	1.93949207425892	1.92822595953605	1.99639099674974	1.97837298493684	1.93599352030296	1.99225696615378	1.9905953796283	2.01459276279481	2.00013863424075	1.99709089961177	2.0060561427297	1.93616244429151	2.05156400326759	1.94251314834014	1.98026633889674	1.99556877424778	1.99183756506334	1.93289495140728	1.96877739725544	2.0348183364578	1.96642358441703	2.00847429848289	1.96468769337302
1	64797016	64797016	1.96210194274008	1.98910587297257	1.98728667111766	1.97598791560873	1.91251905777768	2.0151678351896	2.00374649946349	1.99321868025845	1.93602824438864	1.98705327593539	1.97766765080621	1.94014865173781	1.98398346224402	1.93949207425892	1.92822595953605	1.99639099674974	1.97837298493684	1.93599352030296	1.99225696615378	1.9905953796283	2.01459276279481	2.00013863424075	1.99709089961177	2.0060561427297	1.93616244429151	2.05156400326759	1.94251314834014	1.98026633889674	1.99556877424778	1.99183756506334	1.93289495140728	1.96877739725544	2.0348183364578	1.96642358441703	2.00847429848289	1.96468769337302
1	65336828	65336828	1.96210194274008	1.98910587297257	1.98728667111766	1.97598791560873	1.91251905777768	2.0151678351896	2.00374649946349	1.99321868025845	1.93602824438864	1.98705327593539	1.97766765080621	1.94014865173781	1.98398346224402	1.93949207425892	1.92822595953605	1.99639099674974	1.97837298493684	1.93599352030296	1.99225696615378	1.9905953796283	2.01459276279481	2.00013863424075	1.99709089961177	2.0060561427297	1.93616244429151	2.05156400326759	1.94251314834014	1.98026633889674	1.99556877424778	1.99183756506334	1.93289495140728	1.96877739725544	2.0348183364578	1.96642358441703	2.00847429848289	1.96468769337302
1	65886461	65886461	1.96210194274008	1.98910587297257	1.98728667111766	1.97598791560873	1.91251905777768	2.0151678351896	2.00374649946349	1.99321868025845	1.93602824438864	1.98705327593539	1.97766765080621	1.94014865173781	1.98398346224402	1.93949207425892	1.92822595953605	1.99639099674974	1.97837298493684	1.93599352030296	1.99225696615378	1.9905953796283	2.01459276279481	2.00013863424075	1.99709089961177	2.0060561427297	1.93616244429151	2.05156400326759	1.94251314834014	1.98026633889674	1.99556877424778	1.99183756506334	1.93289495140728	1.96877739725544	2.0348183364578	1.96642358441703	2.00847429848289	1.96468769337302
1	66458675	66458675	1.96210194274008	1.98910587297257	1.98728667111766	1.97598791560873	1.91251905777768	2.0151678351896	2.00374649946349	1.99321868025845	1.93602824438864	1.98705327593539	1.97766765080621	1.94014865173781	1.98398346224402	1.93949207425892	1.92822595953605	1.99639099674974	1.97837298493684	1.93599352030296	1.99225696615378	1.9905953796283	2.01459276279481	2.00013863424075	1.99709089961177	2.0060561427297	1.93616244429151	2.05156400326759	1.94251314834014	1.98026633889674	1.99556877424778	1.99183756506334	1.93289495140728	1.96877739725544	2.0348183364578	1.96642358441703	2.00847429848289	1.96468769337302
1	67007788	67007788	1.96210194274008	1.98910587297257	1.98728667111766	1.97598791560873	1.91251905777768	2.0151678351896	2.00374649946349	1.99321868025845	1.93602824438864	1.98705327593539	1.97766765080621	1.94014865173781	1.98398346224402	1.93949207425892	1.92822595953605	1.99639099674974	1.97837298493684	1.93599352030296	1.99225696615378	1.9905953796283	2.01459276279481	2.00013863424075	1.99709089961177	2.0060561427297	1.93616244429151	2.05156400326759	1.94251314834014	1.98026633889674	1.99556877424778	1.99183756506334	1.93289495140728	1.96877739725544	2.0348183364578	1.96642358441703	2.00847429848289	1.96468769337302
1	67543866	67543866	1.96210194274008	1.98910587297257	1.98728667111766	1.97598791560873	1.91251905777768	2.0151678351896	2.00374649946349	1.99321868025845	1.93602824438864	1.98705327593539	1.97766765080621	1.94014865173781	1.98398346224402	1.93949207425892	1.92822595953605	1.99639099674974	1.97837298493684	1.93599352030296	1.99225696615378	1.9905953796283	2.01459276279481	2.00013863424075	1.99709089961177	2.0060561427297	1.93616244429151	2.05156400326759	1.94251314834014	1.98026633889674	1.99556877424778	1.99183756506334	1.93289495140728	1.96877739725544	2.0348183364578	1.96642358441703	2.00847429848289	1.96468769337302
1	68118328	68118328	1.96210194274008	1.98910587297257	1.98728667111766	1.97598791560873	1.91251905777768	2.0151678351896	2.00374649946349	1.99321868025845	1.93602824438864	1.98705327593539	1.97766765080621	1.94014865173781	1.98398346224402	1.93949207425892	1.92822595953605	1.99639099674974	1.97837298493684	1.93599352030296	1.99225696615378	1.9905953796283	2.01459276279481	2.00013863424075	1.99709089961177	2.0060561427297	1.93616244429151	2.05156400326759	1.94251314834014	1.98026633889674	1.99556877424778	1.99183756506334	1.93289495140728	1.96877739725544	2.0348183364578	1.96642358441703	2.00847429848289	1.96468769337302
1	68652604	68652604	1.96210194274008	1.98910587297257	1.98728667111766	1.97598791560873	1.91251905777768	2.0151678351896	2.00374649946349	1.99321868025845	1.93602824438864	1.98705327593539	1.97766765080621	1.94014865173781	1.98398346224402	1.93949207425892	1.92822595953605	1.99639099674974	1.97837298493684	1.93599352030296	1.99225696615378	1.9905953796283	2.01459276279481	2.00013863424075	1.99709089961177	2.0060561427297	1.93616244429151	2.05156400326759	1.94251314834014	1.98026633889674	1.99556877424778	1.99183756506334	1.93289495140728	1.96877739725544	2.0348183364578	1.96642358441703	2.00847429848289	1.96468769337302
1	69198180	69198180	1.96210194274008	1.98910587297257	1.98728667111766	1.97598791560873	1.91251905777768	2.0151678351896	2.00374649946349	1.99321868025845	1.93602824438864	1.98705327593539	1.97766765080621	1.94014865173781	1.98398346224402	1.93949207425892	1.92822595953605	1.99639099674974	1.97837298493684	1.93599352030296	1.99225696615378	1.9905953796283	2.01459276279481	2.00013863424075	1.99709089961177	2.0060561427297	1.93616244429151	2.05156400326759	1.94251314834014	1.98026633889674	1.99556877424778	1.99183756506334	1.93289495140728	1.96877739725544	2.0348183364578	1.96642358441703	2.00847429848289	1.96468769337302
1	69761139	69761139	1.96210194274008	1.98910587297257	1.98728667111766	1.97598791560873	1.91251905777768	2.0151678351896	2.00374649946349	1.99321868025845	1.93602824438864	1.98705327593539	1.97766765080621	1.94014865173781	1.98398346224402	1.93949207425892	1.92822595953605	1.99639099674974	1.97837298493684	1.93599352030296	1.99225696615378	1.9905953796283	2.01459276279481	2.00013863424075	1.99709089961177	2.0060561427297	1.93616244429151	2.05156400326759	1.94251314834014	1.98026633889674	1.99556877424778	1.99183756506334	1.93289495140728	1.96877739725544	2.0348183364578	1.96642358441703	2.00847429848289	1.96468769337302
1	70298667	70298667	1.96210194274008	1.98910587297257	1.98728667111766	1.97598791560873	1.91251905777768	2.0151678351896	2.00374649946349	1.99321868025845	1.93602824438864	1.98705327593539	1.97766765080621	1.94014865173781	1.98398346224402	1.93949207425892	1.92822595953605	1.99639099674974	1.97837298493684	1.93599352030296	1.99225696615378	1.9905953796283	2.01459276279481	2.00013863424075	1.99709089961177	2.0060561427297	1.93616244429151	2.05156400326759	1.94251314834014	1.98026633889674	1.99556877424778	1.99183756506334	1.93289495140728	1.96877739725544	2.0348183364578	1.96642358441703	2.00847429848289	1.96468769337302
1	70857892	70857892	1.96210194274008	1.98910587297257	1.98728667111766	1.97598791560873	1.91251905777768	2.0151678351896	2.00374649946349	1.99321868025845	1.93602824438864	1.98705327593539	1.97766765080621	1.94014865173781	1.98398346224402	1.93949207425892	1.92822595953605	1.99639099674974	1.97837298493684	1.93599352030296	1.99225696615378	1.9905953796283	2.01459276279481	2.00013863424075	1.99709089961177	2.0060561427297	1.93616244429151	2.05156400326759	1.94251314834014	1.98026633889674	1.99556877424778	1.99183756506334	1.93289495140728	1.96877739725544	2.0348183364578	1.96642358441703	2.00847429848289	1.96468769337302
1	71414459	71414459	1.96210194274008	1.98910587297257	1.98728667111766	1.97598791560873	1.91251905777768	2.0151678351896	2.00374649946349	1.99321868025845	1.93602824438864	1.98705327593539	1.97766765080621	1.94014865173781	1.98398346224402	1.93949207425892	1.92822595953605	1.99639099674974	1.97837298493684	1.93599352030296	1.99225696615378	1.9905953796283	2.01459276279481	2.00013863424075	1.99709089961177	2.0060561427297	1.93616244429151	2.05156400326759	1.94251314834014	1.98026633889674	1.99556877424778	1.99183756506334	1.93289495140728	1.96877739725544	2.0348183364578	1.96642358441703	2.00847429848289	1.96468769337302
1	71952599	71952599	1.96210194274008	1.98910587297257	1.98728667111766	1.97598791560873	1.91251905777768	2.0151678351896	2.00374649946349	1.99321868025845	1.93602824438864	1.98705327593539	1.97766765080621	1.94014865173781	1.98398346224402	1.93949207425892	1.92822595953605	1.99639099674974	1.97837298493684	1.93599352030296	1.99225696615378	1.9905953796283	2.01459276279481	2.00013863424075	1.99709089961177	2.0060561427297	1.93616244429151	2.05156400326759	1.94251314834014	1.98026633889674	1.99556877424778	1.99183756506334	1.93289495140728	1.96877739725544	2.0348183364578	1.96642358441703	2.00847429848289	1.96468769337302
1	72482897	72482897	1.96210194274008	1.98910587297257	1.98728667111766	1.97598791560873	1.91251905777768	2.0151678351896	2.00374649946349	1.99321868025845	1.93602824438864	1.98705327593539	1.97766765080621	1.94014865173781	1.98398346224402	1.93949207425892	1.92822595953605	1.99639099674974	1.97837298493684	1.93599352030296	1.99225696615378	1.9905953796283	2.01459276279481	2.00013863424075	1.99709089961177	2.0060561427297	1.93616244429151	2.05156400326759	1.94251314834014	1.98026633889674	1.99556877424778	1.99183756506334	1.93289495140728	1.96877739725544	2.0348183364578	1.96642358441703	2.00847429848289	1.96468769337302
1	73010724	73010724	1.96210194274008	1.98910587297257	1.98728667111766	1.97598791560873	1.91251905777768	2.0151678351896	2.00374649946349	1.99321868025845	1.93602824438864	1.98705327593539	1.97766765080621	1.94014865173781	1.98398346224402	1.93949207425892	1.92822595953605	1.99639099674974	1.97837298493684	1.93599352030296	1.99225696615378	1.9905953796283	2.01459276279481	2.00013863424075	1.99709089961177	2.0060561427297	1.93616244429151	2.05156400326759	1.94251314834014	1.98026633889674	1.99556877424778	1.99183756506334	1.93289495140728	1.96877739725544	2.0348183364578	1.96642358441703	2.00847429848289	1.96468769337302
1	73550549	73550549	1.96210194274008	1.98910587297257	1.98728667111766	1.97598791560873	1.91251905777768	2.0151678351896	2.00374649946349	1.99321868025845	1.93602824438864	1.98705327593539	1.97766765080621	1.94014865173781	1.98398346224402	1.93949207425892	1.92822595953605	1.99639099674974	1.97837298493684	1.93599352030296	1.99225696615378	1.9905953796283	2.01459276279481	2.00013863424075	1.99709089961177	2.0060561427297	1.93616244429151	2.05156400326759	1.94251314834014	1.98026633889674	1.99556877424778	1.99183756506334	1.93289495140728	1.96877739725544	2.0348183364578	1.96642358441703	2.00847429848289	1.96468769337302
1	74084658	74084658	1.96210194274008	1.98910587297257	1.98728667111766	1.97598791560873	1.91251905777768	2.0151678351896	2.00374649946349	1.99321868025845	1.93602824438864	1.98705327593539	1.97766765080621	1.94014865173781	1.98398346224402	1.93949207425892	1.92822595953605	1.99639099674974	1.97837298493684	1.93599352030296	1.99225696615378	1.9905953796283	2.01459276279481	2.00013863424075	1.99709089961177	2.0060561427297	1.93616244429151	2.05156400326759	1.94251314834014	1.98026633889674	1.99556877424778	1.99183756506334	1.93289495140728	1.96877739725544	2.0348183364578	1.96642358441703	2.00847429848289	1.96468769337302
1	74618032	74618032	1.96210194274008	1.98910587297257	1.98728667111766	1.97598791560873	1.91251905777768	2.0151678351896	2.00374649946349	1.99321868025845	1.93602824438864	1.98705327593539	1.97766765080621	1.94014865173781	1.98398346224402	1.93949207425892	1.92822595953605	1.99639099674974	1.97837298493684	1.93599352030296	1.99225696615378	1.9905953796283	2.01459276279481	2.00013863424075	1.99709089961177	2.0060561427297	1.93616244429151	2.05156400326759	1.94251314834014	1.98026633889674	1.99556877424778	1.99183756506334	1.93289495140728	1.96877739725544	2.0348183364578	1.96642358441703	2.00847429848289	1.96468769337302
1	75149814	75149814	1.96210194274008	1.98910587297257	1.98728667111766	1.97598791560873	1.91251905777768	2.0151678351896	2.00374649946349	1.99321868025845	1.93602824438864	1.98705327593539	1.97766765080621	1.94014865173781	1.98398346224402	1.93949207425892	1.92822595953605	1.99639099674974	1.97837298493684	1.93599352030296	1.99225696615378	1.9905953796283	2.01459276279481	2.00013863424075	1.99709089961177	2.0060561427297	1.93616244429151	2.05156400326759	1.94251314834014	1.98026633889674	1.99556877424778	1.99183756506334	1.93289495140728	1.96877739725544	2.0348183364578	1.96642358441703	2.00847429848289	1.96468769337302
1	75707449	75707449	1.96210194274008	1.98910587297257	1.98728667111766	1.97598791560873	1.91251905777768	2.0151678351896	2.00374649946349	1.99321868025845	1.93602824438864	1.98705327593539	1.97766765080621	1.94014865173781	1.98398346224402	1.93949207425892	1.92822595953605	1.99639099674974	1.97837298493684	1.93599352030296	1.99225696615378	1.9905953796283	2.01459276279481	2.00013863424075	1.99709089961177	2.0060561427297	1.93616244429151	2.05156400326759	1.94251314834014	1.98026633889674	1.99556877424778	1.99183756506334	1.93289495140728	1.96877739725544	2.0348183364578	1.96642358441703	2.00847429848289	1.96468769337302
1	76283952	76283952	1.96210194274008	1.98910587297257	1.98728667111766	1.97598791560873	1.91251905777768	2.0151678351896	2.00374649946349	1.99321868025845	1.93602824438864	1.98705327593539	1.97766765080621	1.94014865173781	1.98398346224402	1.93949207425892	1.92822595953605	1.99639099674974	1.97837298493684	1.93599352030296	1.99225696615378	1.9905953796283	2.01459276279481	2.00013863424075	1.99709089961177	2.0060561427297	1.93616244429151	2.05156400326759	1.94251314834014	1.98026633889674	1.99556877424778	1.99183756506334	1.93289495140728	1.96877739725544	2.0348183364578	1.96642358441703	2.00847429848289	1.96468769337302
1	76828345	76828345	1.96210194274008	1.98910587297257	1.98728667111766	1.97598791560873	1.91251905777768	2.0151678351896	2.00374649946349	1.99321868025845	1.93602824438864	1.98705327593539	1.97766765080621	1.94014865173781	1.98398346224402	1.93949207425892	1.92822595953605	1.99639099674974	1.97837298493684	1.93599352030296	1.99225696615378	1.9905953796283	2.01459276279481	2.00013863424075	1.99709089961177	2.0060561427297	1.93616244429151	2.05156400326759	1.94251314834014	1.98026633889674	1.99556877424778	1.99183756506334	1.93289495140728	1.96877739725544	2.0348183364578	1.96642358441703	2.00847429848289	1.96468769337302
1	77358985	77358985	1.96210194274008	1.98910587297257	1.98728667111766	1.97598791560873	1.91251905777768	2.0151678351896	2.00374649946349	1.99321868025845	1.93602824438864	1.98705327593539	1.97766765080621	1.94014865173781	1.98398346224402	1.93949207425892	1.92822595953605	1.99639099674974	1.97837298493684	1.93599352030296	1.99225696615378	1.9905953796283	2.01459276279481	2.00013863424075	1.99709089961177	2.0060561427297	1.93616244429151	2.05156400326759	1.94251314834014	1.98026633889674	1.99556877424778	1.99183756506334	1.93289495140728	1.96877739725544	2.0348183364578	1.96642358441703	2.00847429848289	1.96468769337302
1	77911607	77911607	1.96210194274008	1.98910587297257	1.98728667111766	1.97598791560873	1.91251905777768	2.0151678351896	2.00374649946349	1.99321868025845	1.93602824438864	1.98705327593539	1.97766765080621	1.94014865173781	1.98398346224402	1.93949207425892	1.92822595953605	1.99639099674974	1.97837298493684	1.93599352030296	1.99225696615378	1.9905953796283	2.01459276279481	2.00013863424075	1.99709089961177	2.0060561427297	1.93616244429151	2.05156400326759	1.94251314834014	1.98026633889674	1.99556877424778	1.99183756506334	1.93289495140728	1.96877739725544	2.0348183364578	1.96642358441703	2.00847429848289	1.96468769337302
1	78474042	78474042	1.96210194274008	1.98910587297257	1.98728667111766	1.97598791560873	1.91251905777768	2.0151678351896	2.00374649946349	1.99321868025845	1.93602824438864	1.98705327593539	1.97766765080621	1.94014865173781	1.98398346224402	1.93949207425892	1.92822595953605	1.99639099674974	1.97837298493684	1.93599352030296	1.99225696615378	1.9905953796283	2.01459276279481	2.00013863424075	1.99709089961177	2.0060561427297	1.93616244429151	2.05156400326759	1.94251314834014	1.98026633889674	1.99556877424778	1.99183756506334	1.93289495140728	1.96877739725544	2.0348183364578	1.96642358441703	2.00847429848289	1.96468769337302
1	79038727	79038727	1.96210194274008	1.98910587297257	1.98728667111766	1.97598791560873	1.91251905777768	2.0151678351896	2.00374649946349	1.99321868025845	1.93602824438864	1.98705327593539	1.97766765080621	1.94014865173781	1.98398346224402	1.93949207425892	1.92822595953605	1.99639099674974	1.97837298493684	1.93599352030296	1.99225696615378	1.9905953796283	2.01459276279481	2.00013863424075	1.99709089961177	2.0060561427297	1.93616244429151	2.05156400326759	1.94251314834014	1.98026633889674	1.99556877424778	1.99183756506334	1.93289495140728	1.96877739725544	2.0348183364578	1.96642358441703	2.00847429848289	1.96468769337302
1	79574660	79574660	1.96210194274008	1.98910587297257	1.98728667111766	1.97598791560873	1.91251905777768	2.0151678351896	2.00374649946349	1.99321868025845	1.93602824438864	1.98705327593539	1.97766765080621	1.94014865173781	1.98398346224402	1.93949207425892	1.92822595953605	1.99639099674974	1.97837298493684	1.93599352030296	1.99225696615378	1.9905953796283	2.01459276279481	2.00013863424075	1.99709089961177	2.0060561427297	1.93616244429151	2.05156400326759	1.94251314834014	1.98026633889674	1.99556877424778	1.99183756506334	1.93289495140728	1.96877739725544	2.0348183364578	1.96642358441703	2.00847429848289	1.96468769337302
1	80118870	80118870	1.96210194274008	1.98910587297257	1.98728667111766	1.97598791560873	1.91251905777768	2.0151678351896	2.00374649946349	1.99321868025845	1.93602824438864	1.98705327593539	1.97766765080621	1.94014865173781	1.98398346224402	1.93949207425892	1.92822595953605	1.99639099674974	1.97837298493684	1.93599352030296	1.99225696615378	1.9905953796283	2.01459276279481	2.00013863424075	1.99709089961177	2.0060561427297	1.93616244429151	2.05156400326759	1.94251314834014	1.98026633889674	1.99556877424778	1.99183756506334	1.93289495140728	1.96877739725544	2.0348183364578	1.96642358441703	2.00847429848289	1.96468769337302
1	80668353	80668353	1.96210194274008	1.98910587297257	1.98728667111766	1.97598791560873	1.91251905777768	2.0151678351896	2.00374649946349	1.99321868025845	1.93602824438864	1.98705327593539	1.97766765080621	1.94014865173781	1.98398346224402	1.93949207425892	1.92822595953605	1.99639099674974	1.97837298493684	1.93599352030296	1.99225696615378	1.9905953796283	2.01459276279481	2.00013863424075	1.99709089961177	2.0060561427297	1.93616244429151	2.05156400326759	1.94251314834014	1.98026633889674	1.99556877424778	1.99183756506334	1.93289495140728	1.96877739725544	2.0348183364578	1.96642358441703	2.00847429848289	1.96468769337302
1	81209242	81209242	1.96210194274008	1.98910587297257	1.98728667111766	1.97598791560873	1.91251905777768	2.0151678351896	2.00374649946349	1.99321868025845	1.93602824438864	1.98705327593539	1.97766765080621	1.94014865173781	1.98398346224402	1.93949207425892	1.92822595953605	1.99639099674974	1.97837298493684	1.93599352030296	1.99225696615378	1.9905953796283	2.01459276279481	2.00013863424075	1.99709089961177	2.0060561427297	1.93616244429151	2.05156400326759	1.94251314834014	1.98026633889674	1.99556877424778	1.99183756506334	1.93289495140728	1.96877739725544	2.0348183364578	1.96642358441703	2.00847429848289	1.96468769337302
1	81743486	81743486	1.96210194274008	1.98910587297257	1.98728667111766	1.97598791560873	1.91251905777768	2.0151678351896	2.00374649946349	1.99321868025845	1.93602824438864	1.98705327593539	1.97766765080621	1.94014865173781	1.98398346224402	1.93949207425892	1.92822595953605	1.99639099674974	1.97837298493684	1.93599352030296	1.99225696615378	1.9905953796283	2.01459276279481	2.00013863424075	1.99709089961177	2.0060561427297	1.93616244429151	2.05156400326759	1.94251314834014	1.98026633889674	1.99556877424778	1.99183756506334	1.93289495140728	1.96877739725544	2.0348183364578	1.96642358441703	2.00847429848289	1.96468769337302
1	82275838	82275838	1.96210194274008	1.98910587297257	1.98728667111766	1.97598791560873	1.91251905777768	2.0151678351896	2.00374649946349	1.99321868025845	1.93602824438864	1.98705327593539	1.97766765080621	1.94014865173781	1.98398346224402	1.93949207425892	1.92822595953605	1.99639099674974	1.97837298493684	1.93599352030296	1.99225696615378	1.9905953796283	2.01459276279481	2.00013863424075	1.99709089961177	2.0060561427297	1.93616244429151	2.05156400326759	1.94251314834014	1.98026633889674	1.99556877424778	1.99183756506334	1.93289495140728	1.96877739725544	2.0348183364578	1.96642358441703	2.00847429848289	1.96468769337302
1	82810893	82810893	1.96210194274008	1.98910587297257	1.98728667111766	1.97598791560873	1.91251905777768	2.0151678351896	2.00374649946349	1.99321868025845	1.93602824438864	1.98705327593539	1.97766765080621	1.94014865173781	1.98398346224402	1.93949207425892	1.92822595953605	1.99639099674974	1.97837298493684	1.93599352030296	1.99225696615378	1.9905953796283	2.01459276279481	2.00013863424075	1.99709089961177	2.0060561427297	1.93616244429151	2.05156400326759	1.94251314834014	1.98026633889674	1.99556877424778	1.99183756506334	1.93289495140728	1.96877739725544	2.0348183364578	1.96642358441703	2.00847429848289	1.96468769337302
1	83333763	83333763	1.96210194274008	1.98910587297257	1.98728667111766	1.97598791560873	1.91251905777768	2.0151678351896	2.00374649946349	1.99321868025845	1.93602824438864	1.98705327593539	1.97766765080621	1.94014865173781	1.98398346224402	1.93949207425892	1.92822595953605	1.99639099674974	1.97837298493684	1.93599352030296	1.99225696615378	1.9905953796283	2.01459276279481	2.00013863424075	1.99709089961177	2.0060561427297	1.93616244429151	2.05156400326759	1.94251314834014	1.98026633889674	1.99556877424778	1.99183756506334	1.93289495140728	1.96877739725544	2.0348183364578	1.96642358441703	2.00847429848289	1.96468769337302
1	84093613	84093613	1.96210194274008	1.98910587297257	1.98728667111766	1.97598791560873	1.91251905777768	2.0151678351896	2.00374649946349	1.99321868025845	1.93602824438864	1.98705327593539	1.97766765080621	1.94014865173781	1.98398346224402	1.93949207425892	1.92822595953605	1.99639099674974	1.97837298493684	1.93599352030296	1.99225696615378	1.9905953796283	2.01459276279481	2.00013863424075	1.99709089961177	2.0060561427297	1.93616244429151	2.05156400326759	1.94251314834014	1.98026633889674	1.99556877424778	1.99183756506334	1.93289495140728	1.96877739725544	2.0348183364578	1.96642358441703	2.00847429848289	1.96468769337302
1	84625357	84625357	1.96210194274008	1.98910587297257	1.98728667111766	1.97598791560873	1.91251905777768	2.0151678351896	2.00374649946349	1.99321868025845	1.93602824438864	1.98705327593539	1.97766765080621	1.94014865173781	1.98398346224402	1.93949207425892	1.92822595953605	1.99639099674974	1.97837298493684	1.52866695252033	1.99225696615378	1.9905953796283	2.01459276279481	2.00013863424075	1.99709089961177	2.0060561427297	1.93616244429151	2.05156400326759	1.94251314834014	1.98026633889674	1.99556877424778	1.99183756506334	1.93289495140728	1.96877739725544	2.0348183364578	1.96642358441703	2.00847429848289	1.96468769337302
1	85163643	85163643	1.96210194274008	1.98910587297257	1.98728667111766	1.97598791560873	1.91251905777768	2.0151678351896	2.00374649946349	1.99321868025845	1.93602824438864	1.98705327593539	1.97766765080621	1.94014865173781	1.98398346224402	1.93949207425892	1.92822595953605	1.99639099674974	1.97837298493684	1.52866695252033	1.99225696615378	1.9905953796283	2.01459276279481	2.00013863424075	1.99709089961177	2.0060561427297	1.93616244429151	2.05156400326759	1.94251314834014	1.98026633889674	1.99556877424778	1.99183756506334	1.93289495140728	1.96877739725544	2.0348183364578	1.96642358441703	2.00847429848289	1.96468769337302
1	85701220	85701220	1.96210194274008	1.98910587297257	1.98728667111766	1.97598791560873	1.91251905777768	2.0151678351896	2.00374649946349	1.99321868025845	1.93602824438864	1.98705327593539	1.97766765080621	1.94014865173781	1.98398346224402	1.93949207425892	1.92822595953605	1.99639099674974	1.97837298493684	1.52866695252033	1.99225696615378	1.9905953796283	2.01459276279481	2.00013863424075	1.99709089961177	2.0060561427297	1.93616244429151	2.05156400326759	1.94251314834014	1.98026633889674	1.99556877424778	1.99183756506334	1.93289495140728	1.96877739725544	2.0348183364578	1.96642358441703	2.00847429848289	1.96468769337302
1	86253418	86253418	1.96210194274008	1.98910587297257	1.98728667111766	1.97598791560873	1.91251905777768	2.0151678351896	2.00374649946349	1.99321868025845	1.93602824438864	1.98705327593539	1.97766765080621	1.94014865173781	1.98398346224402	1.93949207425892	1.92822595953605	1.99639099674974	1.97837298493684	1.52866695252033	1.99225696615378	1.9905953796283	2.01459276279481	2.00013863424075	1.99709089961177	2.0060561427297	1.93616244429151	2.05156400326759	1.94251314834014	1.98026633889674	1.99556877424778	1.99183756506334	1.93289495140728	1.96877739725544	2.0348183364578	1.96642358441703	2.00847429848289	1.96468769337302
1	86825989	86825989	1.96210194274008	1.98910587297257	1.98728667111766	1.97598791560873	1.91251905777768	2.0151678351896	2.00374649946349	1.99321868025845	1.93602824438864	1.98705327593539	1.97766765080621	1.94014865173781	1.98398346224402	1.93949207425892	1.92822595953605	1.99639099674974	1.97837298493684	1.52866695252033	1.99225696615378	1.9905953796283	2.01459276279481	2.00013863424075	1.99709089961177	2.0060561427297	1.93616244429151	2.05156400326759	1.94251314834014	1.98026633889674	1.99556877424778	1.99183756506334	1.93289495140728	1.96877739725544	2.0348183364578	1.96642358441703	2.00847429848289	1.96468769337302
1	87399574	87399574	1.96210194274008	1.98910587297257	1.98728667111766	1.97598791560873	1.91251905777768	2.0151678351896	2.00374649946349	1.99321868025845	1.93602824438864	1.98705327593539	1.97766765080621	1.94014865173781	1.98398346224402	1.93949207425892	1.92822595953605	1.99639099674974	1.97837298493684	1.52866695252033	1.99225696615378	1.9905953796283	2.01459276279481	2.00013863424075	1.99709089961177	2.0060561427297	1.93616244429151	2.05156400326759	1.94251314834014	1.98026633889674	1.99556877424778	1.99183756506334	1.93289495140728	1.96877739725544	2.0348183364578	1.96642358441703	2.00847429848289	1.96468769337302
1	87932798	87932798	1.96210194274008	1.98910587297257	1.98728667111766	1.97598791560873	1.91251905777768	2.0151678351896	2.00374649946349	1.99321868025845	1.93602824438864	1.98705327593539	1.97766765080621	1.94014865173781	1.98398346224402	1.93949207425892	1.92822595953605	1.99639099674974	1.97837298493684	1.52866695252033	1.99225696615378	1.9905953796283	2.01459276279481	2.00013863424075	1.99709089961177	2.0060561427297	1.93616244429151	2.05156400326759	1.94251314834014	1.98026633889674	1.99556877424778	1.99183756506334	1.93289495140728	1.96877739725544	2.0348183364578	1.96642358441703	2.00847429848289	1.96468769337302
1	88459943	88459943	1.96210194274008	1.98910587297257	1.98728667111766	1.97598791560873	1.91251905777768	2.0151678351896	2.00374649946349	1.99321868025845	1.93602824438864	1.98705327593539	1.97766765080621	1.94014865173781	1.98398346224402	1.93949207425892	1.92822595953605	1.99639099674974	1.97837298493684	1.52866695252033	1.99225696615378	1.9905953796283	2.01459276279481	2.00013863424075	1.99709089961177	2.0060561427297	1.93616244429151	2.05156400326759	1.94251314834014	1.98026633889674	1.99556877424778	1.99183756506334	1.93289495140728	1.96877739725544	2.0348183364578	1.96642358441703	2.00847429848289	1.96468769337302
1	88984401	88984401	1.96210194274008	1.98910587297257	1.98728667111766	1.97598791560873	1.91251905777768	2.0151678351896	2.00374649946349	1.99321868025845	1.93602824438864	1.98705327593539	1.97766765080621	1.94014865173781	1.98398346224402	1.93949207425892	1.92822595953605	1.99639099674974	1.97837298493684	1.52866695252033	1.99225696615378	1.9905953796283	2.01459276279481	2.00013863424075	1.99709089961177	2.0060561427297	1.93616244429151	2.05156400326759	1.94251314834014	1.98026633889674	1.99556877424778	1.99183756506334	1.93289495140728	1.96877739725544	2.0348183364578	1.96642358441703	2.00847429848289	1.96468769337302
1	89551506	89551506	1.96210194274008	1.98910587297257	1.98728667111766	1.97598791560873	1.91251905777768	2.0151678351896	2.00374649946349	1.99321868025845	1.93602824438864	1.98705327593539	1.97766765080621	1.94014865173781	1.98398346224402	1.93949207425892	1.92822595953605	1.99639099674974	1.97837298493684	1.52866695252033	1.99225696615378	1.9905953796283	2.01459276279481	2.00013863424075	1.99709089961177	2.0060561427297	1.93616244429151	2.05156400326759	1.94251314834014	1.98026633889674	1.99556877424778	1.99183756506334	1.93289495140728	1.96877739725544	2.0348183364578	1.96642358441703	2.00847429848289	1.96468769337302
1	90127339	90127339	1.96210194274008	1.98910587297257	1.98728667111766	1.97598791560873	1.91251905777768	2.0151678351896	2.00374649946349	1.99321868025845	1.93602824438864	1.98705327593539	1.97766765080621	1.94014865173781	1.98398346224402	1.93949207425892	1.92822595953605	1.99639099674974	1.97837298493684	1.52866695252033	1.99225696615378	1.9905953796283	2.01459276279481	2.00013863424075	1.99709089961177	2.0060561427297	1.93616244429151	2.05156400326759	1.94251314834014	1.98026633889674	1.99556877424778	1.99183756506334	1.93289495140728	1.96877739725544	2.0348183364578	1.96642358441703	2.00847429848289	1.96468769337302
1	90686520	90686520	1.96210194274008	1.98910587297257	1.98728667111766	1.97598791560873	1.91251905777768	2.0151678351896	2.00374649946349	1.99321868025845	1.93602824438864	1.98705327593539	1.97766765080621	1.94014865173781	1.98398346224402	1.93949207425892	1.92822595953605	1.99639099674974	1.97837298493684	1.52866695252033	1.99225696615378	1.9905953796283	2.01459276279481	2.00013863424075	1.99709089961177	2.0060561427297	1.93616244429151	2.05156400326759	1.94251314834014	1.98026633889674	1.99556877424778	1.99183756506334	1.93289495140728	1.96877739725544	2.0348183364578	1.96642358441703	2.00847429848289	1.96468769337302
1	91222128	91222128	1.96210194274008	1.98910587297257	1.98728667111766	1.97598791560873	1.91251905777768	2.0151678351896	2.00374649946349	1.99321868025845	1.93602824438864	1.98705327593539	1.97766765080621	1.94014865173781	1.98398346224402	1.93949207425892	1.92822595953605	1.99639099674974	1.97837298493684	1.52866695252033	1.99225696615378	1.9905953796283	2.01459276279481	2.00013863424075	1.99709089961177	2.0060561427297	1.93616244429151	2.05156400326759	1.94251314834014	1.98026633889674	1.99556877424778	1.99183756506334	1.93289495140728	1.96877739725544	2.0348183364578	1.96642358441703	2.00847429848289	1.96468769337302
1	91805588	91805588	1.96210194274008	1.98910587297257	1.98728667111766	1.97598791560873	1.91251905777768	2.0151678351896	2.00374649946349	1.99321868025845	1.93602824438864	1.98705327593539	1.97766765080621	1.94014865173781	1.98398346224402	1.93949207425892	1.92822595953605	1.99639099674974	1.97837298493684	1.52866695252033	1.99225696615378	1.9905953796283	2.01459276279481	2.00013863424075	1.99709089961177	2.0060561427297	1.93616244429151	2.05156400326759	1.94251314834014	1.98026633889674	1.99556877424778	1.99183756506334	1.93289495140728	1.96877739725544	2.0348183364578	1.96642358441703	2.00847429848289	1.96468769337302
1	92362972	92362972	1.96210194274008	1.98910587297257	1.98728667111766	1.97598791560873	1.91251905777768	2.0151678351896	2.00374649946349	1.99321868025845	1.93602824438864	1.98705327593539	1.97766765080621	1.94014865173781	1.98398346224402	1.93949207425892	1.92822595953605	1.99639099674974	1.97837298493684	1.93948568008317	1.99225696615378	1.9905953796283	2.01459276279481	2.00013863424075	1.99709089961177	2.0060561427297	1.93616244429151	2.05156400326759	1.94251314834014	1.98026633889674	1.99556877424778	1.99183756506334	1.93289495140728	1.96877739725544	2.0348183364578	1.96642358441703	2.00847429848289	1.96468769337302
1	92950447	92950447	1.96210194274008	1.98910587297257	1.98728667111766	1.97598791560873	1.91251905777768	2.0151678351896	2.00374649946349	1.99321868025845	1.93602824438864	1.98705327593539	1.97766765080621	1.94014865173781	1.98398346224402	1.93949207425892	1.92822595953605	1.99639099674974	1.97837298493684	1.93948568008317	1.99225696615378	1.9905953796283	2.01459276279481	2.00013863424075	1.99709089961177	2.0060561427297	1.93616244429151	2.05156400326759	1.94251314834014	1.98026633889674	1.99556877424778	1.99183756506334	1.93289495140728	1.96877739725544	2.0348183364578	1.96642358441703	2.00847429848289	1.96468769337302
1	93535502	93535502	1.96210194274008	1.98910587297257	1.98728667111766	1.97598791560873	1.91251905777768	2.0151678351896	2.00374649946349	1.99321868025845	1.93602824438864	1.98705327593539	1.97766765080621	1.94014865173781	1.98398346224402	1.93949207425892	1.92822595953605	1.99639099674974	1.97837298493684	1.93948568008317	1.99225696615378	1.9905953796283	2.01459276279481	2.00013863424075	1.99709089961177	2.0060561427297	1.93616244429151	2.05156400326759	1.94251314834014	1.98026633889674	1.99556877424778	1.99183756506334	1.93289495140728	1.96877739725544	2.0348183364578	1.96642358441703	2.00847429848289	1.96468769337302
1	94097510	94097510	1.96210194274008	1.98910587297257	1.98728667111766	1.97598791560873	1.91251905777768	2.0151678351896	2.00374649946349	1.99321868025845	1.93602824438864	1.98705327593539	1.97766765080621	1.94014865173781	1.98398346224402	1.93949207425892	1.92822595953605	1.99639099674974	1.97837298493684	1.93948568008317	1.99225696615378	1.9905953796283	2.01459276279481	2.00013863424075	1.99709089961177	2.0060561427297	1.93616244429151	2.05156400326759	1.94251314834014	1.98026633889674	1.99556877424778	1.99183756506334	1.93289495140728	1.96877739725544	2.0348183364578	1.96642358441703	2.00847429848289	1.96468769337302
1	94655868	94655868	1.96210194274008	1.98910587297257	1.98728667111766	1.97598791560873	1.91251905777768	2.0151678351896	2.00374649946349	1.99321868025845	1.93602824438864	1.98705327593539	1.97766765080621	1.94014865173781	1.98398346224402	1.93949207425892	1.92822595953605	1.99639099674974	1.97837298493684	1.93948568008317	1.99225696615378	1.9905953796283	2.01459276279481	2.00013863424075	1.99709089961177	2.0060561427297	1.93616244429151	2.05156400326759	1.94251314834014	1.98026633889674	1.99556877424778	1.99183756506334	1.93289495140728	1.96877739725544	2.0348183364578	1.96642358441703	2.00847429848289	1.96468769337302
1	95207249	95207249	1.96210194274008	1.98910587297257	1.98728667111766	1.97598791560873	1.91251905777768	2.0151678351896	2.00374649946349	1.99321868025845	1.93602824438864	1.98705327593539	1.97766765080621	1.94014865173781	1.98398346224402	1.93949207425892	1.92822595953605	1.99639099674974	1.97837298493684	1.93948568008317	1.99225696615378	1.9905953796283	2.01459276279481	2.00013863424075	1.99709089961177	2.0060561427297	1.93616244429151	2.05156400326759	1.94251314834014	1.98026633889674	1.99556877424778	1.99183756506334	1.93289495140728	1.96877739725544	2.0348183364578	1.96642358441703	2.00847429848289	1.96468769337302
1	95764038	95764038	1.96210194274008	1.98910587297257	1.98728667111766	1.97598791560873	1.91251905777768	2.0151678351896	2.00374649946349	1.99321868025845	1.93602824438864	1.98705327593539	1.97766765080621	1.94014865173781	1.98398346224402	1.93949207425892	1.92822595953605	1.99639099674974	1.97837298493684	1.93948568008317	1.99225696615378	1.9905953796283	2.01459276279481	2.00013863424075	1.99709089961177	2.0060561427297	1.93616244429151	2.05156400326759	1.94251314834014	1.98026633889674	1.99556877424778	1.99183756506334	1.93289495140728	1.96877739725544	2.0348183364578	1.96642358441703	2.00847429848289	1.96468769337302
1	96291927	96291927	1.96210194274008	1.98910587297257	1.98728667111766	1.97598791560873	1.91251905777768	2.0151678351896	2.00374649946349	1.99321868025845	1.93602824438864	1.98705327593539	1.97766765080621	1.94014865173781	1.98398346224402	1.93949207425892	1.92822595953605	1.99639099674974	1.97837298493684	1.93948568008317	1.99225696615378	1.9905953796283	2.01459276279481	2.00013863424075	1.99709089961177	2.0060561427297	1.93616244429151	2.05156400326759	1.94251314834014	1.98026633889674	1.99556877424778	1.99183756506334	1.93289495140728	1.96877739725544	2.0348183364578	1.96642358441703	2.00847429848289	1.96468769337302
1	96833745	96833745	1.96210194274008	1.98910587297257	1.98728667111766	1.97598791560873	1.91251905777768	2.0151678351896	2.00374649946349	1.99321868025845	1.93602824438864	1.98705327593539	1.97766765080621	1.94014865173781	1.98398346224402	1.93949207425892	1.92822595953605	1.99639099674974	1.97837298493684	1.93948568008317	1.99225696615378	1.9905953796283	2.01459276279481	2.00013863424075	1.99709089961177	2.0060561427297	1.93616244429151	2.05156400326759	1.94251314834014	1.98026633889674	1.99556877424778	1.99183756506334	1.93289495140728	1.96877739725544	2.0348183364578	1.96642358441703	2.00847429848289	1.96468769337302
1	97396062	97396062	1.96210194274008	1.98910587297257	1.98728667111766	1.97598791560873	1.91251905777768	2.0151678351896	2.00374649946349	1.99321868025845	1.93602824438864	1.98705327593539	1.97766765080621	1.94014865173781	1.98398346224402	1.93949207425892	1.92822595953605	1.99639099674974	1.97837298493684	1.93948568008317	1.99225696615378	1.9905953796283	2.01459276279481	2.00013863424075	1.99709089961177	2.0060561427297	1.93616244429151	2.05156400326759	1.94251314834014	1.98026633889674	1.99556877424778	1.99183756506334	1.93289495140728	1.96877739725544	2.0348183364578	1.96642358441703	2.00847429848289	1.96468769337302
1	97931841	97931841	1.96210194274008	1.98910587297257	1.98728667111766	1.97598791560873	1.91251905777768	2.0151678351896	2.00374649946349	1.99321868025845	1.93602824438864	1.98705327593539	1.97766765080621	1.94014865173781	1.98398346224402	1.93949207425892	1.92822595953605	1.99639099674974	1.97837298493684	1.93948568008317	1.99225696615378	1.9905953796283	2.01459276279481	2.00013863424075	1.99709089961177	2.0060561427297	1.93616244429151	2.05156400326759	1.94251314834014	1.98026633889674	1.99556877424778	1.99183756506334	1.93289495140728	1.96877739725544	2.0348183364578	1.96642358441703	2.00847429848289	1.96468769337302
1	98450950	98450950	1.96210194274008	1.98910587297257	1.98728667111766	1.97598791560873	1.91251905777768	2.0151678351896	2.00374649946349	1.99321868025845	1.93602824438864	1.98705327593539	1.97766765080621	1.94014865173781	1.98398346224402	1.93949207425892	1.92822595953605	1.99639099674974	1.97837298493684	1.93948568008317	1.99225696615378	1.9905953796283	2.01459276279481	2.00013863424075	1.99709089961177	2.0060561427297	1.93616244429151	2.05156400326759	1.94251314834014	1.98026633889674	1.99556877424778	1.99183756506334	1.93289495140728	1.96877739725544	2.0348183364578	1.96642358441703	2.00847429848289	1.96468769337302
1	98975392	98975392	1.96210194274008	1.98910587297257	1.98728667111766	1.97598791560873	1.91251905777768	2.0151678351896	2.00374649946349	1.99321868025845	1.93602824438864	1.98705327593539	1.97766765080621	1.94014865173781	1.98398346224402	1.93949207425892	1.92822595953605	1.99639099674974	1.97837298493684	1.93948568008317	1.99225696615378	1.9905953796283	2.01459276279481	2.00013863424075	1.99709089961177	2.0060561427297	1.93616244429151	2.05156400326759	1.94251314834014	1.98026633889674	1.99556877424778	1.99183756506334	1.93289495140728	1.96877739725544	2.0348183364578	1.96642358441703	2.00847429848289	1.96468769337302
1	99520318	99520318	1.96210194274008	1.98910587297257	1.98728667111766	1.97598791560873	1.91251905777768	2.0151678351896	2.00374649946349	1.99321868025845	1.93602824438864	1.98705327593539	1.97766765080621	1.94014865173781	1.98398346224402	1.93949207425892	1.92822595953605	1.99639099674974	1.97837298493684	1.93948568008317	1.99225696615378	1.9905953796283	2.01459276279481	2.00013863424075	1.99709089961177	2.0060561427297	1.93616244429151	2.05156400326759	1.94251314834014	1.98026633889674	1.99556877424778	1.99183756506334	1.93289495140728	1.96877739725544	2.0348183364578	1.96642358441703	2.00847429848289	1.96468769337302
1	100075108	100075108	1.96210194274008	1.98910587297257	1.98728667111766	1.97598791560873	1.91251905777768	2.0151678351896	2.00374649946349	1.99321868025845	1.93602824438864	1.98705327593539	1.97766765080621	1.94014865173781	1.98398346224402	1.93949207425892	1.92822595953605	1.99639099674974	1.97837298493684	1.93948568008317	1.99225696615378	1.9905953796283	2.01459276279481	2.00013863424075	1.99709089961177	2.0060561427297	1.93616244429151	2.05156400326759	1.94251314834014	1.98026633889674	1.99556877424778	1.99183756506334	1.93289495140728	1.96877739725544	2.0348183364578	1.96642358441703	2.00847429848289	1.96468769337302
1	100623332	100623332	1.96210194274008	1.98910587297257	1.98728667111766	1.97598791560873	1.91251905777768	2.0151678351896	2.00374649946349	1.99321868025845	1.93602824438864	1.98705327593539	1.97766765080621	1.94014865173781	1.98398346224402	1.93949207425892	1.92822595953605	1.99639099674974	1.97837298493684	1.93948568008317	1.99225696615378	1.9905953796283	2.01459276279481	2.00013863424075	1.99709089961177	2.0060561427297	1.93616244429151	2.05156400326759	1.94251314834014	1.98026633889674	1.99556877424778	1.99183756506334	1.93289495140728	1.96877739725544	2.0348183364578	1.96642358441703	2.00847429848289	1.96468769337302
1	101186742	101186742	1.96210194274008	1.98910587297257	1.98728667111766	1.97598791560873	1.91251905777768	2.0151678351896	2.00374649946349	1.99321868025845	1.93602824438864	1.98705327593539	1.97766765080621	1.94014865173781	1.98398346224402	1.93949207425892	1.92822595953605	1.99639099674974	1.97837298493684	1.93948568008317	1.99225696615378	1.9905953796283	2.01459276279481	2.00013863424075	1.99709089961177	2.0060561427297	1.93616244429151	2.05156400326759	1.94251314834014	1.98026633889674	1.99556877424778	1.99183756506334	1.93289495140728	1.96877739725544	2.0348183364578	1.96642358441703	2.00847429848289	1.96468769337302
1	101730376	101730376	1.96210194274008	1.98910587297257	1.98728667111766	1.97598791560873	1.91251905777768	2.0151678351896	2.00374649946349	1.99321868025845	1.93602824438864	1.98705327593539	1.97766765080621	1.94014865173781	1.98398346224402	1.93949207425892	1.92822595953605	1.99639099674974	1.97837298493684	1.93948568008317	1.99225696615378	1.9905953796283	2.01459276279481	2.00013863424075	1.99709089961177	2.0060561427297	1.93616244429151	2.05156400326759	1.94251314834014	1.98026633889674	1.99556877424778	1.99183756506334	1.93289495140728	1.96877739725544	2.0348183364578	1.96642358441703	2.00847429848289	1.96468769337302
1	102267823	102267823	1.96210194274008	1.98910587297257	1.98728667111766	1.97598791560873	1.91251905777768	2.0151678351896	2.00374649946349	1.99321868025845	1.93602824438864	1.98705327593539	1.97766765080621	1.94014865173781	1.98398346224402	1.93949207425892	1.92822595953605	1.99639099674974	1.97837298493684	1.93948568008317	1.99225696615378	1.9905953796283	2.01459276279481	2.00013863424075	1.99709089961177	2.0060561427297	1.93616244429151	2.05156400326759	1.94251314834014	1.98026633889674	1.99556877424778	1.99183756506334	1.93289495140728	1.96877739725544	2.0348183364578	1.96642358441703	2.00847429848289	1.96468769337302
1	102797436	102797436	1.96210194274008	1.98910587297257	1.98728667111766	1.97598791560873	1.91251905777768	2.0151678351896	2.00374649946349	1.99321868025845	1.93602824438864	1.98705327593539	1.97766765080621	1.94014865173781	1.98398346224402	1.93949207425892	1.92822595953605	1.99639099674974	1.97837298493684	1.93948568008317	1.99225696615378	1.9905953796283	2.01459276279481	2.00013863424075	1.99709089961177	2.0060561427297	1.93616244429151	2.05156400326759	1.94251314834014	1.98026633889674	1.99556877424778	1.99183756506334	1.93289495140728	1.96877739725544	2.0348183364578	1.96642358441703	2.00847429848289	1.96468769337302
1	103357057	103357057	1.96210194274008	1.98910587297257	1.98728667111766	1.97598791560873	1.91251905777768	2.0151678351896	2.00374649946349	1.99321868025845	1.93602824438864	1.98705327593539	1.97766765080621	1.94014865173781	1.98398346224402	1.93949207425892	1.92822595953605	1.99639099674974	1.97837298493684	1.93948568008317	1.99225696615378	1.9905953796283	2.01459276279481	2.00013863424075	1.99709089961177	2.0060561427297	1.93616244429151	2.05156400326759	1.94251314834014	1.98026633889674	1.99556877424778	1.99183756506334	1.93289495140728	1.96877739725544	2.0348183364578	1.96642358441703	2.00847429848289	1.96468769337302
1	104114997	104114997	1.96210194274008	1.98910587297257	1.98728667111766	1.97598791560873	1.91251905777768	2.0151678351896	2.00374649946349	1.99321868025845	1.93602824438864	1.98705327593539	1.97766765080621	1.94014865173781	1.98398346224402	1.93949207425892	1.92822595953605	1.99639099674974	1.97837298493684	1.93948568008317	1.99225696615378	1.9905953796283	2.01459276279481	2.00013863424075	1.99709089961177	2.0060561427297	1.93616244429151	2.05156400326759	1.94251314834014	1.98026633889674	1.99556877424778	1.99183756506334	1.93289495140728	1.96877739725544	2.0348183364578	1.96642358441703	2.00847429848289	1.96468769337302
1	104814987	104814987	1.96210194274008	1.98910587297257	1.98728667111766	1.97598791560873	1.91251905777768	2.0151678351896	2.00374649946349	1.99321868025845	1.93602824438864	1.98705327593539	1.97766765080621	1.94014865173781	1.98398346224402	1.93949207425892	1.92822595953605	1.99639099674974	1.97837298493684	1.93948568008317	1.99225696615378	1.9905953796283	2.01459276279481	2.00013863424075	1.99709089961177	2.0060561427297	1.93616244429151	2.05156400326759	1.94251314834014	1.98026633889674	1.99556877424778	1.99183756506334	1.93289495140728	1.96877739725544	2.0348183364578	1.96642358441703	2.00847429848289	1.96468769337302
1	105370289	105370289	1.96210194274008	1.98910587297257	1.98728667111766	1.97598791560873	1.91251905777768	2.0151678351896	2.00374649946349	1.99321868025845	1.93602824438864	1.98705327593539	1.97766765080621	1.94014865173781	1.98398346224402	1.93949207425892	1.92822595953605	1.99639099674974	1.97837298493684	1.93948568008317	1.99225696615378	1.9905953796283	2.01459276279481	2.00013863424075	1.99709089961177	2.0060561427297	1.93616244429151	2.05156400326759	1.94251314834014	1.98026633889674	1.99556877424778	1.99183756506334	1.93289495140728	1.96877739725544	2.0348183364578	1.96642358441703	2.00847429848289	1.96468769337302
1	105924571	105924571	1.96210194274008	1.98910587297257	1.98728667111766	1.97598791560873	1.91251905777768	2.0151678351896	2.00374649946349	1.99321868025845	1.93602824438864	1.98705327593539	1.97766765080621	1.94014865173781	1.98398346224402	1.93949207425892	1.92822595953605	1.99639099674974	1.97837298493684	1.93948568008317	1.99225696615378	1.9905953796283	2.01459276279481	2.00013863424075	1.99709089961177	2.0060561427297	1.93616244429151	2.05156400326759	1.94251314834014	1.98026633889674	1.99556877424778	1.99183756506334	1.93289495140728	1.96877739725544	2.0348183364578	1.96642358441703	2.00847429848289	1.96468769337302
1	106462037	106462037	1.96210194274008	1.98910587297257	1.98728667111766	1.97598791560873	1.91251905777768	2.0151678351896	2.00374649946349	1.99321868025845	1.93602824438864	1.98705327593539	1.97766765080621	1.94014865173781	1.98398346224402	1.93949207425892	1.92822595953605	1.99639099674974	1.97837298493684	1.93948568008317	1.99225696615378	1.9905953796283	2.01459276279481	2.00013863424075	1.99709089961177	2.0060561427297	1.93616244429151	2.05156400326759	1.94251314834014	1.98026633889674	1.99556877424778	1.99183756506334	1.93289495140728	1.96877739725544	2.0348183364578	1.96642358441703	2.00847429848289	1.96468769337302
1	107006985	107006985	1.96210194274008	1.98910587297257	1.98728667111766	1.97598791560873	1.91251905777768	2.0151678351896	2.00374649946349	1.99321868025845	2.81142195839477	1.98705327593539	1.97766765080621	1.94014865173781	1.98398346224402	1.93949207425892	1.92822595953605	1.99639099674974	1.97837298493684	1.93948568008317	1.99225696615378	1.9905953796283	2.01459276279481	2.00013863424075	1.99709089961177	2.0060561427297	1.93616244429151	2.05156400326759	1.94251314834014	1.98026633889674	1.99556877424778	1.99183756506334	1.93289495140728	1.96877739725544	2.0348183364578	1.96642358441703	2.00847429848289	1.96468769337302
1	107538366	107538366	1.96210194274008	1.98910587297257	1.98728667111766	1.97598791560873	1.91251905777768	2.0151678351896	2.00374649946349	1.99321868025845	2.81142195839477	1.98705327593539	1.97766765080621	1.94014865173781	1.98398346224402	1.93949207425892	1.92822595953605	1.99639099674974	1.97837298493684	1.93948568008317	1.99225696615378	1.9905953796283	2.01459276279481	2.00013863424075	1.99709089961177	2.0060561427297	1.93616244429151	2.05156400326759	1.94251314834014	1.98026633889674	1.99556877424778	1.99183756506334	1.93289495140728	1.96877739725544	2.0348183364578	1.96642358441703	2.00847429848289	1.96468769337302
1	108059096	108059096	1.96210194274008	1.98910587297257	1.98728667111766	1.97598791560873	1.91251905777768	2.0151678351896	2.00374649946349	1.99321868025845	2.81142195839477	1.98705327593539	1.97766765080621	1.94014865173781	1.98398346224402	1.93949207425892	1.92822595953605	1.99639099674974	1.97837298493684	1.93948568008317	1.99225696615378	1.9905953796283	2.01459276279481	2.00013863424075	1.99709089961177	2.0060561427297	1.93616244429151	2.05156400326759	1.94251314834014	1.98026633889674	1.99556877424778	1.99183756506334	1.93289495140728	1.96877739725544	2.0348183364578	1.96642358441703	2.00847429848289	1.96468769337302
1	108594913	108594913	1.96210194274008	1.98910587297257	1.98728667111766	1.97598791560873	1.91251905777768	2.0151678351896	2.00374649946349	1.99321868025845	2.81142195839477	1.98705327593539	1.97766765080621	1.94014865173781	1.98398346224402	1.93949207425892	1.92822595953605	1.99639099674974	1.97837298493684	1.93948568008317	1.99225696615378	1.9905953796283	2.01459276279481	2.00013863424075	1.99709089961177	2.0060561427297	1.93616244429151	2.05156400326759	1.94251314834014	1.98026633889674	1.99556877424778	1.99183756506334	1.93289495140728	1.96877739725544	2.0348183364578	1.96642358441703	2.00847429848289	1.96468769337302
1	109364959	109364959	1.96210194274008	1.98910587297257	1.98728667111766	1.97598791560873	1.91251905777768	2.0151678351896	2.00374649946349	1.99321868025845	2.81142195839477	1.98705327593539	1.97766765080621	1.94014865173781	1.98398346224402	1.93949207425892	1.92822595953605	1.99639099674974	1.97837298493684	1.93948568008317	1.99225696615378	1.9905953796283	2.01459276279481	2.00013863424075	1.99709089961177	2.0060561427297	1.93616244429151	2.05156400326759	1.94251314834014	1.98026633889674	1.99556877424778	1.99183756506334	1.93289495140728	1.96877739725544	2.0348183364578	1.96642358441703	2.00847429848289	1.96468769337302
1	109936333	109936333	1.96210194274008	1.98910587297257	1.98728667111766	1.97598791560873	1.91251905777768	2.0151678351896	2.00374649946349	1.99321868025845	2.81142195839477	1.98705327593539	1.97766765080621	1.94014865173781	1.98398346224402	1.93949207425892	1.92822595953605	1.99639099674974	1.97837298493684	1.93948568008317	1.99225696615378	1.9905953796283	2.01459276279481	2.00013863424075	1.99709089961177	2.0060561427297	1.93616244429151	2.05156400326759	1.94251314834014	1.98026633889674	1.99556877424778	1.99183756506334	1.93289495140728	1.96877739725544	2.0348183364578	1.96642358441703	2.00847429848289	1.96468769337302
1	110508854	110508854	1.96210194274008	1.98910587297257	1.98728667111766	1.97598791560873	1.91251905777768	2.0151678351896	2.00374649946349	1.99321868025845	2.81142195839477	1.98705327593539	1.97766765080621	1.94014865173781	1.98398346224402	1.93949207425892	1.92822595953605	1.99639099674974	1.97837298493684	1.93948568008317	1.99225696615378	1.9905953796283	2.01459276279481	2.00013863424075	1.99709089961177	2.0060561427297	1.93616244429151	2.05156400326759	1.94251314834014	1.98026633889674	1.99556877424778	1.99183756506334	1.93289495140728	1.96877739725544	2.0348183364578	1.96642358441703	2.00847429848289	1.96468769337302
1	111035660	111035660	1.96210194274008	1.98910587297257	1.98728667111766	1.97598791560873	1.91251905777768	2.0151678351896	2.00374649946349	1.99321868025845	2.81142195839477	1.98705327593539	1.97766765080621	1.94014865173781	1.98398346224402	1.93949207425892	1.92822595953605	1.99639099674974	1.97837298493684	1.93948568008317	1.99225696615378	1.9905953796283	2.01459276279481	2.00013863424075	1.99709089961177	2.0060561427297	1.93616244429151	2.05156400326759	1.94251314834014	1.98026633889674	1.99556877424778	1.99183756506334	1.93289495140728	1.96877739725544	2.0348183364578	1.96642358441703	2.00847429848289	1.96468769337302
1	111570122	111570122	1.96210194274008	1.98910587297257	1.98728667111766	1.97598791560873	1.91251905777768	2.0151678351896	2.00374649946349	1.99321868025845	1.8902800639208	1.98705327593539	1.97766765080621	1.94014865173781	1.98398346224402	1.93949207425892	1.92822595953605	1.99639099674974	1.97837298493684	1.93948568008317	1.99225696615378	1.9905953796283	2.01459276279481	2.00013863424075	1.99709089961177	2.0060561427297	1.93616244429151	2.05156400326759	1.94251314834014	1.98026633889674	1.99556877424778	1.99183756506334	1.93289495140728	1.96877739725544	2.0348183364578	1.96642358441703	2.00847429848289	1.96468769337302
1	112127180	112127180	1.96210194274008	1.98910587297257	1.98728667111766	1.97598791560873	1.91251905777768	2.0151678351896	2.00374649946349	1.99321868025845	1.8902800639208	1.98705327593539	1.97766765080621	1.94014865173781	1.98398346224402	1.93949207425892	1.92822595953605	1.99639099674974	1.97837298493684	1.93948568008317	1.99225696615378	1.9905953796283	2.01459276279481	2.00013863424075	1.99709089961177	2.0060561427297	1.93616244429151	2.05156400326759	1.94251314834014	1.98026633889674	1.99556877424778	1.99183756506334	1.93289495140728	1.96877739725544	2.0348183364578	1.96642358441703	2.00847429848289	1.96468769337302
1	112648925	112648925	1.96210194274008	1.98910587297257	1.98728667111766	1.97598791560873	1.91251905777768	2.0151678351896	2.00374649946349	1.99321868025845	1.8902800639208	1.98705327593539	1.97766765080621	1.94014865173781	1.98398346224402	1.93949207425892	1.92822595953605	1.99639099674974	1.97837298493684	1.93948568008317	1.99225696615378	1.9905953796283	2.01459276279481	2.00013863424075	1.99709089961177	2.0060561427297	1.93616244429151	2.05156400326759	1.94251314834014	1.98026633889674	1.99556877424778	1.99183756506334	1.93289495140728	1.96877739725544	2.0348183364578	1.96642358441703	2.00847429848289	1.96468769337302
1	113220802	113220802	1.96210194274008	1.98910587297257	1.98728667111766	1.97598791560873	1.91251905777768	2.0151678351896	2.00374649946349	1.99321868025845	1.8902800639208	1.98705327593539	1.97766765080621	1.94014865173781	1.98398346224402	1.93949207425892	1.92822595953605	1.99639099674974	1.97837298493684	1.93948568008317	1.99225696615378	1.9905953796283	2.01459276279481	2.00013863424075	1.99709089961177	2.0060561427297	1.93616244429151	2.05156400326759	1.94251314834014	1.98026633889674	1.99556877424778	1.99183756506334	1.93289495140728	1.96877739725544	2.0348183364578	1.96642358441703	2.00847429848289	1.96468769337302
1	113825191	113825191	1.96210194274008	1.98910587297257	1.98728667111766	1.97598791560873	1.91251905777768	2.0151678351896	2.00374649946349	1.99321868025845	1.8902800639208	1.98705327593539	1.97766765080621	1.94014865173781	1.98398346224402	1.93949207425892	1.92822595953605	1.99639099674974	1.97837298493684	1.93948568008317	1.99225696615378	1.9905953796283	2.01459276279481	2.00013863424075	1.99709089961177	2.0060561427297	1.93616244429151	2.05156400326759	1.94251314834014	1.98026633889674	1.99556877424778	1.99183756506334	1.93289495140728	1.96877739725544	2.0348183364578	1.96642358441703	2.00847429848289	1.96468769337302
1	114402025	114402025	1.96210194274008	1.98910587297257	1.98728667111766	1.97598791560873	1.91251905777768	2.0151678351896	2.00374649946349	1.99321868025845	1.8902800639208	1.98705327593539	1.97766765080621	1.94014865173781	1.98398346224402	1.93949207425892	1.92822595953605	1.99639099674974	1.97837298493684	1.93948568008317	1.99225696615378	1.9905953796283	2.01459276279481	2.00013863424075	1.99709089961177	2.0060561427297	1.93616244429151	2.05156400326759	1.94251314834014	1.98026633889674	1.99556877424778	1.99183756506334	1.93289495140728	1.96877739725544	2.0348183364578	1.96642358441703	2.00847429848289	1.96468769337302
1	114952770	114952770	1.96210194274008	1.98910587297257	1.98728667111766	1.97598791560873	1.91251905777768	2.0151678351896	2.00374649946349	1.99321868025845	1.8902800639208	1.98705327593539	1.97766765080621	1.94014865173781	1.98398346224402	1.93949207425892	1.92822595953605	1.99639099674974	1.97837298493684	1.93948568008317	1.99225696615378	1.9905953796283	2.01459276279481	2.00013863424075	1.99709089961177	2.0060561427297	1.93616244429151	2.05156400326759	1.94251314834014	1.98026633889674	1.99556877424778	1.99183756506334	1.93289495140728	1.96877739725544	2.0348183364578	1.96642358441703	2.00847429848289	1.96468769337302
1	115516909	115516909	1.96210194274008	1.98910587297257	1.98728667111766	1.97598791560873	1.91251905777768	2.0151678351896	2.00374649946349	1.99321868025845	1.8902800639208	1.98705327593539	1.97766765080621	1.94014865173781	1.98398346224402	1.93949207425892	1.92822595953605	1.99639099674974	1.97837298493684	1.93948568008317	1.99225696615378	1.9905953796283	2.01459276279481	2.00013863424075	1.99709089961177	2.0060561427297	1.93616244429151	2.05156400326759	1.94251314834014	1.98026633889674	1.99556877424778	1.99183756506334	1.93289495140728	1.96877739725544	2.0348183364578	1.96642358441703	2.00847429848289	1.96468769337302
1	116049576	116049576	1.96210194274008	1.98910587297257	1.98728667111766	1.97598791560873	1.91251905777768	2.0151678351896	2.00374649946349	1.99321868025845	1.8902800639208	1.98705327593539	1.97766765080621	1.94014865173781	1.98398346224402	1.93949207425892	1.92822595953605	1.99639099674974	1.97837298493684	1.93948568008317	1.99225696615378	1.9905953796283	2.01459276279481	2.00013863424075	1.99709089961177	2.0060561427297	1.93616244429151	2.05156400326759	1.94251314834014	1.98026633889674	1.99556877424778	1.99183756506334	1.93289495140728	1.96877739725544	2.0348183364578	1.96642358441703	2.00847429848289	1.96468769337302
1	116602357	116602357	1.96210194274008	1.98910587297257	1.98728667111766	1.97598791560873	1.91251905777768	2.0151678351896	2.00374649946349	1.99321868025845	1.8902800639208	1.98705327593539	1.97766765080621	1.94014865173781	1.98398346224402	1.93949207425892	1.92822595953605	1.99639099674974	1.97837298493684	1.93948568008317	1.99225696615378	1.9905953796283	2.01459276279481	2.00013863424075	1.99709089961177	2.0060561427297	1.93616244429151	2.05156400326759	1.94251314834014	1.98026633889674	1.99556877424778	1.99183756506334	1.93289495140728	1.96877739725544	2.0348183364578	1.96642358441703	2.00847429848289	1.96468769337302
1	117128059	117128059	1.96210194274008	1.98910587297257	1.98728667111766	1.97598791560873	1.91251905777768	2.0151678351896	2.00374649946349	1.99321868025845	1.8902800639208	1.98705327593539	1.97766765080621	1.94014865173781	1.98398346224402	1.93949207425892	1.92822595953605	1.99639099674974	1.97837298493684	1.93948568008317	1.99225696615378	1.9905953796283	2.01459276279481	2.00013863424075	1.99709089961177	2.0060561427297	1.93616244429151	2.05156400326759	1.94251314834014	1.98026633889674	1.99556877424778	1.99183756506334	1.93289495140728	1.96877739725544	2.0348183364578	1.96642358441703	2.00847429848289	1.96468769337302
1	117708896	117708896	1.96210194274008	1.98910587297257	1.98728667111766	1.97598791560873	1.91251905777768	2.0151678351896	2.00374649946349	1.99321868025845	1.8902800639208	1.98705327593539	1.97766765080621	1.94014865173781	1.98398346224402	1.93949207425892	1.92822595953605	2.46963870732833	1.97837298493684	1.93948568008317	1.99225696615378	1.9905953796283	2.01459276279481	2.00013863424075	1.99709089961177	2.0060561427297	1.93616244429151	2.05156400326759	1.94251314834014	1.98026633889674	1.99556877424778	1.99183756506334	1.93289495140728	1.96877739725544	2.0348183364578	1.96642358441703	2.00847429848289	1.96468769337302
1	118258220	118258220	1.96210194274008	1.98910587297257	1.98728667111766	1.97598791560873	1.91251905777768	2.0151678351896	2.00374649946349	1.99321868025845	2.4488425197466	1.98705327593539	2.38931985773946	1.94014865173781	1.98398346224402	1.93949207425892	1.92822595953605	2.46963870732833	1.97837298493684	1.93948568008317	1.99225696615378	1.9905953796283	2.01459276279481	2.00013863424075	1.99709089961177	2.0060561427297	1.93616244429151	2.05156400326759	1.94251314834014	1.98026633889674	1.99556877424778	1.99183756506334	1.93289495140728	1.96877739725544	2.0348183364578	1.96642358441703	2.00847429848289	1.96468769337302
1	118799867	118799867	1.96210194274008	1.98910587297257	1.98728667111766	1.97598791560873	1.91251905777768	2.0151678351896	2.00374649946349	1.99321868025845	2.4488425197466	1.98705327593539	2.38931985773946	1.94014865173781	1.98398346224402	1.93949207425892	1.92822595953605	2.46963870732833	1.97837298493684	1.93948568008317	1.99225696615378	1.9905953796283	2.01459276279481	2.00013863424075	1.99709089961177	2.0060561427297	1.93616244429151	2.05156400326759	1.94251314834014	1.98026633889674	1.99556877424778	1.99183756506334	1.93289495140728	1.96877739725544	2.0348183364578	1.96642358441703	2.00847429848289	1.96468769337302
1	119372896	119372896	1.96210194274008	1.98910587297257	1.98728667111766	1.97598791560873	1.91251905777768	2.0151678351896	2.00374649946349	1.99321868025845	2.4488425197466	1.98705327593539	2.38931985773946	1.94014865173781	1.98398346224402	1.93949207425892	1.92822595953605	2.46963870732833	1.97837298493684	1.93948568008317	1.99225696615378	1.9905953796283	2.01459276279481	2.00013863424075	1.99709089961177	2.0060561427297	1.93616244429151	2.05156400326759	1.94251314834014	1.98026633889674	1.99556877424778	1.99183756506334	1.93289495140728	1.96877739725544	2.0348183364578	1.96642358441703	2.00847429848289	1.96468769337302
1	119932172	119932172	1.96210194274008	1.98910587297257	1.98728667111766	1.97598791560873	1.91251905777768	2.0151678351896	2.00374649946349	1.99321868025845	2.4488425197466	1.98705327593539	2.38931985773946	1.94014865173781	1.98398346224402	1.93949207425892	1.92822595953605	2.46963870732833	1.97837298493684	1.93948568008317	1.99225696615378	1.9905953796283	2.01459276279481	2.00013863424075	1.99709089961177	2.0060561427297	1.93616244429151	2.05156400326759	1.94251314834014	1.98026633889674	1.99556877424778	1.99183756506334	1.93289495140728	1.96877739725544	2.0348183364578	1.96642358441703	2.00847429848289	1.96468769337302
1	120500810	120500810	1.96210194274008	1.98910587297257	1.98728667111766	1.97598791560873	1.91251905777768	2.0151678351896	2.00374649946349	1.99321868025845	2.4488425197466	1.98705327593539	2.38931985773946	1.94014865173781	1.98398346224402	1.93949207425892	1.92822595953605	2.46963870732833	1.97837298493684	1.93948568008317	1.99225696615378	1.9905953796283	2.01459276279481	2.00013863424075	1.99709089961177	2.0060561427297	1.93616244429151	2.05156400326759	1.94251314834014	1.98026633889674	1.99556877424778	1.99183756506334	1.93289495140728	1.96877739725544	2.0348183364578	1.96642358441703	2.00847429848289	1.96468769337302
1	144922932	144922932	1.96210194274008	1.98910587297257	1.98728667111766	1.97598791560873	1.91251905777768	2.0151678351896	2.00374649946349	1.99321868025845	2.4488425197466	1.98705327593539	2.38931985773946	1.94014865173781	1.98398346224402	1.93949207425892	1.92822595953605	2.46963870732833	1.97837298493684	1.93948568008317	1.99225696615378	1.9905953796283	2.01459276279481	2.00013863424075	1.99709089961177	2.0060561427297	1.93616244429151	2.05156400326759	1.94251314834014	1.98026633889674	1.99556877424778	1.99183756506334	1.93289495140728	1.96877739725544	2.0348183364578	1.96642358441703	2.00847429848289	1.96468769337302
1	145771584	145771584	1.96210194274008	1.98910587297257	1.98728667111766	1.97598791560873	1.91251905777768	2.0151678351896	2.00374649946349	1.99321868025845	2.4488425197466	1.98705327593539	2.38931985773946	1.94014865173781	1.98398346224402	1.93949207425892	1.92822595953605	2.46963870732833	1.97837298493684	1.93948568008317	1.84088563237389	1.9905953796283	2.01459276279481	2.00013863424075	1.99709089961177	2.0060561427297	1.93616244429151	2.05156400326759	1.94251314834014	1.98026633889674	1.99556877424778	1.99183756506334	1.93289495140728	1.96877739725544	2.0348183364578	1.96642358441703	2.00847429848289	1.96468769337302
1	147063376	147063376	1.96210194274008	1.98910587297257	1.98728667111766	1.97598791560873	1.91251905777768	2.0151678351896	2.00374649946349	1.99321868025845	2.01656512730151	1.98705327593539	2.38931985773946	1.94014865173781	1.98398346224402	1.93949207425892	1.92822595953605	2.01349236261167	1.97837298493684	1.93948568008317	1.84088563237389	1.9905953796283	2.01459276279481	2.00013863424075	1.99709089961177	2.0060561427297	1.93616244429151	2.05156400326759	1.94251314834014	1.98026633889674	1.99556877424778	1.99183756506334	1.93289495140728	1.96877739725544	2.0348183364578	1.96642358441703	2.00847429848289	1.96468769337302
1	149110381	149110381	1.96210194274008	1.98910587297257	1.98728667111766	1.97598791560873	1.91251905777768	2.0151678351896	2.00374649946349	1.99321868025845	2.01656512730151	1.98705327593539	2.38931985773946	1.94014865173781	1.98398346224402	1.93949207425892	1.92822595953605	2.01349236261167	1.97837298493684	1.93948568008317	1.84088563237389	1.9905953796283	2.01459276279481	2.00013863424075	1.99709089961177	2.0060561427297	1.93616244429151	2.05156400326759	1.94251314834014	1.98026633889674	1.99556877424778	1.99183756506334	1.93289495140728	1.96877739725544	2.0348183364578	1.96642358441703	2.00847429848289	1.96468769337302
1	150224132	150224132	1.96210194274008	1.98910587297257	1.98728667111766	1.97598791560873	1.91251905777768	2.0151678351896	2.00374649946349	1.99321868025845	2.01656512730151	1.98705327593539	2.38931985773946	1.94014865173781	1.98398346224402	1.93949207425892	1.92822595953605	2.01349236261167	1.97837298493684	1.93948568008317	1.84088563237389	1.9905953796283	2.01459276279481	2.00013863424075	1.99709089961177	2.0060561427297	1.93616244429151	2.05156400326759	1.94251314834014	1.98026633889674	1.99556877424778	1.99183756506334	1.93289495140728	1.96877739725544	2.0348183364578	1.96642358441703	2.00847429848289	1.96468769337302
1	150838717	150838717	1.96210194274008	1.98910587297257	1.98728667111766	1.97598791560873	1.91251905777768	2.0151678351896	2.00374649946349	1.99321868025845	2.01656512730151	1.98705327593539	2.38931985773946	1.94014865173781	1.98398346224402	1.93949207425892	1.92822595953605	2.01349236261167	1.97837298493684	1.93948568008317	1.84088563237389	1.9905953796283	2.01459276279481	2.00013863424075	1.99709089961177	2.0060561427297	1.93616244429151	2.05156400326759	1.94251314834014	1.98026633889674	1.99556877424778	1.99183756506334	1.93289495140728	1.96877739725544	2.0348183364578	1.96642358441703	2.00847429848289	1.96468769337302
1	151442657	151442657	1.96210194274008	1.98910587297257	1.98728667111766	1.97598791560873	1.91251905777768	2.0151678351896	2.00374649946349	1.99321868025845	2.01656512730151	1.98705327593539	2.38931985773946	1.94014865173781	1.98398346224402	1.93949207425892	1.92822595953605	2.01349236261167	1.97837298493684	1.93948568008317	1.84088563237389	1.9905953796283	2.01459276279481	2.00013863424075	1.99709089961177	2.0060561427297	1.93616244429151	2.05156400326759	1.94251314834014	1.98026633889674	1.99556877424778	1.99183756506334	1.93289495140728	1.96877739725544	2.0348183364578	1.96642358441703	2.00847429848289	1.96468769337302
1	152006354	152006354	1.96210194274008	1.98910587297257	1.98728667111766	1.97598791560873	1.91251905777768	2.0151678351896	2.00374649946349	1.99321868025845	2.01656512730151	1.98705327593539	2.38931985773946	1.94014865173781	1.98398346224402	1.93949207425892	1.92822595953605	2.01349236261167	1.97837298493684	1.93948568008317	1.84088563237389	1.9905953796283	2.01459276279481	2.00013863424075	1.99709089961177	2.0060561427297	1.93616244429151	2.05156400326759	1.94251314834014	1.98026633889674	1.99556877424778	1.99183756506334	1.93289495140728	1.96877739725544	2.0348183364578	1.96642358441703	2.00847429848289	1.96468769337302
1	152585762	152585762	1.96210194274008	1.98910587297257	1.98728667111766	1.97598791560873	1.91251905777768	2.0151678351896	2.00374649946349	1.99321868025845	2.01656512730151	1.98705327593539	2.38931985773946	1.94014865173781	1.98398346224402	1.93949207425892	1.92822595953605	2.01349236261167	1.97837298493684	1.93948568008317	1.84088563237389	1.9905953796283	2.01459276279481	2.00013863424075	1.99709089961177	2.0060561427297	1.93616244429151	2.05156400326759	1.94251314834014	1.98026633889674	1.99556877424778	1.99183756506334	1.93289495140728	1.96877739725544	2.0348183364578	1.96642358441703	2.00847429848289	1.96468769337302
1	153144253	153144253	1.96210194274008	1.98910587297257	1.98728667111766	1.97598791560873	1.91251905777768	2.0151678351896	2.00374649946349	1.99321868025845	2.01656512730151	1.98705327593539	1.91268593351565	1.94014865173781	1.98398346224402	1.93949207425892	1.92822595953605	2.01349236261167	1.97837298493684	1.93948568008317	1.84088563237389	1.9905953796283	2.01459276279481	2.00013863424075	1.99709089961177	2.0060561427297	1.93616244429151	2.05156400326759	1.94251314834014	1.98026633889674	1.99556877424778	1.99183756506334	1.93289495140728	1.96877739725544	2.0348183364578	1.96642358441703	2.00847429848289	1.96468769337302
1	153721256	153721256	1.96210194274008	1.98910587297257	1.98728667111766	1.97598791560873	1.91251905777768	2.0151678351896	2.00374649946349	1.99321868025845	2.01656512730151	1.98705327593539	1.91268593351565	1.94014865173781	1.98398346224402	1.93949207425892	1.92822595953605	2.01349236261167	1.97837298493684	1.93948568008317	1.84088563237389	1.9905953796283	2.01459276279481	2.00013863424075	1.99709089961177	2.0060561427297	1.93616244429151	2.05156400326759	1.94251314834014	1.98026633889674	1.99556877424778	1.99183756506334	1.93289495140728	1.96877739725544	2.0348183364578	1.96642358441703	2.00847429848289	1.96468769337302
1	154333037	154333037	1.96210194274008	1.98910587297257	1.98728667111766	1.97598791560873	1.91251905777768	2.0151678351896	2.00374649946349	1.99321868025845	2.01656512730151	1.98705327593539	1.91268593351565	1.94014865173781	1.98398346224402	1.93949207425892	1.92822595953605	2.01349236261167	1.97837298493684	1.93948568008317	1.84088563237389	1.9905953796283	2.01459276279481	2.00013863424075	1.99709089961177	2.0060561427297	1.93616244429151	2.05156400326759	1.94251314834014	1.98026633889674	1.99556877424778	1.99183756506334	1.93289495140728	1.96877739725544	2.0348183364578	1.96642358441703	2.00847429848289	1.96468769337302
1	154893493	154893493	1.96210194274008	1.98910587297257	1.98728667111766	1.97598791560873	1.91251905777768	2.0151678351896	2.00374649946349	1.99321868025845	2.01656512730151	1.98705327593539	1.91268593351565	1.94014865173781	1.98398346224402	1.93949207425892	1.92822595953605	2.01349236261167	1.97837298493684	1.93948568008317	1.84088563237389	1.9905953796283	2.01459276279481	2.00013863424075	1.99709089961177	2.0060561427297	1.93616244429151	2.05156400326759	1.94251314834014	1.98026633889674	1.99556877424778	1.99183756506334	1.93289495140728	1.96877739725544	2.0348183364578	1.96642358441703	2.00847429848289	1.96468769337302
1	155484434	155484434	1.96210194274008	1.98910587297257	1.98728667111766	1.97598791560873	1.91251905777768	2.0151678351896	2.00374649946349	1.99321868025845	2.01656512730151	1.98705327593539	1.91268593351565	1.94014865173781	1.98398346224402	1.93949207425892	1.92822595953605	2.01349236261167	1.97837298493684	1.93948568008317	1.84088563237389	1.9905953796283	2.01459276279481	2.00013863424075	1.99709089961177	2.0060561427297	1.93616244429151	2.05156400326759	1.94251314834014	1.98026633889674	1.99556877424778	1.99183756506334	1.93289495140728	1.96877739725544	2.0348183364578	1.96642358441703	2.00847429848289	1.96468769337302
1	156128871	156128871	1.96210194274008	1.98910587297257	1.98728667111766	1.97598791560873	1.91251905777768	2.0151678351896	2.00374649946349	1.99321868025845	2.01656512730151	1.98705327593539	1.91268593351565	1.94014865173781	1.98398346224402	1.93949207425892	1.92822595953605	2.01349236261167	1.97837298493684	1.93948568008317	1.84088563237389	1.9905953796283	2.01459276279481	2.00013863424075	1.99709089961177	2.0060561427297	1.93616244429151	2.05156400326759	1.94251314834014	1.98026633889674	1.99556877424778	1.99183756506334	1.93289495140728	1.96877739725544	2.0348183364578	1.96642358441703	2.00847429848289	1.96468769337302
1	156698994	156698994	1.96210194274008	1.98910587297257	1.98728667111766	1.97598791560873	1.91251905777768	2.0151678351896	2.00374649946349	1.99321868025845	2.01656512730151	1.98705327593539	1.91268593351565	1.94014865173781	1.98398346224402	1.93949207425892	1.92822595953605	2.01349236261167	1.97837298493684	1.93948568008317	1.84088563237389	1.9905953796283	2.01459276279481	2.00013863424075	1.99709089961177	2.0060561427297	1.93616244429151	2.05156400326759	1.94251314834014	1.98026633889674	1.99556877424778	1.99183756506334	1.93289495140728	1.96877739725544	2.0348183364578	1.96642358441703	2.00847429848289	1.96468769337302
1	157245705	157245705	1.96210194274008	1.98910587297257	1.98728667111766	1.97598791560873	1.91251905777768	2.0151678351896	2.00374649946349	1.99321868025845	2.01656512730151	1.98705327593539	1.91268593351565	1.94014865173781	1.98398346224402	1.93949207425892	1.92822595953605	2.01349236261167	1.97837298493684	1.93948568008317	2.14503323363589	1.9905953796283	2.01459276279481	2.00013863424075	1.99709089961177	2.0060561427297	1.93616244429151	2.05156400326759	1.94251314834014	1.98026633889674	1.99556877424778	1.99183756506334	1.93289495140728	1.96877739725544	2.0348183364578	1.96642358441703	2.00847429848289	1.96468769337302
1	157808225	157808225	1.96210194274008	1.98910587297257	1.98728667111766	1.97598791560873	1.91251905777768	2.0151678351896	2.00374649946349	1.99321868025845	2.01656512730151	1.98705327593539	1.91268593351565	1.94014865173781	1.98398346224402	1.93949207425892	1.92822595953605	2.01349236261167	1.97837298493684	1.93948568008317	2.14503323363589	1.9905953796283	2.01459276279481	2.00013863424075	1.99709089961177	2.0060561427297	1.93616244429151	2.05156400326759	1.94251314834014	1.98026633889674	1.99556877424778	1.99183756506334	1.93289495140728	1.96877739725544	2.0348183364578	1.96642358441703	2.00847429848289	1.96468769337302
1	158383111	158383111	1.96210194274008	1.98910587297257	1.98728667111766	1.97598791560873	1.91251905777768	2.0151678351896	2.00374649946349	1.99321868025845	2.01656512730151	1.98705327593539	1.91268593351565	1.94014865173781	1.98398346224402	1.93949207425892	1.92822595953605	2.01349236261167	1.97837298493684	1.93948568008317	2.14503323363589	1.9905953796283	2.01459276279481	2.00013863424075	1.99709089961177	2.0060561427297	1.93616244429151	2.05156400326759	1.94251314834014	1.98026633889674	1.99556877424778	1.99183756506334	1.93289495140728	1.96877739725544	2.0348183364578	1.96642358441703	2.00847429848289	1.96468769337302
1	158929835	158929835	1.96210194274008	1.98910587297257	1.98728667111766	1.97598791560873	1.91251905777768	2.0151678351896	2.00374649946349	1.99321868025845	2.01656512730151	1.98705327593539	1.91268593351565	1.94014865173781	1.98398346224402	1.93949207425892	1.92822595953605	2.01349236261167	1.97837298493684	1.93948568008317	2.14503323363589	1.9905953796283	2.01459276279481	2.00013863424075	1.99709089961177	2.0060561427297	1.93616244429151	2.05156400326759	1.94251314834014	1.98026633889674	1.99556877424778	1.99183756506334	1.93289495140728	1.96877739725544	2.0348183364578	1.96642358441703	2.00847429848289	1.96468769337302
1	159486079	159486079	1.96210194274008	1.98910587297257	1.98728667111766	1.97598791560873	1.91251905777768	2.0151678351896	2.00374649946349	1.99321868025845	2.01656512730151	1.98705327593539	1.91268593351565	1.94014865173781	1.98398346224402	1.93949207425892	1.92822595953605	2.01349236261167	1.97837298493684	1.93948568008317	2.14503323363589	1.9905953796283	2.01459276279481	2.00013863424075	1.99709089961177	2.0060561427297	1.93616244429151	2.05156400326759	1.94251314834014	1.98026633889674	1.99556877424778	1.99183756506334	1.93289495140728	1.96877739725544	2.0348183364578	1.96642358441703	2.00847429848289	1.96468769337302
1	160040254	160040254	1.96210194274008	1.98910587297257	1.98728667111766	1.97598791560873	1.91251905777768	2.0151678351896	2.00374649946349	1.99321868025845	2.01656512730151	1.98705327593539	1.91268593351565	1.94014865173781	1.98398346224402	1.93949207425892	1.92822595953605	2.01349236261167	1.97837298493684	1.93948568008317	2.14503323363589	1.9905953796283	2.01459276279481	2.00013863424075	1.99709089961177	2.0060561427297	1.93616244429151	2.05156400326759	1.94251314834014	1.98026633889674	1.99556877424778	1.99183756506334	1.93289495140728	1.96877739725544	2.0348183364578	1.96642358441703	2.00847429848289	1.96468769337302
1	160593333	160593333	1.96210194274008	1.98910587297257	1.98728667111766	1.97598791560873	1.91251905777768	2.0151678351896	2.00374649946349	1.99321868025845	2.01656512730151	1.98705327593539	1.91268593351565	1.94014865173781	1.98398346224402	1.93949207425892	1.92822595953605	2.01349236261167	1.97837298493684	1.93948568008317	2.14503323363589	1.9905953796283	2.01459276279481	2.00013863424075	1.99709089961177	2.0060561427297	1.93616244429151	2.05156400326759	1.94251314834014	1.98026633889674	1.99556877424778	1.99183756506334	1.93289495140728	1.96877739725544	2.0348183364578	1.96642358441703	2.00847429848289	1.96468769337302
1	161180561	161180561	1.96210194274008	1.98910587297257	1.98728667111766	1.97598791560873	1.91251905777768	2.0151678351896	2.00374649946349	1.99321868025845	2.01656512730151	1.98705327593539	1.91268593351565	1.94014865173781	1.98398346224402	1.93949207425892	1.92822595953605	2.01349236261167	1.97837298493684	1.93948568008317	2.14503323363589	1.9905953796283	2.01459276279481	2.00013863424075	1.99709089961177	2.0060561427297	1.93616244429151	2.05156400326759	1.94251314834014	1.98026633889674	1.99556877424778	1.99183756506334	1.93289495140728	1.96877739725544	2.0348183364578	1.96642358441703	2.00847429848289	1.96468769337302
1	161898100	161898100	1.96210194274008	1.98910587297257	1.98728667111766	1.97598791560873	1.91251905777768	2.0151678351896	2.00374649946349	1.99321868025845	2.01656512730151	1.98705327593539	1.91268593351565	1.94014865173781	1.98398346224402	1.93949207425892	1.92822595953605	2.01349236261167	1.97837298493684	1.93948568008317	2.14503323363589	1.9905953796283	2.01459276279481	2.00013863424075	1.99709089961177	2.0060561427297	1.93616244429151	2.05156400326759	1.94251314834014	1.98026633889674	1.99556877424778	1.99183756506334	1.93289495140728	1.96877739725544	2.0348183364578	1.96642358441703	2.00847429848289	1.96468769337302
1	162434716	162434716	1.96210194274008	1.98910587297257	1.98728667111766	1.97598791560873	1.91251905777768	2.0151678351896	2.00374649946349	1.99321868025845	2.01656512730151	1.98705327593539	1.91268593351565	1.94014865173781	1.98398346224402	1.93949207425892	1.92822595953605	2.01349236261167	1.97837298493684	1.93948568008317	2.14503323363589	1.9905953796283	2.01459276279481	2.00013863424075	1.99709089961177	2.0060561427297	1.93616244429151	2.05156400326759	1.94251314834014	1.98026633889674	1.99556877424778	1.99183756506334	1.93289495140728	1.96877739725544	2.0348183364578	1.96642358441703	2.00847429848289	1.96468769337302
1	163001923	163001923	1.96210194274008	1.98910587297257	1.98728667111766	1.97598791560873	1.91251905777768	2.0151678351896	2.00374649946349	1.99321868025845	2.01656512730151	1.98705327593539	1.91268593351565	1.94014865173781	1.98398346224402	1.93949207425892	1.92822595953605	2.01349236261167	1.97837298493684	1.93948568008317	2.14503323363589	1.9905953796283	2.01459276279481	2.00013863424075	1.99709089961177	2.0060561427297	1.93616244429151	2.05156400326759	1.94251314834014	1.98026633889674	1.99556877424778	1.99183756506334	1.93289495140728	1.96877739725544	2.0348183364578	1.96642358441703	2.00847429848289	1.96468769337302
1	163533958	163533958	1.96210194274008	1.98910587297257	1.98728667111766	1.97598791560873	1.91251905777768	2.0151678351896	2.00374649946349	1.99321868025845	2.01656512730151	1.98705327593539	1.91268593351565	1.94014865173781	1.98398346224402	1.93949207425892	1.92822595953605	2.01349236261167	1.97837298493684	1.93948568008317	2.14503323363589	1.9905953796283	2.01459276279481	2.00013863424075	1.99709089961177	2.0060561427297	1.93616244429151	2.05156400326759	1.94251314834014	1.98026633889674	1.99556877424778	1.99183756506334	1.93289495140728	1.96877739725544	2.0348183364578	1.96642358441703	2.00847429848289	1.96468769337302
1	164077562	164077562	1.96210194274008	1.98910587297257	1.98728667111766	1.97598791560873	1.91251905777768	2.0151678351896	2.00374649946349	1.99321868025845	2.01656512730151	1.98705327593539	1.91268593351565	1.94014865173781	1.98398346224402	1.93949207425892	1.92822595953605	2.01349236261167	1.97837298493684	1.93948568008317	2.14503323363589	1.9905953796283	2.01459276279481	2.00013863424075	1.99709089961177	2.0060561427297	1.93616244429151	2.05156400326759	1.94251314834014	1.98026633889674	1.99556877424778	1.99183756506334	1.93289495140728	1.96877739725544	2.0348183364578	1.96642358441703	2.00847429848289	1.96468769337302
1	164635934	164635934	1.96210194274008	1.98910587297257	1.98728667111766	1.97598791560873	1.91251905777768	2.0151678351896	2.00374649946349	1.99321868025845	2.01656512730151	1.98705327593539	1.91268593351565	1.94014865173781	1.98398346224402	1.93949207425892	1.92822595953605	2.01349236261167	1.97837298493684	1.93948568008317	2.14503323363589	1.9905953796283	2.01459276279481	2.00013863424075	1.99709089961177	2.0060561427297	1.93616244429151	2.05156400326759	1.94251314834014	1.98026633889674	1.99556877424778	1.99183756506334	1.93289495140728	1.96877739725544	2.0348183364578	1.96642358441703	2.00847429848289	1.96468769337302
1	165168385	165168385	1.96210194274008	1.98910587297257	1.98728667111766	1.97598791560873	1.91251905777768	2.0151678351896	2.00374649946349	1.99321868025845	2.01656512730151	1.98705327593539	1.91268593351565	1.94014865173781	1.98398346224402	1.93949207425892	1.92822595953605	2.01349236261167	1.97837298493684	1.93948568008317	2.14503323363589	1.9905953796283	2.01459276279481	2.00013863424075	1.99709089961177	2.0060561427297	1.93616244429151	2.05156400326759	1.94251314834014	1.98026633889674	1.99556877424778	1.99183756506334	1.93289495140728	1.96877739725544	2.0348183364578	1.96642358441703	2.00847429848289	1.96468769337302
1	165693626	165693626	1.96210194274008	1.98910587297257	1.98728667111766	1.97598791560873	1.91251905777768	2.0151678351896	2.00374649946349	1.99321868025845	2.01656512730151	1.98705327593539	1.91268593351565	1.94014865173781	1.98398346224402	1.93949207425892	1.92822595953605	2.01349236261167	1.97837298493684	1.93948568008317	2.14503323363589	1.9905953796283	2.01459276279481	2.00013863424075	1.99709089961177	2.0060561427297	1.93616244429151	2.05156400326759	1.94251314834014	1.98026633889674	1.99556877424778	1.99183756506334	1.93289495140728	1.96877739725544	2.0348183364578	1.96642358441703	2.00847429848289	1.96468769337302
1	166269428	166269428	1.96210194274008	1.98910587297257	1.98728667111766	1.97598791560873	1.91251905777768	2.0151678351896	2.00374649946349	1.99321868025845	2.01656512730151	1.98705327593539	1.91268593351565	1.94014865173781	1.98398346224402	1.93949207425892	1.92822595953605	2.01349236261167	1.97837298493684	1.93948568008317	2.14503323363589	1.9905953796283	2.01459276279481	2.00013863424075	1.99709089961177	2.0060561427297	1.93616244429151	2.05156400326759	1.94251314834014	1.98026633889674	1.99556877424778	1.99183756506334	1.93289495140728	1.96877739725544	2.0348183364578	1.96642358441703	2.00847429848289	1.96468769337302
1	166840676	166840676	1.96210194274008	1.98910587297257	1.98728667111766	1.97598791560873	1.91251905777768	2.0151678351896	2.00374649946349	1.99321868025845	2.01656512730151	1.98705327593539	1.91268593351565	1.94014865173781	1.98398346224402	1.93949207425892	1.92822595953605	2.01349236261167	1.97837298493684	1.93948568008317	2.14503323363589	1.9905953796283	2.01459276279481	2.00013863424075	1.99709089961177	2.0060561427297	1.93616244429151	2.05156400326759	1.94251314834014	1.98026633889674	1.99556877424778	1.99183756506334	1.93289495140728	1.96877739725544	2.0348183364578	1.96642358441703	2.00847429848289	1.96468769337302
1	167369833	167369833	1.96210194274008	1.98910587297257	1.98728667111766	1.97598791560873	1.91251905777768	2.0151678351896	2.00374649946349	1.99321868025845	2.01656512730151	1.98705327593539	1.91268593351565	1.94014865173781	1.98398346224402	1.93949207425892	1.92822595953605	2.01349236261167	1.97837298493684	1.93948568008317	2.14503323363589	1.9905953796283	2.01459276279481	2.00013863424075	1.99709089961177	2.0060561427297	1.93616244429151	2.05156400326759	1.94251314834014	1.98026633889674	1.99556877424778	1.99183756506334	1.93289495140728	1.96877739725544	2.0348183364578	1.96642358441703	2.00847429848289	1.96468769337302
1	167920894	167920894	1.96210194274008	1.98910587297257	1.98728667111766	1.97598791560873	1.91251905777768	2.0151678351896	2.00374649946349	1.99321868025845	2.01656512730151	1.98705327593539	1.91268593351565	1.94014865173781	1.98398346224402	1.93949207425892	1.92822595953605	2.01349236261167	1.97837298493684	1.93948568008317	2.14503323363589	1.9905953796283	2.01459276279481	2.00013863424075	1.99709089961177	2.0060561427297	1.93616244429151	2.05156400326759	1.94251314834014	1.98026633889674	1.99556877424778	1.99183756506334	1.93289495140728	1.96877739725544	2.0348183364578	1.96642358441703	2.00847429848289	1.96468769337302
1	168470978	168470978	1.96210194274008	1.98910587297257	1.98728667111766	1.97598791560873	1.91251905777768	2.0151678351896	2.00374649946349	1.99321868025845	2.01656512730151	1.98705327593539	1.91268593351565	1.94014865173781	1.98398346224402	1.93949207425892	1.92822595953605	2.01349236261167	1.97837298493684	1.93948568008317	2.14503323363589	1.9905953796283	2.01459276279481	2.00013863424075	1.99709089961177	2.0060561427297	1.93616244429151	2.05156400326759	1.94251314834014	1.98026633889674	1.99556877424778	1.99183756506334	1.93289495140728	1.96877739725544	2.0348183364578	1.96642358441703	2.00847429848289	1.96468769337302
1	169021130	169021130	1.96210194274008	1.98910587297257	1.98728667111766	1.97598791560873	1.91251905777768	2.0151678351896	2.00374649946349	1.99321868025845	2.01656512730151	1.98705327593539	1.91268593351565	1.94014865173781	1.98398346224402	1.93949207425892	1.92822595953605	2.01349236261167	1.97837298493684	1.93948568008317	2.14503323363589	1.9905953796283	2.01459276279481	2.00013863424075	1.99709089961177	2.0060561427297	1.93616244429151	2.05156400326759	1.94251314834014	1.98026633889674	1.99556877424778	1.99183756506334	1.93289495140728	1.96877739725544	2.0348183364578	1.96642358441703	2.00847429848289	1.96468769337302
1	169573901	169573901	1.96210194274008	1.98910587297257	1.98728667111766	1.97598791560873	1.91251905777768	2.0151678351896	2.00374649946349	1.99321868025845	2.01656512730151	1.98705327593539	1.91268593351565	1.94014865173781	1.98398346224402	1.93949207425892	1.92822595953605	2.01349236261167	1.97837298493684	1.93948568008317	2.14503323363589	1.9905953796283	2.01459276279481	2.00013863424075	1.99709089961177	2.0060561427297	1.93616244429151	2.05156400326759	1.94251314834014	1.98026633889674	1.99556877424778	1.99183756506334	1.93289495140728	1.96877739725544	2.0348183364578	1.96642358441703	2.00847429848289	1.96468769337302
1	170134639	170134639	1.96210194274008	1.98910587297257	1.98728667111766	1.97598791560873	1.91251905777768	2.0151678351896	2.00374649946349	1.99321868025845	2.01656512730151	1.98705327593539	1.91268593351565	1.94014865173781	1.98398346224402	1.93949207425892	1.92822595953605	2.01349236261167	1.97837298493684	1.93948568008317	2.14503323363589	1.9905953796283	2.01459276279481	2.00013863424075	1.99709089961177	2.0060561427297	1.93616244429151	2.05156400326759	1.94251314834014	1.98026633889674	1.99556877424778	1.99183756506334	1.93289495140728	1.96877739725544	2.0348183364578	1.96642358441703	2.00847429848289	1.96468769337302
1	170686607	170686607	1.96210194274008	1.98910587297257	1.98728667111766	1.97598791560873	1.91251905777768	2.0151678351896	2.00374649946349	1.99321868025845	2.01656512730151	1.98705327593539	1.91268593351565	1.94014865173781	1.98398346224402	1.93949207425892	1.92822595953605	2.01349236261167	1.97837298493684	1.93948568008317	2.14503323363589	1.9905953796283	2.01459276279481	2.00013863424075	1.99709089961177	2.0060561427297	1.93616244429151	2.05156400326759	1.94251314834014	1.98026633889674	1.99556877424778	1.99183756506334	1.93289495140728	1.96877739725544	2.0348183364578	1.96642358441703	2.00847429848289	1.96468769337302
1	171236786	171236786	1.96210194274008	1.98910587297257	1.98728667111766	1.97598791560873	1.91251905777768	2.0151678351896	2.00374649946349	1.99321868025845	2.01656512730151	1.98705327593539	1.91268593351565	1.94014865173781	1.98398346224402	1.93949207425892	1.92822595953605	2.01349236261167	1.97837298493684	1.93948568008317	2.14503323363589	1.9905953796283	2.01459276279481	2.00013863424075	1.99709089961177	2.0060561427297	1.93616244429151	2.05156400326759	1.94251314834014	1.98026633889674	1.99556877424778	1.99183756506334	1.93289495140728	1.96877739725544	2.0348183364578	1.96642358441703	2.00847429848289	1.96468769337302
1	171813037	171813037	1.96210194274008	1.98910587297257	1.98728667111766	1.97598791560873	1.91251905777768	2.0151678351896	2.00374649946349	1.99321868025845	2.01656512730151	1.98705327593539	1.91268593351565	1.94014865173781	1.98398346224402	1.93949207425892	1.92822595953605	2.01349236261167	1.97837298493684	1.93948568008317	2.14503323363589	1.9905953796283	2.01459276279481	2.00013863424075	1.99709089961177	2.0060561427297	1.93616244429151	2.05156400326759	1.94251314834014	1.98026633889674	1.99556877424778	1.99183756506334	1.93289495140728	1.96877739725544	2.0348183364578	1.96642358441703	2.00847429848289	1.96468769337302
1	172365466	172365466	1.96210194274008	1.98910587297257	1.98728667111766	1.97598791560873	1.91251905777768	2.0151678351896	2.00374649946349	1.99321868025845	2.01656512730151	1.98705327593539	1.91268593351565	1.94014865173781	1.98398346224402	1.93949207425892	1.92822595953605	2.01349236261167	1.97837298493684	1.93948568008317	2.14503323363589	1.9905953796283	2.01459276279481	2.00013863424075	1.99709089961177	2.0060561427297	1.93616244429151	2.05156400326759	1.94251314834014	1.98026633889674	1.99556877424778	1.99183756506334	1.93289495140728	1.96877739725544	2.0348183364578	1.96642358441703	2.00847429848289	1.96468769337302
1	172904441	172904441	1.96210194274008	1.98910587297257	1.98728667111766	1.97598791560873	1.91251905777768	2.0151678351896	2.00374649946349	1.99321868025845	2.01656512730151	1.98705327593539	1.91268593351565	1.94014865173781	1.98398346224402	1.93949207425892	1.92822595953605	2.01349236261167	1.97837298493684	1.93948568008317	2.14503323363589	1.9905953796283	2.01459276279481	2.00013863424075	1.99709089961177	2.0060561427297	1.93616244429151	2.05156400326759	1.94251314834014	1.98026633889674	1.99556877424778	1.99183756506334	1.93289495140728	1.96877739725544	2.0348183364578	1.96642358441703	2.00847429848289	1.96468769337302
1	173476419	173476419	1.96210194274008	1.98910587297257	1.98728667111766	1.97598791560873	1.91251905777768	2.0151678351896	2.00374649946349	1.99321868025845	2.01656512730151	1.98705327593539	1.91268593351565	1.94014865173781	1.98398346224402	1.93949207425892	1.92822595953605	2.01349236261167	1.97837298493684	1.93948568008317	1.85433255587793	1.9905953796283	2.01459276279481	2.00013863424075	1.99709089961177	2.0060561427297	1.93616244429151	2.05156400326759	1.94251314834014	1.98026633889674	1.99556877424778	1.99183756506334	1.93289495140728	1.96877739725544	2.0348183364578	1.96642358441703	2.00847429848289	1.96468769337302
1	174071246	174071246	1.96210194274008	1.98910587297257	1.98728667111766	1.97598791560873	1.91251905777768	2.0151678351896	2.00374649946349	1.99321868025845	2.01656512730151	1.98705327593539	1.91268593351565	1.94014865173781	1.98398346224402	1.93949207425892	1.92822595953605	2.01349236261167	1.97837298493684	1.93948568008317	1.85433255587793	1.9905953796283	2.01459276279481	2.00013863424075	1.99709089961177	2.0060561427297	1.93616244429151	2.05156400326759	1.94251314834014	1.98026633889674	1.99556877424778	1.99183756506334	1.93289495140728	1.96877739725544	2.0348183364578	1.96642358441703	2.00847429848289	1.96468769337302
1	174673461	174673461	1.96210194274008	1.98910587297257	1.98728667111766	1.97598791560873	1.91251905777768	2.0151678351896	2.00374649946349	1.99321868025845	2.01656512730151	1.98705327593539	1.91268593351565	1.94014865173781	1.98398346224402	1.93949207425892	1.92822595953605	2.01349236261167	1.97837298493684	1.93948568008317	1.85433255587793	1.9905953796283	2.01459276279481	2.00013863424075	1.99709089961177	2.0060561427297	1.93616244429151	2.05156400326759	1.94251314834014	1.98026633889674	1.99556877424778	1.99183756506334	1.93289495140728	1.96877739725544	2.0348183364578	1.96642358441703	2.00847429848289	1.96468769337302
1	175236220	175236220	1.96210194274008	1.98910587297257	1.98728667111766	1.97598791560873	1.91251905777768	2.0151678351896	2.00374649946349	1.99321868025845	2.01656512730151	1.98705327593539	1.91268593351565	1.94014865173781	1.98398346224402	1.93949207425892	1.92822595953605	2.01349236261167	1.97837298493684	1.93948568008317	1.85433255587793	1.9905953796283	2.01459276279481	2.00013863424075	1.99709089961177	2.0060561427297	1.93616244429151	2.05156400326759	1.94251314834014	1.98026633889674	1.99556877424778	1.99183756506334	1.93289495140728	1.96877739725544	2.0348183364578	1.96642358441703	2.00847429848289	1.96468769337302
1	175756542	175756542	1.96210194274008	1.98910587297257	1.98728667111766	1.97598791560873	1.91251905777768	2.0151678351896	2.00374649946349	1.99321868025845	2.01656512730151	1.98705327593539	1.91268593351565	1.94014865173781	1.98398346224402	1.93949207425892	1.92822595953605	2.01349236261167	1.97837298493684	1.93948568008317	1.85433255587793	1.9905953796283	2.01459276279481	2.00013863424075	1.99709089961177	2.0060561427297	1.93616244429151	2.05156400326759	1.94251314834014	1.98026633889674	1.99556877424778	1.99183756506334	1.93289495140728	1.96877739725544	2.0348183364578	1.96642358441703	2.00847429848289	1.96468769337302
1	176318592	176318592	1.96210194274008	1.98910587297257	1.98728667111766	1.97598791560873	1.91251905777768	2.0151678351896	2.00374649946349	1.99321868025845	2.01656512730151	1.98705327593539	1.91268593351565	1.94014865173781	1.98398346224402	1.93949207425892	1.92822595953605	2.01349236261167	1.97837298493684	1.93948568008317	1.85433255587793	1.9905953796283	2.01459276279481	2.00013863424075	1.99709089961177	2.0060561427297	1.93616244429151	2.05156400326759	1.94251314834014	1.98026633889674	1.99556877424778	1.99183756506334	1.93289495140728	1.96877739725544	2.0348183364578	1.96642358441703	2.00847429848289	1.96468769337302
1	176851545	176851545	1.96210194274008	1.98910587297257	1.98728667111766	1.97598791560873	1.91251905777768	2.0151678351896	2.00374649946349	1.99321868025845	2.01656512730151	1.98705327593539	1.91268593351565	1.94014865173781	1.98398346224402	1.93949207425892	1.92822595953605	2.01349236261167	1.97837298493684	1.93948568008317	1.85433255587793	1.9905953796283	2.01459276279481	2.00013863424075	1.99709089961177	2.0060561427297	1.93616244429151	2.05156400326759	1.94251314834014	1.98026633889674	1.99556877424778	1.99183756506334	1.93289495140728	1.96877739725544	2.0348183364578	1.96642358441703	2.00847429848289	1.96468769337302
1	177376481	177376481	1.96210194274008	1.98910587297257	1.98728667111766	1.97598791560873	1.91251905777768	2.0151678351896	2.00374649946349	1.99321868025845	2.01656512730151	1.98705327593539	1.91268593351565	1.94014865173781	1.98398346224402	1.93949207425892	1.92822595953605	2.01349236261167	1.97837298493684	1.93948568008317	1.85433255587793	1.9905953796283	2.01459276279481	2.00013863424075	1.99709089961177	2.0060561427297	1.93616244429151	2.05156400326759	1.94251314834014	1.98026633889674	1.99556877424778	1.99183756506334	1.93289495140728	1.96877739725544	2.0348183364578	1.96642358441703	2.00847429848289	1.96468769337302
1	177923850	177923850	1.96210194274008	1.98910587297257	1.98728667111766	1.97598791560873	1.91251905777768	2.0151678351896	2.00374649946349	1.99321868025845	2.01656512730151	1.98705327593539	1.91268593351565	1.94014865173781	1.98398346224402	1.93949207425892	1.92822595953605	2.01349236261167	1.97837298493684	1.93948568008317	1.85433255587793	1.9905953796283	2.01459276279481	2.00013863424075	1.99709089961177	2.0060561427297	1.93616244429151	2.05156400326759	1.94251314834014	1.98026633889674	1.99556877424778	1.99183756506334	1.93289495140728	1.96877739725544	2.0348183364578	1.96642358441703	2.00847429848289	1.96468769337302
1	178475797	178475797	1.96210194274008	1.98910587297257	1.98728667111766	1.97598791560873	1.11998089612211	2.0151678351896	2.00374649946349	1.99321868025845	2.01656512730151	1.98705327593539	1.91268593351565	1.94014865173781	1.98398346224402	1.93949207425892	1.92822595953605	2.01349236261167	1.97837298493684	1.93948568008317	1.13728986045122	1.9905953796283	2.01459276279481	2.00013863424075	1.99709089961177	2.0060561427297	1.93616244429151	2.05156400326759	1.94251314834014	1.98026633889674	1.99556877424778	1.99183756506334	1.93289495140728	1.96877739725544	2.0348183364578	1.96642358441703	2.00847429848289	1.96468769337302
1	179042816	179042816	1.96210194274008	1.98910587297257	1.98728667111766	1.97598791560873	1.11998089612211	2.0151678351896	2.00374649946349	1.99321868025845	2.01656512730151	1.98705327593539	1.91268593351565	1.94014865173781	1.98398346224402	1.93949207425892	1.92822595953605	2.01349236261167	1.97837298493684	1.93948568008317	1.13728986045122	1.9905953796283	2.01459276279481	2.00013863424075	1.99709089961177	2.0060561427297	1.93616244429151	2.05156400326759	1.94251314834014	1.98026633889674	1.99556877424778	1.99183756506334	1.93289495140728	1.96877739725544	2.0348183364578	1.96642358441703	2.00847429848289	1.96468769337302
1	179635361	179635361	1.96210194274008	1.98910587297257	1.98728667111766	1.97598791560873	1.11998089612211	2.0151678351896	2.00374649946349	1.99321868025845	2.01656512730151	1.98705327593539	1.91268593351565	1.94014865173781	1.98398346224402	1.93949207425892	1.92822595953605	2.01349236261167	1.97837298493684	1.93948568008317	1.13728986045122	1.9905953796283	2.01459276279481	2.00013863424075	1.99709089961177	2.0060561427297	1.93616244429151	2.05156400326759	1.94251314834014	1.98026633889674	1.99556877424778	1.99183756506334	1.93289495140728	1.96877739725544	2.0348183364578	1.96642358441703	2.00847429848289	1.96468769337302
1	180186313	180186313	1.96210194274008	1.98910587297257	1.98728667111766	1.97598791560873	1.11998089612211	2.0151678351896	2.00374649946349	1.99321868025845	2.01656512730151	1.98705327593539	1.91268593351565	1.94014865173781	1.98398346224402	1.93949207425892	1.92822595953605	2.01349236261167	1.97837298493684	1.93948568008317	1.13728986045122	1.9905953796283	2.01459276279481	2.00013863424075	1.99709089961177	2.0060561427297	1.93616244429151	2.05156400326759	1.94251314834014	1.98026633889674	1.99556877424778	1.99183756506334	1.93289495140728	1.96877739725544	2.0348183364578	1.96642358441703	2.00847429848289	1.96468769337302
1	180745307	180745307	1.96210194274008	1.98910587297257	1.98728667111766	1.97598791560873	1.11998089612211	2.0151678351896	2.00374649946349	1.99321868025845	2.01656512730151	1.98705327593539	1.91268593351565	1.94014865173781	1.98398346224402	1.93949207425892	1.92822595953605	2.01349236261167	1.97837298493684	1.93948568008317	1.13728986045122	1.9905953796283	2.01459276279481	2.00013863424075	1.99709089961177	2.0060561427297	1.93616244429151	2.05156400326759	1.94251314834014	1.98026633889674	1.99556877424778	1.99183756506334	1.93289495140728	1.96877739725544	2.0348183364578	1.96642358441703	2.00847429848289	1.96468769337302
1	181307162	181307162	1.96210194274008	1.98910587297257	1.98728667111766	1.97598791560873	1.11998089612211	2.0151678351896	2.00374649946349	1.99321868025845	2.01656512730151	1.98705327593539	1.91268593351565	1.94014865173781	1.98398346224402	1.93949207425892	1.92822595953605	2.01349236261167	1.97837298493684	1.93948568008317	1.13728986045122	1.9905953796283	2.01459276279481	2.00013863424075	1.99709089961177	2.0060561427297	1.93616244429151	2.05156400326759	1.94251314834014	1.98026633889674	1.99556877424778	1.99183756506334	1.93289495140728	1.96877739725544	2.0348183364578	1.96642358441703	2.00847429848289	1.96468769337302
1	181825873	181825873	1.96210194274008	1.98910587297257	1.98728667111766	1.97598791560873	1.96546970117494	2.0151678351896	2.00374649946349	1.99321868025845	2.01656512730151	1.98705327593539	1.91268593351565	1.94014865173781	1.98398346224402	1.93949207425892	1.92822595953605	2.01349236261167	1.97837298493684	1.93948568008317	2.00819588412211	1.9905953796283	2.01459276279481	2.00013863424075	1.99709089961177	2.0060561427297	1.93616244429151	2.05156400326759	1.94251314834014	1.98026633889674	1.99556877424778	1.99183756506334	1.93289495140728	1.96877739725544	2.0348183364578	1.96642358441703	2.00847429848289	1.96468769337302
1	182385372	182385372	1.96210194274008	1.98910587297257	1.98728667111766	1.97598791560873	1.96546970117494	2.0151678351896	2.00374649946349	1.99321868025845	2.01656512730151	1.98705327593539	1.91268593351565	1.94014865173781	1.98398346224402	1.93949207425892	1.92822595953605	2.01349236261167	1.97837298493684	1.93948568008317	2.00819588412211	1.9905953796283	2.01459276279481	2.00013863424075	1.99709089961177	2.0060561427297	1.93616244429151	2.05156400326759	1.94251314834014	1.98026633889674	1.99556877424778	1.99183756506334	1.93289495140728	1.96877739725544	2.0348183364578	1.96642358441703	2.00847429848289	1.96468769337302
1	182929695	182929695	1.96210194274008	1.98910587297257	1.98728667111766	1.97598791560873	1.96546970117494	2.0151678351896	2.00374649946349	1.99321868025845	2.01656512730151	1.98705327593539	1.91268593351565	1.94014865173781	1.98398346224402	1.93949207425892	1.92822595953605	2.01349236261167	1.97837298493684	1.93948568008317	2.00819588412211	1.9905953796283	2.01459276279481	2.00013863424075	1.99709089961177	2.0060561427297	1.93616244429151	2.05156400326759	1.94251314834014	1.98026633889674	1.99556877424778	1.99183756506334	1.93289495140728	1.96877739725544	2.0348183364578	1.96642358441703	2.00847429848289	1.96468769337302
1	183477887	183477887	1.96210194274008	1.98910587297257	1.98728667111766	1.97598791560873	1.96546970117494	2.0151678351896	2.00374649946349	1.99321868025845	2.01656512730151	1.98705327593539	1.91268593351565	1.94014865173781	1.98398346224402	1.93949207425892	1.92822595953605	2.01349236261167	1.97837298493684	1.93948568008317	2.00819588412211	1.9905953796283	2.01459276279481	2.00013863424075	1.99709089961177	2.0060561427297	1.93616244429151	2.05156400326759	1.94251314834014	1.98026633889674	1.99556877424778	1.99183756506334	1.93289495140728	1.96877739725544	2.0348183364578	1.96642358441703	2.00847429848289	1.96468769337302
1	184021090	184021090	1.96210194274008	1.98910587297257	1.98728667111766	1.97598791560873	1.96546970117494	2.0151678351896	2.00374649946349	1.99321868025845	2.01656512730151	1.98705327593539	1.91268593351565	1.94014865173781	1.98398346224402	1.93949207425892	1.92822595953605	2.01349236261167	1.97837298493684	1.93948568008317	2.00819588412211	1.9905953796283	2.01459276279481	2.00013863424075	1.99709089961177	2.0060561427297	1.93616244429151	2.05156400326759	1.94251314834014	1.98026633889674	1.99556877424778	1.99183756506334	1.93289495140728	1.96877739725544	2.0348183364578	1.96642358441703	2.00847429848289	1.96468769337302
1	184563890	184563890	1.96210194274008	1.98910587297257	1.98728667111766	1.97598791560873	1.96546970117494	2.0151678351896	2.00374649946349	1.99321868025845	2.01656512730151	1.98705327593539	1.91268593351565	1.94014865173781	1.98398346224402	1.93949207425892	1.92822595953605	2.01349236261167	1.97837298493684	1.93948568008317	2.00819588412211	1.9905953796283	2.01459276279481	2.00013863424075	1.99709089961177	2.0060561427297	1.93616244429151	2.05156400326759	1.94251314834014	1.98026633889674	1.99556877424778	1.99183756506334	1.93289495140728	1.96877739725544	2.0348183364578	1.96642358441703	2.00847429848289	1.96468769337302
1	185114574	185114574	1.96210194274008	1.98910587297257	1.98728667111766	1.97598791560873	1.96546970117494	2.0151678351896	2.00374649946349	1.99321868025845	2.01656512730151	1.98705327593539	1.91268593351565	1.94014865173781	1.98398346224402	1.93949207425892	1.92822595953605	2.01349236261167	1.97837298493684	1.93948568008317	2.00819588412211	1.9905953796283	2.01459276279481	2.00013863424075	1.99709089961177	2.0060561427297	1.93616244429151	2.05156400326759	1.94251314834014	1.98026633889674	1.99556877424778	1.99183756506334	1.93289495140728	1.96877739725544	2.0348183364578	1.96642358441703	2.00847429848289	1.96468769337302
1	185672951	185672951	1.96210194274008	1.98910587297257	1.98728667111766	1.97598791560873	1.96546970117494	2.0151678351896	2.00374649946349	1.99321868025845	2.01656512730151	1.98705327593539	1.91268593351565	1.94014865173781	1.98398346224402	1.93949207425892	1.92822595953605	2.01349236261167	1.97837298493684	1.93948568008317	2.00819588412211	1.9905953796283	2.01459276279481	2.00013863424075	1.99709089961177	2.0060561427297	1.93616244429151	2.05156400326759	1.94251314834014	1.98026633889674	1.99556877424778	1.99183756506334	1.93289495140728	1.96877739725544	2.0348183364578	1.96642358441703	2.00847429848289	1.96468769337302
1	186217266	186217266	1.96210194274008	1.98910587297257	1.98728667111766	1.97598791560873	1.96546970117494	2.0151678351896	2.00374649946349	1.99321868025845	2.01656512730151	1.98705327593539	1.91268593351565	1.94014865173781	1.98398346224402	1.93949207425892	1.92822595953605	2.01349236261167	1.97837298493684	1.93948568008317	2.00819588412211	1.9905953796283	2.01459276279481	2.00013863424075	1.99709089961177	2.0060561427297	1.93616244429151	2.05156400326759	1.94251314834014	1.98026633889674	1.99556877424778	1.99183756506334	1.93289495140728	1.96877739725544	2.0348183364578	1.96642358441703	2.00847429848289	1.96468769337302
1	186771733	186771733	1.96210194274008	1.98910587297257	1.98728667111766	1.97598791560873	1.96546970117494	2.0151678351896	2.00374649946349	1.99321868025845	2.01656512730151	1.98705327593539	1.91268593351565	1.94014865173781	1.98398346224402	1.93949207425892	1.92822595953605	2.01349236261167	1.97837298493684	1.93948568008317	2.00819588412211	1.9905953796283	2.01459276279481	2.00013863424075	1.99709089961177	2.0060561427297	1.93616244429151	2.05156400326759	1.94251314834014	1.98026633889674	1.99556877424778	1.99183756506334	1.93289495140728	1.96877739725544	2.0348183364578	1.96642358441703	2.00847429848289	1.96468769337302
1	187306354	187306354	1.96210194274008	1.98910587297257	1.98728667111766	1.97598791560873	1.96546970117494	2.0151678351896	2.00374649946349	1.99321868025845	2.01656512730151	1.98705327593539	1.91268593351565	1.94014865173781	1.98398346224402	1.93949207425892	1.92822595953605	2.01349236261167	1.97837298493684	1.93948568008317	2.00819588412211	1.9905953796283	2.01459276279481	2.00013863424075	1.99709089961177	2.0060561427297	1.93616244429151	2.05156400326759	1.94251314834014	1.98026633889674	1.99556877424778	1.99183756506334	1.93289495140728	1.96877739725544	2.0348183364578	1.96642358441703	2.00847429848289	1.96468769337302
1	187863851	187863851	1.96210194274008	1.98910587297257	1.98728667111766	1.97598791560873	1.96546970117494	2.0151678351896	2.00374649946349	1.99321868025845	2.01656512730151	1.98705327593539	1.91268593351565	1.94014865173781	1.98398346224402	1.93949207425892	1.92822595953605	2.01349236261167	1.97837298493684	1.93948568008317	2.00819588412211	1.9905953796283	2.01459276279481	2.00013863424075	1.99709089961177	2.0060561427297	1.93616244429151	2.05156400326759	1.94251314834014	1.98026633889674	1.99556877424778	1.99183756506334	1.93289495140728	1.96877739725544	2.0348183364578	1.96642358441703	2.00847429848289	1.96468769337302
1	188388592	188388592	1.96210194274008	1.98910587297257	1.98728667111766	1.97598791560873	1.96546970117494	2.0151678351896	2.00374649946349	1.99321868025845	2.01656512730151	1.98705327593539	1.91268593351565	1.94014865173781	1.98398346224402	1.93949207425892	1.92822595953605	2.01349236261167	1.97837298493684	1.93948568008317	2.00819588412211	1.9905953796283	2.01459276279481	2.00013863424075	1.99709089961177	2.0060561427297	1.93616244429151	2.05156400326759	1.94251314834014	1.98026633889674	1.99556877424778	1.99183756506334	1.93289495140728	1.96877739725544	2.0348183364578	1.96642358441703	2.00847429848289	1.96468769337302
1	188924834	188924834	1.96210194274008	1.98910587297257	1.98728667111766	1.97598791560873	1.96546970117494	2.0151678351896	2.00374649946349	1.99321868025845	2.01656512730151	1.98705327593539	1.91268593351565	1.94014865173781	1.98398346224402	1.93949207425892	1.92822595953605	2.01349236261167	1.97837298493684	1.93948568008317	2.00819588412211	1.9905953796283	2.01459276279481	2.00013863424075	1.99709089961177	2.0060561427297	1.93616244429151	2.05156400326759	1.94251314834014	1.98026633889674	1.99556877424778	1.99183756506334	1.93289495140728	1.96877739725544	2.0348183364578	1.96642358441703	2.00847429848289	1.96468769337302
1	189477775	189477775	1.96210194274008	1.98910587297257	1.98728667111766	1.97598791560873	1.96546970117494	2.0151678351896	2.00374649946349	1.99321868025845	2.01656512730151	1.98705327593539	1.91268593351565	1.94014865173781	1.98398346224402	1.93949207425892	1.92822595953605	2.01349236261167	1.97837298493684	1.93948568008317	2.00819588412211	1.9905953796283	2.01459276279481	2.00013863424075	1.99709089961177	2.0060561427297	1.93616244429151	2.05156400326759	1.94251314834014	1.98026633889674	1.99556877424778	1.99183756506334	1.93289495140728	1.96877739725544	2.0348183364578	1.96642358441703	2.00847429848289	1.96468769337302
1	190007577	190007577	1.96210194274008	1.98910587297257	1.98728667111766	1.97598791560873	1.96546970117494	2.0151678351896	2.00374649946349	1.99321868025845	2.01656512730151	1.98705327593539	1.91268593351565	1.94014865173781	1.98398346224402	1.93949207425892	1.92822595953605	2.01349236261167	1.97837298493684	1.93948568008317	2.00819588412211	1.9905953796283	2.01459276279481	2.00013863424075	1.99709089961177	2.0060561427297	1.93616244429151	2.05156400326759	1.94251314834014	1.98026633889674	1.99556877424778	1.99183756506334	1.93289495140728	1.96877739725544	2.0348183364578	1.96642358441703	2.00847429848289	1.96468769337302
1	190526136	190526136	1.96210194274008	1.98910587297257	1.98728667111766	1.97598791560873	1.96546970117494	2.0151678351896	2.00374649946349	1.99321868025845	2.01656512730151	1.98705327593539	1.91268593351565	1.94014865173781	1.98398346224402	1.93949207425892	1.92822595953605	2.01349236261167	1.97837298493684	1.93948568008317	2.00819588412211	1.9905953796283	2.01459276279481	2.00013863424075	1.99709089961177	2.0060561427297	1.93616244429151	2.05156400326759	1.94251314834014	1.98026633889674	1.99556877424778	1.99183756506334	1.93289495140728	1.96877739725544	2.0348183364578	1.96642358441703	2.00847429848289	1.96468769337302
1	191063465	191063465	1.96210194274008	1.98910587297257	1.98728667111766	1.97598791560873	1.96546970117494	2.0151678351896	2.00374649946349	1.99321868025845	2.01656512730151	1.98705327593539	1.91268593351565	1.94014865173781	1.98398346224402	1.93949207425892	1.92822595953605	2.01349236261167	1.97837298493684	1.93948568008317	2.00819588412211	1.9905953796283	2.01459276279481	2.00013863424075	1.99709089961177	2.0060561427297	1.93616244429151	2.05156400326759	1.94251314834014	1.98026633889674	1.99556877424778	1.99183756506334	1.93289495140728	1.96877739725544	2.0348183364578	1.96642358441703	2.00847429848289	1.96468769337302
1	191597069	191597069	1.96210194274008	1.98910587297257	1.98728667111766	1.97598791560873	1.96546970117494	2.0151678351896	2.00374649946349	1.99321868025845	2.01656512730151	1.98705327593539	1.91268593351565	1.94014865173781	1.98398346224402	1.93949207425892	1.92822595953605	2.01349236261167	1.97837298493684	1.93948568008317	2.00819588412211	1.9905953796283	2.01459276279481	2.00013863424075	1.99709089961177	2.0060561427297	1.93616244429151	2.05156400326759	1.94251314834014	1.98026633889674	1.99556877424778	1.99183756506334	1.93289495140728	1.96877739725544	2.0348183364578	1.96642358441703	2.00847429848289	1.96468769337302
1	192126376	192126376	1.96210194274008	1.98910587297257	1.98728667111766	1.97598791560873	1.96546970117494	2.0151678351896	2.00374649946349	1.99321868025845	2.01656512730151	1.98705327593539	1.91268593351565	1.94014865173781	1.98398346224402	1.93949207425892	1.92822595953605	2.01349236261167	1.97837298493684	1.93948568008317	2.00819588412211	1.9905953796283	2.01459276279481	2.00013863424075	1.99709089961177	2.0060561427297	1.93616244429151	2.05156400326759	1.94251314834014	1.98026633889674	1.99556877424778	1.99183756506334	1.93289495140728	1.96877739725544	2.0348183364578	1.96642358441703	2.00847429848289	1.96468769337302
1	192671400	192671400	1.96210194274008	1.98910587297257	1.98728667111766	1.97598791560873	1.96546970117494	2.0151678351896	2.00374649946349	1.99321868025845	2.01656512730151	1.98705327593539	1.91268593351565	1.94014865173781	1.98398346224402	1.93949207425892	1.92822595953605	2.01349236261167	1.97837298493684	1.93948568008317	2.00819588412211	1.9905953796283	2.01459276279481	2.00013863424075	1.99709089961177	2.0060561427297	1.93616244429151	2.05156400326759	1.94251314834014	1.98026633889674	1.99556877424778	1.99183756506334	1.93289495140728	1.96877739725544	2.0348183364578	1.96642358441703	2.00847429848289	1.96468769337302
1	193209686	193209686	1.96210194274008	1.98910587297257	1.98728667111766	1.97598791560873	1.96546970117494	2.0151678351896	2.00374649946349	1.99321868025845	2.01656512730151	1.98705327593539	1.91268593351565	1.94014865173781	1.98398346224402	1.93949207425892	1.92822595953605	2.01349236261167	1.97837298493684	1.93948568008317	2.00819588412211	1.9905953796283	2.01459276279481	2.00013863424075	1.99709089961177	2.0060561427297	1.93616244429151	2.05156400326759	1.94251314834014	1.98026633889674	1.99556877424778	1.99183756506334	1.93289495140728	1.96877739725544	2.0348183364578	1.96642358441703	2.00847429848289	1.96468769337302
1	193749109	193749109	1.96210194274008	1.98910587297257	1.98728667111766	1.97598791560873	1.96546970117494	2.0151678351896	2.00374649946349	1.99321868025845	2.01656512730151	1.98705327593539	1.91268593351565	1.94014865173781	1.98398346224402	1.93949207425892	1.92822595953605	2.01349236261167	1.97837298493684	1.93948568008317	2.00819588412211	1.9905953796283	2.01459276279481	2.00013863424075	1.99709089961177	2.0060561427297	1.93616244429151	2.05156400326759	1.94251314834014	1.98026633889674	1.99556877424778	1.99183756506334	1.93289495140728	1.96877739725544	2.0348183364578	1.96642358441703	2.00847429848289	1.96468769337302
1	194295488	194295488	1.96210194274008	1.98910587297257	1.98728667111766	1.97598791560873	1.96546970117494	2.0151678351896	2.00374649946349	1.99321868025845	2.01656512730151	1.98705327593539	1.91268593351565	1.94014865173781	1.98398346224402	1.93949207425892	1.92822595953605	2.01349236261167	1.97837298493684	1.93948568008317	2.00819588412211	1.9905953796283	2.01459276279481	2.00013863424075	1.99709089961177	2.0060561427297	1.93616244429151	2.05156400326759	1.94251314834014	1.98026633889674	1.99556877424778	1.99183756506334	1.93289495140728	1.96877739725544	2.0348183364578	1.96642358441703	2.00847429848289	1.96468769337302
1	194831608	194831608	1.96210194274008	1.98910587297257	1.98728667111766	1.97598791560873	1.96546970117494	2.0151678351896	2.00374649946349	1.99321868025845	2.01656512730151	1.98705327593539	1.91268593351565	1.94014865173781	1.98398346224402	1.93949207425892	1.92822595953605	2.01349236261167	1.97837298493684	1.93948568008317	2.00819588412211	1.9905953796283	2.01459276279481	2.00013863424075	1.99709089961177	2.0060561427297	1.93616244429151	2.05156400326759	1.94251314834014	1.98026633889674	1.99556877424778	1.99183756506334	1.93289495140728	1.96877739725544	2.0348183364578	1.96642358441703	2.00847429848289	1.96468769337302
1	195363758	195363758	1.96210194274008	1.98910587297257	1.98728667111766	1.97598791560873	1.96546970117494	2.0151678351896	2.00374649946349	1.99321868025845	2.01656512730151	1.98705327593539	1.91268593351565	1.94014865173781	1.98398346224402	1.93949207425892	1.92822595953605	2.01349236261167	1.97837298493684	1.93948568008317	2.00819588412211	1.9905953796283	2.01459276279481	2.00013863424075	1.99709089961177	2.0060561427297	1.93616244429151	2.05156400326759	1.94251314834014	1.98026633889674	1.99556877424778	1.99183756506334	1.93289495140728	1.96877739725544	2.0348183364578	1.96642358441703	2.00847429848289	1.96468769337302
1	195901143	195901143	1.96210194274008	1.98910587297257	1.98728667111766	1.97598791560873	1.96546970117494	2.0151678351896	2.00374649946349	1.99321868025845	2.01656512730151	1.98705327593539	1.91268593351565	1.94014865173781	1.98398346224402	1.93949207425892	1.92822595953605	2.01349236261167	1.97837298493684	1.93948568008317	2.00819588412211	1.9905953796283	2.01459276279481	2.00013863424075	1.99709089961177	2.0060561427297	1.93616244429151	2.05156400326759	1.94251314834014	1.98026633889674	1.99556877424778	1.99183756506334	1.93289495140728	1.96877739725544	2.0348183364578	1.96642358441703	2.00847429848289	1.96468769337302
1	196436068	196436068	1.96210194274008	1.98910587297257	1.98728667111766	1.97598791560873	1.96546970117494	2.0151678351896	2.00374649946349	1.99321868025845	2.01656512730151	1.98705327593539	1.91268593351565	1.94014865173781	1.98398346224402	1.93949207425892	1.92822595953605	2.01349236261167	1.97837298493684	1.93948568008317	2.00819588412211	1.9905953796283	2.01459276279481	2.00013863424075	1.99709089961177	2.0060561427297	1.93616244429151	2.05156400326759	1.94251314834014	1.98026633889674	1.99556877424778	1.99183756506334	1.93289495140728	1.96877739725544	2.0348183364578	1.96642358441703	2.00847429848289	1.96468769337302
1	197059186	197059186	1.96210194274008	1.98910587297257	1.98728667111766	1.97598791560873	1.96546970117494	2.0151678351896	2.00374649946349	1.99321868025845	2.01656512730151	1.98705327593539	1.91268593351565	1.94014865173781	1.98398346224402	1.93949207425892	1.92822595953605	2.01349236261167	1.97837298493684	1.93948568008317	2.00819588412211	1.9905953796283	2.01459276279481	2.00013863424075	1.99709089961177	2.0060561427297	1.93616244429151	2.05156400326759	1.94251314834014	1.98026633889674	1.99556877424778	1.99183756506334	1.93289495140728	1.96877739725544	2.0348183364578	1.96642358441703	2.00847429848289	1.96468769337302
1	197589627	197589627	1.96210194274008	1.98910587297257	1.98728667111766	1.97598791560873	1.96546970117494	2.0151678351896	2.00374649946349	1.99321868025845	2.01656512730151	1.98705327593539	1.91268593351565	1.94014865173781	1.98398346224402	1.93949207425892	1.92822595953605	2.01349236261167	1.97837298493684	1.93948568008317	2.00819588412211	1.9905953796283	2.01459276279481	2.00013863424075	1.99709089961177	2.0060561427297	1.93616244429151	2.05156400326759	1.94251314834014	1.98026633889674	1.99556877424778	1.99183756506334	1.93289495140728	1.96877739725544	2.0348183364578	1.96642358441703	2.00847429848289	1.96468769337302
1	198141751	198141751	1.96210194274008	1.98910587297257	1.98728667111766	1.97598791560873	1.96546970117494	2.0151678351896	2.00374649946349	1.99321868025845	2.01656512730151	1.98705327593539	1.91268593351565	1.94014865173781	1.98398346224402	1.93949207425892	1.92822595953605	2.01349236261167	1.97837298493684	1.93948568008317	2.00819588412211	1.9905953796283	2.01459276279481	2.00013863424075	1.99709089961177	2.0060561427297	1.93616244429151	2.05156400326759	1.94251314834014	1.98026633889674	1.99556877424778	1.99183756506334	1.93289495140728	1.96877739725544	2.0348183364578	1.96642358441703	2.00847429848289	1.96468769337302
1	198670535	198670535	1.96210194274008	1.98910587297257	1.98728667111766	1.97598791560873	1.96546970117494	2.0151678351896	2.00374649946349	1.99321868025845	2.01656512730151	1.98705327593539	1.91268593351565	1.94014865173781	1.98398346224402	1.93949207425892	1.92822595953605	2.01349236261167	1.97837298493684	1.93948568008317	2.00819588412211	1.9905953796283	2.01459276279481	2.00013863424075	1.99709089961177	2.0060561427297	1.93616244429151	2.05156400326759	1.94251314834014	1.98026633889674	1.99556877424778	1.99183756506334	1.93289495140728	1.96877739725544	2.0348183364578	1.96642358441703	2.00847429848289	1.96468769337302
1	199194224	199194224	1.96210194274008	1.98910587297257	1.98728667111766	1.97598791560873	1.96546970117494	2.0151678351896	2.00374649946349	1.99321868025845	2.01656512730151	1.98705327593539	1.91268593351565	1.94014865173781	1.98398346224402	1.93949207425892	1.92822595953605	2.01349236261167	1.97837298493684	1.93948568008317	2.00819588412211	1.9905953796283	2.01459276279481	2.00013863424075	1.99709089961177	2.0060561427297	1.93616244429151	2.05156400326759	1.94251314834014	1.98026633889674	1.99556877424778	1.99183756506334	1.93289495140728	1.96877739725544	2.0348183364578	1.96642358441703	2.00847429848289	1.96468769337302
1	199737268	199737268	1.96210194274008	1.98910587297257	1.98728667111766	1.97598791560873	1.96546970117494	2.0151678351896	2.00374649946349	1.99321868025845	2.01656512730151	1.98705327593539	1.91268593351565	1.94014865173781	1.98398346224402	1.93949207425892	1.92822595953605	2.01349236261167	1.97837298493684	1.93948568008317	2.00819588412211	1.9905953796283	2.01459276279481	2.00013863424075	1.99709089961177	2.0060561427297	1.93616244429151	2.05156400326759	1.94251314834014	1.98026633889674	1.99556877424778	1.99183756506334	1.93289495140728	1.96877739725544	2.0348183364578	1.96642358441703	2.00847429848289	1.96468769337302
1	200303053	200303053	1.96210194274008	1.98910587297257	1.98728667111766	1.97598791560873	1.96546970117494	2.0151678351896	2.00374649946349	1.99321868025845	2.01656512730151	1.98705327593539	1.91268593351565	1.94014865173781	1.98398346224402	1.93949207425892	1.92822595953605	2.01349236261167	1.97837298493684	1.93948568008317	2.00819588412211	1.9905953796283	2.01459276279481	2.00013863424075	1.99709089961177	2.0060561427297	1.93616244429151	2.05156400326759	1.94251314834014	1.98026633889674	1.99556877424778	1.99183756506334	1.93289495140728	1.96877739725544	2.0348183364578	1.96642358441703	2.00847429848289	1.96468769337302
1	200867375	200867375	1.96210194274008	1.98910587297257	1.98728667111766	1.97598791560873	1.96546970117494	2.0151678351896	2.00374649946349	1.99321868025845	2.01656512730151	1.98705327593539	1.91268593351565	1.94014865173781	1.98398346224402	1.93949207425892	1.92822595953605	2.01349236261167	1.97837298493684	1.93948568008317	2.00819588412211	1.9905953796283	2.01459276279481	2.00013863424075	1.99709089961177	2.0060561427297	1.93616244429151	2.05156400326759	1.94251314834014	1.98026633889674	1.99556877424778	1.99183756506334	1.93289495140728	1.96877739725544	2.0348183364578	1.96642358441703	2.00847429848289	1.96468769337302
1	201400507	201400507	1.96210194274008	1.98910587297257	1.98728667111766	1.97598791560873	1.96546970117494	2.0151678351896	2.00374649946349	1.99321868025845	2.01656512730151	1.98705327593539	1.91268593351565	1.94014865173781	1.98398346224402	1.93949207425892	1.92822595953605	2.01349236261167	1.97837298493684	1.93948568008317	2.00819588412211	1.9905953796283	2.01459276279481	2.00013863424075	1.99709089961177	2.0060561427297	1.93616244429151	2.05156400326759	1.94251314834014	1.98026633889674	1.99556877424778	1.99183756506334	1.93289495140728	1.96877739725544	2.0348183364578	1.96642358441703	2.00847429848289	1.96468769337302
1	201949533	201949533	1.96210194274008	1.98910587297257	1.98728667111766	1.97598791560873	1.96546970117494	2.0151678351896	2.00374649946349	1.99321868025845	2.01656512730151	1.98705327593539	1.91268593351565	1.94014865173781	1.98398346224402	1.93949207425892	1.92822595953605	2.01349236261167	1.97837298493684	1.93948568008317	2.00819588412211	1.9905953796283	2.01459276279481	2.00013863424075	1.99709089961177	2.0060561427297	1.93616244429151	2.05156400326759	1.94251314834014	1.98026633889674	1.99556877424778	1.99183756506334	1.93289495140728	1.96877739725544	2.0348183364578	1.96642358441703	2.00847429848289	1.96468769337302
1	202584523	202584523	1.96210194274008	1.98910587297257	1.98728667111766	1.97598791560873	1.96546970117494	2.0151678351896	2.00374649946349	1.99321868025845	2.01656512730151	1.98705327593539	1.91268593351565	1.94014865173781	1.98398346224402	1.93949207425892	1.92822595953605	2.01349236261167	1.97837298493684	1.93948568008317	2.00819588412211	1.9905953796283	2.01459276279481	2.00013863424075	1.99709089961177	2.0060561427297	1.93616244429151	2.05156400326759	1.94251314834014	1.98026633889674	1.99556877424778	1.99183756506334	1.93289495140728	1.96877739725544	2.0348183364578	1.96642358441703	2.00847429848289	1.96468769337302
1	203140598	203140598	1.96210194274008	1.98910587297257	1.98728667111766	1.97598791560873	1.96546970117494	2.0151678351896	2.00374649946349	1.99321868025845	2.01656512730151	1.98705327593539	1.91268593351565	1.94014865173781	1.98398346224402	1.93949207425892	1.92822595953605	2.01349236261167	1.97837298493684	1.93948568008317	2.00819588412211	1.9905953796283	2.01459276279481	2.00013863424075	1.99709089961177	2.0060561427297	1.93616244429151	2.05156400326759	1.94251314834014	1.98026633889674	1.99556877424778	1.99183756506334	1.93289495140728	1.96877739725544	2.0348183364578	1.96642358441703	2.00847429848289	1.96468769337302
1	203696988	203696988	1.96210194274008	1.98910587297257	1.98728667111766	1.97598791560873	1.96546970117494	2.0151678351896	2.00374649946349	1.99321868025845	2.01656512730151	1.98705327593539	1.91268593351565	1.94014865173781	1.98398346224402	1.93949207425892	1.92822595953605	2.01349236261167	1.97837298493684	1.93948568008317	2.00819588412211	1.9905953796283	2.01459276279481	2.00013863424075	1.99709089961177	2.0060561427297	1.93616244429151	2.05156400326759	1.94251314834014	1.98026633889674	1.99556877424778	1.99183756506334	1.93289495140728	1.96877739725544	2.0348183364578	1.96642358441703	2.00847429848289	1.96468769337302
1	204271279	204271279	1.96210194274008	1.98910587297257	1.98728667111766	1.97598791560873	1.96546970117494	2.0151678351896	2.00374649946349	1.99321868025845	2.01656512730151	1.98705327593539	1.91268593351565	1.94014865173781	1.98398346224402	1.93949207425892	1.92822595953605	2.01349236261167	1.97837298493684	1.93948568008317	2.00819588412211	1.9905953796283	2.01459276279481	2.00013863424075	1.99709089961177	2.0060561427297	1.93616244429151	2.05156400326759	1.94251314834014	1.98026633889674	1.99556877424778	1.99183756506334	1.93289495140728	1.96877739725544	2.0348183364578	1.96642358441703	2.00847429848289	1.96468769337302
1	204806017	204806017	1.96210194274008	1.98910587297257	1.98728667111766	1.97598791560873	1.96546970117494	2.0151678351896	2.00374649946349	1.99321868025845	2.01656512730151	1.98705327593539	1.91268593351565	1.94014865173781	1.98398346224402	1.93949207425892	1.92822595953605	2.01349236261167	1.97837298493684	1.93948568008317	2.00819588412211	1.9905953796283	2.01459276279481	2.00013863424075	1.99709089961177	2.0060561427297	1.93616244429151	2.05156400326759	1.94251314834014	1.98026633889674	1.99556877424778	1.99183756506334	1.93289495140728	1.96877739725544	2.0348183364578	1.96642358441703	2.00847429848289	1.96468769337302
1	205348127	205348127	1.96210194274008	1.98910587297257	1.98728667111766	1.97598791560873	1.96546970117494	2.0151678351896	2.00374649946349	1.99321868025845	2.01656512730151	1.98705327593539	1.91268593351565	1.94014865173781	1.98398346224402	1.93949207425892	1.92822595953605	2.01349236261167	1.97837298493684	1.93948568008317	2.00819588412211	1.9905953796283	2.01459276279481	2.00013863424075	1.99709089961177	2.0060561427297	1.93616244429151	2.05156400326759	1.94251314834014	1.98026633889674	1.99556877424778	1.99183756506334	1.93289495140728	1.96877739725544	2.0348183364578	1.96642358441703	2.00847429848289	1.96468769337302
1	205915792	205915792	1.96210194274008	1.98910587297257	1.98728667111766	1.97598791560873	1.96546970117494	2.0151678351896	2.00374649946349	1.99321868025845	2.01656512730151	1.98705327593539	1.91268593351565	1.94014865173781	1.98398346224402	1.93949207425892	1.92822595953605	2.01349236261167	1.97837298493684	1.93948568008317	2.00819588412211	1.9905953796283	2.01459276279481	2.00013863424075	1.99709089961177	2.0060561427297	1.93616244429151	2.05156400326759	1.94251314834014	1.98026633889674	1.99556877424778	1.99183756506334	1.93289495140728	1.96877739725544	2.0348183364578	1.96642358441703	2.00847429848289	1.96468769337302
1	206941459	206941459	1.96210194274008	1.98910587297257	1.98728667111766	1.97598791560873	1.96546970117494	2.0151678351896	2.00374649946349	1.99321868025845	2.01656512730151	1.98705327593539	1.91268593351565	1.94014865173781	1.98398346224402	1.93949207425892	1.92822595953605	2.01349236261167	1.97837298493684	1.93948568008317	2.00819588412211	1.9905953796283	2.01459276279481	2.00013863424075	1.99709089961177	2.0060561427297	1.93616244429151	2.05156400326759	1.94251314834014	1.98026633889674	1.99556877424778	1.99183756506334	1.93289495140728	1.96877739725544	2.0348183364578	1.96642358441703	2.00847429848289	1.96468769337302
1	207480087	207480087	1.96210194274008	1.98910587297257	1.98728667111766	1.97598791560873	1.96546970117494	2.0151678351896	2.00374649946349	1.99321868025845	2.01656512730151	1.98705327593539	1.91268593351565	1.94014865173781	1.98398346224402	1.93949207425892	1.92822595953605	2.01349236261167	1.97837298493684	1.93948568008317	2.00819588412211	1.9905953796283	2.01459276279481	2.00013863424075	1.99709089961177	2.0060561427297	1.93616244429151	2.05156400326759	1.94251314834014	1.98026633889674	1.99556877424778	1.99183756506334	1.93289495140728	1.96877739725544	2.0348183364578	1.96642358441703	2.00847429848289	1.96468769337302
1	208090090	208090090	1.96210194274008	1.98910587297257	1.98728667111766	1.97598791560873	1.96546970117494	2.0151678351896	2.00374649946349	1.99321868025845	2.01656512730151	1.98705327593539	1.91268593351565	1.94014865173781	1.98398346224402	1.93949207425892	1.92822595953605	2.01349236261167	1.97837298493684	1.93948568008317	2.00819588412211	1.9905953796283	2.01459276279481	2.00013863424075	1.99709089961177	2.0060561427297	1.93616244429151	2.05156400326759	1.94251314834014	1.98026633889674	1.99556877424778	1.99183756506334	1.93289495140728	1.96877739725544	2.0348183364578	1.96642358441703	2.00847429848289	1.96468769337302
1	208603812	208603812	1.96210194274008	1.98910587297257	1.98728667111766	1.97598791560873	1.96546970117494	2.0151678351896	2.00374649946349	1.99321868025845	2.01656512730151	1.98705327593539	1.91268593351565	1.94014865173781	1.98398346224402	1.93949207425892	1.92822595953605	2.01349236261167	1.97837298493684	1.93948568008317	2.00819588412211	1.9905953796283	2.01459276279481	2.00013863424075	1.99709089961177	2.0060561427297	1.93616244429151	2.05156400326759	1.94251314834014	1.98026633889674	1.99556877424778	1.99183756506334	1.93289495140728	1.96877739725544	2.0348183364578	1.96642358441703	2.00847429848289	1.96468769337302
1	209136854	209136854	1.96210194274008	1.98910587297257	1.98728667111766	1.97598791560873	1.96546970117494	2.0151678351896	2.00374649946349	1.99321868025845	2.01656512730151	1.98705327593539	1.91268593351565	1.94014865173781	1.98398346224402	1.93949207425892	1.92822595953605	2.01349236261167	1.97837298493684	1.93948568008317	2.00819588412211	1.9905953796283	2.01459276279481	2.00013863424075	1.99709089961177	2.0060561427297	1.93616244429151	2.05156400326759	1.94251314834014	1.98026633889674	1.99556877424778	1.99183756506334	1.93289495140728	1.96877739725544	2.0348183364578	1.96642358441703	2.00847429848289	1.96468769337302
1	209675409	209675409	1.96210194274008	1.98910587297257	1.98728667111766	1.97598791560873	1.96546970117494	2.0151678351896	2.00374649946349	1.99321868025845	2.01656512730151	1.98705327593539	1.91268593351565	1.94014865173781	1.98398346224402	1.93949207425892	1.92822595953605	2.01349236261167	1.97837298493684	1.93948568008317	2.00819588412211	1.9905953796283	2.01459276279481	2.00013863424075	1.99709089961177	2.0060561427297	1.93616244429151	2.05156400326759	1.94251314834014	1.98026633889674	1.99556877424778	1.99183756506334	1.93289495140728	1.96877739725544	2.0348183364578	1.96642358441703	2.00847429848289	1.96468769337302
1	210209516	210209516	1.96210194274008	1.98910587297257	1.98728667111766	1.97598791560873	1.96546970117494	2.0151678351896	2.00374649946349	1.99321868025845	2.01656512730151	1.98705327593539	1.91268593351565	1.94014865173781	1.98398346224402	1.93949207425892	1.92822595953605	2.01349236261167	1.97837298493684	1.93948568008317	2.00819588412211	1.9905953796283	2.01459276279481	2.00013863424075	1.99709089961177	2.0060561427297	1.93616244429151	2.05156400326759	1.94251314834014	1.98026633889674	1.99556877424778	1.99183756506334	1.93289495140728	1.96877739725544	2.0348183364578	1.96642358441703	2.00847429848289	1.96468769337302
1	210753871	210753871	1.96210194274008	1.98910587297257	1.98728667111766	1.97598791560873	1.96546970117494	2.0151678351896	2.00374649946349	1.99321868025845	2.01656512730151	1.98705327593539	1.91268593351565	1.94014865173781	1.98398346224402	1.93949207425892	1.92822595953605	2.01349236261167	1.97837298493684	1.93948568008317	2.00819588412211	1.9905953796283	2.01459276279481	2.00013863424075	1.99709089961177	2.0060561427297	1.93616244429151	2.05156400326759	1.94251314834014	1.98026633889674	1.99556877424778	1.99183756506334	1.93289495140728	1.96877739725544	2.0348183364578	1.96642358441703	2.00847429848289	1.96468769337302
1	211323557	211323557	1.96210194274008	1.98910587297257	1.98728667111766	1.97598791560873	1.96546970117494	2.0151678351896	2.00374649946349	1.99321868025845	2.01656512730151	1.98705327593539	1.91268593351565	1.94014865173781	1.98398346224402	1.93949207425892	1.92822595953605	2.01349236261167	1.97837298493684	1.93948568008317	2.00819588412211	1.9905953796283	2.01459276279481	2.00013863424075	1.99709089961177	2.0060561427297	1.93616244429151	2.05156400326759	1.94251314834014	1.98026633889674	1.99556877424778	1.99183756506334	1.93289495140728	1.96877739725544	2.0348183364578	1.96642358441703	2.00847429848289	1.96468769337302
1	211903097	211903097	1.96210194274008	1.98910587297257	1.98728667111766	1.97598791560873	1.96546970117494	2.0151678351896	2.00374649946349	1.99321868025845	2.01656512730151	1.98705327593539	1.91268593351565	1.94014865173781	1.98398346224402	1.93949207425892	1.92822595953605	2.01349236261167	1.97837298493684	1.93948568008317	2.00819588412211	1.9905953796283	2.01459276279481	2.00013863424075	1.99709089961177	2.0060561427297	1.93616244429151	2.05156400326759	1.94251314834014	1.98026633889674	1.99556877424778	1.99183756506334	1.93289495140728	1.96877739725544	2.0348183364578	1.96642358441703	2.00847429848289	1.96468769337302
1	212462719	212462719	1.96210194274008	1.98910587297257	1.98728667111766	1.97598791560873	1.96546970117494	2.0151678351896	2.00374649946349	1.99321868025845	2.01656512730151	1.98705327593539	1.91268593351565	1.94014865173781	1.98398346224402	1.93949207425892	1.92822595953605	2.01349236261167	1.97837298493684	1.93948568008317	2.00819588412211	1.9905953796283	2.01459276279481	2.00013863424075	1.99709089961177	2.0060561427297	1.93616244429151	2.05156400326759	1.94251314834014	1.98026633889674	1.99556877424778	1.99183756506334	1.93289495140728	1.96877739725544	2.0348183364578	1.96642358441703	2.00847429848289	1.96468769337302
1	213030587	213030587	1.96210194274008	1.98910587297257	1.98728667111766	1.97598791560873	1.96546970117494	2.0151678351896	2.00374649946349	1.99321868025845	2.01656512730151	1.98705327593539	1.91268593351565	1.94014865173781	1.98398346224402	1.93949207425892	1.92822595953605	2.01349236261167	1.97837298493684	1.93948568008317	2.00819588412211	1.9905953796283	2.01459276279481	2.00013863424075	1.99709089961177	2.0060561427297	1.93616244429151	2.05156400326759	1.94251314834014	1.98026633889674	1.99556877424778	1.99183756506334	1.93289495140728	1.96877739725544	2.0348183364578	1.96642358441703	2.00847429848289	1.96468769337302
1	213593663	213593663	1.96210194274008	1.98910587297257	1.98728667111766	1.97598791560873	1.96546970117494	2.0151678351896	2.00374649946349	1.99321868025845	2.01656512730151	1.98705327593539	1.91268593351565	1.94014865173781	1.98398346224402	1.93949207425892	1.92822595953605	2.01349236261167	1.97837298493684	1.93948568008317	2.00819588412211	1.9905953796283	2.01459276279481	2.00013863424075	1.99709089961177	2.0060561427297	1.93616244429151	2.05156400326759	1.94251314834014	1.98026633889674	1.99556877424778	1.99183756506334	1.93289495140728	1.96877739725544	2.0348183364578	1.96642358441703	2.00847429848289	1.96468769337302
1	214127585	214127585	1.96210194274008	1.98910587297257	1.98728667111766	1.97598791560873	1.96546970117494	2.0151678351896	2.00374649946349	1.99321868025845	2.01656512730151	1.98705327593539	1.91268593351565	1.94014865173781	1.98398346224402	1.93949207425892	1.92822595953605	2.01349236261167	1.97837298493684	1.93948568008317	2.00819588412211	1.9905953796283	2.01459276279481	2.00013863424075	1.99709089961177	2.0060561427297	1.93616244429151	2.05156400326759	1.94251314834014	1.98026633889674	1.99556877424778	1.99183756506334	1.93289495140728	1.96877739725544	2.0348183364578	1.96642358441703	2.00847429848289	1.96468769337302
1	214652073	214652073	1.96210194274008	1.98910587297257	1.98728667111766	1.97598791560873	1.96546970117494	2.0151678351896	2.00374649946349	1.99321868025845	2.01656512730151	1.98705327593539	1.91268593351565	1.94014865173781	1.98398346224402	1.93949207425892	1.92822595953605	2.01349236261167	1.97837298493684	1.93948568008317	2.00819588412211	1.9905953796283	2.01459276279481	2.00013863424075	1.99709089961177	2.0060561427297	1.93616244429151	2.05156400326759	1.94251314834014	1.98026633889674	1.99556877424778	1.99183756506334	1.93289495140728	1.96877739725544	2.0348183364578	1.96642358441703	2.00847429848289	1.96468769337302
1	215199454	215199454	1.96210194274008	1.98910587297257	1.98728667111766	1.97598791560873	1.96546970117494	2.0151678351896	2.00374649946349	1.99321868025845	2.01656512730151	1.98705327593539	1.91268593351565	1.94014865173781	1.98398346224402	1.93949207425892	1.92822595953605	2.01349236261167	1.97837298493684	1.93948568008317	2.00819588412211	1.9905953796283	2.01459276279481	2.00013863424075	1.99709089961177	2.0060561427297	1.93616244429151	2.05156400326759	1.94251314834014	1.98026633889674	1.99556877424778	1.99183756506334	1.93289495140728	1.96877739725544	2.0348183364578	1.96642358441703	2.00847429848289	1.96468769337302
1	215740043	215740043	1.96210194274008	1.98910587297257	1.98728667111766	1.97598791560873	1.96546970117494	2.0151678351896	2.00374649946349	1.99321868025845	2.01656512730151	1.98705327593539	1.91268593351565	1.94014865173781	1.98398346224402	1.93949207425892	1.92822595953605	2.01349236261167	1.97837298493684	1.93948568008317	2.00819588412211	1.9905953796283	2.01459276279481	2.00013863424075	1.99709089961177	2.0060561427297	1.93616244429151	2.05156400326759	1.94251314834014	1.98026633889674	1.99556877424778	1.99183756506334	1.93289495140728	1.96877739725544	2.0348183364578	1.96642358441703	2.00847429848289	1.96468769337302
1	216273765	216273765	1.96210194274008	1.98910587297257	1.98728667111766	1.97598791560873	1.96546970117494	2.0151678351896	2.00374649946349	1.99321868025845	2.01656512730151	1.98705327593539	1.91268593351565	1.94014865173781	1.98398346224402	1.93949207425892	1.92822595953605	2.01349236261167	1.97837298493684	1.93948568008317	2.00819588412211	1.9905953796283	2.01459276279481	2.00013863424075	1.99709089961177	2.0060561427297	1.93616244429151	2.05156400326759	1.94251314834014	1.98026633889674	1.99556877424778	1.99183756506334	1.93289495140728	1.96877739725544	2.0348183364578	1.96642358441703	2.00847429848289	1.96468769337302
1	216801060	216801060	1.96210194274008	1.98910587297257	1.98728667111766	1.97598791560873	1.96546970117494	2.0151678351896	2.00374649946349	1.99321868025845	2.01656512730151	1.98705327593539	1.91268593351565	1.94014865173781	1.98398346224402	1.93949207425892	1.92822595953605	2.01349236261167	1.97837298493684	1.93948568008317	2.00819588412211	1.9905953796283	2.01459276279481	2.00013863424075	1.99709089961177	2.0060561427297	1.93616244429151	2.05156400326759	1.94251314834014	1.98026633889674	1.99556877424778	1.99183756506334	1.93289495140728	1.96877739725544	2.0348183364578	1.96642358441703	2.00847429848289	1.96468769337302
1	217315246	217315246	1.96210194274008	1.98910587297257	1.98728667111766	1.97598791560873	1.96546970117494	2.0151678351896	2.00374649946349	1.99321868025845	2.01656512730151	1.98705327593539	1.91268593351565	1.94014865173781	1.98398346224402	1.93949207425892	1.92822595953605	2.01349236261167	1.97837298493684	1.93948568008317	2.00819588412211	1.9905953796283	2.01459276279481	2.00013863424075	1.99709089961177	2.0060561427297	1.93616244429151	2.05156400326759	1.94251314834014	1.98026633889674	1.99556877424778	1.99183756506334	1.93289495140728	1.96877739725544	2.0348183364578	1.96642358441703	2.00847429848289	1.96468769337302
1	217851577	217851577	1.96210194274008	1.98910587297257	1.98728667111766	1.97598791560873	1.96546970117494	2.0151678351896	2.00374649946349	1.99321868025845	2.01656512730151	1.98705327593539	1.91268593351565	1.94014865173781	1.98398346224402	1.93949207425892	1.92822595953605	2.01349236261167	1.97837298493684	1.93948568008317	2.00819588412211	1.9905953796283	2.01459276279481	2.00013863424075	1.99709089961177	2.0060561427297	1.93616244429151	2.05156400326759	1.94251314834014	1.98026633889674	1.99556877424778	1.99183756506334	1.93289495140728	1.96877739725544	2.0348183364578	1.96642358441703	2.00847429848289	1.96468769337302
1	218390083	218390083	1.96210194274008	1.98910587297257	1.98728667111766	1.97598791560873	1.96546970117494	2.0151678351896	2.00374649946349	1.99321868025845	2.01656512730151	1.98705327593539	1.91268593351565	1.94014865173781	1.98398346224402	1.93949207425892	1.92822595953605	2.01349236261167	1.97837298493684	1.93948568008317	2.00819588412211	1.9905953796283	2.01459276279481	2.00013863424075	1.99709089961177	2.0060561427297	1.93616244429151	2.05156400326759	1.94251314834014	1.98026633889674	1.99556877424778	1.99183756506334	1.93289495140728	1.96877739725544	2.0348183364578	1.96642358441703	2.00847429848289	1.96468769337302
1	218933669	218933669	1.96210194274008	1.98910587297257	1.98728667111766	1.97598791560873	1.96546970117494	2.0151678351896	2.00374649946349	1.99321868025845	2.01656512730151	1.98705327593539	1.91268593351565	1.94014865173781	1.98398346224402	1.93949207425892	1.92822595953605	2.01349236261167	1.97837298493684	1.93948568008317	2.00819588412211	1.9905953796283	2.01459276279481	2.00013863424075	1.99709089961177	2.0060561427297	1.93616244429151	2.05156400326759	1.94251314834014	1.98026633889674	1.99556877424778	1.99183756506334	1.93289495140728	1.96877739725544	2.0348183364578	1.96642358441703	2.00847429848289	1.96468769337302
1	219457932	219457932	1.96210194274008	1.98910587297257	1.98728667111766	1.97598791560873	1.96546970117494	2.0151678351896	2.00374649946349	1.99321868025845	2.01656512730151	1.98705327593539	1.91268593351565	1.94014865173781	1.98398346224402	1.93949207425892	1.92822595953605	2.01349236261167	1.97837298493684	1.93948568008317	2.00819588412211	1.9905953796283	2.01459276279481	2.00013863424075	1.99709089961177	2.0060561427297	1.93616244429151	2.05156400326759	1.94251314834014	1.98026633889674	1.99556877424778	1.99183756506334	1.93289495140728	1.96877739725544	2.0348183364578	1.96642358441703	2.00847429848289	1.96468769337302
1	220007585	220007585	1.96210194274008	1.98910587297257	1.98728667111766	1.97598791560873	1.96546970117494	2.0151678351896	2.00374649946349	1.99321868025845	2.01656512730151	1.98705327593539	1.91268593351565	1.94014865173781	1.98398346224402	1.93949207425892	1.92822595953605	2.01349236261167	1.97837298493684	1.93948568008317	2.00819588412211	1.9905953796283	2.01459276279481	2.00013863424075	1.99709089961177	2.0060561427297	1.93616244429151	2.05156400326759	1.94251314834014	1.98026633889674	1.99556877424778	1.99183756506334	1.93289495140728	1.96877739725544	2.0348183364578	1.96642358441703	2.00847429848289	1.96468769337302
1	220582350	220582350	1.96210194274008	1.98910587297257	1.98728667111766	1.97598791560873	1.96546970117494	2.0151678351896	2.00374649946349	1.99321868025845	2.01656512730151	1.98705327593539	1.91268593351565	1.94014865173781	1.98398346224402	1.93949207425892	1.92822595953605	2.01349236261167	1.97837298493684	1.93948568008317	2.00819588412211	1.9905953796283	2.01459276279481	2.00013863424075	1.99709089961177	2.0060561427297	1.93616244429151	2.05156400326759	1.94251314834014	1.98026633889674	1.99556877424778	1.99183756506334	1.93289495140728	1.96877739725544	2.0348183364578	1.96642358441703	2.00847429848289	1.96468769337302
1	221125133	221125133	1.96210194274008	1.98910587297257	1.98728667111766	1.97598791560873	1.96546970117494	2.0151678351896	2.00374649946349	1.99321868025845	2.01656512730151	1.98705327593539	1.91268593351565	1.94014865173781	1.98398346224402	1.93949207425892	1.92822595953605	2.01349236261167	1.97837298493684	1.93948568008317	2.00819588412211	1.9905953796283	2.01459276279481	2.00013863424075	1.99709089961177	2.0060561427297	1.93616244429151	2.05156400326759	1.94251314834014	1.98026633889674	1.99556877424778	1.99183756506334	1.93289495140728	1.96877739725544	2.0348183364578	1.96642358441703	2.00847429848289	1.96468769337302
1	221665670	221665670	1.96210194274008	1.98910587297257	1.98728667111766	1.97598791560873	1.96546970117494	2.0151678351896	2.00374649946349	1.99321868025845	2.01656512730151	1.98705327593539	1.91268593351565	1.94014865173781	1.98398346224402	1.93949207425892	1.92822595953605	2.01349236261167	1.97837298493684	1.93948568008317	2.00819588412211	1.9905953796283	2.01459276279481	2.00013863424075	1.99709089961177	2.0060561427297	1.93616244429151	2.05156400326759	1.94251314834014	1.98026633889674	1.99556877424778	1.99183756506334	1.93289495140728	1.96877739725544	2.0348183364578	1.96642358441703	2.00847429848289	1.96468769337302
1	222196518	222196518	1.96210194274008	1.98910587297257	1.98728667111766	1.97598791560873	1.96546970117494	2.0151678351896	2.00374649946349	1.99321868025845	2.01656512730151	1.98705327593539	1.91268593351565	1.94014865173781	1.98398346224402	1.93949207425892	1.92822595953605	2.01349236261167	1.97837298493684	1.93948568008317	2.00819588412211	1.9905953796283	2.01459276279481	2.00013863424075	1.99709089961177	2.0060561427297	1.93616244429151	2.05156400326759	1.94251314834014	1.98026633889674	1.99556877424778	1.99183756506334	1.93289495140728	1.96877739725544	2.0348183364578	1.96642358441703	2.00847429848289	1.96468769337302
1	222780181	222780181	1.96210194274008	1.98910587297257	1.98728667111766	1.97598791560873	1.96546970117494	2.0151678351896	2.00374649946349	1.99321868025845	2.01656512730151	1.98705327593539	1.91268593351565	1.94014865173781	1.98398346224402	1.93949207425892	1.92822595953605	2.01349236261167	1.97837298493684	1.93948568008317	2.00819588412211	1.9905953796283	2.01459276279481	2.00013863424075	1.99709089961177	2.0060561427297	1.93616244429151	2.05156400326759	1.94251314834014	1.98026633889674	1.99556877424778	1.99183756506334	1.93289495140728	1.96877739725544	2.0348183364578	1.96642358441703	2.00847429848289	1.96468769337302
1	223333671	223333671	1.96210194274008	1.98910587297257	1.98728667111766	1.97598791560873	1.96546970117494	2.0151678351896	2.00374649946349	1.99321868025845	2.01656512730151	1.98705327593539	1.91268593351565	1.94014865173781	1.98398346224402	1.93949207425892	1.92822595953605	2.01349236261167	1.97837298493684	1.93948568008317	2.00819588412211	1.9905953796283	2.01459276279481	2.00013863424075	1.99709089961177	2.0060561427297	1.93616244429151	2.05156400326759	1.94251314834014	1.98026633889674	1.99556877424778	1.99183756506334	1.93289495140728	1.96877739725544	2.0348183364578	1.96642358441703	2.00847429848289	1.96468769337302
1	223962622	223962622	1.96210194274008	1.98910587297257	1.98728667111766	1.97598791560873	1.96546970117494	2.0151678351896	2.00374649946349	1.99321868025845	2.01656512730151	1.98705327593539	1.91268593351565	1.94014865173781	1.98398346224402	1.93949207425892	1.92822595953605	2.01349236261167	1.97837298493684	1.93948568008317	2.00819588412211	1.9905953796283	2.01459276279481	2.00013863424075	1.99709089961177	2.0060561427297	1.93616244429151	2.05156400326759	1.94251314834014	1.98026633889674	1.99556877424778	1.99183756506334	1.93289495140728	1.96877739725544	2.0348183364578	1.96642358441703	2.00847429848289	1.96468769337302
1	224669215	224669215	1.96210194274008	1.98910587297257	1.98728667111766	1.97598791560873	1.96546970117494	2.0151678351896	2.00374649946349	1.99321868025845	2.01656512730151	1.98705327593539	1.91268593351565	1.94014865173781	1.98398346224402	1.93949207425892	1.92822595953605	2.01349236261167	1.97837298493684	1.93948568008317	2.00819588412211	1.9905953796283	2.01459276279481	2.00013863424075	1.99709089961177	2.0060561427297	1.93616244429151	2.05156400326759	1.94251314834014	1.98026633889674	1.99556877424778	1.99183756506334	1.93289495140728	1.96877739725544	2.0348183364578	1.96642358441703	2.00847429848289	1.96468769337302
1	225218729	225218729	1.96210194274008	1.98910587297257	1.98728667111766	1.97598791560873	1.96546970117494	2.0151678351896	2.00374649946349	1.99321868025845	2.01656512730151	1.98705327593539	1.91268593351565	1.94014865173781	1.98398346224402	1.93949207425892	1.92822595953605	2.01349236261167	1.97837298493684	1.93948568008317	2.00819588412211	1.9905953796283	2.01459276279481	2.00013863424075	1.99709089961177	2.0060561427297	1.93616244429151	2.05156400326759	1.94251314834014	1.98026633889674	1.99556877424778	1.99183756506334	1.93289495140728	1.96877739725544	2.0348183364578	1.96642358441703	2.00847429848289	1.96468769337302
1	225798513	225798513	1.96210194274008	1.98910587297257	1.98728667111766	1.97598791560873	1.96546970117494	2.0151678351896	2.00374649946349	1.99321868025845	2.01656512730151	1.98705327593539	1.91268593351565	1.94014865173781	1.98398346224402	1.93949207425892	1.92822595953605	2.01349236261167	1.97837298493684	1.93948568008317	2.00819588412211	1.9905953796283	2.01459276279481	2.00013863424075	1.99709089961177	2.0060561427297	1.93616244429151	2.05156400326759	1.94251314834014	1.98026633889674	1.99556877424778	1.99183756506334	1.93289495140728	1.96877739725544	2.0348183364578	1.96642358441703	2.00847429848289	1.96468769337302
1	226389464	226389464	1.96210194274008	1.98910587297257	1.98728667111766	1.97598791560873	1.96546970117494	2.0151678351896	2.00374649946349	1.99321868025845	2.01656512730151	1.98705327593539	1.91268593351565	1.94014865173781	1.98398346224402	1.93949207425892	1.92822595953605	2.01349236261167	1.97837298493684	1.93948568008317	2.00819588412211	1.9905953796283	2.01459276279481	2.00013863424075	1.99709089961177	2.0060561427297	1.93616244429151	2.05156400326759	1.94251314834014	1.98026633889674	1.99556877424778	1.99183756506334	1.93289495140728	1.96877739725544	2.0348183364578	1.96642358441703	2.00847429848289	1.96468769337302
1	226936983	226936983	1.96210194274008	1.98910587297257	1.98728667111766	1.97598791560873	1.96546970117494	2.0151678351896	2.00374649946349	1.99321868025845	2.01656512730151	1.98705327593539	1.91268593351565	1.94014865173781	1.98398346224402	1.93949207425892	1.92822595953605	2.01349236261167	1.97837298493684	1.93948568008317	2.00819588412211	1.9905953796283	2.01459276279481	2.00013863424075	1.99709089961177	2.0060561427297	1.93616244429151	2.05156400326759	1.94251314834014	1.98026633889674	1.99556877424778	1.99183756506334	1.93289495140728	1.96877739725544	2.0348183364578	1.96642358441703	2.00847429848289	1.96468769337302
1	227492636	227492636	1.96210194274008	1.98910587297257	1.98728667111766	1.97598791560873	1.96546970117494	2.0151678351896	2.00374649946349	1.99321868025845	2.01656512730151	1.98705327593539	1.91268593351565	1.94014865173781	1.98398346224402	1.93949207425892	1.92822595953605	2.01349236261167	1.97837298493684	1.93948568008317	2.00819588412211	1.9905953796283	2.01459276279481	2.00013863424075	1.99709089961177	2.0060561427297	1.93616244429151	2.05156400326759	1.94251314834014	1.98026633889674	1.99556877424778	1.99183756506334	1.93289495140728	1.96877739725544	2.0348183364578	1.96642358441703	2.00847429848289	1.96468769337302
1	228074772	228074772	1.96210194274008	1.98910587297257	1.98728667111766	1.97598791560873	1.96546970117494	2.0151678351896	2.00374649946349	1.99321868025845	2.01656512730151	1.98705327593539	1.91268593351565	1.94014865173781	1.98398346224402	1.93949207425892	1.92822595953605	2.01349236261167	1.97837298493684	1.93948568008317	2.00819588412211	1.9905953796283	2.01459276279481	2.00013863424075	1.99709089961177	2.0060561427297	1.93616244429151	2.05156400326759	1.94251314834014	1.98026633889674	1.99556877424778	1.99183756506334	1.93289495140728	1.96877739725544	2.0348183364578	1.96642358441703	2.00847429848289	1.96468769337302
1	228616664	228616664	1.96210194274008	1.98910587297257	1.98728667111766	1.97598791560873	1.96546970117494	2.0151678351896	2.00374649946349	1.99321868025845	2.01656512730151	1.98705327593539	1.91268593351565	1.94014865173781	1.98398346224402	1.93949207425892	1.92822595953605	2.01349236261167	1.97837298493684	1.93948568008317	2.00819588412211	1.9905953796283	2.01459276279481	2.00013863424075	1.99709089961177	2.0060561427297	1.93616244429151	2.05156400326759	1.94251314834014	1.98026633889674	1.99556877424778	1.99183756506334	1.93289495140728	1.96877739725544	2.0348183364578	1.96642358441703	2.00847429848289	1.96468769337302
1	229205320	229205320	1.96210194274008	1.98910587297257	1.98728667111766	1.97598791560873	1.96546970117494	2.0151678351896	2.00374649946349	1.99321868025845	2.01656512730151	1.98705327593539	1.91268593351565	1.94014865173781	1.98398346224402	1.93949207425892	1.92822595953605	2.01349236261167	1.97837298493684	1.93948568008317	2.00819588412211	1.9905953796283	2.01459276279481	2.00013863424075	1.99709089961177	2.0060561427297	1.93616244429151	2.05156400326759	1.94251314834014	1.98026633889674	1.99556877424778	1.99183756506334	1.93289495140728	1.96877739725544	2.0348183364578	1.96642358441703	2.00847429848289	1.96468769337302
1	229760926	229760926	1.96210194274008	1.98910587297257	1.98728667111766	1.97598791560873	1.96546970117494	2.0151678351896	2.00374649946349	1.99321868025845	2.01656512730151	1.98705327593539	1.91268593351565	1.94014865173781	1.98398346224402	1.93949207425892	1.92822595953605	2.01349236261167	1.97837298493684	1.93948568008317	2.00819588412211	1.9905953796283	2.01459276279481	2.00013863424075	1.99709089961177	2.0060561427297	1.93616244429151	2.05156400326759	1.94251314834014	1.98026633889674	1.99556877424778	1.99183756506334	1.93289495140728	1.96877739725544	2.0348183364578	1.96642358441703	2.00847429848289	1.96468769337302
1	230291982	230291982	1.96210194274008	1.98910587297257	1.98728667111766	1.97598791560873	1.96546970117494	2.0151678351896	2.00374649946349	1.99321868025845	2.01656512730151	1.98705327593539	1.91268593351565	1.94014865173781	1.98398346224402	1.93949207425892	1.92822595953605	2.01349236261167	1.97837298493684	1.93948568008317	2.00819588412211	1.9905953796283	2.01459276279481	2.00013863424075	1.99709089961177	2.0060561427297	1.93616244429151	2.05156400326759	1.94251314834014	1.98026633889674	1.99556877424778	1.99183756506334	1.93289495140728	1.96877739725544	2.0348183364578	1.96642358441703	2.00847429848289	1.96468769337302
1	230833226	230833226	1.96210194274008	1.98910587297257	1.98728667111766	1.97598791560873	1.96546970117494	2.0151678351896	2.00374649946349	1.99321868025845	2.01656512730151	1.98705327593539	1.91268593351565	1.94014865173781	1.98398346224402	1.93949207425892	1.92822595953605	2.01349236261167	1.97837298493684	1.93948568008317	2.00819588412211	1.9905953796283	2.01459276279481	2.00013863424075	1.99709089961177	2.0060561427297	1.93616244429151	2.05156400326759	1.94251314834014	1.98026633889674	1.99556877424778	1.99183756506334	1.93289495140728	1.96877739725544	2.0348183364578	1.96642358441703	2.00847429848289	1.96468769337302
1	231371288	231371288	1.96210194274008	1.98910587297257	1.98728667111766	1.97598791560873	1.96546970117494	2.0151678351896	2.00374649946349	1.99321868025845	2.01656512730151	1.98705327593539	1.91268593351565	1.94014865173781	1.98398346224402	1.93949207425892	1.92822595953605	2.01349236261167	1.97837298493684	1.93948568008317	2.00819588412211	1.9905953796283	2.01459276279481	2.00013863424075	1.99709089961177	2.0060561427297	1.93616244429151	2.05156400326759	1.94251314834014	1.98026633889674	1.99556877424778	1.99183756506334	1.93289495140728	1.96877739725544	2.0348183364578	1.96642358441703	2.00847429848289	1.96468769337302
1	231929655	231929655	1.96210194274008	1.98910587297257	1.98728667111766	1.97598791560873	1.96546970117494	2.0151678351896	2.00374649946349	1.99321868025845	2.01656512730151	1.98705327593539	1.91268593351565	1.94014865173781	1.98398346224402	1.93949207425892	1.92822595953605	2.01349236261167	1.97837298493684	1.93948568008317	2.00819588412211	1.9905953796283	2.01459276279481	2.00013863424075	1.99709089961177	2.0060561427297	1.93616244429151	2.05156400326759	1.94251314834014	1.98026633889674	1.99556877424778	1.99183756506334	1.93289495140728	1.96877739725544	2.0348183364578	1.96642358441703	2.00847429848289	1.96468769337302
1	232482890	232482890	1.96210194274008	1.98910587297257	1.98728667111766	1.97598791560873	1.96546970117494	2.0151678351896	2.00374649946349	1.99321868025845	2.01656512730151	1.98705327593539	1.91268593351565	1.94014865173781	1.98398346224402	1.93949207425892	1.92822595953605	2.01349236261167	1.97837298493684	1.93948568008317	2.00819588412211	1.9905953796283	2.01459276279481	2.00013863424075	1.99709089961177	2.0060561427297	1.93616244429151	2.05156400326759	1.94251314834014	1.98026633889674	1.99556877424778	1.99183756506334	1.93289495140728	1.96877739725544	2.0348183364578	1.96642358441703	2.00847429848289	1.96468769337302
1	233012405	233012405	1.96210194274008	1.98910587297257	1.98728667111766	1.97598791560873	1.96546970117494	2.0151678351896	2.00374649946349	1.99321868025845	2.01656512730151	1.98705327593539	1.91268593351565	1.94014865173781	1.98398346224402	1.93949207425892	1.92822595953605	2.01349236261167	1.97837298493684	1.93948568008317	2.00819588412211	1.9905953796283	2.01459276279481	2.00013863424075	1.99709089961177	2.0060561427297	1.93616244429151	2.05156400326759	1.94251314834014	1.98026633889674	1.99556877424778	1.99183756506334	1.93289495140728	1.96877739725544	2.0348183364578	1.96642358441703	2.00847429848289	1.96468769337302
1	233545900	233545900	1.96210194274008	1.98910587297257	1.98728667111766	1.97598791560873	1.96546970117494	2.0151678351896	2.00374649946349	1.99321868025845	2.01656512730151	1.98705327593539	1.91268593351565	1.94014865173781	1.98398346224402	1.93949207425892	1.92822595953605	2.01349236261167	1.97837298493684	1.93948568008317	2.00819588412211	1.9905953796283	2.01459276279481	2.00013863424075	1.99709089961177	2.0060561427297	1.93616244429151	2.05156400326759	1.94251314834014	1.98026633889674	1.99556877424778	1.99183756506334	1.93289495140728	1.96877739725544	2.0348183364578	1.96642358441703	2.00847429848289	1.96468769337302
1	234092162	234092162	1.96210194274008	1.98910587297257	1.98728667111766	1.97598791560873	1.96546970117494	2.0151678351896	2.00374649946349	1.99321868025845	2.01656512730151	1.98705327593539	1.91268593351565	1.94014865173781	1.98398346224402	1.93949207425892	1.92822595953605	2.01349236261167	1.97837298493684	1.93948568008317	2.00819588412211	1.9905953796283	2.01459276279481	2.00013863424075	1.99709089961177	2.0060561427297	1.93616244429151	2.05156400326759	1.94251314834014	1.98026633889674	1.99556877424778	1.99183756506334	1.93289495140728	1.96877739725544	2.0348183364578	1.96642358441703	2.00847429848289	1.96468769337302
1	234635499	234635499	1.96210194274008	1.98910587297257	1.98728667111766	1.97598791560873	1.96546970117494	2.0151678351896	2.00374649946349	1.99321868025845	2.01656512730151	1.98705327593539	1.91268593351565	1.94014865173781	1.98398346224402	1.93949207425892	1.92822595953605	2.01349236261167	1.97837298493684	1.93948568008317	2.00819588412211	1.9905953796283	2.01459276279481	2.00013863424075	1.99709089961177	2.0060561427297	1.93616244429151	2.05156400326759	1.94251314834014	1.98026633889674	1.99556877424778	1.99183756506334	1.93289495140728	1.96877739725544	2.0348183364578	1.96642358441703	2.00847429848289	1.96468769337302
1	235250394	235250394	1.96210194274008	1.98910587297257	1.98728667111766	1.97598791560873	1.96546970117494	2.0151678351896	2.00374649946349	1.99321868025845	2.01656512730151	1.98705327593539	1.91268593351565	1.94014865173781	1.98398346224402	1.93949207425892	1.92822595953605	2.01349236261167	1.97837298493684	1.93948568008317	2.00819588412211	1.9905953796283	2.01459276279481	2.00013863424075	1.99709089961177	2.0060561427297	1.93616244429151	2.05156400326759	1.94251314834014	1.98026633889674	1.99556877424778	1.99183756506334	1.93289495140728	1.96877739725544	2.0348183364578	1.96642358441703	2.00847429848289	1.96468769337302
1	235843116	235843116	1.96210194274008	1.98910587297257	1.98728667111766	1.97598791560873	1.96546970117494	2.0151678351896	2.00374649946349	1.99321868025845	2.01656512730151	1.98705327593539	1.91268593351565	1.94014865173781	1.98398346224402	1.93949207425892	1.92822595953605	2.01349236261167	1.97837298493684	1.93948568008317	2.00819588412211	1.9905953796283	2.01459276279481	2.00013863424075	1.99709089961177	2.0060561427297	1.93616244429151	2.05156400326759	1.94251314834014	1.98026633889674	1.99556877424778	1.99183756506334	1.93289495140728	1.96877739725544	2.0348183364578	1.96642358441703	2.00847429848289	1.96468769337302
1	236407048	236407048	1.96210194274008	1.98910587297257	1.98728667111766	1.97598791560873	1.96546970117494	2.0151678351896	2.00374649946349	1.99321868025845	2.01656512730151	1.98705327593539	1.91268593351565	1.94014865173781	1.98398346224402	1.93949207425892	1.92822595953605	2.01349236261167	1.97837298493684	1.93948568008317	2.00819588412211	1.9905953796283	2.01459276279481	2.00013863424075	1.99709089961177	2.0060561427297	1.93616244429151	2.05156400326759	1.94251314834014	1.98026633889674	1.99556877424778	1.99183756506334	1.93289495140728	1.96877739725544	2.0348183364578	1.96642358441703	2.00847429848289	1.96468769337302
1	236972099	236972099	1.96210194274008	1.98910587297257	1.98728667111766	1.97598791560873	1.96546970117494	2.0151678351896	2.00374649946349	1.99321868025845	2.01656512730151	1.98705327593539	1.91268593351565	1.94014865173781	1.98398346224402	1.93949207425892	1.92822595953605	2.01349236261167	1.97837298493684	1.93948568008317	2.00819588412211	1.9905953796283	2.01459276279481	2.00013863424075	1.99709089961177	2.0060561427297	1.93616244429151	2.05156400326759	1.94251314834014	1.98026633889674	1.99556877424778	1.99183756506334	1.93289495140728	1.96877739725544	2.0348183364578	1.96642358441703	2.00847429848289	1.96468769337302
1	237523729	237523729	1.96210194274008	1.98910587297257	1.98728667111766	1.97598791560873	1.96546970117494	2.0151678351896	2.00374649946349	1.99321868025845	2.01656512730151	1.98705327593539	1.91268593351565	1.94014865173781	1.98398346224402	1.93949207425892	1.92822595953605	2.01349236261167	1.97837298493684	1.93948568008317	2.00819588412211	1.9905953796283	2.01459276279481	2.00013863424075	1.99709089961177	2.0060561427297	1.93616244429151	2.05156400326759	1.94251314834014	1.98026633889674	1.99556877424778	1.99183756506334	1.93289495140728	1.96877739725544	2.0348183364578	1.96642358441703	2.00847429848289	1.96468769337302
1	238061575	238061575	1.96210194274008	1.98910587297257	1.98728667111766	1.97598791560873	1.96546970117494	2.0151678351896	2.00374649946349	1.99321868025845	2.01656512730151	1.98705327593539	1.91268593351565	1.94014865173781	1.98398346224402	1.93949207425892	1.92822595953605	2.01349236261167	1.97837298493684	1.93948568008317	2.00819588412211	1.9905953796283	2.01459276279481	2.00013863424075	1.99709089961177	2.0060561427297	1.93616244429151	2.05156400326759	1.94251314834014	1.98026633889674	1.99556877424778	1.99183756506334	1.93289495140728	1.96877739725544	2.0348183364578	1.96642358441703	2.00847429848289	1.96468769337302
1	238606392	238606392	1.96210194274008	1.98910587297257	1.98728667111766	1.97598791560873	1.96546970117494	2.0151678351896	2.00374649946349	1.99321868025845	2.01656512730151	1.98705327593539	1.91268593351565	1.94014865173781	1.98398346224402	1.93949207425892	1.92822595953605	2.01349236261167	1.97837298493684	1.93948568008317	2.00819588412211	1.9905953796283	2.01459276279481	2.00013863424075	1.99709089961177	2.0060561427297	1.93616244429151	2.05156400326759	1.94251314834014	1.98026633889674	1.99556877424778	1.99183756506334	1.93289495140728	1.96877739725544	2.0348183364578	1.96642358441703	2.00847429848289	1.96468769337302
1	239142946	239142946	1.96210194274008	1.98910587297257	1.98728667111766	1.97598791560873	1.96546970117494	2.0151678351896	2.00374649946349	1.99321868025845	2.01656512730151	1.98705327593539	1.91268593351565	1.94014865173781	1.98398346224402	1.93949207425892	1.92822595953605	2.01349236261167	1.97837298493684	1.93948568008317	2.00819588412211	1.9905953796283	2.01459276279481	2.00013863424075	1.99709089961177	2.0060561427297	1.93616244429151	2.05156400326759	1.94251314834014	1.98026633889674	1.99556877424778	1.99183756506334	1.93289495140728	1.96877739725544	2.0348183364578	1.96642358441703	2.00847429848289	1.96468769337302
1	239674169	239674169	1.96210194274008	1.98910587297257	1.98728667111766	1.97598791560873	1.96546970117494	2.0151678351896	2.00374649946349	1.99321868025845	2.01656512730151	1.98705327593539	1.91268593351565	1.94014865173781	1.98398346224402	1.93949207425892	1.92822595953605	2.01349236261167	1.97837298493684	1.93948568008317	2.00819588412211	1.9905953796283	2.01459276279481	2.00013863424075	1.99709089961177	2.0060561427297	1.93616244429151	2.05156400326759	1.94251314834014	1.98026633889674	1.99556877424778	1.99183756506334	1.93289495140728	1.96877739725544	2.0348183364578	1.96642358441703	2.00847429848289	1.96468769337302
1	240212004	240212004	1.96210194274008	1.98910587297257	1.98728667111766	1.97598791560873	1.96546970117494	2.0151678351896	2.00374649946349	1.99321868025845	2.01656512730151	1.98705327593539	1.91268593351565	1.94014865173781	1.98398346224402	1.93949207425892	1.92822595953605	2.01349236261167	1.97837298493684	1.93948568008317	2.00819588412211	1.9905953796283	2.01459276279481	2.00013863424075	1.99709089961177	2.0060561427297	1.93616244429151	2.05156400326759	1.94251314834014	1.98026633889674	1.99556877424778	1.99183756506334	1.93289495140728	1.96877739725544	2.0348183364578	1.96642358441703	2.00847429848289	1.96468769337302
1	240756725	240756725	1.96210194274008	1.98910587297257	1.98728667111766	1.97598791560873	1.96546970117494	2.0151678351896	2.00374649946349	1.99321868025845	2.01656512730151	1.98705327593539	1.91268593351565	1.94014865173781	1.98398346224402	1.93949207425892	1.92822595953605	2.01349236261167	1.97837298493684	1.93948568008317	2.00819588412211	1.9905953796283	2.01459276279481	2.00013863424075	1.99709089961177	2.0060561427297	1.93616244429151	2.05156400326759	1.94251314834014	1.98026633889674	1.99556877424778	1.99183756506334	1.93289495140728	1.96877739725544	2.0348183364578	1.96642358441703	2.00847429848289	1.96468769337302
1	241312131	241312131	1.96210194274008	1.98910587297257	1.98728667111766	1.97598791560873	1.96546970117494	2.0151678351896	2.00374649946349	1.99321868025845	2.01656512730151	1.98705327593539	1.91268593351565	1.94014865173781	1.98398346224402	1.93949207425892	1.92822595953605	2.01349236261167	1.97837298493684	1.93948568008317	2.00819588412211	1.9905953796283	2.01459276279481	2.00013863424075	1.99709089961177	2.0060561427297	1.93616244429151	2.05156400326759	1.94251314834014	1.98026633889674	1.99556877424778	1.99183756506334	1.93289495140728	1.96877739725544	2.0348183364578	1.96642358441703	2.00847429848289	1.96468769337302
1	241849298	241849298	1.96210194274008	1.98910587297257	1.98728667111766	1.97598791560873	1.96546970117494	2.0151678351896	2.00374649946349	1.99321868025845	2.01656512730151	1.98705327593539	1.91268593351565	1.94014865173781	1.98398346224402	1.93949207425892	1.92822595953605	2.01349236261167	1.97837298493684	1.93948568008317	2.00819588412211	1.9905953796283	2.01459276279481	2.00013863424075	1.99709089961177	2.0060561427297	1.93616244429151	2.05156400326759	1.94251314834014	1.98026633889674	1.99556877424778	1.99183756506334	1.93289495140728	1.96877739725544	2.0348183364578	1.96642358441703	2.00847429848289	1.96468769337302
1	242445853	242445853	1.96210194274008	1.98910587297257	1.98728667111766	1.97598791560873	1.96546970117494	2.0151678351896	2.00374649946349	1.99321868025845	2.01656512730151	1.98705327593539	1.91268593351565	1.94014865173781	1.98398346224402	1.93949207425892	1.92822595953605	2.01349236261167	1.97837298493684	1.93948568008317	2.00819588412211	1.9905953796283	2.01459276279481	2.00013863424075	1.99709089961177	2.0060561427297	1.93616244429151	2.05156400326759	1.94251314834014	1.98026633889674	1.99556877424778	1.99183756506334	1.93289495140728	1.96877739725544	2.0348183364578	1.96642358441703	2.00847429848289	1.96468769337302
1	243069865	243069865	1.96210194274008	1.98910587297257	1.98728667111766	1.97598791560873	1.96546970117494	2.0151678351896	2.00374649946349	1.99321868025845	2.01656512730151	1.98705327593539	1.91268593351565	1.94014865173781	1.98398346224402	1.93949207425892	1.92822595953605	2.01349236261167	1.97837298493684	1.93948568008317	2.00819588412211	1.9905953796283	2.01459276279481	2.00013863424075	1.99709089961177	2.0060561427297	1.93616244429151	2.05156400326759	1.94251314834014	1.98026633889674	1.99556877424778	1.99183756506334	1.93289495140728	1.96877739725544	2.0348183364578	1.96642358441703	2.00847429848289	1.96468769337302
1	243804934	243804934	1.96210194274008	1.98910587297257	1.98728667111766	1.97598791560873	1.96546970117494	2.0151678351896	2.00374649946349	1.99321868025845	2.01656512730151	1.98705327593539	1.91268593351565	1.94014865173781	1.98398346224402	1.93949207425892	1.92822595953605	2.01349236261167	1.97837298493684	1.93948568008317	2.00819588412211	1.9905953796283	2.01459276279481	2.00013863424075	1.99709089961177	2.0060561427297	1.93616244429151	2.05156400326759	1.94251314834014	1.98026633889674	1.99556877424778	1.99183756506334	1.93289495140728	1.96877739725544	2.0348183364578	1.96642358441703	2.00847429848289	1.96468769337302
1	244343777	244343777	1.96210194274008	1.98910587297257	1.98728667111766	1.97598791560873	1.96546970117494	2.0151678351896	2.00374649946349	1.99321868025845	2.01656512730151	1.98705327593539	1.91268593351565	1.94014865173781	1.98398346224402	1.93949207425892	1.92822595953605	2.01349236261167	1.97837298493684	1.93948568008317	2.00819588412211	1.9905953796283	2.01459276279481	2.00013863424075	1.99709089961177	2.0060561427297	1.93616244429151	2.05156400326759	1.94251314834014	1.98026633889674	1.99556877424778	1.99183756506334	1.93289495140728	1.96877739725544	2.0348183364578	1.96642358441703	2.00847429848289	1.96468769337302
1	244909768	244909768	1.96210194274008	1.98910587297257	1.98728667111766	1.97598791560873	1.96546970117494	2.0151678351896	2.00374649946349	1.99321868025845	2.01656512730151	1.98705327593539	1.91268593351565	1.94014865173781	1.98398346224402	1.93949207425892	1.92822595953605	2.01349236261167	1.97837298493684	1.93948568008317	2.00819588412211	1.9905953796283	2.01459276279481	2.00013863424075	1.99709089961177	2.0060561427297	1.93616244429151	2.05156400326759	1.94251314834014	1.98026633889674	1.99556877424778	1.99183756506334	1.93289495140728	1.96877739725544	2.0348183364578	1.96642358441703	2.00847429848289	1.96468769337302
1	245483890	245483890	1.96210194274008	1.98910587297257	1.98728667111766	1.97598791560873	1.96546970117494	2.0151678351896	2.00374649946349	1.99321868025845	2.01656512730151	1.98705327593539	1.91268593351565	1.94014865173781	1.98398346224402	1.93949207425892	1.92822595953605	2.01349236261167	1.97837298493684	1.93948568008317	2.00819588412211	1.9905953796283	2.01459276279481	2.00013863424075	1.99709089961177	2.0060561427297	1.93616244429151	2.05156400326759	1.94251314834014	1.98026633889674	1.99556877424778	1.99183756506334	1.93289495140728	1.96877739725544	2.0348183364578	1.96642358441703	2.00847429848289	1.96468769337302
1	246034915	246034915	1.96210194274008	1.98910587297257	1.98728667111766	1.97598791560873	1.96546970117494	2.0151678351896	2.00374649946349	1.99321868025845	2.01656512730151	1.98705327593539	1.91268593351565	1.94014865173781	1.98398346224402	1.93949207425892	1.92822595953605	2.01349236261167	1.97837298493684	1.93948568008317	2.00819588412211	1.9905953796283	2.01459276279481	2.00013863424075	1.99709089961177	2.0060561427297	1.93616244429151	2.05156400326759	1.94251314834014	1.98026633889674	1.99556877424778	1.99183756506334	1.93289495140728	1.96877739725544	2.0348183364578	1.96642358441703	2.00847429848289	1.96468769337302
1	246587210	246587210	1.96210194274008	1.98910587297257	1.98728667111766	1.97598791560873	1.96546970117494	2.0151678351896	2.00374649946349	1.99321868025845	2.01656512730151	1.98705327593539	1.91268593351565	1.94014865173781	1.98398346224402	1.93949207425892	1.92822595953605	2.01349236261167	1.97837298493684	1.93948568008317	2.00819588412211	1.9905953796283	2.01459276279481	2.00013863424075	1.99709089961177	2.0060561427297	1.93616244429151	2.05156400326759	1.94251314834014	1.98026633889674	1.99556877424778	1.99183756506334	1.93289495140728	1.96877739725544	2.0348183364578	1.96642358441703	2.00847429848289	1.96468769337302
1	247172472	247172472	1.96210194274008	1.98910587297257	1.98728667111766	1.97598791560873	1.96546970117494	2.0151678351896	2.00374649946349	1.99321868025845	2.01656512730151	1.98705327593539	1.91268593351565	1.94014865173781	1.98398346224402	1.93949207425892	1.92822595953605	2.01349236261167	1.97837298493684	1.93948568008317	2.00819588412211	1.9905953796283	2.01459276279481	2.00013863424075	1.99709089961177	2.0060561427297	1.93616244429151	2.05156400326759	1.94251314834014	1.98026633889674	1.99556877424778	1.99183756506334	1.93289495140728	1.96877739725544	2.0348183364578	1.96642358441703	2.00847429848289	1.96468769337302
1	247759502	247759502	1.96210194274008	1.98910587297257	1.98728667111766	1.97598791560873	1.96546970117494	2.0151678351896	2.00374649946349	1.99321868025845	2.01656512730151	1.98705327593539	1.91268593351565	1.94014865173781	1.98398346224402	1.93949207425892	1.92822595953605	2.01349236261167	1.97837298493684	1.93948568008317	2.00819588412211	1.9905953796283	2.01459276279481	2.00013863424075	1.99709089961177	2.0060561427297	1.93616244429151	2.05156400326759	1.94251314834014	1.98026633889674	1.99556877424778	1.99183756506334	1.93289495140728	1.96877739725544	2.0348183364578	1.96642358441703	2.00847429848289	1.96468769337302
1	248364647	248364647	1.96210194274008	1.98910587297257	1.98728667111766	1.97598791560873	1.96546970117494	2.0151678351896	2.00374649946349	1.99321868025845	2.01656512730151	1.98705327593539	1.91268593351565	1.94014865173781	1.98398346224402	1.93949207425892	1.92822595953605	2.01349236261167	1.97837298493684	1.93948568008317	2.00819588412211	1.9905953796283	2.01459276279481	2.00013863424075	1.99709089961177	2.0060561427297	1.93616244429151	2.05156400326759	1.94251314834014	1.98026633889674	1.99556877424778	1.99183756506334	1.93289495140728	1.96877739725544	2.0348183364578	1.96642358441703	2.00847429848289	1.96468769337302
2	0	249250621	2.04015958012162	2.00772146760218	2.01138881473139	1.99487247769588	2.06801258133147	1.98171652382439	1.93165083397628	2.01393404667839	1.92812689209846	2.00022816069623	2.04019976480911	2.03199943363806	2.01656512730151	1.98852842441501	1.99458446726392	1.97821605272984	1.98156832422499	1.96388285296202	2.03216423365959	2.0346409448279	2.01600609423057	2.00847429848289	2.04142717561463	2.00126956076587	2.02202383024857	1.91651191774933	2.05848809708106	1.98783774036977	1.98150965922592	2.01642743442566	2.05096091677076	1.96754959301548	1.84574084158466	1.9754544285874	2.05280985278574	2.05551514258772
2	557486	249808107	2.04015958012162	2.00772146760218	2.01138881473139	1.99487247769588	2.06801258133147	1.98171652382439	1.93165083397628	2.01393404667839	1.92812689209846	2.00022816069623	2.04019976480911	2.03199943363806	2.01656512730151	1.98852842441501	1.99458446726392	1.97821605272984	1.98156832422499	1.96388285296202	2.03216423365959	2.0346409448279	2.01600609423057	2.00847429848289	2.04142717561463	2.00126956076587	2.02202383024857	1.91651191774933	2.05848809708106	1.98783774036977	1.98150965922592	2.01642743442566	2.05096091677076	1.96754959301548	1.84574084158466	1.9754544285874	2.05280985278574	2.05551514258772
2	1094467	250345088	2.04015958012162	2.00772146760218	2.01138881473139	1.99487247769588	2.06801258133147	1.98171652382439	1.93165083397628	2.01393404667839	1.92812689209846	2.00022816069623	2.04019976480911	2.03199943363806	2.01656512730151	1.98852842441501	1.99458446726392	1.97821605272984	1.98156832422499	1.96388285296202	2.03216423365959	2.0346409448279	2.01600609423057	2.00847429848289	2.04142717561463	2.00126956076587	2.02202383024857	1.91651191774933	2.05848809708106	1.98783774036977	1.98150965922592	2.01642743442566	2.05096091677076	1.96754959301548	1.84574084158466	1.9754544285874	2.05280985278574	2.05551514258772
2	1664170	250914791	2.04015958012162	2.00772146760218	2.01138881473139	1.99487247769588	2.06801258133147	1.98171652382439	1.93165083397628	2.01393404667839	1.92812689209846	2.00022816069623	2.04019976480911	2.03199943363806	2.01656512730151	1.98852842441501	1.99458446726392	1.97821605272984	1.98156832422499	1.96388285296202	2.03216423365959	2.0346409448279	2.01600609423057	2.00847429848289	2.04142717561463	2.00126956076587	2.02202383024857	1.91651191774933	2.05848809708106	1.98783774036977	1.98150965922592	2.01642743442566	2.05096091677076	1.96754959301548	1.84574084158466	1.9754544285874	2.05280985278574	2.05551514258772
2	2209305	251459926	2.04015958012162	2.00772146760218	2.01138881473139	1.99487247769588	2.06801258133147	1.98171652382439	1.93165083397628	2.01393404667839	1.92812689209846	2.00022816069623	2.04019976480911	2.03199943363806	2.01656512730151	1.98852842441501	1.99458446726392	1.97821605272984	1.98156832422499	1.96388285296202	2.03216423365959	2.0346409448279	2.01600609423057	2.00847429848289	2.04142717561463	2.00126956076587	2.02202383024857	1.91651191774933	2.05848809708106	1.98783774036977	1.98150965922592	2.01642743442566	2.05096091677076	1.96754959301548	1.84574084158466	1.9754544285874	2.05280985278574	2.05551514258772
2	2735946	251986567	2.04015958012162	2.00772146760218	2.01138881473139	1.99487247769588	2.06801258133147	1.98171652382439	1.93165083397628	2.01393404667839	1.92812689209846	2.00022816069623	2.04019976480911	2.03199943363806	2.01656512730151	1.98852842441501	1.99458446726392	1.97821605272984	1.98156832422499	1.96388285296202	2.03216423365959	2.0346409448279	2.01600609423057	2.00847429848289	2.04142717561463	2.00126956076587	2.02202383024857	1.91651191774933	2.05848809708106	1.98783774036977	1.98150965922592	2.01642743442566	2.05096091677076	1.96754959301548	1.84574084158466	1.9754544285874	2.05280985278574	2.05551514258772
2	3272874	252523495	2.04015958012162	2.00772146760218	2.01138881473139	1.99487247769588	2.06801258133147	1.98171652382439	1.93165083397628	2.01393404667839	1.92812689209846	2.00022816069623	2.04019976480911	2.03199943363806	2.01656512730151	1.98852842441501	1.99458446726392	1.97821605272984	1.98156832422499	1.96388285296202	2.03216423365959	2.0346409448279	2.01600609423057	2.00847429848289	2.04142717561463	2.00126956076587	2.02202383024857	1.91651191774933	2.05848809708106	1.98783774036977	1.98150965922592	2.01642743442566	2.05096091677076	1.96754959301548	1.84574084158466	1.9754544285874	2.05280985278574	2.05551514258772
2	3880296	253130917	2.04015958012162	2.00772146760218	2.01138881473139	1.99487247769588	2.06801258133147	1.98171652382439	1.93165083397628	2.01393404667839	1.92812689209846	2.00022816069623	2.04019976480911	2.03199943363806	2.01656512730151	1.98852842441501	1.99458446726392	1.97821605272984	1.98156832422499	1.96388285296202	2.03216423365959	2.0346409448279	2.01600609423057	2.00847429848289	2.04142717561463	2.00126956076587	2.02202383024857	1.91651191774933	2.05848809708106	1.98783774036977	1.98150965922592	2.01642743442566	2.05096091677076	1.96754959301548	1.84574084158466	1.9754544285874	2.05280985278574	2.05551514258772
2	4425049	253675670	2.04015958012162	2.00772146760218	2.01138881473139	1.99487247769588	2.06801258133147	1.98171652382439	1.93165083397628	2.01393404667839	1.92812689209846	2.00022816069623	2.04019976480911	2.03199943363806	2.01656512730151	1.98852842441501	1.99458446726392	1.97821605272984	1.98156832422499	1.96388285296202	2.03216423365959	2.0346409448279	2.01600609423057	2.00847429848289	2.04142717561463	2.00126956076587	2.02202383024857	1.91651191774933	2.05848809708106	1.98783774036977	1.98150965922592	2.01642743442566	2.05096091677076	1.96754959301548	1.84574084158466	1.9754544285874	2.05280985278574	2.05551514258772
2	4959582	254210203	2.04015958012162	2.00772146760218	2.01138881473139	1.99487247769588	2.06801258133147	1.98171652382439	1.93165083397628	2.01393404667839	1.92812689209846	2.00022816069623	2.04019976480911	2.03199943363806	2.01656512730151	1.98852842441501	1.99458446726392	1.97821605272984	1.98156832422499	1.96388285296202	2.03216423365959	2.0346409448279	2.01600609423057	2.00847429848289	2.04142717561463	2.00126956076587	2.02202383024857	1.91651191774933	2.05848809708106	1.98783774036977	1.98150965922592	2.01642743442566	2.05096091677076	1.96754959301548	1.84574084158466	1.9754544285874	2.05280985278574	2.05551514258772
2	5590420	254841041	2.04015958012162	2.00772146760218	2.01138881473139	1.99487247769588	2.06801258133147	1.98171652382439	1.93165083397628	2.01393404667839	1.92812689209846	2.00022816069623	2.04019976480911	2.03199943363806	2.01656512730151	1.98852842441501	1.99458446726392	1.97821605272984	1.98156832422499	1.96388285296202	2.03216423365959	2.0346409448279	2.01600609423057	2.00847429848289	2.04142717561463	2.00126956076587	2.02202383024857	1.91651191774933	2.05848809708106	1.98783774036977	1.98150965922592	2.01642743442566	2.05096091677076	1.96754959301548	1.84574084158466	1.9754544285874	2.05280985278574	2.05551514258772
2	6135300	255385921	2.04015958012162	2.00772146760218	2.01138881473139	1.99487247769588	2.06801258133147	1.98171652382439	1.93165083397628	2.01393404667839	1.92812689209846	2.00022816069623	2.04019976480911	2.03199943363806	2.01656512730151	1.98852842441501	1.99458446726392	1.97821605272984	1.98156832422499	1.96388285296202	2.03216423365959	2.0346409448279	2.01600609423057	2.00847429848289	2.04142717561463	2.00126956076587	2.02202383024857	1.91651191774933	2.05848809708106	1.98783774036977	1.98150965922592	2.01642743442566	2.05096091677076	1.96754959301548	1.84574084158466	1.9754544285874	2.05280985278574	2.05551514258772
2	6662527	255913148	2.04015958012162	2.00772146760218	2.01138881473139	1.99487247769588	2.06801258133147	1.98171652382439	1.93165083397628	2.01393404667839	1.92812689209846	2.00022816069623	2.04019976480911	2.03199943363806	2.01656512730151	1.98852842441501	1.99458446726392	1.97821605272984	1.98156832422499	1.96388285296202	2.03216423365959	2.0346409448279	2.01600609423057	2.00847429848289	2.04142717561463	2.00126956076587	2.02202383024857	1.91651191774933	2.05848809708106	1.98783774036977	1.98150965922592	2.01642743442566	2.05096091677076	1.96754959301548	1.84574084158466	1.9754544285874	2.05280985278574	2.05551514258772
2	7180839	256431460	2.04015958012162	2.00772146760218	2.01138881473139	1.99487247769588	2.06801258133147	1.98171652382439	1.93165083397628	2.01393404667839	1.92812689209846	2.00022816069623	2.04019976480911	2.03199943363806	2.01656512730151	1.98852842441501	1.99458446726392	1.97821605272984	1.98156832422499	1.96388285296202	2.03216423365959	2.0346409448279	2.01600609423057	2.00847429848289	2.04142717561463	2.00126956076587	2.02202383024857	1.91651191774933	2.05848809708106	1.98783774036977	1.98150965922592	2.01642743442566	2.05096091677076	1.96754959301548	1.84574084158466	1.9754544285874	2.05280985278574	2.05551514258772
2	7704051	256954672	2.04015958012162	2.00772146760218	2.01138881473139	1.99487247769588	2.06801258133147	1.98171652382439	1.93165083397628	2.01393404667839	1.92812689209846	2.00022816069623	2.04019976480911	2.03199943363806	2.01656512730151	1.98852842441501	1.99458446726392	1.97821605272984	1.98156832422499	1.96388285296202	2.03216423365959	2.0346409448279	2.01600609423057	2.00847429848289	2.04142717561463	2.00126956076587	2.02202383024857	1.91651191774933	2.05848809708106	1.98783774036977	1.98150965922592	2.01642743442566	2.05096091677076	1.96754959301548	1.84574084158466	1.9754544285874	2.05280985278574	2.05551514258772
2	8227848	257478469	2.04015958012162	2.00772146760218	2.01138881473139	1.99487247769588	2.06801258133147	1.98171652382439	1.93165083397628	2.01393404667839	1.92812689209846	2.00022816069623	2.04019976480911	2.03199943363806	2.01656512730151	1.98852842441501	1.99458446726392	1.97821605272984	1.98156832422499	1.96388285296202	2.03216423365959	2.0346409448279	2.01600609423057	2.00847429848289	2.04142717561463	2.00126956076587	2.02202383024857	1.91651191774933	2.05848809708106	1.98783774036977	1.98150965922592	2.01642743442566	2.05096091677076	1.96754959301548	1.84574084158466	1.9754544285874	2.05280985278574	2.05551514258772
2	8753003	258003624	2.04015958012162	2.00772146760218	2.01138881473139	1.99487247769588	2.06801258133147	1.98171652382439	1.93165083397628	2.01393404667839	1.92812689209846	2.00022816069623	2.04019976480911	2.03199943363806	2.01656512730151	1.98852842441501	1.99458446726392	1.97821605272984	1.98156832422499	1.96388285296202	2.03216423365959	2.0346409448279	2.01600609423057	2.00847429848289	2.04142717561463	2.00126956076587	2.02202383024857	1.91651191774933	2.05848809708106	1.98783774036977	1.98150965922592	2.01642743442566	2.05096091677076	1.96754959301548	1.84574084158466	1.9754544285874	2.05280985278574	2.05551514258772
2	9296366	258546987	2.04015958012162	2.00772146760218	2.01138881473139	1.99487247769588	2.06801258133147	1.98171652382439	1.93165083397628	2.01393404667839	1.92812689209846	2.00022816069623	2.04019976480911	2.03199943363806	2.01656512730151	1.98852842441501	1.99458446726392	1.97821605272984	1.98156832422499	1.96388285296202	2.03216423365959	2.0346409448279	2.01600609423057	2.00847429848289	2.04142717561463	2.00126956076587	2.02202383024857	1.91651191774933	2.05848809708106	1.98783774036977	1.98150965922592	2.01642743442566	2.05096091677076	1.96754959301548	1.84574084158466	1.9754544285874	2.05280985278574	2.05551514258772
2	9850361	259100982	2.04015958012162	2.00772146760218	2.01138881473139	1.99487247769588	2.06801258133147	1.98171652382439	1.93165083397628	2.01393404667839	1.92812689209846	2.00022816069623	2.04019976480911	2.03199943363806	2.01656512730151	1.98852842441501	1.99458446726392	1.97821605272984	1.98156832422499	1.96388285296202	2.03216423365959	2.0346409448279	2.01600609423057	2.00847429848289	2.04142717561463	2.00126956076587	2.02202383024857	1.91651191774933	2.05848809708106	1.98783774036977	1.98150965922592	2.01642743442566	2.05096091677076	1.96754959301548	1.84574084158466	1.9754544285874	2.05280985278574	2.05551514258772
2	10407491	259658112	2.04015958012162	2.00772146760218	2.01138881473139	1.99487247769588	2.06801258133147	1.98171652382439	1.93165083397628	2.01393404667839	1.92812689209846	2.00022816069623	2.04019976480911	2.03199943363806	2.01656512730151	1.98852842441501	1.99458446726392	1.97821605272984	1.98156832422499	1.96388285296202	2.03216423365959	2.0346409448279	2.01600609423057	2.00847429848289	2.04142717561463	2.00126956076587	2.02202383024857	1.91651191774933	2.05848809708106	1.98783774036977	1.98150965922592	2.01642743442566	2.05096091677076	1.96754959301548	1.84574084158466	1.9754544285874	2.05280985278574	2.05551514258772
2	10958816	260209437	2.04015958012162	2.00772146760218	2.01138881473139	1.99487247769588	2.06801258133147	1.98171652382439	1.93165083397628	2.01393404667839	1.92812689209846	2.00022816069623	2.04019976480911	2.03199943363806	2.01656512730151	1.98852842441501	1.99458446726392	1.97821605272984	1.98156832422499	1.96388285296202	2.03216423365959	2.0346409448279	2.01600609423057	2.00847429848289	2.04142717561463	2.00126956076587	2.02202383024857	1.91651191774933	2.05848809708106	1.98783774036977	1.98150965922592	2.01642743442566	2.05096091677076	1.96754959301548	1.84574084158466	1.9754544285874	2.05280985278574	2.05551514258772
2	11510926	260761547	2.04015958012162	2.00772146760218	2.01138881473139	1.99487247769588	2.06801258133147	1.98171652382439	1.93165083397628	2.01393404667839	1.92812689209846	2.00022816069623	2.04019976480911	2.03199943363806	2.01656512730151	1.98852842441501	1.99458446726392	1.97821605272984	1.98156832422499	1.96388285296202	2.03216423365959	2.0346409448279	2.01600609423057	2.00847429848289	2.04142717561463	2.00126956076587	2.02202383024857	1.91651191774933	2.05848809708106	1.98783774036977	1.98150965922592	2.01642743442566	2.05096091677076	1.96754959301548	1.84574084158466	1.9754544285874	2.05280985278574	2.05551514258772
2	12057328	261307949	2.04015958012162	2.00772146760218	2.01138881473139	1.99487247769588	2.06801258133147	1.98171652382439	1.93165083397628	2.01393404667839	1.92812689209846	2.00022816069623	2.04019976480911	2.03199943363806	2.01656512730151	1.98852842441501	1.99458446726392	1.97821605272984	1.98156832422499	1.96388285296202	2.03216423365959	2.0346409448279	2.01600609423057	2.00847429848289	2.04142717561463	2.00126956076587	2.02202383024857	1.91651191774933	2.05848809708106	1.98783774036977	1.98150965922592	2.01642743442566	2.05096091677076	1.96754959301548	1.84574084158466	1.9754544285874	2.05280985278574	2.05551514258772
2	12580925	261831546	2.04015958012162	2.00772146760218	2.01138881473139	1.99487247769588	2.06801258133147	1.98171652382439	1.93165083397628	2.01393404667839	1.92812689209846	2.00022816069623	2.04019976480911	2.03199943363806	2.01656512730151	1.98852842441501	1.99458446726392	1.97821605272984	1.98156832422499	1.96388285296202	2.03216423365959	2.0346409448279	2.01600609423057	2.00847429848289	2.04142717561463	2.00126956076587	2.02202383024857	1.91651191774933	2.05848809708106	1.98783774036977	1.98150965922592	2.01642743442566	2.05096091677076	1.96754959301548	1.84574084158466	1.9754544285874	2.05280985278574	2.05551514258772
2	13118270	262368891	2.04015958012162	2.00772146760218	2.01138881473139	1.99487247769588	2.06801258133147	1.98171652382439	1.93165083397628	2.01393404667839	1.92812689209846	2.00022816069623	2.04019976480911	2.03199943363806	2.01656512730151	1.98852842441501	1.99458446726392	1.97821605272984	1.98156832422499	1.96388285296202	2.03216423365959	2.0346409448279	2.01600609423057	2.00847429848289	2.04142717561463	2.00126956076587	2.02202383024857	1.91651191774933	2.05848809708106	1.98783774036977	1.98150965922592	2.01642743442566	2.05096091677076	1.96754959301548	1.84574084158466	1.9754544285874	2.05280985278574	2.05551514258772
2	13666229	262916850	2.04015958012162	2.00772146760218	2.01138881473139	1.99487247769588	2.06801258133147	1.98171652382439	1.93165083397628	2.01393404667839	1.92812689209846	2.00022816069623	2.04019976480911	2.03199943363806	2.01656512730151	1.98852842441501	1.99458446726392	1.97821605272984	1.98156832422499	1.96388285296202	2.03216423365959	2.0346409448279	2.01600609423057	2.00847429848289	2.04142717561463	2.00126956076587	2.02202383024857	1.91651191774933	2.05848809708106	1.98783774036977	1.98150965922592	2.01642743442566	2.05096091677076	1.96754959301548	1.84574084158466	1.9754544285874	2.05280985278574	2.05551514258772
2	14216122	263466743	2.04015958012162	2.00772146760218	2.01138881473139	1.99487247769588	2.06801258133147	1.98171652382439	1.93165083397628	2.01393404667839	1.92812689209846	2.00022816069623	2.04019976480911	2.03199943363806	2.01656512730151	1.98852842441501	1.99458446726392	1.97821605272984	1.98156832422499	1.96388285296202	2.03216423365959	2.0346409448279	2.01600609423057	2.00847429848289	2.04142717561463	2.00126956076587	2.02202383024857	1.91651191774933	2.05848809708106	1.98783774036977	1.98150965922592	2.01642743442566	2.05096091677076	1.96754959301548	1.84574084158466	1.9754544285874	2.05280985278574	2.05551514258772
2	14759596	264010217	2.04015958012162	2.00772146760218	2.01138881473139	1.99487247769588	2.06801258133147	1.98171652382439	1.93165083397628	2.01393404667839	1.92812689209846	2.00022816069623	2.04019976480911	2.03199943363806	2.01656512730151	1.98852842441501	1.99458446726392	1.97821605272984	1.98156832422499	1.96388285296202	2.03216423365959	2.0346409448279	2.01600609423057	2.00847429848289	2.04142717561463	2.00126956076587	2.02202383024857	1.91651191774933	2.05848809708106	1.98783774036977	1.98150965922592	2.01642743442566	2.05096091677076	1.96754959301548	1.84574084158466	1.9754544285874	2.05280985278574	2.05551514258772
2	15293722	264544343	2.04015958012162	2.00772146760218	2.01138881473139	1.99487247769588	2.06801258133147	1.98171652382439	1.93165083397628	2.01393404667839	1.92812689209846	2.00022816069623	2.04019976480911	2.03199943363806	2.01656512730151	1.98852842441501	1.99458446726392	1.97821605272984	1.98156832422499	1.96388285296202	2.03216423365959	2.0346409448279	2.01600609423057	2.00847429848289	2.04142717561463	2.00126956076587	2.02202383024857	1.91651191774933	2.05848809708106	1.98783774036977	1.98150965922592	2.01642743442566	2.05096091677076	1.96754959301548	1.84574084158466	1.9754544285874	2.05280985278574	2.05551514258772
2	15834108	265084729	2.04015958012162	2.00772146760218	2.01138881473139	1.99487247769588	2.06801258133147	1.98171652382439	1.93165083397628	2.01393404667839	1.92812689209846	2.00022816069623	2.04019976480911	2.03199943363806	2.01656512730151	1.98852842441501	1.99458446726392	1.97821605272984	1.98156832422499	1.96388285296202	2.03216423365959	2.0346409448279	2.01600609423057	2.00847429848289	2.04142717561463	2.00126956076587	2.02202383024857	1.91651191774933	2.05848809708106	1.98783774036977	1.98150965922592	2.01642743442566	2.05096091677076	1.96754959301548	1.84574084158466	1.9754544285874	2.05280985278574	2.05551514258772
2	16429499	265680120	2.04015958012162	2.00772146760218	2.01138881473139	1.99487247769588	2.06801258133147	1.98171652382439	1.93165083397628	2.01393404667839	1.92812689209846	2.00022816069623	2.04019976480911	2.03199943363806	2.01656512730151	1.98852842441501	1.99458446726392	1.97821605272984	1.98156832422499	1.96388285296202	2.03216423365959	2.0346409448279	2.01600609423057	2.00847429848289	2.04142717561463	2.00126956076587	2.02202383024857	1.91651191774933	2.05848809708106	1.98783774036977	1.98150965922592	2.01642743442566	2.05096091677076	1.96754959301548	1.84574084158466	1.9754544285874	2.05280985278574	2.05551514258772
2	16951063	266201684	2.04015958012162	2.00772146760218	2.01138881473139	1.99487247769588	2.06801258133147	1.98171652382439	1.93165083397628	2.01393404667839	1.92812689209846	2.00022816069623	2.04019976480911	2.03199943363806	2.01656512730151	1.98852842441501	1.99458446726392	1.97821605272984	1.98156832422499	1.96388285296202	2.03216423365959	2.0346409448279	2.01600609423057	2.00847429848289	2.04142717561463	2.00126956076587	2.02202383024857	1.91651191774933	2.05848809708106	1.98783774036977	1.98150965922592	2.01642743442566	2.05096091677076	1.96754959301548	1.84574084158466	1.9754544285874	2.05280985278574	2.05551514258772
2	17486052	266736673	2.04015958012162	2.00772146760218	2.01138881473139	1.99487247769588	2.06801258133147	1.98171652382439	1.93165083397628	2.01393404667839	1.92812689209846	2.00022816069623	2.04019976480911	2.03199943363806	2.01656512730151	1.98852842441501	1.99458446726392	1.97821605272984	1.98156832422499	1.96388285296202	2.03216423365959	2.0346409448279	2.01600609423057	2.00847429848289	2.04142717561463	2.00126956076587	1.64547031516977	1.91651191774933	2.05848809708106	1.98783774036977	1.98150965922592	2.01642743442566	2.05096091677076	1.96754959301548	1.84574084158466	1.9754544285874	2.05280985278574	2.05551514258772
2	18022328	267272949	2.04015958012162	2.00772146760218	2.01138881473139	1.99487247769588	2.06801258133147	1.98171652382439	1.93165083397628	2.01393404667839	1.92812689209846	2.00022816069623	2.04019976480911	2.03199943363806	2.01656512730151	1.98852842441501	1.99458446726392	1.97821605272984	1.98156832422499	1.96388285296202	2.03216423365959	2.0346409448279	2.01600609423057	2.00847429848289	2.04142717561463	2.00126956076587	1.64547031516977	1.91651191774933	2.05848809708106	1.98783774036977	1.98150965922592	2.01642743442566	2.05096091677076	1.96754959301548	1.84574084158466	1.9754544285874	2.05280985278574	2.05551514258772
2	18575989	267826610	2.04015958012162	2.00772146760218	2.01138881473139	1.99487247769588	2.06801258133147	1.98171652382439	1.93165083397628	2.01393404667839	1.92812689209846	2.00022816069623	2.04019976480911	2.03199943363806	2.01656512730151	1.98852842441501	1.99458446726392	1.97821605272984	1.98156832422499	1.96388285296202	2.03216423365959	2.0346409448279	2.01600609423057	2.00847429848289	2.04142717561463	2.00126956076587	1.64547031516977	1.91651191774933	2.05848809708106	1.98783774036977	1.98150965922592	2.01642743442566	2.05096091677076	1.96754959301548	1.84574084158466	1.9754544285874	2.05280985278574	2.05551514258772
2	19106725	268357346	2.04015958012162	2.00772146760218	2.01138881473139	1.99487247769588	2.06801258133147	1.98171652382439	1.93165083397628	2.01393404667839	1.92812689209846	2.00022816069623	2.04019976480911	2.03199943363806	2.01656512730151	1.98852842441501	1.99458446726392	1.97821605272984	1.98156832422499	1.96388285296202	2.03216423365959	2.0346409448279	2.01600609423057	2.00847429848289	2.04142717561463	2.00126956076587	1.64547031516977	1.91651191774933	2.05848809708106	1.98783774036977	1.98150965922592	2.01642743442566	2.05096091677076	1.96754959301548	1.84574084158466	1.9754544285874	2.05280985278574	2.05551514258772
2	19688689	268939310	2.04015958012162	2.00772146760218	2.01138881473139	1.99487247769588	2.06801258133147	1.98171652382439	1.93165083397628	2.01393404667839	1.92812689209846	2.00022816069623	2.04019976480911	2.03199943363806	2.01656512730151	1.98852842441501	1.99458446726392	1.97821605272984	1.98156832422499	1.96388285296202	2.03216423365959	2.0346409448279	2.01600609423057	2.00847429848289	2.04142717561463	2.00126956076587	1.64547031516977	1.91651191774933	2.05848809708106	1.98783774036977	1.98150965922592	2.01642743442566	2.05096091677076	1.96754959301548	1.84574084158466	1.9754544285874	2.05280985278574	2.05551514258772
2	20218467	269469088	2.04015958012162	2.00772146760218	2.01138881473139	1.99487247769588	2.06801258133147	1.98171652382439	1.93165083397628	2.01393404667839	1.92812689209846	2.00022816069623	2.04019976480911	2.03199943363806	2.01656512730151	1.98852842441501	1.99458446726392	1.97821605272984	1.98156832422499	1.96388285296202	2.03216423365959	2.0346409448279	2.01600609423057	2.00847429848289	2.04142717561463	2.00126956076587	1.64547031516977	1.91651191774933	2.05848809708106	1.98783774036977	1.98150965922592	2.01642743442566	2.05096091677076	1.96754959301548	1.84574084158466	1.9754544285874	2.05280985278574	2.05551514258772
2	20763059	270013680	2.04015958012162	2.00772146760218	2.01138881473139	1.99487247769588	2.06801258133147	1.98171652382439	1.93165083397628	2.01393404667839	1.92812689209846	2.00022816069623	2.04019976480911	2.03199943363806	2.01656512730151	1.98852842441501	1.99458446726392	1.97821605272984	1.98156832422499	1.96388285296202	2.03216423365959	2.0346409448279	2.01600609423057	2.00847429848289	2.04142717561463	2.00126956076587	1.64547031516977	1.91651191774933	2.05848809708106	1.98783774036977	1.98150965922592	2.01642743442566	2.05096091677076	1.96754959301548	1.84574084158466	1.9754544285874	2.05280985278574	2.05551514258772
2	21321154	270571775	2.04015958012162	2.00772146760218	2.01138881473139	1.99487247769588	2.06801258133147	1.98171652382439	1.93165083397628	2.01393404667839	1.92812689209846	2.00022816069623	2.04019976480911	2.03199943363806	2.01656512730151	1.98852842441501	1.99458446726392	1.97821605272984	1.98156832422499	1.96388285296202	2.03216423365959	2.0346409448279	2.01600609423057	2.00847429848289	2.04142717561463	2.00126956076587	1.64547031516977	1.91651191774933	2.05848809708106	1.98783774036977	1.98150965922592	2.01642743442566	2.05096091677076	1.96754959301548	1.84574084158466	1.9754544285874	2.05280985278574	2.05551514258772
2	21860775	271111396	2.04015958012162	2.00772146760218	2.01138881473139	1.99487247769588	2.06801258133147	1.98171652382439	1.93165083397628	2.01393404667839	1.92812689209846	2.00022816069623	2.04019976480911	2.03199943363806	2.01656512730151	1.98852842441501	1.99458446726392	1.97821605272984	1.98156832422499	1.96388285296202	2.03216423365959	2.0346409448279	2.01600609423057	2.00847429848289	2.04142717561463	2.00126956076587	1.64547031516977	1.91651191774933	2.05848809708106	1.98783774036977	1.98150965922592	2.01642743442566	2.05096091677076	1.96754959301548	1.84574084158466	1.9754544285874	2.05280985278574	2.05551514258772
2	22386138	271636759	2.04015958012162	2.00772146760218	2.01138881473139	1.99487247769588	2.06801258133147	1.98171652382439	1.93165083397628	2.01393404667839	1.92812689209846	2.00022816069623	2.04019976480911	2.03199943363806	2.01656512730151	1.98852842441501	1.99458446726392	1.97821605272984	1.98156832422499	1.96388285296202	2.03216423365959	2.0346409448279	2.01600609423057	2.00847429848289	2.04142717561463	2.00126956076587	1.64547031516977	1.91651191774933	2.05848809708106	1.98783774036977	1.98150965922592	2.01642743442566	2.05096091677076	1.96754959301548	1.84574084158466	1.9754544285874	2.05280985278574	2.05551514258772
2	22914297	272164918	2.04015958012162	2.00772146760218	2.01138881473139	1.99487247769588	2.06801258133147	1.98171652382439	1.93165083397628	2.01393404667839	1.92812689209846	2.00022816069623	2.04019976480911	2.03199943363806	2.01656512730151	1.98852842441501	1.99458446726392	1.97821605272984	1.98156832422499	1.96388285296202	2.03216423365959	2.0346409448279	2.01600609423057	2.00847429848289	2.04142717561463	2.00126956076587	1.64547031516977	1.91651191774933	2.05848809708106	1.98783774036977	1.98150965922592	2.01642743442566	2.05096091677076	1.96754959301548	1.84574084158466	1.9754544285874	2.05280985278574	2.05551514258772
2	23444646	272695267	2.04015958012162	2.00772146760218	2.01138881473139	1.99487247769588	2.06801258133147	1.98171652382439	1.93165083397628	2.01393404667839	1.92812689209846	2.00022816069623	2.04019976480911	2.03199943363806	2.01656512730151	1.98852842441501	1.99458446726392	1.97821605272984	1.98156832422499	1.96388285296202	2.03216423365959	2.0346409448279	2.01600609423057	2.00847429848289	2.04142717561463	2.00126956076587	1.64547031516977	1.91651191774933	2.05848809708106	1.98783774036977	1.98150965922592	2.01642743442566	2.05096091677076	1.96754959301548	1.84574084158466	1.9754544285874	2.05280985278574	2.05551514258772
2	23975938	273226559	2.04015958012162	2.00772146760218	2.01138881473139	1.99487247769588	2.06801258133147	1.98171652382439	1.93165083397628	2.01393404667839	1.92812689209846	2.00022816069623	2.04019976480911	2.03199943363806	2.01656512730151	1.98852842441501	1.99458446726392	1.97821605272984	1.98156832422499	1.96388285296202	2.03216423365959	2.0346409448279	2.01600609423057	2.00847429848289	2.04142717561463	2.00126956076587	1.64547031516977	1.91651191774933	2.05848809708106	1.98783774036977	1.98150965922592	2.01642743442566	2.05096091677076	1.96754959301548	1.84574084158466	1.9754544285874	2.05280985278574	2.05551514258772
2	24557494	273808115	2.04015958012162	2.00772146760218	2.01138881473139	1.99487247769588	2.06801258133147	1.98171652382439	1.93165083397628	2.01393404667839	1.92812689209846	2.00022816069623	2.04019976480911	2.03199943363806	2.01656512730151	1.98852842441501	1.99458446726392	1.97821605272984	1.98156832422499	1.96388285296202	2.03216423365959	2.0346409448279	2.01600609423057	2.00847429848289	2.04142717561463	2.00126956076587	1.970552245038	1.91651191774933	2.05848809708106	1.98783774036977	1.98150965922592	2.01642743442566	2.05096091677076	1.96754959301548	1.84574084158466	1.9754544285874	2.05280985278574	2.05551514258772
2	25122569	274373190	2.04015958012162	2.00772146760218	2.01138881473139	1.99487247769588	2.06801258133147	1.98171652382439	1.93165083397628	2.01393404667839	1.92812689209846	2.00022816069623	2.04019976480911	2.03199943363806	2.01656512730151	1.98852842441501	1.99458446726392	1.97821605272984	1.98156832422499	1.96388285296202	2.03216423365959	2.0346409448279	2.01600609423057	2.00847429848289	2.04142717561463	2.00126956076587	1.970552245038	1.91651191774933	2.05848809708106	1.98783774036977	1.98150965922592	2.01642743442566	2.05096091677076	1.96754959301548	1.84574084158466	1.9754544285874	2.05280985278574	2.05551514258772
2	25690641	274941262	2.04015958012162	2.00772146760218	2.01138881473139	1.99487247769588	2.06801258133147	1.98171652382439	1.93165083397628	2.01393404667839	1.92812689209846	2.00022816069623	2.04019976480911	2.03199943363806	2.01656512730151	1.98852842441501	1.99458446726392	1.97821605272984	1.98156832422499	1.96388285296202	2.03216423365959	2.0346409448279	2.01600609423057	2.00847429848289	2.04142717561463	2.00126956076587	1.970552245038	1.91651191774933	2.05848809708106	1.98783774036977	1.98150965922592	2.01642743442566	2.05096091677076	1.96754959301548	1.84574084158466	1.9754544285874	2.05280985278574	2.05551514258772
2	26276327	275526948	2.04015958012162	2.00772146760218	2.01138881473139	1.99487247769588	2.06801258133147	1.98171652382439	1.93165083397628	2.01393404667839	1.92812689209846	2.00022816069623	2.04019976480911	2.03199943363806	2.01656512730151	1.98852842441501	1.99458446726392	1.97821605272984	1.98156832422499	1.96388285296202	2.03216423365959	2.0346409448279	2.01600609423057	2.00847429848289	2.04142717561463	2.00126956076587	1.970552245038	1.91651191774933	2.05848809708106	1.98783774036977	1.98150965922592	2.01642743442566	2.05096091677076	1.96754959301548	1.84574084158466	1.9754544285874	2.05280985278574	2.05551514258772
2	26828038	276078659	2.04015958012162	2.00772146760218	2.01138881473139	1.99487247769588	2.06801258133147	1.98171652382439	1.93165083397628	2.01393404667839	1.92812689209846	2.00022816069623	2.04019976480911	2.03199943363806	2.01656512730151	1.98852842441501	1.99458446726392	1.97821605272984	1.98156832422499	1.96388285296202	2.03216423365959	2.0346409448279	2.01600609423057	2.00847429848289	2.04142717561463	2.00126956076587	1.970552245038	1.91651191774933	2.05848809708106	1.98783774036977	1.98150965922592	2.01642743442566	2.05096091677076	1.96754959301548	1.84574084158466	1.9754544285874	2.05280985278574	2.05551514258772
2	27376652	276627273	2.04015958012162	2.00772146760218	2.01138881473139	1.99487247769588	2.06801258133147	1.98171652382439	1.93165083397628	2.01393404667839	1.92812689209846	2.00022816069623	2.04019976480911	2.03199943363806	2.01656512730151	1.98852842441501	1.99458446726392	1.97821605272984	1.98156832422499	1.96388285296202	2.03216423365959	2.0346409448279	2.01600609423057	2.00847429848289	2.04142717561463	2.00126956076587	1.970552245038	1.91651191774933	2.05848809708106	1.98783774036977	1.98150965922592	2.01642743442566	2.05096091677076	1.96754959301548	1.84574084158466	1.9754544285874	2.05280985278574	2.05551514258772
2	27955504	277206125	2.04015958012162	2.00772146760218	2.01138881473139	1.99487247769588	2.06801258133147	1.98171652382439	1.93165083397628	2.01393404667839	1.92812689209846	2.00022816069623	2.04019976480911	2.03199943363806	2.01656512730151	1.98852842441501	1.99458446726392	1.97821605272984	1.98156832422499	1.96388285296202	2.03216423365959	2.0346409448279	2.01600609423057	2.00847429848289	2.04142717561463	2.00126956076587	1.970552245038	1.91651191774933	2.05848809708106	1.98783774036977	1.98150965922592	2.01642743442566	2.05096091677076	1.96754959301548	1.84574084158466	1.9754544285874	2.05280985278574	2.05551514258772
2	28500494	277751115	2.04015958012162	2.00772146760218	2.01138881473139	1.99487247769588	2.06801258133147	1.98171652382439	1.93165083397628	2.01393404667839	1.92812689209846	2.00022816069623	2.04019976480911	2.03199943363806	2.01656512730151	1.98852842441501	1.99458446726392	1.97821605272984	1.98156832422499	1.96388285296202	2.03216423365959	2.0346409448279	2.01600609423057	2.00847429848289	2.04142717561463	2.00126956076587	1.970552245038	1.91651191774933	2.05848809708106	1.98783774036977	1.98150965922592	2.01642743442566	2.05096091677076	1.96754959301548	1.84574084158466	1.9754544285874	2.05280985278574	2.05551514258772
2	29042087	278292708	2.04015958012162	2.00772146760218	2.01138881473139	1.99487247769588	2.06801258133147	1.98171652382439	1.93165083397628	2.01393404667839	1.92812689209846	2.00022816069623	2.04019976480911	2.03199943363806	2.01656512730151	1.98852842441501	1.99458446726392	1.97821605272984	1.98156832422499	1.96388285296202	2.03216423365959	2.0346409448279	2.01600609423057	2.00847429848289	2.04142717561463	2.00126956076587	1.970552245038	1.91651191774933	2.05848809708106	1.98783774036977	1.98150965922592	2.01642743442566	2.05096091677076	1.96754959301548	1.84574084158466	1.9754544285874	2.05280985278574	2.05551514258772
2	29581749	278832370	2.04015958012162	2.00772146760218	2.01138881473139	1.99487247769588	2.06801258133147	1.98171652382439	1.93165083397628	2.01393404667839	1.92812689209846	2.00022816069623	2.04019976480911	2.03199943363806	2.01656512730151	1.98852842441501	1.99458446726392	1.97821605272984	1.98156832422499	1.96388285296202	2.03216423365959	2.0346409448279	2.01600609423057	2.00847429848289	2.04142717561463	2.00126956076587	1.970552245038	1.91651191774933	2.05848809708106	1.98783774036977	1.98150965922592	2.01642743442566	2.05096091677076	1.96754959301548	1.84574084158466	1.9754544285874	2.05280985278574	2.05551514258772
2	30106496	279357117	2.04015958012162	2.00772146760218	2.01138881473139	1.99487247769588	2.06801258133147	1.98171652382439	1.93165083397628	2.01393404667839	1.92812689209846	2.00022816069623	2.04019976480911	2.03199943363806	2.01656512730151	1.98852842441501	1.99458446726392	1.97821605272984	1.98156832422499	1.96388285296202	2.03216423365959	2.0346409448279	2.01600609423057	2.00847429848289	2.04142717561463	2.00126956076587	1.970552245038	1.91651191774933	2.05848809708106	1.98783774036977	1.98150965922592	2.01642743442566	2.05096091677076	1.96754959301548	1.84574084158466	1.9754544285874	2.05280985278574	2.05551514258772
2	30642447	279893068	2.04015958012162	2.00772146760218	2.01138881473139	1.99487247769588	2.06801258133147	1.98171652382439	1.93165083397628	2.01393404667839	1.92812689209846	2.00022816069623	2.04019976480911	2.03199943363806	2.01656512730151	1.98852842441501	1.99458446726392	1.97821605272984	1.98156832422499	1.96388285296202	2.03216423365959	2.0346409448279	2.01600609423057	2.00847429848289	2.04142717561463	2.00126956076587	1.970552245038	1.91651191774933	2.05848809708106	1.98783774036977	1.98150965922592	2.01642743442566	2.05096091677076	1.96754959301548	1.84574084158466	1.9754544285874	2.05280985278574	2.05551514258772
2	31190263	280440884	2.04015958012162	2.00772146760218	2.01138881473139	1.99487247769588	2.06801258133147	1.98171652382439	1.93165083397628	2.01393404667839	1.92812689209846	2.00022816069623	2.04019976480911	2.03199943363806	2.01656512730151	1.98852842441501	1.99458446726392	1.97821605272984	1.98156832422499	1.96388285296202	2.03216423365959	2.0346409448279	2.01600609423057	2.00847429848289	2.04142717561463	2.00126956076587	1.970552245038	1.91651191774933	2.05848809708106	1.98783774036977	1.98150965922592	2.01642743442566	2.05096091677076	1.96754959301548	1.84574084158466	1.9754544285874	2.05280985278574	2.05551514258772
2	31725608	280976229	2.04015958012162	2.00772146760218	2.01138881473139	1.99487247769588	2.06801258133147	1.98171652382439	1.93165083397628	2.01393404667839	1.92812689209846	2.00022816069623	2.04019976480911	2.03199943363806	2.01656512730151	1.98852842441501	1.99458446726392	1.72620044640503	1.98156832422499	1.96388285296202	2.03216423365959	2.0346409448279	2.01600609423057	2.00847429848289	2.04142717561463	2.00126956076587	1.970552245038	1.91651191774933	2.05848809708106	1.98783774036977	1.98150965922592	2.01642743442566	2.05096091677076	1.96754959301548	1.84574084158466	1.9754544285874	2.05280985278574	2.05551514258772
2	32309212	281559833	2.04015958012162	2.00772146760218	2.01138881473139	1.99487247769588	2.06801258133147	1.98171652382439	1.93165083397628	2.01393404667839	1.92812689209846	2.00022816069623	2.04019976480911	2.03199943363806	2.01656512730151	1.98852842441501	1.99458446726392	1.72620044640503	1.98156832422499	1.96388285296202	2.03216423365959	2.0346409448279	2.01600609423057	2.00847429848289	2.04142717561463	2.00126956076587	1.970552245038	1.91651191774933	2.05848809708106	1.98783774036977	1.98150965922592	2.01642743442566	2.05096091677076	1.96754959301548	1.84574084158466	1.9754544285874	2.05280985278574	2.05551514258772
2	32898188	282148809	2.04015958012162	2.00772146760218	2.01138881473139	1.99487247769588	2.06801258133147	1.98171652382439	1.93165083397628	2.01393404667839	1.92812689209846	2.00022816069623	2.04019976480911	2.03199943363806	2.01656512730151	1.98852842441501	1.99458446726392	1.72620044640503	1.98156832422499	1.96388285296202	2.03216423365959	2.0346409448279	2.01600609423057	2.00847429848289	2.04142717561463	2.00126956076587	1.970552245038	1.91651191774933	2.05848809708106	1.98783774036977	1.98150965922592	2.01642743442566	2.05096091677076	1.96754959301548	1.84574084158466	1.9754544285874	2.05280985278574	2.05551514258772
2	33457180	282707801	2.04015958012162	2.00772146760218	2.01138881473139	1.99487247769588	2.06801258133147	1.98171652382439	1.93165083397628	2.01393404667839	1.92812689209846	2.00022816069623	2.04019976480911	2.03199943363806	2.01656512730151	1.98852842441501	1.99458446726392	1.72620044640503	1.98156832422499	1.96388285296202	2.03216423365959	2.0346409448279	2.01600609423057	2.00847429848289	2.04142717561463	2.00126956076587	1.970552245038	1.91651191774933	2.05848809708106	1.98783774036977	1.98150965922592	2.01642743442566	2.05096091677076	1.96754959301548	1.84574084158466	1.9754544285874	2.05280985278574	2.05551514258772
2	34013727	283264348	2.04015958012162	2.00772146760218	2.01138881473139	1.99487247769588	2.06801258133147	1.98171652382439	1.93165083397628	2.01393404667839	1.92812689209846	2.00022816069623	2.04019976480911	2.03199943363806	2.01656512730151	1.98852842441501	1.99458446726392	1.72620044640503	1.98156832422499	1.96388285296202	2.03216423365959	2.0346409448279	2.01600609423057	2.00847429848289	2.04142717561463	2.00126956076587	1.970552245038	1.91651191774933	2.05848809708106	1.98783774036977	1.98150965922592	2.01642743442566	2.05096091677076	1.96754959301548	1.84574084158466	1.9754544285874	2.05280985278574	2.05551514258772
2	34562326	283812947	2.04015958012162	2.00772146760218	2.01138881473139	1.99487247769588	2.06801258133147	1.98171652382439	1.93165083397628	2.01393404667839	1.92812689209846	2.00022816069623	2.04019976480911	2.03199943363806	2.01656512730151	1.98852842441501	1.99458446726392	1.72620044640503	1.98156832422499	1.96388285296202	2.03216423365959	2.0346409448279	2.01600609423057	2.00847429848289	2.04142717561463	2.00126956076587	1.970552245038	1.91651191774933	2.05848809708106	1.98783774036977	1.98150965922592	2.01642743442566	2.05096091677076	1.96754959301548	1.84574084158466	1.9754544285874	2.05280985278574	2.05551514258772
2	35128713	284379334	2.04015958012162	2.00772146760218	2.01138881473139	1.99487247769588	2.06801258133147	1.98171652382439	1.93165083397628	2.01393404667839	1.92812689209846	2.00022816069623	2.04019976480911	2.03199943363806	2.01656512730151	1.98852842441501	1.99458446726392	1.72620044640503	1.98156832422499	1.96388285296202	2.03216423365959	2.0346409448279	2.01600609423057	2.00847429848289	2.04142717561463	2.00126956076587	1.970552245038	1.91651191774933	2.05848809708106	1.98783774036977	1.98150965922592	2.01642743442566	2.05096091677076	1.96754959301548	1.84574084158466	1.9754544285874	2.05280985278574	2.05551514258772
2	35677169	284927790	2.04015958012162	2.00772146760218	2.01138881473139	1.99487247769588	2.06801258133147	1.98171652382439	1.93165083397628	2.01393404667839	1.92812689209846	2.00022816069623	2.04019976480911	2.03199943363806	2.01656512730151	1.98852842441501	1.99458446726392	1.72620044640503	1.98156832422499	1.96388285296202	2.03216423365959	2.0346409448279	2.01600609423057	2.00847429848289	2.04142717561463	2.00126956076587	1.970552245038	1.70184541786021	2.05848809708106	1.98783774036977	1.98150965922592	2.01642743442566	2.05096091677076	1.96754959301548	1.84574084158466	1.9754544285874	2.05280985278574	2.05551514258772
2	36226361	285476982	2.04015958012162	2.00772146760218	2.01138881473139	1.99487247769588	2.06801258133147	1.98171652382439	1.93165083397628	2.01393404667839	1.92812689209846	2.00022816069623	2.04019976480911	2.03199943363806	2.01656512730151	1.98852842441501	1.99458446726392	1.72620044640503	1.98156832422499	1.96388285296202	2.03216423365959	2.0346409448279	2.01600609423057	2.00847429848289	2.04142717561463	2.00126956076587	1.970552245038	1.70184541786021	2.05848809708106	1.98783774036977	1.98150965922592	2.01642743442566	2.05096091677076	1.96754959301548	1.84574084158466	1.9754544285874	2.05280985278574	2.05551514258772
2	36770812	286021433	2.04015958012162	2.00772146760218	2.01138881473139	1.99487247769588	2.06801258133147	1.98171652382439	1.93165083397628	2.01393404667839	1.92812689209846	2.00022816069623	2.04019976480911	2.03199943363806	2.01656512730151	1.98852842441501	1.99458446726392	1.72620044640503	1.98156832422499	1.96388285296202	2.03216423365959	2.0346409448279	2.01600609423057	2.00847429848289	2.04142717561463	2.00126956076587	1.970552245038	1.70184541786021	2.05848809708106	1.98783774036977	1.98150965922592	2.01642743442566	2.05096091677076	1.96754959301548	1.84574084158466	1.9754544285874	2.05280985278574	2.05551514258772
2	37328573	286579194	2.04015958012162	2.00772146760218	2.01138881473139	1.99487247769588	2.06801258133147	1.98171652382439	1.93165083397628	2.01393404667839	1.92812689209846	2.00022816069623	2.04019976480911	2.03199943363806	2.01656512730151	1.98852842441501	1.99458446726392	1.72620044640503	1.98156832422499	1.96388285296202	2.03216423365959	2.0346409448279	2.01600609423057	2.00847429848289	2.04142717561463	2.00126956076587	1.970552245038	1.70184541786021	2.05848809708106	1.98783774036977	1.98150965922592	2.01642743442566	2.05096091677076	1.96754959301548	1.84574084158466	1.9754544285874	2.05280985278574	2.05551514258772
2	37875779	287126400	2.04015958012162	2.00772146760218	2.01138881473139	1.99487247769588	2.06801258133147	1.98171652382439	1.93165083397628	2.01393404667839	1.92812689209846	2.00022816069623	2.04019976480911	2.03199943363806	2.01656512730151	1.98852842441501	1.99458446726392	1.72620044640503	1.98156832422499	1.96388285296202	2.03216423365959	2.0346409448279	2.01600609423057	2.00847429848289	2.04142717561463	2.00126956076587	1.970552245038	1.70184541786021	2.05848809708106	1.98783774036977	1.98150965922592	2.01642743442566	2.05096091677076	1.96754959301548	1.84574084158466	1.9754544285874	2.05280985278574	2.05551514258772
2	38431248	287681869	2.04015958012162	2.00772146760218	2.01138881473139	1.99487247769588	2.06801258133147	1.98171652382439	1.93165083397628	2.01393404667839	1.92812689209846	2.00022816069623	2.04019976480911	2.03199943363806	2.01656512730151	1.98852842441501	1.99458446726392	1.72620044640503	1.98156832422499	1.96388285296202	2.03216423365959	2.0346409448279	2.01600609423057	2.00847429848289	2.04142717561463	2.00126956076587	1.970552245038	1.70184541786021	2.05848809708106	1.98783774036977	1.98150965922592	2.01642743442566	2.05096091677076	1.96754959301548	1.84574084158466	1.9754544285874	2.05280985278574	2.05551514258772
2	39004172	288254793	2.04015958012162	2.00772146760218	2.01138881473139	1.99487247769588	2.06801258133147	1.98171652382439	1.93165083397628	2.01393404667839	1.92812689209846	2.00022816069623	2.04019976480911	2.03199943363806	2.01656512730151	1.98852842441501	1.99458446726392	1.72620044640503	1.98156832422499	1.96388285296202	2.03216423365959	2.0346409448279	2.01600609423057	2.00847429848289	2.04142717561463	2.00126956076587	1.970552245038	1.70184541786021	2.05848809708106	1.98783774036977	1.98150965922592	2.01642743442566	2.05096091677076	1.96754959301548	1.84574084158466	1.9754544285874	2.05280985278574	2.05551514258772
2	39564771	288815392	2.04015958012162	2.00772146760218	2.01138881473139	1.99487247769588	2.06801258133147	1.98171652382439	1.93165083397628	2.01393404667839	1.92812689209846	2.00022816069623	2.04019976480911	2.03199943363806	2.01656512730151	1.98852842441501	1.99458446726392	1.72620044640503	1.98156832422499	1.96388285296202	2.03216423365959	2.0346409448279	2.01600609423057	2.00847429848289	2.04142717561463	2.00126956076587	1.970552245038	1.70184541786021	2.05848809708106	1.98783774036977	1.98150965922592	2.01642743442566	2.05096091677076	1.96754959301548	1.84574084158466	1.9754544285874	2.05280985278574	2.05551514258772
2	40112880	289363501	2.04015958012162	2.00772146760218	2.01138881473139	1.99487247769588	2.06801258133147	1.98171652382439	1.93165083397628	2.01393404667839	1.92812689209846	2.00022816069623	2.04019976480911	2.03199943363806	2.01656512730151	1.98852842441501	1.99458446726392	2.04224534712799	1.98156832422499	1.96388285296202	2.03216423365959	2.0346409448279	2.01600609423057	2.00847429848289	2.04142717561463	2.00126956076587	1.970552245038	1.70184541786021	2.05848809708106	1.98783774036977	1.98150965922592	2.01642743442566	2.05096091677076	1.96754959301548	1.84574084158466	1.9754544285874	2.05280985278574	2.05551514258772
2	40653940	289904561	2.04015958012162	2.00772146760218	2.01138881473139	1.99487247769588	2.06801258133147	1.98171652382439	1.93165083397628	2.01393404667839	1.92812689209846	2.00022816069623	2.04019976480911	2.03199943363806	2.01656512730151	1.98852842441501	1.99458446726392	2.04224534712799	1.98156832422499	1.96388285296202	2.03216423365959	2.0346409448279	2.01600609423057	2.00847429848289	2.04142717561463	2.00126956076587	1.970552245038	1.70184541786021	2.05848809708106	1.98783774036977	1.98150965922592	2.01642743442566	2.05096091677076	1.96754959301548	1.84574084158466	1.9754544285874	2.05280985278574	2.05551514258772
2	41183789	290434410	2.04015958012162	2.00772146760218	2.01138881473139	1.99487247769588	2.06801258133147	1.98171652382439	1.93165083397628	2.01393404667839	1.92812689209846	2.00022816069623	2.04019976480911	2.03199943363806	2.01656512730151	1.98852842441501	1.99458446726392	2.04224534712799	1.98156832422499	1.96388285296202	2.03216423365959	2.0346409448279	2.01600609423057	2.00847429848289	2.04142717561463	2.00126956076587	1.68214258585858	1.70184541786021	2.05848809708106	1.98783774036977	1.98150965922592	2.01642743442566	2.05096091677076	1.96754959301548	1.84574084158466	1.9754544285874	2.05280985278574	2.05551514258772
2	41720796	290971417	2.04015958012162	2.00772146760218	2.01138881473139	1.99487247769588	2.06801258133147	1.98171652382439	1.93165083397628	2.01393404667839	1.92812689209846	2.00022816069623	2.04019976480911	2.03199943363806	2.01656512730151	1.98852842441501	1.99458446726392	2.04224534712799	1.98156832422499	1.96388285296202	2.03216423365959	2.0346409448279	2.01600609423057	2.00847429848289	2.04142717561463	2.00126956076587	1.68214258585858	1.70184541786021	2.05848809708106	1.98783774036977	1.98150965922592	2.01642743442566	2.05096091677076	1.96754959301548	1.84574084158466	1.9754544285874	2.05280985278574	2.05551514258772
2	42261432	291512053	2.04015958012162	2.00772146760218	2.01138881473139	1.99487247769588	2.06801258133147	1.98171652382439	1.93165083397628	2.01393404667839	1.92812689209846	2.00022816069623	2.04019976480911	2.03199943363806	2.01656512730151	1.98852842441501	1.99458446726392	2.04224534712799	1.98156832422499	1.96388285296202	2.03216423365959	2.0346409448279	2.01600609423057	2.00847429848289	2.04142717561463	2.00126956076587	1.68214258585858	1.70184541786021	2.05848809708106	1.98783774036977	1.98150965922592	2.01642743442566	2.05096091677076	1.96754959301548	1.84574084158466	1.9754544285874	2.05280985278574	2.05551514258772
2	42823765	292074386	2.04015958012162	2.00772146760218	2.01138881473139	1.99487247769588	2.06801258133147	1.98171652382439	1.93165083397628	2.01393404667839	1.92812689209846	2.00022816069623	2.04019976480911	2.03199943363806	2.01656512730151	1.98852842441501	1.99458446726392	2.04224534712799	1.98156832422499	1.96388285296202	2.03216423365959	2.0346409448279	2.01600609423057	2.00847429848289	2.04142717561463	2.00126956076587	1.68214258585858	1.70184541786021	2.05848809708106	1.98783774036977	1.98150965922592	2.01642743442566	2.05096091677076	1.96754959301548	1.84574084158466	1.9754544285874	2.05280985278574	2.05551514258772
2	43384529	292635150	2.04015958012162	2.00772146760218	2.01138881473139	1.99487247769588	2.06801258133147	1.98171652382439	1.93165083397628	2.01393404667839	1.92812689209846	2.00022816069623	2.04019976480911	2.03199943363806	2.01656512730151	1.98852842441501	1.99458446726392	2.04224534712799	1.98156832422499	1.96388285296202	2.03216423365959	2.0346409448279	2.01600609423057	2.00847429848289	2.04142717561463	2.00126956076587	1.68214258585858	1.70184541786021	2.05848809708106	1.98783774036977	1.98150965922592	2.01642743442566	2.05096091677076	1.96754959301548	1.84574084158466	1.9754544285874	2.05280985278574	2.05551514258772
2	43941069	293191690	2.04015958012162	2.00772146760218	2.01138881473139	1.99487247769588	2.06801258133147	1.98171652382439	1.93165083397628	2.01393404667839	1.92812689209846	2.00022816069623	2.04019976480911	2.03199943363806	2.01656512730151	1.98852842441501	1.99458446726392	2.04224534712799	1.98156832422499	1.96388285296202	2.03216423365959	2.0346409448279	2.01600609423057	2.00847429848289	2.04142717561463	2.00126956076587	1.68214258585858	1.70184541786021	2.05848809708106	1.98783774036977	1.98150965922592	2.01642743442566	2.05096091677076	1.96754959301548	1.84574084158466	1.9754544285874	2.05280985278574	2.05551514258772
2	44504303	293754924	2.04015958012162	2.00772146760218	2.01138881473139	1.99487247769588	2.06801258133147	1.98171652382439	1.93165083397628	2.01393404667839	1.92812689209846	2.00022816069623	2.04019976480911	2.03199943363806	2.01656512730151	1.98852842441501	1.99458446726392	2.04224534712799	1.98156832422499	1.96388285296202	2.03216423365959	2.0346409448279	2.01600609423057	2.00847429848289	2.04142717561463	2.00126956076587	1.68214258585858	1.70184541786021	2.05848809708106	1.98783774036977	1.98150965922592	2.01642743442566	2.05096091677076	1.96754959301548	1.84574084158466	1.9754544285874	2.05280985278574	2.05551514258772
2	45049053	294299674	2.04015958012162	2.00772146760218	2.01138881473139	1.99487247769588	2.06801258133147	1.98171652382439	1.93165083397628	2.01393404667839	1.92812689209846	2.00022816069623	2.04019976480911	2.03199943363806	2.01656512730151	1.98852842441501	1.99458446726392	2.04224534712799	1.98156832422499	1.96388285296202	2.03216423365959	2.0346409448279	2.01600609423057	2.00847429848289	2.04142717561463	2.00126956076587	1.68214258585858	1.70184541786021	2.05848809708106	1.98783774036977	1.98150965922592	2.01642743442566	2.05096091677076	1.96754959301548	1.84574084158466	1.9754544285874	2.05280985278574	2.05551514258772
2	45586697	294837318	2.04015958012162	2.00772146760218	2.01138881473139	1.99487247769588	2.06801258133147	1.98171652382439	1.93165083397628	2.01393404667839	1.92812689209846	2.00022816069623	2.04019976480911	2.03199943363806	2.01656512730151	1.98852842441501	1.99458446726392	2.04224534712799	1.98156832422499	1.96388285296202	2.03216423365959	2.0346409448279	2.01600609423057	2.00847429848289	2.04142717561463	2.00126956076587	1.68214258585858	1.70184541786021	2.05848809708106	1.98783774036977	1.98150965922592	2.01642743442566	2.05096091677076	1.96754959301548	1.84574084158466	1.9754544285874	2.05280985278574	2.05551514258772
2	46112597	295363218	2.04015958012162	2.00772146760218	2.01138881473139	1.99487247769588	2.06801258133147	1.98171652382439	1.93165083397628	2.01393404667839	1.92812689209846	2.00022816069623	2.04019976480911	2.03199943363806	2.01656512730151	1.98852842441501	1.99458446726392	2.04224534712799	1.98156832422499	1.96388285296202	2.03216423365959	2.0346409448279	2.01600609423057	2.00847429848289	2.04142717561463	2.00126956076587	1.68214258585858	1.70184541786021	2.05848809708106	1.98783774036977	1.98150965922592	2.01642743442566	2.05096091677076	1.96754959301548	1.84574084158466	1.9754544285874	2.05280985278574	2.05551514258772
2	46636309	295886930	2.04015958012162	2.00772146760218	2.01138881473139	1.99487247769588	2.06801258133147	1.98171652382439	1.93165083397628	2.01393404667839	1.92812689209846	2.00022816069623	2.04019976480911	2.03199943363806	2.01656512730151	1.98852842441501	1.99458446726392	2.04224534712799	1.98156832422499	1.96388285296202	2.03216423365959	2.0346409448279	2.01600609423057	2.00847429848289	2.04142717561463	2.00126956076587	1.68214258585858	1.70184541786021	2.05848809708106	1.98783774036977	1.98150965922592	2.01642743442566	2.05096091677076	1.96754959301548	1.84574084158466	1.9754544285874	2.05280985278574	2.05551514258772
2	47175085	296425706	2.04015958012162	2.00772146760218	2.01138881473139	1.99487247769588	2.06801258133147	1.98171652382439	1.93165083397628	2.01393404667839	1.92812689209846	2.00022816069623	2.04019976480911	2.03199943363806	2.01656512730151	1.98852842441501	1.99458446726392	2.04224534712799	1.98156832422499	1.96388285296202	2.03216423365959	2.0346409448279	2.01600609423057	2.00847429848289	2.04142717561463	2.00126956076587	1.68214258585858	1.70184541786021	2.05848809708106	1.98783774036977	1.98150965922592	2.01642743442566	2.05096091677076	1.96754959301548	1.84574084158466	1.9754544285874	2.05280985278574	2.05551514258772
2	47742557	296993178	2.04015958012162	2.00772146760218	2.01138881473139	1.99487247769588	2.06801258133147	1.98171652382439	1.93165083397628	2.01393404667839	1.92812689209846	2.00022816069623	2.04019976480911	2.03199943363806	2.01656512730151	1.98852842441501	1.99458446726392	2.04224534712799	1.98156832422499	1.96388285296202	2.03216423365959	2.0346409448279	2.01600609423057	2.00847429848289	2.04142717561463	2.00126956076587	1.68214258585858	1.70184541786021	2.05848809708106	1.98783774036977	1.98150965922592	2.01642743442566	2.05096091677076	1.96754959301548	1.84574084158466	1.9754544285874	2.05280985278574	2.05551514258772
2	48313939	297564560	2.04015958012162	2.00772146760218	2.01138881473139	1.99487247769588	2.06801258133147	1.98171652382439	1.93165083397628	2.01393404667839	1.92812689209846	2.00022816069623	2.04019976480911	2.03199943363806	2.01656512730151	1.98852842441501	1.99458446726392	2.04224534712799	1.98156832422499	1.96388285296202	2.03216423365959	2.0346409448279	2.01600609423057	2.00847429848289	2.04142717561463	2.00126956076587	1.68214258585858	1.70184541786021	2.05848809708106	1.98783774036977	1.98150965922592	2.01642743442566	2.05096091677076	1.96754959301548	1.84574084158466	1.9754544285874	2.05280985278574	2.05551514258772
2	48870857	298121478	2.04015958012162	2.00772146760218	2.01138881473139	1.99487247769588	2.06801258133147	1.98171652382439	1.93165083397628	2.01393404667839	1.92812689209846	2.00022816069623	2.04019976480911	2.03199943363806	2.01656512730151	1.98852842441501	1.99458446726392	2.04224534712799	1.98156832422499	1.96388285296202	2.03216423365959	2.0346409448279	2.01600609423057	2.00847429848289	2.04142717561463	2.00126956076587	1.68214258585858	1.70184541786021	2.05848809708106	1.98783774036977	1.98150965922592	2.01642743442566	2.05096091677076	1.96754959301548	1.84574084158466	1.9754544285874	2.05280985278574	2.05551514258772
2	49416907	298667528	2.04015958012162	2.00772146760218	2.01138881473139	1.99487247769588	2.06801258133147	1.98171652382439	1.93165083397628	2.01393404667839	1.92812689209846	2.00022816069623	2.04019976480911	2.03199943363806	2.01656512730151	1.98852842441501	1.99458446726392	2.04224534712799	1.98156832422499	1.96388285296202	2.03216423365959	2.0346409448279	2.01600609423057	2.00847429848289	2.04142717561463	2.00126956076587	1.68214258585858	1.70184541786021	2.05848809708106	1.98783774036977	1.98150965922592	2.01642743442566	2.05096091677076	1.96754959301548	1.84574084158466	1.9754544285874	2.05280985278574	2.05551514258772
2	49969688	299220309	2.04015958012162	2.00772146760218	2.01138881473139	1.99487247769588	2.06801258133147	1.98171652382439	1.93165083397628	2.01393404667839	1.92812689209846	2.00022816069623	2.04019976480911	2.03199943363806	2.01656512730151	1.98852842441501	1.99458446726392	2.04224534712799	1.98156832422499	1.96388285296202	2.03216423365959	2.0346409448279	2.01600609423057	2.00847429848289	2.04142717561463	2.00126956076587	1.68214258585858	1.70184541786021	2.05848809708106	1.98783774036977	1.98150965922592	2.01642743442566	2.05096091677076	1.96754959301548	1.84574084158466	1.9754544285874	2.05280985278574	2.05551514258772
2	50495427	299746048	2.04015958012162	2.00772146760218	2.01138881473139	1.99487247769588	2.06801258133147	1.98171652382439	1.93165083397628	2.01393404667839	1.92812689209846	2.00022816069623	2.04019976480911	2.03199943363806	2.01656512730151	1.98852842441501	1.99458446726392	2.04224534712799	1.98156832422499	1.96388285296202	2.03216423365959	2.0346409448279	2.01600609423057	2.00847429848289	2.04142717561463	2.00126956076587	1.68214258585858	1.70184541786021	2.05848809708106	1.98783774036977	1.98150965922592	2.01642743442566	2.05096091677076	1.96754959301548	1.84574084158466	1.9754544285874	2.05280985278574	2.05551514258772
2	51011692	300262313	2.04015958012162	2.00772146760218	2.01138881473139	1.99487247769588	2.06801258133147	1.98171652382439	1.93165083397628	2.01393404667839	1.92812689209846	2.00022816069623	2.04019976480911	2.03199943363806	2.01656512730151	1.98852842441501	1.99458446726392	2.04224534712799	1.98156832422499	1.96388285296202	2.03216423365959	2.0346409448279	2.01600609423057	2.00847429848289	2.04142717561463	2.00126956076587	1.68214258585858	1.70184541786021	2.05848809708106	1.98783774036977	1.98150965922592	2.01642743442566	2.05096091677076	1.96754959301548	1.84574084158466	1.9754544285874	2.05280985278574	2.05551514258772
2	51528687	300779308	2.04015958012162	2.00772146760218	2.01138881473139	1.99487247769588	2.06801258133147	1.98171652382439	1.93165083397628	2.01393404667839	1.92812689209846	2.00022816069623	2.04019976480911	2.03199943363806	2.01656512730151	1.98852842441501	1.99458446726392	2.04224534712799	1.98156832422499	1.96388285296202	2.03216423365959	2.0346409448279	2.01600609423057	2.00847429848289	2.04142717561463	2.00126956076587	1.68214258585858	1.70184541786021	2.05848809708106	1.98783774036977	1.98150965922592	2.01642743442566	2.05096091677076	1.96754959301548	1.84574084158466	1.9754544285874	2.05280985278574	2.05551514258772
2	52083433	301334054	2.04015958012162	2.00772146760218	2.01138881473139	1.99487247769588	2.06801258133147	1.98171652382439	1.93165083397628	2.01393404667839	1.92812689209846	2.00022816069623	2.04019976480911	2.03199943363806	2.01656512730151	1.98852842441501	1.99458446726392	2.04224534712799	1.98156832422499	1.96388285296202	2.03216423365959	2.0346409448279	2.01600609423057	2.00847429848289	2.04142717561463	2.00126956076587	1.68214258585858	1.70184541786021	2.05848809708106	1.98783774036977	1.98150965922592	2.01642743442566	2.05096091677076	1.96754959301548	1.84574084158466	1.9754544285874	2.05280985278574	2.05551514258772
2	52621826	301872447	2.04015958012162	2.00772146760218	2.01138881473139	1.99487247769588	2.06801258133147	1.98171652382439	1.93165083397628	2.01393404667839	1.92812689209846	2.00022816069623	2.04019976480911	2.03199943363806	2.01656512730151	1.98852842441501	1.99458446726392	2.04224534712799	1.98156832422499	1.96388285296202	2.03216423365959	2.0346409448279	2.01600609423057	2.00847429848289	2.04142717561463	2.00126956076587	1.68214258585858	1.70184541786021	2.05848809708106	1.98783774036977	1.98150965922592	2.01642743442566	2.05096091677076	1.96754959301548	1.84574084158466	1.9754544285874	2.05280985278574	2.05551514258772
2	53158712	302409333	2.04015958012162	2.00772146760218	2.01138881473139	1.99487247769588	2.06801258133147	1.98171652382439	1.93165083397628	2.01393404667839	1.92812689209846	2.00022816069623	2.04019976480911	2.03199943363806	2.01656512730151	1.98852842441501	1.99458446726392	2.04224534712799	1.98156832422499	1.96388285296202	2.03216423365959	2.0346409448279	2.01600609423057	2.00847429848289	2.04142717561463	2.00126956076587	2.03569304024134	1.70184541786021	2.05848809708106	1.98783774036977	1.98150965922592	2.01642743442566	2.05096091677076	1.96754959301548	1.84574084158466	1.9754544285874	2.05280985278574	2.05551514258772
2	53700517	302951138	2.04015958012162	2.00772146760218	2.01138881473139	1.99487247769588	2.06801258133147	1.98171652382439	1.93165083397628	2.01393404667839	1.92812689209846	2.00022816069623	2.04019976480911	2.03199943363806	2.01656512730151	1.98852842441501	1.99458446726392	2.04224534712799	1.98156832422499	1.96388285296202	2.03216423365959	2.0346409448279	2.01600609423057	2.00847429848289	2.04142717561463	2.00126956076587	2.03569304024134	1.70184541786021	2.05848809708106	1.98783774036977	1.98150965922592	2.01642743442566	2.05096091677076	1.96754959301548	1.84574084158466	1.9754544285874	2.05280985278574	2.05551514258772
2	54261472	303512093	2.04015958012162	2.00772146760218	2.01138881473139	1.99487247769588	2.06801258133147	1.98171652382439	1.93165083397628	2.01393404667839	1.92812689209846	2.00022816069623	2.04019976480911	2.03199943363806	2.01656512730151	1.98852842441501	1.99458446726392	2.04224534712799	1.98156832422499	1.96388285296202	2.03216423365959	2.0346409448279	2.01600609423057	2.00847429848289	2.04142717561463	2.00126956076587	2.03569304024134	1.70184541786021	2.05848809708106	1.98783774036977	1.98150965922592	2.01642743442566	2.05096091677076	1.96754959301548	1.84574084158466	1.9754544285874	2.05280985278574	2.05551514258772
2	54800948	304051569	2.04015958012162	2.00772146760218	2.01138881473139	1.99487247769588	2.06801258133147	1.98171652382439	1.93165083397628	2.01393404667839	1.92812689209846	2.00022816069623	2.04019976480911	2.03199943363806	2.01656512730151	1.98852842441501	1.99458446726392	2.04224534712799	1.98156832422499	1.96388285296202	2.03216423365959	2.0346409448279	2.01600609423057	2.00847429848289	2.04142717561463	2.00126956076587	2.03569304024134	1.70184541786021	2.05848809708106	1.98783774036977	1.98150965922592	2.01642743442566	2.05096091677076	1.96754959301548	1.84574084158466	1.9754544285874	2.05280985278574	2.05551514258772
2	55324280	304574901	2.04015958012162	2.00772146760218	2.01138881473139	1.99487247769588	2.06801258133147	1.98171652382439	1.93165083397628	2.01393404667839	1.92812689209846	2.00022816069623	2.04019976480911	2.03199943363806	2.01656512730151	1.98852842441501	1.99458446726392	2.04224534712799	1.98156832422499	1.96388285296202	2.03216423365959	2.0346409448279	2.01600609423057	2.00847429848289	2.04142717561463	2.00126956076587	2.03569304024134	1.70184541786021	2.05848809708106	1.98783774036977	1.98150965922592	2.01642743442566	2.05096091677076	1.96754959301548	1.84574084158466	1.9754544285874	2.05280985278574	2.05551514258772
2	55900514	305151135	2.04015958012162	2.00772146760218	2.01138881473139	1.99487247769588	2.06801258133147	1.98171652382439	1.93165083397628	2.01393404667839	1.92812689209846	2.00022816069623	2.04019976480911	2.03199943363806	2.01656512730151	1.98852842441501	1.99458446726392	2.04224534712799	1.98156832422499	1.96388285296202	2.03216423365959	2.0346409448279	2.01600609423057	2.00847429848289	2.04142717561463	2.00126956076587	2.03569304024134	1.70184541786021	2.05848809708106	1.98783774036977	1.98150965922592	2.01642743442566	2.05096091677076	1.96754959301548	1.84574084158466	1.9754544285874	2.05280985278574	2.05551514258772
2	56468243	305718864	2.04015958012162	2.00772146760218	2.01138881473139	1.99487247769588	2.06801258133147	1.98171652382439	1.93165083397628	2.01393404667839	1.92812689209846	2.00022816069623	2.04019976480911	2.03199943363806	2.01656512730151	1.98852842441501	1.99458446726392	2.04224534712799	1.98156832422499	1.96388285296202	2.03216423365959	2.0346409448279	2.01600609423057	2.00847429848289	2.04142717561463	2.00126956076587	2.03569304024134	1.70184541786021	2.05848809708106	1.98783774036977	1.98150965922592	2.01642743442566	2.05096091677076	1.96754959301548	1.84574084158466	1.9754544285874	2.05280985278574	2.05551514258772
2	57024766	306275387	2.04015958012162	2.00772146760218	2.01138881473139	1.99487247769588	2.06801258133147	1.98171652382439	1.93165083397628	2.01393404667839	1.92812689209846	2.00022816069623	2.04019976480911	2.03199943363806	2.01656512730151	1.98852842441501	1.99458446726392	2.04224534712799	1.98156832422499	1.96388285296202	2.03216423365959	2.0346409448279	2.01600609423057	2.00847429848289	2.04142717561463	2.00126956076587	2.03569304024134	1.98041118154991	2.05848809708106	1.98783774036977	1.98150965922592	2.01642743442566	2.05096091677076	1.96754959301548	1.84574084158466	1.9754544285874	2.05280985278574	2.05551514258772
2	57582572	306833193	2.04015958012162	2.00772146760218	2.01138881473139	1.99487247769588	2.06801258133147	1.98171652382439	1.93165083397628	2.01393404667839	1.92812689209846	2.00022816069623	2.04019976480911	2.03199943363806	2.01656512730151	1.98852842441501	1.99458446726392	2.04224534712799	1.98156832422499	1.96388285296202	2.03216423365959	2.0346409448279	2.01600609423057	2.00847429848289	2.04142717561463	2.00126956076587	2.03569304024134	1.98041118154991	2.05848809708106	1.98783774036977	1.98150965922592	2.01642743442566	2.05096091677076	1.96754959301548	1.84574084158466	1.9754544285874	2.05280985278574	2.05551514258772
2	58122661	307373282	2.04015958012162	2.00772146760218	2.01138881473139	1.99487247769588	2.06801258133147	1.98171652382439	1.93165083397628	2.01393404667839	1.92812689209846	2.00022816069623	2.04019976480911	2.03199943363806	2.01656512730151	1.98852842441501	1.99458446726392	2.04224534712799	1.98156832422499	1.96388285296202	2.03216423365959	2.0346409448279	2.01600609423057	2.00847429848289	2.04142717561463	2.00126956076587	2.03569304024134	1.98041118154991	2.05848809708106	1.98783774036977	1.98150965922592	2.01642743442566	2.05096091677076	1.96754959301548	1.84574084158466	1.9754544285874	2.05280985278574	2.05551514258772
2	58670184	307920805	2.04015958012162	2.00772146760218	2.01138881473139	1.99487247769588	2.06801258133147	1.98171652382439	1.93165083397628	2.01393404667839	1.92812689209846	2.00022816069623	2.04019976480911	2.03199943363806	2.01656512730151	1.98852842441501	1.99458446726392	2.04224534712799	1.98156832422499	1.96388285296202	2.03216423365959	2.0346409448279	2.01600609423057	2.00847429848289	2.04142717561463	2.00126956076587	2.03569304024134	1.98041118154991	2.05848809708106	1.98783774036977	1.98150965922592	2.01642743442566	2.05096091677076	1.96754959301548	1.84574084158466	1.9754544285874	2.05280985278574	2.05551514258772
2	59190931	308441552	2.04015958012162	2.00772146760218	2.01138881473139	1.99487247769588	2.06801258133147	1.98171652382439	1.93165083397628	2.01393404667839	1.92812689209846	2.00022816069623	2.04019976480911	2.03199943363806	2.01656512730151	1.98852842441501	1.99458446726392	2.04224534712799	1.98156832422499	1.96388285296202	2.03216423365959	2.0346409448279	2.01600609423057	2.00847429848289	2.04142717561463	2.00126956076587	2.03569304024134	1.98041118154991	2.05848809708106	1.98783774036977	1.98150965922592	2.01642743442566	2.05096091677076	1.96754959301548	1.84574084158466	1.9754544285874	2.05280985278574	2.05551514258772
2	59727794	308978415	2.04015958012162	2.00772146760218	2.01138881473139	1.99487247769588	2.06801258133147	1.98171652382439	1.93165083397628	2.01393404667839	1.92812689209846	2.00022816069623	2.04019976480911	2.03199943363806	2.01656512730151	1.98852842441501	1.99458446726392	2.04224534712799	1.98156832422499	1.96388285296202	2.03216423365959	2.0346409448279	2.01600609423057	2.00847429848289	2.04142717561463	2.00126956076587	2.03569304024134	1.98041118154991	2.05848809708106	1.98783774036977	1.98150965922592	2.01642743442566	2.05096091677076	1.96754959301548	1.84574084158466	1.9754544285874	2.05280985278574	2.05551514258772
2	60249975	309500596	2.04015958012162	2.00772146760218	2.01138881473139	1.99487247769588	2.06801258133147	1.98171652382439	1.93165083397628	2.01393404667839	1.92812689209846	2.00022816069623	2.04019976480911	2.03199943363806	2.01656512730151	1.98852842441501	1.99458446726392	2.04224534712799	1.98156832422499	1.96388285296202	2.03216423365959	2.0346409448279	2.01600609423057	2.00847429848289	2.04142717561463	2.00126956076587	2.03569304024134	1.98041118154991	2.05848809708106	1.98783774036977	1.98150965922592	2.01642743442566	2.05096091677076	1.96754959301548	1.84574084158466	1.9754544285874	2.05280985278574	2.05551514258772
2	60799441	310050062	2.04015958012162	2.00772146760218	2.01138881473139	1.99487247769588	2.06801258133147	1.98171652382439	1.93165083397628	2.01393404667839	1.92812689209846	2.00022816069623	2.04019976480911	2.03199943363806	2.01656512730151	1.98852842441501	1.99458446726392	2.04224534712799	1.98156832422499	1.96388285296202	2.03216423365959	2.0346409448279	2.01600609423057	2.00847429848289	2.04142717561463	2.00126956076587	2.03569304024134	1.98041118154991	2.05848809708106	1.98783774036977	1.98150965922592	2.01642743442566	2.05096091677076	1.96754959301548	1.84574084158466	1.9754544285874	2.05280985278574	2.05551514258772
2	61369910	310620531	2.04015958012162	2.00772146760218	2.01138881473139	1.99487247769588	2.06801258133147	1.98171652382439	1.93165083397628	2.01393404667839	1.92812689209846	2.00022816069623	2.04019976480911	2.03199943363806	2.01656512730151	1.98852842441501	1.99458446726392	2.04224534712799	1.98156832422499	1.96388285296202	2.03216423365959	2.0346409448279	2.01600609423057	2.00847429848289	2.04142717561463	2.00126956076587	2.03569304024134	1.98041118154991	2.05848809708106	1.98783774036977	1.98150965922592	2.01642743442566	2.05096091677076	1.96754959301548	1.84574084158466	1.9754544285874	2.05280985278574	2.05551514258772
2	61948856	311199477	2.04015958012162	2.00772146760218	2.01138881473139	1.99487247769588	2.06801258133147	1.98171652382439	1.93165083397628	2.01393404667839	1.92812689209846	2.00022816069623	2.04019976480911	2.03199943363806	2.01656512730151	1.98852842441501	1.99458446726392	2.04224534712799	1.98156832422499	1.96388285296202	2.03216423365959	2.0346409448279	2.01600609423057	2.00847429848289	2.04142717561463	2.00126956076587	2.03569304024134	1.98041118154991	2.05848809708106	1.98783774036977	1.98150965922592	2.01642743442566	2.05096091677076	1.96754959301548	1.84574084158466	1.9754544285874	2.05280985278574	2.05551514258772
2	62525852	311776473	2.04015958012162	2.00772146760218	2.01138881473139	1.99487247769588	2.06801258133147	1.98171652382439	1.93165083397628	2.01393404667839	1.92812689209846	2.00022816069623	2.04019976480911	2.03199943363806	2.01656512730151	1.98852842441501	1.99458446726392	2.04224534712799	1.98156832422499	1.96388285296202	2.03216423365959	2.0346409448279	2.01600609423057	2.00847429848289	2.04142717561463	2.00126956076587	2.03569304024134	1.98041118154991	2.05848809708106	1.98783774036977	1.98150965922592	2.01642743442566	2.05096091677076	1.96754959301548	1.84574084158466	1.9754544285874	2.05280985278574	2.05551514258772
2	63106978	312357599	2.04015958012162	2.00772146760218	2.01138881473139	1.99487247769588	2.06801258133147	1.98171652382439	1.93165083397628	2.01393404667839	1.92812689209846	2.00022816069623	2.04019976480911	2.03199943363806	2.01656512730151	1.98852842441501	1.99458446726392	2.04224534712799	1.98156832422499	1.96388285296202	2.03216423365959	2.0346409448279	2.01600609423057	2.00847429848289	2.04142717561463	2.00126956076587	2.03569304024134	1.98041118154991	2.05848809708106	1.98783774036977	1.98150965922592	2.01642743442566	2.05096091677076	1.96754959301548	1.84574084158466	1.9754544285874	2.05280985278574	2.05551514258772
2	63665828	312916449	2.04015958012162	2.00772146760218	2.01138881473139	1.99487247769588	2.06801258133147	1.98171652382439	1.93165083397628	2.01393404667839	1.92812689209846	2.00022816069623	2.04019976480911	2.03199943363806	2.01656512730151	1.98852842441501	1.99458446726392	2.04224534712799	1.98156832422499	1.96388285296202	2.03216423365959	2.0346409448279	2.01600609423057	2.00847429848289	2.04142717561463	2.00126956076587	2.03569304024134	1.98041118154991	2.05848809708106	1.98783774036977	1.98150965922592	2.01642743442566	2.05096091677076	1.96754959301548	1.84574084158466	1.9754544285874	2.05280985278574	2.05551514258772
2	64229731	313480352	2.04015958012162	2.00772146760218	2.01138881473139	1.99487247769588	2.06801258133147	1.98171652382439	1.93165083397628	2.01393404667839	1.92812689209846	2.00022816069623	2.04019976480911	2.03199943363806	2.01656512730151	1.98852842441501	1.99458446726392	2.04224534712799	1.98156832422499	1.96388285296202	2.03216423365959	2.0346409448279	2.01600609423057	2.00847429848289	2.04142717561463	2.00126956076587	2.03569304024134	1.98041118154991	2.05848809708106	1.98783774036977	1.98150965922592	2.01642743442566	2.05096091677076	1.96754959301548	1.84574084158466	1.9754544285874	2.05280985278574	2.05551514258772
2	64771275	314021896	2.04015958012162	2.00772146760218	2.01138881473139	1.99487247769588	2.06801258133147	1.98171652382439	1.93165083397628	2.01393404667839	1.92812689209846	2.00022816069623	2.04019976480911	2.03199943363806	2.01656512730151	1.98852842441501	1.99458446726392	2.04224534712799	1.98156832422499	1.96388285296202	2.03216423365959	2.0346409448279	2.01600609423057	2.00847429848289	2.04142717561463	2.00126956076587	2.03569304024134	1.98041118154991	2.05848809708106	1.98783774036977	1.98150965922592	2.01642743442566	2.05096091677076	1.96754959301548	1.84574084158466	1.9754544285874	2.05280985278574	2.05551514258772
2	65315870	314566491	2.04015958012162	2.00772146760218	2.01138881473139	1.99487247769588	2.06801258133147	1.98171652382439	1.93165083397628	2.01393404667839	1.92812689209846	2.00022816069623	2.04019976480911	2.03199943363806	2.01656512730151	1.98852842441501	1.99458446726392	2.04224534712799	1.98156832422499	1.96388285296202	2.03216423365959	2.0346409448279	2.01600609423057	2.00847429848289	2.04142717561463	2.00126956076587	2.03569304024134	1.98041118154991	2.05848809708106	1.98783774036977	1.98150965922592	2.01642743442566	2.05096091677076	1.96754959301548	1.84574084158466	1.9754544285874	2.05280985278574	2.05551514258772
2	65886085	315136706	2.04015958012162	2.00772146760218	2.01138881473139	1.99487247769588	2.06801258133147	1.98171652382439	1.93165083397628	2.01393404667839	1.92812689209846	2.00022816069623	2.04019976480911	2.03199943363806	2.01656512730151	1.98852842441501	1.99458446726392	2.04224534712799	1.98156832422499	1.96388285296202	2.03216423365959	2.0346409448279	2.01600609423057	2.00847429848289	2.04142717561463	2.00126956076587	2.03569304024134	1.98041118154991	2.05848809708106	1.98783774036977	1.98150965922592	2.01642743442566	2.05096091677076	1.96754959301548	1.84574084158466	1.9754544285874	2.05280985278574	2.05551514258772
2	66433479	315684100	2.04015958012162	2.00772146760218	2.01138881473139	1.99487247769588	2.06801258133147	1.98171652382439	1.93165083397628	2.01393404667839	1.92812689209846	2.00022816069623	2.04019976480911	2.03199943363806	2.01656512730151	1.98852842441501	1.99458446726392	2.04224534712799	1.98156832422499	1.96388285296202	2.03216423365959	2.0346409448279	2.01600609423057	2.00847429848289	2.04142717561463	2.00126956076587	2.03569304024134	1.98041118154991	2.05848809708106	1.98783774036977	1.98150965922592	2.01642743442566	2.05096091677076	1.96754959301548	1.84574084158466	1.9754544285874	2.05280985278574	2.05551514258772
2	66991085	316241706	2.04015958012162	2.00772146760218	2.01138881473139	1.99487247769588	2.06801258133147	1.98171652382439	1.93165083397628	2.01393404667839	1.92812689209846	2.00022816069623	2.04019976480911	2.03199943363806	2.01656512730151	1.98852842441501	1.99458446726392	2.04224534712799	1.98156832422499	1.96388285296202	2.03216423365959	2.0346409448279	2.01600609423057	2.00847429848289	2.04142717561463	2.00126956076587	2.03569304024134	1.98041118154991	2.05848809708106	1.98783774036977	1.98150965922592	2.01642743442566	2.05096091677076	1.96754959301548	1.84574084158466	1.9754544285874	2.05280985278574	2.05551514258772
2	67518759	316769380	2.04015958012162	2.00772146760218	2.01138881473139	1.99487247769588	2.06801258133147	1.98171652382439	1.93165083397628	2.01393404667839	1.92812689209846	2.00022816069623	2.04019976480911	2.03199943363806	2.01656512730151	1.98852842441501	1.99458446726392	2.04224534712799	1.98156832422499	1.96388285296202	2.03216423365959	2.0346409448279	2.01600609423057	2.00847429848289	2.04142717561463	2.00126956076587	2.03569304024134	1.98041118154991	2.05848809708106	1.98783774036977	1.98150965922592	2.01642743442566	2.05096091677076	1.96754959301548	1.84574084158466	1.9754544285874	2.05280985278574	2.05551514258772
2	68065638	317316259	2.04015958012162	2.00772146760218	2.01138881473139	1.99487247769588	2.06801258133147	1.98171652382439	1.93165083397628	2.01393404667839	1.92812689209846	2.00022816069623	2.04019976480911	2.03199943363806	2.01656512730151	1.98852842441501	1.99458446726392	2.04224534712799	1.98156832422499	1.96388285296202	2.03216423365959	2.0346409448279	2.01600609423057	2.00847429848289	2.04142717561463	2.00126956076587	2.03569304024134	1.98041118154991	2.05848809708106	1.98783774036977	1.98150965922592	2.01642743442566	2.05096091677076	1.96754959301548	1.84574084158466	1.9754544285874	2.05280985278574	2.05551514258772
2	68609189	317859810	2.04015958012162	2.00772146760218	2.01138881473139	1.99487247769588	2.06801258133147	1.98171652382439	1.93165083397628	2.01393404667839	1.92812689209846	2.00022816069623	2.04019976480911	2.03199943363806	2.01656512730151	1.98852842441501	1.99458446726392	2.04224534712799	1.98156832422499	1.96388285296202	2.03216423365959	2.0346409448279	2.01600609423057	2.00847429848289	2.04142717561463	2.00126956076587	2.03569304024134	1.98041118154991	2.05848809708106	1.98783774036977	1.98150965922592	2.01642743442566	2.05096091677076	1.96754959301548	1.84574084158466	1.9754544285874	2.05280985278574	2.05551514258772
2	69162137	318412758	2.04015958012162	2.00772146760218	2.01138881473139	1.99487247769588	2.06801258133147	1.98171652382439	1.93165083397628	2.01393404667839	1.92812689209846	2.00022816069623	2.04019976480911	2.03199943363806	2.01656512730151	1.98852842441501	1.99458446726392	2.04224534712799	1.98156832422499	1.96388285296202	2.03216423365959	2.0346409448279	2.01600609423057	2.00847429848289	2.04142717561463	2.00126956076587	2.03569304024134	1.98041118154991	2.05848809708106	1.98783774036977	1.98150965922592	2.01642743442566	2.05096091677076	1.96754959301548	1.84574084158466	1.9754544285874	2.05280985278574	2.05551514258772
2	69701824	318952445	2.04015958012162	2.00772146760218	2.01138881473139	1.99487247769588	2.06801258133147	1.98171652382439	1.93165083397628	2.01393404667839	1.92812689209846	2.00022816069623	2.04019976480911	2.03199943363806	2.01656512730151	1.98852842441501	1.99458446726392	2.04224534712799	1.98156832422499	1.96388285296202	2.03216423365959	2.0346409448279	2.01600609423057	2.00847429848289	2.04142717561463	2.00126956076587	2.03569304024134	1.98041118154991	2.05848809708106	1.98783774036977	1.98150965922592	2.01642743442566	2.05096091677076	1.96754959301548	1.84574084158466	1.9754544285874	2.05280985278574	2.05551514258772
2	70255230	319505851	2.04015958012162	2.00772146760218	2.01138881473139	1.99487247769588	2.06801258133147	1.98171652382439	1.93165083397628	2.01393404667839	1.92812689209846	2.00022816069623	2.04019976480911	2.03199943363806	2.01656512730151	1.98852842441501	1.99458446726392	2.04224534712799	1.98156832422499	1.96388285296202	2.03216423365959	2.0346409448279	2.01600609423057	2.00847429848289	2.04142717561463	2.00126956076587	2.03569304024134	1.98041118154991	2.05848809708106	1.98783774036977	1.98150965922592	2.01642743442566	2.05096091677076	1.96754959301548	1.84574084158466	1.9754544285874	2.05280985278574	2.05551514258772
2	70833312	320083933	2.04015958012162	2.00772146760218	2.01138881473139	1.99487247769588	2.06801258133147	1.98171652382439	1.93165083397628	2.01393404667839	1.92812689209846	2.00022816069623	2.04019976480911	2.03199943363806	2.01656512730151	1.98852842441501	1.99458446726392	2.04224534712799	1.98156832422499	1.96388285296202	2.03216423365959	2.0346409448279	2.01600609423057	2.00847429848289	2.04142717561463	2.00126956076587	2.03569304024134	1.98041118154991	2.05848809708106	1.98783774036977	1.98150965922592	2.01642743442566	2.05096091677076	1.96754959301548	1.84574084158466	1.9754544285874	2.05280985278574	2.05551514258772
2	71415913	320666534	2.04015958012162	2.00772146760218	2.01138881473139	1.99487247769588	2.06801258133147	1.98171652382439	1.93165083397628	2.01393404667839	1.92812689209846	2.00022816069623	2.04019976480911	2.03199943363806	2.01656512730151	1.98852842441501	1.99458446726392	2.04224534712799	1.98156832422499	1.96388285296202	2.03216423365959	2.0346409448279	2.01600609423057	2.00847429848289	2.04142717561463	2.00126956076587	2.03569304024134	1.98041118154991	2.05848809708106	1.98783774036977	1.98150965922592	2.01642743442566	2.05096091677076	1.96754959301548	1.84574084158466	1.9754544285874	2.05280985278574	2.05551514258772
2	71960839	321211460	2.04015958012162	2.00772146760218	2.01138881473139	1.99487247769588	2.06801258133147	1.98171652382439	1.93165083397628	2.01393404667839	1.92812689209846	2.00022816069623	2.04019976480911	2.03199943363806	2.01656512730151	1.98852842441501	1.99458446726392	2.04224534712799	1.98156832422499	1.96388285296202	2.03216423365959	2.0346409448279	2.01600609423057	2.00847429848289	2.04142717561463	2.00126956076587	2.03569304024134	1.98041118154991	2.05848809708106	1.98783774036977	1.98150965922592	2.01642743442566	2.05096091677076	1.96754959301548	1.84574084158466	1.9754544285874	2.05280985278574	2.05551514258772
2	72495561	321746182	2.04015958012162	2.00772146760218	2.01138881473139	1.99487247769588	2.06801258133147	1.98171652382439	1.93165083397628	2.01393404667839	1.92812689209846	2.00022816069623	2.04019976480911	2.03199943363806	2.01656512730151	1.98852842441501	1.99458446726392	2.04224534712799	1.98156832422499	1.96388285296202	2.03216423365959	2.0346409448279	2.01600609423057	2.00847429848289	2.04142717561463	2.00126956076587	2.03569304024134	1.98041118154991	2.05848809708106	1.98783774036977	1.98150965922592	2.01642743442566	2.05096091677076	1.96754959301548	1.84574084158466	1.9754544285874	2.05280985278574	2.05551514258772
2	73051740	322302361	2.04015958012162	2.00772146760218	2.01138881473139	1.99487247769588	2.06801258133147	1.98171652382439	1.93165083397628	2.01393404667839	1.92812689209846	2.00022816069623	2.04019976480911	2.03199943363806	2.01656512730151	1.98852842441501	1.99458446726392	2.04224534712799	1.98156832422499	1.96388285296202	2.03216423365959	2.0346409448279	2.01600609423057	2.00847429848289	2.04142717561463	2.00126956076587	2.03569304024134	1.98041118154991	2.05848809708106	1.98783774036977	1.98150965922592	2.01642743442566	2.05096091677076	1.96754959301548	1.84574084158466	1.9754544285874	2.05280985278574	2.05551514258772
2	73595413	322846034	2.04015958012162	2.00772146760218	2.01138881473139	1.99487247769588	2.06801258133147	1.98171652382439	1.93165083397628	2.01393404667839	1.92812689209846	2.00022816069623	2.04019976480911	2.03199943363806	2.01656512730151	1.98852842441501	1.99458446726392	2.04224534712799	1.98156832422499	1.96388285296202	2.03216423365959	2.0346409448279	2.01600609423057	2.00847429848289	2.04142717561463	2.00126956076587	2.03569304024134	1.98041118154991	2.05848809708106	1.98783774036977	1.98150965922592	2.01642743442566	2.05096091677076	1.96754959301548	1.84574084158466	1.9754544285874	2.05280985278574	2.05551514258772
2	74212942	323463563	2.04015958012162	2.00772146760218	2.01138881473139	1.99487247769588	2.06801258133147	1.98171652382439	1.93165083397628	2.01393404667839	1.92812689209846	2.00022816069623	2.04019976480911	2.03199943363806	2.01656512730151	1.98852842441501	1.99458446726392	2.04224534712799	1.98156832422499	1.96388285296202	2.03216423365959	2.0346409448279	2.01600609423057	2.00847429848289	2.04142717561463	2.00126956076587	2.03569304024134	1.98041118154991	2.05848809708106	1.98783774036977	1.98150965922592	2.01642743442566	2.05096091677076	1.96754959301548	1.84574084158466	1.9754544285874	2.05280985278574	2.05551514258772
2	74764705	324015326	2.04015958012162	2.00772146760218	2.01138881473139	1.99487247769588	2.06801258133147	1.98171652382439	1.93165083397628	2.01393404667839	1.92812689209846	2.00022816069623	2.04019976480911	2.03199943363806	2.01656512730151	1.98852842441501	1.99458446726392	2.04224534712799	1.98156832422499	1.96388285296202	2.03216423365959	2.0346409448279	2.01600609423057	2.00847429848289	2.04142717561463	2.00126956076587	2.03569304024134	1.98041118154991	2.05848809708106	1.98783774036977	1.98150965922592	2.01642743442566	2.05096091677076	1.96754959301548	1.84574084158466	1.9754544285874	2.05280985278574	2.05551514258772
2	75314626	324565247	2.04015958012162	2.00772146760218	2.01138881473139	1.99487247769588	2.06801258133147	1.98171652382439	1.93165083397628	2.01393404667839	1.92812689209846	2.00022816069623	2.04019976480911	2.03199943363806	2.01656512730151	1.98852842441501	1.99458446726392	2.04224534712799	1.98156832422499	1.96388285296202	2.03216423365959	2.0346409448279	2.01600609423057	2.00847429848289	2.04142717561463	2.00126956076587	2.03569304024134	1.98041118154991	2.05848809708106	1.98783774036977	1.98150965922592	2.01642743442566	2.05096091677076	1.96754959301548	1.84574084158466	1.9754544285874	2.05280985278574	2.05551514258772
2	75852666	325103287	2.04015958012162	2.00772146760218	2.01138881473139	1.99487247769588	2.06801258133147	1.98171652382439	1.93165083397628	2.01393404667839	1.92812689209846	2.00022816069623	2.04019976480911	2.03199943363806	2.01656512730151	1.98852842441501	1.99458446726392	2.04224534712799	1.98156832422499	1.96388285296202	2.03216423365959	2.0346409448279	2.01600609423057	2.00847429848289	2.04142717561463	2.00126956076587	2.03569304024134	1.98041118154991	2.05848809708106	1.98783774036977	1.98150965922592	2.01642743442566	2.05096091677076	1.96754959301548	1.84574084158466	1.9754544285874	2.05280985278574	2.05551514258772
2	76403722	325654343	2.04015958012162	2.00772146760218	2.01138881473139	1.99487247769588	2.06801258133147	1.98171652382439	1.93165083397628	2.01393404667839	1.92812689209846	2.00022816069623	2.04019976480911	2.03199943363806	2.01656512730151	1.98852842441501	1.99458446726392	2.04224534712799	1.98156832422499	1.96388285296202	2.03216423365959	2.0346409448279	2.01600609423057	2.00847429848289	2.04142717561463	2.00126956076587	2.03569304024134	1.98041118154991	2.05848809708106	1.98783774036977	1.98150965922592	2.01642743442566	2.05096091677076	1.96754959301548	1.84574084158466	1.9754544285874	2.05280985278574	2.05551514258772
2	76958461	326209082	2.04015958012162	2.00772146760218	2.01138881473139	1.99487247769588	2.06801258133147	1.98171652382439	1.93165083397628	2.01393404667839	1.92812689209846	2.00022816069623	2.04019976480911	2.03199943363806	2.01656512730151	1.98852842441501	1.99458446726392	2.04224534712799	1.98156832422499	1.96388285296202	2.03216423365959	2.0346409448279	2.01600609423057	2.00847429848289	2.04142717561463	2.00126956076587	2.03569304024134	1.98041118154991	2.05848809708106	1.98783774036977	1.98150965922592	2.01642743442566	2.05096091677076	1.96754959301548	1.84574084158466	1.9754544285874	2.05280985278574	2.05551514258772
2	77512416	326763037	2.04015958012162	2.00772146760218	2.01138881473139	1.99487247769588	2.06801258133147	1.98171652382439	1.93165083397628	2.01393404667839	1.92812689209846	2.00022816069623	2.04019976480911	2.03199943363806	2.01656512730151	1.98852842441501	1.99458446726392	2.04224534712799	1.98156832422499	1.96388285296202	2.03216423365959	2.0346409448279	2.01600609423057	2.00847429848289	2.04142717561463	2.00126956076587	2.03569304024134	1.98041118154991	2.05848809708106	1.98783774036977	1.98150965922592	2.01642743442566	2.05096091677076	1.96754959301548	1.84574084158466	1.9754544285874	2.05280985278574	2.05551514258772
2	78069545	327320166	2.04015958012162	2.00772146760218	2.01138881473139	1.99487247769588	2.06801258133147	1.98171652382439	1.93165083397628	2.01393404667839	1.92812689209846	2.00022816069623	2.04019976480911	2.03199943363806	2.01656512730151	1.98852842441501	1.99458446726392	2.04224534712799	1.98156832422499	1.96388285296202	2.03216423365959	2.0346409448279	2.01600609423057	2.00847429848289	2.04142717561463	2.00126956076587	2.03569304024134	1.98041118154991	2.05848809708106	1.98783774036977	1.98150965922592	2.01642743442566	2.05096091677076	1.96754959301548	1.84574084158466	1.9754544285874	2.05280985278574	2.05551514258772
2	78605926	327856547	2.04015958012162	2.00772146760218	2.01138881473139	1.99487247769588	2.06801258133147	1.98171652382439	1.93165083397628	2.01393404667839	1.92812689209846	2.00022816069623	2.04019976480911	2.03199943363806	2.01656512730151	1.98852842441501	1.99458446726392	2.04224534712799	1.98156832422499	1.96388285296202	2.03216423365959	2.0346409448279	2.01600609423057	2.00847429848289	2.04142717561463	2.00126956076587	2.03569304024134	1.98041118154991	2.05848809708106	1.98783774036977	1.98150965922592	2.01642743442566	2.05096091677076	1.96754959301548	1.84574084158466	1.9754544285874	2.05280985278574	2.05551514258772
2	79147266	328397887	2.04015958012162	2.00772146760218	2.01138881473139	1.99487247769588	2.06801258133147	1.98171652382439	1.93165083397628	2.01393404667839	1.92812689209846	2.00022816069623	2.04019976480911	2.03199943363806	2.01656512730151	1.98852842441501	1.99458446726392	2.04224534712799	1.98156832422499	1.96388285296202	2.03216423365959	2.0346409448279	2.01600609423057	2.00847429848289	2.04142717561463	2.00126956076587	2.03569304024134	1.98041118154991	2.05848809708106	1.98783774036977	1.98150965922592	2.01642743442566	2.05096091677076	1.96754959301548	1.84574084158466	1.9754544285874	2.05280985278574	2.05551514258772
2	79698582	328949203	2.04015958012162	2.00772146760218	2.01138881473139	1.99487247769588	2.06801258133147	1.98171652382439	1.93165083397628	2.01393404667839	1.92812689209846	2.00022816069623	2.04019976480911	2.03199943363806	2.01656512730151	1.98852842441501	1.99458446726392	2.04224534712799	1.98156832422499	1.96388285296202	2.03216423365959	2.0346409448279	2.01600609423057	2.00847429848289	2.04142717561463	2.00126956076587	2.03569304024134	1.98041118154991	2.05848809708106	1.98783774036977	1.98150965922592	2.01642743442566	2.05096091677076	1.96754959301548	1.84574084158466	1.9754544285874	2.05280985278574	2.05551514258772
2	80223464	329474085	2.04015958012162	2.00772146760218	2.01138881473139	1.99487247769588	2.06801258133147	1.98171652382439	1.93165083397628	2.01393404667839	1.92812689209846	2.00022816069623	2.04019976480911	2.03199943363806	2.01656512730151	1.98852842441501	1.99458446726392	2.04224534712799	1.98156832422499	1.96388285296202	2.03216423365959	2.0346409448279	2.01600609423057	2.00847429848289	2.04142717561463	2.00126956076587	2.03569304024134	1.98041118154991	2.05848809708106	1.98783774036977	1.98150965922592	2.01642743442566	2.05096091677076	1.96754959301548	1.84574084158466	1.9754544285874	2.05280985278574	2.05551514258772
2	80749829	330000450	2.04015958012162	2.00772146760218	2.01138881473139	1.99487247769588	2.06801258133147	1.98171652382439	1.93165083397628	2.01393404667839	1.92812689209846	2.00022816069623	2.04019976480911	2.03199943363806	2.01656512730151	1.98852842441501	1.99458446726392	2.04224534712799	1.98156832422499	1.96388285296202	2.03216423365959	2.0346409448279	2.01600609423057	2.00847429848289	2.04142717561463	2.00126956076587	2.03569304024134	1.98041118154991	2.05848809708106	1.98783774036977	1.98150965922592	2.01642743442566	2.05096091677076	1.96754959301548	1.84574084158466	1.9754544285874	2.05280985278574	2.05551514258772
2	81286173	330536794	2.04015958012162	2.00772146760218	2.01138881473139	1.99487247769588	2.06801258133147	1.98171652382439	1.93165083397628	2.01393404667839	1.92812689209846	2.00022816069623	2.04019976480911	2.03199943363806	2.01656512730151	1.98852842441501	1.99458446726392	2.04224534712799	1.98156832422499	1.96388285296202	2.03216423365959	2.0346409448279	2.01600609423057	2.00847429848289	2.04142717561463	2.00126956076587	2.03569304024134	1.98041118154991	2.05848809708106	1.98783774036977	1.98150965922592	2.01642743442566	2.05096091677076	1.96754959301548	1.84574084158466	1.9754544285874	2.05280985278574	2.05551514258772
2	81817581	331068202	2.04015958012162	2.00772146760218	2.01138881473139	1.99487247769588	2.06801258133147	1.98171652382439	1.93165083397628	2.01393404667839	1.92812689209846	2.00022816069623	2.04019976480911	2.03199943363806	2.01656512730151	1.98852842441501	1.99458446726392	2.04224534712799	1.98156832422499	1.96388285296202	2.03216423365959	2.0346409448279	2.01600609423057	2.00847429848289	2.04142717561463	2.00126956076587	2.03569304024134	1.98041118154991	2.05848809708106	1.98783774036977	1.98150965922592	2.01642743442566	2.05096091677076	1.96754959301548	1.84574084158466	1.9754544285874	2.05280985278574	2.05551514258772
2	82359005	331609626	2.04015958012162	2.00772146760218	2.01138881473139	1.99487247769588	2.06801258133147	1.98171652382439	1.93165083397628	2.01393404667839	1.92812689209846	2.00022816069623	2.04019976480911	2.03199943363806	2.01656512730151	1.98852842441501	1.99458446726392	2.04224534712799	1.98156832422499	1.96388285296202	2.03216423365959	2.0346409448279	2.01600609423057	2.00847429848289	2.04142717561463	2.00126956076587	2.03569304024134	1.98041118154991	2.05848809708106	1.98783774036977	1.98150965922592	2.01642743442566	2.05096091677076	1.96754959301548	1.84574084158466	1.9754544285874	2.05280985278574	2.05551514258772
2	82888020	332138641	2.04015958012162	2.00772146760218	2.01138881473139	1.99487247769588	2.06801258133147	1.98171652382439	1.93165083397628	2.01393404667839	1.92812689209846	2.00022816069623	2.04019976480911	2.03199943363806	2.01656512730151	1.98852842441501	1.99458446726392	2.04224534712799	1.98156832422499	1.96388285296202	2.03216423365959	2.0346409448279	2.01600609423057	2.00847429848289	2.04142717561463	2.00126956076587	2.03569304024134	1.98041118154991	2.05848809708106	1.98783774036977	1.98150965922592	2.01642743442566	2.05096091677076	1.96754959301548	1.84574084158466	1.9754544285874	2.05280985278574	2.05551514258772
2	83426130	332676751	2.04015958012162	2.00772146760218	2.01138881473139	1.99487247769588	2.06801258133147	1.98171652382439	1.93165083397628	2.01393404667839	1.92812689209846	2.00022816069623	2.04019976480911	2.03199943363806	2.01656512730151	1.98852842441501	1.99458446726392	2.04224534712799	1.98156832422499	1.96388285296202	2.03216423365959	2.0346409448279	2.01600609423057	2.00847429848289	2.04142717561463	2.00126956076587	2.03569304024134	1.98041118154991	2.05848809708106	1.98783774036977	1.98150965922592	2.01642743442566	2.05096091677076	1.96754959301548	1.84574084158466	1.9754544285874	2.05280985278574	2.05551514258772
2	83958519	333209140	2.04015958012162	2.00772146760218	2.01138881473139	1.99487247769588	2.06801258133147	1.98171652382439	1.93165083397628	2.01393404667839	1.92812689209846	2.00022816069623	2.04019976480911	2.03199943363806	2.01656512730151	1.98852842441501	1.99458446726392	2.04224534712799	1.98156832422499	1.96388285296202	2.03216423365959	2.0346409448279	2.01600609423057	2.00847429848289	2.04142717561463	2.00126956076587	2.03569304024134	1.98041118154991	2.05848809708106	1.98783774036977	1.98150965922592	2.01642743442566	2.05096091677076	1.96754959301548	1.84574084158466	1.9754544285874	2.05280985278574	2.05551514258772
2	84514348	333764969	2.04015958012162	2.00772146760218	2.01138881473139	1.99487247769588	2.06801258133147	1.98171652382439	1.93165083397628	2.01393404667839	1.92812689209846	2.00022816069623	2.04019976480911	2.03199943363806	2.01656512730151	1.98852842441501	1.99458446726392	2.04224534712799	1.98156832422499	1.96388285296202	2.03216423365959	2.0346409448279	2.01600609423057	2.00847429848289	2.04142717561463	2.00126956076587	2.03569304024134	1.98041118154991	2.05848809708106	1.98783774036977	1.98150965922592	2.01642743442566	2.05096091677076	1.96754959301548	1.84574084158466	1.9754544285874	2.05280985278574	2.05551514258772
2	85066738	334317359	2.04015958012162	2.00772146760218	2.01138881473139	1.99487247769588	2.06801258133147	1.98171652382439	1.93165083397628	2.01393404667839	1.92812689209846	2.00022816069623	2.04019976480911	2.03199943363806	2.01656512730151	1.98852842441501	1.99458446726392	2.04224534712799	1.98156832422499	1.96388285296202	2.03216423365959	2.0346409448279	2.01600609423057	2.00847429848289	2.04142717561463	2.00126956076587	2.03569304024134	1.98041118154991	2.05848809708106	1.98783774036977	1.98150965922592	2.01642743442566	2.05096091677076	1.96754959301548	1.84574084158466	1.9754544285874	2.05280985278574	2.05551514258772
2	85640906	334891527	2.04015958012162	2.00772146760218	2.01138881473139	1.99487247769588	2.06801258133147	1.98171652382439	1.93165083397628	2.01393404667839	1.92812689209846	2.00022816069623	2.04019976480911	2.03199943363806	2.01656512730151	1.98852842441501	1.99458446726392	2.04224534712799	1.98156832422499	1.96388285296202	2.03216423365959	2.0346409448279	2.01600609423057	2.00847429848289	2.04142717561463	2.00126956076587	2.03569304024134	1.98041118154991	2.05848809708106	1.98783774036977	1.98150965922592	2.01642743442566	2.05096091677076	1.96754959301548	1.84574084158466	1.9754544285874	2.05280985278574	2.05551514258772
2	86206894	335457515	2.04015958012162	2.00772146760218	2.01138881473139	1.99487247769588	2.06801258133147	1.98171652382439	1.93165083397628	2.01393404667839	1.92812689209846	2.00022816069623	2.04019976480911	2.03199943363806	2.01656512730151	1.98852842441501	1.99458446726392	2.04224534712799	1.98156832422499	1.96388285296202	2.03216423365959	2.0346409448279	2.01600609423057	2.00847429848289	2.04142717561463	2.00126956076587	2.03569304024134	1.98041118154991	2.05848809708106	1.98783774036977	1.98150965922592	2.01642743442566	2.05096091677076	1.96754959301548	1.84574084158466	1.9754544285874	2.05280985278574	2.05551514258772
2	86748482	335999103	2.04015958012162	2.00772146760218	2.01138881473139	1.99487247769588	2.06801258133147	1.98171652382439	1.93165083397628	2.01393404667839	1.92812689209846	2.00022816069623	2.04019976480911	2.03199943363806	2.01656512730151	1.98852842441501	1.99458446726392	2.04224534712799	1.98156832422499	1.96388285296202	2.03216423365959	2.0346409448279	2.01600609423057	2.00847429848289	2.04142717561463	2.00126956076587	2.03569304024134	1.98041118154991	2.05848809708106	1.98783774036977	1.98150965922592	2.01642743442566	2.05096091677076	1.96754959301548	1.84574084158466	1.9754544285874	2.05280985278574	2.05551514258772
2	88405385	337656006	2.04015958012162	2.00772146760218	2.01138881473139	1.99487247769588	2.06801258133147	1.98171652382439	1.93165083397628	2.01393404667839	1.92812689209846	2.00022816069623	2.04019976480911	2.03199943363806	2.01656512730151	1.98852842441501	1.99458446726392	2.04224534712799	1.98156832422499	1.96388285296202	2.03216423365959	2.0346409448279	2.01600609423057	2.00847429848289	2.04142717561463	2.00126956076587	2.03569304024134	1.98041118154991	2.05848809708106	1.98783774036977	1.98150965922592	2.01642743442566	2.05096091677076	1.96754959301548	1.84574084158466	1.9754544285874	2.05280985278574	2.05551514258772
2	88962443	338213064	2.04015958012162	2.00772146760218	2.01138881473139	1.99487247769588	2.06801258133147	1.98171652382439	1.93165083397628	2.01393404667839	2.14259675210352	2.00022816069623	2.04019976480911	2.03199943363806	2.01656512730151	1.98852842441501	1.99458446726392	2.04224534712799	1.98156832422499	1.96388285296202	2.03216423365959	2.0346409448279	2.01600609423057	2.00847429848289	2.04142717561463	2.00126956076587	2.03569304024134	2.17978541855422	2.05848809708106	1.98783774036977	1.98150965922592	2.01642743442566	2.05096091677076	1.96754959301548	2.02855558674898	1.9754544285874	2.05280985278574	2.05551514258772
2	90247662	339498283	2.04015958012162	2.00772146760218	2.01138881473139	1.99487247769588	2.06801258133147	1.98171652382439	1.93165083397628	2.01393404667839	2.14259675210352	2.00022816069623	2.04019976480911	2.03199943363806	2.01656512730151	1.98852842441501	1.99458446726392	2.04224534712799	1.98156832422499	1.96388285296202	2.03216423365959	2.0346409448279	2.01600609423057	2.00847429848289	2.04142717561463	2.00126956076587	2.03569304024134	2.17978541855422	2.05848809708106	1.98783774036977	1.98150965922592	2.01642743442566	2.05096091677076	1.96754959301548	2.02855558674898	1.9754544285874	2.05280985278574	2.05551514258772
2	95773773	345024394	2.04015958012162	2.00772146760218	2.01138881473139	1.99487247769588	2.06801258133147	1.98171652382439	1.93165083397628	1.76589553491767	2.14259675210352	2.00022816069623	2.04019976480911	2.03199943363806	2.01656512730151	1.98852842441501	1.99458446726392	2.04224534712799	1.98156832422499	1.96388285296202	2.03216423365959	2.0346409448279	2.01600609423057	2.00847429848289	2.04142717561463	2.00126956076587	2.03569304024134	2.17978541855422	2.05848809708106	1.98783774036977	1.98150965922592	2.01642743442566	2.05096091677076	1.96754959301548	2.02855558674898	1.9754544285874	2.05280985278574	2.05551514258772
2	96687147	345937768	2.04015958012162	2.00772146760218	2.01138881473139	1.99487247769588	2.06801258133147	1.98171652382439	1.93165083397628	1.76589553491767	2.14259675210352	2.00022816069623	2.04019976480911	2.03199943363806	2.01656512730151	1.98852842441501	1.99458446726392	2.04224534712799	1.98156832422499	1.96388285296202	2.03216423365959	2.0346409448279	2.01600609423057	2.00847429848289	2.04142717561463	2.00126956076587	2.03569304024134	2.17978541855422	2.05848809708106	1.98783774036977	1.98150965922592	2.01642743442566	2.05096091677076	1.96754959301548	2.02855558674898	1.9754544285874	2.05280985278574	2.05551514258772
2	97300427	346551048	2.04015958012162	2.00772146760218	2.01138881473139	1.99487247769588	2.06801258133147	1.98171652382439	1.93165083397628	1.76589553491767	2.14259675210352	2.00022816069623	2.04019976480911	2.03199943363806	2.01656512730151	1.98852842441501	1.99458446726392	2.04224534712799	1.98156832422499	1.96388285296202	2.03216423365959	2.0346409448279	2.01600609423057	2.00847429848289	2.04142717561463	2.00126956076587	2.03569304024134	2.17978541855422	2.05848809708106	1.98783774036977	1.98150965922592	2.01642743442566	2.05096091677076	1.96754959301548	2.02855558674898	1.9754544285874	2.05280985278574	2.05551514258772
2	98323066	347573687	2.04015958012162	2.00772146760218	2.01138881473139	1.99487247769588	2.06801258133147	1.98171652382439	1.93165083397628	1.76589553491767	2.14259675210352	2.00022816069623	2.04019976480911	2.03199943363806	2.01656512730151	1.98852842441501	1.99458446726392	2.04224534712799	1.98156832422499	1.96388285296202	2.03216423365959	2.0346409448279	2.01600609423057	2.00847429848289	2.04142717561463	2.00126956076587	2.03569304024134	2.17978541855422	2.05848809708106	1.98783774036977	1.98150965922592	2.01642743442566	2.05096091677076	1.96754959301548	2.02855558674898	1.9754544285874	2.05280985278574	2.05551514258772
2	98871022	348121643	2.04015958012162	2.00772146760218	2.01138881473139	1.99487247769588	2.06801258133147	1.98171652382439	1.93165083397628	1.76589553491767	2.14259675210352	2.00022816069623	2.04019976480911	2.03199943363806	2.01656512730151	1.98852842441501	1.99458446726392	2.04224534712799	1.98156832422499	1.96388285296202	2.03216423365959	2.0346409448279	2.01600609423057	2.00847429848289	2.04142717561463	2.00126956076587	2.03569304024134	2.17978541855422	2.05848809708106	1.98783774036977	1.98150965922592	2.01642743442566	2.05096091677076	1.96754959301548	2.02855558674898	1.9754544285874	2.05280985278574	2.05551514258772
2	99408975	348659596	2.04015958012162	2.00772146760218	2.01138881473139	1.99487247769588	2.06801258133147	1.98171652382439	1.93165083397628	1.76589553491767	2.14259675210352	2.00022816069623	2.04019976480911	2.03199943363806	2.01656512730151	1.98852842441501	1.99458446726392	2.04224534712799	1.98156832422499	1.96388285296202	2.03216423365959	2.0346409448279	2.01600609423057	2.00847429848289	2.04142717561463	2.00126956076587	2.03569304024134	2.17978541855422	2.05848809708106	1.98783774036977	1.98150965922592	2.01642743442566	2.05096091677076	1.96754959301548	2.02855558674898	1.9754544285874	2.05280985278574	2.05551514258772
2	99997035	349247656	2.04015958012162	2.00772146760218	2.01138881473139	1.99487247769588	2.06801258133147	1.98171652382439	1.93165083397628	1.76589553491767	2.14259675210352	2.00022816069623	2.04019976480911	2.03199943363806	2.01656512730151	1.98852842441501	1.99458446726392	2.04224534712799	1.98156832422499	1.96388285296202	2.03216423365959	2.0346409448279	2.01600609423057	2.00847429848289	2.04142717561463	2.00126956076587	2.03569304024134	2.17978541855422	2.05848809708106	1.98783774036977	1.98150965922592	2.01642743442566	2.05096091677076	1.96754959301548	2.02855558674898	1.9754544285874	2.05280985278574	2.05551514258772
2	100541100	349791721	2.04015958012162	2.00772146760218	2.01138881473139	1.99487247769588	2.06801258133147	1.98171652382439	1.93165083397628	1.76589553491767	2.14259675210352	2.00022816069623	2.04019976480911	2.03199943363806	2.01656512730151	1.98852842441501	1.99458446726392	2.04224534712799	1.98156832422499	1.96388285296202	2.03216423365959	2.0346409448279	2.01600609423057	2.00847429848289	2.04142717561463	2.00126956076587	2.03569304024134	2.17978541855422	2.05848809708106	1.98783774036977	1.98150965922592	2.01642743442566	2.05096091677076	1.96754959301548	2.02855558674898	1.9754544285874	2.05280985278574	2.05551514258772
2	101099979	350350600	2.04015958012162	2.00772146760218	2.01138881473139	1.99487247769588	2.06801258133147	1.98171652382439	1.93165083397628	1.76589553491767	2.14259675210352	2.00022816069623	2.04019976480911	2.03199943363806	2.01656512730151	1.98852842441501	1.99458446726392	2.04224534712799	1.98156832422499	1.96388285296202	2.03216423365959	2.0346409448279	2.01600609423057	2.00847429848289	2.04142717561463	2.00126956076587	2.03569304024134	2.17978541855422	2.05848809708106	1.98783774036977	1.98150965922592	2.01642743442566	2.05096091677076	1.96754959301548	2.02855558674898	1.9754544285874	2.05280985278574	2.05551514258772
2	101647036	350897657	2.04015958012162	2.00772146760218	2.01138881473139	1.99487247769588	2.06801258133147	1.98171652382439	1.93165083397628	1.76589553491767	2.14259675210352	2.00022816069623	2.04019976480911	2.03199943363806	2.01656512730151	1.98852842441501	1.99458446726392	2.04224534712799	1.98156832422499	1.96388285296202	2.03216423365959	2.0346409448279	2.01600609423057	2.00847429848289	2.04142717561463	2.00126956076587	2.03569304024134	2.17978541855422	2.05848809708106	1.98783774036977	1.98150965922592	2.01642743442566	2.05096091677076	1.96754959301548	2.02855558674898	1.9754544285874	2.05280985278574	2.05551514258772
2	102222637	351473258	2.04015958012162	2.00772146760218	2.01138881473139	1.99487247769588	2.06801258133147	1.98171652382439	1.93165083397628	1.76589553491767	2.14259675210352	2.00022816069623	2.04019976480911	2.03199943363806	2.01656512730151	1.98852842441501	1.99458446726392	2.04224534712799	1.98156832422499	1.96388285296202	2.03216423365959	2.0346409448279	2.01600609423057	2.00847429848289	2.04142717561463	2.00126956076587	2.03569304024134	2.17978541855422	2.05848809708106	1.98783774036977	1.98150965922592	2.01642743442566	2.05096091677076	1.96754959301548	2.02855558674898	1.9754544285874	2.05280985278574	2.05551514258772
2	102761242	352011863	2.04015958012162	2.00772146760218	2.01138881473139	1.99487247769588	2.06801258133147	1.98171652382439	1.93165083397628	1.76589553491767	2.14259675210352	2.00022816069623	2.04019976480911	2.03199943363806	2.01656512730151	1.98852842441501	1.99458446726392	2.04224534712799	1.98156832422499	1.96388285296202	2.03216423365959	2.0346409448279	2.01600609423057	2.00847429848289	2.04142717561463	2.00126956076587	2.03569304024134	2.17978541855422	2.05848809708106	1.98783774036977	1.98150965922592	2.01642743442566	2.05096091677076	1.96754959301548	2.02855558674898	1.9754544285874	2.05280985278574	2.05551514258772
2	103295046	352545667	2.04015958012162	2.00772146760218	2.01138881473139	1.99487247769588	2.06801258133147	1.98171652382439	1.93165083397628	1.76589553491767	2.14259675210352	2.00022816069623	2.04019976480911	2.03199943363806	2.01656512730151	1.98852842441501	1.99458446726392	2.04224534712799	1.98156832422499	1.96388285296202	2.03216423365959	2.0346409448279	2.01600609423057	2.00847429848289	2.04142717561463	2.00126956076587	2.03569304024134	2.17978541855422	2.05848809708106	1.98783774036977	1.98150965922592	2.01642743442566	2.05096091677076	1.96754959301548	2.02855558674898	1.9754544285874	2.05280985278574	2.05551514258772
2	103831264	353081885	2.04015958012162	2.00772146760218	2.01138881473139	1.99487247769588	2.06801258133147	1.98171652382439	1.93165083397628	1.76589553491767	2.14259675210352	2.00022816069623	2.04019976480911	2.03199943363806	2.01656512730151	1.98852842441501	1.99458446726392	2.04224534712799	1.98156832422499	1.96388285296202	2.03216423365959	2.0346409448279	2.01600609423057	2.00847429848289	2.04142717561463	2.00126956076587	2.03569304024134	2.17978541855422	2.05848809708106	1.98783774036977	1.98150965922592	2.01642743442566	2.05096091677076	1.96754959301548	2.02855558674898	1.9754544285874	2.05280985278574	2.05551514258772
2	104365516	353616137	2.04015958012162	2.00772146760218	2.01138881473139	1.99487247769588	2.06801258133147	1.98171652382439	1.93165083397628	1.76589553491767	2.14259675210352	2.00022816069623	2.04019976480911	2.03199943363806	2.01656512730151	1.98852842441501	1.99458446726392	2.04224534712799	1.98156832422499	1.96388285296202	2.03216423365959	2.0346409448279	2.01600609423057	2.00847429848289	2.04142717561463	2.00126956076587	2.03569304024134	1.97241507066677	2.05848809708106	1.98783774036977	1.98150965922592	2.01642743442566	2.05096091677076	1.96754959301548	2.02855558674898	1.9754544285874	2.05280985278574	2.05551514258772
2	104882649	354133270	2.04015958012162	2.00772146760218	2.01138881473139	1.99487247769588	2.06801258133147	1.98171652382439	1.93165083397628	1.76589553491767	2.14259675210352	2.00022816069623	2.04019976480911	2.03199943363806	2.01656512730151	1.98852842441501	1.99458446726392	2.04224534712799	1.98156832422499	1.96388285296202	2.03216423365959	2.0346409448279	2.01600609423057	2.00847429848289	2.04142717561463	2.00126956076587	2.03569304024134	1.97241507066677	2.05848809708106	1.98783774036977	1.98150965922592	2.01642743442566	2.05096091677076	1.96754959301548	2.02855558674898	1.9754544285874	2.05280985278574	2.05551514258772
2	105411923	354662544	2.04015958012162	2.00772146760218	2.01138881473139	1.99487247769588	2.06801258133147	1.98171652382439	1.93165083397628	1.76589553491767	2.14259675210352	2.00022816069623	2.04019976480911	2.03199943363806	2.01656512730151	1.98852842441501	1.99458446726392	2.04224534712799	1.98156832422499	1.96388285296202	2.03216423365959	2.0346409448279	2.01600609423057	2.00847429848289	2.04142717561463	2.00126956076587	2.03569304024134	1.97241507066677	2.05848809708106	1.98783774036977	1.98150965922592	2.01642743442566	2.05096091677076	1.96754959301548	2.02855558674898	1.9754544285874	2.05280985278574	2.05551514258772
2	105954862	355205483	2.04015958012162	2.00772146760218	2.01138881473139	1.99487247769588	2.06801258133147	1.98171652382439	1.93165083397628	2.01030936011633	2.14259675210352	2.00022816069623	2.04019976480911	2.03199943363806	2.01656512730151	1.98852842441501	1.99458446726392	2.04224534712799	1.98156832422499	1.96388285296202	2.03216423365959	2.0346409448279	2.01600609423057	2.00847429848289	2.04142717561463	2.00126956076587	2.03569304024134	1.97241507066677	2.05848809708106	1.98783774036977	1.98150965922592	2.01642743442566	2.05096091677076	1.96754959301548	2.02855558674898	1.9754544285874	2.05280985278574	2.05551514258772
2	106485474	355736095	2.04015958012162	2.00772146760218	2.01138881473139	1.99487247769588	2.06801258133147	1.98171652382439	1.93165083397628	2.01030936011633	2.14259675210352	2.00022816069623	2.04019976480911	2.03199943363806	2.01656512730151	1.98852842441501	1.99458446726392	2.04224534712799	1.98156832422499	1.96388285296202	2.03216423365959	2.0346409448279	2.01600609423057	2.00847429848289	2.04142717561463	2.00126956076587	2.03569304024134	1.97241507066677	2.05848809708106	1.98783774036977	1.98150965922592	2.01642743442566	2.05096091677076	1.96754959301548	2.02855558674898	1.9754544285874	2.05280985278574	2.05551514258772
2	107171044	356421665	2.04015958012162	2.00772146760218	2.01138881473139	1.99487247769588	2.06801258133147	1.98171652382439	1.93165083397628	2.01030936011633	2.14259675210352	2.00022816069623	2.04019976480911	2.03199943363806	2.01656512730151	1.98852842441501	1.99458446726392	2.04224534712799	1.98156832422499	1.96388285296202	2.03216423365959	2.0346409448279	2.01600609423057	2.00847429848289	2.04142717561463	2.00126956076587	2.03569304024134	1.97241507066677	2.05848809708106	1.98783774036977	1.98150965922592	2.01642743442566	2.05096091677076	1.96754959301548	2.02855558674898	1.9754544285874	2.05280985278574	2.05551514258772
2	107700489	356951110	2.04015958012162	2.00772146760218	2.01138881473139	1.99487247769588	2.06801258133147	1.98171652382439	1.93165083397628	2.01030936011633	2.14259675210352	2.00022816069623	2.04019976480911	2.03199943363806	2.01656512730151	1.98852842441501	1.99458446726392	2.04224534712799	1.98156832422499	1.96388285296202	2.03216423365959	2.0346409448279	2.01600609423057	2.00847429848289	2.04142717561463	2.00126956076587	2.03569304024134	1.97241507066677	2.05848809708106	1.98783774036977	1.98150965922592	2.01642743442566	2.05096091677076	1.96754959301548	2.02855558674898	1.9754544285874	2.05280985278574	2.05551514258772
2	108232721	357483342	2.04015958012162	2.00772146760218	2.01138881473139	1.99487247769588	2.06801258133147	1.98171652382439	1.93165083397628	2.01030936011633	2.14259675210352	2.00022816069623	2.04019976480911	2.03199943363806	2.01656512730151	1.98852842441501	1.99458446726392	2.04224534712799	1.98156832422499	1.96388285296202	2.03216423365959	2.0346409448279	2.01600609423057	2.00847429848289	2.04142717561463	2.00126956076587	2.03569304024134	1.97241507066677	2.05848809708106	1.98783774036977	1.98150965922592	2.01642743442566	2.05096091677076	1.96754959301548	2.02855558674898	1.9754544285874	2.05280985278574	2.05551514258772
2	108854961	358105582	2.04015958012162	2.00772146760218	2.01138881473139	1.99487247769588	2.06801258133147	1.98171652382439	1.93165083397628	2.01030936011633	2.14259675210352	2.00022816069623	2.04019976480911	2.03199943363806	2.01656512730151	1.98852842441501	1.99458446726392	2.04224534712799	1.98156832422499	1.96388285296202	2.03216423365959	2.0346409448279	2.01600609423057	2.00847429848289	2.04142717561463	2.00126956076587	2.03569304024134	1.97241507066677	2.05848809708106	1.98783774036977	1.98150965922592	2.01642743442566	2.05096091677076	1.96754959301548	2.02855558674898	1.9754544285874	2.05280985278574	2.05551514258772
2	109500345	358750966	2.04015958012162	2.00772146760218	2.01138881473139	1.99487247769588	2.06801258133147	1.98171652382439	1.93165083397628	2.01030936011633	2.14259675210352	2.00022816069623	2.04019976480911	2.03199943363806	2.01656512730151	1.98852842441501	1.99458446726392	2.04224534712799	1.98156832422499	1.96388285296202	2.03216423365959	2.0346409448279	2.01600609423057	2.00847429848289	2.04142717561463	2.00126956076587	2.03569304024134	1.97241507066677	2.05848809708106	1.98783774036977	1.98150965922592	2.01642743442566	2.05096091677076	1.96754959301548	2.02855558674898	1.9754544285874	2.05280985278574	2.05551514258772
2	110039323	359289944	2.04015958012162	2.00772146760218	2.01138881473139	1.99487247769588	2.06801258133147	1.98171652382439	1.93165083397628	2.01030936011633	2.14259675210352	2.00022816069623	2.04019976480911	2.03199943363806	2.01656512730151	1.98852842441501	1.99458446726392	2.04224534712799	1.98156832422499	1.96388285296202	2.03216423365959	2.0346409448279	2.01600609423057	2.00847429848289	2.04142717561463	2.00126956076587	2.03569304024134	1.97241507066677	2.05848809708106	1.98783774036977	1.98150965922592	2.01642743442566	2.05096091677076	1.96754959301548	2.02855558674898	1.9754544285874	2.05280985278574	2.05551514258772
2	111486466	360737087	2.04015958012162	2.00772146760218	2.01138881473139	1.99487247769588	2.06801258133147	1.98171652382439	1.93165083397628	2.01030936011633	2.14259675210352	2.00022816069623	2.04019976480911	2.03199943363806	2.01656512730151	1.98852842441501	1.99458446726392	2.04224534712799	1.98156832422499	1.96388285296202	2.03216423365959	2.0346409448279	2.01600609423057	2.00847429848289	2.04142717561463	2.00126956076587	2.03569304024134	1.97241507066677	2.05848809708106	1.98783774036977	1.98150965922592	2.01642743442566	2.05096091677076	1.96754959301548	2.02855558674898	1.9754544285874	2.05280985278574	2.05551514258772
2	112034430	361285051	2.04015958012162	2.00772146760218	2.01138881473139	1.99487247769588	2.06801258133147	1.98171652382439	1.93165083397628	2.01030936011633	2.14259675210352	2.00022816069623	2.04019976480911	2.03199943363806	2.01656512730151	1.98852842441501	1.99458446726392	2.04224534712799	1.98156832422499	1.96388285296202	2.03216423365959	2.0346409448279	2.01600609423057	2.00847429848289	2.04142717561463	2.00126956076587	2.03569304024134	1.97241507066677	2.05848809708106	1.98783774036977	1.98150965922592	2.01642743442566	2.05096091677076	1.96754959301548	2.02855558674898	1.9754544285874	2.05280985278574	2.05551514258772
2	112979949	362230570	2.04015958012162	2.00772146760218	2.01138881473139	1.99487247769588	2.06801258133147	1.98171652382439	1.93165083397628	2.01030936011633	2.14259675210352	2.00022816069623	2.04019976480911	2.03199943363806	2.01656512730151	1.98852842441501	1.99458446726392	2.04224534712799	1.98156832422499	1.96388285296202	2.03216423365959	2.0346409448279	2.01600609423057	2.00847429848289	2.04142717561463	2.00126956076587	2.03569304024134	1.97241507066677	2.05848809708106	1.98783774036977	1.98150965922592	2.01642743442566	2.05096091677076	1.96754959301548	2.02855558674898	1.9754544285874	2.05280985278574	2.05551514258772
2	113642717	362893338	2.04015958012162	2.00772146760218	2.01138881473139	1.99487247769588	2.06801258133147	1.98171652382439	1.93165083397628	2.01030936011633	2.14259675210352	2.00022816069623	2.04019976480911	2.03199943363806	2.01656512730151	1.98852842441501	1.99458446726392	2.04224534712799	1.98156832422499	1.96388285296202	2.03216423365959	2.0346409448279	2.01600609423057	2.00847429848289	2.04142717561463	2.00126956076587	2.03569304024134	1.97241507066677	2.05848809708106	1.98783774036977	1.98150965922592	2.01642743442566	2.05096091677076	1.96754959301548	2.02855558674898	1.9754544285874	2.05280985278574	2.05551514258772
2	114421244	363671865	2.04015958012162	2.00772146760218	2.01138881473139	1.99487247769588	2.06801258133147	1.98171652382439	1.93165083397628	2.01030936011633	2.14259675210352	2.00022816069623	2.04019976480911	2.03199943363806	2.01656512730151	1.98852842441501	1.99458446726392	2.04224534712799	1.98156832422499	1.96388285296202	2.03216423365959	2.0346409448279	2.01600609423057	2.00847429848289	2.04142717561463	2.00126956076587	2.03569304024134	1.97241507066677	2.05848809708106	1.98783774036977	1.98150965922592	2.01642743442566	2.05096091677076	1.96754959301548	2.02855558674898	1.9754544285874	2.05280985278574	2.05551514258772
2	114981733	364232354	2.04015958012162	2.00772146760218	2.01138881473139	1.99487247769588	2.06801258133147	1.98171652382439	1.93165083397628	2.01030936011633	2.14259675210352	2.00022816069623	2.04019976480911	2.03199943363806	2.01656512730151	1.98852842441501	1.99458446726392	2.04224534712799	1.98156832422499	1.96388285296202	2.03216423365959	2.0346409448279	2.01600609423057	2.00847429848289	2.04142717561463	2.00126956076587	2.03569304024134	1.97241507066677	2.05848809708106	1.98783774036977	1.98150965922592	2.01642743442566	2.05096091677076	1.96754959301548	2.02855558674898	1.9754544285874	2.05280985278574	2.05551514258772
2	115521281	364771902	2.04015958012162	2.00772146760218	2.01138881473139	1.99487247769588	2.06801258133147	1.98171652382439	1.93165083397628	2.01030936011633	2.14259675210352	2.00022816069623	2.04019976480911	2.03199943363806	2.01656512730151	1.98852842441501	1.99458446726392	2.04224534712799	1.98156832422499	1.96388285296202	2.03216423365959	2.0346409448279	2.01600609423057	2.00847429848289	2.04142717561463	2.00126956076587	2.03569304024134	1.97241507066677	2.05848809708106	1.98783774036977	1.98150965922592	2.01642743442566	2.05096091677076	1.96754959301548	2.02855558674898	1.9754544285874	2.05280985278574	2.05551514258772
2	116058398	365309019	2.04015958012162	2.00772146760218	2.01138881473139	1.99487247769588	2.06801258133147	1.98171652382439	1.93165083397628	2.01030936011633	2.14259675210352	2.00022816069623	2.04019976480911	2.03199943363806	2.01656512730151	1.98852842441501	1.99458446726392	2.04224534712799	1.98156832422499	1.96388285296202	2.03216423365959	2.0346409448279	2.01600609423057	2.00847429848289	2.04142717561463	2.00126956076587	2.03569304024134	1.97241507066677	2.05848809708106	1.98783774036977	1.98150965922592	2.01642743442566	2.05096091677076	1.96754959301548	2.02855558674898	1.9754544285874	2.05280985278574	2.05551514258772
2	116599094	365849715	2.04015958012162	2.00772146760218	2.01138881473139	1.99487247769588	2.06801258133147	1.98171652382439	1.93165083397628	2.01030936011633	2.14259675210352	2.00022816069623	2.04019976480911	2.03199943363806	2.01656512730151	1.98852842441501	1.99458446726392	2.04224534712799	1.98156832422499	1.96388285296202	2.03216423365959	2.0346409448279	2.01600609423057	2.00847429848289	2.04142717561463	2.00126956076587	2.03569304024134	1.97241507066677	2.05848809708106	1.98783774036977	1.98150965922592	2.01642743442566	2.05096091677076	1.96754959301548	2.02855558674898	1.9754544285874	2.05280985278574	2.05551514258772
2	117158651	366409272	2.04015958012162	2.00772146760218	2.01138881473139	1.99487247769588	2.06801258133147	1.98171652382439	1.93165083397628	2.01030936011633	2.14259675210352	2.00022816069623	2.04019976480911	2.03199943363806	2.01656512730151	1.98852842441501	1.99458446726392	2.04224534712799	1.98156832422499	1.96388285296202	2.03216423365959	2.0346409448279	2.01600609423057	2.00847429848289	2.04142717561463	2.00126956076587	2.03569304024134	1.97241507066677	2.05848809708106	1.98783774036977	1.98150965922592	2.01642743442566	2.05096091677076	1.96754959301548	2.02855558674898	1.9754544285874	2.05280985278574	2.05551514258772
2	117698021	366948642	2.04015958012162	2.00772146760218	2.01138881473139	1.99487247769588	2.06801258133147	1.98171652382439	1.93165083397628	2.01030936011633	2.14259675210352	2.00022816069623	2.04019976480911	2.03199943363806	2.01656512730151	1.98852842441501	1.99458446726392	2.04224534712799	1.98156832422499	1.96388285296202	2.03216423365959	2.0346409448279	2.01600609423057	2.00847429848289	2.04142717561463	2.00126956076587	2.03569304024134	1.97241507066677	2.05848809708106	1.98783774036977	1.98150965922592	2.01642743442566	2.05096091677076	1.96754959301548	2.02855558674898	1.9754544285874	2.05280985278574	2.05551514258772
2	118249269	367499890	2.04015958012162	2.00772146760218	2.01138881473139	1.99487247769588	2.06801258133147	1.98171652382439	1.93165083397628	2.01030936011633	2.14259675210352	2.00022816069623	2.04019976480911	2.03199943363806	2.01656512730151	1.98852842441501	1.99458446726392	2.04224534712799	1.98156832422499	1.96388285296202	2.03216423365959	2.0346409448279	2.01600609423057	2.00847429848289	2.04142717561463	2.00126956076587	2.03569304024134	1.97241507066677	2.05848809708106	1.98783774036977	1.98150965922592	2.01642743442566	2.05096091677076	1.96754959301548	2.02855558674898	1.9754544285874	2.05280985278574	2.05551514258772
2	118832402	368083023	2.04015958012162	2.00772146760218	2.01138881473139	1.99487247769588	2.06801258133147	1.98171652382439	1.93165083397628	2.01030936011633	2.14259675210352	2.00022816069623	2.04019976480911	2.03199943363806	2.01656512730151	1.98852842441501	1.99458446726392	2.04224534712799	2.34128408867271	1.96388285296202	2.03216423365959	2.0346409448279	2.01600609423057	2.00847429848289	2.04142717561463	2.00126956076587	2.03569304024134	1.97241507066677	2.05848809708106	1.98783774036977	1.98150965922592	2.01642743442566	2.05096091677076	1.96754959301548	2.02855558674898	1.9754544285874	2.05280985278574	2.05551514258772
2	119368054	368618675	2.04015958012162	2.00772146760218	2.01138881473139	1.99487247769588	2.06801258133147	1.98171652382439	1.93165083397628	2.01030936011633	2.14259675210352	2.00022816069623	2.04019976480911	2.03199943363806	2.01656512730151	1.98852842441501	1.99458446726392	2.04224534712799	2.34128408867271	1.96388285296202	2.03216423365959	2.0346409448279	2.01600609423057	2.00847429848289	2.04142717561463	2.00126956076587	2.03569304024134	1.97241507066677	2.05848809708106	1.98783774036977	1.98150965922592	2.01642743442566	2.05096091677076	1.96754959301548	2.02855558674898	1.9754544285874	2.05280985278574	2.05551514258772
2	119909545	369160166	2.04015958012162	2.00772146760218	2.01138881473139	1.99487247769588	2.06801258133147	1.98171652382439	1.93165083397628	2.01030936011633	2.14259675210352	2.00022816069623	2.04019976480911	2.03199943363806	2.01656512730151	1.98852842441501	1.99458446726392	2.04224534712799	2.34128408867271	1.96388285296202	2.03216423365959	2.0346409448279	2.01600609423057	2.00847429848289	2.04142717561463	2.00126956076587	2.03569304024134	1.97241507066677	2.05848809708106	1.98783774036977	1.98150965922592	2.01642743442566	2.05096091677076	1.96754959301548	2.02855558674898	1.9754544285874	2.05280985278574	2.05551514258772
2	120446505	369697126	2.04015958012162	2.00772146760218	2.01138881473139	1.99487247769588	2.06801258133147	1.98171652382439	1.93165083397628	2.01030936011633	2.14259675210352	2.00022816069623	2.04019976480911	2.03199943363806	2.01656512730151	1.98852842441501	1.99458446726392	2.04224534712799	2.34128408867271	1.96388285296202	2.03216423365959	2.0346409448279	2.01600609423057	2.00847429848289	2.04142717561463	2.00126956076587	2.03569304024134	1.97241507066677	2.05848809708106	1.98783774036977	1.98150965922592	2.01642743442566	2.05096091677076	1.96754959301548	2.02855558674898	1.9754544285874	2.05280985278574	2.05551514258772
2	121008321	370258942	2.04015958012162	2.00772146760218	2.01138881473139	1.99487247769588	2.06801258133147	1.98171652382439	1.93165083397628	2.01030936011633	2.14259675210352	2.00022816069623	2.04019976480911	2.03199943363806	2.01656512730151	1.98852842441501	1.99458446726392	2.04224534712799	2.34128408867271	1.96388285296202	2.03216423365959	2.0346409448279	2.01600609423057	2.00847429848289	2.04142717561463	2.00126956076587	2.03569304024134	1.97241507066677	2.05848809708106	1.98783774036977	1.98150965922592	2.01642743442566	2.05096091677076	1.96754959301548	2.02855558674898	1.9754544285874	2.05280985278574	2.05551514258772
2	121529547	370780168	2.04015958012162	2.00772146760218	2.01138881473139	1.99487247769588	2.06801258133147	1.98171652382439	1.93165083397628	2.01030936011633	2.53397097599417	2.00022816069623	2.04019976480911	2.03199943363806	2.01656512730151	1.98852842441501	1.99458446726392	2.04224534712799	2.34128408867271	1.96388285296202	2.03216423365959	2.0346409448279	2.01600609423057	2.00847429848289	2.04142717561463	2.00126956076587	2.03569304024134	1.97241507066677	2.05848809708106	1.98783774036977	1.98150965922592	2.01642743442566	2.05096091677076	1.96754959301548	2.02855558674898	1.9754544285874	2.05280985278574	2.05551514258772
2	122055359	371305980	2.04015958012162	2.00772146760218	2.01138881473139	1.99487247769588	2.06801258133147	1.98171652382439	1.93165083397628	2.01030936011633	2.53397097599417	2.00022816069623	2.04019976480911	2.03199943363806	2.01656512730151	1.98852842441501	1.99458446726392	2.04224534712799	2.34128408867271	1.96388285296202	2.03216423365959	2.0346409448279	2.01600609423057	2.00847429848289	2.04142717561463	2.00126956076587	2.03569304024134	1.97241507066677	2.05848809708106	1.98783774036977	1.98150965922592	2.01642743442566	2.05096091677076	1.96754959301548	2.02855558674898	1.9754544285874	2.05280985278574	2.05551514258772
2	122619502	371870123	2.04015958012162	2.00772146760218	2.01138881473139	1.99487247769588	2.06801258133147	1.98171652382439	1.93165083397628	2.01030936011633	2.53397097599417	2.00022816069623	2.04019976480911	2.03199943363806	2.01656512730151	1.98852842441501	1.99458446726392	2.04224534712799	2.34128408867271	1.96388285296202	2.03216423365959	2.0346409448279	2.01600609423057	2.00847429848289	2.04142717561463	2.00126956076587	2.03569304024134	1.97241507066677	2.05848809708106	1.98783774036977	1.98150965922592	2.01642743442566	2.05096091677076	1.96754959301548	2.02855558674898	1.9754544285874	2.05280985278574	2.05551514258772
2	123173653	372424274	2.04015958012162	2.00772146760218	2.01138881473139	1.99487247769588	2.06801258133147	1.98171652382439	1.93165083397628	2.01030936011633	2.53397097599417	2.00022816069623	2.04019976480911	2.03199943363806	2.01656512730151	1.98852842441501	1.99458446726392	2.04224534712799	2.34128408867271	1.96388285296202	2.03216423365959	2.0346409448279	2.01600609423057	2.00847429848289	2.04142717561463	2.00126956076587	2.03569304024134	1.97241507066677	2.05848809708106	1.98783774036977	1.98150965922592	2.01642743442566	2.05096091677076	1.96754959301548	2.02855558674898	1.9754544285874	2.05280985278574	2.05551514258772
2	123700917	372951538	2.04015958012162	2.00772146760218	2.01138881473139	1.99487247769588	2.06801258133147	1.98171652382439	1.93165083397628	2.01030936011633	2.53397097599417	2.00022816069623	2.04019976480911	2.03199943363806	2.01656512730151	1.98852842441501	1.99458446726392	2.04224534712799	2.34128408867271	1.96388285296202	2.03216423365959	2.0346409448279	2.01600609423057	2.00847429848289	2.04142717561463	2.00126956076587	2.03569304024134	1.97241507066677	2.05848809708106	1.98783774036977	1.98150965922592	2.01642743442566	2.05096091677076	1.96754959301548	2.02855558674898	1.9754544285874	2.05280985278574	2.05551514258772
2	124234974	373485595	2.04015958012162	2.00772146760218	2.01138881473139	1.99487247769588	2.06801258133147	1.98171652382439	1.93165083397628	2.01030936011633	2.53397097599417	2.00022816069623	2.04019976480911	2.03199943363806	2.01656512730151	1.98852842441501	1.99458446726392	2.04224534712799	2.34128408867271	1.96388285296202	2.03216423365959	2.0346409448279	2.01600609423057	2.00847429848289	2.04142717561463	2.00126956076587	2.03569304024134	1.97241507066677	2.05848809708106	1.98783774036977	1.98150965922592	2.01642743442566	2.05096091677076	1.96754959301548	2.02855558674898	1.9754544285874	2.05280985278574	2.05551514258772
2	124775945	374026566	2.04015958012162	2.00772146760218	2.01138881473139	1.99487247769588	2.06801258133147	1.98171652382439	1.93165083397628	2.01030936011633	2.53397097599417	2.00022816069623	2.04019976480911	2.03199943363806	2.01656512730151	1.98852842441501	1.99458446726392	2.04224534712799	2.34128408867271	1.96388285296202	2.03216423365959	2.0346409448279	2.01600609423057	2.00847429848289	2.04142717561463	2.00126956076587	2.03569304024134	1.97241507066677	2.05848809708106	1.98783774036977	1.98150965922592	2.01642743442566	2.05096091677076	1.96754959301548	2.02855558674898	1.9754544285874	2.05280985278574	2.05551514258772
2	125318556	374569177	2.04015958012162	2.00772146760218	2.01138881473139	1.99487247769588	2.06801258133147	1.98171652382439	1.93165083397628	2.01030936011633	2.53397097599417	2.00022816069623	2.04019976480911	2.03199943363806	2.01656512730151	1.98852842441501	1.99458446726392	2.04224534712799	2.34128408867271	1.96388285296202	2.03216423365959	2.0346409448279	2.01600609423057	2.00847429848289	2.04142717561463	2.00126956076587	2.03569304024134	1.97241507066677	2.05848809708106	1.98783774036977	1.98150965922592	2.01642743442566	2.05096091677076	1.96754959301548	2.02855558674898	1.9754544285874	2.05280985278574	2.05551514258772
2	125851486	375102107	2.04015958012162	2.00772146760218	2.01138881473139	1.99487247769588	2.06801258133147	1.98171652382439	1.93165083397628	2.01030936011633	2.53397097599417	2.00022816069623	2.04019976480911	2.03199943363806	2.01656512730151	1.98852842441501	1.99458446726392	2.04224534712799	2.34128408867271	1.96388285296202	2.03216423365959	2.0346409448279	2.01600609423057	2.00847429848289	2.04142717561463	2.00126956076587	2.03569304024134	1.97241507066677	2.05848809708106	1.98783774036977	1.98150965922592	2.01642743442566	2.05096091677076	1.96754959301548	2.02855558674898	1.9754544285874	2.05280985278574	2.05551514258772
2	126389253	375639874	2.04015958012162	2.00772146760218	2.01138881473139	1.99487247769588	2.06801258133147	1.98171652382439	1.93165083397628	2.01030936011633	1.99653726519479	2.00022816069623	2.04019976480911	2.03199943363806	2.01656512730151	1.98852842441501	1.99458446726392	2.04224534712799	2.34128408867271	1.96388285296202	2.03216423365959	2.0346409448279	2.01600609423057	2.00847429848289	2.04142717561463	2.00126956076587	2.03569304024134	1.97241507066677	2.05848809708106	1.98783774036977	1.98150965922592	2.01642743442566	2.05096091677076	1.96754959301548	2.02855558674898	1.9754544285874	2.05280985278574	2.05551514258772
2	126931958	376182579	2.04015958012162	2.00772146760218	2.01138881473139	1.99487247769588	2.06801258133147	1.98171652382439	1.93165083397628	2.01030936011633	1.99653726519479	2.00022816069623	2.04019976480911	2.03199943363806	2.01656512730151	1.98852842441501	1.99458446726392	2.04224534712799	1.98976768640918	1.96388285296202	2.03216423365959	2.0346409448279	2.01600609423057	2.00847429848289	2.04142717561463	2.00126956076587	2.03569304024134	1.97241507066677	2.05848809708106	1.98783774036977	1.98150965922592	2.01642743442566	2.05096091677076	1.96754959301548	2.02855558674898	1.9754544285874	2.05280985278574	2.05551514258772
2	127476166	376726787	2.04015958012162	2.00772146760218	2.01138881473139	1.99487247769588	2.06801258133147	1.98171652382439	1.93165083397628	2.01030936011633	1.99653726519479	2.00022816069623	2.04019976480911	2.03199943363806	2.01656512730151	1.98852842441501	1.99458446726392	2.04224534712799	1.98976768640918	1.96388285296202	2.03216423365959	2.0346409448279	2.01600609423057	2.00847429848289	2.04142717561463	2.00126956076587	2.03569304024134	1.97241507066677	2.05848809708106	1.98783774036977	1.98150965922592	2.01642743442566	2.05096091677076	1.96754959301548	2.02855558674898	1.9754544285874	2.05280985278574	2.05551514258772
2	128012474	377263095	2.04015958012162	2.00772146760218	2.01138881473139	1.99487247769588	2.06801258133147	1.98171652382439	1.93165083397628	2.01030936011633	1.99653726519479	2.00022816069623	2.04019976480911	2.03199943363806	2.01656512730151	1.98852842441501	1.99458446726392	2.04224534712799	1.98976768640918	1.96388285296202	2.03216423365959	2.0346409448279	2.01600609423057	2.00847429848289	2.04142717561463	2.00126956076587	2.03569304024134	1.97241507066677	2.05848809708106	1.98783774036977	1.98150965922592	2.01642743442566	2.05096091677076	1.96754959301548	2.02855558674898	1.9754544285874	2.05280985278574	2.05551514258772
2	128559916	377810537	2.04015958012162	2.00772146760218	2.01138881473139	1.99487247769588	2.06801258133147	1.98171652382439	1.93165083397628	2.01030936011633	1.99653726519479	2.00022816069623	2.04019976480911	2.03199943363806	2.01656512730151	1.98852842441501	1.99458446726392	2.04224534712799	1.98976768640918	1.96388285296202	2.03216423365959	2.0346409448279	2.01600609423057	2.00847429848289	2.04142717561463	2.00126956076587	2.03569304024134	1.97241507066677	2.05848809708106	1.98783774036977	1.98150965922592	2.01642743442566	2.05096091677076	1.96754959301548	2.02855558674898	1.9754544285874	2.05280985278574	2.05551514258772
2	129137567	378388188	2.04015958012162	2.00772146760218	2.01138881473139	1.99487247769588	2.06801258133147	1.98171652382439	1.93165083397628	2.01030936011633	1.99653726519479	2.00022816069623	2.04019976480911	2.03199943363806	2.01656512730151	1.98852842441501	1.99458446726392	2.04224534712799	1.98976768640918	1.96388285296202	2.03216423365959	2.0346409448279	2.01600609423057	2.00847429848289	2.04142717561463	2.00126956076587	2.03569304024134	1.97241507066677	2.05848809708106	1.98783774036977	1.98150965922592	2.01642743442566	2.05096091677076	1.96754959301548	2.02855558674898	1.9754544285874	2.05280985278574	2.05551514258772
2	129685075	378935696	2.04015958012162	2.00772146760218	2.01138881473139	1.99487247769588	2.06801258133147	1.98171652382439	1.93165083397628	2.01030936011633	1.99653726519479	2.00022816069623	2.04019976480911	2.03199943363806	2.01656512730151	1.98852842441501	1.99458446726392	2.04224534712799	1.98976768640918	1.96388285296202	2.03216423365959	2.0346409448279	2.01600609423057	2.00847429848289	2.04142717561463	2.00126956076587	2.03569304024134	1.97241507066677	2.05848809708106	1.98783774036977	1.98150965922592	2.01642743442566	2.05096091677076	1.96754959301548	2.02855558674898	1.9754544285874	2.05280985278574	2.05551514258772
2	130234094	379484715	2.04015958012162	2.00772146760218	2.01138881473139	1.99487247769588	2.06801258133147	1.98171652382439	1.93165083397628	2.01030936011633	1.99653726519479	2.00022816069623	2.04019976480911	2.03199943363806	2.01656512730151	1.98852842441501	1.99458446726392	2.04224534712799	1.98976768640918	1.96388285296202	2.03216423365959	2.0346409448279	2.01600609423057	2.00847429848289	2.04142717561463	2.00126956076587	2.03569304024134	1.97241507066677	2.05848809708106	1.98783774036977	1.98150965922592	2.01642743442566	2.05096091677076	1.96754959301548	2.02855558674898	1.9754544285874	2.05280985278574	2.05551514258772
2	130923447	380174068	2.04015958012162	2.00772146760218	2.01138881473139	1.99487247769588	2.06801258133147	1.98171652382439	1.93165083397628	2.01030936011633	1.99653726519479	2.00022816069623	2.04019976480911	2.03199943363806	2.01656512730151	1.98852842441501	1.99458446726392	2.04224534712799	1.98976768640918	1.96388285296202	2.03216423365959	2.0346409448279	2.01600609423057	2.00847429848289	2.04142717561463	2.00126956076587	2.03569304024134	1.97241507066677	2.05848809708106	1.98783774036977	1.98150965922592	2.01642743442566	2.05096091677076	1.96754959301548	2.02855558674898	1.9754544285874	2.05280985278574	2.05551514258772
2	131829809	381080430	2.04015958012162	2.00772146760218	2.01138881473139	1.99487247769588	2.06801258133147	1.98171652382439	1.93165083397628	2.01030936011633	1.99653726519479	2.00022816069623	2.04019976480911	2.03199943363806	2.01656512730151	1.98852842441501	1.99458446726392	2.04224534712799	1.98976768640918	1.96388285296202	2.03216423365959	2.0346409448279	2.01600609423057	2.00847429848289	2.04142717561463	2.00126956076587	2.03569304024134	1.97241507066677	2.05848809708106	1.98783774036977	1.98150965922592	2.01642743442566	2.05096091677076	1.96754959301548	2.02855558674898	1.9754544285874	2.05280985278574	2.05551514258772
2	132906952	382157573	2.04015958012162	2.00772146760218	2.01138881473139	1.99487247769588	2.06801258133147	1.98171652382439	1.93165083397628	2.01030936011633	1.99653726519479	2.00022816069623	2.04019976480911	2.03199943363806	2.01656512730151	1.98852842441501	1.99458446726392	2.04224534712799	1.98976768640918	1.96388285296202	2.03216423365959	2.0346409448279	2.01600609423057	2.00847429848289	2.04142717561463	2.00126956076587	2.03569304024134	1.97241507066677	2.05848809708106	1.98783774036977	1.98150965922592	2.01642743442566	2.05096091677076	1.96754959301548	2.02855558674898	1.9754544285874	2.05280985278574	2.05551514258772
2	133530934	382781555	2.04015958012162	2.00772146760218	2.01138881473139	1.99487247769588	2.06801258133147	1.98171652382439	1.93165083397628	2.01030936011633	1.99653726519479	2.00022816069623	2.04019976480911	2.03199943363806	2.01656512730151	1.98852842441501	1.99458446726392	2.04224534712799	1.98976768640918	1.96388285296202	2.03216423365959	2.0346409448279	2.01600609423057	2.00847429848289	2.04142717561463	2.00126956076587	2.03569304024134	1.97241507066677	2.05848809708106	1.98783774036977	1.98150965922592	2.01642743442566	2.05096091677076	1.96754959301548	2.02855558674898	1.9754544285874	2.05280985278574	2.05551514258772
2	134055876	383306497	2.04015958012162	2.00772146760218	2.01138881473139	1.99487247769588	2.06801258133147	1.98171652382439	1.93165083397628	2.01030936011633	1.99653726519479	2.00022816069623	2.04019976480911	2.03199943363806	2.01656512730151	1.98852842441501	1.99458446726392	2.04224534712799	1.98976768640918	1.96388285296202	2.03216423365959	2.0346409448279	2.01600609423057	2.00847429848289	2.04142717561463	2.00126956076587	2.03569304024134	1.97241507066677	2.05848809708106	1.98783774036977	1.98150965922592	2.01642743442566	2.05096091677076	1.96754959301548	2.02855558674898	1.9754544285874	2.05280985278574	2.05551514258772
2	134598024	383848645	2.04015958012162	2.00772146760218	2.01138881473139	1.99487247769588	2.06801258133147	1.98171652382439	1.93165083397628	2.01030936011633	1.99653726519479	2.00022816069623	2.04019976480911	2.03199943363806	2.01656512730151	1.98852842441501	1.99458446726392	2.04224534712799	1.98976768640918	1.96388285296202	2.03216423365959	2.0346409448279	2.01600609423057	2.00847429848289	2.04142717561463	2.00126956076587	2.03569304024134	1.97241507066677	2.05848809708106	1.98783774036977	1.98150965922592	2.01642743442566	2.05096091677076	1.96754959301548	2.02855558674898	1.9754544285874	2.05280985278574	2.05551514258772
2	135142146	384392767	2.04015958012162	2.00772146760218	2.01138881473139	1.99487247769588	2.06801258133147	1.98171652382439	1.93165083397628	2.01030936011633	1.99653726519479	2.00022816069623	2.04019976480911	2.03199943363806	2.01656512730151	1.98852842441501	1.99458446726392	2.04224534712799	1.98976768640918	1.96388285296202	2.03216423365959	2.0346409448279	2.01600609423057	2.00847429848289	2.04142717561463	2.00126956076587	2.03569304024134	1.97241507066677	2.05848809708106	1.98783774036977	1.98150965922592	2.01642743442566	2.05096091677076	1.96754959301548	2.02855558674898	1.9754544285874	2.05280985278574	2.05551514258772
2	135698021	384948642	2.04015958012162	2.00772146760218	2.01138881473139	1.99487247769588	2.06801258133147	1.98171652382439	1.93165083397628	2.01030936011633	1.99653726519479	2.00022816069623	2.04019976480911	2.03199943363806	2.01656512730151	1.98852842441501	1.99458446726392	2.04224534712799	1.98976768640918	1.96388285296202	2.03216423365959	2.0346409448279	2.01600609423057	2.00847429848289	2.04142717561463	2.00126956076587	2.03569304024134	1.97241507066677	2.05848809708106	1.98783774036977	1.98150965922592	2.01642743442566	2.05096091677076	1.96754959301548	2.02855558674898	1.9754544285874	2.05280985278574	2.05551514258772
2	136296498	385547119	2.04015958012162	2.00772146760218	2.01138881473139	1.99487247769588	2.06801258133147	1.98171652382439	1.93165083397628	2.01030936011633	1.99653726519479	2.00022816069623	2.04019976480911	2.03199943363806	2.01656512730151	1.98852842441501	1.99458446726392	2.04224534712799	1.98976768640918	1.96388285296202	2.03216423365959	2.0346409448279	2.01600609423057	2.00847429848289	2.04142717561463	2.00126956076587	2.03569304024134	1.97241507066677	2.05848809708106	1.98783774036977	1.98150965922592	2.01642743442566	2.05096091677076	1.96754959301548	2.02855558674898	1.9754544285874	2.05280985278574	2.05551514258772
2	136852209	386102830	2.04015958012162	2.00772146760218	2.01138881473139	1.99487247769588	2.06801258133147	1.98171652382439	1.93165083397628	2.01030936011633	1.99653726519479	2.00022816069623	2.04019976480911	2.03199943363806	2.01656512730151	1.98852842441501	1.99458446726392	2.04224534712799	1.98976768640918	1.96388285296202	2.03216423365959	2.0346409448279	2.01600609423057	2.00847429848289	2.04142717561463	2.00126956076587	2.03569304024134	1.97241507066677	2.05848809708106	1.98783774036977	1.98150965922592	2.01642743442566	2.05096091677076	1.96754959301548	2.02855558674898	1.9754544285874	2.05280985278574	2.05551514258772
2	137390007	386640628	2.04015958012162	2.00772146760218	2.01138881473139	1.99487247769588	2.06801258133147	1.98171652382439	1.93165083397628	2.01030936011633	1.99653726519479	2.00022816069623	2.04019976480911	2.03199943363806	2.01656512730151	1.98852842441501	1.99458446726392	2.04224534712799	1.98976768640918	1.96388285296202	2.03216423365959	2.0346409448279	2.01600609423057	2.00847429848289	2.04142717561463	2.00126956076587	2.03569304024134	1.97241507066677	2.05848809708106	1.98783774036977	1.98150965922592	2.01642743442566	2.05096091677076	1.96754959301548	2.02855558674898	1.9754544285874	2.05280985278574	2.05551514258772
2	137933757	387184378	2.04015958012162	2.00772146760218	2.01138881473139	1.99487247769588	2.06801258133147	1.98171652382439	1.93165083397628	2.01030936011633	1.99653726519479	2.00022816069623	2.04019976480911	2.03199943363806	2.01656512730151	1.98852842441501	1.99458446726392	2.04224534712799	1.98976768640918	1.96388285296202	2.03216423365959	2.0346409448279	2.01600609423057	2.00847429848289	2.04142717561463	2.00126956076587	2.03569304024134	1.97241507066677	2.05848809708106	1.98783774036977	1.98150965922592	2.01642743442566	2.05096091677076	1.96754959301548	1.59217619755756	1.9754544285874	2.05280985278574	2.05551514258772
2	138492019	387742640	2.04015958012162	2.00772146760218	2.01138881473139	1.99487247769588	2.06801258133147	1.98171652382439	1.93165083397628	2.01030936011633	1.99653726519479	2.00022816069623	2.04019976480911	2.03199943363806	2.01656512730151	1.98852842441501	1.99458446726392	2.04224534712799	1.98976768640918	1.96388285296202	2.03216423365959	2.0346409448279	2.01600609423057	2.00847429848289	2.04142717561463	2.00126956076587	2.03569304024134	1.97241507066677	2.05848809708106	1.98783774036977	1.98150965922592	2.01642743442566	2.05096091677076	1.96754959301548	1.59217619755756	1.9754544285874	2.05280985278574	2.05551514258772
2	139027714	388278335	2.04015958012162	2.00772146760218	2.01138881473139	1.99487247769588	2.06801258133147	1.98171652382439	1.93165083397628	2.01030936011633	1.99653726519479	2.00022816069623	2.04019976480911	2.03199943363806	2.01656512730151	1.98852842441501	1.99458446726392	2.04224534712799	1.98976768640918	1.96388285296202	2.03216423365959	2.0346409448279	2.01600609423057	2.00847429848289	2.04142717561463	2.00126956076587	2.03569304024134	1.97241507066677	2.05848809708106	1.98783774036977	1.98150965922592	2.01642743442566	2.05096091677076	1.96754959301548	1.59217619755756	1.9754544285874	2.05280985278574	2.05551514258772
2	139567407	388818028	2.04015958012162	2.00772146760218	2.01138881473139	1.99487247769588	2.06801258133147	1.98171652382439	1.93165083397628	2.01030936011633	1.99653726519479	2.00022816069623	2.04019976480911	2.03199943363806	2.01656512730151	1.98852842441501	1.99458446726392	2.04224534712799	1.98976768640918	1.96388285296202	2.03216423365959	2.0346409448279	2.01600609423057	2.00847429848289	2.04142717561463	2.00126956076587	2.03569304024134	1.97241507066677	2.05848809708106	1.98783774036977	1.98150965922592	2.01642743442566	2.05096091677076	1.96754959301548	1.59217619755756	1.9754544285874	2.05280985278574	2.05551514258772
[truncated: 4,372 more rows]
