# Supplementary material for: Novel insights into breast cancer copy number genetic heterogeneity revealed by single-cell genome sequencing
Source: eLife. 2020 May 13;9:e51480. doi: 10.7554/eLife.51480 (PMC7220379; doi:10.7554/eLife.51480)
Supplement: Figure 2—source data 1. [file elife-51480-fig2-data1.zip › P11.CNA.calls.5k.seg.quantal.primary.txt]

chrom	chrompos	abspos	CTB4471.	CTB4483.	CTB4486.	CTB4488.	CTB4495.	CTB4496.	CTB4499.	CTB4500.	CTB4501.	CTB4502.	CTB4504.	CTB4505.	CTB4507.	CTB4508.	CTB4513.	CTB4515.	CTB4516.	CTB4519.	CTB4520.	CTB4521.	CTB4522.	CTB4523.	CTB4524.	CTB4528.	CTB4529.	CTB4530.	CTB4532.	CTB4533.	CTB4535.	CTB4537.	CTB4538.	CTB4539.	CTB4540.	CTB4541.	CTB4542.	CTB4545.	CTB4546.	CTB4547.	CTB4548.	CTB4550.	CTB4551.	CTB4555.	CTB4556.	CTB4557.	CTB4558.	CTB4559.	CTB4563.
1	0	0	1.11803721883989	1.04489827766158	1.12386458539607	1.11370583035192	1.00275037155385	1.00462877341837	1.08122179646518	1.05450248922906	1.19911167432822	1.09366296907406	1.16874686949075	1.03552918567831	1.08904419410307	1.06848615590656	1.05912158368665	1.12051985706314	1.07181989512492	1.03674601416362	1.1418415774535	0.969674133561434	1.05553046263457	1.21914372502012	1.07950372042133	1.07383193509179	1.00567385002086	1.25341852037416	1.09616746138355	1.07957854851066	1.14827501715054	1.13130922415196	1.11842762847961	1.09123983531765	1.08535591494098	1.01858629808626	1.06951928802311	1.03237843086146	1.08384804127116	1.09108424584754	1.05494113569309	1.10685651651531	1.2140029313175	1.0698201005911	1.03617538393898	1.04273186076449	1.10012557835167	1.04744044317741	1.0242461718555
1	1311584	1311584	1.11803721883989	1.04489827766158	1.12386458539607	1.11370583035192	1.00275037155385	1.00462877341837	1.08122179646518	1.05450248922906	1.19911167432822	1.09366296907406	1.16874686949075	1.03552918567831	1.08904419410307	1.06848615590656	1.05912158368665	1.12051985706314	1.07181989512492	1.03674601416362	1.1418415774535	0.969674133561434	1.05553046263457	1.21914372502012	1.07950372042133	1.07383193509179	1.00567385002086	1.25341852037416	1.09616746138355	1.07957854851066	1.14827501715054	1.13130922415196	1.11842762847961	1.09123983531765	1.08535591494098	1.01858629808626	1.06951928802311	1.03237843086146	1.08384804127116	1.09108424584754	1.05494113569309	1.10685651651531	1.2140029313175	1.0698201005911	1.03617538393898	1.04273186076449	1.10012557835167	1.04744044317741	1.0242461718555
1	1988508	1988508	1.11803721883989	1.04489827766158	1.12386458539607	1.11370583035192	1.00275037155385	1.00462877341837	1.08122179646518	1.05450248922906	1.19911167432822	1.09366296907406	1.16874686949075	1.03552918567831	1.08904419410307	1.06848615590656	1.05912158368665	1.12051985706314	1.07181989512492	1.03674601416362	1.1418415774535	0.969674133561434	1.05553046263457	1.21914372502012	1.07950372042133	1.07383193509179	1.00567385002086	1.25341852037416	1.09616746138355	1.07957854851066	1.14827501715054	1.13130922415196	1.11842762847961	1.09123983531765	1.08535591494098	1.01858629808626	1.06951928802311	1.03237843086146	1.08384804127116	1.09108424584754	1.05494113569309	1.10685651651531	1.2140029313175	1.0698201005911	1.03617538393898	1.04273186076449	1.10012557835167	1.04744044317741	1.0242461718555
1	2529293	2529293	1.11803721883989	1.04489827766158	1.12386458539607	1.11370583035192	1.00275037155385	1.00462877341837	1.08122179646518	1.05450248922906	1.19911167432822	1.09366296907406	1.16874686949075	1.03552918567831	1.08904419410307	1.06848615590656	1.05912158368665	1.12051985706314	1.07181989512492	1.03674601416362	1.1418415774535	0.969674133561434	1.05553046263457	1.21914372502012	1.07950372042133	1.07383193509179	1.00567385002086	1.25341852037416	1.09616746138355	1.07957854851066	1.14827501715054	1.13130922415196	1.11842762847961	1.09123983531765	1.08535591494098	1.01858629808626	1.06951928802311	1.03237843086146	1.08384804127116	1.09108424584754	1.05494113569309	1.10685651651531	1.2140029313175	1.0698201005911	1.03617538393898	1.04273186076449	1.10012557835167	1.04744044317741	1.0242461718555
1	3144678	3144678	1.11803721883989	1.04489827766158	1.12386458539607	1.11370583035192	1.00275037155385	1.00462877341837	1.08122179646518	1.05450248922906	1.19911167432822	1.09366296907406	1.16874686949075	1.03552918567831	1.08904419410307	1.06848615590656	1.05912158368665	1.12051985706314	1.07181989512492	1.03674601416362	1.1418415774535	0.969674133561434	1.05553046263457	1.21914372502012	1.07950372042133	1.07383193509179	1.00567385002086	1.25341852037416	1.09616746138355	1.07957854851066	1.14827501715054	1.13130922415196	1.11842762847961	1.09123983531765	1.08535591494098	1.01858629808626	1.06951928802311	1.03237843086146	1.08384804127116	1.09108424584754	1.05494113569309	1.10685651651531	1.2140029313175	1.0698201005911	1.03617538393898	1.04273186076449	1.10012557835167	1.04744044317741	1.0242461718555
1	3664503	3664503	1.11803721883989	1.04489827766158	1.12386458539607	1.11370583035192	1.00275037155385	1.00462877341837	1.08122179646518	1.05450248922906	1.19911167432822	1.09366296907406	1.16874686949075	1.03552918567831	1.08904419410307	1.06848615590656	1.05912158368665	1.12051985706314	1.07181989512492	1.03674601416362	1.1418415774535	0.969674133561434	1.05553046263457	1.21914372502012	1.07950372042133	1.07383193509179	1.00567385002086	1.25341852037416	1.09616746138355	1.07957854851066	1.14827501715054	1.13130922415196	1.11842762847961	1.09123983531765	1.08535591494098	1.01858629808626	1.06951928802311	1.03237843086146	1.08384804127116	1.09108424584754	1.05494113569309	1.10685651651531	1.2140029313175	1.0698201005911	1.03617538393898	1.04273186076449	1.10012557835167	1.04744044317741	1.0242461718555
1	4369116	4369116	1.11803721883989	1.04489827766158	1.12386458539607	1.11370583035192	1.00275037155385	1.00462877341837	1.08122179646518	1.05450248922906	1.19911167432822	1.09366296907406	1.16874686949075	1.03552918567831	1.08904419410307	1.06848615590656	1.05912158368665	1.12051985706314	1.07181989512492	1.03674601416362	1.1418415774535	0.969674133561434	1.05553046263457	1.21914372502012	1.07950372042133	1.07383193509179	1.00567385002086	1.25341852037416	1.09616746138355	1.07957854851066	1.14827501715054	1.13130922415196	1.11842762847961	1.09123983531765	1.08535591494098	1.01858629808626	1.06951928802311	1.03237843086146	1.08384804127116	1.09108424584754	1.05494113569309	1.10685651651531	1.2140029313175	1.0698201005911	1.03617538393898	1.04273186076449	1.10012557835167	1.04744044317741	1.0242461718555
1	4893186	4893186	1.11803721883989	1.04489827766158	1.12386458539607	1.11370583035192	1.00275037155385	1.00462877341837	1.08122179646518	1.05450248922906	1.19911167432822	1.09366296907406	1.16874686949075	1.03552918567831	1.08904419410307	1.06848615590656	1.05912158368665	1.12051985706314	1.07181989512492	1.03674601416362	1.1418415774535	0.969674133561434	1.05553046263457	1.21914372502012	1.07950372042133	1.07383193509179	1.00567385002086	1.25341852037416	1.09616746138355	1.07957854851066	1.14827501715054	1.13130922415196	1.11842762847961	1.09123983531765	1.08535591494098	1.01858629808626	1.06951928802311	1.03237843086146	1.08384804127116	1.09108424584754	1.05494113569309	1.10685651651531	1.2140029313175	1.0698201005911	1.03617538393898	1.04273186076449	1.10012557835167	1.04744044317741	1.0242461718555
1	5434547	5434547	1.11803721883989	1.04489827766158	1.12386458539607	1.11370583035192	1.00275037155385	1.00462877341837	1.08122179646518	1.05450248922906	1.19911167432822	1.09366296907406	1.16874686949075	1.03552918567831	1.08904419410307	1.06848615590656	1.05912158368665	1.12051985706314	1.07181989512492	1.03674601416362	1.1418415774535	0.969674133561434	1.05553046263457	1.21914372502012	1.07950372042133	1.07383193509179	1.00567385002086	1.25341852037416	1.09616746138355	1.07957854851066	1.14827501715054	1.13130922415196	1.11842762847961	1.09123983531765	1.08535591494098	1.01858629808626	1.06951928802311	1.03237843086146	1.08384804127116	1.09108424584754	1.05494113569309	1.10685651651531	1.2140029313175	1.0698201005911	1.03617538393898	1.04273186076449	1.10012557835167	1.04744044317741	1.0242461718555
1	5964110	5964110	1.11803721883989	1.04489827766158	1.12386458539607	1.11370583035192	1.00275037155385	1.00462877341837	1.08122179646518	1.05450248922906	1.19911167432822	1.09366296907406	1.16874686949075	1.03552918567831	1.08904419410307	1.06848615590656	1.05912158368665	1.12051985706314	1.07181989512492	1.03674601416362	1.1418415774535	0.969674133561434	1.05553046263457	1.21914372502012	1.07950372042133	1.07383193509179	1.00567385002086	1.04229829093943	1.09616746138355	1.07957854851066	1.14827501715054	1.13130922415196	1.11842762847961	1.09123983531765	1.08535591494098	1.01858629808626	1.06951928802311	1.03237843086146	1.08384804127116	1.09108424584754	1.05494113569309	1.10685651651531	1.2140029313175	1.0698201005911	1.03617538393898	1.04273186076449	1.10012557835167	1.04744044317741	1.0242461718555
1	6523265	6523265	1.11803721883989	1.04489827766158	1.12386458539607	1.11370583035192	1.00275037155385	1.00462877341837	1.08122179646518	1.05450248922906	1.19911167432822	1.09366296907406	1.16874686949075	1.03552918567831	1.08904419410307	1.06848615590656	1.05912158368665	1.12051985706314	1.07181989512492	1.03674601416362	1.1418415774535	0.969674133561434	1.05553046263457	1.21914372502012	1.07950372042133	1.07383193509179	1.00567385002086	1.04229829093943	1.09616746138355	1.07957854851066	1.14827501715054	1.13130922415196	1.11842762847961	1.09123983531765	1.08535591494098	1.01858629808626	1.06951928802311	1.03237843086146	1.08384804127116	1.09108424584754	1.05494113569309	1.10685651651531	1.2140029313175	1.0698201005911	1.03617538393898	1.04273186076449	1.10012557835167	1.04744044317741	1.0242461718555
1	7082402	7082402	1.11803721883989	1.04489827766158	1.12386458539607	1.11370583035192	1.00275037155385	1.00462877341837	1.08122179646518	1.05450248922906	1.19911167432822	1.09366296907406	1.16874686949075	1.03552918567831	1.08904419410307	1.06848615590656	1.05912158368665	1.12051985706314	1.07181989512492	1.03674601416362	1.1418415774535	0.969674133561434	1.05553046263457	1.21914372502012	1.07950372042133	1.07383193509179	1.00567385002086	1.04229829093943	1.09616746138355	1.07957854851066	1.14827501715054	1.13130922415196	1.11842762847961	1.09123983531765	1.08535591494098	1.01858629808626	1.06951928802311	1.03237843086146	1.08384804127116	1.09108424584754	1.05494113569309	1.10685651651531	1.2140029313175	1.0698201005911	1.03617538393898	1.04273186076449	1.10012557835167	1.04744044317741	1.0242461718555
1	7616467	7616467	1.11803721883989	1.04489827766158	1.12386458539607	1.11370583035192	1.00275037155385	1.00462877341837	1.08122179646518	1.05450248922906	1.19911167432822	1.09366296907406	1.16874686949075	1.03552918567831	1.08904419410307	1.06848615590656	1.05912158368665	1.12051985706314	1.07181989512492	1.03674601416362	1.1418415774535	0.969674133561434	1.05553046263457	1.21914372502012	1.07950372042133	1.07383193509179	1.00567385002086	1.04229829093943	1.09616746138355	1.07957854851066	1.14827501715054	1.13130922415196	1.11842762847961	1.09123983531765	1.08535591494098	1.01858629808626	1.06951928802311	1.03237843086146	1.08384804127116	1.09108424584754	1.05494113569309	1.10685651651531	0.964111496965225	1.0698201005911	1.03617538393898	1.04273186076449	1.10012557835167	1.04744044317741	1.0242461718555
1	8179701	8179701	1.11803721883989	1.04489827766158	1.12386458539607	1.11370583035192	1.00275037155385	1.00462877341837	1.08122179646518	1.05450248922906	1.19911167432822	1.09366296907406	1.16874686949075	1.03552918567831	1.08904419410307	1.06848615590656	1.05912158368665	1.12051985706314	1.07181989512492	1.03674601416362	1.1418415774535	0.969674133561434	1.05553046263457	1.21914372502012	1.07950372042133	1.07383193509179	1.00567385002086	1.04229829093943	1.09616746138355	1.07957854851066	1.14827501715054	1.13130922415196	1.11842762847961	1.09123983531765	1.08535591494098	1.01858629808626	1.06951928802311	1.03237843086146	1.08384804127116	1.09108424584754	1.05494113569309	1.10685651651531	0.964111496965225	1.0698201005911	1.03617538393898	1.04273186076449	1.10012557835167	1.04744044317741	1.0242461718555
1	8750759	8750759	1.11803721883989	1.04489827766158	1.12386458539607	1.11370583035192	1.00275037155385	1.00462877341837	1.08122179646518	1.05450248922906	1.19911167432822	1.09366296907406	1.16874686949075	1.03552918567831	1.08904419410307	1.06848615590656	1.05912158368665	1.12051985706314	1.07181989512492	1.03674601416362	1.1418415774535	0.969674133561434	1.05553046263457	1.21914372502012	1.07950372042133	1.07383193509179	1.00567385002086	1.04229829093943	1.09616746138355	1.07957854851066	1.14827501715054	1.13130922415196	1.11842762847961	1.09123983531765	1.08535591494098	1.01858629808626	1.06951928802311	1.03237843086146	1.08384804127116	1.09108424584754	1.05494113569309	1.10685651651531	0.964111496965225	1.0698201005911	1.03617538393898	1.04273186076449	1.10012557835167	1.04744044317741	1.0242461718555
1	9336762	9336762	1.11803721883989	1.04489827766158	1.12386458539607	1.11370583035192	1.00275037155385	1.00462877341837	1.08122179646518	1.05450248922906	1.19911167432822	1.09366296907406	1.16874686949075	1.03552918567831	1.08904419410307	1.06848615590656	1.05912158368665	1.12051985706314	1.07181989512492	1.03674601416362	1.1418415774535	0.969674133561434	1.05553046263457	1.21914372502012	1.07950372042133	1.07383193509179	1.00567385002086	1.04229829093943	1.09616746138355	1.07957854851066	1.14827501715054	1.13130922415196	1.11842762847961	1.09123983531765	1.08535591494098	1.01858629808626	1.06951928802311	1.03237843086146	1.08384804127116	1.09108424584754	1.05494113569309	1.10685651651531	0.964111496965225	1.0698201005911	1.03617538393898	1.04273186076449	1.10012557835167	1.04744044317741	1.0242461718555
1	9924954	9924954	1.11803721883989	1.04489827766158	1.12386458539607	1.11370583035192	1.00275037155385	1.00462877341837	1.08122179646518	1.05450248922906	1.19911167432822	1.09366296907406	1.16874686949075	1.03552918567831	1.08904419410307	1.06848615590656	1.05912158368665	1.12051985706314	1.07181989512492	1.03674601416362	1.1418415774535	0.969674133561434	1.05553046263457	1.21914372502012	1.07950372042133	1.07383193509179	1.00567385002086	1.04229829093943	1.09616746138355	1.07957854851066	1.14827501715054	1.13130922415196	1.11842762847961	1.09123983531765	1.08535591494098	1.01858629808626	1.06951928802311	1.03237843086146	1.08384804127116	1.09108424584754	1.05494113569309	1.10685651651531	0.964111496965225	1.0698201005911	1.03617538393898	1.04273186076449	1.10012557835167	1.04744044317741	1.0242461718555
1	10539461	10539461	1.11803721883989	1.04489827766158	1.12386458539607	1.11370583035192	1.00275037155385	1.00462877341837	1.08122179646518	1.05450248922906	1.19911167432822	1.09366296907406	1.16874686949075	1.03552918567831	1.08904419410307	1.06848615590656	1.05912158368665	1.12051985706314	1.07181989512492	1.03674601416362	1.1418415774535	0.969674133561434	1.05553046263457	1.21914372502012	1.07950372042133	1.07383193509179	1.00567385002086	1.04229829093943	1.09616746138355	1.07957854851066	1.14827501715054	1.13130922415196	1.11842762847961	1.09123983531765	1.08535591494098	1.01858629808626	1.06951928802311	1.03237843086146	1.08384804127116	1.09108424584754	1.05494113569309	1.10685651651531	0.964111496965225	1.0698201005911	1.03617538393898	1.04273186076449	1.10012557835167	1.04744044317741	1.0242461718555
1	11088815	11088815	1.11803721883989	1.04489827766158	1.12386458539607	1.11370583035192	1.00275037155385	1.00462877341837	1.08122179646518	1.05450248922906	1.19911167432822	1.09366296907406	1.16874686949075	1.03552918567831	1.08904419410307	1.06848615590656	1.05912158368665	1.12051985706314	1.07181989512492	1.03674601416362	1.1418415774535	0.969674133561434	1.05553046263457	1.21914372502012	1.07950372042133	1.07383193509179	1.00567385002086	1.04229829093943	1.09616746138355	1.07957854851066	1.14827501715054	1.13130922415196	1.11842762847961	1.09123983531765	1.08535591494098	1.01858629808626	1.06951928802311	1.03237843086146	1.08384804127116	1.09108424584754	1.05494113569309	1.10685651651531	0.964111496965225	1.0698201005911	1.03617538393898	1.04273186076449	1.10012557835167	1.04744044317741	1.0242461718555
1	11659398	11659398	1.11803721883989	1.04489827766158	1.12386458539607	1.11370583035192	1.00275037155385	1.00462877341837	1.08122179646518	1.05450248922906	1.19911167432822	1.09366296907406	1.16874686949075	1.03552918567831	1.08904419410307	1.06848615590656	1.05912158368665	1.12051985706314	1.07181989512492	1.03674601416362	1.1418415774535	0.969674133561434	1.05553046263457	1.21914372502012	1.07950372042133	1.07383193509179	1.00567385002086	1.04229829093943	1.09616746138355	1.07957854851066	1.14827501715054	1.13130922415196	1.11842762847961	1.09123983531765	1.08535591494098	1.01858629808626	1.06951928802311	1.03237843086146	1.08384804127116	1.09108424584754	1.05494113569309	1.10685651651531	0.964111496965225	1.0698201005911	1.03617538393898	1.04273186076449	1.10012557835167	1.04744044317741	1.0242461718555
1	12236298	12236298	1.11803721883989	1.04489827766158	1.12386458539607	1.11370583035192	1.00275037155385	1.00462877341837	1.08122179646518	1.05450248922906	1.19911167432822	1.09366296907406	1.16874686949075	1.03552918567831	1.08904419410307	1.06848615590656	1.05912158368665	1.12051985706314	1.07181989512492	1.03674601416362	1.1418415774535	0.969674133561434	1.05553046263457	1.21914372502012	1.07950372042133	1.07383193509179	1.00567385002086	1.04229829093943	1.09616746138355	1.07957854851066	1.14827501715054	1.13130922415196	1.11842762847961	1.09123983531765	1.08535591494098	1.01858629808626	1.06951928802311	1.03237843086146	1.08384804127116	1.09108424584754	1.05494113569309	1.10685651651531	0.964111496965225	1.0698201005911	1.03617538393898	1.04273186076449	1.10012557835167	1.04744044317741	1.0242461718555
1	12790486	12790486	1.11803721883989	1.04489827766158	1.12386458539607	1.11370583035192	1.00275037155385	1.00462877341837	1.08122179646518	1.05450248922906	1.19911167432822	1.09366296907406	1.16874686949075	1.03552918567831	1.08904419410307	1.06848615590656	1.05912158368665	1.12051985706314	1.07181989512492	1.03674601416362	1.1418415774535	0.969674133561434	1.05553046263457	1.21914372502012	1.07950372042133	1.07383193509179	1.00567385002086	1.04229829093943	1.09616746138355	1.07957854851066	1.14827501715054	1.13130922415196	1.11842762847961	1.09123983531765	1.08535591494098	1.01858629808626	1.06951928802311	1.03237843086146	1.08384804127116	1.09108424584754	1.05494113569309	1.10685651651531	0.964111496965225	1.0698201005911	1.03617538393898	1.04273186076449	1.10012557835167	1.04744044317741	1.0242461718555
1	14208871	14208871	1.11803721883989	1.04489827766158	1.12386458539607	1.11370583035192	1.00275037155385	1.00462877341837	1.08122179646518	1.05450248922906	1.19911167432822	1.09366296907406	1.16874686949075	1.03552918567831	1.08904419410307	1.06848615590656	1.05912158368665	1.12051985706314	1.07181989512492	1.03674601416362	1.1418415774535	0.969674133561434	1.05553046263457	1.21914372502012	1.07950372042133	1.07383193509179	1.00567385002086	1.04229829093943	1.09616746138355	1.07957854851066	1.14827501715054	1.13130922415196	1.11842762847961	1.09123983531765	1.08535591494098	1.01858629808626	1.06951928802311	1.03237843086146	1.08384804127116	1.09108424584754	1.05494113569309	1.10685651651531	0.964111496965225	1.0698201005911	1.03617538393898	1.04273186076449	1.10012557835167	1.04744044317741	1.0242461718555
1	14754110	14754110	1.11803721883989	1.04489827766158	1.12386458539607	1.11370583035192	1.00275037155385	1.00462877341837	1.08122179646518	1.05450248922906	1.19911167432822	1.09366296907406	1.16874686949075	1.03552918567831	1.08904419410307	1.06848615590656	1.05912158368665	1.12051985706314	1.07181989512492	1.03674601416362	1.1418415774535	0.969674133561434	1.05553046263457	1.21914372502012	1.07950372042133	1.07383193509179	1.00567385002086	1.04229829093943	1.09616746138355	1.07957854851066	1.14827501715054	1.13130922415196	1.11842762847961	1.09123983531765	1.08535591494098	1.01858629808626	1.06951928802311	1.03237843086146	1.08384804127116	1.09108424584754	1.05494113569309	1.10685651651531	0.964111496965225	1.0698201005911	1.03617538393898	1.04273186076449	1.10012557835167	1.04744044317741	1.0242461718555
1	15289749	15289749	1.11803721883989	1.04489827766158	1.12386458539607	1.11370583035192	1.00275037155385	1.00462877341837	1.08122179646518	1.05450248922906	1.19911167432822	1.09366296907406	1.16874686949075	1.03552918567831	1.08904419410307	1.06848615590656	1.05912158368665	1.12051985706314	1.07181989512492	1.03674601416362	1.1418415774535	0.969674133561434	1.05553046263457	1.21914372502012	1.07950372042133	1.07383193509179	1.00567385002086	1.04229829093943	1.09616746138355	1.07957854851066	1.14827501715054	1.13130922415196	1.11842762847961	1.09123983531765	1.08535591494098	1.01858629808626	1.06951928802311	1.03237843086146	1.08384804127116	1.09108424584754	1.05494113569309	1.10685651651531	0.964111496965225	1.0698201005911	1.03617538393898	1.04273186076449	1.10012557835167	1.04744044317741	1.0242461718555
1	15848620	15848620	1.11803721883989	1.04489827766158	1.12386458539607	1.11370583035192	1.00275037155385	1.00462877341837	1.08122179646518	1.05450248922906	1.19911167432822	1.09366296907406	1.16874686949075	1.03552918567831	1.08904419410307	1.06848615590656	1.05912158368665	1.12051985706314	1.07181989512492	1.03674601416362	1.1418415774535	0.969674133561434	1.05553046263457	1.21914372502012	1.07950372042133	1.07383193509179	1.00567385002086	1.04229829093943	1.09616746138355	1.07957854851066	1.14827501715054	1.13130922415196	1.11842762847961	1.09123983531765	1.08535591494098	1.01858629808626	1.06951928802311	1.03237843086146	1.08384804127116	1.09108424584754	1.05494113569309	1.10685651651531	0.964111496965225	1.0698201005911	1.03617538393898	1.04273186076449	1.10012557835167	1.04744044317741	1.0242461718555
1	16446714	16446714	1.11803721883989	1.04489827766158	1.12386458539607	1.11370583035192	1.00275037155385	1.00462877341837	1.08122179646518	1.05450248922906	1.19911167432822	1.09366296907406	1.16874686949075	1.03552918567831	1.08904419410307	1.06848615590656	1.05912158368665	1.12051985706314	1.07181989512492	1.03674601416362	1.1418415774535	0.969674133561434	1.05553046263457	1.21914372502012	1.07950372042133	1.07383193509179	1.00567385002086	1.04229829093943	1.09616746138355	1.07957854851066	1.14827501715054	1.13130922415196	1.11842762847961	1.09123983531765	1.08535591494098	1.01858629808626	1.06951928802311	1.03237843086146	1.08384804127116	1.09108424584754	1.05494113569309	1.10685651651531	1.16673094471858	1.0698201005911	1.03617538393898	1.04273186076449	1.10012557835167	1.04744044317741	1.0242461718555
1	17307125	17307125	1.11803721883989	1.04489827766158	1.12386458539607	1.11370583035192	1.00275037155385	1.00462877341837	1.08122179646518	1.05450248922906	1.19911167432822	1.09366296907406	1.16874686949075	1.03552918567831	1.08904419410307	1.06848615590656	1.05912158368665	1.12051985706314	1.07181989512492	1.03674601416362	1.1418415774535	0.969674133561434	1.05553046263457	1.21914372502012	1.07950372042133	1.07383193509179	1.00567385002086	1.04229829093943	1.09616746138355	1.07957854851066	1.14827501715054	1.13130922415196	1.11842762847961	1.09123983531765	1.08535591494098	1.01858629808626	1.06951928802311	1.03237843086146	1.08384804127116	1.09108424584754	1.05494113569309	1.10685651651531	1.16673094471858	1.0698201005911	1.03617538393898	1.04273186076449	1.10012557835167	1.04744044317741	1.0242461718555
1	17878680	17878680	1.11803721883989	1.04489827766158	1.12386458539607	1.11370583035192	1.00275037155385	1.00462877341837	1.08122179646518	1.05450248922906	1.19911167432822	1.09366296907406	1.16874686949075	1.03552918567831	1.08904419410307	1.06848615590656	1.05912158368665	1.12051985706314	1.07181989512492	1.03674601416362	1.1418415774535	0.969674133561434	1.05553046263457	1.21914372502012	1.07950372042133	1.07383193509179	1.00567385002086	1.04229829093943	1.09616746138355	1.07957854851066	1.14827501715054	1.13130922415196	1.11842762847961	1.09123983531765	1.08535591494098	1.01858629808626	1.06951928802311	1.03237843086146	1.08384804127116	1.09108424584754	1.05494113569309	1.10685651651531	1.16673094471858	1.0698201005911	1.03617538393898	1.04273186076449	1.10012557835167	1.04744044317741	1.0242461718555
1	18403245	18403245	1.11803721883989	1.04489827766158	1.12386458539607	1.11370583035192	1.00275037155385	1.00462877341837	1.08122179646518	1.05450248922906	1.19911167432822	1.09366296907406	1.16874686949075	1.03552918567831	1.08904419410307	1.06848615590656	1.05912158368665	1.12051985706314	1.07181989512492	1.03674601416362	1.1418415774535	0.969674133561434	1.05553046263457	1.21914372502012	1.07950372042133	1.07383193509179	1.00567385002086	1.04229829093943	1.09616746138355	1.07957854851066	1.14827501715054	1.13130922415196	1.11842762847961	1.09123983531765	1.08535591494098	1.01858629808626	1.06951928802311	1.03237843086146	1.08384804127116	1.09108424584754	1.05494113569309	1.10685651651531	1.16673094471858	1.0698201005911	1.03617538393898	1.04273186076449	1.10012557835167	1.04744044317741	1.0242461718555
1	18925640	18925640	1.11803721883989	1.04489827766158	1.12386458539607	1.11370583035192	1.00275037155385	1.00462877341837	1.08122179646518	1.05450248922906	1.19911167432822	1.09366296907406	1.16874686949075	1.03552918567831	1.08904419410307	1.06848615590656	1.05912158368665	1.12051985706314	1.07181989512492	1.03674601416362	1.1418415774535	0.969674133561434	1.05553046263457	1.21914372502012	1.07950372042133	1.07383193509179	1.00567385002086	1.04229829093943	1.09616746138355	1.07957854851066	1.14827501715054	1.13130922415196	1.11842762847961	1.09123983531765	1.08535591494098	1.01858629808626	1.06951928802311	1.03237843086146	1.08384804127116	1.09108424584754	1.05494113569309	1.10685651651531	1.16673094471858	1.0698201005911	1.03617538393898	1.04273186076449	1.10012557835167	1.04744044317741	1.0242461718555
1	19452724	19452724	1.11803721883989	1.04489827766158	1.12386458539607	1.11370583035192	1.00275037155385	1.00462877341837	1.08122179646518	1.05450248922906	1.19911167432822	1.09366296907406	1.16874686949075	1.03552918567831	1.08904419410307	1.06848615590656	1.05912158368665	1.12051985706314	1.07181989512492	1.03674601416362	1.1418415774535	0.969674133561434	1.05553046263457	1.21914372502012	1.07950372042133	1.07383193509179	1.00567385002086	1.04229829093943	1.09616746138355	1.07957854851066	1.14827501715054	1.13130922415196	1.11842762847961	1.09123983531765	1.08535591494098	1.01858629808626	1.06951928802311	1.03237843086146	1.08384804127116	1.09108424584754	1.05494113569309	1.10685651651531	1.16673094471858	1.0698201005911	1.03617538393898	1.04273186076449	1.10012557835167	1.04744044317741	1.0242461718555
1	20014359	20014359	1.11803721883989	1.04489827766158	1.12386458539607	1.11370583035192	1.00275037155385	1.00462877341837	1.08122179646518	1.05450248922906	1.19911167432822	1.09366296907406	1.16874686949075	1.03552918567831	1.08904419410307	1.06848615590656	1.05912158368665	1.12051985706314	1.07181989512492	1.03674601416362	1.1418415774535	0.969674133561434	1.05553046263457	1.21914372502012	1.07950372042133	1.07383193509179	1.00567385002086	1.04229829093943	1.09616746138355	1.07957854851066	1.14827501715054	1.13130922415196	1.11842762847961	1.09123983531765	1.08535591494098	1.01858629808626	1.06951928802311	1.03237843086146	1.08384804127116	1.09108424584754	1.05494113569309	1.10685651651531	1.16673094471858	1.0698201005911	1.03617538393898	1.04273186076449	1.10012557835167	1.04744044317741	1.0242461718555
1	20575804	20575804	1.11803721883989	1.04489827766158	1.12386458539607	1.11370583035192	1.00275037155385	1.00462877341837	1.08122179646518	1.05450248922906	1.19911167432822	1.09366296907406	1.16874686949075	1.03552918567831	1.08904419410307	1.06848615590656	1.05912158368665	1.12051985706314	1.07181989512492	1.03674601416362	1.1418415774535	0.969674133561434	1.05553046263457	1.21914372502012	1.07950372042133	1.07383193509179	1.00567385002086	1.04229829093943	1.09616746138355	1.07957854851066	1.14827501715054	1.13130922415196	1.11842762847961	1.09123983531765	1.08535591494098	1.01858629808626	1.06951928802311	1.03237843086146	1.08384804127116	1.09108424584754	1.05494113569309	1.10685651651531	1.16673094471858	1.0698201005911	1.03617538393898	1.04273186076449	1.10012557835167	1.04744044317741	1.0242461718555
1	21126184	21126184	1.11803721883989	1.04489827766158	1.12386458539607	1.11370583035192	1.00275037155385	1.00462877341837	1.08122179646518	1.05450248922906	1.19911167432822	1.09366296907406	1.16874686949075	1.03552918567831	1.08904419410307	1.06848615590656	1.05912158368665	1.12051985706314	1.07181989512492	1.03674601416362	1.1418415774535	0.969674133561434	1.05553046263457	1.21914372502012	1.07950372042133	1.07383193509179	1.00567385002086	1.04229829093943	1.09616746138355	1.07957854851066	1.14827501715054	1.13130922415196	1.11842762847961	1.09123983531765	1.08535591494098	1.01858629808626	1.06951928802311	1.03237843086146	1.08384804127116	1.09108424584754	1.05494113569309	1.10685651651531	1.16673094471858	1.0698201005911	1.03617538393898	1.04273186076449	1.10012557835167	1.04744044317741	1.0242461718555
1	21698064	21698064	1.11803721883989	1.04489827766158	1.12386458539607	1.11370583035192	1.00275037155385	1.00462877341837	1.08122179646518	1.05450248922906	1.19911167432822	1.09366296907406	1.16874686949075	1.03552918567831	1.08904419410307	1.06848615590656	1.05912158368665	1.12051985706314	1.07181989512492	1.03674601416362	1.1418415774535	0.969674133561434	1.05553046263457	1.21914372502012	1.07950372042133	1.07383193509179	1.00567385002086	1.04229829093943	1.09616746138355	1.07957854851066	1.14827501715054	1.13130922415196	1.11842762847961	1.09123983531765	1.08535591494098	1.01858629808626	1.06951928802311	1.03237843086146	1.08384804127116	1.09108424584754	1.05494113569309	1.10685651651531	1.16673094471858	1.0698201005911	1.03617538393898	1.04273186076449	1.10012557835167	1.04744044317741	1.0242461718555
1	22303596	22303596	1.11803721883989	1.04489827766158	1.12386458539607	1.11370583035192	1.00275037155385	1.00462877341837	1.08122179646518	1.05450248922906	1.19911167432822	1.09366296907406	1.16874686949075	1.03552918567831	1.08904419410307	1.06848615590656	1.05912158368665	1.12051985706314	1.07181989512492	1.03674601416362	1.1418415774535	0.969674133561434	1.05553046263457	1.21914372502012	1.07950372042133	1.07383193509179	1.00567385002086	1.04229829093943	1.09616746138355	1.07957854851066	1.14827501715054	1.13130922415196	1.11842762847961	1.09123983531765	1.08535591494098	1.01858629808626	1.06951928802311	1.03237843086146	1.08384804127116	1.09108424584754	1.05494113569309	1.10685651651531	1.16673094471858	1.0698201005911	1.03617538393898	1.04273186076449	1.10012557835167	1.04744044317741	1.0242461718555
1	22867590	22867590	1.11803721883989	1.04489827766158	1.12386458539607	1.11370583035192	1.00275037155385	1.00462877341837	1.08122179646518	1.05450248922906	1.19911167432822	1.09366296907406	1.16874686949075	1.03552918567831	1.08904419410307	1.06848615590656	1.05912158368665	1.12051985706314	1.07181989512492	1.03674601416362	1.1418415774535	0.969674133561434	1.05553046263457	1.21914372502012	1.07950372042133	1.07383193509179	1.00567385002086	1.04229829093943	1.09616746138355	1.07957854851066	1.14827501715054	1.13130922415196	1.11842762847961	1.09123983531765	1.08535591494098	1.01858629808626	1.06951928802311	1.03237843086146	1.08384804127116	1.09108424584754	1.05494113569309	1.10685651651531	1.16673094471858	1.0698201005911	1.03617538393898	1.04273186076449	1.10012557835167	1.04744044317741	1.0242461718555
1	23407094	23407094	1.11803721883989	1.04489827766158	1.12386458539607	1.11370583035192	1.00275037155385	1.00462877341837	1.08122179646518	1.05450248922906	1.19911167432822	1.09366296907406	1.16874686949075	1.03552918567831	1.08904419410307	1.06848615590656	1.05912158368665	1.12051985706314	1.07181989512492	1.03674601416362	1.1418415774535	1.28162296573	1.05553046263457	1.21914372502012	1.07950372042133	1.07383193509179	1.00567385002086	1.04229829093943	1.09616746138355	1.07957854851066	1.14827501715054	1.13130922415196	1.11842762847961	1.09123983531765	1.08535591494098	1.01858629808626	1.06951928802311	1.03237843086146	1.08384804127116	1.09108424584754	1.05494113569309	1.10685651651531	1.16673094471858	1.0698201005911	1.03617538393898	1.04273186076449	1.10012557835167	1.04744044317741	1.0242461718555
1	23983067	23983067	1.11803721883989	1.04489827766158	1.12386458539607	1.11370583035192	1.00275037155385	1.00462877341837	1.08122179646518	1.05450248922906	1.19911167432822	1.09366296907406	1.16874686949075	1.03552918567831	1.08904419410307	1.06848615590656	1.05912158368665	1.12051985706314	1.07181989512492	1.03674601416362	1.1418415774535	1.28162296573	1.05553046263457	1.21914372502012	1.07950372042133	1.07383193509179	1.00567385002086	1.04229829093943	1.09616746138355	1.07957854851066	1.14827501715054	1.13130922415196	1.11842762847961	1.09123983531765	1.08535591494098	1.01858629808626	1.06951928802311	1.03237843086146	1.08384804127116	1.09108424584754	1.05494113569309	1.10685651651531	1.16673094471858	1.0698201005911	1.03617538393898	1.04273186076449	1.10012557835167	1.04744044317741	1.0242461718555
1	24666387	24666387	1.11803721883989	1.04489827766158	1.12386458539607	1.11370583035192	1.00275037155385	1.00462877341837	1.08122179646518	1.05450248922906	1.19911167432822	1.09366296907406	1.16874686949075	1.03552918567831	1.08904419410307	1.06848615590656	1.05912158368665	1.12051985706314	1.07181989512492	1.03674601416362	1.1418415774535	1.28162296573	1.05553046263457	1.21914372502012	1.07950372042133	1.07383193509179	1.00567385002086	1.04229829093943	1.09616746138355	1.07957854851066	1.14827501715054	1.13130922415196	1.11842762847961	1.09123983531765	1.08535591494098	1.01858629808626	1.06951928802311	1.03237843086146	1.08384804127116	1.09108424584754	1.05494113569309	1.10685651651531	1.16673094471858	1.0698201005911	1.03617538393898	1.04273186076449	1.10012557835167	1.04744044317741	1.0242461718555
1	25238653	25238653	1.11803721883989	1.04489827766158	1.12386458539607	1.11370583035192	1.00275037155385	1.00462877341837	1.08122179646518	1.05450248922906	1.19911167432822	1.09366296907406	1.16874686949075	1.03552918567831	1.08904419410307	1.06848615590656	1.05912158368665	1.12051985706314	1.07181989512492	1.03674601416362	1.1418415774535	1.28162296573	1.05553046263457	1.21914372502012	1.07950372042133	1.07383193509179	1.00567385002086	1.04229829093943	1.09616746138355	1.07957854851066	1.14827501715054	1.13130922415196	1.11842762847961	1.09123983531765	1.08535591494098	1.01858629808626	1.06951928802311	1.03237843086146	1.08384804127116	1.09108424584754	1.05494113569309	1.10685651651531	1.16673094471858	1.0698201005911	1.03617538393898	1.04273186076449	1.10012557835167	1.04744044317741	1.0242461718555
1	25879931	25879931	1.11803721883989	1.04489827766158	1.12386458539607	1.11370583035192	1.00275037155385	1.00462877341837	1.08122179646518	1.05450248922906	1.19911167432822	1.09366296907406	1.16874686949075	1.03552918567831	1.08904419410307	1.06848615590656	1.05912158368665	1.12051985706314	1.07181989512492	1.03674601416362	1.1418415774535	1.28162296573	1.05553046263457	1.21914372502012	1.07950372042133	1.07383193509179	1.00567385002086	1.04229829093943	1.09616746138355	1.07957854851066	1.14827501715054	1.13130922415196	1.11842762847961	1.09123983531765	1.08535591494098	1.01858629808626	1.06951928802311	1.03237843086146	1.08384804127116	1.09108424584754	1.05494113569309	1.10685651651531	1.16673094471858	1.0698201005911	1.03617538393898	1.04273186076449	1.10012557835167	1.04744044317741	1.0242461718555
1	26437154	26437154	1.11803721883989	1.04489827766158	1.12386458539607	1.11370583035192	1.00275037155385	1.00462877341837	1.08122179646518	1.05450248922906	1.19911167432822	1.09366296907406	1.16874686949075	1.03552918567831	1.08904419410307	1.06848615590656	1.05912158368665	1.12051985706314	1.07181989512492	1.03674601416362	1.1418415774535	1.28162296573	1.05553046263457	1.21914372502012	1.07950372042133	1.07383193509179	1.00567385002086	1.04229829093943	1.09616746138355	1.07957854851066	1.14827501715054	1.13130922415196	1.11842762847961	1.09123983531765	1.08535591494098	1.01858629808626	1.06951928802311	1.03237843086146	1.08384804127116	1.09108424584754	1.05494113569309	1.10685651651531	1.16673094471858	1.0698201005911	1.03617538393898	1.04273186076449	1.10012557835167	1.04744044317741	1.0242461718555
1	27036861	27036861	1.11803721883989	1.04489827766158	1.98669198467063	1.11370583035192	1.00275037155385	1.00462877341837	1.08122179646518	1.05450248922906	1.19911167432822	1.09366296907406	1.16874686949075	1.03552918567831	1.08904419410307	1.06848615590656	1.05912158368665	1.12051985706314	1.07181989512492	1.03674601416362	1.1418415774535	1.28162296573	1.05553046263457	1.21914372502012	1.07950372042133	1.07383193509179	1.83370619326153	1.04229829093943	1.09616746138355	1.07957854851066	1.14827501715054	1.13130922415196	1.11842762847961	1.09123983531765	1.08535591494098	1.01858629808626	1.06951928802311	1.03237843086146	1.08384804127116	1.09108424584754	1.05494113569309	1.10685651651531	1.16673094471858	1.0698201005911	1.03617538393898	1.04273186076449	1.10012557835167	1.04744044317741	1.0242461718555
1	27644604	27644604	1.75828412245856	1.77948836593054	1.98669198467063	1.84697996325733	1.93329594694682	1.97364498015684	1.86046403372649	2.11471390971722	2.785364287141	1.5957871293227	2.01120828887465	1.98614123304542	1.96069142457827	1.91755534196512	2.03858514610982	1.88382926342919	1.83803278564469	1.95336628435354	2.10243689839147	1.82206181561071	1.91224611320472	1.21914372502012	2.10084280313608	1.92394587784515	1.83370619326153	2.10419471881401	2.0556123365915	1.79460733816977	2.017079875935	1.13130922415196	1.94405886704803	1.92875275229837	1.95744017529586	1.96382750639548	1.89850329217418	1.81060507728879	2.01875033710962	1.93826052736657	1.86059299573587	1.909729381607	2.05604509182172	1.94095707882321	1.89496107717761	1.78319962151736	1.85185124584654	1.83944203636762	1.92941368013741
1	28228163	28228163	1.75828412245856	1.77948836593054	1.98669198467063	1.84697996325733	1.93329594694682	1.97364498015684	1.86046403372649	2.11471390971722	2.785364287141	1.5957871293227	2.01120828887465	1.98614123304542	1.96069142457827	1.91755534196512	2.03858514610982	1.88382926342919	1.83803278564469	1.95336628435354	2.10243689839147	1.82206181561071	1.91224611320472	1.21914372502012	2.10084280313608	1.92394587784515	1.83370619326153	2.10419471881401	2.0556123365915	1.79460733816977	2.017079875935	1.13130922415196	1.94405886704803	1.92875275229837	1.95744017529586	1.96382750639548	1.89850329217418	1.81060507728879	2.01875033710962	1.93826052736657	1.86059299573587	1.909729381607	2.05604509182172	1.94095707882321	1.89496107717761	1.78319962151736	1.85185124584654	1.83944203636762	1.92941368013741
1	28838239	28838239	1.75828412245856	1.77948836593054	1.98669198467063	1.84697996325733	1.93329594694682	1.97364498015684	1.86046403372649	2.11471390971722	2.785364287141	1.5957871293227	2.01120828887465	1.98614123304542	1.96069142457827	1.91755534196512	2.03858514610982	1.88382926342919	1.83803278564469	1.95336628435354	2.10243689839147	1.82206181561071	1.91224611320472	1.21914372502012	2.10084280313608	1.92394587784515	1.83370619326153	2.10419471881401	2.0556123365915	1.79460733816977	2.017079875935	1.13130922415196	1.94405886704803	1.92875275229837	1.95744017529586	1.96382750639548	1.89850329217418	1.81060507728879	2.01875033710962	1.93826052736657	1.86059299573587	1.909729381607	2.05604509182172	1.94095707882321	1.89496107717761	1.78319962151736	1.85185124584654	1.83944203636762	1.92941368013741
1	29459303	29459303	1.75828412245856	1.77948836593054	1.98669198467063	1.84697996325733	1.93329594694682	1.97364498015684	1.86046403372649	2.11471390971722	2.785364287141	1.5957871293227	2.01120828887465	1.98614123304542	1.96069142457827	1.91755534196512	2.03858514610982	1.88382926342919	1.83803278564469	1.95336628435354	2.10243689839147	1.82206181561071	1.91224611320472	2.90452542207345	2.10084280313608	1.92394587784515	1.83370619326153	2.10419471881401	2.0556123365915	1.79460733816977	2.017079875935	1.13130922415196	1.94405886704803	1.92875275229837	1.95744017529586	1.96382750639548	1.89850329217418	1.81060507728879	2.01875033710962	1.93826052736657	1.86059299573587	1.909729381607	2.05604509182172	1.94095707882321	1.89496107717761	1.78319962151736	1.85185124584654	1.83944203636762	1.92941368013741
1	30152496	30152496	1.75828412245856	1.77948836593054	1.98669198467063	1.84697996325733	1.93329594694682	1.97364498015684	1.86046403372649	2.11471390971722	2.785364287141	1.5957871293227	2.01120828887465	1.98614123304542	1.96069142457827	1.91755534196512	2.03858514610982	1.88382926342919	1.83803278564469	1.95336628435354	2.10243689839147	1.82206181561071	1.91224611320472	2.90452542207345	2.10084280313608	1.92394587784515	1.83370619326153	2.10419471881401	2.0556123365915	1.79460733816977	2.017079875935	1.13130922415196	1.94405886704803	1.92875275229837	1.95744017529586	1.96382750639548	1.89850329217418	1.81060507728879	2.01875033710962	1.93826052736657	1.86059299573587	1.909729381607	2.05604509182172	1.94095707882321	1.89496107717761	1.78319962151736	1.85185124584654	1.83944203636762	1.92941368013741
1	30680350	30680350	1.75828412245856	1.77948836593054	1.98669198467063	1.84697996325733	1.93329594694682	1.97364498015684	1.86046403372649	2.11471390971722	2.785364287141	1.5957871293227	2.01120828887465	1.98614123304542	1.96069142457827	1.91755534196512	2.03858514610982	1.88382926342919	1.83803278564469	1.95336628435354	2.10243689839147	1.82206181561071	1.91224611320472	2.90452542207345	2.10084280313608	1.92394587784515	1.83370619326153	2.10419471881401	2.0556123365915	1.79460733816977	2.017079875935	1.13130922415196	1.94405886704803	1.92875275229837	1.95744017529586	1.96382750639548	1.89850329217418	1.81060507728879	2.01875033710962	1.93826052736657	1.86059299573587	1.909729381607	2.05604509182172	1.94095707882321	1.89496107717761	1.78319962151736	1.85185124584654	1.83944203636762	1.92941368013741
1	31224889	31224889	2.84922235632096	1.77948836593054	1.98669198467063	1.84697996325733	2.83600976622188	1.97364498015684	1.86046403372649	2.11471390971722	2.785364287141	4.2075144186267	2.01120828887465	1.98614123304542	1.96069142457827	1.91755534196512	2.03858514610982	1.88382926342919	1.83803278564469	1.95336628435354	3.5691053855903	2.97022434766316	2.95092696658258	2.90452542207345	2.10084280313608	1.92394587784515	1.83370619326153	2.9218218480019	2.89822221661125	2.87939999323729	2.99013473436539	2.92973101855956	2.92041198385687	2.91858324007774	1.95744017529586	1.96382750639548	1.89850329217418	1.81060507728879	2.95111982639497	1.93826052736657	1.86059299573587	1.909729381607	2.89983719409162	2.93440543366504	1.89496107717761	2.8571330395612	1.85185124584654	1.83944203636762	1.92941368013741
1	31802308	31802308	2.84922235632096	2.8945969952037	2.92587516204804	2.85238399789217	2.83600976622188	3.01104130887128	2.86584880914731	2.85336142747178	2.785364287141	4.2075144186267	2.83679618410691	2.97743129002334	2.95992885734162	2.84922235632096	3.10752977689234	2.98445647845764	2.89178942322193	2.955828367557	3.5691053855903	2.97022434766316	2.95092696658258	2.90452542207345	2.95399670220037	2.92668649936578	2.8446723668765	2.9218218480019	2.89822221661125	2.87939999323729	2.99013473436539	2.92973101855956	2.92041198385687	2.91858324007774	2.91413601474241	2.95215447784284	2.91836938609773	2.89441523153558	2.95111982639497	3.1239308105247	2.85197730368946	2.96055614852349	2.89983719409162	2.93440543366504	2.90888893883499	2.8571330395612	2.98507714326528	2.84113663636401	3.05815705698893
1	32351708	32351708	2.84922235632096	2.8945969952037	2.92587516204804	2.85238399789217	2.83600976622188	3.01104130887128	2.86584880914731	2.85336142747178	2.785364287141	4.2075144186267	2.83679618410691	2.97743129002334	2.95992885734162	2.84922235632096	3.10752977689234	2.98445647845764	2.89178942322193	2.955828367557	3.5691053855903	2.97022434766316	2.95092696658258	2.90452542207345	2.95399670220037	2.92668649936578	2.8446723668765	2.9218218480019	2.89822221661125	2.87939999323729	2.99013473436539	2.92973101855956	2.92041198385687	2.91858324007774	2.91413601474241	2.95215447784284	2.91836938609773	2.89441523153558	2.95111982639497	3.1239308105247	2.85197730368946	2.96055614852349	2.89983719409162	2.93440543366504	2.90888893883499	2.8571330395612	2.98507714326528	2.84113663636401	3.05815705698893
1	32956662	32956662	2.84922235632096	2.8945969952037	2.92587516204804	2.85238399789217	2.83600976622188	3.01104130887128	2.86584880914731	2.85336142747178	2.785364287141	4.2075144186267	2.83679618410691	2.97743129002334	2.95992885734162	2.84922235632096	3.10752977689234	2.98445647845764	2.89178942322193	2.955828367557	3.5691053855903	2.97022434766316	2.95092696658258	2.90452542207345	2.95399670220037	2.92668649936578	2.8446723668765	2.9218218480019	2.89822221661125	2.87939999323729	2.99013473436539	2.92973101855956	2.92041198385687	2.91858324007774	2.91413601474241	2.95215447784284	2.91836938609773	2.89441523153558	2.95111982639497	3.1239308105247	2.85197730368946	2.96055614852349	2.89983719409162	2.93440543366504	2.90888893883499	2.8571330395612	2.98507714326528	2.84113663636401	3.05815705698893
1	33562070	33562070	2.84922235632096	2.8945969952037	2.92587516204804	2.85238399789217	2.83600976622188	3.01104130887128	2.86584880914731	2.85336142747178	2.785364287141	4.2075144186267	2.83679618410691	2.97743129002334	2.95992885734162	2.84922235632096	3.10752977689234	2.98445647845764	2.89178942322193	2.955828367557	3.5691053855903	2.97022434766316	2.95092696658258	2.90452542207345	2.95399670220037	2.92668649936578	2.8446723668765	2.9218218480019	2.89822221661125	2.87939999323729	2.99013473436539	2.92973101855956	2.92041198385687	2.91858324007774	2.91413601474241	2.95215447784284	2.91836938609773	2.89441523153558	2.95111982639497	3.1239308105247	2.85197730368946	2.96055614852349	2.89983719409162	2.93440543366504	2.90888893883499	2.8571330395612	2.98507714326528	2.84113663636401	3.05815705698893
1	34100961	34100961	2.84922235632096	2.8945969952037	2.92587516204804	2.85238399789217	2.83600976622188	3.01104130887128	2.86584880914731	2.85336142747178	2.785364287141	4.2075144186267	2.83679618410691	2.97743129002334	2.95992885734162	2.84922235632096	3.10752977689234	2.98445647845764	2.89178942322193	2.955828367557	3.5691053855903	2.97022434766316	2.95092696658258	2.90452542207345	2.95399670220037	2.92668649936578	2.8446723668765	2.9218218480019	2.89822221661125	2.87939999323729	2.99013473436539	2.92973101855956	2.92041198385687	2.91858324007774	2.91413601474241	2.95215447784284	2.91836938609773	2.89441523153558	2.95111982639497	3.1239308105247	2.85197730368946	2.96055614852349	2.89983719409162	2.93440543366504	2.90888893883499	2.8571330395612	2.98507714326528	2.84113663636401	3.05815705698893
1	34637157	34637157	2.84922235632096	2.8945969952037	2.92587516204804	2.85238399789217	2.83600976622188	3.01104130887128	2.86584880914731	2.85336142747178	2.785364287141	4.2075144186267	2.83679618410691	2.97743129002334	2.95992885734162	2.84922235632096	3.10752977689234	2.98445647845764	2.89178942322193	2.955828367557	3.5691053855903	2.97022434766316	2.95092696658258	2.90452542207345	2.95399670220037	2.92668649936578	2.8446723668765	2.9218218480019	2.89822221661125	2.87939999323729	2.99013473436539	2.92973101855956	2.92041198385687	2.91858324007774	2.91413601474241	2.95215447784284	2.91836938609773	2.89441523153558	2.95111982639497	3.1239308105247	2.85197730368946	2.96055614852349	2.89983719409162	2.93440543366504	2.90888893883499	2.8571330395612	2.98507714326528	2.84113663636401	3.05815705698893
1	35170931	35170931	2.84922235632096	2.8945969952037	2.92587516204804	2.85238399789217	2.83600976622188	3.01104130887128	2.86584880914731	2.85336142747178	2.785364287141	4.2075144186267	2.83679618410691	2.97743129002334	2.95992885734162	2.84922235632096	3.10752977689234	2.98445647845764	2.89178942322193	2.955828367557	3.5691053855903	2.97022434766316	2.95092696658258	2.90452542207345	2.95399670220037	2.92668649936578	2.8446723668765	2.9218218480019	2.89822221661125	2.87939999323729	2.99013473436539	2.92973101855956	2.92041198385687	2.91858324007774	2.91413601474241	2.95215447784284	2.91836938609773	2.89441523153558	2.95111982639497	3.1239308105247	2.85197730368946	2.96055614852349	2.89983719409162	2.93440543366504	2.90888893883499	2.8571330395612	2.98507714326528	2.84113663636401	3.05815705698893
1	35750993	35750993	2.84922235632096	2.8945969952037	2.92587516204804	2.85238399789217	2.83600976622188	3.01104130887128	2.86584880914731	2.85336142747178	2.785364287141	4.2075144186267	2.83679618410691	2.97743129002334	2.95992885734162	2.84922235632096	3.10752977689234	2.98445647845764	2.89178942322193	2.955828367557	3.5691053855903	2.97022434766316	2.95092696658258	2.90452542207345	2.95399670220037	2.92668649936578	2.8446723668765	2.9218218480019	2.89822221661125	2.87939999323729	2.99013473436539	2.92973101855956	2.92041198385687	2.91858324007774	2.91413601474241	2.95215447784284	2.91836938609773	2.89441523153558	2.95111982639497	3.1239308105247	2.85197730368946	2.96055614852349	2.89983719409162	2.93440543366504	2.90888893883499	2.8571330395612	2.98507714326528	2.84113663636401	3.05815705698893
1	36319516	36319516	2.84922235632096	2.8945969952037	2.92587516204804	2.85238399789217	2.83600976622188	3.01104130887128	2.86584880914731	2.85336142747178	2.785364287141	4.2075144186267	2.83679618410691	2.97743129002334	2.95992885734162	2.84922235632096	3.10752977689234	2.98445647845764	2.89178942322193	2.955828367557	3.5691053855903	2.97022434766316	2.95092696658258	2.90452542207345	2.95399670220037	2.92668649936578	2.8446723668765	2.9218218480019	2.89822221661125	2.87939999323729	2.99013473436539	2.92973101855956	2.92041198385687	2.91858324007774	2.91413601474241	2.95215447784284	2.91836938609773	2.89441523153558	2.95111982639497	3.1239308105247	2.85197730368946	2.96055614852349	2.89983719409162	2.93440543366504	2.90888893883499	2.8571330395612	2.98507714326528	2.84113663636401	3.05815705698893
1	36900818	36900818	2.84922235632096	2.8945969952037	2.92587516204804	2.85238399789217	2.83600976622188	3.01104130887128	2.86584880914731	2.85336142747178	2.785364287141	4.2075144186267	2.83679618410691	2.97743129002334	2.95992885734162	2.84922235632096	3.10752977689234	2.98445647845764	2.89178942322193	2.955828367557	3.5691053855903	2.97022434766316	2.95092696658258	2.90452542207345	2.95399670220037	2.92668649936578	2.8446723668765	2.9218218480019	2.89822221661125	2.87939999323729	2.99013473436539	2.92973101855956	2.92041198385687	2.91858324007774	2.91413601474241	2.95215447784284	2.91836938609773	2.89441523153558	2.95111982639497	3.1239308105247	2.85197730368946	2.96055614852349	2.89983719409162	2.93440543366504	2.90888893883499	2.8571330395612	2.98507714326528	2.84113663636401	3.05815705698893
1	37428485	37428485	2.84922235632096	2.8945969952037	2.92587516204804	2.85238399789217	2.83600976622188	3.01104130887128	2.86584880914731	2.85336142747178	2.785364287141	4.2075144186267	2.83679618410691	2.97743129002334	2.95992885734162	2.84922235632096	3.10752977689234	2.98445647845764	2.89178942322193	2.955828367557	3.5691053855903	2.97022434766316	2.95092696658258	2.90452542207345	2.95399670220037	2.92668649936578	2.8446723668765	2.9218218480019	2.89822221661125	2.87939999323729	2.99013473436539	2.92973101855956	2.92041198385687	2.91858324007774	2.91413601474241	2.95215447784284	2.91836938609773	2.89441523153558	2.95111982639497	3.1239308105247	2.85197730368946	2.96055614852349	2.89983719409162	2.93440543366504	2.90888893883499	2.8571330395612	2.98507714326528	2.84113663636401	3.05815705698893
1	37965421	37965421	2.84922235632096	2.8945969952037	2.92587516204804	2.85238399789217	2.83600976622188	3.01104130887128	2.86584880914731	2.85336142747178	2.785364287141	4.2075144186267	2.83679618410691	2.97743129002334	2.95992885734162	2.84922235632096	3.10752977689234	2.98445647845764	2.89178942322193	2.955828367557	3.5691053855903	2.97022434766316	2.95092696658258	2.90452542207345	2.95399670220037	2.92668649936578	2.8446723668765	2.9218218480019	2.89822221661125	2.87939999323729	2.99013473436539	2.92973101855956	2.92041198385687	2.91858324007774	2.91413601474241	2.95215447784284	2.91836938609773	2.89441523153558	2.95111982639497	3.1239308105247	2.85197730368946	2.96055614852349	2.89983719409162	2.93440543366504	2.90888893883499	2.8571330395612	2.98507714326528	2.84113663636401	3.05815705698893
1	38542604	38542604	2.84922235632096	2.8945969952037	2.92587516204804	2.85238399789217	2.83600976622188	3.01104130887128	2.86584880914731	2.85336142747178	2.785364287141	4.2075144186267	2.83679618410691	2.97743129002334	2.95992885734162	2.84922235632096	3.10752977689234	2.98445647845764	2.89178942322193	2.955828367557	3.5691053855903	2.97022434766316	2.95092696658258	2.90452542207345	2.95399670220037	2.92668649936578	2.8446723668765	2.9218218480019	2.89822221661125	2.87939999323729	2.99013473436539	2.92973101855956	2.92041198385687	2.91858324007774	2.91413601474241	2.95215447784284	2.91836938609773	2.89441523153558	2.95111982639497	3.1239308105247	2.85197730368946	2.96055614852349	2.89983719409162	2.93440543366504	2.90888893883499	2.8571330395612	2.98507714326528	2.84113663636401	3.05815705698893
1	39073178	39073178	2.84922235632096	2.8945969952037	2.92587516204804	2.85238399789217	2.83600976622188	3.01104130887128	2.86584880914731	2.85336142747178	2.785364287141	4.2075144186267	2.83679618410691	2.97743129002334	2.95992885734162	2.84922235632096	3.10752977689234	2.98445647845764	2.89178942322193	2.955828367557	3.5691053855903	2.97022434766316	2.95092696658258	2.90452542207345	2.95399670220037	2.92668649936578	2.8446723668765	2.9218218480019	2.89822221661125	2.87939999323729	2.99013473436539	2.92973101855956	2.92041198385687	2.91858324007774	2.91413601474241	2.95215447784284	2.91836938609773	2.89441523153558	2.95111982639497	3.1239308105247	2.85197730368946	2.96055614852349	2.89983719409162	2.93440543366504	2.90888893883499	2.8571330395612	2.98507714326528	2.84113663636401	3.05815705698893
1	39663210	39663210	2.84922235632096	2.8945969952037	2.92587516204804	2.85238399789217	2.83600976622188	3.01104130887128	2.86584880914731	2.85336142747178	2.785364287141	4.2075144186267	2.83679618410691	2.97743129002334	2.95992885734162	2.84922235632096	3.10752977689234	2.98445647845764	2.89178942322193	2.955828367557	3.5691053855903	2.97022434766316	2.95092696658258	2.90452542207345	2.95399670220037	2.92668649936578	2.8446723668765	2.9218218480019	2.89822221661125	2.87939999323729	2.99013473436539	2.92973101855956	2.92041198385687	2.91858324007774	2.91413601474241	2.95215447784284	2.91836938609773	2.89441523153558	2.95111982639497	3.1239308105247	2.85197730368946	2.96055614852349	2.89983719409162	2.93440543366504	2.90888893883499	2.8571330395612	2.98507714326528	2.84113663636401	3.05815705698893
1	40254118	40254118	2.84922235632096	2.8945969952037	2.92587516204804	2.85238399789217	2.83600976622188	3.01104130887128	2.86584880914731	2.85336142747178	2.785364287141	2.8238593156558	2.83679618410691	2.97743129002334	2.95992885734162	2.84922235632096	3.10752977689234	2.98445647845764	2.89178942322193	2.955828367557	3.5691053855903	2.97022434766316	2.95092696658258	2.90452542207345	2.95399670220037	2.92668649936578	2.8446723668765	2.9218218480019	2.89822221661125	2.87939999323729	2.99013473436539	2.92973101855956	2.92041198385687	2.91858324007774	2.91413601474241	2.95215447784284	2.91836938609773	2.89441523153558	2.95111982639497	3.1239308105247	2.85197730368946	2.96055614852349	2.89983719409162	2.93440543366504	2.90888893883499	2.8571330395612	2.98507714326528	2.84113663636401	3.05815705698893
1	40844200	40844200	2.84922235632096	2.8945969952037	2.92587516204804	2.85238399789217	2.83600976622188	3.01104130887128	2.86584880914731	2.85336142747178	2.785364287141	2.8238593156558	2.83679618410691	2.97743129002334	2.95992885734162	2.84922235632096	3.10752977689234	2.98445647845764	2.89178942322193	2.955828367557	3.5691053855903	3.97119142429004	2.95092696658258	2.90452542207345	2.95399670220037	2.92668649936578	2.8446723668765	2.9218218480019	2.89822221661125	2.87939999323729	2.99013473436539	2.92973101855956	2.92041198385687	2.91858324007774	2.91413601474241	2.95215447784284	2.91836938609773	2.89441523153558	2.95111982639497	3.1239308105247	2.85197730368946	2.96055614852349	2.89983719409162	2.93440543366504	2.90888893883499	2.8571330395612	2.98507714326528	2.84113663636401	3.05815705698893
1	41406493	41406493	2.84922235632096	2.8945969952037	2.92587516204804	2.85238399789217	2.83600976622188	3.01104130887128	2.86584880914731	2.85336142747178	2.785364287141	2.8238593156558	2.83679618410691	2.97743129002334	2.95992885734162	2.84922235632096	3.10752977689234	2.98445647845764	2.89178942322193	2.955828367557	3.5691053855903	3.97119142429004	2.95092696658258	2.90452542207345	2.95399670220037	2.92668649936578	2.8446723668765	2.9218218480019	2.89822221661125	2.87939999323729	2.99013473436539	2.92973101855956	2.92041198385687	2.91858324007774	2.91413601474241	2.95215447784284	2.91836938609773	2.89441523153558	2.95111982639497	3.1239308105247	2.85197730368946	2.96055614852349	2.89983719409162	2.93440543366504	2.90888893883499	2.8571330395612	2.98507714326528	2.84113663636401	3.05815705698893
1	41955921	41955921	2.84922235632096	2.8945969952037	2.92587516204804	2.85238399789217	2.83600976622188	3.01104130887128	2.86584880914731	2.85336142747178	2.785364287141	2.8238593156558	2.83679618410691	2.97743129002334	2.95992885734162	2.84922235632096	3.10752977689234	2.98445647845764	2.89178942322193	2.955828367557	3.5691053855903	3.97119142429004	2.95092696658258	2.90452542207345	2.95399670220037	2.92668649936578	2.8446723668765	2.9218218480019	2.89822221661125	2.87939999323729	2.99013473436539	2.92973101855956	2.92041198385687	2.91858324007774	2.91413601474241	2.95215447784284	2.91836938609773	2.89441523153558	2.95111982639497	3.1239308105247	2.85197730368946	2.96055614852349	2.89983719409162	2.93440543366504	2.90888893883499	2.8571330395612	2.98507714326528	2.84113663636401	3.05815705698893
1	42484024	42484024	2.84922235632096	2.8945969952037	2.92587516204804	2.85238399789217	2.83600976622188	3.01104130887128	2.86584880914731	2.85336142747178	2.785364287141	2.8238593156558	2.83679618410691	2.97743129002334	2.95992885734162	2.84922235632096	3.10752977689234	2.98445647845764	2.89178942322193	2.955828367557	3.5691053855903	3.97119142429004	2.95092696658258	2.90452542207345	2.95399670220037	2.92668649936578	2.8446723668765	2.9218218480019	2.89822221661125	2.87939999323729	2.99013473436539	2.92973101855956	2.92041198385687	2.91858324007774	2.91413601474241	2.95215447784284	2.91836938609773	2.89441523153558	2.95111982639497	3.1239308105247	2.85197730368946	2.96055614852349	2.89983719409162	2.93440543366504	2.90888893883499	2.8571330395612	2.98507714326528	2.84113663636401	3.05815705698893
1	43039816	43039816	2.84922235632096	2.8945969952037	2.92587516204804	2.85238399789217	2.83600976622188	3.01104130887128	2.86584880914731	2.85336142747178	2.785364287141	2.8238593156558	2.83679618410691	2.97743129002334	2.95992885734162	2.84922235632096	3.10752977689234	2.98445647845764	2.89178942322193	2.955828367557	3.5691053855903	3.97119142429004	2.95092696658258	2.90452542207345	2.95399670220037	2.92668649936578	2.8446723668765	2.9218218480019	2.89822221661125	2.87939999323729	2.99013473436539	2.92973101855956	2.92041198385687	2.91858324007774	2.91413601474241	2.95215447784284	2.91836938609773	2.89441523153558	2.95111982639497	3.1239308105247	2.85197730368946	2.96055614852349	2.89983719409162	2.93440543366504	2.90888893883499	2.8571330395612	2.98507714326528	2.84113663636401	3.05815705698893
1	43613613	43613613	2.84922235632096	2.8945969952037	2.92587516204804	2.85238399789217	2.83600976622188	3.01104130887128	2.86584880914731	2.85336142747178	2.785364287141	2.8238593156558	2.83679618410691	2.97743129002334	2.95992885734162	2.84922235632096	3.10752977689234	2.98445647845764	2.89178942322193	2.955828367557	3.5691053855903	3.97119142429004	2.95092696658258	2.90452542207345	2.95399670220037	2.92668649936578	2.8446723668765	2.9218218480019	2.89822221661125	2.87939999323729	2.99013473436539	2.92973101855956	2.92041198385687	2.91858324007774	2.91413601474241	2.95215447784284	2.91836938609773	2.89441523153558	2.95111982639497	3.1239308105247	2.85197730368946	2.96055614852349	2.89983719409162	2.93440543366504	2.90888893883499	2.8571330395612	2.98507714326528	2.84113663636401	3.05815705698893
1	44162975	44162975	2.84922235632096	2.8945969952037	2.92587516204804	2.85238399789217	2.83600976622188	3.01104130887128	2.86584880914731	2.85336142747178	2.785364287141	2.8238593156558	2.83679618410691	2.97743129002334	2.95992885734162	2.84922235632096	3.10752977689234	2.98445647845764	2.89178942322193	2.955828367557	3.5691053855903	3.97119142429004	2.95092696658258	2.90452542207345	2.95399670220037	2.92668649936578	2.8446723668765	2.9218218480019	2.89822221661125	2.87939999323729	2.99013473436539	2.92973101855956	2.92041198385687	2.91858324007774	2.91413601474241	2.95215447784284	2.91836938609773	2.89441523153558	2.95111982639497	1.95241873501621	2.85197730368946	2.96055614852349	2.89983719409162	2.93440543366504	2.90888893883499	2.8571330395612	2.98507714326528	2.84113663636401	3.05815705698893
1	44711039	44711039	2.84922235632096	2.8945969952037	2.92587516204804	2.85238399789217	2.83600976622188	3.01104130887128	2.86584880914731	2.85336142747178	2.785364287141	2.8238593156558	2.83679618410691	2.97743129002334	2.95992885734162	2.84922235632096	3.10752977689234	2.98445647845764	2.89178942322193	2.955828367557	3.5691053855903	3.97119142429004	2.95092696658258	2.90452542207345	2.95399670220037	2.92668649936578	2.8446723668765	2.9218218480019	2.89822221661125	2.87939999323729	2.99013473436539	2.92973101855956	2.92041198385687	2.91858324007774	2.91413601474241	2.95215447784284	2.91836938609773	2.89441523153558	2.95111982639497	1.95241873501621	2.85197730368946	2.96055614852349	2.89983719409162	2.93440543366504	2.90888893883499	2.8571330395612	2.98507714326528	2.84113663636401	3.05815705698893
1	45259305	45259305	2.84922235632096	2.8945969952037	2.92587516204804	2.85238399789217	2.83600976622188	3.01104130887128	2.86584880914731	2.85336142747178	2.785364287141	2.8238593156558	2.83679618410691	2.97743129002334	2.95992885734162	2.84922235632096	3.10752977689234	2.98445647845764	2.89178942322193	2.955828367557	3.5691053855903	3.97119142429004	2.95092696658258	2.90452542207345	2.95399670220037	2.92668649936578	2.8446723668765	2.9218218480019	2.89822221661125	2.87939999323729	2.99013473436539	2.92973101855956	2.92041198385687	2.91858324007774	2.91413601474241	2.95215447784284	2.91836938609773	2.89441523153558	2.95111982639497	1.95241873501621	2.85197730368946	2.96055614852349	2.89983719409162	2.93440543366504	2.90888893883499	2.8571330395612	2.98507714326528	2.84113663636401	3.05815705698893
1	45867098	45867098	2.84922235632096	2.8945969952037	2.92587516204804	2.85238399789217	2.83600976622188	3.01104130887128	2.86584880914731	2.85336142747178	2.785364287141	2.8238593156558	2.83679618410691	2.97743129002334	2.95992885734162	2.84922235632096	3.10752977689234	2.98445647845764	2.89178942322193	2.955828367557	3.5691053855903	3.97119142429004	2.95092696658258	2.90452542207345	2.95399670220037	2.92668649936578	2.8446723668765	2.9218218480019	2.89822221661125	2.87939999323729	2.99013473436539	2.92973101855956	2.92041198385687	2.91858324007774	2.91413601474241	2.95215447784284	2.91836938609773	2.89441523153558	2.95111982639497	1.95241873501621	2.85197730368946	2.96055614852349	2.89983719409162	2.93440543366504	2.90888893883499	2.8571330395612	2.98507714326528	2.84113663636401	3.05815705698893
1	46467709	46467709	2.84922235632096	2.8945969952037	2.92587516204804	2.85238399789217	2.83600976622188	3.01104130887128	2.86584880914731	2.85336142747178	2.785364287141	2.8238593156558	2.83679618410691	2.97743129002334	2.95992885734162	2.84922235632096	3.10752977689234	2.98445647845764	2.89178942322193	2.955828367557	3.5691053855903	3.97119142429004	2.95092696658258	2.90452542207345	2.95399670220037	2.92668649936578	2.8446723668765	2.9218218480019	2.89822221661125	2.87939999323729	2.99013473436539	2.92973101855956	2.92041198385687	2.91858324007774	2.91413601474241	2.95215447784284	2.91836938609773	2.89441523153558	2.95111982639497	1.95241873501621	2.85197730368946	2.96055614852349	2.89983719409162	2.93440543366504	2.90888893883499	2.8571330395612	2.98507714326528	2.84113663636401	3.05815705698893
1	47042550	47042550	2.84922235632096	2.8945969952037	2.92587516204804	2.85238399789217	2.83600976622188	3.01104130887128	2.86584880914731	2.85336142747178	2.785364287141	2.8238593156558	2.83679618410691	2.97743129002334	2.95992885734162	2.84922235632096	3.10752977689234	2.98445647845764	2.89178942322193	2.955828367557	3.5691053855903	2.90748531519533	2.95092696658258	2.90452542207345	2.95399670220037	2.92668649936578	2.8446723668765	2.9218218480019	2.89822221661125	2.87939999323729	2.99013473436539	2.92973101855956	2.92041198385687	2.91858324007774	2.91413601474241	2.95215447784284	2.91836938609773	2.89441523153558	2.95111982639497	1.95241873501621	2.85197730368946	2.96055614852349	2.89983719409162	2.93440543366504	2.90888893883499	2.8571330395612	2.98507714326528	2.84113663636401	3.05815705698893
1	47721010	47721010	2.84922235632096	2.8945969952037	2.92587516204804	2.85238399789217	2.83600976622188	3.01104130887128	2.86584880914731	2.85336142747178	2.785364287141	2.8238593156558	2.83679618410691	2.97743129002334	2.95992885734162	2.84922235632096	3.10752977689234	2.98445647845764	2.89178942322193	2.955828367557	3.02904392818746	2.90748531519533	2.95092696658258	2.90452542207345	2.95399670220037	2.92668649936578	2.8446723668765	2.9218218480019	2.89822221661125	2.87939999323729	2.99013473436539	2.92973101855956	2.92041198385687	2.91858324007774	2.91413601474241	2.95215447784284	2.91836938609773	2.89441523153558	2.95111982639497	1.95241873501621	2.85197730368946	2.96055614852349	2.89983719409162	2.93440543366504	2.90888893883499	2.8571330395612	2.98507714326528	2.84113663636401	3.05815705698893
1	48263105	48263105	2.84922235632096	2.8945969952037	2.92587516204804	2.85238399789217	2.83600976622188	3.01104130887128	2.86584880914731	2.85336142747178	2.785364287141	2.8238593156558	2.83679618410691	2.97743129002334	2.95992885734162	2.84922235632096	3.10752977689234	2.98445647845764	2.89178942322193	2.955828367557	3.02904392818746	2.90748531519533	2.95092696658258	2.90452542207345	2.95399670220037	2.92668649936578	2.8446723668765	2.9218218480019	2.89822221661125	2.87939999323729	2.99013473436539	2.92973101855956	2.92041198385687	2.91858324007774	2.91413601474241	2.95215447784284	2.91836938609773	2.89441523153558	2.95111982639497	1.95241873501621	2.85197730368946	2.96055614852349	2.89983719409162	2.93440543366504	2.90888893883499	2.8571330395612	2.98507714326528	2.84113663636401	3.05815705698893
1	48815705	48815705	2.84922235632096	2.8945969952037	2.92587516204804	2.85238399789217	2.83600976622188	3.01104130887128	2.86584880914731	2.85336142747178	2.785364287141	2.8238593156558	2.83679618410691	2.97743129002334	2.95992885734162	2.84922235632096	3.10752977689234	2.98445647845764	2.89178942322193	2.955828367557	3.02904392818746	2.90748531519533	2.95092696658258	2.90452542207345	2.95399670220037	2.92668649936578	2.8446723668765	2.9218218480019	2.89822221661125	2.87939999323729	2.99013473436539	2.92973101855956	2.92041198385687	2.91858324007774	2.91413601474241	2.95215447784284	2.91836938609773	2.89441523153558	2.95111982639497	1.95241873501621	2.85197730368946	2.96055614852349	2.89983719409162	2.93440543366504	2.90888893883499	2.8571330395612	2.98507714326528	2.84113663636401	3.05815705698893
1	49352965	49352965	2.84922235632096	2.8945969952037	2.92587516204804	2.85238399789217	2.83600976622188	3.01104130887128	2.86584880914731	2.85336142747178	2.785364287141	2.8238593156558	2.83679618410691	2.97743129002334	2.95992885734162	2.84922235632096	3.10752977689234	2.98445647845764	2.89178942322193	2.955828367557	3.02904392818746	2.90748531519533	2.95092696658258	2.90452542207345	2.95399670220037	2.92668649936578	2.8446723668765	2.9218218480019	2.89822221661125	2.87939999323729	2.99013473436539	2.92973101855956	2.92041198385687	2.91858324007774	2.91413601474241	2.95215447784284	2.91836938609773	2.89441523153558	2.95111982639497	1.95241873501621	2.85197730368946	2.96055614852349	2.89983719409162	2.93440543366504	2.90888893883499	2.8571330395612	2.98507714326528	2.84113663636401	3.05815705698893
1	49908902	49908902	2.84922235632096	2.8945969952037	2.92587516204804	2.85238399789217	2.83600976622188	3.01104130887128	2.86584880914731	2.85336142747178	2.785364287141	2.8238593156558	2.83679618410691	2.97743129002334	2.95992885734162	2.84922235632096	3.10752977689234	2.98445647845764	2.89178942322193	2.955828367557	3.02904392818746	2.90748531519533	2.95092696658258	2.90452542207345	2.95399670220037	2.92668649936578	2.8446723668765	2.9218218480019	2.89822221661125	2.87939999323729	2.99013473436539	2.92973101855956	2.92041198385687	2.91858324007774	2.91413601474241	2.95215447784284	2.91836938609773	2.89441523153558	2.95111982639497	1.95241873501621	2.85197730368946	2.96055614852349	2.89983719409162	2.93440543366504	2.90888893883499	2.8571330395612	2.98507714326528	2.84113663636401	3.05815705698893
1	50497242	50497242	2.84922235632096	2.8945969952037	2.92587516204804	2.85238399789217	2.83600976622188	3.01104130887128	2.86584880914731	2.85336142747178	2.785364287141	2.8238593156558	2.83679618410691	2.97743129002334	2.95992885734162	2.84922235632096	3.10752977689234	2.98445647845764	2.89178942322193	2.955828367557	3.02904392818746	2.90748531519533	2.95092696658258	2.90452542207345	2.95399670220037	2.92668649936578	2.8446723668765	2.9218218480019	2.89822221661125	2.87939999323729	2.99013473436539	2.92973101855956	2.92041198385687	2.91858324007774	2.91413601474241	2.95215447784284	2.91836938609773	2.89441523153558	2.95111982639497	1.95241873501621	2.85197730368946	2.96055614852349	2.89983719409162	2.93440543366504	2.90888893883499	2.8571330395612	2.98507714326528	2.84113663636401	3.05815705698893
1	51031169	51031169	2.84922235632096	2.8945969952037	2.92587516204804	2.85238399789217	2.83600976622188	3.01104130887128	2.86584880914731	2.85336142747178	2.785364287141	2.8238593156558	2.83679618410691	2.97743129002334	2.95992885734162	2.84922235632096	3.10752977689234	2.98445647845764	2.89178942322193	2.955828367557	3.02904392818746	2.90748531519533	2.95092696658258	2.90452542207345	2.95399670220037	2.92668649936578	2.8446723668765	2.9218218480019	2.89822221661125	2.87939999323729	2.99013473436539	2.92973101855956	2.92041198385687	2.91858324007774	2.91413601474241	2.95215447784284	2.91836938609773	2.89441523153558	2.95111982639497	1.95241873501621	2.85197730368946	2.96055614852349	2.89983719409162	2.93440543366504	2.90888893883499	2.8571330395612	2.98507714326528	2.84113663636401	3.05815705698893
1	51609342	51609342	2.84922235632096	2.8945969952037	2.92587516204804	2.85238399789217	2.83600976622188	3.01104130887128	2.86584880914731	2.85336142747178	2.785364287141	2.8238593156558	2.83679618410691	2.97743129002334	2.95992885734162	2.84922235632096	3.10752977689234	2.98445647845764	2.89178942322193	2.955828367557	3.02904392818746	2.90748531519533	2.95092696658258	2.90452542207345	2.95399670220037	2.92668649936578	2.8446723668765	2.9218218480019	2.89822221661125	2.87939999323729	2.99013473436539	2.92973101855956	2.92041198385687	2.91858324007774	2.91413601474241	2.95215447784284	2.91836938609773	2.89441523153558	2.95111982639497	1.95241873501621	2.85197730368946	2.96055614852349	2.89983719409162	2.93440543366504	2.90888893883499	2.8571330395612	2.98507714326528	2.84113663636401	3.05815705698893
1	52183223	52183223	2.84922235632096	2.8945969952037	2.92587516204804	2.85238399789217	2.83600976622188	3.01104130887128	2.86584880914731	2.85336142747178	2.785364287141	2.8238593156558	2.83679618410691	2.97743129002334	2.95992885734162	2.84922235632096	3.10752977689234	2.98445647845764	2.89178942322193	2.955828367557	3.02904392818746	2.90748531519533	2.95092696658258	2.90452542207345	2.95399670220037	2.92668649936578	2.8446723668765	2.9218218480019	2.89822221661125	2.87939999323729	2.99013473436539	2.92973101855956	2.92041198385687	2.91858324007774	2.91413601474241	2.95215447784284	2.91836938609773	2.89441523153558	2.95111982639497	1.95241873501621	2.85197730368946	2.96055614852349	2.89983719409162	2.93440543366504	2.90888893883499	2.8571330395612	2.98507714326528	2.84113663636401	3.05815705698893
1	52759680	52759680	2.84922235632096	2.8945969952037	2.92587516204804	2.85238399789217	2.83600976622188	3.01104130887128	2.86584880914731	2.85336142747178	2.785364287141	2.8238593156558	2.83679618410691	2.97743129002334	2.95992885734162	2.84922235632096	3.10752977689234	2.98445647845764	2.89178942322193	2.955828367557	3.02904392818746	2.90748531519533	2.95092696658258	2.90452542207345	2.95399670220037	2.92668649936578	2.8446723668765	2.9218218480019	2.89822221661125	2.87939999323729	2.99013473436539	2.92973101855956	2.92041198385687	2.91858324007774	2.91413601474241	2.95215447784284	2.91836938609773	2.89441523153558	2.95111982639497	1.95241873501621	2.85197730368946	2.96055614852349	2.89983719409162	2.93440543366504	2.90888893883499	2.8571330395612	2.98507714326528	2.84113663636401	3.05815705698893
1	53346074	53346074	2.84922235632096	2.8945969952037	2.92587516204804	2.85238399789217	2.83600976622188	3.01104130887128	2.86584880914731	2.85336142747178	2.785364287141	2.8238593156558	2.83679618410691	2.97743129002334	2.95992885734162	2.84922235632096	3.10752977689234	2.98445647845764	2.89178942322193	2.955828367557	3.02904392818746	2.90748531519533	2.95092696658258	2.90452542207345	2.95399670220037	2.92668649936578	2.8446723668765	2.9218218480019	2.89822221661125	2.87939999323729	2.99013473436539	2.92973101855956	2.92041198385687	2.91858324007774	2.91413601474241	2.95215447784284	2.91836938609773	2.89441523153558	2.95111982639497	1.95241873501621	2.85197730368946	2.96055614852349	2.89983719409162	2.93440543366504	2.90888893883499	2.8571330395612	2.98507714326528	2.84113663636401	3.05815705698893
1	53889482	53889482	2.84922235632096	2.8945969952037	2.92587516204804	2.85238399789217	2.83600976622188	3.01104130887128	2.86584880914731	2.85336142747178	2.785364287141	2.8238593156558	2.83679618410691	2.97743129002334	2.95992885734162	2.84922235632096	3.10752977689234	2.98445647845764	2.89178942322193	2.955828367557	3.02904392818746	2.90748531519533	2.95092696658258	2.90452542207345	2.95399670220037	2.92668649936578	2.8446723668765	2.9218218480019	2.89822221661125	2.87939999323729	2.99013473436539	2.92973101855956	2.92041198385687	2.91858324007774	2.91413601474241	2.95215447784284	2.91836938609773	2.89441523153558	2.95111982639497	1.95241873501621	2.85197730368946	2.96055614852349	2.89983719409162	2.93440543366504	2.90888893883499	2.8571330395612	2.98507714326528	2.84113663636401	3.05815705698893
1	54430856	54430856	2.84922235632096	2.8945969952037	2.92587516204804	2.85238399789217	2.83600976622188	3.01104130887128	2.86584880914731	2.85336142747178	2.785364287141	2.8238593156558	2.83679618410691	2.97743129002334	2.95992885734162	2.84922235632096	3.10752977689234	2.98445647845764	2.89178942322193	2.955828367557	3.02904392818746	2.90748531519533	2.95092696658258	2.90452542207345	2.95399670220037	2.92668649936578	2.8446723668765	2.9218218480019	2.89822221661125	2.87939999323729	2.99013473436539	2.92973101855956	2.92041198385687	2.91858324007774	2.91413601474241	2.95215447784284	2.91836938609773	2.89441523153558	2.95111982639497	1.95241873501621	2.85197730368946	2.96055614852349	2.89983719409162	2.93440543366504	2.90888893883499	2.8571330395612	2.98507714326528	2.84113663636401	3.05815705698893
1	54990804	54990804	2.84922235632096	2.8945969952037	2.92587516204804	2.85238399789217	2.83600976622188	3.01104130887128	2.86584880914731	2.85336142747178	2.785364287141	2.8238593156558	2.83679618410691	2.97743129002334	2.95992885734162	2.84922235632096	3.10752977689234	2.98445647845764	2.89178942322193	2.955828367557	3.02904392818746	2.90748531519533	2.95092696658258	2.90452542207345	2.95399670220037	2.92668649936578	2.8446723668765	2.9218218480019	2.89822221661125	2.87939999323729	2.99013473436539	2.92973101855956	2.92041198385687	2.91858324007774	2.91413601474241	2.95215447784284	2.91836938609773	2.89441523153558	2.95111982639497	1.95241873501621	2.85197730368946	2.96055614852349	2.89983719409162	2.93440543366504	2.90888893883499	2.8571330395612	2.98507714326528	2.84113663636401	3.05815705698893
1	55556185	55556185	2.84922235632096	2.8945969952037	2.92587516204804	2.85238399789217	2.83600976622188	3.01104130887128	2.86584880914731	2.85336142747178	2.785364287141	2.8238593156558	2.83679618410691	2.97743129002334	2.95992885734162	2.84922235632096	3.10752977689234	2.98445647845764	2.89178942322193	2.955828367557	3.02904392818746	2.90748531519533	2.95092696658258	2.90452542207345	2.95399670220037	2.92668649936578	2.8446723668765	2.9218218480019	2.89822221661125	2.87939999323729	2.99013473436539	2.92973101855956	2.92041198385687	2.91858324007774	2.91413601474241	2.95215447784284	2.91836938609773	2.89441523153558	2.95111982639497	1.95241873501621	2.85197730368946	2.96055614852349	2.89983719409162	2.93440543366504	2.90888893883499	2.8571330395612	2.98507714326528	2.84113663636401	3.05815705698893
1	56100409	56100409	2.84922235632096	2.8945969952037	2.92587516204804	2.85238399789217	2.83600976622188	3.01104130887128	2.86584880914731	2.85336142747178	2.785364287141	2.8238593156558	2.83679618410691	2.97743129002334	2.95992885734162	2.84922235632096	3.10752977689234	2.98445647845764	2.89178942322193	2.955828367557	3.02904392818746	2.90748531519533	2.95092696658258	2.90452542207345	2.95399670220037	2.92668649936578	2.8446723668765	2.9218218480019	2.89822221661125	2.87939999323729	2.99013473436539	2.92973101855956	2.92041198385687	2.91858324007774	2.91413601474241	2.95215447784284	2.91836938609773	2.89441523153558	2.95111982639497	1.95241873501621	2.85197730368946	2.96055614852349	2.89983719409162	2.93440543366504	2.90888893883499	2.8571330395612	2.98507714326528	2.84113663636401	3.05815705698893
1	56634486	56634486	2.84922235632096	2.8945969952037	2.92587516204804	2.85238399789217	2.83600976622188	3.01104130887128	2.86584880914731	2.85336142747178	2.785364287141	2.8238593156558	2.83679618410691	2.97743129002334	2.95992885734162	2.84922235632096	3.10752977689234	2.98445647845764	2.89178942322193	2.955828367557	3.02904392818746	2.90748531519533	2.95092696658258	2.90452542207345	2.95399670220037	2.92668649936578	2.8446723668765	2.9218218480019	2.89822221661125	2.87939999323729	2.99013473436539	2.92973101855956	2.92041198385687	2.91858324007774	2.91413601474241	2.95215447784284	2.91836938609773	2.89441523153558	2.95111982639497	1.95241873501621	2.85197730368946	2.96055614852349	2.89983719409162	2.93440543366504	2.90888893883499	2.8571330395612	2.98507714326528	2.84113663636401	3.05815705698893
1	57176704	57176704	2.84922235632096	2.8945969952037	2.92587516204804	2.85238399789217	2.83600976622188	3.01104130887128	2.86584880914731	2.85336142747178	2.785364287141	2.8238593156558	2.83679618410691	2.97743129002334	2.95992885734162	2.84922235632096	3.10752977689234	2.98445647845764	2.89178942322193	2.955828367557	3.02904392818746	2.90748531519533	2.95092696658258	2.90452542207345	2.95399670220037	2.92668649936578	2.8446723668765	2.9218218480019	2.89822221661125	2.87939999323729	2.99013473436539	2.92973101855956	2.92041198385687	2.91858324007774	2.91413601474241	2.95215447784284	2.91836938609773	2.89441523153558	2.95111982639497	1.95241873501621	2.85197730368946	2.96055614852349	2.89983719409162	2.93440543366504	2.90888893883499	2.8571330395612	2.98507714326528	2.84113663636401	3.05815705698893
1	57695026	57695026	2.84922235632096	2.8945969952037	2.92587516204804	2.85238399789217	2.83600976622188	3.01104130887128	2.86584880914731	2.85336142747178	2.785364287141	2.8238593156558	2.83679618410691	2.97743129002334	2.95992885734162	2.84922235632096	3.10752977689234	2.98445647845764	2.89178942322193	2.955828367557	3.02904392818746	2.90748531519533	2.95092696658258	2.90452542207345	2.95399670220037	2.92668649936578	2.8446723668765	2.9218218480019	2.89822221661125	2.87939999323729	2.99013473436539	2.92973101855956	2.92041198385687	2.91858324007774	2.91413601474241	2.95215447784284	2.91836938609773	2.89441523153558	2.95111982639497	1.95241873501621	2.85197730368946	2.96055614852349	2.89983719409162	2.93440543366504	2.90888893883499	2.8571330395612	2.98507714326528	2.84113663636401	3.05815705698893
1	58226514	58226514	2.84922235632096	2.8945969952037	2.92587516204804	2.85238399789217	2.83600976622188	3.01104130887128	2.86584880914731	2.85336142747178	2.785364287141	2.8238593156558	2.83679618410691	2.97743129002334	2.95992885734162	2.84922235632096	3.10752977689234	2.98445647845764	2.89178942322193	2.955828367557	3.02904392818746	2.90748531519533	2.95092696658258	2.90452542207345	2.95399670220037	2.92668649936578	2.8446723668765	2.9218218480019	2.89822221661125	2.87939999323729	2.99013473436539	2.92973101855956	2.92041198385687	2.91858324007774	2.91413601474241	2.95215447784284	2.91836938609773	2.89441523153558	2.95111982639497	1.95241873501621	2.85197730368946	2.96055614852349	2.89983719409162	2.93440543366504	2.90888893883499	2.8571330395612	2.98507714326528	2.84113663636401	3.05815705698893
1	58765632	58765632	2.84922235632096	2.8945969952037	2.92587516204804	2.85238399789217	2.83600976622188	3.01104130887128	2.86584880914731	2.85336142747178	2.785364287141	2.8238593156558	2.83679618410691	2.97743129002334	2.95992885734162	2.84922235632096	3.10752977689234	2.98445647845764	2.89178942322193	2.955828367557	3.02904392818746	2.90748531519533	2.95092696658258	2.90452542207345	2.95399670220037	2.92668649936578	2.8446723668765	2.9218218480019	2.89822221661125	2.87939999323729	2.99013473436539	2.92973101855956	2.92041198385687	2.91858324007774	2.91413601474241	2.95215447784284	2.91836938609773	2.89441523153558	2.95111982639497	1.95241873501621	2.85197730368946	2.96055614852349	2.89983719409162	2.93440543366504	2.90888893883499	2.8571330395612	2.98507714326528	2.84113663636401	3.05815705698893
1	59308504	59308504	2.84922235632096	2.8945969952037	2.92587516204804	2.85238399789217	2.83600976622188	3.01104130887128	2.86584880914731	2.85336142747178	2.785364287141	2.8238593156558	2.83679618410691	2.97743129002334	2.95992885734162	2.84922235632096	3.10752977689234	2.98445647845764	2.89178942322193	2.955828367557	3.02904392818746	3.7178586085599	2.95092696658258	2.90452542207345	2.95399670220037	2.92668649936578	2.8446723668765	2.9218218480019	2.89822221661125	2.87939999323729	2.99013473436539	2.92973101855956	2.92041198385687	2.91858324007774	2.91413601474241	2.95215447784284	2.91836938609773	2.89441523153558	2.95111982639497	1.95241873501621	2.85197730368946	2.96055614852349	2.89983719409162	2.93440543366504	2.90888893883499	2.8571330395612	2.98507714326528	2.84113663636401	3.05815705698893
1	59848435	59848435	2.84922235632096	2.8945969952037	2.92587516204804	2.85238399789217	2.83600976622188	3.01104130887128	2.86584880914731	2.85336142747178	2.785364287141	2.8238593156558	2.83679618410691	2.97743129002334	2.95992885734162	2.84922235632096	3.10752977689234	2.98445647845764	2.89178942322193	2.955828367557	3.02904392818746	3.7178586085599	2.95092696658258	2.90452542207345	2.95399670220037	2.92668649936578	2.8446723668765	2.9218218480019	2.89822221661125	2.87939999323729	2.99013473436539	2.92973101855956	2.92041198385687	2.91858324007774	2.91413601474241	2.95215447784284	2.91836938609773	2.89441523153558	2.95111982639497	1.95241873501621	2.85197730368946	2.96055614852349	2.89983719409162	2.93440543366504	2.90888893883499	2.8571330395612	2.98507714326528	2.84113663636401	3.05815705698893
1	60402266	60402266	2.84922235632096	2.8945969952037	2.92587516204804	2.85238399789217	2.83600976622188	3.01104130887128	2.86584880914731	2.85336142747178	2.785364287141	2.8238593156558	2.83679618410691	2.97743129002334	2.95992885734162	2.84922235632096	3.10752977689234	2.98445647845764	2.89178942322193	2.955828367557	3.02904392818746	3.7178586085599	2.95092696658258	2.90452542207345	2.95399670220037	2.92668649936578	2.8446723668765	2.9218218480019	2.89822221661125	2.87939999323729	2.99013473436539	2.92973101855956	2.92041198385687	2.91858324007774	2.91413601474241	2.95215447784284	2.91836938609773	2.89441523153558	2.95111982639497	1.95241873501621	2.85197730368946	2.96055614852349	2.89983719409162	2.93440543366504	2.90888893883499	2.8571330395612	2.98507714326528	2.84113663636401	3.05815705698893
1	60940681	60940681	2.84922235632096	2.8945969952037	2.92587516204804	2.85238399789217	2.83600976622188	3.01104130887128	2.86584880914731	2.85336142747178	2.785364287141	2.8238593156558	2.83679618410691	2.97743129002334	2.95992885734162	2.84922235632096	3.10752977689234	2.98445647845764	2.89178942322193	2.955828367557	3.02904392818746	3.7178586085599	2.95092696658258	2.90452542207345	2.95399670220037	2.92668649936578	2.8446723668765	2.9218218480019	2.89822221661125	2.87939999323729	2.99013473436539	2.92973101855956	2.92041198385687	2.91858324007774	2.91413601474241	2.95215447784284	2.91836938609773	2.89441523153558	2.95111982639497	1.95241873501621	2.85197730368946	2.96055614852349	2.89983719409162	2.93440543366504	2.90888893883499	2.8571330395612	2.98507714326528	2.84113663636401	3.05815705698893
1	61489303	61489303	2.84922235632096	2.8945969952037	2.92587516204804	2.85238399789217	2.83600976622188	3.01104130887128	2.86584880914731	2.85336142747178	2.785364287141	2.8238593156558	2.83679618410691	2.97743129002334	2.95992885734162	2.84922235632096	3.10752977689234	2.98445647845764	2.89178942322193	2.955828367557	3.02904392818746	3.7178586085599	2.95092696658258	2.90452542207345	2.95399670220037	2.92668649936578	2.8446723668765	2.9218218480019	2.89822221661125	2.87939999323729	2.99013473436539	2.92973101855956	2.92041198385687	2.91858324007774	2.91413601474241	2.95215447784284	2.91836938609773	2.89441523153558	2.95111982639497	1.95241873501621	2.85197730368946	2.96055614852349	2.89983719409162	2.93440543366504	2.90888893883499	2.8571330395612	2.98507714326528	2.84113663636401	3.05815705698893
1	62016033	62016033	2.84922235632096	2.8945969952037	2.92587516204804	2.85238399789217	2.83600976622188	3.01104130887128	2.86584880914731	2.85336142747178	2.785364287141	2.8238593156558	2.83679618410691	2.97743129002334	2.95992885734162	2.84922235632096	3.10752977689234	2.98445647845764	2.89178942322193	2.955828367557	3.02904392818746	3.7178586085599	2.95092696658258	2.90452542207345	2.95399670220037	2.92668649936578	2.8446723668765	2.9218218480019	2.89822221661125	2.87939999323729	2.99013473436539	2.92973101855956	2.92041198385687	2.91858324007774	2.91413601474241	2.95215447784284	2.91836938609773	2.89441523153558	2.95111982639497	1.95241873501621	2.85197730368946	2.96055614852349	2.89983719409162	2.93440543366504	2.90888893883499	2.8571330395612	2.98507714326528	2.84113663636401	3.05815705698893
1	62587363	62587363	2.84922235632096	2.8945969952037	2.92587516204804	2.85238399789217	2.83600976622188	3.01104130887128	2.86584880914731	2.85336142747178	2.785364287141	2.8238593156558	2.83679618410691	2.97743129002334	2.95992885734162	2.84922235632096	3.10752977689234	2.98445647845764	2.89178942322193	2.955828367557	3.02904392818746	3.7178586085599	2.95092696658258	2.90452542207345	2.95399670220037	2.92668649936578	2.8446723668765	2.9218218480019	2.89822221661125	2.87939999323729	2.99013473436539	2.92973101855956	2.92041198385687	2.91858324007774	2.91413601474241	2.95215447784284	2.91836938609773	2.89441523153558	2.95111982639497	1.95241873501621	2.85197730368946	2.96055614852349	2.89983719409162	2.93440543366504	2.90888893883499	2.8571330395612	2.98507714326528	2.84113663636401	3.05815705698893
1	63158348	63158348	2.84922235632096	2.8945969952037	2.92587516204804	2.85238399789217	2.83600976622188	3.01104130887128	2.86584880914731	2.85336142747178	2.785364287141	2.8238593156558	2.83679618410691	2.97743129002334	2.95992885734162	2.84922235632096	3.10752977689234	2.98445647845764	2.89178942322193	2.955828367557	3.02904392818746	3.7178586085599	2.95092696658258	2.90452542207345	2.95399670220037	2.92668649936578	2.8446723668765	2.9218218480019	2.89822221661125	2.87939999323729	2.99013473436539	2.92973101855956	2.92041198385687	2.91858324007774	2.91413601474241	2.95215447784284	2.91836938609773	2.89441523153558	2.95111982639497	1.95241873501621	2.85197730368946	2.96055614852349	2.89983719409162	2.93440543366504	2.90888893883499	2.8571330395612	2.98507714326528	2.84113663636401	3.05815705698893
1	63709196	63709196	2.84922235632096	2.8945969952037	2.92587516204804	2.85238399789217	2.83600976622188	3.01104130887128	2.86584880914731	2.85336142747178	2.785364287141	2.8238593156558	2.83679618410691	2.97743129002334	2.95992885734162	2.84922235632096	3.10752977689234	2.98445647845764	2.89178942322193	2.955828367557	3.02904392818746	3.7178586085599	2.95092696658258	2.90452542207345	2.95399670220037	2.92668649936578	2.8446723668765	2.9218218480019	2.89822221661125	2.87939999323729	2.99013473436539	2.92973101855956	2.92041198385687	2.91858324007774	2.91413601474241	2.95215447784284	2.91836938609773	2.89441523153558	2.95111982639497	1.95241873501621	2.85197730368946	2.96055614852349	2.89983719409162	2.93440543366504	2.90888893883499	2.8571330395612	2.98507714326528	2.84113663636401	3.05815705698893
1	64261621	64261621	2.84922235632096	2.8945969952037	2.92587516204804	2.85238399789217	2.83600976622188	3.01104130887128	2.86584880914731	2.85336142747178	2.785364287141	2.8238593156558	2.83679618410691	2.97743129002334	2.95992885734162	2.84922235632096	3.10752977689234	2.98445647845764	2.89178942322193	2.955828367557	3.02904392818746	3.7178586085599	2.95092696658258	2.90452542207345	2.95399670220037	2.92668649936578	2.8446723668765	2.9218218480019	2.89822221661125	2.87939999323729	2.99013473436539	2.92973101855956	2.92041198385687	2.91858324007774	2.91413601474241	2.95215447784284	2.91836938609773	2.89441523153558	2.95111982639497	1.95241873501621	2.85197730368946	2.96055614852349	2.89983719409162	2.93440543366504	2.90888893883499	2.8571330395612	2.98507714326528	2.84113663636401	3.05815705698893
1	64797016	64797016	4.17150569645801	2.8945969952037	2.92587516204804	2.85238399789217	2.83600976622188	3.01104130887128	2.86584880914731	2.85336142747178	2.785364287141	2.8238593156558	2.83679618410691	2.97743129002334	2.95992885734162	2.84922235632096	3.10752977689234	2.98445647845764	2.89178942322193	2.955828367557	3.02904392818746	3.7178586085599	2.95092696658258	2.90452542207345	2.95399670220037	2.92668649936578	2.8446723668765	2.9218218480019	2.89822221661125	2.87939999323729	2.99013473436539	2.92973101855956	2.92041198385687	2.91858324007774	2.91413601474241	2.95215447784284	2.91836938609773	2.89441523153558	2.95111982639497	1.95241873501621	2.85197730368946	2.96055614852349	2.89983719409162	2.93440543366504	2.90888893883499	2.8571330395612	2.98507714326528	2.84113663636401	3.05815705698893
1	65336828	65336828	4.17150569645801	2.8945969952037	2.92587516204804	2.85238399789217	2.83600976622188	3.01104130887128	2.86584880914731	2.85336142747178	2.785364287141	2.8238593156558	2.83679618410691	2.97743129002334	2.95992885734162	2.84922235632096	3.10752977689234	2.98445647845764	2.89178942322193	2.955828367557	3.02904392818746	3.7178586085599	2.95092696658258	2.90452542207345	2.95399670220037	2.92668649936578	2.8446723668765	2.9218218480019	2.89822221661125	2.87939999323729	2.99013473436539	2.92973101855956	2.92041198385687	2.91858324007774	2.91413601474241	2.95215447784284	2.91836938609773	2.89441523153558	2.95111982639497	1.95241873501621	2.85197730368946	2.96055614852349	2.89983719409162	2.93440543366504	2.90888893883499	2.8571330395612	2.98507714326528	2.84113663636401	3.05815705698893
1	65886461	65886461	4.17150569645801	2.8945969952037	2.92587516204804	2.85238399789217	2.83600976622188	3.01104130887128	2.86584880914731	2.85336142747178	2.785364287141	2.8238593156558	2.83679618410691	2.97743129002334	2.95992885734162	2.84922235632096	3.10752977689234	2.98445647845764	2.89178942322193	2.955828367557	3.02904392818746	3.7178586085599	2.95092696658258	2.90452542207345	2.95399670220037	2.92668649936578	2.8446723668765	2.9218218480019	2.89822221661125	2.87939999323729	2.99013473436539	2.92973101855956	2.92041198385687	2.91858324007774	2.91413601474241	2.95215447784284	2.91836938609773	2.89441523153558	2.95111982639497	1.95241873501621	2.85197730368946	2.96055614852349	2.89983719409162	2.93440543366504	2.90888893883499	2.8571330395612	2.98507714326528	2.84113663636401	3.05815705698893
1	66458675	66458675	4.17150569645801	2.8945969952037	2.92587516204804	2.85238399789217	2.83600976622188	3.01104130887128	2.86584880914731	2.85336142747178	2.785364287141	2.8238593156558	2.83679618410691	2.97743129002334	2.95992885734162	2.84922235632096	3.10752977689234	2.98445647845764	2.89178942322193	2.955828367557	3.02904392818746	3.01879314881706	2.95092696658258	2.90452542207345	2.95399670220037	2.92668649936578	2.8446723668765	2.9218218480019	2.89822221661125	2.87939999323729	2.99013473436539	2.92973101855956	2.92041198385687	2.91858324007774	2.91413601474241	2.95215447784284	2.91836938609773	2.89441523153558	2.95111982639497	1.95241873501621	2.85197730368946	2.96055614852349	2.89983719409162	2.93440543366504	2.90888893883499	2.8571330395612	2.98507714326528	2.84113663636401	3.05815705698893
1	67007788	67007788	4.17150569645801	2.8945969952037	2.92587516204804	2.85238399789217	2.83600976622188	3.01104130887128	2.86584880914731	2.85336142747178	2.785364287141	2.8238593156558	2.83679618410691	2.97743129002334	2.95992885734162	2.84922235632096	3.10752977689234	2.98445647845764	2.89178942322193	2.955828367557	3.02904392818746	3.01879314881706	2.95092696658258	2.90452542207345	2.95399670220037	2.92668649936578	2.8446723668765	2.9218218480019	2.89822221661125	2.87939999323729	2.99013473436539	2.92973101855956	2.92041198385687	2.91858324007774	2.91413601474241	2.95215447784284	2.91836938609773	2.89441523153558	2.95111982639497	1.95241873501621	2.85197730368946	2.96055614852349	2.89983719409162	2.93440543366504	2.90888893883499	2.8571330395612	2.98507714326528	2.84113663636401	3.05815705698893
1	67543866	67543866	4.17150569645801	2.8945969952037	2.92587516204804	2.85238399789217	2.83600976622188	3.01104130887128	2.86584880914731	2.85336142747178	2.785364287141	2.8238593156558	2.83679618410691	2.97743129002334	2.95992885734162	2.84922235632096	3.10752977689234	2.98445647845764	2.89178942322193	2.955828367557	3.02904392818746	3.01879314881706	2.95092696658258	2.90452542207345	2.95399670220037	2.92668649936578	2.8446723668765	2.9218218480019	2.89822221661125	2.87939999323729	2.99013473436539	2.92973101855956	2.92041198385687	2.91858324007774	2.91413601474241	2.95215447784284	2.91836938609773	2.89441523153558	2.95111982639497	1.95241873501621	2.85197730368946	2.96055614852349	2.89983719409162	2.93440543366504	2.90888893883499	2.8571330395612	2.98507714326528	2.84113663636401	3.05815705698893
1	68118328	68118328	4.17150569645801	2.8945969952037	2.92587516204804	2.85238399789217	2.83600976622188	3.01104130887128	2.86584880914731	2.85336142747178	2.785364287141	2.8238593156558	2.83679618410691	2.97743129002334	2.95992885734162	2.84922235632096	3.10752977689234	2.98445647845764	2.89178942322193	2.955828367557	3.02904392818746	3.01879314881706	2.95092696658258	2.90452542207345	2.95399670220037	2.92668649936578	2.8446723668765	2.9218218480019	2.89822221661125	2.87939999323729	2.99013473436539	2.92973101855956	2.92041198385687	2.91858324007774	2.91413601474241	2.95215447784284	2.91836938609773	2.89441523153558	2.95111982639497	1.95241873501621	2.85197730368946	2.96055614852349	2.89983719409162	2.93440543366504	2.90888893883499	2.8571330395612	2.98507714326528	2.84113663636401	3.05815705698893
1	68652604	68652604	4.17150569645801	2.8945969952037	2.92587516204804	2.85238399789217	2.83600976622188	3.01104130887128	2.86584880914731	2.85336142747178	2.785364287141	2.8238593156558	2.83679618410691	2.97743129002334	2.95992885734162	2.84922235632096	3.10752977689234	2.98445647845764	2.89178942322193	2.955828367557	3.02904392818746	3.01879314881706	2.95092696658258	2.90452542207345	2.95399670220037	2.92668649936578	2.8446723668765	2.9218218480019	2.89822221661125	2.87939999323729	2.99013473436539	2.92973101855956	2.92041198385687	2.91858324007774	2.91413601474241	2.95215447784284	2.91836938609773	2.89441523153558	2.95111982639497	1.95241873501621	2.85197730368946	2.96055614852349	2.89983719409162	2.93440543366504	2.90888893883499	2.8571330395612	2.98507714326528	2.84113663636401	3.05815705698893
1	69198180	69198180	4.17150569645801	2.8945969952037	2.92587516204804	2.85238399789217	2.83600976622188	3.01104130887128	2.86584880914731	2.85336142747178	2.785364287141	2.8238593156558	2.83679618410691	2.97743129002334	2.95992885734162	2.84922235632096	3.10752977689234	2.98445647845764	2.89178942322193	2.955828367557	3.02904392818746	3.01879314881706	2.95092696658258	2.90452542207345	2.95399670220037	2.92668649936578	2.8446723668765	2.9218218480019	2.89822221661125	2.87939999323729	2.99013473436539	2.92973101855956	2.92041198385687	2.91858324007774	2.91413601474241	2.95215447784284	2.91836938609773	2.89441523153558	2.95111982639497	1.95241873501621	2.85197730368946	2.96055614852349	2.89983719409162	2.93440543366504	2.90888893883499	2.8571330395612	2.98507714326528	2.84113663636401	3.05815705698893
1	69761139	69761139	4.17150569645801	2.8945969952037	2.92587516204804	2.85238399789217	2.83600976622188	3.01104130887128	2.86584880914731	2.85336142747178	2.785364287141	2.8238593156558	2.83679618410691	2.97743129002334	2.95992885734162	2.84922235632096	3.10752977689234	2.98445647845764	2.89178942322193	2.955828367557	3.02904392818746	3.01879314881706	2.95092696658258	2.90452542207345	2.95399670220037	2.92668649936578	2.8446723668765	2.9218218480019	2.89822221661125	2.87939999323729	2.99013473436539	2.92973101855956	2.92041198385687	2.91858324007774	2.91413601474241	2.95215447784284	2.91836938609773	2.89441523153558	2.95111982639497	1.95241873501621	2.85197730368946	2.96055614852349	2.89983719409162	2.93440543366504	2.90888893883499	2.8571330395612	2.98507714326528	2.84113663636401	3.05815705698893
1	70298667	70298667	4.17150569645801	2.8945969952037	2.92587516204804	2.85238399789217	2.83600976622188	3.01104130887128	2.86584880914731	2.85336142747178	2.785364287141	2.8238593156558	2.83679618410691	2.97743129002334	2.95992885734162	2.84922235632096	3.10752977689234	2.98445647845764	2.89178942322193	2.955828367557	3.02904392818746	3.01879314881706	2.95092696658258	2.90452542207345	2.95399670220037	2.92668649936578	2.8446723668765	2.9218218480019	2.89822221661125	2.87939999323729	2.99013473436539	2.92973101855956	2.92041198385687	2.91858324007774	2.91413601474241	2.95215447784284	2.91836938609773	2.89441523153558	2.95111982639497	1.95241873501621	2.85197730368946	2.96055614852349	2.89983719409162	2.93440543366504	2.90888893883499	2.8571330395612	2.98507714326528	2.84113663636401	3.05815705698893
1	70857892	70857892	4.17150569645801	2.8945969952037	2.92587516204804	2.85238399789217	2.83600976622188	3.01104130887128	2.86584880914731	2.85336142747178	2.785364287141	2.8238593156558	2.83679618410691	2.97743129002334	2.95992885734162	2.84922235632096	3.10752977689234	2.98445647845764	2.89178942322193	2.955828367557	3.02904392818746	3.01879314881706	2.95092696658258	2.90452542207345	2.95399670220037	2.92668649936578	2.8446723668765	2.9218218480019	2.89822221661125	2.87939999323729	2.99013473436539	2.92973101855956	2.92041198385687	2.91858324007774	2.91413601474241	2.95215447784284	2.91836938609773	2.89441523153558	2.95111982639497	1.95241873501621	2.85197730368946	2.96055614852349	2.89983719409162	2.93440543366504	2.90888893883499	2.8571330395612	2.98507714326528	2.84113663636401	3.05815705698893
1	71414459	71414459	4.17150569645801	2.8945969952037	2.92587516204804	2.85238399789217	2.83600976622188	3.01104130887128	2.86584880914731	2.85336142747178	2.785364287141	2.8238593156558	2.83679618410691	2.97743129002334	2.95992885734162	2.84922235632096	3.10752977689234	2.98445647845764	2.89178942322193	2.955828367557	3.02904392818746	3.01879314881706	2.95092696658258	2.90452542207345	2.95399670220037	2.92668649936578	2.8446723668765	2.9218218480019	2.89822221661125	2.87939999323729	2.99013473436539	2.92973101855956	2.92041198385687	2.91858324007774	2.91413601474241	2.95215447784284	2.91836938609773	2.89441523153558	2.95111982639497	1.95241873501621	2.85197730368946	2.96055614852349	2.89983719409162	2.93440543366504	2.90888893883499	2.8571330395612	2.98507714326528	2.84113663636401	3.05815705698893
1	71952599	71952599	4.17150569645801	2.8945969952037	2.92587516204804	2.85238399789217	2.83600976622188	3.01104130887128	2.86584880914731	2.85336142747178	2.785364287141	2.8238593156558	2.83679618410691	2.97743129002334	2.95992885734162	2.84922235632096	3.10752977689234	2.98445647845764	2.89178942322193	2.955828367557	3.02904392818746	3.01879314881706	2.95092696658258	2.90452542207345	2.95399670220037	2.92668649936578	2.8446723668765	2.9218218480019	2.89822221661125	2.87939999323729	2.99013473436539	2.92973101855956	2.92041198385687	2.91858324007774	2.91413601474241	2.95215447784284	2.91836938609773	2.89441523153558	2.95111982639497	1.95241873501621	2.85197730368946	2.96055614852349	2.89983719409162	2.93440543366504	2.90888893883499	2.8571330395612	2.98507714326528	2.84113663636401	3.05815705698893
1	72482897	72482897	4.17150569645801	2.8945969952037	2.92587516204804	2.85238399789217	2.83600976622188	3.01104130887128	2.86584880914731	2.85336142747178	2.785364287141	2.8238593156558	2.83679618410691	2.97743129002334	2.95992885734162	2.84922235632096	3.10752977689234	2.98445647845764	2.89178942322193	2.955828367557	3.02904392818746	3.01879314881706	2.95092696658258	2.90452542207345	2.95399670220037	2.92668649936578	2.8446723668765	2.9218218480019	2.89822221661125	2.87939999323729	2.99013473436539	2.92973101855956	2.92041198385687	2.91858324007774	2.91413601474241	2.95215447784284	2.91836938609773	2.89441523153558	2.95111982639497	1.95241873501621	2.85197730368946	2.96055614852349	2.89983719409162	2.93440543366504	2.90888893883499	2.8571330395612	2.98507714326528	2.84113663636401	3.05815705698893
1	73010724	73010724	4.17150569645801	2.8945969952037	2.92587516204804	2.85238399789217	2.83600976622188	3.01104130887128	2.86584880914731	2.85336142747178	2.785364287141	2.8238593156558	2.83679618410691	2.97743129002334	2.95992885734162	2.84922235632096	3.10752977689234	2.98445647845764	2.89178942322193	2.955828367557	3.02904392818746	3.01879314881706	2.95092696658258	2.90452542207345	2.95399670220037	2.92668649936578	2.8446723668765	2.9218218480019	2.89822221661125	2.87939999323729	2.99013473436539	2.92973101855956	2.92041198385687	2.91858324007774	2.91413601474241	2.95215447784284	2.91836938609773	2.89441523153558	2.95111982639497	1.95241873501621	2.85197730368946	2.96055614852349	2.89983719409162	2.93440543366504	2.90888893883499	2.8571330395612	2.98507714326528	2.84113663636401	3.05815705698893
1	73550549	73550549	4.17150569645801	2.8945969952037	2.92587516204804	2.85238399789217	2.83600976622188	3.01104130887128	2.86584880914731	2.85336142747178	2.785364287141	2.8238593156558	2.83679618410691	2.97743129002334	2.95992885734162	2.84922235632096	3.10752977689234	2.98445647845764	2.89178942322193	2.955828367557	3.02904392818746	3.01879314881706	2.95092696658258	2.90452542207345	2.95399670220037	2.92668649936578	2.8446723668765	2.9218218480019	2.89822221661125	2.87939999323729	2.99013473436539	2.92973101855956	2.92041198385687	2.91858324007774	2.91413601474241	2.95215447784284	2.91836938609773	2.89441523153558	2.95111982639497	1.95241873501621	2.85197730368946	2.96055614852349	2.89983719409162	2.93440543366504	2.90888893883499	2.8571330395612	2.98507714326528	2.84113663636401	3.05815705698893
1	74084658	74084658	4.17150569645801	2.8945969952037	2.92587516204804	2.85238399789217	2.83600976622188	3.01104130887128	2.86584880914731	2.85336142747178	2.785364287141	2.8238593156558	2.83679618410691	2.97743129002334	2.95992885734162	2.84922235632096	3.10752977689234	2.98445647845764	2.89178942322193	2.955828367557	3.02904392818746	3.01879314881706	2.95092696658258	2.90452542207345	2.95399670220037	2.92668649936578	2.8446723668765	2.9218218480019	2.89822221661125	2.87939999323729	2.99013473436539	2.92973101855956	2.92041198385687	2.91858324007774	2.91413601474241	2.95215447784284	2.91836938609773	2.89441523153558	2.95111982639497	1.95241873501621	2.85197730368946	2.96055614852349	2.89983719409162	2.93440543366504	2.90888893883499	2.8571330395612	2.98507714326528	2.84113663636401	3.05815705698893
1	74618032	74618032	4.17150569645801	2.8945969952037	2.92587516204804	2.85238399789217	2.83600976622188	3.01104130887128	2.86584880914731	2.85336142747178	2.785364287141	2.8238593156558	2.83679618410691	2.97743129002334	2.95992885734162	2.84922235632096	3.10752977689234	2.98445647845764	2.89178942322193	2.955828367557	3.02904392818746	3.01879314881706	2.95092696658258	2.90452542207345	2.95399670220037	2.92668649936578	2.8446723668765	2.9218218480019	2.89822221661125	2.87939999323729	2.99013473436539	2.92973101855956	2.92041198385687	2.91858324007774	2.91413601474241	2.95215447784284	2.91836938609773	2.89441523153558	2.95111982639497	1.95241873501621	2.85197730368946	2.96055614852349	2.89983719409162	2.93440543366504	2.90888893883499	2.8571330395612	2.98507714326528	2.84113663636401	3.05815705698893
1	75149814	75149814	4.17150569645801	2.8945969952037	2.92587516204804	2.85238399789217	2.83600976622188	3.01104130887128	2.86584880914731	2.85336142747178	2.785364287141	2.8238593156558	2.83679618410691	2.97743129002334	2.95992885734162	2.84922235632096	3.10752977689234	2.98445647845764	2.89178942322193	2.955828367557	3.02904392818746	3.01879314881706	2.95092696658258	2.90452542207345	2.95399670220037	2.92668649936578	2.8446723668765	2.9218218480019	2.89822221661125	2.87939999323729	2.99013473436539	2.92973101855956	2.92041198385687	2.91858324007774	2.91413601474241	2.95215447784284	2.91836938609773	2.89441523153558	2.95111982639497	1.95241873501621	2.85197730368946	2.96055614852349	2.89983719409162	2.93440543366504	2.90888893883499	2.8571330395612	2.98507714326528	2.84113663636401	3.05815705698893
1	75707449	75707449	4.17150569645801	2.8945969952037	2.92587516204804	2.85238399789217	2.83600976622188	3.01104130887128	2.86584880914731	2.85336142747178	2.785364287141	2.8238593156558	2.83679618410691	2.97743129002334	2.95992885734162	2.84922235632096	3.10752977689234	2.98445647845764	2.89178942322193	2.955828367557	3.02904392818746	3.01879314881706	2.95092696658258	2.90452542207345	2.95399670220037	2.92668649936578	2.8446723668765	2.9218218480019	2.89822221661125	2.87939999323729	2.99013473436539	2.92973101855956	2.92041198385687	2.91858324007774	2.91413601474241	2.95215447784284	2.91836938609773	2.89441523153558	2.95111982639497	1.95241873501621	2.85197730368946	2.96055614852349	2.89983719409162	2.93440543366504	2.90888893883499	2.8571330395612	2.98507714326528	2.84113663636401	3.05815705698893
1	76283952	76283952	4.17150569645801	2.8945969952037	2.92587516204804	2.85238399789217	2.83600976622188	3.01104130887128	2.86584880914731	2.85336142747178	2.785364287141	2.8238593156558	2.83679618410691	2.97743129002334	2.95992885734162	2.84922235632096	3.10752977689234	2.98445647845764	2.89178942322193	2.955828367557	3.02904392818746	3.01879314881706	2.95092696658258	2.90452542207345	2.95399670220037	2.92668649936578	2.8446723668765	2.9218218480019	2.89822221661125	2.87939999323729	2.99013473436539	2.92973101855956	2.92041198385687	2.91858324007774	2.91413601474241	2.95215447784284	2.91836938609773	2.89441523153558	2.95111982639497	1.95241873501621	2.85197730368946	2.96055614852349	2.89983719409162	2.93440543366504	2.90888893883499	2.8571330395612	2.98507714326528	2.84113663636401	3.05815705698893
1	76828345	76828345	4.17150569645801	2.8945969952037	2.92587516204804	2.85238399789217	2.83600976622188	3.01104130887128	2.86584880914731	2.85336142747178	2.785364287141	2.8238593156558	2.83679618410691	2.97743129002334	2.95992885734162	2.84922235632096	3.10752977689234	2.98445647845764	2.89178942322193	2.955828367557	3.02904392818746	3.01879314881706	2.95092696658258	2.90452542207345	2.95399670220037	2.92668649936578	2.8446723668765	2.9218218480019	2.89822221661125	2.87939999323729	2.99013473436539	2.92973101855956	2.92041198385687	2.91858324007774	2.91413601474241	2.95215447784284	2.91836938609773	2.89441523153558	2.95111982639497	1.95241873501621	2.85197730368946	2.96055614852349	2.89983719409162	2.93440543366504	2.90888893883499	2.8571330395612	2.98507714326528	2.84113663636401	3.05815705698893
1	77358985	77358985	4.17150569645801	2.8945969952037	2.92587516204804	2.85238399789217	2.83600976622188	3.01104130887128	2.86584880914731	2.85336142747178	2.785364287141	2.8238593156558	2.83679618410691	2.97743129002334	2.95992885734162	2.84922235632096	3.10752977689234	2.98445647845764	2.89178942322193	2.955828367557	3.02904392818746	3.01879314881706	2.95092696658258	2.90452542207345	2.95399670220037	2.92668649936578	2.8446723668765	2.9218218480019	2.89822221661125	2.87939999323729	2.99013473436539	2.92973101855956	2.92041198385687	2.91858324007774	2.91413601474241	2.95215447784284	2.91836938609773	2.89441523153558	2.95111982639497	1.95241873501621	2.85197730368946	2.96055614852349	2.89983719409162	2.93440543366504	2.90888893883499	2.8571330395612	2.98507714326528	2.84113663636401	3.05815705698893
1	77911607	77911607	2.78884589274221	2.8945969952037	2.92587516204804	2.85238399789217	2.83600976622188	3.01104130887128	2.86584880914731	2.85336142747178	2.785364287141	2.8238593156558	2.83679618410691	2.97743129002334	2.95992885734162	2.84922235632096	3.10752977689234	2.98445647845764	2.89178942322193	2.955828367557	3.02904392818746	3.01879314881706	2.95092696658258	2.90452542207345	2.95399670220037	2.92668649936578	2.8446723668765	2.9218218480019	2.89822221661125	2.87939999323729	2.99013473436539	2.92973101855956	2.92041198385687	2.91858324007774	2.91413601474241	2.95215447784284	2.91836938609773	2.89441523153558	2.95111982639497	1.95241873501621	2.85197730368946	2.96055614852349	2.89983719409162	2.93440543366504	2.90888893883499	2.8571330395612	2.98507714326528	2.84113663636401	3.05815705698893
1	78474042	78474042	2.78884589274221	2.8945969952037	2.92587516204804	2.85238399789217	2.83600976622188	3.01104130887128	2.86584880914731	2.85336142747178	2.785364287141	2.8238593156558	2.83679618410691	2.97743129002334	2.95992885734162	2.84922235632096	3.10752977689234	2.98445647845764	2.89178942322193	2.955828367557	3.02904392818746	3.01879314881706	2.95092696658258	2.90452542207345	2.95399670220037	2.92668649936578	2.8446723668765	2.9218218480019	2.89822221661125	2.87939999323729	2.99013473436539	2.92973101855956	2.92041198385687	2.91858324007774	2.91413601474241	2.95215447784284	2.91836938609773	2.89441523153558	2.95111982639497	1.95241873501621	2.85197730368946	2.96055614852349	2.89983719409162	2.93440543366504	2.90888893883499	2.8571330395612	2.98507714326528	2.84113663636401	3.05815705698893
1	79038727	79038727	2.78884589274221	2.8945969952037	2.92587516204804	2.85238399789217	2.83600976622188	3.01104130887128	2.86584880914731	2.85336142747178	2.785364287141	2.8238593156558	2.83679618410691	2.97743129002334	2.95992885734162	2.84922235632096	3.10752977689234	2.98445647845764	2.89178942322193	2.955828367557	3.02904392818746	3.01879314881706	2.95092696658258	2.90452542207345	2.95399670220037	2.92668649936578	2.8446723668765	2.9218218480019	2.89822221661125	2.87939999323729	2.99013473436539	2.92973101855956	2.92041198385687	2.91858324007774	2.91413601474241	2.95215447784284	2.91836938609773	2.89441523153558	2.95111982639497	1.95241873501621	2.85197730368946	2.96055614852349	2.89983719409162	2.93440543366504	2.90888893883499	2.8571330395612	2.98507714326528	2.84113663636401	3.05815705698893
1	79574660	79574660	2.78884589274221	2.8945969952037	2.92587516204804	2.85238399789217	2.83600976622188	3.01104130887128	2.86584880914731	2.85336142747178	2.785364287141	2.8238593156558	2.83679618410691	2.97743129002334	2.95992885734162	2.84922235632096	3.10752977689234	2.98445647845764	2.89178942322193	2.955828367557	3.02904392818746	3.01879314881706	2.95092696658258	2.90452542207345	2.95399670220037	2.92668649936578	2.8446723668765	2.9218218480019	2.89822221661125	2.87939999323729	2.99013473436539	2.92973101855956	2.92041198385687	2.91858324007774	2.91413601474241	2.95215447784284	2.91836938609773	2.89441523153558	2.95111982639497	1.95241873501621	2.85197730368946	2.96055614852349	2.89983719409162	2.93440543366504	2.90888893883499	2.8571330395612	2.98507714326528	2.84113663636401	3.05815705698893
1	80118870	80118870	2.78884589274221	2.8945969952037	2.92587516204804	2.85238399789217	2.83600976622188	3.01104130887128	2.86584880914731	2.85336142747178	2.785364287141	2.8238593156558	2.83679618410691	2.97743129002334	2.95992885734162	2.84922235632096	3.10752977689234	2.98445647845764	2.89178942322193	2.955828367557	3.02904392818746	3.01879314881706	2.95092696658258	2.90452542207345	2.95399670220037	2.92668649936578	2.8446723668765	2.9218218480019	2.89822221661125	2.87939999323729	2.99013473436539	2.92973101855956	2.92041198385687	2.91858324007774	2.91413601474241	2.95215447784284	2.91836938609773	2.89441523153558	2.95111982639497	1.95241873501621	2.85197730368946	2.96055614852349	2.89983719409162	2.93440543366504	2.90888893883499	2.8571330395612	2.98507714326528	2.84113663636401	3.05815705698893
1	80668353	80668353	2.78884589274221	2.8945969952037	2.92587516204804	2.85238399789217	2.83600976622188	3.01104130887128	2.86584880914731	2.85336142747178	2.785364287141	2.8238593156558	2.83679618410691	2.97743129002334	2.95992885734162	2.84922235632096	3.10752977689234	2.98445647845764	2.89178942322193	2.955828367557	3.02904392818746	3.01879314881706	2.95092696658258	2.90452542207345	2.95399670220037	2.92668649936578	2.8446723668765	2.9218218480019	2.89822221661125	2.87939999323729	2.99013473436539	2.92973101855956	2.92041198385687	2.91858324007774	2.91413601474241	2.95215447784284	2.91836938609773	2.89441523153558	2.95111982639497	1.95241873501621	2.85197730368946	2.96055614852349	2.89983719409162	2.93440543366504	2.90888893883499	2.8571330395612	2.98507714326528	2.84113663636401	3.05815705698893
1	81209242	81209242	2.78884589274221	2.8945969952037	2.92587516204804	2.85238399789217	2.83600976622188	3.01104130887128	2.86584880914731	2.85336142747178	2.785364287141	2.8238593156558	2.83679618410691	2.97743129002334	2.95992885734162	2.84922235632096	3.10752977689234	2.98445647845764	2.89178942322193	2.955828367557	3.02904392818746	3.01879314881706	2.95092696658258	2.90452542207345	2.95399670220037	2.92668649936578	2.8446723668765	2.9218218480019	2.89822221661125	2.87939999323729	2.99013473436539	2.92973101855956	2.92041198385687	2.91858324007774	2.91413601474241	2.95215447784284	2.91836938609773	2.89441523153558	2.95111982639497	1.95241873501621	2.85197730368946	2.96055614852349	2.89983719409162	2.93440543366504	2.90888893883499	2.8571330395612	2.98507714326528	2.84113663636401	3.05815705698893
1	81743486	81743486	2.78884589274221	2.8945969952037	2.92587516204804	2.85238399789217	2.83600976622188	3.01104130887128	2.86584880914731	2.85336142747178	2.785364287141	2.8238593156558	2.83679618410691	2.97743129002334	2.95992885734162	2.84922235632096	3.10752977689234	2.98445647845764	2.89178942322193	2.955828367557	3.02904392818746	3.01879314881706	2.95092696658258	2.90452542207345	2.95399670220037	2.92668649936578	2.8446723668765	2.9218218480019	2.89822221661125	2.87939999323729	2.99013473436539	2.92973101855956	2.92041198385687	2.91858324007774	2.91413601474241	2.95215447784284	2.91836938609773	2.89441523153558	2.95111982639497	1.95241873501621	2.85197730368946	2.96055614852349	2.89983719409162	2.93440543366504	2.90888893883499	2.8571330395612	2.98507714326528	2.84113663636401	3.05815705698893
1	82275838	82275838	2.78884589274221	2.8945969952037	2.92587516204804	2.85238399789217	2.83600976622188	3.01104130887128	2.86584880914731	2.85336142747178	2.785364287141	2.8238593156558	2.83679618410691	2.97743129002334	2.95992885734162	2.84922235632096	3.10752977689234	2.98445647845764	2.89178942322193	2.955828367557	3.02904392818746	3.01879314881706	2.95092696658258	2.90452542207345	2.95399670220037	2.92668649936578	2.8446723668765	2.9218218480019	2.89822221661125	2.87939999323729	2.99013473436539	2.92973101855956	2.92041198385687	2.91858324007774	2.91413601474241	2.95215447784284	2.91836938609773	2.89441523153558	2.95111982639497	1.95241873501621	2.85197730368946	2.96055614852349	2.89983719409162	2.93440543366504	2.90888893883499	2.8571330395612	2.98507714326528	2.84113663636401	3.05815705698893
1	82810893	82810893	2.78884589274221	2.8945969952037	2.92587516204804	2.85238399789217	2.83600976622188	3.01104130887128	2.86584880914731	2.85336142747178	2.785364287141	2.8238593156558	2.83679618410691	2.97743129002334	2.95992885734162	2.84922235632096	3.10752977689234	2.98445647845764	2.89178942322193	2.955828367557	3.02904392818746	3.01879314881706	2.95092696658258	2.90452542207345	2.95399670220037	2.92668649936578	2.8446723668765	2.9218218480019	2.89822221661125	2.87939999323729	2.99013473436539	2.92973101855956	2.92041198385687	2.91858324007774	2.91413601474241	2.95215447784284	2.91836938609773	2.89441523153558	2.95111982639497	1.95241873501621	2.85197730368946	2.96055614852349	2.89983719409162	2.93440543366504	2.90888893883499	2.8571330395612	2.98507714326528	2.84113663636401	3.05815705698893
1	83333763	83333763	2.78884589274221	2.8945969952037	2.92587516204804	2.85238399789217	2.83600976622188	3.01104130887128	2.86584880914731	2.85336142747178	2.785364287141	2.8238593156558	2.83679618410691	2.97743129002334	2.95992885734162	2.84922235632096	3.10752977689234	2.98445647845764	2.89178942322193	2.955828367557	3.02904392818746	3.01879314881706	2.95092696658258	2.90452542207345	2.95399670220037	2.92668649936578	2.8446723668765	2.9218218480019	2.89822221661125	2.87939999323729	2.99013473436539	2.92973101855956	2.92041198385687	2.91858324007774	2.91413601474241	2.95215447784284	2.91836938609773	2.89441523153558	2.95111982639497	1.95241873501621	2.85197730368946	2.96055614852349	2.89983719409162	2.93440543366504	2.90888893883499	2.8571330395612	2.98507714326528	2.84113663636401	3.05815705698893
1	84093613	84093613	2.78884589274221	2.8945969952037	2.92587516204804	2.85238399789217	2.83600976622188	3.01104130887128	2.86584880914731	2.85336142747178	2.785364287141	2.8238593156558	2.83679618410691	2.97743129002334	2.95992885734162	2.84922235632096	3.10752977689234	2.98445647845764	2.89178942322193	2.955828367557	3.02904392818746	3.01879314881706	2.95092696658258	2.90452542207345	2.95399670220037	2.92668649936578	2.8446723668765	2.9218218480019	2.89822221661125	2.87939999323729	2.99013473436539	2.92973101855956	2.92041198385687	2.91858324007774	2.91413601474241	2.95215447784284	2.91836938609773	2.89441523153558	2.95111982639497	1.95241873501621	2.85197730368946	2.96055614852349	2.89983719409162	2.93440543366504	2.90888893883499	2.8571330395612	2.98507714326528	2.84113663636401	3.05815705698893
1	84625357	84625357	2.78884589274221	2.8945969952037	2.92587516204804	2.85238399789217	2.83600976622188	3.01104130887128	2.86584880914731	2.85336142747178	2.785364287141	2.8238593156558	2.83679618410691	2.97743129002334	2.95992885734162	2.84922235632096	3.10752977689234	2.98445647845764	2.89178942322193	2.955828367557	3.02904392818746	3.01879314881706	2.95092696658258	2.90452542207345	2.95399670220037	2.92668649936578	2.8446723668765	2.9218218480019	2.89822221661125	2.87939999323729	2.99013473436539	2.92973101855956	2.92041198385687	2.91858324007774	2.91413601474241	2.95215447784284	2.91836938609773	2.89441523153558	2.95111982639497	1.95241873501621	2.85197730368946	2.96055614852349	2.89983719409162	2.93440543366504	2.90888893883499	2.8571330395612	2.98507714326528	2.84113663636401	3.05815705698893
1	85163643	85163643	2.78884589274221	2.8945969952037	2.92587516204804	2.85238399789217	2.83600976622188	3.01104130887128	2.86584880914731	2.85336142747178	2.785364287141	2.8238593156558	2.83679618410691	2.97743129002334	2.95992885734162	2.84922235632096	3.10752977689234	2.98445647845764	2.89178942322193	2.955828367557	3.02904392818746	3.01879314881706	2.95092696658258	2.90452542207345	2.95399670220037	2.92668649936578	2.8446723668765	2.9218218480019	2.89822221661125	2.87939999323729	2.99013473436539	2.92973101855956	2.92041198385687	2.91858324007774	2.91413601474241	2.95215447784284	2.91836938609773	2.89441523153558	2.95111982639497	1.95241873501621	2.85197730368946	2.96055614852349	2.89983719409162	2.93440543366504	2.90888893883499	2.8571330395612	2.98507714326528	2.84113663636401	3.05815705698893
1	85701220	85701220	2.78884589274221	2.8945969952037	2.92587516204804	2.85238399789217	2.83600976622188	3.01104130887128	2.86584880914731	2.85336142747178	2.785364287141	2.8238593156558	2.83679618410691	2.97743129002334	2.95992885734162	2.84922235632096	3.10752977689234	2.98445647845764	2.89178942322193	2.955828367557	3.02904392818746	3.01879314881706	2.95092696658258	2.90452542207345	2.95399670220037	2.92668649936578	2.8446723668765	2.9218218480019	2.89822221661125	2.87939999323729	2.99013473436539	2.92973101855956	2.92041198385687	2.91858324007774	2.91413601474241	2.95215447784284	2.91836938609773	2.89441523153558	2.95111982639497	1.95241873501621	2.85197730368946	2.96055614852349	2.89983719409162	2.93440543366504	2.90888893883499	2.8571330395612	2.98507714326528	2.84113663636401	3.05815705698893
1	86253418	86253418	2.78884589274221	2.8945969952037	2.92587516204804	2.85238399789217	2.83600976622188	3.01104130887128	2.86584880914731	2.85336142747178	2.785364287141	2.8238593156558	2.83679618410691	2.97743129002334	2.95992885734162	2.84922235632096	3.10752977689234	2.98445647845764	2.89178942322193	2.955828367557	3.02904392818746	3.01879314881706	2.95092696658258	2.90452542207345	2.95399670220037	2.92668649936578	2.8446723668765	2.9218218480019	2.89822221661125	2.87939999323729	2.99013473436539	2.92973101855956	2.92041198385687	2.91858324007774	2.91413601474241	2.95215447784284	2.91836938609773	2.89441523153558	2.95111982639497	1.95241873501621	2.85197730368946	2.96055614852349	2.89983719409162	2.93440543366504	2.90888893883499	2.8571330395612	2.98507714326528	2.84113663636401	3.05815705698893
1	86825989	86825989	2.78884589274221	2.8945969952037	2.92587516204804	2.85238399789217	2.83600976622188	3.01104130887128	2.86584880914731	2.85336142747178	2.785364287141	2.8238593156558	2.83679618410691	2.97743129002334	2.95992885734162	2.84922235632096	3.10752977689234	2.98445647845764	2.89178942322193	2.955828367557	3.02904392818746	3.01879314881706	2.95092696658258	2.90452542207345	2.95399670220037	2.92668649936578	2.8446723668765	2.9218218480019	2.89822221661125	2.87939999323729	2.99013473436539	2.92973101855956	2.92041198385687	2.91858324007774	2.91413601474241	2.95215447784284	2.91836938609773	2.89441523153558	2.95111982639497	1.95241873501621	2.85197730368946	2.96055614852349	2.89983719409162	2.93440543366504	2.90888893883499	2.8571330395612	2.98507714326528	2.84113663636401	3.05815705698893
1	87399574	87399574	2.78884589274221	2.8945969952037	2.92587516204804	2.85238399789217	2.83600976622188	3.01104130887128	2.86584880914731	2.85336142747178	2.785364287141	2.8238593156558	2.83679618410691	2.97743129002334	2.95992885734162	2.84922235632096	3.10752977689234	2.98445647845764	2.89178942322193	2.955828367557	3.02904392818746	3.01879314881706	2.95092696658258	2.90452542207345	2.95399670220037	2.92668649936578	2.8446723668765	2.9218218480019	2.89822221661125	2.87939999323729	2.99013473436539	2.92973101855956	2.92041198385687	2.91858324007774	2.91413601474241	2.95215447784284	2.91836938609773	2.89441523153558	2.95111982639497	1.95241873501621	2.85197730368946	2.96055614852349	2.89983719409162	2.93440543366504	2.90888893883499	2.8571330395612	2.98507714326528	2.84113663636401	3.05815705698893
1	87932798	87932798	2.78884589274221	2.8945969952037	2.92587516204804	2.85238399789217	2.83600976622188	3.01104130887128	2.86584880914731	2.85336142747178	2.785364287141	2.8238593156558	2.83679618410691	2.97743129002334	2.95992885734162	2.84922235632096	3.10752977689234	2.98445647845764	2.89178942322193	2.955828367557	3.02904392818746	3.01879314881706	2.95092696658258	2.90452542207345	2.95399670220037	2.92668649936578	2.8446723668765	2.9218218480019	2.89822221661125	2.87939999323729	2.99013473436539	2.92973101855956	2.92041198385687	2.91858324007774	2.91413601474241	2.95215447784284	2.91836938609773	2.89441523153558	2.95111982639497	1.95241873501621	2.85197730368946	2.96055614852349	2.89983719409162	2.93440543366504	2.90888893883499	2.8571330395612	2.98507714326528	2.84113663636401	3.05815705698893
1	88459943	88459943	2.78884589274221	2.8945969952037	2.92587516204804	2.85238399789217	2.83600976622188	3.01104130887128	2.86584880914731	2.85336142747178	2.785364287141	2.8238593156558	2.83679618410691	2.97743129002334	2.95992885734162	2.84922235632096	3.10752977689234	2.98445647845764	2.89178942322193	2.955828367557	3.02904392818746	3.01879314881706	2.95092696658258	2.90452542207345	2.95399670220037	2.92668649936578	2.8446723668765	2.9218218480019	2.89822221661125	2.87939999323729	2.99013473436539	2.92973101855956	2.92041198385687	2.91858324007774	2.91413601474241	2.95215447784284	2.91836938609773	2.89441523153558	2.95111982639497	1.95241873501621	2.85197730368946	2.96055614852349	2.89983719409162	2.93440543366504	2.90888893883499	2.8571330395612	2.98507714326528	2.84113663636401	3.05815705698893
1	88984401	88984401	2.78884589274221	2.8945969952037	2.92587516204804	2.85238399789217	2.83600976622188	3.01104130887128	2.86584880914731	2.85336142747178	2.785364287141	2.8238593156558	2.83679618410691	2.97743129002334	2.95992885734162	2.84922235632096	3.10752977689234	2.98445647845764	2.89178942322193	2.955828367557	3.02904392818746	3.01879314881706	2.95092696658258	2.90452542207345	2.95399670220037	2.92668649936578	2.8446723668765	2.9218218480019	2.89822221661125	2.87939999323729	2.99013473436539	2.92973101855956	2.92041198385687	2.91858324007774	2.91413601474241	2.95215447784284	2.91836938609773	2.89441523153558	2.95111982639497	1.95241873501621	2.85197730368946	2.96055614852349	2.89983719409162	2.93440543366504	2.90888893883499	2.8571330395612	2.98507714326528	2.84113663636401	3.05815705698893
1	89551506	89551506	2.78884589274221	2.8945969952037	2.92587516204804	2.85238399789217	2.83600976622188	3.01104130887128	2.86584880914731	2.85336142747178	2.785364287141	2.8238593156558	2.83679618410691	2.97743129002334	2.95992885734162	2.84922235632096	3.10752977689234	2.98445647845764	2.89178942322193	2.955828367557	3.02904392818746	3.01879314881706	2.95092696658258	2.90452542207345	2.95399670220037	2.92668649936578	2.8446723668765	2.9218218480019	2.89822221661125	2.87939999323729	2.99013473436539	2.92973101855956	2.92041198385687	2.91858324007774	2.91413601474241	2.95215447784284	2.91836938609773	2.89441523153558	2.95111982639497	1.95241873501621	2.85197730368946	2.96055614852349	2.89983719409162	2.93440543366504	2.90888893883499	2.8571330395612	2.98507714326528	2.84113663636401	3.05815705698893
1	90127339	90127339	2.78884589274221	2.8945969952037	2.92587516204804	2.85238399789217	2.83600976622188	3.01104130887128	2.86584880914731	2.85336142747178	2.785364287141	2.8238593156558	2.83679618410691	2.97743129002334	2.95992885734162	2.84922235632096	3.10752977689234	2.98445647845764	2.89178942322193	2.955828367557	3.02904392818746	3.01879314881706	2.95092696658258	2.90452542207345	2.95399670220037	2.92668649936578	2.8446723668765	2.9218218480019	2.89822221661125	2.87939999323729	2.99013473436539	2.92973101855956	2.92041198385687	2.91858324007774	2.91413601474241	2.95215447784284	2.91836938609773	2.89441523153558	2.95111982639497	1.95241873501621	2.85197730368946	2.96055614852349	2.89983719409162	2.93440543366504	2.90888893883499	2.8571330395612	2.98507714326528	2.84113663636401	3.05815705698893
1	90686520	90686520	2.78884589274221	2.8945969952037	2.92587516204804	2.85238399789217	2.83600976622188	3.01104130887128	2.86584880914731	2.85336142747178	2.785364287141	2.8238593156558	2.83679618410691	2.97743129002334	2.95992885734162	2.84922235632096	3.10752977689234	2.98445647845764	2.89178942322193	2.955828367557	3.02904392818746	3.01879314881706	2.95092696658258	2.90452542207345	2.95399670220037	2.92668649936578	2.8446723668765	2.9218218480019	2.89822221661125	2.87939999323729	2.99013473436539	2.92973101855956	2.92041198385687	2.91858324007774	2.91413601474241	2.95215447784284	2.91836938609773	2.89441523153558	2.95111982639497	1.95241873501621	2.85197730368946	2.96055614852349	2.89983719409162	2.93440543366504	2.90888893883499	2.8571330395612	2.98507714326528	2.84113663636401	3.05815705698893
1	91222128	91222128	2.78884589274221	2.8945969952037	2.92587516204804	2.85238399789217	2.83600976622188	3.01104130887128	2.86584880914731	2.85336142747178	2.785364287141	2.8238593156558	2.83679618410691	2.97743129002334	2.95992885734162	2.84922235632096	3.10752977689234	2.98445647845764	2.89178942322193	2.955828367557	3.02904392818746	3.01879314881706	2.95092696658258	2.90452542207345	2.95399670220037	2.92668649936578	2.8446723668765	2.9218218480019	2.89822221661125	2.87939999323729	2.99013473436539	2.92973101855956	2.92041198385687	2.91858324007774	2.91413601474241	2.95215447784284	2.91836938609773	2.89441523153558	2.95111982639497	1.95241873501621	2.85197730368946	2.96055614852349	2.89983719409162	2.93440543366504	2.90888893883499	2.8571330395612	2.98507714326528	2.84113663636401	3.05815705698893
1	91805588	91805588	2.78884589274221	2.8945969952037	2.92587516204804	2.85238399789217	2.83600976622188	3.01104130887128	2.86584880914731	2.85336142747178	2.785364287141	2.8238593156558	2.83679618410691	2.97743129002334	2.95992885734162	2.84922235632096	3.10752977689234	2.98445647845764	2.89178942322193	2.955828367557	3.02904392818746	3.01879314881706	2.95092696658258	2.90452542207345	2.95399670220037	2.92668649936578	2.8446723668765	2.9218218480019	2.89822221661125	2.87939999323729	2.99013473436539	2.92973101855956	2.92041198385687	2.91858324007774	2.91413601474241	2.95215447784284	2.91836938609773	2.89441523153558	2.95111982639497	1.95241873501621	2.85197730368946	2.96055614852349	2.89983719409162	2.93440543366504	2.90888893883499	2.8571330395612	2.98507714326528	2.84113663636401	3.05815705698893
1	92362972	92362972	2.78884589274221	2.8945969952037	2.92587516204804	2.85238399789217	2.83600976622188	3.01104130887128	2.86584880914731	2.85336142747178	2.785364287141	2.8238593156558	2.83679618410691	2.97743129002334	2.95992885734162	2.84922235632096	3.10752977689234	2.98445647845764	2.89178942322193	2.955828367557	3.02904392818746	3.01879314881706	2.95092696658258	2.90452542207345	2.95399670220037	2.92668649936578	2.8446723668765	2.9218218480019	2.89822221661125	2.87939999323729	2.99013473436539	2.92973101855956	2.92041198385687	2.91858324007774	2.91413601474241	2.95215447784284	2.91836938609773	2.89441523153558	2.95111982639497	1.95241873501621	2.85197730368946	2.96055614852349	2.89983719409162	2.93440543366504	2.90888893883499	2.8571330395612	2.98507714326528	2.84113663636401	3.05815705698893
1	92950447	92950447	2.78884589274221	2.8945969952037	2.92587516204804	2.85238399789217	2.83600976622188	3.01104130887128	2.86584880914731	2.85336142747178	2.785364287141	2.8238593156558	2.83679618410691	2.97743129002334	2.95992885734162	2.84922235632096	3.10752977689234	2.98445647845764	2.89178942322193	2.955828367557	3.02904392818746	3.01879314881706	2.95092696658258	2.90452542207345	2.95399670220037	2.92668649936578	2.8446723668765	2.9218218480019	2.89822221661125	2.87939999323729	2.99013473436539	2.92973101855956	2.92041198385687	2.91858324007774	2.91413601474241	2.95215447784284	2.91836938609773	2.89441523153558	2.95111982639497	1.95241873501621	2.85197730368946	2.96055614852349	2.89983719409162	2.93440543366504	2.90888893883499	2.8571330395612	2.98507714326528	2.84113663636401	3.05815705698893
1	93535502	93535502	2.78884589274221	2.8945969952037	2.92587516204804	2.85238399789217	2.83600976622188	3.01104130887128	2.86584880914731	2.85336142747178	2.785364287141	2.8238593156558	2.83679618410691	2.97743129002334	2.95992885734162	2.84922235632096	3.10752977689234	2.98445647845764	2.89178942322193	2.955828367557	3.02904392818746	3.01879314881706	2.95092696658258	2.90452542207345	2.95399670220037	2.92668649936578	2.8446723668765	2.9218218480019	2.89822221661125	2.87939999323729	2.99013473436539	2.92973101855956	2.92041198385687	2.91858324007774	2.91413601474241	2.95215447784284	2.91836938609773	2.89441523153558	2.95111982639497	1.95241873501621	2.85197730368946	2.96055614852349	2.89983719409162	2.93440543366504	2.90888893883499	2.8571330395612	2.98507714326528	2.84113663636401	3.05815705698893
1	94097510	94097510	2.78884589274221	2.8945969952037	2.92587516204804	2.85238399789217	2.83600976622188	3.01104130887128	2.86584880914731	2.85336142747178	2.785364287141	2.8238593156558	2.83679618410691	2.97743129002334	2.95992885734162	2.84922235632096	3.10752977689234	2.98445647845764	2.89178942322193	2.955828367557	3.02904392818746	3.01879314881706	2.95092696658258	2.90452542207345	2.95399670220037	2.92668649936578	2.8446723668765	2.9218218480019	2.89822221661125	2.87939999323729	2.99013473436539	2.92973101855956	2.92041198385687	2.91858324007774	2.91413601474241	2.95215447784284	2.91836938609773	2.89441523153558	2.95111982639497	1.95241873501621	2.85197730368946	2.96055614852349	2.89983719409162	2.93440543366504	2.90888893883499	2.8571330395612	2.98507714326528	2.84113663636401	3.05815705698893
1	94655868	94655868	2.78884589274221	2.8945969952037	2.92587516204804	2.85238399789217	2.83600976622188	3.01104130887128	2.86584880914731	2.85336142747178	2.785364287141	2.8238593156558	2.83679618410691	2.97743129002334	2.95992885734162	2.84922235632096	3.10752977689234	2.98445647845764	2.89178942322193	2.955828367557	3.02904392818746	3.01879314881706	2.95092696658258	2.90452542207345	2.95399670220037	2.92668649936578	2.8446723668765	2.9218218480019	2.89822221661125	2.87939999323729	2.99013473436539	2.92973101855956	2.92041198385687	2.91858324007774	2.91413601474241	2.95215447784284	2.91836938609773	2.89441523153558	2.95111982639497	1.95241873501621	2.85197730368946	2.96055614852349	2.89983719409162	2.93440543366504	2.90888893883499	2.8571330395612	2.98507714326528	2.84113663636401	3.05815705698893
1	95207249	95207249	2.78884589274221	2.8945969952037	2.92587516204804	2.85238399789217	2.83600976622188	3.01104130887128	2.86584880914731	2.85336142747178	2.785364287141	2.8238593156558	2.83679618410691	2.97743129002334	2.95992885734162	2.84922235632096	3.10752977689234	2.98445647845764	2.89178942322193	2.955828367557	3.02904392818746	3.01879314881706	2.95092696658258	2.90452542207345	2.95399670220037	2.92668649936578	2.8446723668765	2.9218218480019	2.89822221661125	2.87939999323729	2.99013473436539	2.92973101855956	2.92041198385687	2.91858324007774	2.91413601474241	2.95215447784284	2.91836938609773	2.89441523153558	2.95111982639497	1.95241873501621	2.85197730368946	2.96055614852349	2.89983719409162	2.93440543366504	2.90888893883499	2.8571330395612	2.98507714326528	2.84113663636401	3.05815705698893
1	95764038	95764038	2.78884589274221	2.8945969952037	2.92587516204804	2.85238399789217	2.83600976622188	3.01104130887128	2.86584880914731	2.85336142747178	2.785364287141	2.8238593156558	2.83679618410691	2.97743129002334	2.95992885734162	2.84922235632096	3.10752977689234	2.98445647845764	2.89178942322193	2.955828367557	3.02904392818746	3.01879314881706	2.95092696658258	2.90452542207345	2.95399670220037	2.92668649936578	2.8446723668765	2.9218218480019	2.89822221661125	2.87939999323729	2.99013473436539	2.92973101855956	2.92041198385687	2.91858324007774	2.91413601474241	2.95215447784284	2.91836938609773	2.89441523153558	2.95111982639497	1.95241873501621	2.85197730368946	2.96055614852349	2.89983719409162	2.93440543366504	2.90888893883499	2.8571330395612	2.98507714326528	2.84113663636401	3.05815705698893
1	96291927	96291927	3.12775389731858	2.8945969952037	2.92587516204804	2.85238399789217	2.83600976622188	3.01104130887128	2.86584880914731	2.85336142747178	2.785364287141	2.8238593156558	2.83679618410691	2.97743129002334	2.95992885734162	2.84922235632096	3.10752977689234	2.98445647845764	2.89178942322193	2.955828367557	3.02904392818746	3.01879314881706	2.95092696658258	2.90452542207345	2.95399670220037	2.92668649936578	2.8446723668765	2.9218218480019	2.89822221661125	2.87939999323729	2.99013473436539	2.92973101855956	2.92041198385687	2.91858324007774	2.91413601474241	2.95215447784284	2.91836938609773	2.89441523153558	2.95111982639497	1.95241873501621	2.85197730368946	2.96055614852349	2.89983719409162	2.93440543366504	2.90888893883499	2.8571330395612	2.98507714326528	2.84113663636401	3.05815705698893
1	96833745	96833745	3.12775389731858	2.8945969952037	2.92587516204804	2.85238399789217	2.83600976622188	3.01104130887128	2.86584880914731	2.85336142747178	2.785364287141	2.8238593156558	2.83679618410691	2.97743129002334	2.95992885734162	2.84922235632096	3.10752977689234	2.98445647845764	2.89178942322193	2.955828367557	3.02904392818746	3.01879314881706	2.95092696658258	2.90452542207345	2.95399670220037	2.92668649936578	2.8446723668765	2.9218218480019	2.89822221661125	2.87939999323729	2.99013473436539	2.92973101855956	2.92041198385687	2.91858324007774	2.91413601474241	2.95215447784284	2.91836938609773	2.89441523153558	2.95111982639497	1.95241873501621	2.85197730368946	2.96055614852349	2.89983719409162	2.93440543366504	2.90888893883499	2.8571330395612	2.98507714326528	2.84113663636401	3.05815705698893
1	97396062	97396062	3.12775389731858	2.8945969952037	2.92587516204804	2.85238399789217	2.83600976622188	3.01104130887128	2.86584880914731	2.85336142747178	2.785364287141	2.8238593156558	2.83679618410691	2.97743129002334	2.95992885734162	2.84922235632096	3.10752977689234	2.98445647845764	2.89178942322193	2.955828367557	3.02904392818746	3.01879314881706	2.95092696658258	2.90452542207345	2.95399670220037	2.92668649936578	2.8446723668765	2.9218218480019	2.89822221661125	2.87939999323729	2.99013473436539	2.92973101855956	2.92041198385687	2.91858324007774	2.91413601474241	2.95215447784284	2.91836938609773	2.89441523153558	2.95111982639497	1.95241873501621	2.85197730368946	2.96055614852349	2.89983719409162	2.93440543366504	2.90888893883499	2.8571330395612	2.98507714326528	2.84113663636401	3.05815705698893
1	97931841	97931841	3.12775389731858	2.8945969952037	2.92587516204804	2.85238399789217	2.83600976622188	3.01104130887128	2.86584880914731	2.85336142747178	2.785364287141	2.8238593156558	2.83679618410691	2.97743129002334	2.95992885734162	2.84922235632096	3.10752977689234	2.98445647845764	2.89178942322193	2.955828367557	3.02904392818746	3.01879314881706	2.95092696658258	2.90452542207345	2.95399670220037	2.92668649936578	2.8446723668765	2.9218218480019	2.89822221661125	2.87939999323729	2.99013473436539	2.92973101855956	2.92041198385687	2.91858324007774	2.91413601474241	2.95215447784284	2.91836938609773	2.89441523153558	2.95111982639497	1.95241873501621	2.85197730368946	2.96055614852349	2.89983719409162	2.93440543366504	2.90888893883499	2.8571330395612	2.98507714326528	2.84113663636401	3.05815705698893
1	98450950	98450950	3.12775389731858	2.8945969952037	2.92587516204804	2.85238399789217	2.83600976622188	3.01104130887128	2.86584880914731	2.85336142747178	2.785364287141	2.8238593156558	2.83679618410691	2.97743129002334	2.95992885734162	2.84922235632096	3.10752977689234	2.98445647845764	2.89178942322193	2.955828367557	3.02904392818746	3.01879314881706	2.95092696658258	2.90452542207345	2.95399670220037	2.92668649936578	2.8446723668765	2.9218218480019	2.89822221661125	2.87939999323729	2.99013473436539	2.92973101855956	2.92041198385687	2.91858324007774	2.91413601474241	2.95215447784284	2.91836938609773	2.89441523153558	2.95111982639497	1.95241873501621	2.85197730368946	2.96055614852349	2.89983719409162	2.93440543366504	2.90888893883499	2.8571330395612	2.98507714326528	2.84113663636401	3.05815705698893
1	98975392	98975392	3.12775389731858	2.8945969952037	2.92587516204804	2.85238399789217	2.83600976622188	3.01104130887128	2.86584880914731	2.85336142747178	2.785364287141	2.8238593156558	2.83679618410691	2.97743129002334	2.95992885734162	2.84922235632096	3.10752977689234	2.98445647845764	2.89178942322193	2.955828367557	3.02904392818746	3.01879314881706	2.95092696658258	2.90452542207345	2.95399670220037	2.92668649936578	2.8446723668765	2.9218218480019	2.89822221661125	2.87939999323729	2.99013473436539	2.92973101855956	2.92041198385687	2.91858324007774	2.91413601474241	2.95215447784284	2.91836938609773	2.89441523153558	2.95111982639497	1.95241873501621	2.85197730368946	2.96055614852349	2.89983719409162	2.93440543366504	2.90888893883499	2.8571330395612	2.98507714326528	2.84113663636401	3.05815705698893
1	99520318	99520318	3.12775389731858	2.8945969952037	2.92587516204804	2.85238399789217	2.83600976622188	3.01104130887128	2.86584880914731	2.85336142747178	2.785364287141	2.8238593156558	2.83679618410691	2.97743129002334	2.95992885734162	2.84922235632096	3.10752977689234	2.98445647845764	2.89178942322193	2.955828367557	3.02904392818746	3.01879314881706	2.95092696658258	2.90452542207345	2.95399670220037	2.92668649936578	2.8446723668765	2.9218218480019	2.89822221661125	2.87939999323729	2.99013473436539	2.92973101855956	2.92041198385687	2.91858324007774	2.91413601474241	2.95215447784284	2.91836938609773	2.89441523153558	2.95111982639497	1.95241873501621	2.85197730368946	2.96055614852349	2.89983719409162	2.93440543366504	2.90888893883499	2.8571330395612	2.98507714326528	2.84113663636401	3.05815705698893
1	100075108	100075108	3.12775389731858	2.8945969952037	2.92587516204804	2.85238399789217	2.83600976622188	3.01104130887128	2.86584880914731	2.85336142747178	2.785364287141	2.8238593156558	2.83679618410691	2.97743129002334	2.95992885734162	2.84922235632096	3.10752977689234	2.98445647845764	2.89178942322193	2.955828367557	3.02904392818746	3.01879314881706	2.95092696658258	2.90452542207345	2.95399670220037	2.92668649936578	2.8446723668765	2.9218218480019	2.89822221661125	2.87939999323729	2.99013473436539	2.00384124561291	2.92041198385687	2.91858324007774	2.91413601474241	2.95215447784284	2.91836938609773	2.89441523153558	2.95111982639497	1.95241873501621	2.85197730368946	2.96055614852349	2.89983719409162	2.93440543366504	2.90888893883499	2.8571330395612	2.98507714326528	2.84113663636401	3.05815705698893
1	100623332	100623332	3.12775389731858	2.8945969952037	2.92587516204804	2.85238399789217	2.83600976622188	3.01104130887128	2.86584880914731	2.85336142747178	2.785364287141	2.8238593156558	2.83679618410691	2.97743129002334	2.95992885734162	2.84922235632096	3.10752977689234	2.98445647845764	2.89178942322193	2.955828367557	3.02904392818746	3.01879314881706	2.95092696658258	2.90452542207345	2.95399670220037	2.92668649936578	2.8446723668765	2.9218218480019	2.89822221661125	2.87939999323729	2.99013473436539	2.00384124561291	2.92041198385687	2.91858324007774	2.91413601474241	2.95215447784284	2.91836938609773	2.89441523153558	2.95111982639497	1.95241873501621	2.85197730368946	2.96055614852349	2.89983719409162	2.93440543366504	2.90888893883499	2.8571330395612	2.98507714326528	2.84113663636401	3.05815705698893
1	101186742	101186742	3.12775389731858	2.8945969952037	2.92587516204804	2.85238399789217	2.83600976622188	3.01104130887128	2.86584880914731	2.85336142747178	2.785364287141	2.8238593156558	2.83679618410691	2.97743129002334	2.95992885734162	2.84922235632096	3.10752977689234	2.98445647845764	2.89178942322193	2.955828367557	3.02904392818746	3.01879314881706	2.95092696658258	2.90452542207345	2.95399670220037	2.92668649936578	2.8446723668765	2.9218218480019	2.89822221661125	2.87939999323729	2.99013473436539	2.00384124561291	2.92041198385687	2.91858324007774	2.91413601474241	2.95215447784284	2.91836938609773	2.89441523153558	2.95111982639497	1.95241873501621	2.85197730368946	2.96055614852349	2.89983719409162	2.93440543366504	2.90888893883499	2.8571330395612	2.98507714326528	2.84113663636401	3.05815705698893
1	101730376	101730376	3.12775389731858	2.8945969952037	2.92587516204804	2.85238399789217	2.83600976622188	3.01104130887128	2.86584880914731	2.85336142747178	2.785364287141	2.8238593156558	2.83679618410691	2.97743129002334	2.95992885734162	2.84922235632096	3.10752977689234	2.98445647845764	2.89178942322193	2.955828367557	3.02904392818746	3.01879314881706	2.95092696658258	2.90452542207345	2.95399670220037	2.92668649936578	2.8446723668765	2.9218218480019	2.89822221661125	2.87939999323729	2.99013473436539	2.00384124561291	2.92041198385687	2.91858324007774	2.91413601474241	2.95215447784284	2.91836938609773	2.89441523153558	2.95111982639497	1.95241873501621	2.85197730368946	2.96055614852349	2.89983719409162	2.93440543366504	2.90888893883499	2.8571330395612	2.98507714326528	2.84113663636401	3.05815705698893
1	102267823	102267823	2.0239423761305	2.8945969952037	2.92587516204804	2.85238399789217	2.83600976622188	1.97104744072406	2.86584880914731	2.85336142747178	2.785364287141	2.8238593156558	2.83679618410691	2.97743129002334	2.95992885734162	1.90774482817175	3.10752977689234	2.98445647845764	2.89178942322193	2.955828367557	2.14944247555965	3.01879314881706	2.95092696658258	1.98393975291745	2.95399670220037	2.92668649936578	2.8446723668765	2.9218218480019	2.89822221661125	2.87939999323729	2.99013473436539	2.00384124561291	2.02787946848985	2.91858324007774	2.91413601474241	2.95215447784284	2.91836938609773	2.89441523153558	2.95111982639497	1.95241873501621	2.85197730368946	2.96055614852349	1.97735499968503	2.93440543366504	2.90888893883499	2.8571330395612	2.98507714326528	2.84113663636401	3.05815705698893
1	102797436	102797436	2.0239423761305	1.92433837007214	1.94594133253993	1.98517778506114	1.8996880096522	1.97104744072406	1.91861135531239	1.89902974203396	1.80258341798008	1.829397031916	2.00633498088196	2.04098872919183	1.99828519728541	1.90774482817175	2.12309395218757	2.02562654440125	1.97857602512234	1.8763936201699	2.14944247555965	1.97900040154516	2.03392744461754	1.98393975291745	1.94149530100391	1.92407924023317	1.95675414469458	1.987105148611	1.89758987275468	1.98270249285755	2.18490146072118	2.00384124561291	2.02787946848985	1.99787762270319	1.94378441081528	2.01428554680593	1.95960448778268	1.93009506138076	2.04367034519144	1.95241873501621	1.92954742153774	1.95269715146076	1.97735499968503	1.98944803447303	1.95310324563925	1.97201184244227	2.00703839433685	1.90417782756707	1.97986658118421
1	103357057	103357057	2.0239423761305	1.92433837007214	1.94594133253993	1.98517778506114	1.8996880096522	1.97104744072406	1.91861135531239	1.89902974203396	1.80258341798008	1.829397031916	2.00633498088196	2.04098872919183	1.99828519728541	1.90774482817175	2.12309395218757	2.02562654440125	1.97857602512234	1.8763936201699	2.14944247555965	1.97900040154516	2.03392744461754	1.98393975291745	1.94149530100391	1.92407924023317	1.95675414469458	1.987105148611	1.89758987275468	1.98270249285755	2.18490146072118	2.00384124561291	2.02787946848985	1.99787762270319	1.94378441081528	2.01428554680593	1.95960448778268	1.93009506138076	2.04367034519144	1.95241873501621	1.92954742153774	1.95269715146076	1.97735499968503	1.98944803447303	1.95310324563925	1.97201184244227	2.00703839433685	1.90417782756707	1.97986658118421
1	104114997	104114997	2.0239423761305	1.92433837007214	1.94594133253993	1.98517778506114	1.8996880096522	1.97104744072406	1.91861135531239	1.89902974203396	1.80258341798008	1.829397031916	2.00633498088196	2.04098872919183	1.99828519728541	1.90774482817175	2.12309395218757	2.02562654440125	1.97857602512234	1.8763936201699	2.14944247555965	1.97900040154516	2.03392744461754	1.98393975291745	1.94149530100391	1.92407924023317	1.95675414469458	1.987105148611	1.89758987275468	1.98270249285755	2.18490146072118	2.00384124561291	2.02787946848985	1.99787762270319	1.94378441081528	2.01428554680593	1.95960448778268	1.93009506138076	2.04367034519144	1.95241873501621	1.92954742153774	1.95269715146076	1.97735499968503	1.98944803447303	1.95310324563925	1.97201184244227	2.00703839433685	1.90417782756707	1.97986658118421
1	104814987	104814987	2.0239423761305	1.92433837007214	1.94594133253993	1.98517778506114	1.8996880096522	1.97104744072406	1.91861135531239	1.89902974203396	1.80258341798008	1.829397031916	2.00633498088196	2.04098872919183	1.99828519728541	1.90774482817175	2.12309395218757	2.02562654440125	1.97857602512234	1.8763936201699	2.14944247555965	1.97900040154516	2.03392744461754	1.98393975291745	1.94149530100391	1.92407924023317	1.95675414469458	1.987105148611	1.89758987275468	1.98270249285755	2.18490146072118	2.00384124561291	2.02787946848985	1.99787762270319	1.94378441081528	2.01428554680593	1.95960448778268	1.93009506138076	2.04367034519144	1.95241873501621	1.92954742153774	1.95269715146076	1.97735499968503	1.98944803447303	1.95310324563925	1.97201184244227	2.00703839433685	1.90417782756707	1.97986658118421
1	105370289	105370289	2.0239423761305	1.92433837007214	1.94594133253993	1.98517778506114	1.8996880096522	1.97104744072406	1.91861135531239	1.89902974203396	1.80258341798008	1.829397031916	2.00633498088196	2.04098872919183	1.99828519728541	1.90774482817175	2.12309395218757	2.02562654440125	1.97857602512234	1.8763936201699	2.14944247555965	1.97900040154516	2.03392744461754	1.98393975291745	1.94149530100391	1.92407924023317	1.95675414469458	1.987105148611	1.89758987275468	1.98270249285755	2.18490146072118	2.00384124561291	2.02787946848985	1.99787762270319	1.94378441081528	2.01428554680593	1.95960448778268	1.93009506138076	2.04367034519144	1.95241873501621	1.92954742153774	1.95269715146076	1.97735499968503	1.98944803447303	1.95310324563925	1.97201184244227	2.00703839433685	1.90417782756707	1.97986658118421
1	105924571	105924571	2.0239423761305	1.92433837007214	1.94594133253993	1.98517778506114	1.8996880096522	1.97104744072406	1.91861135531239	1.89902974203396	1.80258341798008	1.829397031916	2.00633498088196	2.04098872919183	1.99828519728541	1.90774482817175	2.12309395218757	2.02562654440125	1.97857602512234	1.8763936201699	2.14944247555965	1.97900040154516	2.03392744461754	1.98393975291745	1.94149530100391	1.92407924023317	1.95675414469458	1.987105148611	1.89758987275468	1.98270249285755	2.18490146072118	2.00384124561291	2.02787946848985	1.99787762270319	1.94378441081528	2.01428554680593	1.95960448778268	1.93009506138076	2.04367034519144	1.95241873501621	1.92954742153774	1.95269715146076	1.97735499968503	1.98944803447303	1.95310324563925	1.97201184244227	2.00703839433685	1.90417782756707	1.97986658118421
1	106462037	106462037	2.0239423761305	1.92433837007214	1.94594133253993	1.98517778506114	1.8996880096522	1.97104744072406	1.91861135531239	1.89902974203396	1.80258341798008	1.829397031916	2.00633498088196	2.04098872919183	1.99828519728541	1.90774482817175	2.12309395218757	2.02562654440125	1.97857602512234	1.8763936201699	2.14944247555965	1.97900040154516	2.03392744461754	1.98393975291745	1.94149530100391	1.92407924023317	1.95675414469458	1.987105148611	1.89758987275468	1.98270249285755	2.18490146072118	2.00384124561291	2.02787946848985	1.99787762270319	1.94378441081528	2.01428554680593	1.95960448778268	1.93009506138076	2.04367034519144	1.95241873501621	1.92954742153774	1.95269715146076	1.97735499968503	1.98944803447303	1.95310324563925	1.97201184244227	2.00703839433685	1.90417782756707	1.97986658118421
1	107006985	107006985	2.0239423761305	1.92433837007214	1.94594133253993	1.98517778506114	1.8996880096522	1.97104744072406	1.91861135531239	1.89902974203396	1.80258341798008	1.829397031916	2.00633498088196	2.04098872919183	1.99828519728541	1.90774482817175	2.12309395218757	2.02562654440125	1.97857602512234	1.8763936201699	2.14944247555965	1.97900040154516	2.03392744461754	1.98393975291745	1.94149530100391	1.92407924023317	1.95675414469458	1.987105148611	1.89758987275468	1.98270249285755	2.18490146072118	2.00384124561291	2.02787946848985	1.99787762270319	1.94378441081528	2.01428554680593	1.95960448778268	1.93009506138076	2.04367034519144	1.95241873501621	1.92954742153774	1.95269715146076	1.97735499968503	1.98944803447303	1.95310324563925	1.97201184244227	2.00703839433685	1.90417782756707	1.97986658118421
1	107538366	107538366	2.0239423761305	1.92433837007214	1.94594133253993	1.98517778506114	1.8996880096522	1.97104744072406	1.91861135531239	1.89902974203396	1.80258341798008	1.829397031916	2.00633498088196	2.04098872919183	1.99828519728541	1.90774482817175	2.12309395218757	2.02562654440125	1.97857602512234	1.8763936201699	2.14944247555965	1.97900040154516	2.03392744461754	1.98393975291745	1.94149530100391	1.92407924023317	1.95675414469458	1.987105148611	1.89758987275468	1.98270249285755	1.85287841498787	2.00384124561291	2.02787946848985	1.99787762270319	1.94378441081528	2.01428554680593	1.95960448778268	1.93009506138076	2.04367034519144	1.95241873501621	1.92954742153774	1.95269715146076	1.97735499968503	1.98944803447303	1.95310324563925	1.97201184244227	2.00703839433685	1.90417782756707	1.97986658118421
1	108059096	108059096	2.0239423761305	1.92433837007214	1.94594133253993	1.98517778506114	1.8996880096522	1.97104744072406	1.91861135531239	1.89902974203396	1.80258341798008	1.829397031916	2.00633498088196	2.04098872919183	1.99828519728541	1.90774482817175	2.12309395218757	2.02562654440125	1.97857602512234	1.8763936201699	2.14944247555965	1.97900040154516	2.03392744461754	1.98393975291745	1.94149530100391	1.92407924023317	1.95675414469458	1.987105148611	1.89758987275468	1.98270249285755	1.85287841498787	2.00384124561291	2.02787946848985	1.99787762270319	1.94378441081528	2.01428554680593	1.95960448778268	1.93009506138076	2.04367034519144	1.95241873501621	1.92954742153774	1.95269715146076	1.97735499968503	1.98944803447303	1.95310324563925	1.97201184244227	2.00703839433685	1.90417782756707	1.97986658118421
1	108594913	108594913	2.0239423761305	1.92433837007214	1.94594133253993	1.98517778506114	1.8996880096522	1.97104744072406	1.91861135531239	1.89902974203396	1.80258341798008	1.829397031916	2.00633498088196	2.04098872919183	1.99828519728541	1.90774482817175	2.12309395218757	2.02562654440125	1.97857602512234	1.8763936201699	2.14944247555965	1.97900040154516	2.03392744461754	1.98393975291745	1.94149530100391	1.92407924023317	1.95675414469458	1.987105148611	1.89758987275468	1.98270249285755	1.85287841498787	2.00384124561291	2.02787946848985	1.99787762270319	1.94378441081528	2.01428554680593	1.95960448778268	1.93009506138076	2.04367034519144	1.95241873501621	1.92954742153774	1.95269715146076	1.97735499968503	1.98944803447303	1.95310324563925	1.97201184244227	2.00703839433685	1.90417782756707	1.97986658118421
1	109364959	109364959	2.0239423761305	1.92433837007214	1.94594133253993	1.98517778506114	1.8996880096522	1.97104744072406	1.91861135531239	1.89902974203396	1.80258341798008	1.829397031916	2.00633498088196	2.04098872919183	1.99828519728541	1.90774482817175	2.12309395218757	2.02562654440125	1.97857602512234	1.8763936201699	2.14944247555965	1.97900040154516	2.03392744461754	1.98393975291745	1.94149530100391	1.92407924023317	1.95675414469458	1.987105148611	1.89758987275468	1.98270249285755	1.85287841498787	2.00384124561291	2.02787946848985	1.99787762270319	1.94378441081528	2.01428554680593	1.95960448778268	1.93009506138076	2.04367034519144	1.95241873501621	1.92954742153774	1.95269715146076	1.97735499968503	1.98944803447303	1.95310324563925	1.97201184244227	2.00703839433685	1.90417782756707	1.97986658118421
1	109936333	109936333	2.0239423761305	1.92433837007214	1.94594133253993	1.98517778506114	1.8996880096522	1.97104744072406	1.91861135531239	1.89902974203396	1.80258341798008	1.829397031916	2.00633498088196	2.04098872919183	1.99828519728541	1.90774482817175	2.12309395218757	2.02562654440125	1.97857602512234	1.8763936201699	2.14944247555965	1.97900040154516	2.03392744461754	1.98393975291745	1.94149530100391	1.92407924023317	1.95675414469458	1.987105148611	1.89758987275468	1.98270249285755	1.85287841498787	2.00384124561291	2.02787946848985	1.99787762270319	1.94378441081528	2.01428554680593	1.95960448778268	1.93009506138076	1.85005122474747	1.95241873501621	1.92954742153774	1.95269715146076	1.97735499968503	1.98944803447303	1.95310324563925	1.97201184244227	2.00703839433685	1.90417782756707	1.97986658118421
1	110508854	110508854	2.0239423761305	1.92433837007214	1.94594133253993	1.98517778506114	1.8996880096522	1.97104744072406	1.91861135531239	1.89902974203396	1.80258341798008	1.829397031916	2.00633498088196	2.04098872919183	1.99828519728541	1.90774482817175	2.12309395218757	2.02562654440125	1.97857602512234	1.8763936201699	2.14944247555965	1.97900040154516	2.03392744461754	1.98393975291745	1.94149530100391	1.92407924023317	1.95675414469458	1.987105148611	1.89758987275468	1.98270249285755	1.85287841498787	2.00384124561291	2.02787946848985	1.99787762270319	1.94378441081528	2.01428554680593	1.95960448778268	1.93009506138076	1.85005122474747	1.95241873501621	1.92954742153774	1.95269715146076	1.97735499968503	1.98944803447303	1.95310324563925	1.97201184244227	2.00703839433685	1.90417782756707	1.97986658118421
1	111035660	111035660	2.0239423761305	1.92433837007214	1.94594133253993	1.98517778506114	1.8996880096522	1.97104744072406	1.91861135531239	1.89902974203396	1.80258341798008	1.829397031916	2.00633498088196	2.04098872919183	1.99828519728541	1.90774482817175	2.12309395218757	2.02562654440125	1.97857602512234	1.8763936201699	2.14944247555965	1.97900040154516	2.03392744461754	2.49677915117249	1.94149530100391	1.92407924023317	1.95675414469458	1.987105148611	1.89758987275468	1.98270249285755	1.85287841498787	2.00384124561291	2.02787946848985	1.99787762270319	1.94378441081528	2.01428554680593	1.95960448778268	1.93009506138076	1.85005122474747	1.95241873501621	1.92954742153774	1.95269715146076	1.97735499968503	1.98944803447303	1.95310324563925	1.97201184244227	2.00703839433685	1.90417782756707	1.97986658118421
1	111570122	111570122	2.0239423761305	1.92433837007214	1.94594133253993	1.98517778506114	1.8996880096522	1.97104744072406	1.91861135531239	1.89902974203396	1.80258341798008	1.829397031916	2.00633498088196	2.04098872919183	1.99828519728541	1.90774482817175	2.12309395218757	2.02562654440125	1.97857602512234	1.8763936201699	2.14944247555965	1.97900040154516	2.03392744461754	2.49677915117249	1.94149530100391	1.92407924023317	1.95675414469458	1.987105148611	1.89758987275468	1.98270249285755	1.85287841498787	2.00384124561291	2.02787946848985	1.99787762270319	1.94378441081528	2.01428554680593	1.95960448778268	1.93009506138076	1.85005122474747	1.95241873501621	1.92954742153774	1.95269715146076	1.97735499968503	1.98944803447303	1.95310324563925	1.97201184244227	2.00703839433685	1.90417782756707	1.97986658118421
1	112127180	112127180	2.0239423761305	1.92433837007214	1.94594133253993	1.98517778506114	1.8996880096522	1.97104744072406	1.91861135531239	1.89902974203396	1.80258341798008	1.829397031916	2.00633498088196	2.04098872919183	1.99828519728541	1.90774482817175	2.12309395218757	2.02562654440125	1.97857602512234	1.8763936201699	2.14944247555965	1.97900040154516	2.03392744461754	2.49677915117249	1.94149530100391	1.92407924023317	1.95675414469458	1.987105148611	1.89758987275468	1.98270249285755	1.85287841498787	2.00384124561291	2.02787946848985	1.99787762270319	1.94378441081528	2.01428554680593	1.95960448778268	1.93009506138076	1.85005122474747	1.95241873501621	1.92954742153774	1.95269715146076	1.97735499968503	1.98944803447303	1.95310324563925	1.97201184244227	2.00703839433685	1.90417782756707	1.97986658118421
1	112648925	112648925	2.0239423761305	1.92433837007214	1.94594133253993	1.98517778506114	1.8996880096522	1.97104744072406	1.91861135531239	1.89902974203396	1.80258341798008	1.829397031916	2.00633498088196	2.04098872919183	1.99828519728541	1.90774482817175	2.12309395218757	2.02562654440125	1.97857602512234	1.8763936201699	2.14944247555965	1.97900040154516	2.03392744461754	2.49677915117249	1.94149530100391	1.92407924023317	1.95675414469458	1.987105148611	1.89758987275468	1.98270249285755	1.85287841498787	2.00384124561291	2.02787946848985	1.99787762270319	1.94378441081528	2.01428554680593	1.95960448778268	1.93009506138076	1.85005122474747	1.95241873501621	1.92954742153774	1.95269715146076	1.97735499968503	1.98944803447303	1.95310324563925	1.97201184244227	2.00703839433685	1.90417782756707	1.97986658118421
1	113220802	113220802	2.0239423761305	1.92433837007214	1.94594133253993	1.98517778506114	1.8996880096522	1.97104744072406	1.91861135531239	1.89902974203396	1.80258341798008	1.829397031916	2.00633498088196	2.04098872919183	1.99828519728541	1.90774482817175	2.12309395218757	2.02562654440125	1.97857602512234	1.8763936201699	2.14944247555965	1.97900040154516	2.03392744461754	2.49677915117249	1.94149530100391	1.92407924023317	1.95675414469458	1.987105148611	1.89758987275468	1.98270249285755	1.85287841498787	2.00384124561291	2.02787946848985	1.99787762270319	1.94378441081528	2.01428554680593	1.95960448778268	1.93009506138076	1.85005122474747	1.95241873501621	1.92954742153774	1.95269715146076	1.97735499968503	1.98944803447303	1.95310324563925	1.97201184244227	2.00703839433685	1.90417782756707	1.97986658118421
1	113825191	113825191	2.0239423761305	1.92433837007214	1.94594133253993	1.98517778506114	1.8996880096522	1.97104744072406	1.91861135531239	1.89902974203396	1.80258341798008	1.829397031916	2.00633498088196	2.04098872919183	1.99828519728541	1.90774482817175	2.12309395218757	2.02562654440125	1.97857602512234	1.8763936201699	2.14944247555965	1.97900040154516	2.03392744461754	2.49677915117249	1.94149530100391	1.92407924023317	1.95675414469458	1.987105148611	1.89758987275468	1.98270249285755	1.85287841498787	2.00384124561291	2.02787946848985	1.99787762270319	1.94378441081528	2.01428554680593	1.95960448778268	1.93009506138076	1.85005122474747	1.95241873501621	1.92954742153774	1.95269715146076	1.97735499968503	1.98944803447303	1.95310324563925	1.97201184244227	2.00703839433685	1.90417782756707	1.97986658118421
1	114402025	114402025	2.0239423761305	1.92433837007214	1.94594133253993	1.98517778506114	1.8996880096522	1.97104744072406	1.91861135531239	1.89902974203396	1.80258341798008	1.829397031916	2.00633498088196	2.04098872919183	1.99828519728541	1.90774482817175	2.12309395218757	2.02562654440125	1.97857602512234	1.8763936201699	2.14944247555965	1.97900040154516	2.03392744461754	2.49677915117249	1.94149530100391	1.92407924023317	1.95675414469458	1.987105148611	1.89758987275468	1.98270249285755	1.85287841498787	2.00384124561291	2.02787946848985	1.99787762270319	1.94378441081528	2.01428554680593	1.95960448778268	1.93009506138076	1.85005122474747	1.95241873501621	1.92954742153774	1.95269715146076	1.97735499968503	1.98944803447303	1.95310324563925	1.97201184244227	2.00703839433685	1.90417782756707	1.97986658118421
1	114952770	114952770	2.0239423761305	1.92433837007214	1.94594133253993	1.98517778506114	1.8996880096522	1.97104744072406	1.91861135531239	1.89902974203396	1.80258341798008	1.829397031916	2.00633498088196	2.04098872919183	1.99828519728541	1.90774482817175	2.12309395218757	2.02562654440125	1.97857602512234	1.8763936201699	2.14944247555965	1.97900040154516	2.03392744461754	2.49677915117249	1.94149530100391	1.92407924023317	1.95675414469458	1.987105148611	1.89758987275468	1.98270249285755	1.85287841498787	2.00384124561291	2.02787946848985	1.99787762270319	1.94378441081528	2.01428554680593	1.95960448778268	1.93009506138076	1.85005122474747	1.95241873501621	1.92954742153774	1.95269715146076	1.97735499968503	1.98944803447303	1.95310324563925	1.97201184244227	2.00703839433685	1.90417782756707	1.97986658118421
1	115516909	115516909	2.0239423761305	1.92433837007214	1.94594133253993	1.98517778506114	1.8996880096522	1.97104744072406	1.91861135531239	1.89902974203396	1.80258341798008	1.829397031916	2.00633498088196	2.04098872919183	1.99828519728541	1.90774482817175	2.12309395218757	2.02562654440125	1.97857602512234	1.8763936201699	2.14944247555965	1.97900040154516	2.03392744461754	2.49677915117249	1.94149530100391	1.92407924023317	1.95675414469458	1.987105148611	1.89758987275468	1.98270249285755	1.85287841498787	2.00384124561291	2.02787946848985	1.99787762270319	1.94378441081528	2.01428554680593	1.95960448778268	1.93009506138076	1.85005122474747	1.95241873501621	1.92954742153774	1.95269715146076	1.97735499968503	1.98944803447303	1.95310324563925	1.97201184244227	2.00703839433685	1.90417782756707	1.97986658118421
1	116049576	116049576	2.0239423761305	1.92433837007214	1.94594133253993	1.98517778506114	1.8996880096522	1.97104744072406	1.91861135531239	1.89902974203396	1.80258341798008	1.829397031916	2.00633498088196	2.04098872919183	1.99828519728541	1.90774482817175	2.12309395218757	2.02562654440125	1.97857602512234	1.8763936201699	2.14944247555965	1.97900040154516	2.03392744461754	2.49677915117249	1.94149530100391	1.92407924023317	1.95675414469458	1.987105148611	1.89758987275468	1.98270249285755	1.85287841498787	2.00384124561291	2.02787946848985	1.99787762270319	1.94378441081528	2.01428554680593	1.95960448778268	1.93009506138076	1.85005122474747	1.95241873501621	1.92954742153774	1.95269715146076	1.97735499968503	1.98944803447303	1.95310324563925	1.97201184244227	2.00703839433685	1.90417782756707	1.97986658118421
1	116602357	116602357	2.0239423761305	1.92433837007214	1.94594133253993	1.98517778506114	1.8996880096522	1.97104744072406	1.91861135531239	1.89902974203396	1.80258341798008	1.829397031916	2.00633498088196	2.04098872919183	1.99828519728541	1.90774482817175	2.12309395218757	2.02562654440125	1.97857602512234	1.8763936201699	2.14944247555965	1.97900040154516	2.03392744461754	1.88174118800992	1.94149530100391	1.92407924023317	1.95675414469458	1.987105148611	1.89758987275468	1.98270249285755	2.14216293269476	2.00384124561291	2.02787946848985	1.99787762270319	1.94378441081528	2.01428554680593	1.95960448778268	1.93009506138076	1.85005122474747	1.95241873501621	1.92954742153774	1.95269715146076	1.97735499968503	1.98944803447303	1.95310324563925	1.97201184244227	2.00703839433685	1.90417782756707	1.97986658118421
1	117128059	117128059	2.0239423761305	1.92433837007214	1.94594133253993	1.98517778506114	1.8996880096522	1.97104744072406	1.91861135531239	1.89902974203396	1.80258341798008	1.829397031916	2.00633498088196	2.04098872919183	1.99828519728541	1.90774482817175	2.12309395218757	2.02562654440125	1.97857602512234	1.8763936201699	2.14944247555965	1.97900040154516	2.03392744461754	1.88174118800992	1.94149530100391	1.92407924023317	1.95675414469458	1.987105148611	1.89758987275468	1.98270249285755	2.14216293269476	2.00384124561291	2.02787946848985	1.99787762270319	1.94378441081528	2.01428554680593	1.95960448778268	1.93009506138076	1.85005122474747	1.95241873501621	1.92954742153774	1.95269715146076	1.97735499968503	1.98944803447303	1.95310324563925	1.97201184244227	2.00703839433685	1.90417782756707	1.97986658118421
1	117708896	117708896	2.0239423761305	1.92433837007214	1.94594133253993	1.98517778506114	1.8996880096522	1.97104744072406	1.91861135531239	1.89902974203396	1.80258341798008	1.829397031916	2.00633498088196	2.04098872919183	1.99828519728541	1.90774482817175	2.12309395218757	2.02562654440125	1.97857602512234	1.8763936201699	2.14944247555965	1.97900040154516	2.03392744461754	1.88174118800992	1.94149530100391	1.92407924023317	1.95675414469458	1.987105148611	1.89758987275468	1.98270249285755	2.14216293269476	2.00384124561291	2.02787946848985	1.99787762270319	1.94378441081528	2.01428554680593	1.95960448778268	1.93009506138076	1.85005122474747	1.95241873501621	1.92954742153774	1.95269715146076	1.97735499968503	1.98944803447303	1.95310324563925	1.97201184244227	2.00703839433685	1.90417782756707	1.97986658118421
1	118258220	118258220	2.9548158375456	1.92433837007214	1.94594133253993	1.98517778506114	1.8996880096522	1.97104744072406	1.91861135531239	1.89902974203396	1.80258341798008	1.829397031916	2.00633498088196	2.04098872919183	1.99828519728541	1.90774482817175	2.12309395218757	2.02562654440125	1.97857602512234	1.8763936201699	2.14944247555965	1.97900040154516	2.03392744461754	1.88174118800992	1.94149530100391	1.92407924023317	1.95675414469458	1.987105148611	1.89758987275468	1.98270249285755	2.14216293269476	2.00384124561291	2.02787946848985	1.99787762270319	1.94378441081528	2.01428554680593	1.95960448778268	1.93009506138076	1.85005122474747	1.95241873501621	1.92954742153774	1.95269715146076	1.97735499968503	1.98944803447303	1.95310324563925	1.97201184244227	2.00703839433685	1.90417782756707	1.97986658118421
1	118799867	118799867	2.9548158375456	1.92433837007214	1.94594133253993	1.98517778506114	1.8996880096522	1.97104744072406	1.91861135531239	1.89902974203396	1.80258341798008	1.829397031916	2.00633498088196	2.04098872919183	1.99828519728541	1.90774482817175	2.12309395218757	2.02562654440125	1.97857602512234	1.8763936201699	2.14944247555965	1.97900040154516	2.03392744461754	1.88174118800992	1.94149530100391	1.92407924023317	1.95675414469458	1.987105148611	1.89758987275468	1.98270249285755	2.14216293269476	2.00384124561291	2.02787946848985	1.99787762270319	1.94378441081528	2.01428554680593	1.95960448778268	1.93009506138076	1.85005122474747	1.95241873501621	1.92954742153774	1.95269715146076	1.97735499968503	1.98944803447303	1.95310324563925	1.97201184244227	2.00703839433685	1.90417782756707	1.97986658118421
1	119372896	119372896	2.9548158375456	1.92433837007214	1.94594133253993	1.98517778506114	1.8996880096522	1.97104744072406	1.91861135531239	1.89902974203396	1.80258341798008	1.829397031916	2.00633498088196	2.04098872919183	1.99828519728541	1.90774482817175	2.12309395218757	2.02562654440125	1.97857602512234	1.8763936201699	2.14944247555965	1.97900040154516	2.03392744461754	1.88174118800992	1.94149530100391	1.92407924023317	1.95675414469458	1.987105148611	1.89758987275468	1.98270249285755	2.14216293269476	2.00384124561291	2.02787946848985	1.99787762270319	1.94378441081528	2.01428554680593	1.95960448778268	1.93009506138076	1.85005122474747	1.95241873501621	1.92954742153774	1.95269715146076	1.97735499968503	1.98944803447303	1.95310324563925	1.97201184244227	2.00703839433685	1.90417782756707	1.97986658118421
1	119932172	119932172	2.9548158375456	1.92433837007214	1.94594133253993	1.98517778506114	1.8996880096522	1.97104744072406	1.91861135531239	1.89902974203396	1.80258341798008	1.829397031916	2.00633498088196	2.04098872919183	1.99828519728541	1.90774482817175	3.11788607801331	2.02562654440125	1.97857602512234	3.00395354172475	2.14944247555965	1.97900040154516	2.03392744461754	1.88174118800992	1.94149530100391	1.92407924023317	2.8553399125118	2.8360210001964	1.89758987275468	1.98270249285755	2.14216293269476	2.00384124561291	2.02787946848985	1.99787762270319	1.94378441081528	2.01428554680593	3.02757458340053	1.93009506138076	1.85005122474747	1.95241873501621	1.92954742153774	1.95269715146076	1.97735499968503	1.98944803447303	1.95310324563925	1.97201184244227	3.03178661296914	1.90417782756707	1.97986658118421
1	120500810	120500810	2.9548158375456	3.01062391884447	3.0709142231831	2.87740483679869	2.794059029763	2.93663202661726	2.96280258433612	2.92870422593642	2.98238399827858	2.87341867033721	2.92140525331905	2.91413601474241	3.06133833993796	2.90828411527197	3.11788607801331	3.04189048882961	2.91533667369026	3.00395354172475	3.13781979503589	3.02570619647339	2.98963263094062	3.0494904872748	2.90043284327734	2.96507421502546	2.8553399125118	2.8360210001964	2.91858324007774	2.93806887329771	3.00021983575592	2.91474205530024	3.03705262051354	2.94030989310665	2.96035094552065	2.94398070412383	3.02757458340053	2.90204905258606	3.11377025398185	2.93467495378321	2.88118540390196	2.97371876990832	2.96960677108644	3.03031593774604	2.89480910717654	2.87242299186015	3.03178661296914	2.91656093329274	2.97907098568898
1	144922932	144922932	2.9548158375456	3.01062391884447	3.0709142231831	2.87740483679869	2.794059029763	2.93663202661726	2.96280258433612	2.92870422593642	2.98238399827858	2.87341867033721	2.92140525331905	2.91413601474241	3.06133833993796	2.90828411527197	3.11788607801331	3.04189048882961	2.91533667369026	3.00395354172475	3.13781979503589	3.02570619647339	2.98963263094062	3.0494904872748	2.90043284327734	2.96507421502546	2.8553399125118	2.8360210001964	2.91858324007774	2.93806887329771	3.00021983575592	2.91474205530024	3.03705262051354	2.94030989310665	2.96035094552065	2.94398070412383	3.02757458340053	2.90204905258606	3.11377025398185	2.93467495378321	2.88118540390196	2.97371876990832	2.96960677108644	3.03031593774604	2.89480910717654	2.87242299186015	3.03178661296914	2.91656093329274	2.97907098568898
1	145771584	145771584	2.9548158375456	3.01062391884447	3.0709142231831	2.87740483679869	2.794059029763	2.93663202661726	2.96280258433612	2.92870422593642	2.98238399827858	2.87341867033721	2.92140525331905	2.91413601474241	3.06133833993796	2.90828411527197	3.11788607801331	3.04189048882961	2.91533667369026	3.00395354172475	3.13781979503589	3.02570619647339	2.98963263094062	3.0494904872748	2.90043284327734	2.96507421502546	2.8553399125118	2.8360210001964	2.91858324007774	2.93806887329771	3.00021983575592	2.91474205530024	3.03705262051354	2.94030989310665	2.96035094552065	2.94398070412383	3.02757458340053	2.90204905258606	3.11377025398185	2.93467495378321	2.88118540390196	2.97371876990832	2.96960677108644	3.03031593774604	2.89480910717654	2.87242299186015	3.03178661296914	2.91656093329274	2.97907098568898
1	147063376	147063376	2.9548158375456	3.01062391884447	3.0709142231831	2.87740483679869	2.794059029763	2.93663202661726	2.96280258433612	2.92870422593642	2.98238399827858	2.87341867033721	2.92140525331905	2.91413601474241	3.06133833993796	2.90828411527197	3.11788607801331	3.04189048882961	2.91533667369026	3.00395354172475	3.13781979503589	3.02570619647339	2.98963263094062	3.0494904872748	2.90043284327734	2.96507421502546	2.8553399125118	2.8360210001964	2.91858324007774	2.93806887329771	3.00021983575592	2.91474205530024	3.03705262051354	2.94030989310665	2.96035094552065	2.94398070412383	3.02757458340053	2.90204905258606	3.11377025398185	2.93467495378321	2.88118540390196	2.97371876990832	2.96960677108644	3.03031593774604	2.89480910717654	2.87242299186015	3.03178661296914	2.91656093329274	2.97907098568898
1	149110381	149110381	2.9548158375456	3.01062391884447	3.0709142231831	2.87740483679869	2.794059029763	2.93663202661726	2.96280258433612	2.92870422593642	2.98238399827858	2.87341867033721	2.92140525331905	2.91413601474241	3.06133833993796	2.90828411527197	3.11788607801331	3.04189048882961	2.91533667369026	3.00395354172475	3.13781979503589	3.02570619647339	2.98963263094062	3.0494904872748	2.90043284327734	2.96507421502546	2.8553399125118	2.8360210001964	2.91858324007774	2.93806887329771	3.00021983575592	2.91474205530024	3.03705262051354	2.94030989310665	2.96035094552065	2.94398070412383	3.02757458340053	2.90204905258606	3.11377025398185	2.93467495378321	2.88118540390196	2.97371876990832	2.96960677108644	3.03031593774604	2.89480910717654	2.87242299186015	3.03178661296914	2.91656093329274	2.97907098568898
1	150224132	150224132	2.9548158375456	3.01062391884447	3.0709142231831	2.87740483679869	2.794059029763	2.93663202661726	2.96280258433612	2.92870422593642	2.98238399827858	2.87341867033721	2.92140525331905	2.91413601474241	3.06133833993796	2.90828411527197	3.11788607801331	3.04189048882961	2.91533667369026	3.00395354172475	3.13781979503589	3.02570619647339	2.98963263094062	3.0494904872748	2.90043284327734	2.96507421502546	2.8553399125118	2.8360210001964	2.91858324007774	2.93806887329771	3.00021983575592	2.91474205530024	3.03705262051354	2.94030989310665	2.96035094552065	2.94398070412383	3.02757458340053	2.90204905258606	3.11377025398185	2.93467495378321	2.88118540390196	2.97371876990832	2.96960677108644	3.03031593774604	2.89480910717654	2.87242299186015	3.03178661296914	2.91656093329274	2.97907098568898
1	150838717	150838717	2.9548158375456	3.01062391884447	3.0709142231831	2.87740483679869	2.794059029763	2.93663202661726	2.96280258433612	2.92870422593642	2.98238399827858	2.87341867033721	2.92140525331905	2.91413601474241	3.06133833993796	2.90828411527197	3.11788607801331	3.04189048882961	2.91533667369026	3.00395354172475	3.13781979503589	3.02570619647339	2.98963263094062	3.0494904872748	2.90043284327734	2.96507421502546	2.8553399125118	2.8360210001964	2.91858324007774	2.93806887329771	3.00021983575592	2.91474205530024	3.03705262051354	2.94030989310665	2.96035094552065	2.94398070412383	3.02757458340053	2.90204905258606	3.11377025398185	2.93467495378321	2.88118540390196	2.97371876990832	2.96960677108644	3.03031593774604	2.89480910717654	2.87242299186015	3.03178661296914	2.91656093329274	2.97907098568898
1	151442657	151442657	2.9548158375456	3.01062391884447	3.0709142231831	2.87740483679869	2.794059029763	2.93663202661726	2.96280258433612	2.92870422593642	2.98238399827858	2.87341867033721	2.92140525331905	2.91413601474241	3.06133833993796	2.90828411527197	3.11788607801331	3.04189048882961	2.91533667369026	3.00395354172475	3.13781979503589	3.02570619647339	2.98963263094062	3.0494904872748	2.90043284327734	2.96507421502546	2.8553399125118	2.8360210001964	2.91858324007774	2.93806887329771	3.00021983575592	2.91474205530024	3.03705262051354	2.94030989310665	2.96035094552065	2.94398070412383	3.02757458340053	2.90204905258606	3.11377025398185	2.93467495378321	2.88118540390196	2.97371876990832	2.96960677108644	3.03031593774604	2.89480910717654	2.87242299186015	3.03178661296914	2.91656093329274	2.97907098568898
1	152006354	152006354	2.9548158375456	3.01062391884447	3.0709142231831	2.87740483679869	2.794059029763	2.93663202661726	2.96280258433612	2.92870422593642	2.98238399827858	2.87341867033721	2.92140525331905	2.91413601474241	3.06133833993796	2.90828411527197	3.11788607801331	3.04189048882961	2.91533667369026	3.00395354172475	3.13781979503589	3.02570619647339	2.98963263094062	3.0494904872748	2.90043284327734	2.96507421502546	2.8553399125118	2.8360210001964	2.91858324007774	2.93806887329771	3.00021983575592	2.91474205530024	3.03705262051354	2.94030989310665	2.96035094552065	2.94398070412383	3.02757458340053	2.90204905258606	3.11377025398185	2.93467495378321	2.88118540390196	2.97371876990832	2.96960677108644	3.03031593774604	2.89480910717654	2.87242299186015	3.03178661296914	2.91656093329274	2.97907098568898
1	152585762	152585762	2.9548158375456	3.01062391884447	3.0709142231831	2.87740483679869	2.794059029763	2.93663202661726	2.96280258433612	2.92870422593642	2.98238399827858	2.87341867033721	2.92140525331905	2.91413601474241	3.06133833993796	2.90828411527197	3.11788607801331	3.04189048882961	2.91533667369026	3.00395354172475	3.13781979503589	3.02570619647339	2.98963263094062	3.0494904872748	2.90043284327734	2.96507421502546	2.8553399125118	2.8360210001964	2.91858324007774	2.93806887329771	3.00021983575592	2.91474205530024	3.03705262051354	2.94030989310665	2.96035094552065	2.94398070412383	3.02757458340053	2.90204905258606	3.11377025398185	2.93467495378321	2.88118540390196	2.97371876990832	2.96960677108644	3.03031593774604	2.89480910717654	2.87242299186015	3.03178661296914	2.91656093329274	2.97907098568898
1	153144253	153144253	2.9548158375456	3.01062391884447	3.0709142231831	2.87740483679869	2.794059029763	2.93663202661726	2.96280258433612	2.92870422593642	2.98238399827858	2.87341867033721	2.92140525331905	2.91413601474241	3.06133833993796	2.90828411527197	3.11788607801331	3.04189048882961	2.91533667369026	3.00395354172475	3.13781979503589	3.02570619647339	2.98963263094062	3.0494904872748	2.90043284327734	2.96507421502546	2.8553399125118	2.8360210001964	2.91858324007774	2.93806887329771	3.00021983575592	2.91474205530024	3.03705262051354	2.94030989310665	2.96035094552065	2.94398070412383	3.02757458340053	2.90204905258606	3.11377025398185	2.93467495378321	2.88118540390196	2.97371876990832	2.96960677108644	3.03031593774604	2.89480910717654	2.87242299186015	3.03178661296914	2.91656093329274	2.97907098568898
1	153721256	153721256	2.9548158375456	3.01062391884447	3.0709142231831	2.87740483679869	2.794059029763	2.93663202661726	2.96280258433612	2.92870422593642	2.98238399827858	2.87341867033721	2.92140525331905	2.91413601474241	3.06133833993796	2.90828411527197	3.11788607801331	3.04189048882961	2.91533667369026	3.00395354172475	3.13781979503589	3.02570619647339	2.98963263094062	3.0494904872748	2.90043284327734	2.96507421502546	2.8553399125118	2.8360210001964	2.91858324007774	2.93806887329771	3.00021983575592	2.91474205530024	3.03705262051354	2.94030989310665	2.96035094552065	2.94398070412383	3.02757458340053	2.90204905258606	3.11377025398185	2.93467495378321	2.88118540390196	2.97371876990832	2.96960677108644	3.03031593774604	2.89480910717654	2.87242299186015	3.03178661296914	2.91656093329274	2.97907098568898
1	154333037	154333037	2.9548158375456	3.01062391884447	3.0709142231831	2.87740483679869	2.794059029763	2.93663202661726	2.96280258433612	2.92870422593642	2.98238399827858	2.87341867033721	2.92140525331905	2.91413601474241	3.06133833993796	2.90828411527197	3.11788607801331	3.04189048882961	2.91533667369026	3.00395354172475	3.13781979503589	3.02570619647339	2.98963263094062	3.0494904872748	2.90043284327734	2.96507421502546	2.8553399125118	2.8360210001964	2.91858324007774	2.93806887329771	3.00021983575592	2.91474205530024	3.03705262051354	2.94030989310665	2.96035094552065	2.94398070412383	3.02757458340053	2.90204905258606	3.11377025398185	2.93467495378321	2.88118540390196	2.97371876990832	2.96960677108644	3.03031593774604	2.89480910717654	2.87242299186015	3.03178661296914	2.91656093329274	2.97907098568898
1	154893493	154893493	2.9548158375456	3.01062391884447	3.0709142231831	2.87740483679869	2.794059029763	2.93663202661726	2.96280258433612	2.92870422593642	2.98238399827858	2.87341867033721	2.92140525331905	2.91413601474241	3.06133833993796	2.90828411527197	3.11788607801331	3.04189048882961	2.91533667369026	3.00395354172475	3.13781979503589	3.02570619647339	2.98963263094062	3.0494904872748	2.90043284327734	2.96507421502546	2.8553399125118	2.8360210001964	2.91858324007774	2.93806887329771	3.00021983575592	2.91474205530024	3.03705262051354	2.94030989310665	2.96035094552065	2.94398070412383	3.02757458340053	2.90204905258606	3.11377025398185	2.93467495378321	2.88118540390196	2.97371876990832	2.96960677108644	3.03031593774604	2.89480910717654	2.87242299186015	3.03178661296914	2.91656093329274	2.97907098568898
1	155484434	155484434	2.9548158375456	3.01062391884447	3.0709142231831	2.87740483679869	2.794059029763	2.93663202661726	2.96280258433612	2.92870422593642	2.98238399827858	2.87341867033721	2.92140525331905	2.91413601474241	3.06133833993796	2.90828411527197	3.11788607801331	3.04189048882961	2.91533667369026	3.00395354172475	3.13781979503589	3.02570619647339	2.98963263094062	3.0494904872748	2.90043284327734	2.96507421502546	2.8553399125118	2.8360210001964	2.91858324007774	2.93806887329771	3.00021983575592	2.91474205530024	3.03705262051354	2.94030989310665	2.96035094552065	2.94398070412383	3.02757458340053	2.90204905258606	3.11377025398185	2.93467495378321	2.88118540390196	2.97371876990832	2.96960677108644	3.03031593774604	2.89480910717654	2.87242299186015	3.03178661296914	2.91656093329274	2.97907098568898
1	156128871	156128871	2.9548158375456	3.01062391884447	3.0709142231831	2.87740483679869	2.794059029763	2.93663202661726	2.96280258433612	2.92870422593642	2.98238399827858	2.87341867033721	2.92140525331905	2.91413601474241	3.06133833993796	2.90828411527197	3.11788607801331	3.04189048882961	2.91533667369026	3.00395354172475	3.13781979503589	3.02570619647339	2.98963263094062	3.7778573190648	2.90043284327734	2.96507421502546	2.8553399125118	2.8360210001964	2.91858324007774	2.93806887329771	3.00021983575592	2.91474205530024	3.03705262051354	2.94030989310665	2.96035094552065	2.94398070412383	3.02757458340053	2.90204905258606	3.11377025398185	2.93467495378321	2.88118540390196	2.97371876990832	2.96960677108644	3.03031593774604	2.89480910717654	2.87242299186015	3.03178661296914	2.91656093329274	2.97907098568898
1	156698994	156698994	2.9548158375456	3.01062391884447	3.0709142231831	2.87740483679869	2.794059029763	2.93663202661726	2.96280258433612	2.92870422593642	2.98238399827858	2.87341867033721	2.92140525331905	2.91413601474241	3.06133833993796	2.90828411527197	3.11788607801331	3.04189048882961	2.91533667369026	3.00395354172475	3.13781979503589	3.02570619647339	2.98963263094062	3.7778573190648	2.90043284327734	2.96507421502546	2.8553399125118	2.8360210001964	2.91858324007774	2.93806887329771	3.00021983575592	2.91474205530024	3.03705262051354	2.94030989310665	2.96035094552065	2.94398070412383	3.02757458340053	2.90204905258606	3.11377025398185	2.93467495378321	2.88118540390196	2.97371876990832	2.96960677108644	3.03031593774604	2.89480910717654	2.87242299186015	3.03178661296914	2.91656093329274	2.97907098568898
1	157245705	157245705	2.9548158375456	3.01062391884447	3.0709142231831	2.87740483679869	2.794059029763	2.93663202661726	2.96280258433612	2.92870422593642	2.98238399827858	2.87341867033721	2.92140525331905	2.91413601474241	3.06133833993796	2.90828411527197	3.11788607801331	3.04189048882961	2.91533667369026	3.00395354172475	3.13781979503589	3.02570619647339	2.98963263094062	3.7778573190648	2.90043284327734	2.96507421502546	2.8553399125118	2.8360210001964	2.91858324007774	2.93806887329771	3.00021983575592	2.91474205530024	3.03705262051354	2.94030989310665	2.96035094552065	2.94398070412383	3.02757458340053	2.90204905258606	3.11377025398185	2.93467495378321	2.88118540390196	2.97371876990832	2.96960677108644	3.03031593774604	2.89480910717654	2.87242299186015	3.03178661296914	2.91656093329274	2.97907098568898
1	157808225	157808225	2.9548158375456	3.01062391884447	3.0709142231831	2.87740483679869	2.794059029763	2.93663202661726	2.96280258433612	2.92870422593642	2.98238399827858	2.87341867033721	2.92140525331905	2.91413601474241	3.06133833993796	2.90828411527197	3.11788607801331	3.04189048882961	2.91533667369026	3.00395354172475	3.13781979503589	3.02570619647339	2.98963263094062	3.7778573190648	2.90043284327734	2.96507421502546	2.8553399125118	2.8360210001964	2.91858324007774	2.93806887329771	3.00021983575592	2.91474205530024	3.03705262051354	2.94030989310665	2.96035094552065	2.94398070412383	3.02757458340053	2.90204905258606	3.11377025398185	2.93467495378321	2.88118540390196	2.97371876990832	2.96960677108644	3.03031593774604	2.89480910717654	2.87242299186015	3.03178661296914	2.91656093329274	2.97907098568898
1	158383111	158383111	2.9548158375456	3.01062391884447	3.0709142231831	2.87740483679869	2.794059029763	2.93663202661726	2.96280258433612	2.92870422593642	2.98238399827858	2.87341867033721	2.92140525331905	2.91413601474241	3.06133833993796	2.90828411527197	3.11788607801331	3.04189048882961	2.91533667369026	3.00395354172475	3.13781979503589	3.02570619647339	2.98963263094062	3.7778573190648	2.90043284327734	2.96507421502546	2.8553399125118	2.8360210001964	2.91858324007774	2.93806887329771	3.00021983575592	2.91474205530024	3.03705262051354	2.94030989310665	2.96035094552065	2.94398070412383	3.02757458340053	2.90204905258606	3.11377025398185	2.93467495378321	2.88118540390196	2.97371876990832	2.96960677108644	3.03031593774604	2.89480910717654	2.87242299186015	3.03178661296914	2.91656093329274	2.97907098568898
1	158929835	158929835	2.9548158375456	3.01062391884447	3.0709142231831	2.87740483679869	2.794059029763	2.93663202661726	2.96280258433612	2.92870422593642	2.98238399827858	2.87341867033721	2.92140525331905	2.91413601474241	3.06133833993796	2.90828411527197	3.11788607801331	3.04189048882961	2.91533667369026	3.00395354172475	3.13781979503589	3.02570619647339	2.98963263094062	3.7778573190648	2.90043284327734	2.96507421502546	2.8553399125118	2.8360210001964	2.91858324007774	2.93806887329771	3.00021983575592	2.91474205530024	3.03705262051354	2.94030989310665	2.96035094552065	2.94398070412383	3.02757458340053	2.90204905258606	3.11377025398185	2.93467495378321	2.88118540390196	2.97371876990832	2.96960677108644	3.03031593774604	2.89480910717654	2.87242299186015	3.03178661296914	2.91656093329274	2.97907098568898
1	159486079	159486079	2.9548158375456	3.01062391884447	3.0709142231831	2.87740483679869	2.794059029763	2.93663202661726	2.96280258433612	2.92870422593642	2.98238399827858	2.87341867033721	2.92140525331905	2.91413601474241	3.06133833993796	2.90828411527197	3.11788607801331	3.04189048882961	2.91533667369026	3.00395354172475	3.13781979503589	3.02570619647339	2.98963263094062	3.7778573190648	2.90043284327734	2.96507421502546	2.8553399125118	2.8360210001964	2.91858324007774	2.93806887329771	3.00021983575592	2.91474205530024	3.03705262051354	2.94030989310665	2.96035094552065	2.94398070412383	3.02757458340053	2.90204905258606	3.11377025398185	2.93467495378321	2.88118540390196	2.97371876990832	2.96960677108644	3.03031593774604	2.89480910717654	2.87242299186015	3.03178661296914	2.91656093329274	2.97907098568898
1	160040254	160040254	2.9548158375456	3.01062391884447	3.0709142231831	2.87740483679869	2.794059029763	2.93663202661726	2.96280258433612	2.92870422593642	2.98238399827858	2.87341867033721	2.92140525331905	2.91413601474241	3.06133833993796	2.90828411527197	3.11788607801331	3.04189048882961	2.91533667369026	3.00395354172475	3.13781979503589	3.02570619647339	2.98963263094062	3.7778573190648	2.90043284327734	2.96507421502546	2.8553399125118	2.8360210001964	2.91858324007774	2.93806887329771	3.00021983575592	2.91474205530024	3.03705262051354	2.94030989310665	2.96035094552065	2.94398070412383	3.02757458340053	2.90204905258606	3.11377025398185	2.93467495378321	2.88118540390196	2.97371876990832	2.96960677108644	3.03031593774604	2.89480910717654	2.87242299186015	3.03178661296914	2.91656093329274	2.97907098568898
1	160593333	160593333	2.9548158375456	3.01062391884447	3.0709142231831	2.87740483679869	2.794059029763	2.93663202661726	2.96280258433612	2.92870422593642	2.98238399827858	2.87341867033721	2.92140525331905	2.91413601474241	3.06133833993796	2.90828411527197	3.11788607801331	3.04189048882961	2.91533667369026	3.00395354172475	3.13781979503589	3.02570619647339	2.98963263094062	3.7778573190648	2.90043284327734	2.96507421502546	2.8553399125118	2.8360210001964	2.91858324007774	2.93806887329771	3.00021983575592	2.91474205530024	3.03705262051354	2.94030989310665	2.96035094552065	2.94398070412383	3.02757458340053	2.90204905258606	3.11377025398185	2.93467495378321	2.88118540390196	2.97371876990832	2.96960677108644	3.03031593774604	2.89480910717654	2.87242299186015	3.03178661296914	2.91656093329274	2.97907098568898
1	161180561	161180561	2.9548158375456	3.01062391884447	3.0709142231831	2.87740483679869	2.794059029763	2.93663202661726	2.96280258433612	2.92870422593642	2.98238399827858	2.87341867033721	2.92140525331905	2.91413601474241	3.06133833993796	2.90828411527197	3.11788607801331	3.04189048882961	2.91533667369026	3.00395354172475	3.13781979503589	3.82264679751492	2.98963263094062	3.7778573190648	2.90043284327734	2.96507421502546	2.8553399125118	2.8360210001964	2.91858324007774	2.93806887329771	3.00021983575592	2.91474205530024	3.03705262051354	2.94030989310665	2.96035094552065	2.94398070412383	3.02757458340053	2.90204905258606	3.11377025398185	2.93467495378321	2.88118540390196	2.97371876990832	2.96960677108644	3.03031593774604	2.89480910717654	2.87242299186015	3.03178661296914	2.91656093329274	2.97907098568898
1	161898100	161898100	2.9548158375456	3.01062391884447	3.0709142231831	2.87740483679869	2.794059029763	2.93663202661726	2.96280258433612	2.92870422593642	2.98238399827858	2.87341867033721	2.92140525331905	2.91413601474241	3.06133833993796	2.90828411527197	3.11788607801331	3.04189048882961	2.91533667369026	3.00395354172475	3.13781979503589	3.82264679751492	2.98963263094062	3.7778573190648	2.90043284327734	2.96507421502546	2.8553399125118	2.8360210001964	2.91858324007774	2.93806887329771	3.00021983575592	2.91474205530024	3.03705262051354	2.94030989310665	2.96035094552065	2.94398070412383	3.02757458340053	2.90204905258606	3.11377025398185	2.93467495378321	2.88118540390196	2.97371876990832	2.96960677108644	3.03031593774604	2.89480910717654	2.87242299186015	3.03178661296914	2.91656093329274	2.97907098568898
1	162434716	162434716	2.9548158375456	3.01062391884447	3.0709142231831	2.87740483679869	2.794059029763	2.93663202661726	2.96280258433612	2.92870422593642	2.98238399827858	2.87341867033721	2.92140525331905	2.91413601474241	3.06133833993796	2.90828411527197	3.11788607801331	3.04189048882961	2.91533667369026	3.00395354172475	3.13781979503589	3.82264679751492	2.98963263094062	3.7778573190648	2.90043284327734	2.96507421502546	2.8553399125118	2.8360210001964	2.91858324007774	2.93806887329771	3.00021983575592	2.91474205530024	3.03705262051354	2.94030989310665	2.96035094552065	2.94398070412383	3.02757458340053	2.90204905258606	3.11377025398185	2.93467495378321	2.88118540390196	2.97371876990832	2.96960677108644	3.03031593774604	2.89480910717654	2.87242299186015	3.03178661296914	2.91656093329274	2.97907098568898
1	163001923	163001923	2.9548158375456	3.01062391884447	3.0709142231831	2.87740483679869	2.794059029763	2.93663202661726	2.96280258433612	2.92870422593642	2.98238399827858	2.87341867033721	2.92140525331905	2.91413601474241	3.06133833993796	2.90828411527197	3.11788607801331	3.04189048882961	2.91533667369026	3.00395354172475	3.13781979503589	3.82264679751492	2.98963263094062	3.7778573190648	2.90043284327734	2.96507421502546	2.8553399125118	2.8360210001964	2.91858324007774	2.93806887329771	3.00021983575592	2.91474205530024	3.03705262051354	2.94030989310665	2.96035094552065	2.94398070412383	3.02757458340053	2.90204905258606	3.11377025398185	2.93467495378321	2.88118540390196	2.97371876990832	2.96960677108644	3.03031593774604	2.89480910717654	2.87242299186015	3.03178661296914	2.91656093329274	2.97907098568898
1	163533958	163533958	2.9548158375456	3.01062391884447	3.0709142231831	2.87740483679869	2.794059029763	2.93663202661726	2.96280258433612	2.92870422593642	2.98238399827858	2.87341867033721	2.92140525331905	2.91413601474241	3.06133833993796	2.90828411527197	3.11788607801331	3.04189048882961	2.91533667369026	3.00395354172475	3.13781979503589	3.82264679751492	2.98963263094062	3.7778573190648	2.90043284327734	2.96507421502546	2.8553399125118	2.8360210001964	2.91858324007774	2.93806887329771	3.00021983575592	2.91474205530024	3.03705262051354	2.94030989310665	2.96035094552065	2.94398070412383	3.02757458340053	2.90204905258606	3.11377025398185	2.93467495378321	2.88118540390196	2.97371876990832	2.96960677108644	3.03031593774604	2.89480910717654	2.87242299186015	3.03178661296914	2.91656093329274	2.97907098568898
1	164077562	164077562	2.9548158375456	3.01062391884447	3.0709142231831	2.87740483679869	2.794059029763	2.93663202661726	2.96280258433612	2.92870422593642	2.98238399827858	2.87341867033721	2.92140525331905	2.91413601474241	3.06133833993796	2.90828411527197	3.11788607801331	3.04189048882961	2.91533667369026	3.00395354172475	3.13781979503589	3.82264679751492	2.98963263094062	3.7778573190648	2.90043284327734	2.96507421502546	2.8553399125118	2.8360210001964	2.91858324007774	2.93806887329771	3.00021983575592	2.91474205530024	3.03705262051354	2.94030989310665	2.96035094552065	2.94398070412383	3.02757458340053	2.90204905258606	3.11377025398185	2.93467495378321	2.88118540390196	2.97371876990832	2.96960677108644	3.03031593774604	2.89480910717654	2.87242299186015	3.03178661296914	2.91656093329274	2.97907098568898
1	164635934	164635934	2.9548158375456	3.01062391884447	3.0709142231831	2.87740483679869	2.794059029763	2.93663202661726	2.96280258433612	2.92870422593642	2.98238399827858	2.87341867033721	2.92140525331905	2.91413601474241	3.06133833993796	2.90828411527197	3.11788607801331	3.04189048882961	2.91533667369026	3.00395354172475	3.13781979503589	3.82264679751492	2.98963263094062	3.7778573190648	2.90043284327734	2.96507421502546	2.8553399125118	2.8360210001964	2.91858324007774	2.93806887329771	3.00021983575592	2.91474205530024	3.03705262051354	2.94030989310665	2.96035094552065	2.94398070412383	3.02757458340053	2.90204905258606	3.11377025398185	2.93467495378321	2.88118540390196	2.97371876990832	2.96960677108644	3.03031593774604	2.89480910717654	2.87242299186015	3.03178661296914	2.91656093329274	2.97907098568898
1	165168385	165168385	2.9548158375456	3.01062391884447	3.0709142231831	2.87740483679869	2.794059029763	2.93663202661726	2.96280258433612	2.92870422593642	2.98238399827858	2.87341867033721	2.92140525331905	2.91413601474241	3.06133833993796	2.90828411527197	3.11788607801331	3.04189048882961	2.91533667369026	3.00395354172475	3.13781979503589	3.82264679751492	2.98963263094062	3.7778573190648	2.90043284327734	2.96507421502546	2.8553399125118	2.8360210001964	2.91858324007774	2.93806887329771	3.00021983575592	2.91474205530024	3.03705262051354	2.94030989310665	2.96035094552065	2.94398070412383	3.02757458340053	2.90204905258606	3.11377025398185	2.93467495378321	2.88118540390196	2.97371876990832	2.96960677108644	3.03031593774604	2.89480910717654	2.87242299186015	3.03178661296914	2.91656093329274	2.97907098568898
1	165693626	165693626	2.9548158375456	3.01062391884447	3.0709142231831	2.87740483679869	2.794059029763	2.93663202661726	2.96280258433612	2.92870422593642	2.98238399827858	2.87341867033721	2.92140525331905	2.91413601474241	3.06133833993796	2.90828411527197	3.11788607801331	3.04189048882961	2.91533667369026	3.00395354172475	3.13781979503589	3.82264679751492	2.98963263094062	3.7778573190648	2.90043284327734	2.96507421502546	2.8553399125118	2.8360210001964	2.91858324007774	2.93806887329771	3.00021983575592	2.91474205530024	3.03705262051354	2.94030989310665	2.96035094552065	2.94398070412383	3.02757458340053	2.90204905258606	3.11377025398185	2.93467495378321	2.88118540390196	2.97371876990832	2.96960677108644	3.03031593774604	2.89480910717654	2.87242299186015	3.03178661296914	2.91656093329274	2.97907098568898
1	166269428	166269428	2.9548158375456	3.01062391884447	3.0709142231831	2.87740483679869	2.794059029763	2.93663202661726	2.96280258433612	2.92870422593642	2.98238399827858	2.87341867033721	2.92140525331905	2.91413601474241	3.06133833993796	2.90828411527197	3.11788607801331	3.04189048882961	2.91533667369026	3.00395354172475	3.13781979503589	3.82264679751492	2.98963263094062	3.7778573190648	2.90043284327734	2.96507421502546	2.8553399125118	2.8360210001964	2.91858324007774	2.93806887329771	3.00021983575592	2.91474205530024	3.03705262051354	2.94030989310665	2.96035094552065	2.94398070412383	3.02757458340053	2.90204905258606	3.11377025398185	2.93467495378321	2.88118540390196	2.97371876990832	2.96960677108644	3.03031593774604	2.89480910717654	2.87242299186015	3.03178661296914	2.91656093329274	2.97907098568898
1	166840676	166840676	2.9548158375456	3.01062391884447	3.0709142231831	2.87740483679869	2.794059029763	2.93663202661726	2.96280258433612	2.92870422593642	2.98238399827858	2.87341867033721	2.92140525331905	2.91413601474241	3.06133833993796	2.90828411527197	3.11788607801331	3.04189048882961	2.91533667369026	3.00395354172475	3.13781979503589	3.82264679751492	2.98963263094062	2.99253519664718	2.90043284327734	2.96507421502546	2.8553399125118	2.8360210001964	2.91858324007774	2.93806887329771	3.00021983575592	2.91474205530024	3.03705262051354	2.94030989310665	2.96035094552065	2.94398070412383	3.02757458340053	2.90204905258606	3.11377025398185	2.93467495378321	2.88118540390196	2.97371876990832	2.96960677108644	3.03031593774604	2.89480910717654	2.87242299186015	3.03178661296914	2.91656093329274	2.97907098568898
1	167369833	167369833	2.9548158375456	3.01062391884447	3.0709142231831	2.87740483679869	2.794059029763	2.93663202661726	2.96280258433612	2.92870422593642	2.98238399827858	2.87341867033721	2.92140525331905	2.91413601474241	3.06133833993796	2.90828411527197	3.11788607801331	3.04189048882961	2.91533667369026	3.00395354172475	3.13781979503589	3.82264679751492	2.98963263094062	2.99253519664718	2.90043284327734	2.96507421502546	2.8553399125118	2.8360210001964	2.91858324007774	2.93806887329771	3.00021983575592	2.91474205530024	3.03705262051354	2.94030989310665	2.96035094552065	2.94398070412383	3.02757458340053	2.90204905258606	3.11377025398185	2.93467495378321	2.88118540390196	2.97371876990832	2.96960677108644	3.03031593774604	2.89480910717654	2.87242299186015	3.03178661296914	2.91656093329274	2.97907098568898
1	167920894	167920894	2.9548158375456	3.01062391884447	3.0709142231831	2.87740483679869	2.794059029763	2.93663202661726	2.96280258433612	2.92870422593642	2.98238399827858	2.87341867033721	2.92140525331905	2.91413601474241	3.06133833993796	2.90828411527197	3.11788607801331	3.04189048882961	2.91533667369026	3.00395354172475	3.13781979503589	3.01293992037525	2.98963263094062	2.99253519664718	2.90043284327734	2.96507421502546	2.8553399125118	2.8360210001964	2.91858324007774	2.93806887329771	3.00021983575592	2.91474205530024	3.03705262051354	2.94030989310665	2.96035094552065	2.94398070412383	3.02757458340053	2.90204905258606	3.11377025398185	2.93467495378321	2.88118540390196	2.97371876990832	2.96960677108644	3.03031593774604	2.89480910717654	2.87242299186015	3.03178661296914	2.91656093329274	2.97907098568898
1	168470978	168470978	2.9548158375456	3.01062391884447	3.0709142231831	2.87740483679869	2.794059029763	2.93663202661726	2.96280258433612	2.92870422593642	2.98238399827858	2.87341867033721	2.92140525331905	2.91413601474241	3.06133833993796	2.90828411527197	3.11788607801331	3.04189048882961	2.91533667369026	3.00395354172475	3.13781979503589	3.01293992037525	2.98963263094062	2.99253519664718	2.90043284327734	2.96507421502546	2.8553399125118	2.8360210001964	2.91858324007774	2.93806887329771	3.00021983575592	2.91474205530024	3.03705262051354	2.94030989310665	2.96035094552065	2.94398070412383	3.02757458340053	2.90204905258606	3.11377025398185	2.93467495378321	2.88118540390196	2.97371876990832	2.96960677108644	3.03031593774604	2.89480910717654	2.87242299186015	3.03178661296914	2.91656093329274	2.97907098568898
1	169021130	169021130	2.9548158375456	3.01062391884447	3.0709142231831	2.87740483679869	2.794059029763	2.93663202661726	2.96280258433612	2.92870422593642	2.98238399827858	2.87341867033721	2.92140525331905	2.91413601474241	3.06133833993796	2.90828411527197	3.11788607801331	3.04189048882961	2.91533667369026	3.00395354172475	3.13781979503589	3.01293992037525	2.98963263094062	2.99253519664718	2.90043284327734	2.96507421502546	2.8553399125118	2.8360210001964	2.91858324007774	2.93806887329771	3.00021983575592	2.91474205530024	3.03705262051354	2.94030989310665	2.96035094552065	2.94398070412383	3.02757458340053	2.90204905258606	3.11377025398185	2.93467495378321	2.88118540390196	2.97371876990832	2.96960677108644	3.03031593774604	2.89480910717654	2.87242299186015	3.03178661296914	2.91656093329274	2.97907098568898
1	169573901	169573901	2.9548158375456	3.01062391884447	3.0709142231831	2.87740483679869	2.794059029763	2.93663202661726	2.96280258433612	2.92870422593642	2.98238399827858	2.87341867033721	2.92140525331905	2.91413601474241	3.06133833993796	2.90828411527197	3.11788607801331	3.04189048882961	2.91533667369026	3.00395354172475	3.13781979503589	3.01293992037525	2.98963263094062	2.99253519664718	2.90043284327734	2.96507421502546	2.8553399125118	2.8360210001964	2.91858324007774	2.93806887329771	3.00021983575592	2.91474205530024	3.03705262051354	2.94030989310665	2.96035094552065	2.94398070412383	3.02757458340053	2.90204905258606	3.11377025398185	2.93467495378321	2.88118540390196	2.97371876990832	2.96960677108644	3.03031593774604	2.89480910717654	2.87242299186015	3.03178661296914	2.91656093329274	2.97907098568898
1	170134639	170134639	2.9548158375456	3.01062391884447	3.0709142231831	2.87740483679869	2.794059029763	2.93663202661726	2.96280258433612	2.92870422593642	2.98238399827858	2.87341867033721	2.92140525331905	2.91413601474241	3.06133833993796	2.90828411527197	3.11788607801331	3.04189048882961	2.91533667369026	3.00395354172475	3.13781979503589	3.01293992037525	2.98963263094062	2.99253519664718	2.90043284327734	2.96507421502546	2.8553399125118	2.8360210001964	2.91858324007774	2.93806887329771	3.00021983575592	2.91474205530024	3.03705262051354	2.94030989310665	2.96035094552065	2.94398070412383	3.02757458340053	2.90204905258606	3.11377025398185	2.93467495378321	2.88118540390196	2.97371876990832	2.96960677108644	3.03031593774604	2.89480910717654	2.87242299186015	3.03178661296914	2.91656093329274	2.97907098568898
1	170686607	170686607	2.9548158375456	3.01062391884447	3.0709142231831	2.87740483679869	2.794059029763	2.93663202661726	2.96280258433612	2.92870422593642	2.98238399827858	2.87341867033721	2.92140525331905	2.91413601474241	3.06133833993796	2.90828411527197	3.11788607801331	3.04189048882961	2.91533667369026	3.00395354172475	3.13781979503589	3.01293992037525	2.98963263094062	2.99253519664718	2.90043284327734	2.96507421502546	2.8553399125118	2.8360210001964	2.91858324007774	2.93806887329771	3.00021983575592	2.91474205530024	3.03705262051354	2.94030989310665	2.96035094552065	2.94398070412383	3.02757458340053	2.90204905258606	3.11377025398185	2.93467495378321	2.88118540390196	2.97371876990832	2.96960677108644	3.03031593774604	2.89480910717654	2.87242299186015	3.03178661296914	2.91656093329274	2.97907098568898
1	171236786	171236786	2.9548158375456	3.01062391884447	3.0709142231831	2.87740483679869	2.794059029763	2.93663202661726	2.96280258433612	2.92870422593642	2.98238399827858	2.87341867033721	2.92140525331905	2.91413601474241	3.06133833993796	2.90828411527197	3.11788607801331	3.04189048882961	2.91533667369026	3.00395354172475	3.13781979503589	3.01293992037525	2.98963263094062	2.99253519664718	2.90043284327734	2.96507421502546	2.8553399125118	2.8360210001964	2.91858324007774	2.93806887329771	3.00021983575592	2.91474205530024	3.03705262051354	2.94030989310665	2.96035094552065	2.94398070412383	3.02757458340053	2.90204905258606	3.11377025398185	2.93467495378321	2.88118540390196	2.97371876990832	2.96960677108644	3.03031593774604	2.89480910717654	2.87242299186015	3.03178661296914	2.91656093329274	2.97907098568898
1	171813037	171813037	2.9548158375456	3.01062391884447	3.0709142231831	2.87740483679869	2.794059029763	2.93663202661726	2.96280258433612	2.92870422593642	2.98238399827858	2.87341867033721	2.92140525331905	2.91413601474241	3.06133833993796	2.90828411527197	3.11788607801331	3.04189048882961	2.91533667369026	3.00395354172475	3.13781979503589	3.01293992037525	2.98963263094062	2.99253519664718	2.90043284327734	2.96507421502546	2.8553399125118	2.8360210001964	2.91858324007774	2.93806887329771	3.00021983575592	2.91474205530024	3.03705262051354	2.94030989310665	2.96035094552065	2.94398070412383	3.02757458340053	2.90204905258606	3.11377025398185	2.93467495378321	2.88118540390196	2.97371876990832	2.96960677108644	3.03031593774604	2.89480910717654	2.87242299186015	3.03178661296914	2.91656093329274	2.97907098568898
1	172365466	172365466	2.9548158375456	3.01062391884447	3.0709142231831	2.87740483679869	2.794059029763	2.93663202661726	2.96280258433612	2.92870422593642	2.98238399827858	2.87341867033721	2.92140525331905	2.91413601474241	3.06133833993796	2.90828411527197	3.11788607801331	3.04189048882961	2.91533667369026	3.00395354172475	3.13781979503589	3.01293992037525	2.98963263094062	2.99253519664718	2.90043284327734	2.96507421502546	2.8553399125118	2.8360210001964	2.91858324007774	2.93806887329771	3.00021983575592	2.91474205530024	3.03705262051354	2.94030989310665	2.96035094552065	2.94398070412383	3.02757458340053	2.90204905258606	3.11377025398185	2.93467495378321	2.88118540390196	2.97371876990832	2.96960677108644	3.03031593774604	2.89480910717654	2.87242299186015	3.03178661296914	2.91656093329274	2.97907098568898
1	172904441	172904441	2.9548158375456	3.01062391884447	3.0709142231831	2.87740483679869	2.794059029763	2.93663202661726	2.96280258433612	2.92870422593642	2.98238399827858	2.87341867033721	2.92140525331905	2.91413601474241	3.06133833993796	2.90828411527197	3.11788607801331	3.04189048882961	2.91533667369026	3.00395354172475	3.13781979503589	3.01293992037525	2.98963263094062	2.99253519664718	2.90043284327734	2.96507421502546	2.8553399125118	2.8360210001964	2.91858324007774	2.93806887329771	3.00021983575592	2.91474205530024	3.03705262051354	2.94030989310665	2.96035094552065	2.94398070412383	3.02757458340053	2.90204905258606	3.11377025398185	2.93467495378321	2.88118540390196	2.97371876990832	2.96960677108644	3.03031593774604	2.89480910717654	2.87242299186015	3.03178661296914	2.91656093329274	2.97907098568898
1	173476419	173476419	2.9548158375456	3.01062391884447	3.0709142231831	2.87740483679869	2.794059029763	2.93663202661726	2.96280258433612	2.92870422593642	2.98238399827858	3.64259908215632	2.92140525331905	2.91413601474241	3.06133833993796	2.90828411527197	3.11788607801331	3.04189048882961	2.91533667369026	3.00395354172475	3.13781979503589	3.01293992037525	2.98963263094062	2.99253519664718	2.90043284327734	2.96507421502546	2.8553399125118	2.8360210001964	2.91858324007774	2.93806887329771	3.00021983575592	2.91474205530024	3.03705262051354	2.94030989310665	2.96035094552065	2.94398070412383	3.02757458340053	2.90204905258606	3.11377025398185	2.93467495378321	2.88118540390196	2.97371876990832	2.96960677108644	3.03031593774604	2.89480910717654	2.87242299186015	3.03178661296914	2.91656093329274	2.97907098568898
1	174071246	174071246	2.9548158375456	3.01062391884447	3.0709142231831	2.87740483679869	2.794059029763	2.93663202661726	2.96280258433612	2.92870422593642	2.98238399827858	3.64259908215632	2.92140525331905	2.91413601474241	3.06133833993796	2.90828411527197	3.11788607801331	3.04189048882961	2.91533667369026	3.00395354172475	3.13781979503589	3.01293992037525	2.98963263094062	2.99253519664718	2.90043284327734	2.96507421502546	2.8553399125118	2.8360210001964	2.91858324007774	2.93806887329771	3.00021983575592	2.91474205530024	3.03705262051354	2.94030989310665	2.96035094552065	2.94398070412383	3.02757458340053	2.90204905258606	3.11377025398185	2.93467495378321	2.88118540390196	2.97371876990832	2.96960677108644	3.03031593774604	2.89480910717654	2.87242299186015	3.03178661296914	2.91656093329274	2.97907098568898
1	174673461	174673461	2.9548158375456	3.01062391884447	3.0709142231831	2.87740483679869	2.794059029763	2.93663202661726	2.96280258433612	2.92870422593642	2.98238399827858	3.64259908215632	2.92140525331905	2.91413601474241	3.06133833993796	2.90828411527197	3.11788607801331	3.04189048882961	2.91533667369026	3.00395354172475	3.13781979503589	3.01293992037525	2.98963263094062	2.99253519664718	2.90043284327734	2.96507421502546	2.8553399125118	2.8360210001964	2.91858324007774	2.93806887329771	3.00021983575592	2.91474205530024	3.03705262051354	2.94030989310665	2.96035094552065	2.94398070412383	3.02757458340053	2.90204905258606	3.11377025398185	2.93467495378321	2.88118540390196	2.97371876990832	2.96960677108644	3.03031593774604	2.89480910717654	2.87242299186015	3.03178661296914	2.91656093329274	2.97907098568898
1	175236220	175236220	2.9548158375456	3.01062391884447	3.0709142231831	2.87740483679869	2.794059029763	2.93663202661726	2.96280258433612	2.92870422593642	2.98238399827858	3.64259908215632	2.92140525331905	2.91413601474241	3.06133833993796	2.90828411527197	3.11788607801331	3.04189048882961	2.91533667369026	3.00395354172475	3.13781979503589	3.01293992037525	2.98963263094062	2.99253519664718	2.90043284327734	2.96507421502546	2.8553399125118	2.8360210001964	2.91858324007774	2.93806887329771	3.00021983575592	2.91474205530024	3.03705262051354	2.94030989310665	2.96035094552065	2.94398070412383	3.02757458340053	2.90204905258606	3.11377025398185	2.93467495378321	2.88118540390196	2.97371876990832	2.96960677108644	3.03031593774604	2.89480910717654	2.87242299186015	3.03178661296914	2.91656093329274	2.97907098568898
1	175756542	175756542	2.9548158375456	3.01062391884447	3.0709142231831	2.87740483679869	2.794059029763	2.93663202661726	2.96280258433612	2.92870422593642	2.98238399827858	3.64259908215632	2.92140525331905	2.91413601474241	3.06133833993796	2.90828411527197	3.11788607801331	3.04189048882961	2.91533667369026	3.00395354172475	3.13781979503589	3.01293992037525	2.98963263094062	2.99253519664718	2.90043284327734	2.96507421502546	2.8553399125118	2.8360210001964	2.91858324007774	2.93806887329771	3.00021983575592	2.91474205530024	3.03705262051354	2.94030989310665	2.96035094552065	2.94398070412383	3.02757458340053	2.90204905258606	3.11377025398185	2.93467495378321	2.88118540390196	2.97371876990832	2.96960677108644	3.03031593774604	2.89480910717654	2.87242299186015	3.03178661296914	2.91656093329274	2.97907098568898
1	176318592	176318592	2.9548158375456	3.01062391884447	3.0709142231831	2.87740483679869	2.794059029763	2.93663202661726	2.96280258433612	2.92870422593642	2.98238399827858	3.64259908215632	2.92140525331905	2.91413601474241	3.06133833993796	2.90828411527197	3.11788607801331	3.04189048882961	2.91533667369026	3.00395354172475	3.13781979503589	3.01293992037525	2.98963263094062	2.99253519664718	2.90043284327734	2.96507421502546	2.8553399125118	2.8360210001964	2.91858324007774	2.93806887329771	3.00021983575592	2.91474205530024	3.03705262051354	2.94030989310665	2.96035094552065	2.94398070412383	3.02757458340053	2.90204905258606	3.11377025398185	2.93467495378321	2.88118540390196	2.97371876990832	2.96960677108644	3.03031593774604	2.89480910717654	2.87242299186015	3.03178661296914	2.91656093329274	2.97907098568898
1	176851545	176851545	2.9548158375456	3.01062391884447	3.0709142231831	2.87740483679869	2.794059029763	2.93663202661726	2.96280258433612	2.92870422593642	2.98238399827858	3.64259908215632	2.92140525331905	2.91413601474241	3.06133833993796	2.90828411527197	3.11788607801331	3.04189048882961	2.91533667369026	3.00395354172475	3.13781979503589	3.01293992037525	2.98963263094062	2.99253519664718	2.90043284327734	2.96507421502546	2.8553399125118	2.8360210001964	2.91858324007774	2.93806887329771	3.00021983575592	2.91474205530024	3.03705262051354	2.94030989310665	2.96035094552065	2.94398070412383	3.02757458340053	2.90204905258606	3.11377025398185	2.93467495378321	2.88118540390196	2.97371876990832	2.96960677108644	3.03031593774604	2.89480910717654	2.87242299186015	3.03178661296914	2.91656093329274	2.97907098568898
1	177376481	177376481	2.9548158375456	3.01062391884447	3.0709142231831	2.87740483679869	2.794059029763	2.93663202661726	2.96280258433612	2.92870422593642	2.98238399827858	3.64259908215632	2.92140525331905	2.91413601474241	3.06133833993796	2.90828411527197	3.11788607801331	3.04189048882961	2.91533667369026	3.00395354172475	3.13781979503589	3.01293992037525	2.98963263094062	2.99253519664718	2.90043284327734	2.96507421502546	2.8553399125118	2.8360210001964	2.91858324007774	2.93806887329771	3.00021983575592	2.91474205530024	3.03705262051354	2.94030989310665	2.96035094552065	2.94398070412383	3.02757458340053	2.90204905258606	3.11377025398185	2.93467495378321	2.88118540390196	2.97371876990832	2.96960677108644	3.03031593774604	2.89480910717654	2.87242299186015	3.03178661296914	2.91656093329274	2.97907098568898
1	177923850	177923850	1.9923460017366	3.01062391884447	1.94580645483967	2.87740483679869	2.794059029763	1.98668411503668	1.98792385973667	1.90074171248393	2.98238399827858	3.64259908215632	2.92140525331905	2.91413601474241	2.00967540364176	2.90828411527197	3.11788607801331	1.98393975291745	2.91533667369026	3.00395354172475	3.13781979503589	2.04964194487723	2.98963263094062	2.99253519664718	2.90043284327734	1.99386566892233	2.8553399125118	1.97105524841816	1.95852591160896	1.99110349922117	3.00021983575592	1.9597480848273	2.00940992133595	2.94030989310665	2.96035094552065	1.99206982307753	1.99261432556018	2.90204905258606	3.11377025398185	1.91409508697323	1.93866361922133	2.97371876990832	2.96960677108644	3.03031593774604	1.94486257266477	2.87242299186015	1.99013764411435	2.91656093329274	1.9999480156368
1	178475797	178475797	1.9923460017366	1.96327531636375	1.94580645483967	1.94270684665994	1.90034650544815	1.98668411503668	1.98792385973667	1.90074171248393	1.85043700770765	3.64259908215632	1.9083985572022	1.98077939959919	2.00967540364176	1.93116069129458	2.14558077505215	1.98393975291745	1.91834539773728	1.98475715986218	2.06947167253744	2.04964194487723	1.96178673524665	1.99289847392749	1.98325229092935	1.99386566892233	1.91409508697323	1.97105524841816	1.95852591160896	1.99110349922117	2.01093746120311	1.9597480848273	2.00940992133595	1.98738063897234	1.97488441094557	1.99206982307753	1.99261432556018	1.96505801347381	2.02029014427203	1.91409508697323	1.93866361922133	2.03167299726176	2.01205801665799	1.94405389523088	1.94486257266477	1.94607621958952	1.99013764411435	1.954186576381	1.9999480156368
1	179042816	179042816	1.9923460017366	1.96327531636375	1.94580645483967	1.94270684665994	1.90034650544815	1.98668411503668	1.98792385973667	1.90074171248393	1.85043700770765	3.64259908215632	1.9083985572022	1.98077939959919	2.00967540364176	1.93116069129458	2.14558077505215	1.98393975291745	1.91834539773728	1.98475715986218	2.06947167253744	2.04964194487723	1.96178673524665	1.99289847392749	1.98325229092935	1.99386566892233	1.91409508697323	1.97105524841816	1.95852591160896	1.99110349922117	2.01093746120311	1.9597480848273	2.00940992133595	1.98738063897234	1.97488441094557	1.99206982307753	1.99261432556018	1.96505801347381	2.02029014427203	1.91409508697323	1.93866361922133	2.03167299726176	2.01205801665799	1.94405389523088	1.94486257266477	1.94607621958952	1.99013764411435	1.954186576381	1.9999480156368
1	179635361	179635361	1.9923460017366	1.96327531636375	1.94580645483967	1.94270684665994	1.90034650544815	1.98668411503668	1.98792385973667	1.90074171248393	1.85043700770765	3.64259908215632	1.9083985572022	1.98077939959919	2.00967540364176	1.93116069129458	2.14558077505215	1.98393975291745	1.91834539773728	1.98475715986218	2.06947167253744	2.04964194487723	1.96178673524665	1.99289847392749	1.98325229092935	1.99386566892233	1.91409508697323	1.97105524841816	1.95852591160896	1.99110349922117	2.01093746120311	1.9597480848273	2.00940992133595	1.98738063897234	1.97488441094557	1.99206982307753	1.99261432556018	1.96505801347381	2.02029014427203	1.91409508697323	1.93866361922133	2.03167299726176	2.01205801665799	1.94405389523088	1.94486257266477	1.94607621958952	1.99013764411435	1.954186576381	1.9999480156368
1	180186313	180186313	1.9923460017366	1.96327531636375	1.94580645483967	1.94270684665994	1.90034650544815	1.98668411503668	1.98792385973667	1.90074171248393	1.85043700770765	3.64259908215632	1.9083985572022	1.98077939959919	2.00967540364176	1.93116069129458	2.14558077505215	1.98393975291745	1.91834539773728	1.98475715986218	2.06947167253744	2.04964194487723	1.96178673524665	1.99289847392749	1.98325229092935	1.99386566892233	1.91409508697323	1.97105524841816	1.95852591160896	1.99110349922117	2.01093746120311	1.9597480848273	2.00940992133595	1.98738063897234	1.97488441094557	1.99206982307753	1.99261432556018	1.96505801347381	2.02029014427203	1.91409508697323	1.93866361922133	2.03167299726176	2.01205801665799	1.94405389523088	1.94486257266477	1.94607621958952	1.99013764411435	1.954186576381	1.9999480156368
1	180745307	180745307	1.9923460017366	1.96327531636375	1.94580645483967	1.94270684665994	1.90034650544815	1.98668411503668	1.98792385973667	1.90074171248393	1.85043700770765	3.64259908215632	1.9083985572022	1.98077939959919	2.00967540364176	1.93116069129458	2.14558077505215	1.98393975291745	1.91834539773728	1.98475715986218	2.06947167253744	2.04964194487723	1.96178673524665	1.99289847392749	1.98325229092935	1.99386566892233	1.91409508697323	1.97105524841816	1.95852591160896	1.99110349922117	2.01093746120311	1.9597480848273	2.00940992133595	1.98738063897234	1.97488441094557	1.99206982307753	1.99261432556018	1.96505801347381	2.02029014427203	1.91409508697323	1.93866361922133	2.03167299726176	2.01205801665799	1.94405389523088	1.94486257266477	1.94607621958952	1.99013764411435	1.954186576381	1.9999480156368
1	181307162	181307162	1.9923460017366	1.96327531636375	1.94580645483967	1.94270684665994	1.90034650544815	1.98668411503668	1.98792385973667	1.90074171248393	1.85043700770765	3.64259908215632	1.9083985572022	1.98077939959919	2.00967540364176	1.93116069129458	2.14558077505215	1.98393975291745	1.91834539773728	1.98475715986218	2.06947167253744	2.04964194487723	1.96178673524665	1.99289847392749	1.98325229092935	1.99386566892233	1.91409508697323	1.97105524841816	1.95852591160896	1.99110349922117	2.01093746120311	1.9597480848273	2.00940992133595	1.98738063897234	1.97488441094557	1.99206982307753	1.99261432556018	1.96505801347381	2.02029014427203	1.91409508697323	1.93866361922133	2.03167299726176	2.01205801665799	1.94405389523088	1.94486257266477	1.94607621958952	1.99013764411435	1.954186576381	1.9999480156368
1	181825873	181825873	1.9923460017366	1.96327531636375	1.94580645483967	1.94270684665994	1.90034650544815	1.98668411503668	1.98792385973667	1.90074171248393	1.85043700770765	3.64259908215632	1.9083985572022	1.98077939959919	2.00967540364176	1.93116069129458	2.14558077505215	1.98393975291745	1.91834539773728	1.98475715986218	2.06947167253744	2.04964194487723	1.96178673524665	1.99289847392749	1.98325229092935	1.99386566892233	1.91409508697323	1.97105524841816	1.95852591160896	1.99110349922117	2.01093746120311	1.9597480848273	2.00940992133595	1.98738063897234	1.97488441094557	1.99206982307753	1.99261432556018	1.96505801347381	2.02029014427203	1.91409508697323	1.93866361922133	2.03167299726176	2.01205801665799	1.94405389523088	1.94486257266477	1.94607621958952	1.99013764411435	1.954186576381	1.9999480156368
1	182385372	182385372	1.9923460017366	1.96327531636375	1.94580645483967	1.94270684665994	1.90034650544815	1.98668411503668	1.98792385973667	1.90074171248393	1.85043700770765	3.64259908215632	1.9083985572022	1.98077939959919	2.00967540364176	1.93116069129458	2.14558077505215	1.98393975291745	1.91834539773728	1.98475715986218	2.06947167253744	2.04964194487723	1.96178673524665	1.99289847392749	1.98325229092935	1.99386566892233	1.91409508697323	1.97105524841816	1.95852591160896	1.99110349922117	2.01093746120311	1.9597480848273	2.00940992133595	1.98738063897234	1.97488441094557	1.99206982307753	1.99261432556018	1.96505801347381	2.02029014427203	1.91409508697323	1.93866361922133	2.03167299726176	2.01205801665799	1.94405389523088	1.94486257266477	1.94607621958952	1.99013764411435	1.954186576381	1.9999480156368
1	182929695	182929695	1.9923460017366	1.96327531636375	1.94580645483967	1.94270684665994	1.90034650544815	1.98668411503668	1.98792385973667	1.90074171248393	1.85043700770765	3.64259908215632	1.9083985572022	1.98077939959919	2.00967540364176	1.93116069129458	2.14558077505215	1.98393975291745	1.91834539773728	1.98475715986218	2.06947167253744	2.04964194487723	1.96178673524665	1.99289847392749	1.98325229092935	1.99386566892233	1.91409508697323	1.97105524841816	1.95852591160896	1.99110349922117	2.01093746120311	1.9597480848273	2.00940992133595	1.98738063897234	1.97488441094557	1.99206982307753	1.99261432556018	1.96505801347381	2.02029014427203	1.91409508697323	1.93866361922133	2.03167299726176	2.01205801665799	1.94405389523088	1.94486257266477	1.94607621958952	1.99013764411435	1.954186576381	1.9999480156368
1	183477887	183477887	1.9923460017366	1.96327531636375	1.94580645483967	1.94270684665994	1.90034650544815	1.98668411503668	1.98792385973667	1.90074171248393	1.85043700770765	3.64259908215632	1.9083985572022	1.98077939959919	2.00967540364176	1.93116069129458	2.14558077505215	1.98393975291745	1.91834539773728	1.98475715986218	2.06947167253744	2.04964194487723	1.96178673524665	1.99289847392749	1.98325229092935	1.99386566892233	1.91409508697323	1.97105524841816	1.95852591160896	1.99110349922117	2.01093746120311	1.9597480848273	2.00940992133595	1.98738063897234	1.97488441094557	1.99206982307753	1.99261432556018	1.96505801347381	2.02029014427203	1.91409508697323	1.93866361922133	2.03167299726176	2.01205801665799	1.94405389523088	1.94486257266477	1.94607621958952	1.99013764411435	1.954186576381	1.9999480156368
1	184021090	184021090	1.9923460017366	1.96327531636375	1.94580645483967	1.94270684665994	1.90034650544815	1.98668411503668	1.98792385973667	1.90074171248393	1.85043700770765	3.64259908215632	1.9083985572022	1.98077939959919	2.00967540364176	1.93116069129458	2.14558077505215	1.98393975291745	1.91834539773728	1.98475715986218	2.06947167253744	2.04964194487723	1.96178673524665	1.99289847392749	1.98325229092935	1.99386566892233	1.91409508697323	1.97105524841816	1.95852591160896	1.99110349922117	2.01093746120311	1.9597480848273	2.00940992133595	1.98738063897234	1.97488441094557	1.99206982307753	1.99261432556018	1.96505801347381	2.02029014427203	1.91409508697323	1.93866361922133	2.03167299726176	2.01205801665799	1.94405389523088	1.94486257266477	1.94607621958952	1.99013764411435	1.954186576381	1.9999480156368
1	184563890	184563890	1.9923460017366	1.96327531636375	1.94580645483967	1.94270684665994	1.90034650544815	1.98668411503668	1.98792385973667	1.90074171248393	1.85043700770765	3.64259908215632	1.9083985572022	1.98077939959919	2.00967540364176	1.93116069129458	2.14558077505215	1.98393975291745	1.91834539773728	1.98475715986218	2.06947167253744	2.04964194487723	1.96178673524665	1.99289847392749	1.98325229092935	1.99386566892233	1.91409508697323	1.97105524841816	1.95852591160896	1.99110349922117	2.01093746120311	1.9597480848273	2.00940992133595	1.98738063897234	1.97488441094557	1.99206982307753	1.99261432556018	1.96505801347381	2.02029014427203	1.91409508697323	1.93866361922133	2.03167299726176	2.01205801665799	1.94405389523088	1.94486257266477	1.94607621958952	1.99013764411435	1.954186576381	1.9999480156368
1	185114574	185114574	1.9923460017366	1.96327531636375	1.94580645483967	1.94270684665994	1.90034650544815	1.98668411503668	1.98792385973667	1.90074171248393	1.85043700770765	3.64259908215632	1.9083985572022	1.98077939959919	2.00967540364176	1.93116069129458	2.14558077505215	1.98393975291745	1.91834539773728	1.98475715986218	2.06947167253744	2.04964194487723	1.96178673524665	1.99289847392749	1.98325229092935	1.99386566892233	1.91409508697323	1.97105524841816	1.95852591160896	1.99110349922117	2.01093746120311	1.9597480848273	2.00940992133595	1.98738063897234	1.97488441094557	1.99206982307753	1.99261432556018	1.96505801347381	2.02029014427203	1.91409508697323	1.93866361922133	2.03167299726176	2.01205801665799	1.94405389523088	1.94486257266477	1.94607621958952	1.99013764411435	1.954186576381	1.9999480156368
1	185672951	185672951	1.9923460017366	1.96327531636375	1.94580645483967	1.94270684665994	1.90034650544815	1.98668411503668	1.98792385973667	1.90074171248393	1.85043700770765	3.64259908215632	1.9083985572022	1.98077939959919	2.00967540364176	1.93116069129458	2.14558077505215	1.98393975291745	1.91834539773728	1.98475715986218	2.06947167253744	2.04964194487723	1.96178673524665	1.99289847392749	1.98325229092935	1.99386566892233	1.91409508697323	1.97105524841816	1.95852591160896	1.99110349922117	2.01093746120311	1.9597480848273	2.00940992133595	1.98738063897234	1.97488441094557	1.99206982307753	1.99261432556018	1.96505801347381	2.02029014427203	1.91409508697323	1.93866361922133	2.03167299726176	2.01205801665799	1.94405389523088	1.94486257266477	1.94607621958952	1.99013764411435	1.954186576381	1.9999480156368
1	186217266	186217266	1.9923460017366	1.96327531636375	1.94580645483967	1.94270684665994	1.90034650544815	1.98668411503668	1.98792385973667	1.90074171248393	1.85043700770765	3.64259908215632	1.9083985572022	1.98077939959919	2.00967540364176	1.93116069129458	2.14558077505215	1.98393975291745	1.91834539773728	1.98475715986218	2.06947167253744	2.04964194487723	1.96178673524665	1.99289847392749	1.98325229092935	1.99386566892233	1.91409508697323	1.97105524841816	1.95852591160896	1.99110349922117	2.01093746120311	1.9597480848273	2.00940992133595	1.98738063897234	1.97488441094557	1.99206982307753	1.99261432556018	1.96505801347381	2.02029014427203	1.91409508697323	1.93866361922133	2.03167299726176	2.01205801665799	1.94405389523088	1.94486257266477	1.94607621958952	1.99013764411435	1.954186576381	1.9999480156368
1	186771733	186771733	1.9923460017366	1.96327531636375	1.94580645483967	1.94270684665994	1.90034650544815	1.98668411503668	1.98792385973667	1.90074171248393	1.85043700770765	3.64259908215632	1.9083985572022	1.98077939959919	2.00967540364176	1.93116069129458	2.14558077505215	1.98393975291745	1.91834539773728	1.98475715986218	2.06947167253744	2.04964194487723	1.96178673524665	1.99289847392749	1.98325229092935	1.99386566892233	1.91409508697323	1.97105524841816	1.95852591160896	1.99110349922117	2.01093746120311	1.9597480848273	2.00940992133595	1.98738063897234	1.97488441094557	1.99206982307753	1.99261432556018	1.96505801347381	2.02029014427203	1.91409508697323	1.93866361922133	2.03167299726176	2.01205801665799	1.94405389523088	1.94486257266477	1.94607621958952	1.99013764411435	1.954186576381	1.9999480156368
1	187306354	187306354	1.9923460017366	1.96327531636375	1.94580645483967	1.94270684665994	1.90034650544815	1.98668411503668	1.98792385973667	1.90074171248393	1.85043700770765	3.64259908215632	1.9083985572022	1.98077939959919	2.00967540364176	1.93116069129458	2.14558077505215	1.98393975291745	1.91834539773728	1.98475715986218	2.06947167253744	2.04964194487723	1.96178673524665	1.99289847392749	1.98325229092935	1.99386566892233	1.91409508697323	1.97105524841816	1.95852591160896	1.99110349922117	2.01093746120311	1.9597480848273	2.00940992133595	1.98738063897234	1.97488441094557	1.99206982307753	1.99261432556018	1.96505801347381	2.02029014427203	1.91409508697323	1.93866361922133	2.03167299726176	2.01205801665799	1.94405389523088	1.94486257266477	1.94607621958952	1.99013764411435	1.954186576381	1.9999480156368
1	187863851	187863851	1.9923460017366	1.96327531636375	1.94580645483967	1.94270684665994	1.90034650544815	1.98668411503668	1.98792385973667	1.90074171248393	1.85043700770765	3.64259908215632	1.9083985572022	1.98077939959919	2.00967540364176	1.93116069129458	2.14558077505215	1.98393975291745	1.91834539773728	1.98475715986218	2.06947167253744	2.04964194487723	1.96178673524665	1.99289847392749	1.98325229092935	1.99386566892233	1.91409508697323	1.97105524841816	1.95852591160896	1.99110349922117	2.01093746120311	1.9597480848273	2.00940992133595	1.98738063897234	1.97488441094557	1.99206982307753	1.99261432556018	1.96505801347381	2.02029014427203	1.91409508697323	1.93866361922133	2.03167299726176	2.01205801665799	1.94405389523088	1.94486257266477	1.94607621958952	1.99013764411435	1.954186576381	1.9999480156368
1	188388592	188388592	1.9923460017366	1.96327531636375	1.94580645483967	1.94270684665994	1.90034650544815	1.98668411503668	1.98792385973667	1.90074171248393	1.85043700770765	3.64259908215632	1.9083985572022	1.98077939959919	2.00967540364176	1.93116069129458	2.14558077505215	1.98393975291745	1.91834539773728	1.98475715986218	2.06947167253744	2.04964194487723	1.96178673524665	1.99289847392749	1.98325229092935	1.99386566892233	1.91409508697323	1.97105524841816	1.95852591160896	1.99110349922117	2.01093746120311	1.9597480848273	2.00940992133595	1.98738063897234	1.97488441094557	1.99206982307753	1.99261432556018	1.96505801347381	2.02029014427203	1.91409508697323	1.93866361922133	2.03167299726176	2.01205801665799	1.94405389523088	1.94486257266477	1.94607621958952	1.99013764411435	1.954186576381	1.9999480156368
1	188924834	188924834	1.9923460017366	1.96327531636375	1.94580645483967	1.94270684665994	1.90034650544815	1.98668411503668	1.98792385973667	1.90074171248393	1.85043700770765	3.64259908215632	1.9083985572022	1.98077939959919	2.00967540364176	1.93116069129458	2.14558077505215	1.98393975291745	1.91834539773728	1.98475715986218	2.06947167253744	2.04964194487723	1.96178673524665	1.99289847392749	1.98325229092935	1.99386566892233	1.91409508697323	1.97105524841816	1.95852591160896	1.99110349922117	2.01093746120311	1.9597480848273	2.00940992133595	1.98738063897234	1.97488441094557	1.99206982307753	1.99261432556018	1.96505801347381	2.02029014427203	1.91409508697323	1.93866361922133	2.03167299726176	2.01205801665799	1.94405389523088	1.94486257266477	1.94607621958952	1.99013764411435	1.954186576381	1.9999480156368
1	189477775	189477775	1.9923460017366	1.96327531636375	1.94580645483967	1.94270684665994	1.90034650544815	1.98668411503668	1.98792385973667	1.90074171248393	1.85043700770765	3.64259908215632	1.9083985572022	1.98077939959919	2.00967540364176	1.93116069129458	2.14558077505215	1.98393975291745	1.91834539773728	1.98475715986218	2.06947167253744	2.04964194487723	1.96178673524665	1.99289847392749	1.98325229092935	1.99386566892233	1.91409508697323	1.97105524841816	1.95852591160896	1.99110349922117	2.01093746120311	1.9597480848273	2.00940992133595	1.98738063897234	1.97488441094557	1.99206982307753	1.99261432556018	1.96505801347381	2.02029014427203	1.91409508697323	1.93866361922133	2.03167299726176	2.01205801665799	1.94405389523088	1.94486257266477	1.94607621958952	1.99013764411435	1.954186576381	1.9999480156368
1	190007577	190007577	1.9923460017366	1.96327531636375	1.94580645483967	1.94270684665994	1.90034650544815	1.98668411503668	1.98792385973667	1.90074171248393	1.85043700770765	3.64259908215632	1.9083985572022	1.98077939959919	2.00967540364176	1.93116069129458	2.14558077505215	1.98393975291745	1.91834539773728	1.98475715986218	2.06947167253744	2.04964194487723	1.96178673524665	1.99289847392749	1.98325229092935	1.99386566892233	1.91409508697323	1.97105524841816	1.95852591160896	1.99110349922117	2.01093746120311	1.9597480848273	2.00940992133595	1.98738063897234	1.97488441094557	1.99206982307753	1.99261432556018	1.96505801347381	2.02029014427203	1.91409508697323	1.93866361922133	2.03167299726176	2.01205801665799	1.94405389523088	1.94486257266477	1.94607621958952	1.99013764411435	1.954186576381	1.9999480156368
1	190526136	190526136	1.9923460017366	1.96327531636375	1.94580645483967	1.94270684665994	1.90034650544815	1.98668411503668	1.98792385973667	1.90074171248393	1.85043700770765	3.64259908215632	1.9083985572022	1.98077939959919	2.00967540364176	1.93116069129458	2.14558077505215	1.98393975291745	1.91834539773728	1.98475715986218	2.06947167253744	2.04964194487723	1.96178673524665	1.99289847392749	1.98325229092935	1.99386566892233	1.91409508697323	1.97105524841816	1.95852591160896	1.99110349922117	2.01093746120311	1.9597480848273	2.00940992133595	1.98738063897234	1.97488441094557	1.99206982307753	1.99261432556018	1.96505801347381	2.02029014427203	1.91409508697323	1.93866361922133	2.03167299726176	2.01205801665799	1.94405389523088	1.94486257266477	1.94607621958952	1.99013764411435	1.954186576381	1.9999480156368
1	191063465	191063465	1.9923460017366	1.96327531636375	1.94580645483967	1.94270684665994	1.90034650544815	1.98668411503668	1.98792385973667	1.90074171248393	1.85043700770765	3.64259908215632	1.9083985572022	1.98077939959919	2.00967540364176	1.93116069129458	2.14558077505215	1.98393975291745	1.91834539773728	1.98475715986218	2.06947167253744	2.04964194487723	1.96178673524665	1.99289847392749	1.98325229092935	1.99386566892233	1.91409508697323	1.97105524841816	1.95852591160896	1.99110349922117	2.01093746120311	1.9597480848273	2.00940992133595	1.98738063897234	1.97488441094557	1.99206982307753	1.99261432556018	1.96505801347381	2.02029014427203	1.91409508697323	1.93866361922133	2.03167299726176	2.01205801665799	1.94405389523088	1.94486257266477	1.94607621958952	1.99013764411435	1.954186576381	1.9999480156368
1	191597069	191597069	1.9923460017366	1.96327531636375	1.94580645483967	1.94270684665994	1.90034650544815	1.98668411503668	1.98792385973667	1.90074171248393	1.85043700770765	3.64259908215632	1.9083985572022	1.98077939959919	2.00967540364176	1.93116069129458	2.14558077505215	1.98393975291745	1.91834539773728	1.98475715986218	2.06947167253744	2.04964194487723	1.96178673524665	1.99289847392749	1.98325229092935	1.99386566892233	1.91409508697323	1.97105524841816	1.95852591160896	1.99110349922117	2.01093746120311	1.9597480848273	2.00940992133595	1.98738063897234	1.97488441094557	1.99206982307753	1.99261432556018	1.96505801347381	2.02029014427203	1.91409508697323	1.93866361922133	2.03167299726176	2.01205801665799	1.94405389523088	1.94486257266477	1.94607621958952	1.99013764411435	1.954186576381	1.9999480156368
1	192126376	192126376	1.9923460017366	1.96327531636375	1.94580645483967	1.94270684665994	1.90034650544815	1.98668411503668	1.98792385973667	1.90074171248393	1.85043700770765	3.64259908215632	1.9083985572022	1.98077939959919	2.00967540364176	1.93116069129458	2.14558077505215	1.98393975291745	1.91834539773728	1.98475715986218	2.06947167253744	2.04964194487723	1.96178673524665	1.99289847392749	1.98325229092935	1.99386566892233	1.91409508697323	1.97105524841816	1.95852591160896	1.99110349922117	2.01093746120311	1.9597480848273	2.00940992133595	1.98738063897234	1.97488441094557	1.99206982307753	1.99261432556018	1.96505801347381	2.02029014427203	1.91409508697323	1.93866361922133	2.03167299726176	2.01205801665799	1.94405389523088	1.94486257266477	1.94607621958952	1.99013764411435	1.954186576381	1.9999480156368
1	192671400	192671400	1.9923460017366	1.96327531636375	1.94580645483967	1.94270684665994	1.90034650544815	1.98668411503668	1.98792385973667	1.90074171248393	1.85043700770765	3.64259908215632	1.9083985572022	1.98077939959919	2.00967540364176	1.93116069129458	2.14558077505215	1.98393975291745	1.91834539773728	1.98475715986218	2.06947167253744	2.04964194487723	1.96178673524665	1.99289847392749	1.98325229092935	1.99386566892233	1.91409508697323	1.97105524841816	1.95852591160896	1.99110349922117	2.01093746120311	1.9597480848273	2.00940992133595	1.98738063897234	1.97488441094557	1.99206982307753	1.99261432556018	1.96505801347381	2.02029014427203	1.91409508697323	1.93866361922133	2.03167299726176	2.01205801665799	1.94405389523088	1.94486257266477	1.94607621958952	1.99013764411435	1.954186576381	1.9999480156368
1	193209686	193209686	1.9923460017366	1.96327531636375	1.94580645483967	1.94270684665994	1.90034650544815	1.98668411503668	1.98792385973667	1.90074171248393	1.85043700770765	3.64259908215632	1.9083985572022	1.98077939959919	2.00967540364176	1.93116069129458	2.14558077505215	1.98393975291745	1.91834539773728	1.98475715986218	2.06947167253744	2.04964194487723	1.96178673524665	1.99289847392749	1.98325229092935	1.99386566892233	1.91409508697323	1.97105524841816	1.95852591160896	1.99110349922117	2.01093746120311	1.9597480848273	2.00940992133595	1.98738063897234	1.97488441094557	1.99206982307753	1.99261432556018	1.96505801347381	2.02029014427203	1.91409508697323	1.93866361922133	2.03167299726176	2.01205801665799	1.94405389523088	1.94486257266477	1.94607621958952	1.99013764411435	1.954186576381	1.9999480156368
1	193749109	193749109	1.9923460017366	1.96327531636375	1.94580645483967	1.94270684665994	1.90034650544815	1.98668411503668	1.98792385973667	1.90074171248393	1.85043700770765	3.64259908215632	1.9083985572022	1.98077939959919	2.00967540364176	1.93116069129458	2.14558077505215	1.98393975291745	1.91834539773728	1.98475715986218	2.06947167253744	2.04964194487723	1.96178673524665	1.99289847392749	1.98325229092935	1.99386566892233	1.91409508697323	1.97105524841816	1.95852591160896	1.99110349922117	2.01093746120311	1.9597480848273	2.00940992133595	1.98738063897234	1.97488441094557	1.99206982307753	1.99261432556018	1.96505801347381	2.02029014427203	1.91409508697323	1.93866361922133	2.03167299726176	2.01205801665799	1.94405389523088	1.94486257266477	1.94607621958952	1.99013764411435	1.954186576381	1.9999480156368
1	194295488	194295488	1.9923460017366	1.96327531636375	1.94580645483967	1.94270684665994	1.90034650544815	1.98668411503668	1.98792385973667	1.90074171248393	1.85043700770765	3.64259908215632	1.9083985572022	1.98077939959919	2.00967540364176	1.93116069129458	2.14558077505215	1.98393975291745	1.91834539773728	1.98475715986218	2.06947167253744	2.04964194487723	1.96178673524665	1.99289847392749	1.98325229092935	1.99386566892233	1.91409508697323	1.97105524841816	1.95852591160896	1.99110349922117	2.01093746120311	1.9597480848273	2.00940992133595	1.98738063897234	1.97488441094557	1.99206982307753	1.99261432556018	1.96505801347381	2.02029014427203	1.91409508697323	1.93866361922133	2.03167299726176	2.01205801665799	1.94405389523088	1.94486257266477	1.94607621958952	1.99013764411435	1.954186576381	1.9999480156368
1	194831608	194831608	1.9923460017366	1.96327531636375	1.94580645483967	1.94270684665994	1.90034650544815	1.98668411503668	1.98792385973667	1.90074171248393	1.85043700770765	2.24477090564614	1.9083985572022	1.98077939959919	2.00967540364176	1.93116069129458	2.14558077505215	1.98393975291745	1.91834539773728	1.98475715986218	2.06947167253744	2.04964194487723	1.96178673524665	1.99289847392749	1.98325229092935	1.99386566892233	1.91409508697323	1.97105524841816	1.95852591160896	1.99110349922117	2.01093746120311	1.9597480848273	2.00940992133595	1.98738063897234	1.97488441094557	1.99206982307753	1.99261432556018	1.96505801347381	2.02029014427203	1.91409508697323	1.93866361922133	2.03167299726176	2.01205801665799	1.94405389523088	1.94486257266477	1.94607621958952	1.99013764411435	1.954186576381	1.9999480156368
1	195363758	195363758	1.9923460017366	1.96327531636375	1.94580645483967	1.94270684665994	1.90034650544815	1.98668411503668	1.98792385973667	1.90074171248393	1.85043700770765	2.24477090564614	1.9083985572022	1.98077939959919	2.00967540364176	1.93116069129458	2.14558077505215	1.98393975291745	1.91834539773728	1.98475715986218	2.06947167253744	2.04964194487723	1.96178673524665	1.99289847392749	1.98325229092935	1.99386566892233	1.91409508697323	1.97105524841816	1.95852591160896	1.99110349922117	2.01093746120311	1.9597480848273	2.00940992133595	1.98738063897234	1.97488441094557	1.99206982307753	1.99261432556018	1.96505801347381	2.02029014427203	1.91409508697323	1.93866361922133	2.03167299726176	2.01205801665799	1.94405389523088	1.94486257266477	1.94607621958952	1.99013764411435	1.954186576381	1.9999480156368
1	195901143	195901143	1.9923460017366	1.96327531636375	1.94580645483967	1.94270684665994	1.90034650544815	1.98668411503668	1.98792385973667	1.90074171248393	1.85043700770765	2.24477090564614	1.9083985572022	1.98077939959919	2.00967540364176	1.93116069129458	2.14558077505215	1.98393975291745	1.91834539773728	1.98475715986218	2.06947167253744	2.04964194487723	1.96178673524665	1.99289847392749	1.98325229092935	1.99386566892233	1.91409508697323	1.97105524841816	1.95852591160896	1.99110349922117	2.01093746120311	1.9597480848273	2.00940992133595	1.98738063897234	1.97488441094557	1.99206982307753	1.99261432556018	1.96505801347381	2.02029014427203	1.91409508697323	1.93866361922133	2.03167299726176	2.01205801665799	1.94405389523088	1.94486257266477	1.94607621958952	1.99013764411435	1.954186576381	1.9999480156368
1	196436068	196436068	1.9923460017366	1.96327531636375	1.94580645483967	1.94270684665994	1.90034650544815	1.98668411503668	1.98792385973667	1.90074171248393	1.85043700770765	2.24477090564614	1.9083985572022	1.98077939959919	2.00967540364176	1.93116069129458	2.14558077505215	1.98393975291745	1.91834539773728	1.98475715986218	2.06947167253744	2.04964194487723	1.96178673524665	1.99289847392749	1.98325229092935	1.99386566892233	1.91409508697323	1.97105524841816	1.95852591160896	1.99110349922117	2.01093746120311	1.9597480848273	2.00940992133595	1.98738063897234	1.97488441094557	1.99206982307753	1.99261432556018	1.96505801347381	2.02029014427203	1.91409508697323	1.93866361922133	2.03167299726176	2.01205801665799	1.94405389523088	1.94486257266477	1.94607621958952	1.99013764411435	1.954186576381	1.9999480156368
1	197059186	197059186	1.9923460017366	1.96327531636375	1.94580645483967	1.94270684665994	1.90034650544815	1.98668411503668	1.98792385973667	1.90074171248393	1.85043700770765	2.24477090564614	1.9083985572022	1.98077939959919	2.00967540364176	1.93116069129458	2.14558077505215	1.98393975291745	1.91834539773728	1.98475715986218	2.06947167253744	2.04964194487723	1.96178673524665	1.99289847392749	1.98325229092935	1.99386566892233	1.91409508697323	1.97105524841816	1.95852591160896	1.99110349922117	2.01093746120311	1.9597480848273	2.00940992133595	1.98738063897234	1.97488441094557	1.99206982307753	1.99261432556018	1.96505801347381	2.02029014427203	1.91409508697323	1.93866361922133	2.03167299726176	2.01205801665799	1.94405389523088	1.94486257266477	1.94607621958952	1.99013764411435	1.954186576381	1.9999480156368
1	197589627	197589627	1.9923460017366	1.96327531636375	1.94580645483967	1.94270684665994	1.90034650544815	1.98668411503668	1.98792385973667	1.90074171248393	1.85043700770765	2.24477090564614	1.9083985572022	1.98077939959919	2.00967540364176	1.93116069129458	2.14558077505215	1.98393975291745	1.91834539773728	1.98475715986218	2.06947167253744	2.04964194487723	1.96178673524665	1.99289847392749	1.98325229092935	1.99386566892233	1.91409508697323	1.97105524841816	1.95852591160896	1.99110349922117	2.01093746120311	1.9597480848273	2.00940992133595	1.98738063897234	1.97488441094557	1.99206982307753	1.99261432556018	1.96505801347381	2.02029014427203	1.91409508697323	1.93866361922133	2.03167299726176	2.01205801665799	1.94405389523088	1.94486257266477	1.94607621958952	1.99013764411435	1.954186576381	1.9999480156368
1	198141751	198141751	1.9923460017366	1.96327531636375	1.94580645483967	1.94270684665994	1.90034650544815	1.98668411503668	1.98792385973667	1.90074171248393	1.85043700770765	2.24477090564614	1.9083985572022	1.98077939959919	2.00967540364176	1.93116069129458	2.14558077505215	1.98393975291745	1.91834539773728	1.98475715986218	2.06947167253744	2.04964194487723	1.96178673524665	1.99289847392749	1.98325229092935	1.99386566892233	1.91409508697323	1.97105524841816	1.95852591160896	1.99110349922117	2.01093746120311	1.9597480848273	2.00940992133595	1.98738063897234	1.97488441094557	1.99206982307753	1.99261432556018	1.96505801347381	2.02029014427203	1.91409508697323	1.93866361922133	2.03167299726176	2.01205801665799	1.94405389523088	1.94486257266477	1.94607621958952	1.99013764411435	1.954186576381	1.9999480156368
1	198670535	198670535	1.9923460017366	1.96327531636375	1.94580645483967	1.94270684665994	1.90034650544815	1.98668411503668	1.98792385973667	1.90074171248393	1.85043700770765	2.24477090564614	1.9083985572022	1.98077939959919	2.00967540364176	1.93116069129458	2.14558077505215	1.98393975291745	1.91834539773728	1.98475715986218	2.06947167253744	2.04964194487723	1.96178673524665	1.99289847392749	1.98325229092935	1.99386566892233	1.91409508697323	1.97105524841816	1.95852591160896	1.99110349922117	2.01093746120311	1.9597480848273	2.00940992133595	1.98738063897234	1.97488441094557	1.99206982307753	1.99261432556018	1.96505801347381	2.02029014427203	1.91409508697323	1.93866361922133	2.03167299726176	2.01205801665799	1.94405389523088	1.94486257266477	1.94607621958952	1.99013764411435	1.954186576381	1.9999480156368
1	199194224	199194224	1.9923460017366	1.96327531636375	1.94580645483967	1.94270684665994	1.90034650544815	1.98668411503668	1.98792385973667	1.90074171248393	1.85043700770765	2.24477090564614	1.9083985572022	1.98077939959919	2.00967540364176	1.93116069129458	2.14558077505215	1.98393975291745	1.91834539773728	1.98475715986218	2.06947167253744	2.04964194487723	1.96178673524665	1.99289847392749	1.98325229092935	1.99386566892233	1.91409508697323	1.97105524841816	1.95852591160896	1.99110349922117	2.01093746120311	1.9597480848273	2.00940992133595	1.98738063897234	1.97488441094557	1.99206982307753	1.99261432556018	1.96505801347381	2.02029014427203	1.91409508697323	1.93866361922133	2.03167299726176	2.01205801665799	1.94405389523088	1.94486257266477	1.94607621958952	1.99013764411435	1.954186576381	1.9999480156368
1	199737268	199737268	1.9923460017366	1.96327531636375	1.94580645483967	1.94270684665994	1.90034650544815	1.98668411503668	1.98792385973667	1.90074171248393	1.85043700770765	3.24173961730848	1.9083985572022	1.98077939959919	2.00967540364176	1.93116069129458	2.14558077505215	1.98393975291745	1.91834539773728	1.98475715986218	2.06947167253744	2.04964194487723	1.96178673524665	1.99289847392749	1.98325229092935	1.99386566892233	1.91409508697323	1.97105524841816	1.95852591160896	1.99110349922117	2.01093746120311	1.9597480848273	2.00940992133595	1.98738063897234	1.97488441094557	1.99206982307753	1.99261432556018	1.96505801347381	2.02029014427203	1.91409508697323	1.93866361922133	2.03167299726176	2.01205801665799	1.94405389523088	1.94486257266477	1.94607621958952	1.99013764411435	1.954186576381	1.9999480156368
1	200303053	200303053	1.9923460017366	1.96327531636375	1.94580645483967	1.94270684665994	1.90034650544815	1.98668411503668	1.98792385973667	1.90074171248393	1.85043700770765	3.24173961730848	1.9083985572022	1.98077939959919	2.00967540364176	1.93116069129458	2.14558077505215	1.98393975291745	1.91834539773728	1.98475715986218	2.06947167253744	2.04964194487723	1.96178673524665	1.99289847392749	1.98325229092935	1.99386566892233	1.91409508697323	1.97105524841816	1.95852591160896	1.99110349922117	2.01093746120311	1.9597480848273	2.00940992133595	1.98738063897234	1.97488441094557	1.99206982307753	1.99261432556018	1.96505801347381	2.02029014427203	1.91409508697323	1.93866361922133	2.03167299726176	2.01205801665799	1.94405389523088	1.94486257266477	1.94607621958952	1.99013764411435	1.954186576381	1.9999480156368
1	200867375	200867375	1.9923460017366	1.96327531636375	1.94580645483967	1.94270684665994	1.90034650544815	1.98668411503668	1.98792385973667	1.90074171248393	1.85043700770765	3.24173961730848	1.9083985572022	1.98077939959919	2.00967540364176	1.93116069129458	2.14558077505215	1.98393975291745	1.91834539773728	1.98475715986218	2.06947167253744	2.04964194487723	1.96178673524665	1.99289847392749	1.98325229092935	1.99386566892233	1.91409508697323	1.97105524841816	1.95852591160896	1.99110349922117	2.01093746120311	1.9597480848273	2.00940992133595	1.98738063897234	1.97488441094557	1.99206982307753	1.99261432556018	1.96505801347381	2.02029014427203	1.91409508697323	1.93866361922133	2.03167299726176	2.01205801665799	1.94405389523088	1.94486257266477	1.94607621958952	1.99013764411435	1.954186576381	1.9999480156368
1	201400507	201400507	1.9923460017366	1.96327531636375	1.94580645483967	1.94270684665994	1.90034650544815	1.98668411503668	1.98792385973667	1.90074171248393	1.85043700770765	3.24173961730848	1.9083985572022	1.98077939959919	2.00967540364176	1.93116069129458	2.14558077505215	1.98393975291745	1.91834539773728	1.98475715986218	2.06947167253744	2.04964194487723	1.96178673524665	1.99289847392749	1.98325229092935	1.99386566892233	1.91409508697323	1.97105524841816	1.95852591160896	1.99110349922117	2.01093746120311	1.9597480848273	2.00940992133595	1.98738063897234	1.97488441094557	1.99206982307753	1.99261432556018	1.96505801347381	2.02029014427203	1.91409508697323	1.93866361922133	2.03167299726176	2.01205801665799	1.94405389523088	1.94486257266477	1.94607621958952	1.99013764411435	1.954186576381	1.9999480156368
1	201949533	201949533	1.9923460017366	1.96327531636375	1.94580645483967	1.94270684665994	1.90034650544815	1.98668411503668	1.98792385973667	1.90074171248393	1.85043700770765	3.24173961730848	1.9083985572022	1.98077939959919	2.00967540364176	1.93116069129458	2.14558077505215	1.98393975291745	1.91834539773728	1.98475715986218	2.06947167253744	2.04964194487723	1.96178673524665	1.99289847392749	1.98325229092935	1.99386566892233	1.91409508697323	1.97105524841816	1.95852591160896	1.99110349922117	2.01093746120311	1.9597480848273	2.00940992133595	1.98738063897234	1.97488441094557	1.99206982307753	1.99261432556018	1.96505801347381	2.02029014427203	1.91409508697323	1.93866361922133	2.03167299726176	2.01205801665799	1.94405389523088	1.94486257266477	1.94607621958952	1.99013764411435	1.954186576381	1.9999480156368
1	202584523	202584523	1.9923460017366	1.96327531636375	1.94580645483967	1.94270684665994	1.90034650544815	1.98668411503668	1.98792385973667	1.90074171248393	1.85043700770765	3.24173961730848	1.9083985572022	1.98077939959919	2.00967540364176	1.93116069129458	2.14558077505215	1.98393975291745	1.91834539773728	1.98475715986218	2.06947167253744	2.04964194487723	1.96178673524665	1.99289847392749	1.98325229092935	1.99386566892233	1.91409508697323	1.97105524841816	1.95852591160896	1.99110349922117	2.01093746120311	1.9597480848273	2.00940992133595	1.98738063897234	1.97488441094557	1.99206982307753	1.99261432556018	1.96505801347381	2.02029014427203	1.91409508697323	1.93866361922133	2.03167299726176	2.01205801665799	1.94405389523088	1.94486257266477	1.94607621958952	1.99013764411435	1.954186576381	1.9999480156368
1	203140598	203140598	1.9923460017366	1.96327531636375	1.94580645483967	1.94270684665994	1.90034650544815	1.98668411503668	1.98792385973667	1.90074171248393	1.85043700770765	3.24173961730848	1.9083985572022	1.98077939959919	2.00967540364176	1.93116069129458	2.14558077505215	1.98393975291745	1.91834539773728	1.98475715986218	2.06947167253744	2.04964194487723	1.96178673524665	1.99289847392749	1.98325229092935	1.99386566892233	1.91409508697323	1.97105524841816	1.95852591160896	1.99110349922117	2.01093746120311	1.9597480848273	2.00940992133595	1.98738063897234	1.97488441094557	1.99206982307753	1.99261432556018	1.96505801347381	2.02029014427203	1.91409508697323	1.93866361922133	2.03167299726176	2.01205801665799	1.94405389523088	1.94486257266477	1.94607621958952	1.99013764411435	1.954186576381	1.9999480156368
1	203696988	203696988	1.9923460017366	1.96327531636375	1.94580645483967	1.94270684665994	1.90034650544815	1.98668411503668	1.98792385973667	1.90074171248393	1.85043700770765	3.24173961730848	1.9083985572022	1.98077939959919	2.00967540364176	1.93116069129458	2.14558077505215	1.98393975291745	1.91834539773728	1.98475715986218	2.06947167253744	2.04964194487723	1.96178673524665	1.99289847392749	1.98325229092935	1.99386566892233	1.91409508697323	1.97105524841816	1.95852591160896	1.99110349922117	2.01093746120311	1.9597480848273	2.00940992133595	1.98738063897234	1.97488441094557	1.99206982307753	1.99261432556018	1.96505801347381	2.02029014427203	1.91409508697323	1.93866361922133	2.03167299726176	2.01205801665799	1.94405389523088	1.94486257266477	1.94607621958952	1.99013764411435	1.954186576381	1.9999480156368
1	204271279	204271279	1.9923460017366	1.96327531636375	1.94580645483967	1.94270684665994	1.90034650544815	1.98668411503668	1.98792385973667	1.90074171248393	1.85043700770765	3.24173961730848	1.9083985572022	1.98077939959919	2.00967540364176	1.93116069129458	2.14558077505215	1.98393975291745	1.91834539773728	1.98475715986218	2.06947167253744	2.04964194487723	1.96178673524665	1.99289847392749	1.98325229092935	1.99386566892233	1.91409508697323	1.97105524841816	1.95852591160896	1.99110349922117	1.5085727276224	1.9597480848273	2.00940992133595	1.98738063897234	1.97488441094557	1.99206982307753	1.99261432556018	1.96505801347381	2.02029014427203	1.91409508697323	1.93866361922133	2.03167299726176	2.01205801665799	1.94405389523088	1.94486257266477	1.94607621958952	1.99013764411435	1.954186576381	1.9999480156368
1	204806017	204806017	1.9923460017366	1.96327531636375	1.94580645483967	1.94270684665994	1.90034650544815	1.98668411503668	1.98792385973667	1.90074171248393	1.85043700770765	3.24173961730848	1.9083985572022	1.98077939959919	2.00967540364176	1.93116069129458	2.14558077505215	1.98393975291745	1.91834539773728	1.98475715986218	2.06947167253744	2.04964194487723	1.96178673524665	1.99289847392749	1.98325229092935	1.99386566892233	1.91409508697323	1.97105524841816	1.95852591160896	1.99110349922117	1.5085727276224	1.9597480848273	2.00940992133595	1.98738063897234	1.97488441094557	1.99206982307753	1.99261432556018	1.96505801347381	2.02029014427203	1.91409508697323	1.93866361922133	2.03167299726176	2.01205801665799	1.94405389523088	1.94486257266477	1.94607621958952	1.99013764411435	1.954186576381	1.9999480156368
1	205348127	205348127	1.9923460017366	1.96327531636375	1.94580645483967	1.94270684665994	1.90034650544815	1.98668411503668	1.98792385973667	1.90074171248393	1.85043700770765	2.08893588871268	1.9083985572022	1.98077939959919	2.00967540364176	1.93116069129458	2.14558077505215	1.98393975291745	1.91834539773728	1.98475715986218	2.06947167253744	2.04964194487723	1.96178673524665	1.99289847392749	1.98325229092935	1.99386566892233	1.91409508697323	1.97105524841816	1.95852591160896	1.99110349922117	1.5085727276224	1.9597480848273	2.00940992133595	1.98738063897234	1.97488441094557	1.99206982307753	1.99261432556018	1.96505801347381	2.02029014427203	1.91409508697323	1.93866361922133	2.03167299726176	2.01205801665799	1.94405389523088	1.94486257266477	1.94607621958952	1.99013764411435	1.954186576381	1.9999480156368
1	205915792	205915792	1.9923460017366	1.96327531636375	1.94580645483967	1.94270684665994	1.90034650544815	1.98668411503668	1.98792385973667	1.90074171248393	1.85043700770765	2.08893588871268	1.9083985572022	1.98077939959919	2.00967540364176	1.93116069129458	2.14558077505215	1.98393975291745	1.91834539773728	1.98475715986218	2.06947167253744	2.04964194487723	1.96178673524665	1.99289847392749	1.98325229092935	1.99386566892233	1.91409508697323	1.97105524841816	1.95852591160896	1.99110349922117	1.5085727276224	1.9597480848273	2.00940992133595	1.98738063897234	1.97488441094557	1.99206982307753	1.99261432556018	1.96505801347381	2.02029014427203	1.91409508697323	1.93866361922133	2.03167299726176	2.01205801665799	1.94405389523088	1.94486257266477	1.94607621958952	1.99013764411435	1.954186576381	1.9999480156368
1	206941459	206941459	1.9923460017366	1.96327531636375	1.94580645483967	1.94270684665994	1.90034650544815	1.98668411503668	1.98792385973667	1.90074171248393	1.85043700770765	2.08893588871268	1.9083985572022	1.98077939959919	2.00967540364176	1.93116069129458	2.14558077505215	1.98393975291745	1.91834539773728	1.98475715986218	2.06947167253744	2.04964194487723	1.96178673524665	1.99289847392749	1.98325229092935	1.99386566892233	1.91409508697323	1.97105524841816	1.95852591160896	1.99110349922117	1.5085727276224	1.9597480848273	2.00940992133595	1.98738063897234	1.97488441094557	1.99206982307753	1.99261432556018	1.96505801347381	2.02029014427203	1.91409508697323	1.93866361922133	2.03167299726176	2.01205801665799	1.94405389523088	1.94486257266477	1.94607621958952	1.99013764411435	1.954186576381	1.9999480156368
1	207480087	207480087	1.9923460017366	1.96327531636375	1.94580645483967	1.94270684665994	1.90034650544815	1.98668411503668	1.98792385973667	1.90074171248393	1.85043700770765	2.08893588871268	1.9083985572022	1.98077939959919	2.00967540364176	1.93116069129458	2.14558077505215	1.98393975291745	1.91834539773728	1.98475715986218	2.06947167253744	2.04964194487723	1.96178673524665	1.99289847392749	1.98325229092935	1.99386566892233	1.91409508697323	1.97105524841816	1.95852591160896	1.99110349922117	1.5085727276224	1.9597480848273	2.00940992133595	1.98738063897234	1.97488441094557	1.99206982307753	1.99261432556018	1.96505801347381	2.02029014427203	1.91409508697323	1.93866361922133	2.03167299726176	2.01205801665799	1.94405389523088	1.94486257266477	1.94607621958952	1.99013764411435	1.954186576381	1.9999480156368
1	208090090	208090090	1.9923460017366	1.96327531636375	1.94580645483967	1.94270684665994	1.90034650544815	1.98668411503668	1.98792385973667	1.90074171248393	1.85043700770765	2.08893588871268	1.9083985572022	1.98077939959919	2.00967540364176	1.93116069129458	2.14558077505215	1.98393975291745	1.91834539773728	1.98475715986218	2.06947167253744	2.04964194487723	1.96178673524665	1.99289847392749	1.98325229092935	1.99386566892233	1.91409508697323	1.97105524841816	1.95852591160896	1.99110349922117	1.5085727276224	1.9597480848273	2.00940992133595	1.98738063897234	1.97488441094557	1.99206982307753	1.99261432556018	1.96505801347381	2.02029014427203	1.91409508697323	1.93866361922133	2.03167299726176	2.01205801665799	1.94405389523088	1.94486257266477	1.94607621958952	1.99013764411435	1.954186576381	1.9999480156368
1	208603812	208603812	1.9923460017366	1.96327531636375	1.94580645483967	1.94270684665994	1.90034650544815	1.98668411503668	1.98792385973667	1.90074171248393	1.85043700770765	2.08893588871268	1.9083985572022	1.98077939959919	2.00967540364176	1.93116069129458	2.14558077505215	1.98393975291745	1.91834539773728	1.98475715986218	2.06947167253744	2.04964194487723	1.96178673524665	1.99289847392749	1.98325229092935	1.99386566892233	1.91409508697323	1.97105524841816	1.95852591160896	1.99110349922117	1.5085727276224	1.9597480848273	2.00940992133595	1.98738063897234	1.97488441094557	1.99206982307753	1.99261432556018	1.96505801347381	2.02029014427203	1.91409508697323	1.93866361922133	2.03167299726176	2.01205801665799	1.94405389523088	1.94486257266477	1.94607621958952	1.99013764411435	1.954186576381	1.9999480156368
1	209136854	209136854	1.9923460017366	1.96327531636375	1.94580645483967	1.94270684665994	1.90034650544815	1.98668411503668	1.98792385973667	1.90074171248393	1.85043700770765	2.08893588871268	1.9083985572022	1.98077939959919	2.00967540364176	1.93116069129458	2.14558077505215	1.98393975291745	1.91834539773728	1.98475715986218	2.06947167253744	2.04964194487723	1.96178673524665	1.99289847392749	1.98325229092935	1.99386566892233	1.91409508697323	1.97105524841816	1.95852591160896	1.99110349922117	1.5085727276224	1.9597480848273	2.00940992133595	1.98738063897234	1.97488441094557	1.99206982307753	1.99261432556018	1.96505801347381	2.02029014427203	1.91409508697323	1.93866361922133	2.03167299726176	2.01205801665799	1.94405389523088	1.94486257266477	1.94607621958952	1.99013764411435	1.954186576381	1.9999480156368
1	209675409	209675409	1.9923460017366	1.96327531636375	1.94580645483967	1.94270684665994	1.90034650544815	1.98668411503668	1.98792385973667	1.90074171248393	1.85043700770765	2.08893588871268	1.9083985572022	1.98077939959919	2.00967540364176	1.93116069129458	2.14558077505215	1.98393975291745	1.91834539773728	1.98475715986218	2.06947167253744	2.04964194487723	1.96178673524665	1.99289847392749	1.98325229092935	1.99386566892233	1.91409508697323	1.97105524841816	1.95852591160896	1.99110349922117	1.5085727276224	1.9597480848273	2.00940992133595	1.98738063897234	1.97488441094557	1.99206982307753	1.99261432556018	1.96505801347381	2.02029014427203	1.91409508697323	1.93866361922133	2.03167299726176	2.01205801665799	1.94405389523088	1.94486257266477	1.94607621958952	1.99013764411435	1.954186576381	1.9999480156368
1	210209516	210209516	1.9923460017366	1.96327531636375	1.94580645483967	1.94270684665994	1.90034650544815	1.98668411503668	1.98792385973667	1.90074171248393	1.85043700770765	3.00417366719061	1.9083985572022	1.98077939959919	2.00967540364176	1.93116069129458	2.14558077505215	1.98393975291745	1.91834539773728	1.98475715986218	2.06947167253744	2.04964194487723	1.96178673524665	1.99289847392749	1.98325229092935	1.99386566892233	1.91409508697323	1.97105524841816	1.95852591160896	1.99110349922117	1.07547069613914	1.9597480848273	2.00940992133595	1.98738063897234	1.97488441094557	1.99206982307753	1.99261432556018	1.96505801347381	2.02029014427203	1.91409508697323	1.93866361922133	2.03167299726176	2.01205801665799	1.94405389523088	1.94486257266477	1.94607621958952	1.99013764411435	1.954186576381	1.9999480156368
1	210753871	210753871	1.9923460017366	1.96327531636375	1.94580645483967	1.94270684665994	1.90034650544815	1.98668411503668	1.98792385973667	1.90074171248393	1.85043700770765	3.00417366719061	1.9083985572022	1.98077939959919	2.00967540364176	1.93116069129458	2.14558077505215	1.98393975291745	1.91834539773728	1.98475715986218	2.06947167253744	2.04964194487723	1.96178673524665	1.99289847392749	1.98325229092935	1.99386566892233	1.91409508697323	1.97105524841816	1.95852591160896	1.99110349922117	1.07547069613914	1.9597480848273	2.00940992133595	1.98738063897234	1.97488441094557	1.99206982307753	1.99261432556018	1.96505801347381	2.02029014427203	1.91409508697323	1.93866361922133	2.03167299726176	2.01205801665799	1.94405389523088	1.94486257266477	1.94607621958952	1.99013764411435	1.954186576381	1.9999480156368
1	211323557	211323557	1.9923460017366	1.96327531636375	1.94580645483967	1.94270684665994	1.90034650544815	1.98668411503668	1.98792385973667	1.90074171248393	1.85043700770765	3.00417366719061	1.9083985572022	1.98077939959919	2.00967540364176	1.93116069129458	2.14558077505215	1.98393975291745	1.91834539773728	1.98475715986218	2.06947167253744	2.04964194487723	1.96178673524665	1.99289847392749	1.98325229092935	1.99386566892233	1.91409508697323	1.97105524841816	1.95852591160896	1.99110349922117	1.07547069613914	1.9597480848273	2.00940992133595	1.98738063897234	1.97488441094557	1.99206982307753	1.99261432556018	1.96505801347381	2.02029014427203	1.91409508697323	1.93866361922133	2.03167299726176	2.01205801665799	1.94405389523088	1.94486257266477	1.94607621958952	1.99013764411435	1.954186576381	1.9999480156368
1	211903097	211903097	1.9923460017366	1.96327531636375	1.94580645483967	1.94270684665994	1.90034650544815	1.98668411503668	1.98792385973667	1.90074171248393	1.85043700770765	3.00417366719061	1.9083985572022	1.98077939959919	2.00967540364176	1.93116069129458	2.14558077505215	1.98393975291745	1.91834539773728	1.98475715986218	2.06947167253744	2.04964194487723	1.96178673524665	1.99289847392749	1.98325229092935	1.99386566892233	1.91409508697323	1.97105524841816	1.95852591160896	1.99110349922117	1.07547069613914	1.9597480848273	2.00940992133595	1.98738063897234	1.97488441094557	1.99206982307753	1.99261432556018	1.96505801347381	2.02029014427203	1.91409508697323	1.93866361922133	2.03167299726176	2.01205801665799	1.94405389523088	1.94486257266477	1.94607621958952	1.99013764411435	1.954186576381	1.9999480156368
1	212462719	212462719	1.9923460017366	1.96327531636375	1.94580645483967	1.94270684665994	1.90034650544815	1.98668411503668	1.98792385973667	1.90074171248393	1.85043700770765	3.00417366719061	1.9083985572022	1.98077939959919	2.00967540364176	1.93116069129458	2.14558077505215	1.98393975291745	1.91834539773728	1.98475715986218	2.06947167253744	2.04964194487723	1.96178673524665	1.99289847392749	1.98325229092935	1.99386566892233	1.91409508697323	1.97105524841816	1.95852591160896	1.99110349922117	1.07547069613914	1.9597480848273	2.00940992133595	1.98738063897234	1.97488441094557	1.99206982307753	1.99261432556018	1.96505801347381	2.02029014427203	1.91409508697323	1.93866361922133	2.03167299726176	2.01205801665799	1.94405389523088	1.94486257266477	1.94607621958952	1.99013764411435	1.954186576381	1.9999480156368
1	213030587	213030587	1.9923460017366	1.96327531636375	1.94580645483967	1.94270684665994	1.90034650544815	1.98668411503668	1.98792385973667	1.90074171248393	1.85043700770765	3.00417366719061	1.9083985572022	1.98077939959919	2.00967540364176	1.93116069129458	2.14558077505215	1.98393975291745	1.91834539773728	1.98475715986218	2.06947167253744	2.04964194487723	1.96178673524665	1.99289847392749	1.98325229092935	1.99386566892233	1.91409508697323	1.97105524841816	1.95852591160896	1.99110349922117	1.07547069613914	1.9597480848273	2.00940992133595	1.98738063897234	1.97488441094557	1.99206982307753	1.99261432556018	1.96505801347381	2.02029014427203	1.91409508697323	1.93866361922133	2.03167299726176	2.01205801665799	1.94405389523088	1.94486257266477	1.94607621958952	1.99013764411435	1.954186576381	1.9999480156368
1	213593663	213593663	1.9923460017366	1.96327531636375	1.94580645483967	1.94270684665994	1.90034650544815	1.98668411503668	1.98792385973667	1.90074171248393	1.85043700770765	3.00417366719061	1.9083985572022	1.98077939959919	2.00967540364176	1.93116069129458	2.14558077505215	1.98393975291745	1.91834539773728	1.98475715986218	2.06947167253744	2.04964194487723	1.96178673524665	1.99289847392749	1.98325229092935	1.99386566892233	1.91409508697323	1.97105524841816	1.95852591160896	1.99110349922117	1.07547069613914	1.9597480848273	2.00940992133595	1.98738063897234	1.97488441094557	1.99206982307753	1.99261432556018	1.96505801347381	2.02029014427203	1.91409508697323	1.93866361922133	2.03167299726176	2.01205801665799	1.94405389523088	1.94486257266477	1.94607621958952	1.99013764411435	1.954186576381	1.9999480156368
1	214127585	214127585	1.9923460017366	1.96327531636375	1.94580645483967	1.94270684665994	1.90034650544815	1.98668411503668	1.98792385973667	1.90074171248393	1.85043700770765	3.00417366719061	1.9083985572022	1.98077939959919	2.00967540364176	1.93116069129458	2.14558077505215	1.98393975291745	1.91834539773728	1.98475715986218	2.06947167253744	2.04964194487723	1.96178673524665	1.99289847392749	1.98325229092935	1.99386566892233	1.91409508697323	1.97105524841816	1.95852591160896	1.99110349922117	1.07547069613914	1.9597480848273	2.00940992133595	1.98738063897234	1.97488441094557	1.99206982307753	1.99261432556018	1.96505801347381	2.02029014427203	1.91409508697323	1.93866361922133	2.03167299726176	2.01205801665799	1.94405389523088	1.94486257266477	1.94607621958952	1.99013764411435	1.954186576381	1.9999480156368
1	214652073	214652073	1.9923460017366	1.96327531636375	1.94580645483967	1.94270684665994	1.90034650544815	1.98668411503668	1.98792385973667	1.90074171248393	1.85043700770765	3.00417366719061	1.9083985572022	1.98077939959919	2.00967540364176	1.93116069129458	2.14558077505215	1.98393975291745	1.91834539773728	1.98475715986218	2.06947167253744	2.04964194487723	1.96178673524665	1.99289847392749	1.98325229092935	1.99386566892233	1.91409508697323	1.97105524841816	1.95852591160896	1.99110349922117	1.07547069613914	1.9597480848273	2.00940992133595	1.98738063897234	1.97488441094557	1.99206982307753	1.99261432556018	1.96505801347381	2.02029014427203	1.91409508697323	1.93866361922133	2.03167299726176	2.01205801665799	1.94405389523088	1.94486257266477	1.94607621958952	1.99013764411435	1.954186576381	1.9999480156368
1	215199454	215199454	1.9923460017366	1.96327531636375	1.94580645483967	1.94270684665994	1.90034650544815	1.98668411503668	1.98792385973667	1.90074171248393	1.85043700770765	3.00417366719061	1.9083985572022	1.98077939959919	2.00967540364176	1.93116069129458	2.14558077505215	1.98393975291745	1.91834539773728	1.98475715986218	2.06947167253744	2.04964194487723	1.96178673524665	1.99289847392749	1.98325229092935	1.99386566892233	1.91409508697323	1.97105524841816	1.95852591160896	1.99110349922117	1.07547069613914	1.9597480848273	2.00940992133595	1.98738063897234	1.97488441094557	1.99206982307753	1.99261432556018	1.96505801347381	2.02029014427203	1.91409508697323	1.93866361922133	2.03167299726176	2.01205801665799	1.94405389523088	1.94486257266477	1.94607621958952	1.99013764411435	1.954186576381	1.9999480156368
1	215740043	215740043	1.9923460017366	1.96327531636375	1.94580645483967	1.94270684665994	1.90034650544815	1.98668411503668	1.98792385973667	1.90074171248393	1.85043700770765	3.00417366719061	1.9083985572022	1.98077939959919	2.00967540364176	1.93116069129458	2.14558077505215	1.98393975291745	1.91834539773728	1.98475715986218	2.06947167253744	2.04964194487723	1.96178673524665	1.99289847392749	1.98325229092935	1.99386566892233	1.91409508697323	1.97105524841816	1.95852591160896	1.99110349922117	1.07547069613914	1.9597480848273	2.00940992133595	1.98738063897234	1.97488441094557	1.99206982307753	1.99261432556018	1.96505801347381	2.02029014427203	1.91409508697323	1.93866361922133	2.03167299726176	2.01205801665799	1.94405389523088	1.94486257266477	1.94607621958952	1.99013764411435	1.954186576381	1.9999480156368
1	216273765	216273765	1.9923460017366	1.96327531636375	1.94580645483967	1.94270684665994	1.90034650544815	1.98668411503668	1.98792385973667	1.90074171248393	1.85043700770765	1.98407727390812	1.9083985572022	1.98077939959919	2.00967540364176	1.93116069129458	2.14558077505215	1.98393975291745	1.91834539773728	1.98475715986218	2.06947167253744	2.04964194487723	1.96178673524665	1.99289847392749	1.98325229092935	1.99386566892233	1.91409508697323	1.97105524841816	1.95852591160896	1.99110349922117	1.07547069613914	1.9597480848273	2.00940992133595	1.98738063897234	1.97488441094557	1.99206982307753	1.99261432556018	1.96505801347381	2.02029014427203	1.91409508697323	1.93866361922133	2.03167299726176	2.01205801665799	1.94405389523088	1.94486257266477	1.94607621958952	1.99013764411435	1.954186576381	1.9999480156368
1	216801060	216801060	1.9923460017366	1.96327531636375	1.94580645483967	1.94270684665994	1.90034650544815	1.98668411503668	1.98792385973667	1.90074171248393	1.85043700770765	1.98407727390812	1.9083985572022	1.98077939959919	2.00967540364176	1.93116069129458	2.14558077505215	1.98393975291745	1.91834539773728	1.98475715986218	2.06947167253744	2.04964194487723	1.96178673524665	1.99289847392749	1.98325229092935	1.99386566892233	1.91409508697323	1.97105524841816	1.95852591160896	1.99110349922117	1.07547069613914	1.9597480848273	2.00940992133595	1.98738063897234	1.97488441094557	1.99206982307753	1.99261432556018	1.96505801347381	2.02029014427203	1.91409508697323	1.93866361922133	2.03167299726176	2.01205801665799	1.94405389523088	1.94486257266477	1.94607621958952	1.99013764411435	1.954186576381	1.9999480156368
1	217315246	217315246	1.9923460017366	1.96327531636375	1.94580645483967	1.94270684665994	1.90034650544815	1.98668411503668	1.98792385973667	1.90074171248393	1.85043700770765	1.98407727390812	1.9083985572022	1.98077939959919	2.00967540364176	1.93116069129458	2.14558077505215	1.98393975291745	1.91834539773728	1.98475715986218	2.06947167253744	2.04964194487723	1.96178673524665	1.99289847392749	1.98325229092935	1.99386566892233	1.91409508697323	1.97105524841816	1.95852591160896	1.99110349922117	1.07547069613914	1.9597480848273	2.00940992133595	1.98738063897234	1.97488441094557	1.99206982307753	1.99261432556018	1.96505801347381	2.02029014427203	1.91409508697323	1.93866361922133	2.03167299726176	2.01205801665799	1.94405389523088	1.94486257266477	1.94607621958952	1.99013764411435	1.954186576381	1.9999480156368
1	217851577	217851577	1.9923460017366	1.96327531636375	1.94580645483967	1.94270684665994	1.90034650544815	1.98668411503668	1.98792385973667	1.90074171248393	1.85043700770765	1.98407727390812	1.9083985572022	1.98077939959919	2.00967540364176	1.93116069129458	2.14558077505215	1.98393975291745	1.91834539773728	1.98475715986218	2.06947167253744	2.04964194487723	1.96178673524665	1.99289847392749	1.98325229092935	1.99386566892233	1.91409508697323	1.97105524841816	1.95852591160896	1.99110349922117	1.07547069613914	1.9597480848273	2.00940992133595	1.98738063897234	1.97488441094557	1.99206982307753	1.99261432556018	1.96505801347381	2.02029014427203	1.91409508697323	1.93866361922133	2.03167299726176	2.01205801665799	1.94405389523088	1.94486257266477	1.94607621958952	1.99013764411435	1.954186576381	1.9999480156368
1	218390083	218390083	1.9923460017366	1.96327531636375	1.94580645483967	1.94270684665994	1.90034650544815	1.98668411503668	1.98792385973667	1.90074171248393	1.85043700770765	1.98407727390812	1.9083985572022	1.98077939959919	2.00967540364176	1.93116069129458	2.14558077505215	1.98393975291745	1.91834539773728	1.98475715986218	2.06947167253744	2.04964194487723	1.96178673524665	1.99289847392749	1.98325229092935	1.99386566892233	1.91409508697323	1.97105524841816	1.95852591160896	1.99110349922117	1.07547069613914	1.9597480848273	2.00940992133595	1.98738063897234	1.97488441094557	1.99206982307753	1.99261432556018	1.96505801347381	2.02029014427203	1.91409508697323	1.93866361922133	2.03167299726176	2.01205801665799	1.94405389523088	1.94486257266477	1.94607621958952	1.99013764411435	1.954186576381	1.9999480156368
1	218933669	218933669	1.9923460017366	1.96327531636375	1.94580645483967	1.94270684665994	1.90034650544815	1.98668411503668	1.98792385973667	1.90074171248393	1.85043700770765	1.98407727390812	1.9083985572022	1.98077939959919	2.00967540364176	1.93116069129458	2.14558077505215	1.98393975291745	1.91834539773728	1.98475715986218	2.06947167253744	2.04964194487723	1.96178673524665	1.99289847392749	1.98325229092935	1.99386566892233	1.91409508697323	1.97105524841816	1.95852591160896	1.99110349922117	1.07547069613914	1.9597480848273	2.00940992133595	1.98738063897234	1.97488441094557	1.99206982307753	1.99261432556018	1.96505801347381	2.02029014427203	1.91409508697323	1.93866361922133	2.03167299726176	2.01205801665799	1.94405389523088	1.94486257266477	1.94607621958952	1.99013764411435	1.954186576381	1.9999480156368
1	219457932	219457932	1.9923460017366	1.96327531636375	1.94580645483967	1.94270684665994	1.90034650544815	1.98668411503668	1.98792385973667	1.90074171248393	1.85043700770765	1.98407727390812	1.9083985572022	1.98077939959919	2.00967540364176	1.93116069129458	2.14558077505215	1.98393975291745	1.91834539773728	1.98475715986218	2.06947167253744	2.04964194487723	1.96178673524665	1.99289847392749	1.98325229092935	1.99386566892233	1.91409508697323	1.97105524841816	1.95852591160896	1.99110349922117	1.07547069613914	1.9597480848273	2.00940992133595	1.98738063897234	1.97488441094557	1.99206982307753	1.99261432556018	1.96505801347381	2.02029014427203	1.91409508697323	1.93866361922133	2.03167299726176	2.01205801665799	1.94405389523088	1.94486257266477	1.94607621958952	1.99013764411435	1.954186576381	1.9999480156368
1	220007585	220007585	1.9923460017366	1.96327531636375	1.94580645483967	1.94270684665994	1.90034650544815	1.98668411503668	1.98792385973667	1.90074171248393	1.85043700770765	1.98407727390812	1.9083985572022	1.98077939959919	2.00967540364176	1.93116069129458	2.14558077505215	1.98393975291745	1.91834539773728	1.98475715986218	2.06947167253744	2.04964194487723	1.96178673524665	1.99289847392749	1.98325229092935	1.99386566892233	1.91409508697323	1.97105524841816	1.95852591160896	1.99110349922117	1.78830496782037	1.9597480848273	2.00940992133595	1.98738063897234	1.97488441094557	1.99206982307753	1.99261432556018	1.96505801347381	2.02029014427203	1.91409508697323	1.93866361922133	2.03167299726176	2.01205801665799	1.94405389523088	1.94486257266477	1.94607621958952	1.99013764411435	1.954186576381	1.9999480156368
1	220582350	220582350	1.9923460017366	1.96327531636375	1.94580645483967	1.94270684665994	1.90034650544815	1.98668411503668	1.98792385973667	1.90074171248393	1.85043700770765	1.98407727390812	1.9083985572022	1.98077939959919	2.00967540364176	1.93116069129458	2.14558077505215	1.98393975291745	1.91834539773728	1.98475715986218	2.06947167253744	2.04964194487723	1.96178673524665	1.99289847392749	1.98325229092935	1.99386566892233	1.91409508697323	1.97105524841816	1.95852591160896	1.99110349922117	1.78830496782037	1.9597480848273	2.00940992133595	1.98738063897234	1.97488441094557	1.99206982307753	1.99261432556018	1.96505801347381	2.02029014427203	1.91409508697323	1.93866361922133	2.03167299726176	2.01205801665799	1.94405389523088	1.94486257266477	1.94607621958952	1.99013764411435	1.954186576381	1.9999480156368
1	221125133	221125133	1.9923460017366	1.96327531636375	1.94580645483967	1.94270684665994	1.90034650544815	1.98668411503668	1.98792385973667	1.90074171248393	1.85043700770765	1.98407727390812	1.9083985572022	1.98077939959919	2.00967540364176	1.93116069129458	2.14558077505215	1.98393975291745	1.91834539773728	1.98475715986218	2.06947167253744	2.04964194487723	1.96178673524665	1.99289847392749	1.98325229092935	1.99386566892233	1.91409508697323	1.97105524841816	1.95852591160896	1.99110349922117	1.78830496782037	1.9597480848273	2.00940992133595	1.98738063897234	1.97488441094557	1.99206982307753	1.99261432556018	1.96505801347381	2.02029014427203	1.91409508697323	1.93866361922133	2.03167299726176	2.01205801665799	1.94405389523088	1.94486257266477	1.94607621958952	1.99013764411435	1.954186576381	1.9999480156368
1	221665670	221665670	1.9923460017366	1.96327531636375	1.94580645483967	1.94270684665994	1.90034650544815	1.98668411503668	1.98792385973667	1.90074171248393	1.85043700770765	1.98407727390812	1.9083985572022	1.98077939959919	2.00967540364176	1.93116069129458	2.14558077505215	1.98393975291745	1.91834539773728	1.98475715986218	2.06947167253744	2.04964194487723	1.96178673524665	1.99289847392749	1.98325229092935	1.99386566892233	1.91409508697323	1.97105524841816	1.95852591160896	1.99110349922117	1.78830496782037	1.9597480848273	2.00940992133595	1.98738063897234	1.97488441094557	1.99206982307753	1.99261432556018	1.96505801347381	2.02029014427203	1.91409508697323	1.93866361922133	2.03167299726176	2.01205801665799	1.94405389523088	1.94486257266477	1.94607621958952	1.99013764411435	1.954186576381	1.9999480156368
1	222196518	222196518	1.9923460017366	1.96327531636375	1.94580645483967	1.94270684665994	1.90034650544815	1.98668411503668	1.98792385973667	1.90074171248393	1.85043700770765	1.98407727390812	1.9083985572022	1.98077939959919	2.00967540364176	1.93116069129458	2.14558077505215	1.98393975291745	1.91834539773728	1.98475715986218	2.06947167253744	2.04964194487723	1.96178673524665	1.99289847392749	1.98325229092935	1.99386566892233	1.91409508697323	1.97105524841816	1.95852591160896	1.99110349922117	1.78830496782037	1.9597480848273	2.00940992133595	1.98738063897234	1.97488441094557	1.99206982307753	1.99261432556018	1.96505801347381	2.02029014427203	1.91409508697323	1.93866361922133	2.03167299726176	2.01205801665799	1.94405389523088	1.94486257266477	1.94607621958952	1.99013764411435	1.954186576381	1.9999480156368
1	222780181	222780181	1.9923460017366	1.96327531636375	1.94580645483967	1.94270684665994	1.90034650544815	1.98668411503668	1.98792385973667	1.90074171248393	1.85043700770765	1.98407727390812	1.9083985572022	1.98077939959919	2.00967540364176	1.93116069129458	2.14558077505215	1.98393975291745	1.91834539773728	1.98475715986218	2.06947167253744	2.04964194487723	1.96178673524665	1.99289847392749	1.98325229092935	1.99386566892233	1.91409508697323	1.97105524841816	1.95852591160896	1.99110349922117	1.78830496782037	1.9597480848273	2.00940992133595	1.98738063897234	1.97488441094557	1.99206982307753	1.99261432556018	1.96505801347381	2.02029014427203	1.91409508697323	1.93866361922133	2.03167299726176	2.01205801665799	1.94405389523088	1.94486257266477	1.94607621958952	1.99013764411435	1.954186576381	1.9999480156368
1	223333671	223333671	1.9923460017366	1.96327531636375	1.94580645483967	1.94270684665994	1.90034650544815	1.98668411503668	1.98792385973667	1.90074171248393	1.85043700770765	1.98407727390812	1.9083985572022	1.98077939959919	2.00967540364176	1.93116069129458	2.14558077505215	1.98393975291745	1.91834539773728	1.98475715986218	2.06947167253744	2.04964194487723	1.96178673524665	1.99289847392749	1.98325229092935	1.99386566892233	1.91409508697323	1.97105524841816	1.95852591160896	1.99110349922117	1.78830496782037	1.9597480848273	2.00940992133595	1.98738063897234	1.97488441094557	1.99206982307753	1.99261432556018	1.96505801347381	2.02029014427203	1.91409508697323	1.93866361922133	2.03167299726176	2.01205801665799	1.94405389523088	1.94486257266477	1.94607621958952	1.99013764411435	1.954186576381	1.9999480156368
1	223962622	223962622	1.9923460017366	1.96327531636375	1.94580645483967	1.94270684665994	1.90034650544815	1.98668411503668	1.98792385973667	1.90074171248393	1.85043700770765	1.98407727390812	1.9083985572022	1.98077939959919	2.00967540364176	1.93116069129458	2.14558077505215	1.98393975291745	1.91834539773728	1.98475715986218	2.06947167253744	2.04964194487723	1.96178673524665	1.99289847392749	1.98325229092935	1.99386566892233	1.91409508697323	1.97105524841816	1.95852591160896	1.99110349922117	1.78830496782037	1.9597480848273	2.00940992133595	1.98738063897234	1.97488441094557	1.99206982307753	1.99261432556018	1.96505801347381	2.02029014427203	1.91409508697323	1.93866361922133	2.03167299726176	2.01205801665799	1.94405389523088	1.94486257266477	1.94607621958952	1.99013764411435	1.954186576381	1.9999480156368
1	224669215	224669215	1.9923460017366	1.96327531636375	1.94580645483967	1.94270684665994	1.90034650544815	1.98668411503668	1.98792385973667	1.90074171248393	1.85043700770765	1.98407727390812	1.9083985572022	1.98077939959919	2.00967540364176	1.93116069129458	2.14558077505215	1.98393975291745	1.91834539773728	1.98475715986218	2.06947167253744	2.04964194487723	1.96178673524665	1.99289847392749	1.98325229092935	1.99386566892233	1.91409508697323	1.97105524841816	1.95852591160896	1.99110349922117	1.78830496782037	1.9597480848273	2.00940992133595	1.98738063897234	1.97488441094557	1.99206982307753	1.99261432556018	1.96505801347381	2.02029014427203	1.91409508697323	1.93866361922133	2.03167299726176	2.01205801665799	1.94405389523088	1.94486257266477	1.94607621958952	1.99013764411435	1.954186576381	1.9999480156368
1	225218729	225218729	1.9923460017366	1.96327531636375	1.94580645483967	1.94270684665994	1.90034650544815	1.98668411503668	1.98792385973667	1.90074171248393	1.85043700770765	1.98407727390812	1.9083985572022	1.98077939959919	2.00967540364176	1.93116069129458	2.14558077505215	1.98393975291745	1.91834539773728	1.98475715986218	2.06947167253744	2.04964194487723	1.96178673524665	1.99289847392749	1.98325229092935	1.99386566892233	1.91409508697323	1.97105524841816	1.95852591160896	1.99110349922117	1.78830496782037	1.9597480848273	2.00940992133595	1.98738063897234	1.97488441094557	1.99206982307753	1.99261432556018	1.96505801347381	2.02029014427203	1.91409508697323	1.93866361922133	2.03167299726176	2.01205801665799	1.94405389523088	1.94486257266477	1.94607621958952	1.99013764411435	1.954186576381	1.9999480156368
1	225798513	225798513	1.9923460017366	1.96327531636375	1.94580645483967	1.94270684665994	1.90034650544815	1.98668411503668	1.98792385973667	1.90074171248393	1.85043700770765	1.98407727390812	1.9083985572022	1.98077939959919	2.00967540364176	1.93116069129458	2.14558077505215	1.98393975291745	1.91834539773728	1.98475715986218	2.06947167253744	2.04964194487723	1.96178673524665	1.99289847392749	1.98325229092935	1.99386566892233	1.91409508697323	1.97105524841816	1.95852591160896	1.99110349922117	1.78830496782037	1.9597480848273	2.00940992133595	1.98738063897234	1.97488441094557	1.99206982307753	1.99261432556018	1.96505801347381	2.02029014427203	1.91409508697323	1.93866361922133	2.03167299726176	2.01205801665799	1.94405389523088	1.94486257266477	1.94607621958952	1.99013764411435	1.954186576381	1.9999480156368
1	226389464	226389464	1.9923460017366	1.96327531636375	1.94580645483967	1.94270684665994	1.90034650544815	1.98668411503668	1.98792385973667	1.90074171248393	1.85043700770765	1.98407727390812	1.9083985572022	1.98077939959919	2.00967540364176	1.93116069129458	2.14558077505215	1.98393975291745	1.91834539773728	1.98475715986218	2.06947167253744	2.04964194487723	1.96178673524665	1.99289847392749	1.98325229092935	1.99386566892233	1.91409508697323	1.97105524841816	1.95852591160896	1.99110349922117	1.78830496782037	1.9597480848273	2.00940992133595	1.98738063897234	1.97488441094557	1.99206982307753	1.99261432556018	1.96505801347381	2.02029014427203	1.91409508697323	1.93866361922133	2.03167299726176	2.01205801665799	1.94405389523088	1.94486257266477	1.94607621958952	1.99013764411435	1.954186576381	1.9999480156368
1	226936983	226936983	1.9923460017366	1.96327531636375	1.94580645483967	1.94270684665994	1.90034650544815	1.98668411503668	1.98792385973667	1.90074171248393	1.85043700770765	1.98407727390812	1.9083985572022	1.98077939959919	2.00967540364176	1.93116069129458	2.14558077505215	1.98393975291745	1.91834539773728	1.98475715986218	2.06947167253744	2.04964194487723	1.96178673524665	1.99289847392749	1.98325229092935	1.99386566892233	1.91409508697323	1.97105524841816	1.95852591160896	1.99110349922117	1.78830496782037	1.9597480848273	2.00940992133595	1.98738063897234	1.97488441094557	1.99206982307753	1.99261432556018	1.96505801347381	2.02029014427203	1.91409508697323	1.93866361922133	2.03167299726176	2.01205801665799	1.94405389523088	1.94486257266477	1.94607621958952	1.99013764411435	1.954186576381	1.9999480156368
1	227492636	227492636	1.9923460017366	1.96327531636375	1.94580645483967	1.94270684665994	1.90034650544815	1.98668411503668	1.98792385973667	1.90074171248393	1.85043700770765	1.98407727390812	1.9083985572022	1.98077939959919	2.00967540364176	1.93116069129458	2.14558077505215	1.98393975291745	1.91834539773728	1.98475715986218	2.06947167253744	2.04964194487723	1.96178673524665	1.99289847392749	1.98325229092935	1.99386566892233	1.91409508697323	1.97105524841816	1.95852591160896	1.99110349922117	1.78830496782037	1.9597480848273	2.00940992133595	1.98738063897234	1.97488441094557	1.99206982307753	1.99261432556018	1.96505801347381	2.02029014427203	1.91409508697323	1.93866361922133	2.03167299726176	2.01205801665799	1.94405389523088	1.94486257266477	1.94607621958952	1.99013764411435	1.954186576381	1.9999480156368
1	228074772	228074772	1.9923460017366	1.96327531636375	1.94580645483967	1.94270684665994	1.90034650544815	1.98668411503668	1.98792385973667	1.90074171248393	1.85043700770765	1.98407727390812	1.9083985572022	1.98077939959919	2.00967540364176	1.93116069129458	2.14558077505215	1.98393975291745	1.91834539773728	1.98475715986218	2.06947167253744	2.04964194487723	1.96178673524665	1.99289847392749	1.98325229092935	1.99386566892233	1.91409508697323	1.97105524841816	1.95852591160896	1.99110349922117	1.78830496782037	1.9597480848273	2.00940992133595	1.98738063897234	1.97488441094557	1.99206982307753	1.99261432556018	1.96505801347381	2.02029014427203	1.10409361403618	1.93866361922133	2.03167299726176	2.01205801665799	1.94405389523088	1.94486257266477	1.94607621958952	1.99013764411435	1.954186576381	1.9999480156368
1	228616664	228616664	1.9923460017366	1.96327531636375	1.94580645483967	1.94270684665994	1.90034650544815	1.98668411503668	1.98792385973667	1.90074171248393	1.85043700770765	1.98407727390812	1.9083985572022	1.98077939959919	2.00967540364176	1.93116069129458	2.14558077505215	1.98393975291745	1.91834539773728	1.98475715986218	2.06947167253744	2.04964194487723	1.96178673524665	1.99289847392749	1.98325229092935	1.99386566892233	1.91409508697323	1.97105524841816	1.95852591160896	1.99110349922117	1.78830496782037	1.9597480848273	2.00940992133595	1.98738063897234	1.97488441094557	1.99206982307753	1.99261432556018	1.96505801347381	2.02029014427203	1.10409361403618	1.93866361922133	2.03167299726176	2.01205801665799	1.94405389523088	1.94486257266477	1.94607621958952	1.99013764411435	1.954186576381	1.9999480156368
1	229205320	229205320	1.9923460017366	1.96327531636375	1.94580645483967	1.94270684665994	1.90034650544815	1.98668411503668	1.98792385973667	1.90074171248393	1.85043700770765	1.98407727390812	1.9083985572022	1.98077939959919	2.00967540364176	1.93116069129458	2.14558077505215	1.98393975291745	1.91834539773728	1.98475715986218	2.06947167253744	2.04964194487723	1.96178673524665	1.99289847392749	1.98325229092935	1.99386566892233	1.91409508697323	1.97105524841816	1.95852591160896	1.99110349922117	1.78830496782037	1.9597480848273	2.00940992133595	1.98738063897234	1.97488441094557	1.99206982307753	1.99261432556018	1.96505801347381	2.02029014427203	1.10409361403618	1.93866361922133	2.03167299726176	2.01205801665799	1.94405389523088	1.94486257266477	1.94607621958952	1.99013764411435	1.954186576381	1.9999480156368
1	229760926	229760926	1.9923460017366	1.96327531636375	1.94580645483967	1.94270684665994	1.90034650544815	1.98668411503668	1.98792385973667	1.90074171248393	1.85043700770765	1.98407727390812	1.9083985572022	1.98077939959919	2.00967540364176	1.93116069129458	2.14558077505215	1.98393975291745	1.91834539773728	1.98475715986218	2.06947167253744	2.04964194487723	1.96178673524665	1.99289847392749	1.98325229092935	1.99386566892233	1.91409508697323	1.97105524841816	1.95852591160896	1.99110349922117	1.78830496782037	1.9597480848273	2.00940992133595	1.98738063897234	1.97488441094557	1.99206982307753	1.99261432556018	1.96505801347381	2.02029014427203	1.10409361403618	1.93866361922133	2.03167299726176	2.01205801665799	1.94405389523088	1.94486257266477	1.94607621958952	1.99013764411435	1.954186576381	1.9999480156368
1	230291982	230291982	1.9923460017366	1.96327531636375	1.94580645483967	1.94270684665994	1.90034650544815	1.98668411503668	1.98792385973667	1.90074171248393	1.85043700770765	3.56689368522207	1.9083985572022	1.98077939959919	2.00967540364176	1.93116069129458	2.14558077505215	1.98393975291745	1.91834539773728	1.98475715986218	2.06947167253744	2.04964194487723	1.96178673524665	1.99289847392749	1.98325229092935	1.99386566892233	1.91409508697323	1.97105524841816	1.95852591160896	1.99110349922117	1.78830496782037	1.9597480848273	2.00940992133595	1.98738063897234	1.97488441094557	1.99206982307753	1.99261432556018	1.96505801347381	2.02029014427203	1.10409361403618	1.93866361922133	2.03167299726176	2.01205801665799	1.94405389523088	1.94486257266477	1.94607621958952	1.99013764411435	1.954186576381	1.9999480156368
1	230833226	230833226	1.9923460017366	1.96327531636375	1.94580645483967	1.94270684665994	1.90034650544815	1.98668411503668	1.98792385973667	1.90074171248393	1.85043700770765	3.56689368522207	1.9083985572022	1.98077939959919	2.00967540364176	1.93116069129458	2.14558077505215	1.98393975291745	1.91834539773728	1.98475715986218	2.06947167253744	2.04964194487723	1.96178673524665	1.99289847392749	1.98325229092935	1.99386566892233	1.91409508697323	1.97105524841816	1.95852591160896	1.99110349922117	1.78830496782037	1.9597480848273	2.00940992133595	1.98738063897234	1.97488441094557	1.99206982307753	1.99261432556018	1.96505801347381	2.02029014427203	1.10409361403618	1.93866361922133	2.03167299726176	2.01205801665799	1.94405389523088	1.94486257266477	1.94607621958952	1.99013764411435	1.954186576381	1.9999480156368
1	231371288	231371288	1.9923460017366	1.96327531636375	1.94580645483967	1.94270684665994	1.90034650544815	1.98668411503668	1.98792385973667	1.90074171248393	1.85043700770765	3.56689368522207	1.9083985572022	1.98077939959919	2.00967540364176	1.93116069129458	2.14558077505215	1.98393975291745	1.91834539773728	1.98475715986218	2.06947167253744	2.04964194487723	1.96178673524665	1.99289847392749	1.98325229092935	1.99386566892233	1.91409508697323	1.97105524841816	1.95852591160896	1.99110349922117	1.78830496782037	1.9597480848273	2.00940992133595	1.98738063897234	1.97488441094557	1.99206982307753	1.99261432556018	1.96505801347381	2.02029014427203	1.10409361403618	1.93866361922133	2.03167299726176	2.01205801665799	1.94405389523088	1.94486257266477	1.94607621958952	1.99013764411435	1.954186576381	1.9999480156368
1	231929655	231929655	1.9923460017366	1.96327531636375	1.94580645483967	1.94270684665994	1.90034650544815	1.98668411503668	1.98792385973667	1.90074171248393	1.85043700770765	3.56689368522207	1.9083985572022	1.98077939959919	2.00967540364176	1.93116069129458	2.14558077505215	1.98393975291745	1.91834539773728	1.98475715986218	2.06947167253744	2.04964194487723	1.96178673524665	1.99289847392749	1.98325229092935	1.99386566892233	1.91409508697323	1.97105524841816	1.95852591160896	1.99110349922117	1.99704690151401	1.9597480848273	2.00940992133595	1.98738063897234	1.97488441094557	1.99206982307753	1.99261432556018	1.96505801347381	2.02029014427203	1.10409361403618	1.93866361922133	2.03167299726176	2.01205801665799	1.94405389523088	1.94486257266477	1.94607621958952	1.99013764411435	1.954186576381	1.9999480156368
1	232482890	232482890	1.9923460017366	1.96327531636375	1.94580645483967	1.94270684665994	1.90034650544815	1.98668411503668	1.98792385973667	1.90074171248393	1.85043700770765	3.56689368522207	1.9083985572022	1.98077939959919	2.00967540364176	1.93116069129458	2.14558077505215	1.98393975291745	1.91834539773728	1.98475715986218	2.06947167253744	2.04964194487723	1.96178673524665	1.99289847392749	1.98325229092935	1.99386566892233	1.91409508697323	1.97105524841816	1.95852591160896	1.99110349922117	1.99704690151401	1.9597480848273	2.00940992133595	1.98738063897234	1.97488441094557	1.99206982307753	1.99261432556018	1.96505801347381	2.02029014427203	1.10409361403618	1.93866361922133	2.03167299726176	2.01205801665799	1.94405389523088	1.94486257266477	1.94607621958952	1.99013764411435	1.954186576381	1.9999480156368
1	233012405	233012405	1.9923460017366	1.96327531636375	1.94580645483967	1.94270684665994	1.90034650544815	1.98668411503668	1.98792385973667	1.90074171248393	1.85043700770765	3.56689368522207	1.9083985572022	1.98077939959919	2.00967540364176	1.93116069129458	2.14558077505215	1.98393975291745	1.91834539773728	1.98475715986218	2.06947167253744	2.04964194487723	1.96178673524665	1.99289847392749	1.98325229092935	1.99386566892233	1.91409508697323	1.97105524841816	1.95852591160896	1.99110349922117	1.99704690151401	1.9597480848273	2.00940992133595	1.98738063897234	1.97488441094557	1.99206982307753	1.99261432556018	1.96505801347381	2.02029014427203	1.10409361403618	1.93866361922133	2.03167299726176	2.01205801665799	1.94405389523088	1.94486257266477	1.94607621958952	1.99013764411435	1.954186576381	1.9999480156368
1	233545900	233545900	1.9923460017366	1.96327531636375	1.94580645483967	1.94270684665994	1.90034650544815	1.98668411503668	1.98792385973667	1.90074171248393	1.85043700770765	3.56689368522207	1.9083985572022	1.98077939959919	2.00967540364176	1.93116069129458	2.14558077505215	1.98393975291745	1.91834539773728	1.98475715986218	2.06947167253744	2.04964194487723	1.96178673524665	1.99289847392749	1.98325229092935	1.99386566892233	1.91409508697323	1.97105524841816	1.95852591160896	1.99110349922117	1.99704690151401	1.9597480848273	2.00940992133595	1.98738063897234	1.97488441094557	1.99206982307753	1.99261432556018	1.96505801347381	2.02029014427203	1.10409361403618	1.93866361922133	2.03167299726176	2.01205801665799	1.94405389523088	1.94486257266477	1.94607621958952	1.99013764411435	1.954186576381	1.9999480156368
1	234092162	234092162	1.9923460017366	1.96327531636375	1.94580645483967	1.94270684665994	1.90034650544815	1.98668411503668	1.98792385973667	1.90074171248393	1.85043700770765	3.56689368522207	1.9083985572022	1.98077939959919	2.00967540364176	1.93116069129458	2.14558077505215	1.98393975291745	1.91834539773728	1.98475715986218	2.06947167253744	2.04964194487723	1.96178673524665	1.99289847392749	1.98325229092935	1.99386566892233	1.91409508697323	1.97105524841816	1.95852591160896	1.99110349922117	1.99704690151401	1.9597480848273	2.00940992133595	1.98738063897234	1.97488441094557	1.99206982307753	1.99261432556018	1.96505801347381	2.02029014427203	1.10409361403618	1.93866361922133	2.03167299726176	2.01205801665799	1.94405389523088	1.94486257266477	1.94607621958952	1.99013764411435	1.954186576381	1.9999480156368
1	234635499	234635499	1.9923460017366	1.96327531636375	1.94580645483967	1.94270684665994	1.90034650544815	1.98668411503668	1.98792385973667	1.90074171248393	1.85043700770765	3.56689368522207	1.9083985572022	1.98077939959919	2.00967540364176	1.93116069129458	2.14558077505215	1.98393975291745	1.91834539773728	1.98475715986218	2.06947167253744	2.04964194487723	1.96178673524665	1.99289847392749	1.98325229092935	1.99386566892233	1.91409508697323	1.97105524841816	1.95852591160896	1.99110349922117	1.99704690151401	1.9597480848273	2.00940992133595	1.98738063897234	1.97488441094557	1.99206982307753	1.99261432556018	1.96505801347381	2.02029014427203	1.10409361403618	1.93866361922133	2.03167299726176	2.01205801665799	1.94405389523088	1.94486257266477	1.94607621958952	1.99013764411435	1.954186576381	1.9999480156368
1	235250394	235250394	1.9923460017366	1.96327531636375	1.94580645483967	1.94270684665994	1.90034650544815	1.98668411503668	1.98792385973667	1.90074171248393	1.85043700770765	3.56689368522207	1.9083985572022	1.98077939959919	2.00967540364176	1.93116069129458	2.14558077505215	1.98393975291745	1.91834539773728	1.98475715986218	2.06947167253744	2.04964194487723	1.96178673524665	1.99289847392749	1.98325229092935	1.99386566892233	1.91409508697323	1.97105524841816	1.95852591160896	1.99110349922117	1.99704690151401	1.9597480848273	2.00940992133595	1.98738063897234	1.97488441094557	1.99206982307753	1.99261432556018	1.96505801347381	2.02029014427203	1.96818045328654	1.93866361922133	2.03167299726176	2.01205801665799	1.94405389523088	1.94486257266477	1.94607621958952	1.99013764411435	1.954186576381	1.9999480156368
1	235843116	235843116	1.9923460017366	1.96327531636375	1.94580645483967	1.94270684665994	1.90034650544815	1.98668411503668	1.98792385973667	1.90074171248393	1.85043700770765	3.56689368522207	1.9083985572022	1.98077939959919	2.00967540364176	1.93116069129458	2.14558077505215	1.98393975291745	1.91834539773728	1.98475715986218	2.06947167253744	2.04964194487723	1.96178673524665	1.99289847392749	1.98325229092935	1.99386566892233	1.91409508697323	1.97105524841816	1.95852591160896	1.99110349922117	1.99704690151401	1.9597480848273	2.00940992133595	1.98738063897234	1.97488441094557	1.99206982307753	1.99261432556018	1.96505801347381	2.02029014427203	1.96818045328654	1.93866361922133	2.03167299726176	2.01205801665799	1.94405389523088	1.94486257266477	1.94607621958952	1.99013764411435	1.954186576381	1.9999480156368
1	236407048	236407048	1.9923460017366	1.96327531636375	1.94580645483967	1.94270684665994	1.90034650544815	1.98668411503668	1.98792385973667	1.90074171248393	1.39819542982434	3.56689368522207	1.9083985572022	1.98077939959919	2.00967540364176	1.93116069129458	2.14558077505215	1.98393975291745	1.91834539773728	1.98475715986218	2.06947167253744	2.04964194487723	1.96178673524665	1.99289847392749	1.98325229092935	1.99386566892233	1.91409508697323	1.97105524841816	1.95852591160896	1.99110349922117	1.99704690151401	1.9597480848273	2.00940992133595	1.98738063897234	1.97488441094557	1.99206982307753	1.99261432556018	1.96505801347381	2.02029014427203	1.96818045328654	1.93866361922133	2.03167299726176	2.01205801665799	1.94405389523088	1.94486257266477	1.94607621958952	1.99013764411435	1.954186576381	1.9999480156368
1	236972099	236972099	1.9923460017366	1.96327531636375	1.94580645483967	1.94270684665994	1.90034650544815	1.98668411503668	1.98792385973667	1.90074171248393	1.39819542982434	3.56689368522207	1.9083985572022	1.98077939959919	2.00967540364176	1.93116069129458	2.14558077505215	1.98393975291745	1.91834539773728	1.98475715986218	2.06947167253744	2.04964194487723	1.96178673524665	1.99289847392749	1.98325229092935	1.99386566892233	1.91409508697323	1.97105524841816	1.95852591160896	1.99110349922117	1.99704690151401	1.9597480848273	2.00940992133595	1.98738063897234	1.97488441094557	1.99206982307753	1.99261432556018	1.96505801347381	2.02029014427203	1.96818045328654	1.93866361922133	2.03167299726176	2.01205801665799	1.94405389523088	1.94486257266477	1.94607621958952	1.99013764411435	1.954186576381	1.9999480156368
1	237523729	237523729	1.9923460017366	1.96327531636375	1.94580645483967	1.94270684665994	1.90034650544815	1.98668411503668	1.98792385973667	1.90074171248393	1.39819542982434	3.56689368522207	1.9083985572022	1.98077939959919	2.00967540364176	1.93116069129458	2.14558077505215	1.98393975291745	1.91834539773728	1.98475715986218	2.06947167253744	2.04964194487723	1.96178673524665	1.99289847392749	1.98325229092935	1.99386566892233	1.91409508697323	1.97105524841816	1.95852591160896	1.99110349922117	1.99704690151401	1.9597480848273	2.00940992133595	1.98738063897234	1.97488441094557	1.99206982307753	1.99261432556018	1.96505801347381	2.02029014427203	1.96818045328654	1.93866361922133	2.03167299726176	2.01205801665799	1.94405389523088	1.94486257266477	1.94607621958952	1.99013764411435	1.954186576381	1.9999480156368
1	238061575	238061575	1.9923460017366	1.96327531636375	1.94580645483967	1.94270684665994	1.90034650544815	1.98668411503668	1.98792385973667	1.90074171248393	1.39819542982434	3.56689368522207	1.9083985572022	1.98077939959919	2.00967540364176	1.93116069129458	2.14558077505215	1.98393975291745	1.91834539773728	1.98475715986218	2.06947167253744	2.04964194487723	1.96178673524665	1.99289847392749	1.98325229092935	1.99386566892233	1.91409508697323	1.97105524841816	1.95852591160896	1.99110349922117	1.99704690151401	1.9597480848273	2.00940992133595	1.98738063897234	1.97488441094557	1.99206982307753	1.99261432556018	1.96505801347381	2.02029014427203	1.96818045328654	1.93866361922133	2.03167299726176	2.01205801665799	1.94405389523088	1.94486257266477	1.94607621958952	1.99013764411435	1.954186576381	1.9999480156368
1	238606392	238606392	1.9923460017366	1.96327531636375	1.94580645483967	1.94270684665994	1.90034650544815	1.98668411503668	1.98792385973667	1.90074171248393	1.39819542982434	3.56689368522207	1.9083985572022	1.98077939959919	2.00967540364176	1.93116069129458	2.14558077505215	1.98393975291745	1.91834539773728	1.98475715986218	2.06947167253744	2.04964194487723	1.96178673524665	1.99289847392749	1.98325229092935	1.99386566892233	1.91409508697323	1.97105524841816	1.95852591160896	1.99110349922117	1.99704690151401	1.9597480848273	2.00940992133595	1.98738063897234	1.97488441094557	1.99206982307753	1.99261432556018	1.96505801347381	2.02029014427203	1.96818045328654	1.93866361922133	2.03167299726176	2.01205801665799	1.94405389523088	1.94486257266477	1.94607621958952	1.99013764411435	1.954186576381	1.9999480156368
1	239142946	239142946	1.9923460017366	1.96327531636375	1.94580645483967	1.94270684665994	1.90034650544815	1.98668411503668	1.98792385973667	1.90074171248393	1.39819542982434	3.56689368522207	1.9083985572022	1.98077939959919	2.00967540364176	1.93116069129458	2.14558077505215	1.98393975291745	1.91834539773728	1.98475715986218	2.06947167253744	2.04964194487723	1.96178673524665	1.99289847392749	1.98325229092935	1.99386566892233	1.91409508697323	1.97105524841816	1.95852591160896	1.99110349922117	1.99704690151401	1.9597480848273	2.00940992133595	1.98738063897234	1.97488441094557	1.99206982307753	1.99261432556018	1.96505801347381	2.02029014427203	1.96818045328654	1.93866361922133	2.03167299726176	2.01205801665799	1.94405389523088	1.94486257266477	1.94607621958952	1.99013764411435	1.954186576381	1.9999480156368
1	239674169	239674169	1.9923460017366	1.96327531636375	1.94580645483967	1.94270684665994	1.90034650544815	1.98668411503668	1.98792385973667	1.90074171248393	1.39819542982434	3.56689368522207	1.9083985572022	1.98077939959919	2.00967540364176	1.93116069129458	2.14558077505215	1.98393975291745	1.91834539773728	1.98475715986218	2.06947167253744	2.04964194487723	1.96178673524665	1.99289847392749	1.98325229092935	1.99386566892233	1.91409508697323	1.97105524841816	1.95852591160896	1.99110349922117	1.99704690151401	1.9597480848273	2.00940992133595	1.98738063897234	1.97488441094557	1.99206982307753	1.99261432556018	1.96505801347381	2.02029014427203	1.96818045328654	1.93866361922133	2.03167299726176	2.01205801665799	1.94405389523088	1.94486257266477	1.94607621958952	1.99013764411435	1.954186576381	1.9999480156368
1	240212004	240212004	1.9923460017366	1.96327531636375	1.94580645483967	1.94270684665994	1.90034650544815	1.98668411503668	1.98792385973667	1.90074171248393	1.39819542982434	3.56689368522207	1.9083985572022	1.98077939959919	2.00967540364176	1.93116069129458	2.14558077505215	1.98393975291745	1.91834539773728	1.98475715986218	2.06947167253744	2.04964194487723	1.96178673524665	1.99289847392749	1.98325229092935	1.99386566892233	1.91409508697323	1.97105524841816	1.95852591160896	1.99110349922117	1.99704690151401	1.9597480848273	2.00940992133595	1.98738063897234	1.97488441094557	1.99206982307753	1.99261432556018	1.96505801347381	2.02029014427203	1.96818045328654	1.93866361922133	2.03167299726176	2.01205801665799	1.94405389523088	1.94486257266477	1.94607621958952	1.99013764411435	1.954186576381	1.9999480156368
1	240756725	240756725	1.9923460017366	1.96327531636375	1.94580645483967	1.94270684665994	1.90034650544815	1.98668411503668	1.98792385973667	1.90074171248393	1.39819542982434	3.56689368522207	1.9083985572022	1.98077939959919	2.00967540364176	1.93116069129458	2.14558077505215	1.98393975291745	1.91834539773728	1.98475715986218	2.06947167253744	2.04964194487723	1.96178673524665	1.99289847392749	1.98325229092935	1.99386566892233	1.91409508697323	1.97105524841816	1.95852591160896	1.99110349922117	1.99704690151401	1.9597480848273	2.00940992133595	1.98738063897234	1.97488441094557	1.99206982307753	1.99261432556018	1.96505801347381	2.02029014427203	1.96818045328654	1.93866361922133	2.03167299726176	2.01205801665799	1.94405389523088	1.94486257266477	1.94607621958952	1.99013764411435	1.954186576381	1.9999480156368
1	241312131	241312131	1.9923460017366	1.96327531636375	1.94580645483967	1.94270684665994	1.90034650544815	1.98668411503668	1.98792385973667	1.90074171248393	1.39819542982434	3.56689368522207	1.9083985572022	1.98077939959919	2.00967540364176	1.93116069129458	2.14558077505215	1.98393975291745	1.91834539773728	1.98475715986218	2.06947167253744	2.04964194487723	1.96178673524665	1.99289847392749	1.98325229092935	1.99386566892233	1.91409508697323	1.97105524841816	1.95852591160896	1.99110349922117	1.99704690151401	1.9597480848273	2.00940992133595	1.98738063897234	1.97488441094557	1.99206982307753	1.99261432556018	1.96505801347381	2.02029014427203	1.96818045328654	1.93866361922133	2.03167299726176	2.01205801665799	1.94405389523088	1.94486257266477	1.94607621958952	1.99013764411435	1.954186576381	1.9999480156368
1	241849298	241849298	1.9923460017366	1.96327531636375	1.94580645483967	1.94270684665994	1.90034650544815	1.98668411503668	1.98792385973667	1.90074171248393	1.39819542982434	3.56689368522207	1.9083985572022	1.98077939959919	2.00967540364176	1.93116069129458	2.14558077505215	1.98393975291745	1.91834539773728	1.98475715986218	2.06947167253744	2.04964194487723	1.96178673524665	1.99289847392749	1.98325229092935	1.99386566892233	1.91409508697323	1.97105524841816	1.95852591160896	1.99110349922117	1.99704690151401	1.9597480848273	2.00940992133595	1.98738063897234	1.97488441094557	1.99206982307753	1.99261432556018	1.96505801347381	2.02029014427203	1.96818045328654	1.93866361922133	2.03167299726176	2.01205801665799	1.94405389523088	1.94486257266477	1.94607621958952	1.99013764411435	1.954186576381	1.9999480156368
1	242445853	242445853	1.9923460017366	1.96327531636375	1.94580645483967	1.94270684665994	1.90034650544815	1.98668411503668	1.98792385973667	1.90074171248393	1.39819542982434	3.56689368522207	1.9083985572022	1.98077939959919	2.00967540364176	1.93116069129458	2.14558077505215	1.98393975291745	1.91834539773728	1.98475715986218	2.06947167253744	2.04964194487723	1.96178673524665	1.99289847392749	1.98325229092935	1.99386566892233	1.91409508697323	1.97105524841816	1.95852591160896	1.99110349922117	1.99704690151401	1.9597480848273	2.00940992133595	1.98738063897234	1.97488441094557	1.99206982307753	1.99261432556018	1.96505801347381	2.02029014427203	1.96818045328654	1.93866361922133	2.03167299726176	2.01205801665799	1.94405389523088	1.94486257266477	1.94607621958952	1.99013764411435	1.954186576381	1.9999480156368
1	243069865	243069865	1.9923460017366	1.96327531636375	1.94580645483967	1.94270684665994	1.90034650544815	1.98668411503668	1.98792385973667	1.90074171248393	1.39819542982434	3.56689368522207	1.9083985572022	1.98077939959919	2.00967540364176	1.93116069129458	2.14558077505215	1.98393975291745	1.91834539773728	1.98475715986218	2.06947167253744	2.04964194487723	1.96178673524665	1.99289847392749	1.98325229092935	1.99386566892233	1.91409508697323	1.97105524841816	1.95852591160896	1.99110349922117	1.99704690151401	1.9597480848273	2.00940992133595	1.98738063897234	1.97488441094557	1.99206982307753	1.99261432556018	1.96505801347381	2.02029014427203	1.96818045328654	1.93866361922133	2.03167299726176	2.01205801665799	1.94405389523088	1.94486257266477	1.94607621958952	1.99013764411435	1.954186576381	1.9999480156368
1	243804934	243804934	1.9923460017366	1.96327531636375	1.94580645483967	1.94270684665994	1.90034650544815	1.98668411503668	1.98792385973667	1.90074171248393	1.39819542982434	3.56689368522207	1.9083985572022	1.98077939959919	2.00967540364176	1.93116069129458	2.14558077505215	1.98393975291745	1.91834539773728	1.98475715986218	2.06947167253744	2.04964194487723	1.96178673524665	1.99289847392749	1.98325229092935	1.99386566892233	1.91409508697323	1.97105524841816	1.95852591160896	1.99110349922117	1.99704690151401	1.9597480848273	2.00940992133595	1.98738063897234	1.97488441094557	1.99206982307753	1.99261432556018	1.96505801347381	2.02029014427203	1.96818045328654	1.93866361922133	2.03167299726176	2.01205801665799	1.94405389523088	1.94486257266477	1.94607621958952	1.99013764411435	1.954186576381	1.9999480156368
1	244343777	244343777	1.9923460017366	1.96327531636375	1.94580645483967	1.94270684665994	1.90034650544815	1.98668411503668	1.98792385973667	1.90074171248393	1.39819542982434	3.56689368522207	1.9083985572022	1.98077939959919	2.00967540364176	1.93116069129458	2.14558077505215	1.98393975291745	1.91834539773728	1.98475715986218	2.06947167253744	2.04964194487723	1.96178673524665	1.99289847392749	1.98325229092935	1.99386566892233	1.91409508697323	1.97105524841816	1.95852591160896	1.99110349922117	1.99704690151401	1.9597480848273	2.00940992133595	1.98738063897234	1.97488441094557	1.99206982307753	1.99261432556018	1.96505801347381	2.02029014427203	1.96818045328654	1.93866361922133	2.03167299726176	2.01205801665799	1.94405389523088	1.94486257266477	1.94607621958952	1.99013764411435	1.954186576381	1.9999480156368
1	244909768	244909768	1.9923460017366	1.96327531636375	1.94580645483967	1.94270684665994	1.90034650544815	1.98668411503668	1.98792385973667	1.90074171248393	1.39819542982434	3.56689368522207	1.9083985572022	1.98077939959919	2.00967540364176	1.93116069129458	2.14558077505215	1.98393975291745	1.91834539773728	1.98475715986218	2.06947167253744	2.04964194487723	1.96178673524665	1.99289847392749	1.98325229092935	1.99386566892233	1.91409508697323	1.97105524841816	1.95852591160896	1.99110349922117	1.99704690151401	1.9597480848273	2.00940992133595	1.98738063897234	1.97488441094557	1.99206982307753	1.99261432556018	1.96505801347381	2.02029014427203	1.96818045328654	1.93866361922133	2.03167299726176	2.01205801665799	1.94405389523088	1.94486257266477	1.94607621958952	1.99013764411435	1.954186576381	1.9999480156368
1	245483890	245483890	1.9923460017366	1.96327531636375	1.94580645483967	1.94270684665994	1.90034650544815	1.98668411503668	1.98792385973667	1.90074171248393	1.39819542982434	3.56689368522207	1.9083985572022	1.98077939959919	2.00967540364176	1.93116069129458	2.14558077505215	1.98393975291745	1.91834539773728	1.98475715986218	2.06947167253744	2.04964194487723	1.96178673524665	1.99289847392749	1.98325229092935	1.99386566892233	1.91409508697323	1.97105524841816	1.95852591160896	1.99110349922117	1.99704690151401	1.9597480848273	2.00940992133595	1.98738063897234	1.97488441094557	1.99206982307753	1.99261432556018	1.96505801347381	2.02029014427203	1.96818045328654	1.93866361922133	2.03167299726176	2.01205801665799	1.94405389523088	1.94486257266477	1.94607621958952	1.99013764411435	1.954186576381	1.9999480156368
1	246034915	246034915	1.9923460017366	1.96327531636375	1.94580645483967	1.94270684665994	1.90034650544815	1.98668411503668	1.98792385973667	1.90074171248393	1.39819542982434	3.56689368522207	1.9083985572022	1.98077939959919	2.00967540364176	1.93116069129458	2.14558077505215	1.98393975291745	1.91834539773728	1.98475715986218	2.06947167253744	2.04964194487723	1.96178673524665	1.99289847392749	1.98325229092935	1.99386566892233	1.91409508697323	1.97105524841816	1.95852591160896	1.99110349922117	1.99704690151401	1.9597480848273	2.00940992133595	1.98738063897234	1.97488441094557	1.99206982307753	1.99261432556018	1.96505801347381	2.02029014427203	1.96818045328654	1.93866361922133	2.03167299726176	2.01205801665799	1.94405389523088	1.94486257266477	1.94607621958952	1.99013764411435	1.954186576381	1.9999480156368
1	246587210	246587210	1.9923460017366	1.96327531636375	1.94580645483967	1.94270684665994	1.90034650544815	1.98668411503668	1.98792385973667	1.90074171248393	1.39819542982434	3.56689368522207	1.9083985572022	1.98077939959919	2.00967540364176	1.93116069129458	2.14558077505215	1.98393975291745	1.91834539773728	1.98475715986218	2.06947167253744	2.04964194487723	1.96178673524665	1.99289847392749	1.98325229092935	1.99386566892233	1.91409508697323	1.97105524841816	1.95852591160896	1.99110349922117	1.99704690151401	1.9597480848273	2.00940992133595	1.98738063897234	1.97488441094557	1.99206982307753	1.99261432556018	1.96505801347381	2.02029014427203	1.96818045328654	1.93866361922133	2.03167299726176	2.01205801665799	1.94405389523088	1.94486257266477	1.94607621958952	1.99013764411435	1.954186576381	1.9999480156368
1	247172472	247172472	1.9923460017366	1.96327531636375	1.94580645483967	1.94270684665994	1.90034650544815	1.98668411503668	1.98792385973667	1.90074171248393	1.39819542982434	3.56689368522207	1.9083985572022	1.98077939959919	2.00967540364176	1.93116069129458	2.14558077505215	1.98393975291745	1.91834539773728	1.98475715986218	2.06947167253744	2.04964194487723	1.96178673524665	1.99289847392749	1.98325229092935	1.99386566892233	1.91409508697323	1.97105524841816	1.95852591160896	1.99110349922117	1.99704690151401	1.9597480848273	2.00940992133595	1.98738063897234	1.97488441094557	1.99206982307753	1.99261432556018	1.96505801347381	2.02029014427203	1.96818045328654	1.93866361922133	2.03167299726176	2.01205801665799	1.94405389523088	1.94486257266477	1.94607621958952	1.99013764411435	1.954186576381	1.9999480156368
1	247759502	247759502	1.9923460017366	1.96327531636375	1.94580645483967	1.94270684665994	1.90034650544815	1.98668411503668	1.98792385973667	1.90074171248393	1.39819542982434	3.56689368522207	1.9083985572022	1.98077939959919	2.00967540364176	1.93116069129458	2.14558077505215	1.98393975291745	1.91834539773728	1.98475715986218	2.06947167253744	2.04964194487723	1.96178673524665	1.99289847392749	1.98325229092935	1.99386566892233	1.91409508697323	1.97105524841816	1.95852591160896	1.99110349922117	1.99704690151401	1.9597480848273	2.00940992133595	1.98738063897234	1.97488441094557	1.99206982307753	1.99261432556018	1.96505801347381	2.02029014427203	1.96818045328654	1.93866361922133	2.03167299726176	2.01205801665799	1.94405389523088	1.94486257266477	1.94607621958952	1.99013764411435	1.954186576381	1.9999480156368
1	248364647	248364647	1.9923460017366	1.96327531636375	1.94580645483967	1.94270684665994	1.90034650544815	1.98668411503668	1.98792385973667	1.90074171248393	1.39819542982434	3.56689368522207	1.9083985572022	1.98077939959919	2.00967540364176	1.93116069129458	2.14558077505215	1.98393975291745	1.91834539773728	1.98475715986218	2.06947167253744	2.04964194487723	1.96178673524665	1.99289847392749	1.98325229092935	1.99386566892233	1.91409508697323	1.97105524841816	1.95852591160896	1.99110349922117	1.99704690151401	1.9597480848273	2.00940992133595	1.98738063897234	1.97488441094557	1.99206982307753	1.99261432556018	1.96505801347381	2.02029014427203	1.96818045328654	1.93866361922133	2.03167299726176	2.01205801665799	1.94405389523088	1.94486257266477	1.94607621958952	1.99013764411435	1.954186576381	1.9999480156368
2	0	249250621	2.0253457523991	1.95404338684599	1.85467733211572	1.87523085807343	1.8625284989367	1.99870077221724	1.88525869131704	1.9065475339585	1.71471169126038	1.78507692643532	1.9371860254535	1.96805182993836	1.96572635483352	1.89089363923244	2.0045358444256	1.93451003891597	1.91621906391901	1.98310697165596	2.04466218082924	1.94109658461997	1.96110694957914	2.00390824189755	1.97201184244227	1.9322318511264	1.95770379809622	1.87965542705674	2.01526312139115	1.86511969029923	1.97296890072131	1.96328309327099	1.99940662251325	1.9597480848273	1.99096549122655	1.96750624574503	1.92567268217171	1.89536001150128	1.95323089201268	1.94162218873232	1.94579874716045	1.95283250680426	1.95934561994912	1.95080316144404	1.95134411391699	1.96151479270783	2.0148441027737	1.93209792366205	1.95052501504545
2	557486	249808107	2.0253457523991	1.95404338684599	1.85467733211572	1.87523085807343	1.8625284989367	1.99870077221724	1.88525869131704	1.9065475339585	1.71471169126038	1.78507692643532	1.9371860254535	1.96805182993836	1.96572635483352	1.89089363923244	2.0045358444256	1.93451003891597	1.91621906391901	1.98310697165596	2.04466218082924	1.94109658461997	1.96110694957914	2.00390824189755	1.97201184244227	1.9322318511264	1.95770379809622	1.87965542705674	2.01526312139115	1.86511969029923	1.97296890072131	1.96328309327099	1.99940662251325	1.9597480848273	1.99096549122655	1.96750624574503	1.92567268217171	1.89536001150128	1.95323089201268	1.94162218873232	1.94579874716045	1.95283250680426	1.95934561994912	1.95080316144404	1.95134411391699	1.96151479270783	2.0148441027737	1.93209792366205	1.95052501504545
2	1094467	250345088	2.0253457523991	1.95404338684599	1.85467733211572	1.87523085807343	1.8625284989367	1.99870077221724	1.88525869131704	1.9065475339585	1.71471169126038	1.78507692643532	1.9371860254535	1.96805182993836	1.96572635483352	1.89089363923244	2.0045358444256	1.93451003891597	1.91621906391901	1.98310697165596	2.04466218082924	1.94109658461997	1.96110694957914	2.00390824189755	1.97201184244227	1.9322318511264	1.95770379809622	1.87965542705674	2.01526312139115	1.86511969029923	1.97296890072131	1.96328309327099	1.99940662251325	1.9597480848273	1.99096549122655	1.96750624574503	1.92567268217171	1.89536001150128	1.95323089201268	1.94162218873232	1.94579874716045	1.95283250680426	1.95934561994912	1.95080316144404	1.95134411391699	1.96151479270783	2.0148441027737	1.93209792366205	1.95052501504545
2	1664170	250914791	2.0253457523991	1.95404338684599	1.85467733211572	1.87523085807343	1.8625284989367	1.99870077221724	1.88525869131704	1.9065475339585	1.71471169126038	1.78507692643532	1.9371860254535	1.96805182993836	1.96572635483352	1.89089363923244	2.0045358444256	1.93451003891597	1.91621906391901	1.98310697165596	2.04466218082924	1.94109658461997	1.96110694957914	2.00390824189755	1.97201184244227	1.9322318511264	1.95770379809622	1.87965542705674	2.01526312139115	1.86511969029923	1.97296890072131	1.96328309327099	1.99940662251325	1.9597480848273	1.99096549122655	1.96750624574503	1.92567268217171	1.89536001150128	1.95323089201268	1.94162218873232	1.94579874716045	1.95283250680426	1.95934561994912	1.95080316144404	1.95134411391699	1.96151479270783	2.0148441027737	1.93209792366205	1.95052501504545
2	2209305	251459926	2.0253457523991	1.95404338684599	1.85467733211572	1.87523085807343	1.8625284989367	1.99870077221724	1.88525869131704	1.9065475339585	1.71471169126038	1.78507692643532	1.9371860254535	1.96805182993836	1.96572635483352	1.89089363923244	2.0045358444256	1.93451003891597	1.91621906391901	1.98310697165596	2.04466218082924	1.94109658461997	1.96110694957914	2.00390824189755	1.97201184244227	1.9322318511264	1.95770379809622	1.87965542705674	2.01526312139115	1.86511969029923	1.97296890072131	1.96328309327099	1.99940662251325	1.9597480848273	1.99096549122655	1.96750624574503	1.92567268217171	1.89536001150128	1.95323089201268	1.94162218873232	1.94579874716045	1.95283250680426	1.95934561994912	1.95080316144404	1.95134411391699	1.96151479270783	2.0148441027737	1.93209792366205	1.95052501504545
2	2735946	251986567	2.0253457523991	1.95404338684599	1.85467733211572	1.87523085807343	1.8625284989367	1.99870077221724	1.88525869131704	1.9065475339585	1.71471169126038	1.78507692643532	1.9371860254535	1.96805182993836	1.96572635483352	1.89089363923244	2.0045358444256	1.93451003891597	1.91621906391901	1.98310697165596	2.04466218082924	1.94109658461997	1.96110694957914	2.00390824189755	1.97201184244227	1.9322318511264	1.95770379809622	1.87965542705674	2.01526312139115	1.86511969029923	1.97296890072131	1.96328309327099	1.99940662251325	1.9597480848273	1.99096549122655	1.96750624574503	1.92567268217171	1.89536001150128	1.95323089201268	1.94162218873232	1.94579874716045	1.95283250680426	1.95934561994912	1.95080316144404	1.95134411391699	1.96151479270783	2.0148441027737	1.93209792366205	1.95052501504545
2	3272874	252523495	2.0253457523991	1.95404338684599	1.85467733211572	1.87523085807343	1.8625284989367	1.99870077221724	1.88525869131704	1.9065475339585	1.71471169126038	1.78507692643532	1.9371860254535	1.96805182993836	1.96572635483352	1.89089363923244	2.0045358444256	1.93451003891597	1.91621906391901	1.98310697165596	2.04466218082924	1.94109658461997	1.96110694957914	2.00390824189755	1.97201184244227	1.9322318511264	1.95770379809622	1.87965542705674	2.01526312139115	1.86511969029923	1.97296890072131	1.96328309327099	1.99940662251325	1.9597480848273	1.99096549122655	1.96750624574503	1.92567268217171	1.89536001150128	1.95323089201268	1.94162218873232	1.94579874716045	1.95283250680426	1.95934561994912	1.95080316144404	1.95134411391699	1.96151479270783	2.0148441027737	1.93209792366205	1.95052501504545
2	3880296	253130917	2.0253457523991	1.95404338684599	1.85467733211572	1.87523085807343	1.8625284989367	1.99870077221724	1.88525869131704	1.9065475339585	1.71471169126038	1.78507692643532	1.9371860254535	1.96805182993836	1.96572635483352	1.89089363923244	2.0045358444256	1.93451003891597	1.91621906391901	1.98310697165596	2.04466218082924	1.94109658461997	1.96110694957914	2.00390824189755	1.97201184244227	1.9322318511264	1.95770379809622	1.87965542705674	2.01526312139115	1.86511969029923	1.97296890072131	1.96328309327099	1.99940662251325	1.9597480848273	1.99096549122655	1.96750624574503	1.92567268217171	1.89536001150128	1.95323089201268	1.94162218873232	1.94579874716045	1.95283250680426	1.95934561994912	1.95080316144404	1.95134411391699	1.96151479270783	2.0148441027737	1.93209792366205	1.95052501504545
2	4425049	253675670	2.0253457523991	1.95404338684599	1.85467733211572	1.87523085807343	1.8625284989367	1.99870077221724	1.88525869131704	1.9065475339585	1.71471169126038	1.78507692643532	1.9371860254535	1.96805182993836	1.96572635483352	1.89089363923244	2.0045358444256	1.93451003891597	1.91621906391901	1.98310697165596	2.04466218082924	1.94109658461997	1.96110694957914	2.00390824189755	1.97201184244227	1.9322318511264	1.95770379809622	1.87965542705674	2.01526312139115	1.86511969029923	1.97296890072131	1.96328309327099	1.99940662251325	1.9597480848273	1.99096549122655	1.96750624574503	1.92567268217171	1.89536001150128	1.95323089201268	1.94162218873232	1.94579874716045	1.95283250680426	1.95934561994912	1.95080316144404	1.95134411391699	1.96151479270783	2.0148441027737	1.93209792366205	1.95052501504545
2	4959582	254210203	2.0253457523991	1.95404338684599	1.85467733211572	1.87523085807343	1.8625284989367	1.99870077221724	1.88525869131704	1.9065475339585	1.71471169126038	1.78507692643532	1.9371860254535	1.96805182993836	1.96572635483352	1.89089363923244	2.0045358444256	1.93451003891597	1.91621906391901	1.98310697165596	2.04466218082924	1.94109658461997	1.96110694957914	2.00390824189755	1.97201184244227	1.9322318511264	1.95770379809622	1.87965542705674	2.01526312139115	1.86511969029923	1.97296890072131	1.96328309327099	1.99940662251325	1.9597480848273	1.99096549122655	1.96750624574503	1.92567268217171	1.89536001150128	1.95323089201268	1.94162218873232	1.94579874716045	1.95283250680426	1.95934561994912	1.95080316144404	1.95134411391699	1.96151479270783	2.0148441027737	1.93209792366205	1.95052501504545
2	5590420	254841041	2.0253457523991	1.95404338684599	1.85467733211572	1.87523085807343	1.8625284989367	1.99870077221724	1.88525869131704	1.9065475339585	1.71471169126038	1.78507692643532	1.9371860254535	1.96805182993836	1.96572635483352	1.89089363923244	2.0045358444256	1.93451003891597	1.91621906391901	1.98310697165596	2.04466218082924	1.94109658461997	1.96110694957914	2.00390824189755	1.97201184244227	1.9322318511264	1.95770379809622	1.87965542705674	2.01526312139115	1.86511969029923	1.97296890072131	1.96328309327099	1.99940662251325	1.9597480848273	1.99096549122655	1.96750624574503	1.92567268217171	1.89536001150128	1.95323089201268	1.94162218873232	1.94579874716045	1.95283250680426	1.95934561994912	1.95080316144404	1.95134411391699	1.96151479270783	2.0148441027737	1.93209792366205	1.95052501504545
2	6135300	255385921	2.0253457523991	1.95404338684599	1.85467733211572	1.87523085807343	1.8625284989367	1.99870077221724	1.88525869131704	1.9065475339585	1.71471169126038	1.78507692643532	1.9371860254535	1.96805182993836	1.96572635483352	1.89089363923244	2.0045358444256	1.93451003891597	1.91621906391901	1.98310697165596	2.04466218082924	1.94109658461997	1.96110694957914	2.00390824189755	1.97201184244227	1.9322318511264	1.95770379809622	1.87965542705674	2.01526312139115	1.86511969029923	1.97296890072131	1.96328309327099	1.99940662251325	1.9597480848273	1.99096549122655	1.96750624574503	1.92567268217171	1.89536001150128	1.95323089201268	1.94162218873232	1.94579874716045	1.95283250680426	1.95934561994912	1.95080316144404	1.95134411391699	1.96151479270783	2.0148441027737	1.93209792366205	1.95052501504545
2	6662527	255913148	2.0253457523991	1.95404338684599	1.85467733211572	1.87523085807343	1.8625284989367	1.99870077221724	1.88525869131704	1.9065475339585	1.71471169126038	1.78507692643532	1.9371860254535	1.96805182993836	1.96572635483352	1.89089363923244	2.0045358444256	1.93451003891597	1.91621906391901	1.98310697165596	2.04466218082924	1.94109658461997	1.96110694957914	2.00390824189755	1.97201184244227	1.9322318511264	1.95770379809622	1.87965542705674	2.01526312139115	1.86511969029923	1.97296890072131	1.96328309327099	1.99940662251325	1.9597480848273	1.99096549122655	1.96750624574503	1.92567268217171	1.89536001150128	1.95323089201268	1.94162218873232	1.94579874716045	1.95283250680426	1.95934561994912	1.95080316144404	1.95134411391699	1.96151479270783	2.0148441027737	1.93209792366205	1.95052501504545
2	7180839	256431460	2.0253457523991	1.95404338684599	1.85467733211572	1.87523085807343	1.8625284989367	1.99870077221724	1.88525869131704	1.9065475339585	1.71471169126038	1.78507692643532	1.9371860254535	1.96805182993836	1.96572635483352	1.89089363923244	2.0045358444256	1.93451003891597	1.91621906391901	1.98310697165596	2.04466218082924	1.94109658461997	1.96110694957914	2.00390824189755	1.97201184244227	1.9322318511264	1.95770379809622	1.87965542705674	2.01526312139115	1.86511969029923	1.97296890072131	1.96328309327099	1.99940662251325	1.9597480848273	1.99096549122655	1.96750624574503	1.92567268217171	1.89536001150128	1.95323089201268	1.94162218873232	1.94579874716045	1.95283250680426	1.95934561994912	1.95080316144404	1.95134411391699	1.96151479270783	2.0148441027737	1.93209792366205	1.95052501504545
2	7704051	256954672	2.0253457523991	1.95404338684599	1.85467733211572	1.87523085807343	1.8625284989367	1.99870077221724	1.88525869131704	1.9065475339585	1.71471169126038	1.78507692643532	1.9371860254535	1.96805182993836	1.96572635483352	1.89089363923244	2.0045358444256	1.93451003891597	1.91621906391901	1.98310697165596	2.04466218082924	1.94109658461997	1.96110694957914	2.00390824189755	1.97201184244227	1.9322318511264	1.95770379809622	1.87965542705674	2.01526312139115	1.86511969029923	1.97296890072131	1.96328309327099	1.99940662251325	1.9597480848273	1.99096549122655	1.96750624574503	1.92567268217171	1.89536001150128	1.95323089201268	1.94162218873232	1.94579874716045	1.95283250680426	1.95934561994912	1.95080316144404	1.95134411391699	1.96151479270783	2.0148441027737	1.93209792366205	1.95052501504545
2	8227848	257478469	2.0253457523991	1.95404338684599	1.85467733211572	1.87523085807343	1.8625284989367	1.99870077221724	1.88525869131704	1.9065475339585	1.71471169126038	1.78507692643532	1.9371860254535	1.96805182993836	1.96572635483352	1.89089363923244	2.0045358444256	1.93451003891597	1.91621906391901	1.98310697165596	2.04466218082924	1.94109658461997	1.96110694957914	2.00390824189755	1.97201184244227	1.9322318511264	1.95770379809622	1.87965542705674	2.01526312139115	1.86511969029923	1.97296890072131	1.96328309327099	1.99940662251325	1.9597480848273	1.99096549122655	1.96750624574503	1.92567268217171	1.89536001150128	1.95323089201268	1.94162218873232	1.94579874716045	1.95283250680426	1.95934561994912	1.95080316144404	1.95134411391699	1.96151479270783	2.0148441027737	1.93209792366205	1.95052501504545
2	8753003	258003624	2.0253457523991	1.95404338684599	1.85467733211572	1.87523085807343	1.8625284989367	1.99870077221724	1.88525869131704	1.9065475339585	1.71471169126038	1.78507692643532	1.9371860254535	1.96805182993836	1.96572635483352	1.89089363923244	2.0045358444256	1.93451003891597	1.91621906391901	1.98310697165596	2.04466218082924	1.94109658461997	1.96110694957914	2.00390824189755	1.97201184244227	1.9322318511264	1.95770379809622	1.87965542705674	2.01526312139115	1.86511969029923	1.97296890072131	1.96328309327099	1.99940662251325	1.9597480848273	1.99096549122655	1.96750624574503	1.92567268217171	1.89536001150128	1.95323089201268	1.94162218873232	1.94579874716045	1.95283250680426	1.95934561994912	1.95080316144404	1.95134411391699	1.96151479270783	2.0148441027737	1.93209792366205	1.95052501504545
2	9296366	258546987	2.96795293752964	1.95404338684599	1.85467733211572	1.87523085807343	1.8625284989367	1.99870077221724	1.88525869131704	1.9065475339585	3.02045527554076	1.78507692643532	1.9371860254535	1.96805182993836	1.96572635483352	1.89089363923244	2.0045358444256	1.93451003891597	1.91621906391901	1.98310697165596	2.04466218082924	1.94109658461997	1.96110694957914	2.00390824189755	1.97201184244227	1.9322318511264	1.95770379809622	1.87965542705674	2.01526312139115	1.86511969029923	1.97296890072131	1.96328309327099	1.99940662251325	1.9597480848273	1.99096549122655	1.96750624574503	1.92567268217171	1.89536001150128	1.95323089201268	1.94162218873232	1.94579874716045	1.95283250680426	1.95934561994912	1.95080316144404	1.95134411391699	1.96151479270783	2.0148441027737	1.93209792366205	1.95052501504545
2	9850361	259100982	2.96795293752964	1.95404338684599	1.85467733211572	1.87523085807343	1.8625284989367	1.99870077221724	1.88525869131704	1.9065475339585	3.02045527554076	1.78507692643532	1.9371860254535	1.96805182993836	1.96572635483352	1.89089363923244	2.0045358444256	1.93451003891597	1.91621906391901	1.98310697165596	2.04466218082924	1.94109658461997	1.96110694957914	2.00390824189755	1.97201184244227	1.9322318511264	1.95770379809622	1.87965542705674	2.01526312139115	1.86511969029923	1.97296890072131	1.96328309327099	1.99940662251325	1.9597480848273	1.99096549122655	1.96750624574503	1.92567268217171	1.89536001150128	1.95323089201268	1.94162218873232	1.94579874716045	1.95283250680426	1.95934561994912	1.95080316144404	1.95134411391699	1.96151479270783	2.0148441027737	1.93209792366205	1.95052501504545
2	10407491	259658112	2.96795293752964	1.95404338684599	1.85467733211572	1.87523085807343	1.8625284989367	1.99870077221724	1.88525869131704	1.9065475339585	3.02045527554076	1.78507692643532	1.9371860254535	1.96805182993836	1.96572635483352	1.89089363923244	2.0045358444256	1.93451003891597	1.91621906391901	1.98310697165596	2.04466218082924	1.94109658461997	1.96110694957914	2.00390824189755	1.97201184244227	1.9322318511264	1.95770379809622	1.87965542705674	2.01526312139115	1.86511969029923	1.97296890072131	1.96328309327099	1.99940662251325	1.9597480848273	1.99096549122655	1.96750624574503	1.92567268217171	1.89536001150128	1.95323089201268	1.94162218873232	1.94579874716045	1.95283250680426	1.95934561994912	1.95080316144404	1.95134411391699	1.96151479270783	2.0148441027737	1.93209792366205	1.95052501504545
2	10958816	260209437	2.96795293752964	1.95404338684599	1.85467733211572	1.87523085807343	1.8625284989367	1.99870077221724	1.88525869131704	1.9065475339585	3.02045527554076	1.78507692643532	1.9371860254535	1.96805182993836	1.96572635483352	1.89089363923244	2.0045358444256	1.93451003891597	1.91621906391901	1.98310697165596	2.04466218082924	1.94109658461997	1.96110694957914	2.00390824189755	1.97201184244227	1.9322318511264	1.95770379809622	1.87965542705674	2.01526312139115	1.86511969029923	1.97296890072131	1.96328309327099	1.99940662251325	1.9597480848273	1.99096549122655	1.96750624574503	1.92567268217171	1.89536001150128	1.95323089201268	1.94162218873232	1.94579874716045	1.95283250680426	1.95934561994912	1.95080316144404	1.95134411391699	1.96151479270783	2.0148441027737	1.93209792366205	1.95052501504545
2	11510926	260761547	2.96795293752964	1.95404338684599	1.85467733211572	1.87523085807343	1.8625284989367	1.99870077221724	1.88525869131704	1.9065475339585	3.02045527554076	1.78507692643532	1.9371860254535	1.96805182993836	1.96572635483352	1.89089363923244	2.0045358444256	1.93451003891597	1.91621906391901	1.98310697165596	2.04466218082924	1.94109658461997	1.96110694957914	2.00390824189755	1.97201184244227	1.9322318511264	1.95770379809622	1.87965542705674	2.01526312139115	1.86511969029923	1.97296890072131	1.96328309327099	1.99940662251325	1.9597480848273	1.99096549122655	1.96750624574503	1.92567268217171	1.89536001150128	1.95323089201268	1.94162218873232	1.94579874716045	1.95283250680426	1.95934561994912	1.95080316144404	1.95134411391699	1.96151479270783	2.0148441027737	1.93209792366205	1.95052501504545
2	12057328	261307949	2.96795293752964	1.95404338684599	1.85467733211572	1.87523085807343	1.8625284989367	1.99870077221724	1.88525869131704	1.9065475339585	3.02045527554076	1.78507692643532	1.9371860254535	1.96805182993836	1.96572635483352	1.89089363923244	2.0045358444256	1.93451003891597	1.91621906391901	1.98310697165596	2.04466218082924	1.94109658461997	1.96110694957914	2.00390824189755	1.97201184244227	1.9322318511264	1.95770379809622	1.87965542705674	2.01526312139115	1.86511969029923	1.97296890072131	1.96328309327099	1.99940662251325	1.9597480848273	1.99096549122655	1.96750624574503	1.92567268217171	1.89536001150128	1.95323089201268	1.94162218873232	1.94579874716045	1.95283250680426	1.95934561994912	1.95080316144404	1.95134411391699	1.96151479270783	2.0148441027737	1.93209792366205	1.95052501504545
2	12580925	261831546	2.96795293752964	1.95404338684599	1.85467733211572	1.87523085807343	1.8625284989367	1.99870077221724	1.88525869131704	1.9065475339585	3.02045527554076	1.78507692643532	1.9371860254535	1.96805182993836	1.96572635483352	1.89089363923244	2.0045358444256	1.93451003891597	1.91621906391901	1.98310697165596	2.04466218082924	1.94109658461997	1.96110694957914	2.00390824189755	1.97201184244227	1.9322318511264	1.95770379809622	1.87965542705674	2.01526312139115	1.86511969029923	1.97296890072131	1.96328309327099	1.99940662251325	1.9597480848273	1.99096549122655	1.96750624574503	1.92567268217171	1.89536001150128	1.95323089201268	1.94162218873232	1.94579874716045	1.95283250680426	1.95934561994912	1.95080316144404	1.95134411391699	1.96151479270783	2.0148441027737	1.93209792366205	1.95052501504545
2	13118270	262368891	2.96795293752964	1.95404338684599	1.85467733211572	1.87523085807343	1.8625284989367	1.99870077221724	1.88525869131704	1.9065475339585	3.02045527554076	1.78507692643532	1.9371860254535	1.96805182993836	1.96572635483352	1.89089363923244	2.0045358444256	1.93451003891597	1.91621906391901	1.98310697165596	2.04466218082924	1.94109658461997	1.96110694957914	2.00390824189755	1.97201184244227	1.9322318511264	1.95770379809622	1.87965542705674	2.01526312139115	1.86511969029923	1.97296890072131	1.96328309327099	1.99940662251325	1.9597480848273	1.99096549122655	1.96750624574503	1.92567268217171	1.89536001150128	1.95323089201268	1.94162218873232	1.94579874716045	1.95283250680426	1.95934561994912	1.95080316144404	1.95134411391699	1.96151479270783	2.0148441027737	1.93209792366205	1.95052501504545
2	13666229	262916850	2.96795293752964	1.95404338684599	1.85467733211572	1.87523085807343	1.8625284989367	1.99870077221724	1.88525869131704	1.9065475339585	3.02045527554076	1.78507692643532	1.9371860254535	1.96805182993836	1.96572635483352	1.89089363923244	2.0045358444256	1.93451003891597	1.91621906391901	1.98310697165596	2.04466218082924	1.94109658461997	1.96110694957914	2.00390824189755	1.97201184244227	1.9322318511264	1.95770379809622	1.87965542705674	2.01526312139115	1.86511969029923	1.97296890072131	1.96328309327099	1.99940662251325	1.9597480848273	1.99096549122655	1.96750624574503	1.92567268217171	1.89536001150128	1.95323089201268	1.94162218873232	1.94579874716045	1.95283250680426	1.95934561994912	1.95080316144404	1.95134411391699	1.96151479270783	2.0148441027737	1.93209792366205	1.95052501504545
2	14216122	263466743	2.96795293752964	1.95404338684599	1.85467733211572	1.87523085807343	1.8625284989367	1.99870077221724	1.88525869131704	1.9065475339585	3.02045527554076	1.78507692643532	1.9371860254535	1.96805182993836	1.96572635483352	1.89089363923244	2.0045358444256	1.93451003891597	1.91621906391901	1.98310697165596	2.04466218082924	1.94109658461997	1.96110694957914	2.00390824189755	1.97201184244227	1.9322318511264	1.95770379809622	1.87965542705674	2.01526312139115	1.86511969029923	1.97296890072131	1.96328309327099	1.99940662251325	1.9597480848273	1.99096549122655	1.96750624574503	1.92567268217171	1.89536001150128	1.95323089201268	1.94162218873232	1.94579874716045	1.95283250680426	1.95934561994912	1.95080316144404	1.95134411391699	1.96151479270783	2.0148441027737	1.93209792366205	1.95052501504545
2	14759596	264010217	2.96795293752964	1.95404338684599	1.85467733211572	1.87523085807343	1.8625284989367	1.99870077221724	1.88525869131704	1.9065475339585	3.02045527554076	1.78507692643532	1.9371860254535	1.96805182993836	1.96572635483352	1.89089363923244	2.0045358444256	1.93451003891597	1.91621906391901	1.98310697165596	2.04466218082924	1.94109658461997	1.96110694957914	2.00390824189755	1.97201184244227	1.9322318511264	1.95770379809622	1.87965542705674	2.01526312139115	1.86511969029923	1.97296890072131	1.96328309327099	1.99940662251325	1.9597480848273	1.99096549122655	1.96750624574503	1.92567268217171	1.89536001150128	1.95323089201268	1.94162218873232	1.94579874716045	1.95283250680426	1.95934561994912	1.95080316144404	1.95134411391699	1.96151479270783	2.0148441027737	1.93209792366205	1.95052501504545
2	15293722	264544343	2.96795293752964	1.95404338684599	1.85467733211572	1.87523085807343	1.8625284989367	1.99870077221724	1.88525869131704	1.9065475339585	3.02045527554076	1.78507692643532	1.9371860254535	1.96805182993836	1.96572635483352	1.89089363923244	2.0045358444256	1.93451003891597	1.91621906391901	1.98310697165596	2.04466218082924	1.94109658461997	1.96110694957914	2.00390824189755	1.97201184244227	1.9322318511264	1.95770379809622	1.87965542705674	2.01526312139115	1.86511969029923	1.97296890072131	1.96328309327099	1.99940662251325	1.9597480848273	1.99096549122655	1.96750624574503	1.92567268217171	1.89536001150128	1.95323089201268	1.94162218873232	1.94579874716045	1.95283250680426	1.95934561994912	1.95080316144404	1.95134411391699	1.96151479270783	2.0148441027737	1.93209792366205	1.95052501504545
2	15834108	265084729	2.96795293752964	1.95404338684599	1.85467733211572	1.87523085807343	1.8625284989367	1.99870077221724	1.88525869131704	1.9065475339585	3.02045527554076	1.78507692643532	1.9371860254535	1.96805182993836	1.96572635483352	1.89089363923244	2.0045358444256	1.93451003891597	1.91621906391901	1.98310697165596	2.04466218082924	1.94109658461997	1.96110694957914	2.00390824189755	1.97201184244227	1.9322318511264	1.95770379809622	1.87965542705674	2.01526312139115	1.86511969029923	1.97296890072131	1.96328309327099	1.99940662251325	1.9597480848273	1.99096549122655	1.96750624574503	1.92567268217171	1.89536001150128	1.95323089201268	1.94162218873232	1.94579874716045	1.95283250680426	1.95934561994912	1.95080316144404	1.95134411391699	1.96151479270783	2.0148441027737	1.93209792366205	1.95052501504545
2	16429499	265680120	2.96795293752964	1.95404338684599	1.85467733211572	1.87523085807343	1.8625284989367	1.99870077221724	1.88525869131704	1.9065475339585	3.02045527554076	1.78507692643532	1.9371860254535	1.96805182993836	1.96572635483352	1.89089363923244	2.0045358444256	1.93451003891597	1.91621906391901	1.98310697165596	2.04466218082924	1.94109658461997	1.96110694957914	2.00390824189755	1.97201184244227	1.9322318511264	1.95770379809622	1.87965542705674	2.01526312139115	1.86511969029923	1.97296890072131	1.96328309327099	1.99940662251325	1.9597480848273	1.99096549122655	1.96750624574503	1.92567268217171	1.89536001150128	1.95323089201268	1.94162218873232	1.94579874716045	1.95283250680426	1.95934561994912	1.95080316144404	1.95134411391699	1.96151479270783	2.0148441027737	1.93209792366205	1.95052501504545
2	16951063	266201684	2.96795293752964	1.95404338684599	1.85467733211572	1.87523085807343	1.8625284989367	1.99870077221724	1.88525869131704	1.9065475339585	3.02045527554076	1.78507692643532	1.9371860254535	1.96805182993836	1.96572635483352	1.89089363923244	2.0045358444256	1.93451003891597	1.91621906391901	1.98310697165596	2.04466218082924	1.94109658461997	1.96110694957914	2.00390824189755	1.97201184244227	1.9322318511264	1.95770379809622	1.87965542705674	2.01526312139115	1.86511969029923	1.97296890072131	1.96328309327099	1.99940662251325	1.9597480848273	1.99096549122655	1.96750624574503	1.92567268217171	1.89536001150128	1.95323089201268	1.94162218873232	1.94579874716045	1.95283250680426	1.95934561994912	1.95080316144404	1.95134411391699	1.96151479270783	2.0148441027737	1.93209792366205	1.95052501504545
2	17486052	266736673	2.96795293752964	1.95404338684599	1.85467733211572	1.87523085807343	1.8625284989367	1.99870077221724	1.88525869131704	1.9065475339585	3.02045527554076	1.78507692643532	1.9371860254535	1.96805182993836	1.96572635483352	1.89089363923244	2.0045358444256	1.93451003891597	1.91621906391901	1.98310697165596	2.04466218082924	1.94109658461997	1.96110694957914	2.00390824189755	1.97201184244227	1.9322318511264	1.95770379809622	1.87965542705674	2.01526312139115	1.86511969029923	1.97296890072131	1.96328309327099	1.99940662251325	1.9597480848273	1.99096549122655	1.96750624574503	1.92567268217171	1.89536001150128	1.95323089201268	1.94162218873232	1.94579874716045	1.95283250680426	1.95934561994912	1.95080316144404	1.95134411391699	1.96151479270783	2.0148441027737	1.93209792366205	1.95052501504545
2	18022328	267272949	2.96795293752964	1.95404338684599	1.85467733211572	1.87523085807343	1.8625284989367	1.99870077221724	1.88525869131704	1.9065475339585	3.02045527554076	1.78507692643532	1.9371860254535	1.96805182993836	1.96572635483352	1.89089363923244	2.0045358444256	1.93451003891597	1.91621906391901	1.98310697165596	2.04466218082924	1.94109658461997	1.96110694957914	2.00390824189755	1.97201184244227	1.9322318511264	1.95770379809622	1.87965542705674	2.01526312139115	1.86511969029923	1.97296890072131	1.96328309327099	1.99940662251325	1.9597480848273	1.99096549122655	1.96750624574503	1.92567268217171	1.89536001150128	1.95323089201268	1.94162218873232	1.94579874716045	1.95283250680426	1.95934561994912	1.95080316144404	1.95134411391699	1.96151479270783	2.0148441027737	1.93209792366205	1.95052501504545
2	18575989	267826610	2.96795293752964	1.95404338684599	1.85467733211572	1.87523085807343	1.8625284989367	1.99870077221724	1.88525869131704	1.9065475339585	3.02045527554076	1.78507692643532	1.9371860254535	1.96805182993836	1.96572635483352	1.89089363923244	2.0045358444256	1.93451003891597	1.91621906391901	1.98310697165596	2.04466218082924	1.94109658461997	1.96110694957914	2.00390824189755	1.97201184244227	1.9322318511264	1.95770379809622	1.87965542705674	2.01526312139115	1.86511969029923	1.97296890072131	1.96328309327099	1.99940662251325	1.9597480848273	1.99096549122655	1.96750624574503	1.92567268217171	1.89536001150128	1.95323089201268	1.94162218873232	1.94579874716045	1.95283250680426	1.95934561994912	1.95080316144404	1.95134411391699	1.96151479270783	2.0148441027737	1.93209792366205	1.95052501504545
2	19106725	268357346	2.96795293752964	1.95404338684599	1.85467733211572	1.87523085807343	1.8625284989367	1.99870077221724	1.88525869131704	1.9065475339585	3.02045527554076	1.78507692643532	1.9371860254535	1.96805182993836	1.96572635483352	1.89089363923244	2.0045358444256	1.93451003891597	1.91621906391901	1.98310697165596	2.04466218082924	1.94109658461997	1.96110694957914	2.00390824189755	1.97201184244227	1.9322318511264	1.95770379809622	1.87965542705674	2.01526312139115	1.86511969029923	1.97296890072131	1.96328309327099	1.99940662251325	1.9597480848273	1.99096549122655	1.96750624574503	1.92567268217171	1.89536001150128	1.95323089201268	1.94162218873232	1.94579874716045	1.95283250680426	1.95934561994912	1.95080316144404	1.95134411391699	1.96151479270783	2.0148441027737	1.93209792366205	1.95052501504545
2	19688689	268939310	2.96795293752964	1.95404338684599	1.85467733211572	1.87523085807343	1.8625284989367	1.99870077221724	1.88525869131704	1.9065475339585	3.02045527554076	1.78507692643532	1.9371860254535	1.96805182993836	1.96572635483352	1.89089363923244	2.0045358444256	1.93451003891597	1.91621906391901	1.98310697165596	2.04466218082924	1.94109658461997	1.96110694957914	2.00390824189755	1.97201184244227	1.9322318511264	1.95770379809622	1.87965542705674	2.01526312139115	1.86511969029923	1.97296890072131	1.96328309327099	1.99940662251325	1.9597480848273	1.99096549122655	1.96750624574503	1.92567268217171	1.89536001150128	1.95323089201268	1.94162218873232	1.94579874716045	1.95283250680426	1.95934561994912	1.95080316144404	1.95134411391699	1.96151479270783	2.0148441027737	1.93209792366205	1.95052501504545
2	20218467	269469088	2.96795293752964	1.95404338684599	1.85467733211572	1.87523085807343	1.8625284989367	1.99870077221724	1.88525869131704	1.9065475339585	3.02045527554076	1.78507692643532	1.9371860254535	1.96805182993836	1.96572635483352	1.89089363923244	2.0045358444256	1.93451003891597	1.91621906391901	1.98310697165596	2.04466218082924	1.94109658461997	1.96110694957914	2.00390824189755	1.97201184244227	1.9322318511264	1.95770379809622	1.87965542705674	2.01526312139115	1.86511969029923	1.97296890072131	1.96328309327099	1.99940662251325	1.9597480848273	1.99096549122655	1.96750624574503	1.92567268217171	1.89536001150128	1.95323089201268	1.94162218873232	1.94579874716045	1.95283250680426	1.95934561994912	1.95080316144404	1.95134411391699	1.96151479270783	2.0148441027737	1.93209792366205	1.95052501504545
2	20763059	270013680	1.98972384964983	1.95404338684599	1.85467733211572	1.87523085807343	1.8625284989367	1.99870077221724	1.88525869131704	1.9065475339585	3.02045527554076	1.78507692643532	1.9371860254535	1.96805182993836	1.96572635483352	1.89089363923244	2.0045358444256	1.93451003891597	1.91621906391901	1.98310697165596	2.04466218082924	1.94109658461997	1.96110694957914	2.00390824189755	1.97201184244227	1.9322318511264	1.95770379809622	1.87965542705674	2.01526312139115	1.86511969029923	1.97296890072131	1.96328309327099	1.99940662251325	1.9597480848273	1.99096549122655	1.96750624574503	1.92567268217171	1.89536001150128	1.95323089201268	1.94162218873232	1.94579874716045	1.95283250680426	1.95934561994912	1.95080316144404	1.95134411391699	1.96151479270783	2.0148441027737	1.93209792366205	1.95052501504545
2	21321154	270571775	1.98972384964983	1.95404338684599	1.85467733211572	1.87523085807343	1.8625284989367	1.99870077221724	1.88525869131704	1.9065475339585	3.02045527554076	1.78507692643532	1.9371860254535	1.96805182993836	1.96572635483352	1.89089363923244	2.0045358444256	1.93451003891597	1.91621906391901	1.98310697165596	2.04466218082924	1.94109658461997	1.96110694957914	2.00390824189755	1.97201184244227	1.9322318511264	1.95770379809622	1.87965542705674	2.01526312139115	1.86511969029923	1.97296890072131	1.96328309327099	1.99940662251325	1.9597480848273	1.99096549122655	1.96750624574503	1.92567268217171	1.89536001150128	1.95323089201268	1.94162218873232	1.94579874716045	1.95283250680426	1.95934561994912	1.95080316144404	1.95134411391699	1.96151479270783	2.0148441027737	1.93209792366205	1.95052501504545
2	21860775	271111396	1.98972384964983	1.95404338684599	1.85467733211572	1.87523085807343	1.8625284989367	1.99870077221724	1.88525869131704	1.9065475339585	3.02045527554076	1.78507692643532	1.9371860254535	1.96805182993836	1.96572635483352	1.89089363923244	2.0045358444256	1.93451003891597	1.91621906391901	1.98310697165596	2.04466218082924	1.94109658461997	1.96110694957914	2.00390824189755	1.97201184244227	1.9322318511264	1.95770379809622	1.87965542705674	2.01526312139115	1.86511969029923	1.97296890072131	1.96328309327099	1.99940662251325	1.9597480848273	1.99096549122655	1.96750624574503	1.92567268217171	1.89536001150128	1.95323089201268	1.94162218873232	1.94579874716045	1.95283250680426	1.95934561994912	1.95080316144404	1.95134411391699	1.96151479270783	2.0148441027737	1.93209792366205	1.95052501504545
2	22386138	271636759	1.98972384964983	1.95404338684599	1.85467733211572	1.87523085807343	1.8625284989367	1.99870077221724	1.88525869131704	1.9065475339585	3.02045527554076	1.78507692643532	1.9371860254535	1.96805182993836	1.96572635483352	1.89089363923244	2.0045358444256	1.93451003891597	1.91621906391901	1.98310697165596	2.04466218082924	1.94109658461997	1.96110694957914	2.00390824189755	1.97201184244227	1.9322318511264	1.95770379809622	1.87965542705674	2.01526312139115	1.86511969029923	1.97296890072131	1.96328309327099	1.99940662251325	1.9597480848273	1.99096549122655	1.96750624574503	1.92567268217171	1.89536001150128	1.95323089201268	1.94162218873232	1.94579874716045	1.95283250680426	1.95934561994912	1.95080316144404	1.95134411391699	1.96151479270783	2.0148441027737	1.93209792366205	1.95052501504545
2	22914297	272164918	1.98972384964983	1.95404338684599	1.85467733211572	1.87523085807343	1.8625284989367	1.99870077221724	1.88525869131704	1.9065475339585	3.02045527554076	1.78507692643532	1.9371860254535	1.96805182993836	1.96572635483352	1.89089363923244	2.0045358444256	1.93451003891597	1.91621906391901	1.98310697165596	2.04466218082924	1.94109658461997	1.96110694957914	2.00390824189755	1.97201184244227	1.9322318511264	1.95770379809622	1.87965542705674	2.01526312139115	1.86511969029923	1.97296890072131	1.96328309327099	1.99940662251325	1.9597480848273	1.99096549122655	1.96750624574503	1.92567268217171	1.89536001150128	1.95323089201268	1.94162218873232	1.94579874716045	1.95283250680426	1.95934561994912	1.95080316144404	1.95134411391699	1.96151479270783	2.0148441027737	1.93209792366205	1.95052501504545
2	23444646	272695267	1.98972384964983	1.95404338684599	1.85467733211572	1.87523085807343	1.8625284989367	1.99870077221724	1.88525869131704	1.9065475339585	3.02045527554076	1.78507692643532	1.9371860254535	1.96805182993836	1.96572635483352	1.89089363923244	2.0045358444256	1.93451003891597	1.91621906391901	1.98310697165596	2.04466218082924	1.94109658461997	1.96110694957914	2.00390824189755	1.97201184244227	1.9322318511264	1.95770379809622	1.87965542705674	2.01526312139115	1.86511969029923	1.97296890072131	1.96328309327099	1.99940662251325	1.9597480848273	1.99096549122655	1.96750624574503	1.92567268217171	1.89536001150128	1.95323089201268	1.94162218873232	1.94579874716045	1.95283250680426	1.95934561994912	1.95080316144404	1.95134411391699	1.96151479270783	2.0148441027737	1.93209792366205	1.95052501504545
2	23975938	273226559	1.98972384964983	1.95404338684599	1.85467733211572	1.87523085807343	1.8625284989367	1.99870077221724	1.88525869131704	1.9065475339585	3.02045527554076	1.78507692643532	1.9371860254535	1.96805182993836	1.96572635483352	1.89089363923244	2.0045358444256	1.93451003891597	1.91621906391901	1.98310697165596	2.04466218082924	1.94109658461997	1.96110694957914	2.00390824189755	1.97201184244227	1.9322318511264	1.95770379809622	1.87965542705674	2.01526312139115	1.86511969029923	1.97296890072131	1.96328309327099	1.99940662251325	1.9597480848273	1.99096549122655	1.96750624574503	1.92567268217171	1.89536001150128	1.95323089201268	1.94162218873232	1.94579874716045	1.95283250680426	1.95934561994912	1.95080316144404	1.95134411391699	1.96151479270783	2.0148441027737	1.93209792366205	1.95052501504545
2	24557494	273808115	1.98972384964983	1.95404338684599	1.85467733211572	1.87523085807343	1.8625284989367	1.99870077221724	1.88525869131704	1.9065475339585	3.02045527554076	1.78507692643532	1.9371860254535	1.96805182993836	1.96572635483352	1.89089363923244	2.0045358444256	1.93451003891597	1.91621906391901	1.98310697165596	2.04466218082924	1.94109658461997	1.96110694957914	2.00390824189755	1.97201184244227	1.9322318511264	1.95770379809622	1.87965542705674	2.01526312139115	1.86511969029923	1.97296890072131	1.96328309327099	1.99940662251325	1.9597480848273	1.99096549122655	1.96750624574503	1.92567268217171	1.89536001150128	1.95323089201268	1.94162218873232	1.94579874716045	1.95283250680426	1.95934561994912	1.95080316144404	1.95134411391699	1.96151479270783	2.0148441027737	1.93209792366205	1.95052501504545
2	25122569	274373190	1.98972384964983	1.95404338684599	1.85467733211572	1.87523085807343	1.8625284989367	1.99870077221724	1.88525869131704	1.9065475339585	3.02045527554076	1.78507692643532	1.9371860254535	1.96805182993836	1.96572635483352	1.89089363923244	2.0045358444256	1.93451003891597	1.91621906391901	1.98310697165596	2.04466218082924	2.76249509923279	1.96110694957914	2.00390824189755	1.97201184244227	1.9322318511264	1.95770379809622	1.87965542705674	2.01526312139115	1.86511969029923	1.97296890072131	1.96328309327099	1.99940662251325	1.9597480848273	1.99096549122655	1.96750624574503	1.92567268217171	1.89536001150128	1.95323089201268	1.94162218873232	1.94579874716045	1.95283250680426	1.95934561994912	1.95080316144404	1.95134411391699	1.96151479270783	2.0148441027737	1.93209792366205	1.95052501504545
2	25690641	274941262	1.98972384964983	1.95404338684599	1.85467733211572	1.87523085807343	1.8625284989367	1.99870077221724	1.88525869131704	1.9065475339585	3.02045527554076	1.78507692643532	1.9371860254535	1.96805182993836	1.96572635483352	1.89089363923244	2.0045358444256	1.93451003891597	1.91621906391901	1.98310697165596	2.04466218082924	2.76249509923279	1.96110694957914	2.00390824189755	1.97201184244227	1.9322318511264	1.95770379809622	1.87965542705674	2.01526312139115	1.86511969029923	1.97296890072131	1.96328309327099	1.99940662251325	1.9597480848273	1.99096549122655	1.96750624574503	1.92567268217171	1.89536001150128	1.95323089201268	0.918761622693988	1.94579874716045	1.95283250680426	1.95934561994912	1.95080316144404	1.95134411391699	1.96151479270783	2.0148441027737	1.93209792366205	1.95052501504545
2	26276327	275526948	1.98972384964983	1.95404338684599	1.85467733211572	1.87523085807343	1.8625284989367	1.99870077221724	1.88525869131704	1.9065475339585	3.02045527554076	1.78507692643532	1.9371860254535	1.96805182993836	1.96572635483352	1.89089363923244	2.0045358444256	1.93451003891597	1.91621906391901	1.98310697165596	2.04466218082924	2.76249509923279	1.96110694957914	2.00390824189755	1.97201184244227	1.9322318511264	1.95770379809622	1.87965542705674	2.01526312139115	1.86511969029923	1.97296890072131	1.96328309327099	1.99940662251325	1.9597480848273	1.99096549122655	1.96750624574503	1.92567268217171	1.89536001150128	1.95323089201268	0.918761622693988	1.94579874716045	1.95283250680426	1.95934561994912	1.95080316144404	1.95134411391699	1.96151479270783	2.0148441027737	1.93209792366205	1.95052501504545
2	26828038	276078659	1.98972384964983	1.95404338684599	1.85467733211572	1.87523085807343	1.8625284989367	1.99870077221724	1.88525869131704	1.9065475339585	1.81512137717525	1.78507692643532	1.9371860254535	1.96805182993836	1.96572635483352	1.89089363923244	2.0045358444256	1.93451003891597	1.91621906391901	1.98310697165596	2.04466218082924	2.76249509923279	1.96110694957914	2.00390824189755	1.97201184244227	1.9322318511264	1.95770379809622	1.87965542705674	2.01526312139115	1.86511969029923	1.97296890072131	1.96328309327099	1.99940662251325	1.9597480848273	1.99096549122655	1.96750624574503	1.92567268217171	1.89536001150128	1.95323089201268	0.918761622693988	1.94579874716045	1.95283250680426	1.95934561994912	1.95080316144404	1.95134411391699	1.96151479270783	2.0148441027737	1.93209792366205	1.95052501504545
2	27376652	276627273	1.98972384964983	1.95404338684599	1.85467733211572	1.87523085807343	1.8625284989367	1.99870077221724	1.88525869131704	1.9065475339585	1.81512137717525	1.78507692643532	1.9371860254535	1.96805182993836	1.96572635483352	1.89089363923244	2.0045358444256	1.93451003891597	1.91621906391901	1.98310697165596	2.04466218082924	2.76249509923279	1.96110694957914	2.00390824189755	1.97201184244227	1.9322318511264	1.95770379809622	1.87965542705674	2.01526312139115	1.86511969029923	1.97296890072131	1.96328309327099	1.99940662251325	1.9597480848273	1.99096549122655	1.96750624574503	1.92567268217171	1.89536001150128	1.95323089201268	0.918761622693988	1.94579874716045	1.95283250680426	1.95934561994912	1.95080316144404	1.95134411391699	1.96151479270783	2.0148441027737	1.93209792366205	1.95052501504545
2	27955504	277206125	2.91919020550624	1.95404338684599	1.85467733211572	1.87523085807343	1.8625284989367	1.99870077221724	1.88525869131704	1.9065475339585	1.81512137717525	1.78507692643532	1.9371860254535	1.96805182993836	1.96572635483352	1.89089363923244	2.0045358444256	1.93451003891597	1.91621906391901	1.98310697165596	2.04466218082924	2.76249509923279	1.96110694957914	2.00390824189755	1.97201184244227	1.9322318511264	1.95770379809622	1.87965542705674	2.01526312139115	1.86511969029923	1.97296890072131	1.96328309327099	1.99940662251325	1.9597480848273	1.99096549122655	1.96750624574503	1.92567268217171	1.89536001150128	1.95323089201268	0.918761622693988	1.94579874716045	1.95283250680426	1.95934561994912	1.95080316144404	1.95134411391699	1.96151479270783	2.0148441027737	1.93209792366205	1.95052501504545
2	28500494	277751115	2.91919020550624	1.95404338684599	1.85467733211572	1.87523085807343	1.8625284989367	1.99870077221724	1.88525869131704	1.9065475339585	1.81512137717525	1.78507692643532	1.9371860254535	1.96805182993836	1.96572635483352	1.89089363923244	2.0045358444256	1.93451003891597	1.91621906391901	1.98310697165596	2.04466218082924	2.76249509923279	1.96110694957914	2.00390824189755	1.97201184244227	1.9322318511264	1.95770379809622	1.87965542705674	2.01526312139115	1.86511969029923	1.97296890072131	1.96328309327099	1.99940662251325	1.9597480848273	1.99096549122655	1.96750624574503	1.92567268217171	1.89536001150128	1.95323089201268	0.918761622693988	1.94579874716045	1.95283250680426	1.95934561994912	1.95080316144404	1.95134411391699	1.96151479270783	2.0148441027737	1.93209792366205	1.95052501504545
2	29042087	278292708	2.91919020550624	1.95404338684599	1.85467733211572	1.87523085807343	1.8625284989367	1.99870077221724	1.88525869131704	1.9065475339585	1.81512137717525	1.78507692643532	1.9371860254535	1.96805182993836	1.96572635483352	1.89089363923244	2.0045358444256	1.93451003891597	1.91621906391901	1.98310697165596	2.04466218082924	2.76249509923279	1.96110694957914	2.00390824189755	1.97201184244227	1.9322318511264	1.95770379809622	1.87965542705674	2.01526312139115	1.86511969029923	1.97296890072131	1.96328309327099	1.99940662251325	1.9597480848273	1.99096549122655	1.96750624574503	1.92567268217171	1.89536001150128	1.95323089201268	0.918761622693988	1.94579874716045	1.95283250680426	1.95934561994912	1.95080316144404	1.95134411391699	1.96151479270783	2.0148441027737	1.93209792366205	1.95052501504545
2	29581749	278832370	2.91919020550624	1.95404338684599	1.85467733211572	1.87523085807343	1.8625284989367	1.99870077221724	1.88525869131704	1.9065475339585	1.81512137717525	1.78507692643532	1.9371860254535	1.96805182993836	1.96572635483352	1.89089363923244	2.0045358444256	1.93451003891597	1.91621906391901	1.98310697165596	2.04466218082924	2.76249509923279	1.96110694957914	2.00390824189755	1.97201184244227	1.9322318511264	1.95770379809622	1.87965542705674	2.01526312139115	1.86511969029923	1.97296890072131	1.96328309327099	1.99940662251325	1.9597480848273	1.99096549122655	1.96750624574503	1.92567268217171	1.89536001150128	1.95323089201268	0.918761622693988	1.94579874716045	1.95283250680426	1.95934561994912	1.95080316144404	1.95134411391699	1.96151479270783	2.0148441027737	1.93209792366205	1.95052501504545
2	30106496	279357117	2.91919020550624	1.95404338684599	1.85467733211572	1.87523085807343	1.8625284989367	1.99870077221724	1.88525869131704	1.9065475339585	1.81512137717525	1.78507692643532	1.9371860254535	1.96805182993836	1.96572635483352	1.89089363923244	2.0045358444256	1.93451003891597	1.91621906391901	1.98310697165596	2.04466218082924	2.76249509923279	1.96110694957914	2.00390824189755	1.97201184244227	1.9322318511264	1.95770379809622	1.87965542705674	2.01526312139115	1.86511969029923	1.97296890072131	1.96328309327099	1.99940662251325	1.9597480848273	1.99096549122655	1.96750624574503	1.92567268217171	1.89536001150128	1.95323089201268	1.49429242219958	1.94579874716045	1.95283250680426	1.95934561994912	1.95080316144404	1.95134411391699	1.96151479270783	2.0148441027737	1.93209792366205	1.95052501504545
2	30642447	279893068	2.91919020550624	1.95404338684599	1.85467733211572	1.87523085807343	1.8625284989367	1.99870077221724	1.88525869131704	1.9065475339585	1.81512137717525	1.78507692643532	1.9371860254535	1.96805182993836	1.96572635483352	1.89089363923244	2.0045358444256	1.93451003891597	1.91621906391901	1.98310697165596	2.04466218082924	1.94945642188031	1.96110694957914	2.00390824189755	1.97201184244227	1.9322318511264	1.95770379809622	1.87965542705674	2.01526312139115	1.86511969029923	1.97296890072131	1.96328309327099	1.99940662251325	1.9597480848273	1.99096549122655	1.96750624574503	1.92567268217171	1.89536001150128	1.95323089201268	1.49429242219958	1.94579874716045	1.95283250680426	1.95934561994912	1.95080316144404	1.95134411391699	1.96151479270783	2.0148441027737	1.93209792366205	1.95052501504545
2	31190263	280440884	2.91919020550624	1.95404338684599	1.85467733211572	1.87523085807343	1.8625284989367	1.99870077221724	1.88525869131704	1.9065475339585	1.81512137717525	1.78507692643532	1.9371860254535	1.96805182993836	1.96572635483352	1.89089363923244	2.0045358444256	1.93451003891597	1.91621906391901	1.98310697165596	2.04466218082924	1.94945642188031	1.96110694957914	2.00390824189755	1.97201184244227	1.9322318511264	1.95770379809622	1.87965542705674	2.01526312139115	1.86511969029923	1.97296890072131	1.96328309327099	1.99940662251325	1.9597480848273	1.99096549122655	1.96750624574503	1.92567268217171	1.89536001150128	1.95323089201268	1.49429242219958	1.94579874716045	1.95283250680426	1.95934561994912	1.95080316144404	1.95134411391699	1.96151479270783	2.0148441027737	1.93209792366205	1.95052501504545
2	31725608	280976229	2.91919020550624	1.95404338684599	1.85467733211572	1.87523085807343	1.8625284989367	1.99870077221724	1.88525869131704	1.9065475339585	1.81512137717525	1.78507692643532	1.9371860254535	1.96805182993836	1.96572635483352	1.89089363923244	2.0045358444256	1.93451003891597	1.91621906391901	1.98310697165596	2.04466218082924	1.94945642188031	1.96110694957914	2.00390824189755	1.97201184244227	1.9322318511264	1.95770379809622	1.87965542705674	2.01526312139115	1.86511969029923	1.97296890072131	1.96328309327099	1.99940662251325	1.9597480848273	1.99096549122655	1.96750624574503	1.92567268217171	1.89536001150128	1.95323089201268	1.49429242219958	1.94579874716045	1.95283250680426	1.95934561994912	1.95080316144404	1.95134411391699	1.96151479270783	2.0148441027737	1.93209792366205	1.95052501504545
2	32309212	281559833	1.91574908160215	1.95404338684599	1.85467733211572	1.87523085807343	1.8625284989367	1.99870077221724	1.88525869131704	1.9065475339585	1.81512137717525	1.78507692643532	1.9371860254535	1.96805182993836	1.96572635483352	1.89089363923244	2.0045358444256	1.93451003891597	1.91621906391901	1.98310697165596	2.04466218082924	1.94945642188031	1.96110694957914	2.00390824189755	1.97201184244227	1.9322318511264	1.95770379809622	1.87965542705674	2.01526312139115	1.86511969029923	1.97296890072131	1.96328309327099	1.99940662251325	1.9597480848273	1.99096549122655	1.96750624574503	1.92567268217171	1.89536001150128	1.95323089201268	1.49429242219958	1.94579874716045	1.95283250680426	1.95934561994912	1.95080316144404	1.95134411391699	1.96151479270783	2.0148441027737	1.93209792366205	1.95052501504545
2	32898188	282148809	1.91574908160215	1.95404338684599	1.85467733211572	1.87523085807343	1.8625284989367	1.99870077221724	1.88525869131704	1.9065475339585	1.81512137717525	1.78507692643532	1.9371860254535	1.96805182993836	1.96572635483352	1.89089363923244	2.0045358444256	1.93451003891597	1.91621906391901	1.98310697165596	2.04466218082924	1.94945642188031	1.96110694957914	2.00390824189755	1.97201184244227	1.9322318511264	1.95770379809622	1.87965542705674	2.01526312139115	1.86511969029923	1.97296890072131	1.96328309327099	1.99940662251325	1.9597480848273	1.99096549122655	1.96750624574503	1.92567268217171	1.89536001150128	1.95323089201268	1.91595343796292	1.94579874716045	1.95283250680426	1.95934561994912	1.95080316144404	1.95134411391699	1.96151479270783	2.0148441027737	1.93209792366205	1.95052501504545
2	33457180	282707801	1.91574908160215	1.95404338684599	1.85467733211572	1.87523085807343	1.8625284989367	1.99870077221724	1.88525869131704	1.9065475339585	1.81512137717525	1.78507692643532	1.9371860254535	1.96805182993836	1.96572635483352	1.89089363923244	2.0045358444256	1.93451003891597	1.91621906391901	1.98310697165596	2.04466218082924	1.94945642188031	1.96110694957914	2.00390824189755	1.97201184244227	1.9322318511264	1.95770379809622	1.87965542705674	2.01526312139115	1.86511969029923	1.97296890072131	1.96328309327099	1.99940662251325	1.9597480848273	1.99096549122655	1.96750624574503	1.92567268217171	1.89536001150128	1.95323089201268	1.91595343796292	1.94579874716045	1.95283250680426	1.95934561994912	1.95080316144404	1.95134411391699	1.96151479270783	2.0148441027737	1.93209792366205	1.95052501504545
2	34013727	283264348	1.91574908160215	1.95404338684599	1.85467733211572	1.87523085807343	1.8625284989367	1.99870077221724	1.88525869131704	1.9065475339585	1.81512137717525	1.78507692643532	1.9371860254535	1.96805182993836	1.96572635483352	1.89089363923244	2.0045358444256	1.93451003891597	1.91621906391901	1.98310697165596	2.04466218082924	1.94945642188031	1.96110694957914	2.00390824189755	1.97201184244227	1.9322318511264	1.95770379809622	1.87965542705674	2.01526312139115	1.86511969029923	1.97296890072131	1.96328309327099	1.99940662251325	1.9597480848273	1.99096549122655	1.96750624574503	1.92567268217171	1.89536001150128	1.95323089201268	1.91595343796292	1.94579874716045	1.95283250680426	1.95934561994912	1.95080316144404	1.95134411391699	1.96151479270783	2.0148441027737	1.93209792366205	1.95052501504545
2	34562326	283812947	1.91574908160215	1.95404338684599	1.85467733211572	1.87523085807343	1.8625284989367	1.99870077221724	1.88525869131704	1.9065475339585	1.81512137717525	1.78507692643532	1.9371860254535	1.96805182993836	1.96572635483352	1.89089363923244	2.0045358444256	1.93451003891597	1.91621906391901	1.98310697165596	2.04466218082924	1.94945642188031	1.96110694957914	2.00390824189755	1.97201184244227	1.9322318511264	1.95770379809622	1.87965542705674	2.01526312139115	1.86511969029923	1.97296890072131	1.96328309327099	1.99940662251325	1.9597480848273	1.99096549122655	1.96750624574503	1.92567268217171	1.89536001150128	1.95323089201268	1.91595343796292	1.94579874716045	1.95283250680426	1.95934561994912	1.95080316144404	1.95134411391699	1.96151479270783	2.0148441027737	1.93209792366205	1.95052501504545
2	35128713	284379334	1.91574908160215	1.95404338684599	1.85467733211572	1.87523085807343	1.8625284989367	1.99870077221724	1.88525869131704	1.9065475339585	1.81512137717525	1.78507692643532	1.9371860254535	1.96805182993836	1.96572635483352	1.89089363923244	2.0045358444256	1.93451003891597	1.91621906391901	1.98310697165596	2.04466218082924	1.94945642188031	1.96110694957914	2.00390824189755	1.97201184244227	1.9322318511264	1.95770379809622	1.87965542705674	2.01526312139115	1.86511969029923	1.97296890072131	1.96328309327099	1.99940662251325	1.9597480848273	1.99096549122655	1.96750624574503	1.92567268217171	1.89536001150128	1.95323089201268	1.91595343796292	1.94579874716045	1.95283250680426	1.95934561994912	1.95080316144404	1.95134411391699	1.96151479270783	2.0148441027737	1.93209792366205	1.95052501504545
2	35677169	284927790	1.91574908160215	1.95404338684599	1.85467733211572	1.87523085807343	1.8625284989367	1.99870077221724	1.88525869131704	1.9065475339585	1.81512137717525	1.78507692643532	1.9371860254535	1.96805182993836	1.96572635483352	1.89089363923244	2.0045358444256	1.93451003891597	1.91621906391901	1.98310697165596	2.04466218082924	1.94945642188031	1.96110694957914	2.00390824189755	1.97201184244227	1.9322318511264	1.95770379809622	1.87965542705674	2.01526312139115	1.86511969029923	1.97296890072131	1.96328309327099	1.99940662251325	1.9597480848273	1.99096549122655	1.96750624574503	1.92567268217171	1.89536001150128	1.95323089201268	1.91595343796292	1.94579874716045	1.95283250680426	1.95934561994912	1.95080316144404	1.95134411391699	1.96151479270783	2.0148441027737	1.93209792366205	1.95052501504545
2	36226361	285476982	1.91574908160215	1.95404338684599	1.85467733211572	1.87523085807343	1.8625284989367	1.99870077221724	1.88525869131704	1.9065475339585	1.81512137717525	1.78507692643532	1.9371860254535	1.96805182993836	1.96572635483352	1.89089363923244	2.0045358444256	1.93451003891597	1.91621906391901	1.98310697165596	2.04466218082924	1.94945642188031	1.96110694957914	2.00390824189755	1.97201184244227	1.9322318511264	1.95770379809622	1.87965542705674	2.01526312139115	1.86511969029923	1.97296890072131	1.96328309327099	1.99940662251325	1.9597480848273	1.99096549122655	1.96750624574503	1.92567268217171	1.89536001150128	1.95323089201268	1.91595343796292	1.94579874716045	1.95283250680426	1.95934561994912	1.95080316144404	1.95134411391699	1.96151479270783	2.0148441027737	1.93209792366205	1.95052501504545
2	36770812	286021433	1.91574908160215	1.95404338684599	1.85467733211572	1.87523085807343	1.8625284989367	1.99870077221724	1.88525869131704	1.9065475339585	1.81512137717525	1.78507692643532	1.9371860254535	1.96805182993836	1.96572635483352	1.89089363923244	2.0045358444256	1.93451003891597	1.91621906391901	1.98310697165596	2.04466218082924	1.94945642188031	1.96110694957914	2.00390824189755	1.97201184244227	1.9322318511264	1.95770379809622	1.87965542705674	2.01526312139115	1.86511969029923	1.97296890072131	1.96328309327099	1.99940662251325	1.9597480848273	1.99096549122655	1.96750624574503	1.92567268217171	1.89536001150128	1.95323089201268	1.91595343796292	1.94579874716045	1.95283250680426	1.95934561994912	1.95080316144404	1.95134411391699	1.96151479270783	2.0148441027737	1.93209792366205	1.95052501504545
2	37328573	286579194	1.91574908160215	1.95404338684599	1.85467733211572	1.87523085807343	1.8625284989367	1.99870077221724	1.88525869131704	1.9065475339585	3.29611373445764	1.78507692643532	1.9371860254535	1.96805182993836	1.96572635483352	1.89089363923244	2.0045358444256	1.93451003891597	1.91621906391901	1.98310697165596	2.04466218082924	1.94945642188031	1.66979178351138	2.00390824189755	1.97201184244227	1.9322318511264	1.95770379809622	1.87965542705674	2.01526312139115	1.86511969029923	1.97296890072131	1.96328309327099	1.99940662251325	1.9597480848273	1.99096549122655	1.96750624574503	1.92567268217171	1.89536001150128	1.95323089201268	1.91595343796292	1.94579874716045	1.95283250680426	1.95934561994912	1.95080316144404	1.95134411391699	1.96151479270783	2.0148441027737	1.93209792366205	1.95052501504545
2	37875779	287126400	1.91574908160215	1.95404338684599	1.85467733211572	1.87523085807343	1.8625284989367	1.99870077221724	1.88525869131704	1.9065475339585	3.29611373445764	1.78507692643532	1.9371860254535	1.96805182993836	1.96572635483352	1.89089363923244	2.0045358444256	1.93451003891597	1.91621906391901	1.98310697165596	2.04466218082924	1.94945642188031	1.66979178351138	2.00390824189755	1.97201184244227	1.9322318511264	1.95770379809622	1.87965542705674	2.01526312139115	1.86511969029923	1.97296890072131	1.96328309327099	1.99940662251325	1.9597480848273	1.99096549122655	1.96750624574503	1.92567268217171	1.89536001150128	1.95323089201268	1.91595343796292	1.94579874716045	1.95283250680426	1.95934561994912	1.95080316144404	1.95134411391699	1.96151479270783	2.0148441027737	1.93209792366205	1.95052501504545
2	38431248	287681869	1.91574908160215	1.95404338684599	1.85467733211572	1.87523085807343	1.8625284989367	1.99870077221724	1.88525869131704	1.9065475339585	3.29611373445764	1.78507692643532	1.9371860254535	1.96805182993836	1.96572635483352	1.89089363923244	2.0045358444256	1.93451003891597	1.91621906391901	1.98310697165596	2.04466218082924	1.94945642188031	1.66979178351138	2.00390824189755	1.97201184244227	1.9322318511264	1.95770379809622	1.87965542705674	2.01526312139115	1.86511969029923	1.97296890072131	1.96328309327099	1.99940662251325	1.9597480848273	1.99096549122655	1.96750624574503	1.92567268217171	1.89536001150128	1.95323089201268	1.91595343796292	1.94579874716045	1.95283250680426	1.95934561994912	1.95080316144404	1.95134411391699	1.96151479270783	2.0148441027737	1.93209792366205	1.95052501504545
2	39004172	288254793	1.91574908160215	1.95404338684599	1.85467733211572	1.87523085807343	1.8625284989367	1.99870077221724	1.88525869131704	1.9065475339585	3.29611373445764	1.78507692643532	1.9371860254535	1.96805182993836	1.96572635483352	1.89089363923244	2.0045358444256	1.93451003891597	1.91621906391901	1.98310697165596	2.04466218082924	1.94945642188031	1.66979178351138	2.00390824189755	1.97201184244227	1.9322318511264	1.95770379809622	1.87965542705674	2.01526312139115	1.86511969029923	1.97296890072131	1.96328309327099	1.99940662251325	1.9597480848273	1.99096549122655	1.96750624574503	1.92567268217171	1.89536001150128	1.95323089201268	1.91595343796292	1.94579874716045	1.95283250680426	1.95934561994912	1.95080316144404	1.95134411391699	1.96151479270783	2.0148441027737	1.93209792366205	1.95052501504545
2	39564771	288815392	1.91574908160215	1.95404338684599	1.85467733211572	1.87523085807343	1.8625284989367	1.99870077221724	1.88525869131704	1.9065475339585	3.29611373445764	1.78507692643532	1.9371860254535	1.96805182993836	1.96572635483352	1.89089363923244	2.0045358444256	1.93451003891597	1.91621906391901	1.98310697165596	2.04466218082924	1.94945642188031	1.66979178351138	2.00390824189755	1.97201184244227	1.9322318511264	1.95770379809622	1.87965542705674	2.01526312139115	1.86511969029923	1.97296890072131	1.96328309327099	1.99940662251325	1.9597480848273	1.99096549122655	1.96750624574503	1.92567268217171	1.89536001150128	1.95323089201268	1.91595343796292	1.94579874716045	1.95283250680426	1.95934561994912	1.95080316144404	1.95134411391699	1.96151479270783	2.0148441027737	1.93209792366205	1.95052501504545
2	40112880	289363501	1.91574908160215	1.95404338684599	1.85467733211572	1.87523085807343	1.8625284989367	1.99870077221724	1.88525869131704	1.9065475339585	3.29611373445764	1.78507692643532	1.9371860254535	1.96805182993836	1.96572635483352	1.89089363923244	2.0045358444256	1.93451003891597	1.91621906391901	1.98310697165596	2.04466218082924	1.94945642188031	1.66979178351138	2.00390824189755	1.97201184244227	1.9322318511264	1.95770379809622	1.87965542705674	2.01526312139115	1.86511969029923	1.97296890072131	1.96328309327099	1.99940662251325	1.9597480848273	1.99096549122655	1.96750624574503	1.92567268217171	1.89536001150128	1.95323089201268	1.91595343796292	1.94579874716045	1.95283250680426	1.95934561994912	1.95080316144404	1.95134411391699	1.96151479270783	2.0148441027737	1.93209792366205	1.95052501504545
2	40653940	289904561	1.91574908160215	1.95404338684599	1.85467733211572	1.87523085807343	1.8625284989367	1.99870077221724	1.88525869131704	1.9065475339585	3.29611373445764	1.78507692643532	1.9371860254535	1.96805182993836	1.96572635483352	1.89089363923244	2.0045358444256	1.93451003891597	1.91621906391901	1.98310697165596	2.04466218082924	1.94945642188031	1.66979178351138	2.00390824189755	1.97201184244227	1.9322318511264	1.95770379809622	1.87965542705674	2.01526312139115	1.86511969029923	1.97296890072131	1.96328309327099	1.99940662251325	1.9597480848273	1.99096549122655	1.96750624574503	1.92567268217171	1.89536001150128	1.95323089201268	1.91595343796292	1.94579874716045	1.95283250680426	1.95934561994912	1.95080316144404	1.95134411391699	1.96151479270783	2.0148441027737	1.93209792366205	1.95052501504545
2	41183789	290434410	1.91574908160215	1.95404338684599	1.85467733211572	1.87523085807343	1.8625284989367	1.99870077221724	1.88525869131704	1.9065475339585	3.29611373445764	1.78507692643532	1.9371860254535	1.96805182993836	1.96572635483352	1.89089363923244	2.0045358444256	1.93451003891597	1.91621906391901	1.98310697165596	2.04466218082924	1.94945642188031	1.66979178351138	2.00390824189755	1.97201184244227	1.9322318511264	1.95770379809622	1.87965542705674	2.01526312139115	1.86511969029923	1.97296890072131	1.96328309327099	1.99940662251325	1.9597480848273	1.99096549122655	1.96750624574503	1.92567268217171	1.89536001150128	1.95323089201268	1.91595343796292	1.94579874716045	1.95283250680426	1.95934561994912	1.95080316144404	1.95134411391699	1.96151479270783	2.0148441027737	1.93209792366205	1.95052501504545
2	41720796	290971417	1.91574908160215	1.95404338684599	1.85467733211572	1.87523085807343	1.8625284989367	1.99870077221724	1.88525869131704	1.9065475339585	3.29611373445764	1.78507692643532	1.9371860254535	1.96805182993836	1.96572635483352	1.89089363923244	2.0045358444256	1.93451003891597	1.91621906391901	1.98310697165596	2.04466218082924	1.94945642188031	1.66979178351138	2.00390824189755	1.97201184244227	1.9322318511264	1.95770379809622	1.87965542705674	2.01526312139115	1.86511969029923	1.97296890072131	1.96328309327099	1.99940662251325	1.9597480848273	1.99096549122655	1.96750624574503	1.92567268217171	1.89536001150128	1.95323089201268	1.91595343796292	1.94579874716045	1.95283250680426	1.95934561994912	1.95080316144404	1.95134411391699	1.96151479270783	2.0148441027737	1.93209792366205	1.95052501504545
2	42261432	291512053	1.91574908160215	1.95404338684599	1.85467733211572	1.87523085807343	1.8625284989367	1.99870077221724	1.88525869131704	1.9065475339585	3.29611373445764	1.78507692643532	1.9371860254535	1.96805182993836	1.96572635483352	1.89089363923244	2.0045358444256	1.93451003891597	1.91621906391901	1.98310697165596	2.04466218082924	1.94945642188031	1.95026235893418	2.00390824189755	1.97201184244227	1.9322318511264	1.95770379809622	1.87965542705674	2.01526312139115	1.86511969029923	1.97296890072131	1.96328309327099	1.99940662251325	1.9597480848273	1.99096549122655	1.96750624574503	1.92567268217171	1.89536001150128	1.95323089201268	1.91595343796292	1.94579874716045	1.95283250680426	1.95934561994912	1.95080316144404	1.95134411391699	1.96151479270783	2.0148441027737	1.93209792366205	1.95052501504545
2	42823765	292074386	1.91574908160215	1.95404338684599	1.85467733211572	1.87523085807343	1.8625284989367	1.99870077221724	1.88525869131704	1.9065475339585	1.98517477016366	1.78507692643532	1.9371860254535	1.96805182993836	1.96572635483352	1.89089363923244	2.0045358444256	1.93451003891597	1.91621906391901	1.98310697165596	2.04466218082924	1.94945642188031	1.95026235893418	2.00390824189755	1.97201184244227	1.9322318511264	1.95770379809622	1.87965542705674	2.01526312139115	1.86511969029923	1.97296890072131	1.96328309327099	1.99940662251325	1.9597480848273	1.99096549122655	1.96750624574503	1.92567268217171	1.89536001150128	1.95323089201268	1.91595343796292	1.94579874716045	1.95283250680426	1.95934561994912	1.95080316144404	1.95134411391699	1.96151479270783	2.0148441027737	1.93209792366205	1.95052501504545
2	43384529	292635150	1.91574908160215	1.95404338684599	1.85467733211572	1.87523085807343	1.8625284989367	1.99870077221724	1.88525869131704	1.9065475339585	1.98517477016366	1.78507692643532	1.9371860254535	1.96805182993836	1.96572635483352	1.89089363923244	2.0045358444256	1.93451003891597	1.91621906391901	1.98310697165596	2.04466218082924	1.94945642188031	1.95026235893418	2.00390824189755	1.97201184244227	1.9322318511264	1.95770379809622	1.87965542705674	2.01526312139115	1.86511969029923	1.97296890072131	1.96328309327099	1.99940662251325	1.9597480848273	1.99096549122655	1.96750624574503	1.92567268217171	1.89536001150128	1.95323089201268	1.91595343796292	1.94579874716045	1.95283250680426	1.95934561994912	1.95080316144404	1.95134411391699	1.96151479270783	2.0148441027737	1.93209792366205	1.95052501504545
2	43941069	293191690	1.91574908160215	1.95404338684599	1.85467733211572	1.87523085807343	1.8625284989367	1.99870077221724	1.88525869131704	1.9065475339585	1.98517477016366	1.78507692643532	1.9371860254535	1.96805182993836	1.96572635483352	1.89089363923244	2.0045358444256	1.93451003891597	1.91621906391901	1.98310697165596	2.04466218082924	1.94945642188031	1.95026235893418	2.00390824189755	1.97201184244227	1.9322318511264	1.95770379809622	1.87965542705674	2.01526312139115	1.86511969029923	1.97296890072131	1.96328309327099	1.99940662251325	1.9597480848273	1.99096549122655	1.96750624574503	1.92567268217171	1.89536001150128	1.95323089201268	1.91595343796292	1.94579874716045	1.95283250680426	1.95934561994912	1.95080316144404	1.95134411391699	1.96151479270783	2.0148441027737	1.93209792366205	1.95052501504545
2	44504303	293754924	1.91574908160215	1.95404338684599	1.85467733211572	1.87523085807343	1.8625284989367	1.99870077221724	1.88525869131704	1.9065475339585	1.98517477016366	1.78507692643532	1.9371860254535	1.96805182993836	1.96572635483352	1.89089363923244	2.0045358444256	1.93451003891597	1.91621906391901	1.98310697165596	2.04466218082924	1.94945642188031	1.95026235893418	2.00390824189755	1.97201184244227	1.9322318511264	1.95770379809622	1.87965542705674	2.01526312139115	1.86511969029923	1.97296890072131	1.96328309327099	1.99940662251325	1.9597480848273	1.99096549122655	1.96750624574503	1.92567268217171	1.89536001150128	1.95323089201268	1.91595343796292	1.94579874716045	1.95283250680426	1.95934561994912	1.95080316144404	1.95134411391699	1.96151479270783	2.0148441027737	1.93209792366205	1.95052501504545
2	45049053	294299674	1.91574908160215	1.95404338684599	1.85467733211572	1.87523085807343	1.8625284989367	1.99870077221724	1.88525869131704	1.9065475339585	1.98517477016366	1.78507692643532	1.9371860254535	1.96805182993836	1.96572635483352	1.89089363923244	2.0045358444256	1.93451003891597	1.91621906391901	1.98310697165596	2.04466218082924	1.94945642188031	1.95026235893418	2.00390824189755	1.97201184244227	1.9322318511264	1.95770379809622	1.87965542705674	2.01526312139115	1.86511969029923	1.97296890072131	1.96328309327099	1.99940662251325	1.9597480848273	1.99096549122655	1.96750624574503	1.92567268217171	1.89536001150128	1.95323089201268	1.91595343796292	1.94579874716045	1.95283250680426	1.95934561994912	1.95080316144404	1.95134411391699	1.96151479270783	2.0148441027737	1.93209792366205	1.95052501504545
2	45586697	294837318	1.91574908160215	1.95404338684599	1.85467733211572	1.87523085807343	1.8625284989367	1.99870077221724	1.88525869131704	1.9065475339585	1.98517477016366	1.78507692643532	1.9371860254535	1.96805182993836	1.96572635483352	1.89089363923244	2.0045358444256	1.93451003891597	1.91621906391901	1.98310697165596	2.04466218082924	1.94945642188031	1.95026235893418	2.00390824189755	1.97201184244227	1.9322318511264	1.95770379809622	1.87965542705674	2.01526312139115	1.86511969029923	1.97296890072131	1.96328309327099	1.99940662251325	1.9597480848273	1.99096549122655	1.96750624574503	1.92567268217171	1.89536001150128	1.95323089201268	1.91595343796292	1.94579874716045	1.95283250680426	1.95934561994912	1.95080316144404	1.95134411391699	1.96151479270783	2.0148441027737	1.93209792366205	1.95052501504545
2	46112597	295363218	1.91574908160215	1.95404338684599	1.85467733211572	1.87523085807343	1.8625284989367	1.99870077221724	1.88525869131704	1.9065475339585	1.98517477016366	1.78507692643532	1.9371860254535	1.96805182993836	1.96572635483352	1.89089363923244	2.0045358444256	1.93451003891597	1.91621906391901	1.98310697165596	2.04466218082924	1.94945642188031	1.95026235893418	2.00390824189755	1.97201184244227	1.9322318511264	1.95770379809622	1.87965542705674	2.01526312139115	1.86511969029923	1.97296890072131	1.96328309327099	1.99940662251325	1.9597480848273	1.99096549122655	1.96750624574503	1.92567268217171	1.89536001150128	1.95323089201268	1.91595343796292	1.94579874716045	1.95283250680426	1.95934561994912	1.95080316144404	1.95134411391699	1.96151479270783	2.0148441027737	1.93209792366205	1.95052501504545
2	46636309	295886930	1.91574908160215	1.95404338684599	1.85467733211572	1.87523085807343	1.8625284989367	1.99870077221724	1.88525869131704	1.9065475339585	1.98517477016366	1.78507692643532	1.9371860254535	1.96805182993836	1.96572635483352	1.89089363923244	2.0045358444256	1.93451003891597	1.91621906391901	1.98310697165596	2.04466218082924	1.94945642188031	1.95026235893418	2.00390824189755	1.97201184244227	1.9322318511264	1.95770379809622	1.87965542705674	2.01526312139115	1.86511969029923	1.97296890072131	1.96328309327099	1.99940662251325	1.9597480848273	1.99096549122655	1.96750624574503	1.92567268217171	1.89536001150128	1.95323089201268	1.91595343796292	1.94579874716045	1.95283250680426	1.95934561994912	1.95080316144404	1.95134411391699	1.96151479270783	2.0148441027737	1.93209792366205	1.95052501504545
2	47175085	296425706	1.91574908160215	1.95404338684599	1.85467733211572	1.87523085807343	1.8625284989367	1.99870077221724	1.88525869131704	1.9065475339585	1.98517477016366	1.78507692643532	1.9371860254535	1.96805182993836	1.96572635483352	1.89089363923244	2.0045358444256	1.93451003891597	1.91621906391901	1.98310697165596	2.04466218082924	1.94945642188031	1.95026235893418	2.00390824189755	1.97201184244227	1.9322318511264	1.95770379809622	1.87965542705674	2.01526312139115	1.86511969029923	1.97296890072131	1.96328309327099	1.99940662251325	1.9597480848273	1.99096549122655	1.96750624574503	1.92567268217171	1.89536001150128	1.95323089201268	1.91595343796292	1.94579874716045	1.95283250680426	1.95934561994912	1.95080316144404	1.95134411391699	1.96151479270783	2.0148441027737	1.93209792366205	1.95052501504545
2	47742557	296993178	1.91574908160215	1.95404338684599	1.85467733211572	1.87523085807343	1.8625284989367	1.99870077221724	1.88525869131704	1.9065475339585	1.98517477016366	1.78507692643532	1.9371860254535	1.96805182993836	1.96572635483352	1.89089363923244	2.0045358444256	1.93451003891597	1.91621906391901	1.98310697165596	2.04466218082924	1.94945642188031	1.95026235893418	2.00390824189755	1.97201184244227	1.9322318511264	1.95770379809622	1.87965542705674	2.01526312139115	1.86511969029923	1.97296890072131	1.96328309327099	1.99940662251325	1.9597480848273	1.99096549122655	1.96750624574503	1.92567268217171	1.89536001150128	1.95323089201268	1.91595343796292	1.94579874716045	1.95283250680426	1.95934561994912	1.95080316144404	1.95134411391699	1.96151479270783	2.0148441027737	1.93209792366205	1.95052501504545
2	48313939	297564560	1.91574908160215	1.95404338684599	1.85467733211572	1.87523085807343	1.8625284989367	1.99870077221724	1.88525869131704	1.9065475339585	1.98517477016366	1.78507692643532	1.9371860254535	1.96805182993836	1.96572635483352	1.89089363923244	2.0045358444256	1.93451003891597	1.91621906391901	1.98310697165596	2.04466218082924	1.94945642188031	1.95026235893418	2.00390824189755	1.97201184244227	1.9322318511264	1.95770379809622	1.87965542705674	2.01526312139115	1.86511969029923	1.97296890072131	1.96328309327099	1.99940662251325	1.9597480848273	1.99096549122655	1.96750624574503	1.92567268217171	1.89536001150128	1.95323089201268	1.91595343796292	1.94579874716045	1.95283250680426	1.95934561994912	1.95080316144404	1.95134411391699	1.96151479270783	2.0148441027737	1.93209792366205	1.95052501504545
2	48870857	298121478	1.91574908160215	1.95404338684599	1.85467733211572	1.87523085807343	1.8625284989367	1.99870077221724	1.88525869131704	1.9065475339585	1.98517477016366	1.78507692643532	1.9371860254535	1.96805182993836	1.96572635483352	1.89089363923244	2.0045358444256	1.93451003891597	1.91621906391901	1.98310697165596	2.04466218082924	1.94945642188031	1.95026235893418	2.00390824189755	1.97201184244227	1.9322318511264	1.95770379809622	1.87965542705674	2.01526312139115	1.86511969029923	1.97296890072131	1.96328309327099	1.99940662251325	1.9597480848273	1.99096549122655	1.96750624574503	1.92567268217171	1.89536001150128	1.95323089201268	1.91595343796292	1.94579874716045	1.95283250680426	1.95934561994912	1.95080316144404	1.95134411391699	1.96151479270783	2.0148441027737	1.93209792366205	1.95052501504545
2	49416907	298667528	1.91574908160215	1.95404338684599	1.85467733211572	1.87523085807343	1.8625284989367	1.99870077221724	1.88525869131704	1.9065475339585	1.98517477016366	1.78507692643532	1.9371860254535	1.96805182993836	1.96572635483352	1.89089363923244	2.0045358444256	1.93451003891597	1.91621906391901	1.98310697165596	2.04466218082924	1.94945642188031	1.95026235893418	2.00390824189755	1.97201184244227	1.9322318511264	1.95770379809622	1.87965542705674	2.01526312139115	1.86511969029923	1.97296890072131	1.96328309327099	1.99940662251325	1.9597480848273	1.99096549122655	1.96750624574503	1.92567268217171	1.89536001150128	1.95323089201268	1.91595343796292	1.94579874716045	1.95283250680426	1.95934561994912	1.95080316144404	1.95134411391699	1.96151479270783	2.0148441027737	1.93209792366205	1.95052501504545
2	49969688	299220309	1.91574908160215	1.95404338684599	1.85467733211572	1.87523085807343	1.8625284989367	1.99870077221724	1.88525869131704	1.9065475339585	1.98517477016366	1.78507692643532	1.9371860254535	1.96805182993836	1.96572635483352	1.89089363923244	2.0045358444256	1.93451003891597	1.91621906391901	1.98310697165596	2.04466218082924	1.94945642188031	1.95026235893418	2.00390824189755	1.97201184244227	1.9322318511264	1.95770379809622	1.87965542705674	2.01526312139115	1.86511969029923	1.97296890072131	1.96328309327099	1.99940662251325	1.9597480848273	1.99096549122655	1.96750624574503	1.92567268217171	1.89536001150128	1.95323089201268	1.91595343796292	1.94579874716045	1.95283250680426	1.95934561994912	1.95080316144404	1.95134411391699	1.96151479270783	2.0148441027737	1.93209792366205	1.95052501504545
2	50495427	299746048	1.91574908160215	1.95404338684599	1.85467733211572	1.87523085807343	1.8625284989367	1.99870077221724	1.88525869131704	1.9065475339585	1.98517477016366	1.78507692643532	1.9371860254535	1.96805182993836	1.96572635483352	1.89089363923244	2.0045358444256	1.93451003891597	1.91621906391901	1.98310697165596	2.04466218082924	1.94945642188031	1.95026235893418	2.00390824189755	1.97201184244227	1.9322318511264	1.95770379809622	1.87965542705674	2.01526312139115	1.86511969029923	1.97296890072131	1.96328309327099	1.99940662251325	1.9597480848273	1.99096549122655	1.96750624574503	1.92567268217171	1.89536001150128	1.95323089201268	1.91595343796292	1.94579874716045	1.95283250680426	1.95934561994912	1.95080316144404	1.95134411391699	1.96151479270783	2.0148441027737	1.93209792366205	1.95052501504545
2	51011692	300262313	1.91574908160215	1.95404338684599	1.85467733211572	1.87523085807343	1.8625284989367	1.99870077221724	1.88525869131704	1.9065475339585	1.98517477016366	1.78507692643532	1.9371860254535	1.96805182993836	1.96572635483352	1.89089363923244	2.0045358444256	1.93451003891597	1.91621906391901	1.98310697165596	2.04466218082924	1.94945642188031	1.95026235893418	2.00390824189755	1.97201184244227	1.9322318511264	1.95770379809622	1.87965542705674	2.01526312139115	1.86511969029923	1.97296890072131	1.96328309327099	1.99940662251325	1.9597480848273	1.99096549122655	1.96750624574503	1.92567268217171	1.89536001150128	1.95323089201268	1.91595343796292	1.94579874716045	1.95283250680426	1.95934561994912	1.95080316144404	1.95134411391699	1.96151479270783	2.0148441027737	1.93209792366205	1.95052501504545
[truncated: 4,514 more rows]
[truncated: 3 more columns]
