# Supplementary material for: Novel insights into breast cancer copy number genetic heterogeneity revealed by single-cell genome sequencing
Source: eLife. 2020 May 13;9:e51480. doi: 10.7554/eLife.51480 (PMC7220379; doi:10.7554/eLife.51480)
Supplement: Figure 2—source data 1. [file elife-51480-fig2-data1.zip › P14.CNA.calls.5k.seg.quantal.primary.txt]

chrom	chrompos	abspos	CTB6223.	CTB6225.	CTB6227.	CTB6230.	CTB6240.	CTB6242.	CTB6243.	CTB6248.	CTB6251.	CTB6252.	CTB6255.	CTB6257.	CTB6264.	CTB6265.	CTB6267.	CTB6272.	CTB6275.	CTB6279.	CTB6280.	CTB6281.	CTB6287.	CTB6288.	CTB6289.	CTB6290.	CTB6291.	CTB6292.	CTB6293.	CTB6294.	CTB6319.	CTB6320.	CTB6321.	CTB6322.	CTB6325.	CTB6327.	CTB6329.	CTB6330.	CTB6331.	CTB6332.	CTB6333.	CTB6334.	CTB6336.	CTB6337.	CTB6339.	CTB6340.	CTB6341.	CTB6342.	CTB6343.
1	0	0	3.00156509170292	2.92616118790115	2.91867779491768	3.00468750421108	2.93918252596724	2.98662261917442	3.01219455301647	2.95634564614809	3.03112405844837	2.92698419278402	2.86485575372966	2.96300795727951	2.92444427863607	2.94346394201547	3.00156509170292	2.93287371958705	2.9455823766998	2.9959410623866	2.98796345026141	2.94090972743217	2.95265941744651	2.90978983282008	2.95931342142935	3.00435001432405	2.94111358282577	2.92171398296482	3.06292330518641	3.01854190304374	2.97535642105889	2.87978778311672	2.91968950686613	3	2.96474750685873	2.98258344364785	2.88548724647305	3.00571713000896	2.98837769866249	3.24127740860514	3.0155370367992	2.98566624195859	2.8633952501077	2.97020498594033	2.97020498594033	2.9494838317212	2.98320371892835	2.96588467370147	2.99448777531439
1	1311584	1311584	3.00156509170292	2.92616118790115	2.91867779491768	3.00468750421108	2.93918252596724	2.98662261917442	3.01219455301647	2.95634564614809	3.03112405844837	2.92698419278402	2.86485575372966	2.96300795727951	2.92444427863607	2.94346394201547	3.00156509170292	2.93287371958705	2.9455823766998	2.9959410623866	2.98796345026141	2.94090972743217	2.95265941744651	2.90978983282008	2.95931342142935	3.00435001432405	2.94111358282577	2.92171398296482	3.06292330518641	3.01854190304374	2.97535642105889	2.87978778311672	2.91968950686613	3	2.96474750685873	2.98258344364785	2.88548724647305	3.00571713000896	2.98837769866249	3.24127740860514	3.0155370367992	2.98566624195859	2.8633952501077	2.97020498594033	2.97020498594033	2.9494838317212	2.98320371892835	2.96588467370147	2.99448777531439
1	1988508	1988508	3.00156509170292	2.92616118790115	2.91867779491768	3.00468750421108	2.93918252596724	2.98662261917442	3.01219455301647	2.95634564614809	3.03112405844837	2.92698419278402	2.86485575372966	2.96300795727951	2.92444427863607	2.94346394201547	3.00156509170292	2.93287371958705	2.9455823766998	2.9959410623866	2.98796345026141	2.94090972743217	2.95265941744651	2.90978983282008	2.95931342142935	3.00435001432405	2.94111358282577	2.92171398296482	3.06292330518641	3.01854190304374	2.97535642105889	2.87978778311672	2.91968950686613	3	2.96474750685873	2.98258344364785	2.88548724647305	3.00571713000896	2.98837769866249	3.24127740860514	3.0155370367992	2.98566624195859	2.8633952501077	2.97020498594033	2.97020498594033	2.9494838317212	2.98320371892835	2.96588467370147	2.99448777531439
1	2529293	2529293	3.00156509170292	2.92616118790115	2.91867779491768	3.00468750421108	2.93918252596724	2.98662261917442	3.01219455301647	2.95634564614809	3.03112405844837	2.92698419278402	2.86485575372966	2.96300795727951	2.92444427863607	2.94346394201547	3.00156509170292	2.93287371958705	2.9455823766998	2.9959410623866	2.98796345026141	2.94090972743217	2.95265941744651	2.90978983282008	2.95931342142935	3.00435001432405	2.94111358282577	2.92171398296482	3.06292330518641	3.01854190304374	2.97535642105889	2.87978778311672	2.91968950686613	3	2.96474750685873	2.98258344364785	2.88548724647305	3.00571713000896	2.98837769866249	3.24127740860514	3.0155370367992	2.98566624195859	2.8633952501077	2.97020498594033	2.97020498594033	2.9494838317212	2.98320371892835	2.96588467370147	2.99448777531439
1	3144678	3144678	3.00156509170292	2.92616118790115	2.91867779491768	3.00468750421108	2.93918252596724	2.98662261917442	3.01219455301647	2.95634564614809	3.03112405844837	2.92698419278402	2.86485575372966	2.96300795727951	2.92444427863607	2.94346394201547	3.00156509170292	2.93287371958705	2.9455823766998	2.9959410623866	2.98796345026141	2.94090972743217	2.95265941744651	2.90978983282008	2.95931342142935	3.00435001432405	2.94111358282577	2.92171398296482	3.06292330518641	3.01854190304374	2.97535642105889	2.87978778311672	2.91968950686613	3	2.96474750685873	2.98258344364785	2.88548724647305	3.00571713000896	2.98837769866249	3.24127740860514	3.0155370367992	2.98566624195859	2.8633952501077	2.97020498594033	2.97020498594033	2.9494838317212	2.98320371892835	2.96588467370147	2.99448777531439
1	3664503	3664503	3.00156509170292	2.92616118790115	2.91867779491768	3.00468750421108	2.93918252596724	2.98662261917442	3.01219455301647	2.95634564614809	3.03112405844837	2.92698419278402	2.86485575372966	2.96300795727951	2.92444427863607	2.94346394201547	3.00156509170292	2.93287371958705	2.9455823766998	2.9959410623866	2.98796345026141	2.94090972743217	2.95265941744651	2.90978983282008	2.95931342142935	3.00435001432405	2.94111358282577	2.92171398296482	3.06292330518641	3.01854190304374	2.97535642105889	2.87978778311672	2.91968950686613	3	2.96474750685873	2.98258344364785	2.88548724647305	3.00571713000896	2.98837769866249	3.24127740860514	3.0155370367992	2.98566624195859	2.8633952501077	2.97020498594033	2.97020498594033	2.9494838317212	2.98320371892835	2.96588467370147	2.99448777531439
1	4369116	4369116	3.00156509170292	2.92616118790115	2.91867779491768	3.00468750421108	2.93918252596724	2.98662261917442	3.01219455301647	2.95634564614809	3.03112405844837	2.92698419278402	2.86485575372966	2.96300795727951	2.92444427863607	2.94346394201547	3.00156509170292	2.93287371958705	2.9455823766998	2.9959410623866	2.98796345026141	2.94090972743217	2.95265941744651	2.90978983282008	2.95931342142935	3.00435001432405	2.94111358282577	2.92171398296482	3.06292330518641	3.01854190304374	2.97535642105889	2.87978778311672	2.91968950686613	3	2.96474750685873	2.98258344364785	2.88548724647305	3.00571713000896	2.98837769866249	3.24127740860514	3.0155370367992	2.98566624195859	2.8633952501077	2.97020498594033	2.97020498594033	2.9494838317212	2.98320371892835	2.96588467370147	2.99448777531439
1	4893186	4893186	3.00156509170292	2.92616118790115	2.91867779491768	3.00468750421108	2.93918252596724	2.98662261917442	3.01219455301647	2.95634564614809	3.03112405844837	2.92698419278402	2.86485575372966	2.96300795727951	2.92444427863607	2.94346394201547	3.00156509170292	2.93287371958705	2.9455823766998	2.9959410623866	2.98796345026141	2.94090972743217	2.95265941744651	2.90978983282008	2.95931342142935	3.00435001432405	2.94111358282577	2.92171398296482	3.06292330518641	3.01854190304374	2.97535642105889	2.87978778311672	2.91968950686613	3	2.96474750685873	2.98258344364785	2.88548724647305	3.00571713000896	2.98837769866249	3.24127740860514	3.0155370367992	2.98566624195859	2.8633952501077	2.97020498594033	2.97020498594033	2.9494838317212	2.98320371892835	2.96588467370147	2.99448777531439
1	5434547	5434547	3.00156509170292	2.92616118790115	2.91867779491768	3.00468750421108	2.93918252596724	2.98662261917442	3.01219455301647	2.95634564614809	3.03112405844837	2.92698419278402	2.86485575372966	2.96300795727951	2.92444427863607	2.94346394201547	3.00156509170292	2.93287371958705	2.9455823766998	2.9959410623866	2.98796345026141	2.94090972743217	2.95265941744651	2.90978983282008	2.95931342142935	3.00435001432405	2.94111358282577	2.92171398296482	3.06292330518641	3.01854190304374	2.97535642105889	2.87978778311672	2.91968950686613	3	2.96474750685873	2.98258344364785	2.88548724647305	3.00571713000896	2.98837769866249	3.24127740860514	3.0155370367992	2.98566624195859	2.8633952501077	2.97020498594033	2.97020498594033	2.9494838317212	2.98320371892835	2.96588467370147	2.99448777531439
1	5964110	5964110	3.00156509170292	2.92616118790115	2.91867779491768	3.00468750421108	2.93918252596724	2.98662261917442	3.01219455301647	2.95634564614809	3.03112405844837	2.92698419278402	2.86485575372966	2.96300795727951	2.92444427863607	2.94346394201547	3.00156509170292	2.93287371958705	2.9455823766998	2.9959410623866	2.98796345026141	2.94090972743217	2.95265941744651	2.90978983282008	2.95931342142935	3.00435001432405	2.94111358282577	2.92171398296482	3.06292330518641	3.01854190304374	2.97535642105889	2.87978778311672	2.91968950686613	3	2.96474750685873	2.98258344364785	2.88548724647305	3.00571713000896	2.98837769866249	3.24127740860514	3.0155370367992	2.98566624195859	2.8633952501077	2.97020498594033	2.97020498594033	2.9494838317212	2.98320371892835	2.96588467370147	2.99448777531439
1	6523265	6523265	3.00156509170292	2.92616118790115	2.91867779491768	3.00468750421108	2.93918252596724	2.98662261917442	3.01219455301647	2.95634564614809	3.03112405844837	2.92698419278402	2.86485575372966	2.96300795727951	2.92444427863607	2.94346394201547	3.00156509170292	2.93287371958705	2.9455823766998	2.9959410623866	2.98796345026141	2.94090972743217	2.95265941744651	2.90978983282008	2.95931342142935	3.00435001432405	2.94111358282577	2.92171398296482	3.06292330518641	3.01854190304374	2.97535642105889	2.87978778311672	2.91968950686613	3	2.96474750685873	2.98258344364785	2.88548724647305	3.00571713000896	2.98837769866249	3.24127740860514	3.0155370367992	2.98566624195859	2.8633952501077	2.97020498594033	2.97020498594033	2.9494838317212	2.98320371892835	2.96588467370147	2.99448777531439
1	7082402	7082402	3.00156509170292	2.92616118790115	2.91867779491768	3.00468750421108	2.93918252596724	2.98662261917442	3.01219455301647	2.95634564614809	3.03112405844837	2.92698419278402	2.86485575372966	2.96300795727951	2.92444427863607	2.94346394201547	3.00156509170292	2.93287371958705	2.9455823766998	2.9959410623866	2.98796345026141	2.94090972743217	2.95265941744651	2.90978983282008	2.95931342142935	3.00435001432405	2.94111358282577	2.92171398296482	3.06292330518641	3.01854190304374	2.97535642105889	2.87978778311672	2.91968950686613	3	2.96474750685873	2.98258344364785	2.88548724647305	3.00571713000896	2.98837769866249	3.24127740860514	3.0155370367992	2.98566624195859	2.8633952501077	2.97020498594033	2.97020498594033	2.9494838317212	2.98320371892835	2.96588467370147	2.99448777531439
1	7616467	7616467	3.00156509170292	2.92616118790115	2.91867779491768	3.00468750421108	2.93918252596724	2.98662261917442	3.01219455301647	2.95634564614809	3.03112405844837	2.92698419278402	2.86485575372966	2.96300795727951	2.92444427863607	2.94346394201547	3.00156509170292	2.93287371958705	2.9455823766998	2.9959410623866	2.98796345026141	2.94090972743217	2.95265941744651	2.90978983282008	2.95931342142935	3.00435001432405	2.94111358282577	2.28076049303515	3.06292330518641	3.01854190304374	2.97535642105889	2.87978778311672	2.91968950686613	3	2.96474750685873	2.98258344364785	2.88548724647305	3.00571713000896	2.98837769866249	2.86109496608704	3.0155370367992	2.98566624195859	2.8633952501077	2.97020498594033	2.97020498594033	2.9494838317212	2.98320371892835	2.96588467370147	2.99448777531439
1	8179701	8179701	3.00156509170292	2.92616118790115	2.91867779491768	3.00468750421108	2.93918252596724	2.98662261917442	3.01219455301647	2.95634564614809	3.03112405844837	2.92698419278402	2.86485575372966	2.96300795727951	2.92444427863607	2.94346394201547	3.00156509170292	2.93287371958705	2.9455823766998	2.9959410623866	2.98796345026141	2.94090972743217	2.95265941744651	2.90978983282008	2.95931342142935	3.00435001432405	2.94111358282577	2.28076049303515	3.06292330518641	3.01854190304374	2.97535642105889	2.87978778311672	2.91968950686613	3	2.96474750685873	2.98258344364785	2.88548724647305	3.00571713000896	2.98837769866249	2.86109496608704	3.0155370367992	2.98566624195859	2.8633952501077	2.97020498594033	2.97020498594033	2.9494838317212	2.98320371892835	2.96588467370147	2.99448777531439
1	8750759	8750759	3.00156509170292	2.92616118790115	2.91867779491768	3.00468750421108	2.93918252596724	2.98662261917442	3.01219455301647	2.95634564614809	3.03112405844837	2.92698419278402	2.86485575372966	2.96300795727951	2.92444427863607	2.94346394201547	3.00156509170292	2.93287371958705	2.9455823766998	2.9959410623866	2.98796345026141	2.94090972743217	2.95265941744651	2.90978983282008	2.95931342142935	3.00435001432405	2.94111358282577	2.28076049303515	3.06292330518641	3.01854190304374	2.97535642105889	2.87978778311672	2.91968950686613	3	2.96474750685873	2.98258344364785	2.88548724647305	3.00571713000896	2.98837769866249	2.86109496608704	3.0155370367992	2.98566624195859	2.8633952501077	2.97020498594033	2.97020498594033	2.9494838317212	2.98320371892835	2.96588467370147	2.99448777531439
1	9336762	9336762	3.00156509170292	2.92616118790115	2.91867779491768	3.00468750421108	2.93918252596724	2.98662261917442	3.01219455301647	2.95634564614809	3.03112405844837	2.92698419278402	2.86485575372966	2.96300795727951	2.92444427863607	2.94346394201547	3.00156509170292	2.93287371958705	2.9455823766998	2.9959410623866	2.98796345026141	2.94090972743217	2.95265941744651	2.90978983282008	2.95931342142935	3.00435001432405	2.94111358282577	2.28076049303515	3.06292330518641	3.01854190304374	2.97535642105889	2.87978778311672	2.91968950686613	3	2.96474750685873	2.98258344364785	2.88548724647305	3.00571713000896	2.98837769866249	2.86109496608704	3.0155370367992	2.98566624195859	2.8633952501077	2.97020498594033	2.97020498594033	2.9494838317212	2.98320371892835	2.96588467370147	2.99448777531439
1	9924954	9924954	3.00156509170292	2.92616118790115	2.91867779491768	3.00468750421108	2.93918252596724	2.98662261917442	3.01219455301647	2.95634564614809	3.03112405844837	2.92698419278402	2.86485575372966	2.96300795727951	2.92444427863607	2.94346394201547	3.00156509170292	2.93287371958705	2.9455823766998	2.9959410623866	2.98796345026141	2.94090972743217	2.95265941744651	2.90978983282008	2.95931342142935	3.00435001432405	2.94111358282577	2.28076049303515	3.06292330518641	3.01854190304374	2.97535642105889	2.87978778311672	2.91968950686613	3	2.96474750685873	2.98258344364785	2.88548724647305	3.00571713000896	2.98837769866249	2.86109496608704	3.0155370367992	2.98566624195859	2.8633952501077	2.97020498594033	2.97020498594033	2.9494838317212	2.98320371892835	2.96588467370147	2.99448777531439
1	10539461	10539461	3.00156509170292	2.92616118790115	2.91867779491768	3.00468750421108	2.93918252596724	2.98662261917442	3.01219455301647	2.95634564614809	3.03112405844837	2.92698419278402	2.86485575372966	2.96300795727951	2.92444427863607	2.94346394201547	3.00156509170292	2.93287371958705	2.9455823766998	2.9959410623866	2.98796345026141	2.94090972743217	2.95265941744651	2.90978983282008	2.95931342142935	3.00435001432405	2.94111358282577	2.28076049303515	3.06292330518641	3.01854190304374	2.97535642105889	2.87978778311672	2.91968950686613	3	2.96474750685873	2.98258344364785	2.88548724647305	3.00571713000896	2.98837769866249	2.86109496608704	3.0155370367992	2.98566624195859	2.8633952501077	2.97020498594033	2.97020498594033	2.9494838317212	2.98320371892835	2.96588467370147	2.99448777531439
1	11088815	11088815	3.00156509170292	2.92616118790115	2.91867779491768	3.00468750421108	2.93918252596724	2.98662261917442	3.01219455301647	2.95634564614809	3.03112405844837	2.92698419278402	2.86485575372966	2.96300795727951	2.92444427863607	2.94346394201547	3.00156509170292	2.93287371958705	2.9455823766998	2.9959410623866	2.98796345026141	2.94090972743217	2.95265941744651	2.90978983282008	2.95931342142935	3.00435001432405	2.94111358282577	2.28076049303515	3.06292330518641	3.01854190304374	2.97535642105889	2.87978778311672	2.91968950686613	3	2.96474750685873	2.98258344364785	2.88548724647305	3.00571713000896	2.98837769866249	2.86109496608704	3.0155370367992	2.98566624195859	2.8633952501077	2.97020498594033	2.97020498594033	2.9494838317212	2.98320371892835	2.96588467370147	2.99448777531439
1	11659398	11659398	3.00156509170292	2.92616118790115	2.91867779491768	3.00468750421108	2.93918252596724	2.98662261917442	3.01219455301647	2.95634564614809	3.03112405844837	2.92698419278402	2.86485575372966	2.96300795727951	2.92444427863607	2.94346394201547	3.00156509170292	2.93287371958705	2.9455823766998	2.9959410623866	2.98796345026141	2.94090972743217	2.95265941744651	2.90978983282008	2.95931342142935	3.00435001432405	2.94111358282577	2.28076049303515	3.06292330518641	3.01854190304374	2.97535642105889	2.87978778311672	2.91968950686613	3	2.96474750685873	2.98258344364785	2.88548724647305	3.00571713000896	2.98837769866249	2.86109496608704	3.0155370367992	2.98566624195859	2.8633952501077	2.97020498594033	2.97020498594033	2.9494838317212	2.98320371892835	2.96588467370147	2.99448777531439
1	12236298	12236298	3.00156509170292	2.92616118790115	2.91867779491768	3.00468750421108	2.93918252596724	2.98662261917442	3.01219455301647	2.95634564614809	3.03112405844837	2.92698419278402	2.86485575372966	2.96300795727951	2.92444427863607	2.94346394201547	3.00156509170292	2.93287371958705	2.9455823766998	2.9959410623866	2.98796345026141	2.94090972743217	2.95265941744651	2.90978983282008	2.95931342142935	3.00435001432405	2.94111358282577	2.28076049303515	3.06292330518641	3.01854190304374	2.97535642105889	2.87978778311672	2.91968950686613	3	2.96474750685873	2.98258344364785	2.88548724647305	3.00571713000896	2.98837769866249	2.86109496608704	3.0155370367992	2.98566624195859	2.8633952501077	2.97020498594033	2.97020498594033	2.9494838317212	2.98320371892835	2.96588467370147	2.99448777531439
1	12790486	12790486	3.00156509170292	2.92616118790115	2.91867779491768	3.00468750421108	2.93918252596724	2.98662261917442	3.01219455301647	2.95634564614809	3.03112405844837	2.92698419278402	2.86485575372966	2.96300795727951	2.92444427863607	2.94346394201547	3.00156509170292	2.93287371958705	2.9455823766998	2.9959410623866	2.98796345026141	2.94090972743217	2.95265941744651	2.90978983282008	2.95931342142935	3.00435001432405	2.94111358282577	3.10719967393293	3.06292330518641	3.01854190304374	2.97535642105889	2.87978778311672	2.91968950686613	3	2.96474750685873	2.98258344364785	2.88548724647305	3.00571713000896	2.98837769866249	2.86109496608704	3.0155370367992	2.98566624195859	2.8633952501077	2.97020498594033	2.97020498594033	2.9494838317212	2.98320371892835	2.96588467370147	2.99448777531439
1	14208871	14208871	3.00156509170292	2.92616118790115	2.91867779491768	3.00468750421108	2.93918252596724	2.98662261917442	3.01219455301647	2.95634564614809	3.03112405844837	2.92698419278402	2.86485575372966	2.96300795727951	2.92444427863607	2.94346394201547	3.00156509170292	2.93287371958705	2.9455823766998	2.9959410623866	2.98796345026141	2.94090972743217	2.95265941744651	2.90978983282008	2.95931342142935	3.00435001432405	2.94111358282577	3.10719967393293	3.06292330518641	3.01854190304374	2.97535642105889	2.87978778311672	2.91968950686613	3	2.96474750685873	2.98258344364785	2.88548724647305	3.00571713000896	2.98837769866249	2.86109496608704	3.0155370367992	2.98566624195859	2.8633952501077	2.97020498594033	2.97020498594033	2.9494838317212	2.98320371892835	2.96588467370147	2.99448777531439
1	14754110	14754110	3.00156509170292	2.92616118790115	2.91867779491768	3.00468750421108	2.93918252596724	2.98662261917442	3.01219455301647	2.95634564614809	3.03112405844837	2.92698419278402	2.86485575372966	2.96300795727951	2.92444427863607	2.94346394201547	3.00156509170292	2.93287371958705	2.9455823766998	2.9959410623866	2.98796345026141	2.94090972743217	2.95265941744651	2.90978983282008	2.95931342142935	3.00435001432405	2.94111358282577	3.10719967393293	3.06292330518641	3.01854190304374	2.97535642105889	2.87978778311672	2.91968950686613	3	2.96474750685873	2.98258344364785	2.88548724647305	3.00571713000896	2.98837769866249	2.86109496608704	3.0155370367992	2.98566624195859	2.8633952501077	2.97020498594033	2.97020498594033	2.9494838317212	2.98320371892835	2.96588467370147	2.99448777531439
1	15289749	15289749	3.00156509170292	2.92616118790115	2.91867779491768	3.00468750421108	2.93918252596724	2.98662261917442	3.01219455301647	2.95634564614809	3.03112405844837	2.92698419278402	2.86485575372966	2.96300795727951	2.92444427863607	2.94346394201547	3.00156509170292	2.93287371958705	2.9455823766998	2.9959410623866	2.98796345026141	2.94090972743217	2.95265941744651	2.90978983282008	2.95931342142935	3.00435001432405	2.94111358282577	3.10719967393293	3.06292330518641	3.01854190304374	2.97535642105889	2.87978778311672	2.91968950686613	3	2.96474750685873	2.98258344364785	2.88548724647305	3.00571713000896	2.98837769866249	2.86109496608704	3.0155370367992	2.98566624195859	2.8633952501077	2.97020498594033	2.97020498594033	2.9494838317212	2.98320371892835	2.96588467370147	2.99448777531439
1	15848620	15848620	3.00156509170292	2.92616118790115	2.91867779491768	3.00468750421108	2.93918252596724	2.98662261917442	3.01219455301647	2.95634564614809	3.03112405844837	2.92698419278402	2.86485575372966	2.96300795727951	2.92444427863607	2.94346394201547	3.00156509170292	2.93287371958705	2.9455823766998	2.9959410623866	2.98796345026141	2.94090972743217	2.95265941744651	2.90978983282008	2.95931342142935	3.00435001432405	2.94111358282577	3.10719967393293	3.06292330518641	3.01854190304374	2.97535642105889	2.87978778311672	2.91968950686613	3	2.96474750685873	2.98258344364785	2.88548724647305	3.00571713000896	2.98837769866249	2.86109496608704	3.0155370367992	2.98566624195859	2.8633952501077	2.97020498594033	2.97020498594033	2.9494838317212	2.98320371892835	2.96588467370147	2.99448777531439
1	16446714	16446714	3.00156509170292	2.92616118790115	2.91867779491768	3.00468750421108	2.93918252596724	2.98662261917442	3.01219455301647	2.95634564614809	3.03112405844837	2.92698419278402	2.86485575372966	2.96300795727951	2.92444427863607	2.94346394201547	3.00156509170292	2.93287371958705	2.9455823766998	2.9959410623866	2.98796345026141	2.94090972743217	2.95265941744651	2.90978983282008	2.95931342142935	3.00435001432405	2.94111358282577	3.10719967393293	3.06292330518641	3.01854190304374	2.97535642105889	2.87978778311672	2.91968950686613	3	2.96474750685873	2.98258344364785	2.88548724647305	3.00571713000896	2.98837769866249	2.86109496608704	3.0155370367992	2.98566624195859	2.8633952501077	2.97020498594033	2.97020498594033	2.9494838317212	2.98320371892835	2.96588467370147	2.99448777531439
1	17307125	17307125	3.00156509170292	2.92616118790115	2.91867779491768	3.00468750421108	2.93918252596724	2.98662261917442	3.01219455301647	2.95634564614809	3.03112405844837	2.92698419278402	2.86485575372966	2.96300795727951	2.92444427863607	2.94346394201547	3.00156509170292	2.93287371958705	2.9455823766998	2.9959410623866	2.98796345026141	2.94090972743217	2.95265941744651	2.90978983282008	2.95931342142935	3.00435001432405	2.94111358282577	3.10719967393293	3.06292330518641	3.01854190304374	2.97535642105889	2.87978778311672	2.91968950686613	3	2.96474750685873	2.98258344364785	2.88548724647305	3.00571713000896	2.98837769866249	2.86109496608704	3.0155370367992	2.98566624195859	2.8633952501077	2.97020498594033	2.97020498594033	2.9494838317212	2.98320371892835	2.96588467370147	2.99448777531439
1	17878680	17878680	3.00156509170292	2.92616118790115	2.91867779491768	3.00468750421108	2.93918252596724	2.98662261917442	3.01219455301647	2.95634564614809	3.03112405844837	2.92698419278402	2.86485575372966	2.96300795727951	2.92444427863607	2.94346394201547	3.00156509170292	2.93287371958705	2.9455823766998	2.9959410623866	2.98796345026141	2.94090972743217	2.95265941744651	2.90978983282008	2.95931342142935	3.00435001432405	2.94111358282577	3.10719967393293	3.06292330518641	3.01854190304374	2.97535642105889	2.87978778311672	2.91968950686613	3	2.96474750685873	2.98258344364785	2.88548724647305	3.00571713000896	2.98837769866249	2.86109496608704	3.0155370367992	2.98566624195859	2.8633952501077	2.97020498594033	2.97020498594033	2.9494838317212	2.98320371892835	2.96588467370147	2.99448777531439
1	18403245	18403245	3.00156509170292	2.92616118790115	2.91867779491768	3.00468750421108	2.93918252596724	2.98662261917442	3.01219455301647	2.95634564614809	3.03112405844837	2.92698419278402	2.86485575372966	2.96300795727951	2.92444427863607	2.94346394201547	3.00156509170292	2.93287371958705	2.9455823766998	2.9959410623866	2.98796345026141	2.94090972743217	2.95265941744651	2.90978983282008	2.95931342142935	3.00435001432405	2.94111358282577	3.10719967393293	3.06292330518641	3.01854190304374	2.97535642105889	2.87978778311672	2.91968950686613	3	2.96474750685873	2.98258344364785	2.88548724647305	3.00571713000896	2.98837769866249	2.86109496608704	3.0155370367992	2.98566624195859	2.8633952501077	2.97020498594033	2.97020498594033	2.9494838317212	2.98320371892835	2.96588467370147	2.99448777531439
1	18925640	18925640	3.00156509170292	2.92616118790115	2.91867779491768	3.00468750421108	2.93918252596724	2.98662261917442	3.01219455301647	2.95634564614809	3.03112405844837	2.92698419278402	2.86485575372966	2.96300795727951	2.92444427863607	2.94346394201547	3.00156509170292	2.93287371958705	2.9455823766998	2.9959410623866	2.98796345026141	2.94090972743217	2.95265941744651	2.90978983282008	2.95931342142935	3.00435001432405	2.94111358282577	3.10719967393293	3.06292330518641	3.01854190304374	2.97535642105889	2.87978778311672	2.91968950686613	3	2.96474750685873	2.98258344364785	2.88548724647305	3.00571713000896	2.98837769866249	2.86109496608704	3.0155370367992	2.98566624195859	2.8633952501077	2.97020498594033	2.97020498594033	2.9494838317212	2.98320371892835	2.96588467370147	2.99448777531439
1	19452724	19452724	3.00156509170292	2.92616118790115	2.91867779491768	3.00468750421108	2.93918252596724	2.98662261917442	3.01219455301647	2.95634564614809	3.03112405844837	2.92698419278402	2.86485575372966	2.96300795727951	2.92444427863607	2.94346394201547	3.00156509170292	2.93287371958705	2.9455823766998	2.9959410623866	2.98796345026141	2.94090972743217	2.95265941744651	2.90978983282008	2.95931342142935	3.00435001432405	2.94111358282577	3.10719967393293	3.06292330518641	3.01854190304374	2.97535642105889	2.87978778311672	2.91968950686613	3	2.96474750685873	2.98258344364785	2.88548724647305	3.00571713000896	2.98837769866249	2.86109496608704	3.0155370367992	2.98566624195859	2.8633952501077	2.97020498594033	2.97020498594033	2.9494838317212	2.98320371892835	2.96588467370147	2.99448777531439
1	20014359	20014359	3.00156509170292	2.92616118790115	2.91867779491768	3.00468750421108	2.93918252596724	2.98662261917442	3.01219455301647	2.95634564614809	3.03112405844837	2.92698419278402	2.86485575372966	2.96300795727951	2.92444427863607	2.94346394201547	3.00156509170292	2.93287371958705	2.9455823766998	2.9959410623866	2.98796345026141	2.94090972743217	2.95265941744651	2.90978983282008	2.95931342142935	3.00435001432405	2.94111358282577	3.10719967393293	3.06292330518641	3.01854190304374	2.97535642105889	2.87978778311672	2.91968950686613	3	2.96474750685873	2.98258344364785	2.88548724647305	3.00571713000896	2.98837769866249	2.86109496608704	3.0155370367992	2.98566624195859	2.8633952501077	2.97020498594033	2.97020498594033	2.9494838317212	2.98320371892835	2.96588467370147	2.99448777531439
1	20575804	20575804	3.00156509170292	2.92616118790115	2.91867779491768	3.00468750421108	2.93918252596724	2.98662261917442	3.01219455301647	2.95634564614809	3.03112405844837	2.92698419278402	2.86485575372966	2.96300795727951	2.92444427863607	2.94346394201547	3.00156509170292	2.93287371958705	2.9455823766998	2.9959410623866	2.98796345026141	2.94090972743217	2.95265941744651	2.90978983282008	2.95931342142935	3.00435001432405	2.94111358282577	1.89883553579121	3.06292330518641	3.01854190304374	2.97535642105889	2.87978778311672	2.91968950686613	3	2.96474750685873	2.98258344364785	2.88548724647305	3.00571713000896	2.98837769866249	2.86109496608704	3.0155370367992	2.98566624195859	2.8633952501077	2.97020498594033	2.97020498594033	2.9494838317212	2.98320371892835	2.96588467370147	2.99448777531439
1	21126184	21126184	3.00156509170292	2.92616118790115	2.91867779491768	3.00468750421108	2.93918252596724	2.98662261917442	3.01219455301647	2.95634564614809	3.03112405844837	2.92698419278402	2.86485575372966	2.96300795727951	2.92444427863607	2.94346394201547	3.00156509170292	2.93287371958705	2.9455823766998	2.9959410623866	2.98796345026141	2.94090972743217	2.95265941744651	2.90978983282008	2.95931342142935	3.00435001432405	2.94111358282577	1.89883553579121	3.06292330518641	3.01854190304374	2.97535642105889	2.87978778311672	2.91968950686613	3	2.96474750685873	2.98258344364785	2.88548724647305	3.00571713000896	2.98837769866249	2.86109496608704	3.0155370367992	2.98566624195859	2.8633952501077	2.97020498594033	2.97020498594033	2.9494838317212	2.98320371892835	2.96588467370147	2.99448777531439
1	21698064	21698064	3.00156509170292	2.92616118790115	2.91867779491768	3.00468750421108	2.93918252596724	2.98662261917442	3.01219455301647	2.95634564614809	3.03112405844837	2.92698419278402	2.86485575372966	2.96300795727951	2.92444427863607	2.94346394201547	3.00156509170292	2.93287371958705	2.9455823766998	2.9959410623866	2.98796345026141	2.94090972743217	2.95265941744651	2.90978983282008	2.95931342142935	3.00435001432405	2.94111358282577	1.89883553579121	3.06292330518641	3.01854190304374	2.97535642105889	2.87978778311672	2.91968950686613	3	2.96474750685873	2.98258344364785	2.88548724647305	3.00571713000896	2.98837769866249	2.86109496608704	3.0155370367992	2.98566624195859	2.8633952501077	2.97020498594033	2.97020498594033	2.9494838317212	2.98320371892835	2.96588467370147	2.99448777531439
1	22303596	22303596	3.00156509170292	2.92616118790115	2.91867779491768	3.00468750421108	2.93918252596724	2.98662261917442	3.01219455301647	2.95634564614809	3.03112405844837	2.92698419278402	2.86485575372966	2.96300795727951	2.92444427863607	2.94346394201547	3.00156509170292	2.93287371958705	2.9455823766998	2.9959410623866	2.98796345026141	2.94090972743217	2.95265941744651	2.90978983282008	2.95931342142935	3.00435001432405	2.94111358282577	1.89883553579121	3.06292330518641	3.01854190304374	2.97535642105889	2.87978778311672	2.91968950686613	3	2.96474750685873	2.98258344364785	2.88548724647305	3.00571713000896	2.98837769866249	2.86109496608704	3.0155370367992	2.98566624195859	2.8633952501077	2.97020498594033	2.97020498594033	2.9494838317212	2.98320371892835	2.96588467370147	2.99448777531439
1	22867590	22867590	3.00156509170292	2.92616118790115	2.91867779491768	3.00468750421108	2.93918252596724	2.98662261917442	3.01219455301647	2.95634564614809	3.03112405844837	2.92698419278402	2.86485575372966	2.96300795727951	2.92444427863607	2.94346394201547	3.00156509170292	2.93287371958705	2.9455823766998	2.9959410623866	2.98796345026141	2.94090972743217	2.95265941744651	2.90978983282008	2.95931342142935	3.00435001432405	2.94111358282577	1.89883553579121	3.06292330518641	3.01854190304374	2.97535642105889	2.87978778311672	2.91968950686613	3	2.96474750685873	2.98258344364785	2.88548724647305	3.00571713000896	2.98837769866249	2.86109496608704	3.0155370367992	2.98566624195859	2.8633952501077	2.97020498594033	2.97020498594033	2.9494838317212	2.98320371892835	2.96588467370147	2.99448777531439
1	23407094	23407094	3.00156509170292	2.92616118790115	2.91867779491768	3.00468750421108	2.93918252596724	2.98662261917442	3.01219455301647	2.95634564614809	3.03112405844837	2.92698419278402	2.86485575372966	2.96300795727951	2.92444427863607	2.94346394201547	3.00156509170292	2.93287371958705	2.9455823766998	2.9959410623866	2.98796345026141	2.94090972743217	2.95265941744651	2.90978983282008	2.95931342142935	3.00435001432405	2.94111358282577	1.89883553579121	3.06292330518641	3.01854190304374	2.97535642105889	2.87978778311672	2.91968950686613	3	2.96474750685873	2.98258344364785	2.88548724647305	3.00571713000896	2.98837769866249	2.86109496608704	3.0155370367992	2.98566624195859	2.8633952501077	2.97020498594033	2.97020498594033	2.9494838317212	2.98320371892835	2.96588467370147	2.99448777531439
1	23983067	23983067	3.00156509170292	2.92616118790115	2.91867779491768	3.00468750421108	2.93918252596724	2.98662261917442	3.01219455301647	2.95634564614809	3.03112405844837	2.92698419278402	2.86485575372966	2.96300795727951	2.92444427863607	2.94346394201547	3.00156509170292	2.93287371958705	2.9455823766998	2.9959410623866	2.98796345026141	2.94090972743217	2.95265941744651	2.90978983282008	2.95931342142935	3.00435001432405	2.94111358282577	1.89883553579121	3.06292330518641	3.01854190304374	2.97535642105889	2.87978778311672	2.35285914325898	3	2.96474750685873	2.98258344364785	2.88548724647305	3.00571713000896	2.98837769866249	2.86109496608704	3.0155370367992	2.98566624195859	2.8633952501077	2.97020498594033	2.97020498594033	2.9494838317212	2.98320371892835	2.96588467370147	2.99448777531439
1	24666387	24666387	3.00156509170292	2.92616118790115	2.91867779491768	3.00468750421108	2.93918252596724	2.98662261917442	3.01219455301647	2.95634564614809	3.03112405844837	2.92698419278402	2.86485575372966	2.96300795727951	2.92444427863607	2.94346394201547	3.00156509170292	2.93287371958705	2.9455823766998	2.9959410623866	2.98796345026141	2.94090972743217	2.95265941744651	2.90978983282008	2.95931342142935	3.00435001432405	2.94111358282577	1.89883553579121	3.06292330518641	3.01854190304374	2.97535642105889	2.87978778311672	2.35285914325898	3	2.96474750685873	2.98258344364785	2.88548724647305	3.00571713000896	2.98837769866249	2.86109496608704	3.0155370367992	2.98566624195859	2.8633952501077	2.97020498594033	2.97020498594033	2.9494838317212	2.98320371892835	2.96588467370147	2.99448777531439
1	25238653	25238653	3.00156509170292	2.92616118790115	2.91867779491768	3.00468750421108	2.93918252596724	2.98662261917442	3.01219455301647	2.95634564614809	3.03112405844837	2.92698419278402	2.86485575372966	2.96300795727951	2.92444427863607	2.94346394201547	3.00156509170292	2.93287371958705	2.9455823766998	2.9959410623866	2.98796345026141	2.94090972743217	2.95265941744651	2.90978983282008	2.95931342142935	3.00435001432405	2.94111358282577	1.89883553579121	3.06292330518641	3.01854190304374	2.97535642105889	2.87978778311672	2.35285914325898	3	2.96474750685873	2.98258344364785	2.88548724647305	3.00571713000896	2.98837769866249	2.86109496608704	3.0155370367992	2.98566624195859	2.8633952501077	2.97020498594033	2.97020498594033	2.9494838317212	2.98320371892835	2.96588467370147	2.99448777531439
1	25879931	25879931	3.00156509170292	2.92616118790115	2.91867779491768	3.00468750421108	2.93918252596724	2.98662261917442	3.01219455301647	2.95634564614809	3.03112405844837	2.92698419278402	2.86485575372966	2.96300795727951	2.92444427863607	2.94346394201547	3.00156509170292	2.93287371958705	2.9455823766998	2.9959410623866	2.98796345026141	2.94090972743217	2.95265941744651	2.90978983282008	2.95931342142935	3.00435001432405	2.94111358282577	1.89883553579121	3.06292330518641	3.01854190304374	2.97535642105889	2.87978778311672	2.35285914325898	3	2.96474750685873	2.98258344364785	2.88548724647305	3.00571713000896	2.98837769866249	2.86109496608704	3.0155370367992	2.98566624195859	2.8633952501077	2.97020498594033	2.97020498594033	2.9494838317212	2.98320371892835	2.96588467370147	2.99448777531439
1	26437154	26437154	3.00156509170292	2.92616118790115	2.91867779491768	3.00468750421108	2.93918252596724	2.98662261917442	3.01219455301647	2.95634564614809	3.03112405844837	2.92698419278402	2.86485575372966	2.96300795727951	2.92444427863607	2.94346394201547	3.00156509170292	2.93287371958705	2.9455823766998	2.9959410623866	2.98796345026141	2.94090972743217	2.95265941744651	2.90978983282008	2.95931342142935	3.00435001432405	2.94111358282577	2.86426526478995	3.06292330518641	3.01854190304374	2.97535642105889	2.87978778311672	2.35285914325898	3	2.96474750685873	2.98258344364785	2.88548724647305	3.00571713000896	2.98837769866249	2.86109496608704	3.0155370367992	2.98566624195859	2.8633952501077	2.97020498594033	2.97020498594033	2.9494838317212	2.98320371892835	2.96588467370147	2.99448777531439
1	27036861	27036861	3.00156509170292	2.92616118790115	2.91867779491768	3.00468750421108	2.93918252596724	2.98662261917442	3.01219455301647	2.95634564614809	3.03112405844837	2.92698419278402	2.86485575372966	2.96300795727951	2.92444427863607	2.94346394201547	3.00156509170292	2.93287371958705	2.9455823766998	2.9959410623866	2.98796345026141	2.94090972743217	2.95265941744651	2.90978983282008	2.95931342142935	3.00435001432405	2.94111358282577	2.86426526478995	3.06292330518641	3.01854190304374	2.97535642105889	2.87978778311672	2.35285914325898	3	2.96474750685873	2.98258344364785	2.88548724647305	3.00571713000896	2.98837769866249	2.86109496608704	3.0155370367992	2.98566624195859	2.8633952501077	2.97020498594033	2.97020498594033	2.9494838317212	2.98320371892835	2.96588467370147	2.99448777531439
1	27644604	27644604	3.00156509170292	2.92616118790115	2.91867779491768	3.00468750421108	2.93918252596724	2.98662261917442	3.01219455301647	2.95634564614809	3.03112405844837	2.92698419278402	2.86485575372966	2.96300795727951	2.92444427863607	2.94346394201547	3.00156509170292	2.93287371958705	2.9455823766998	2.9959410623866	2.98796345026141	2.94090972743217	2.95265941744651	2.90978983282008	2.95931342142935	3.00435001432405	2.94111358282577	2.86426526478995	3.06292330518641	3.01854190304374	2.97535642105889	2.87978778311672	2.35285914325898	3	2.96474750685873	2.98258344364785	2.88548724647305	3.00571713000896	2.98837769866249	2.86109496608704	3.0155370367992	2.98566624195859	2.8633952501077	2.97020498594033	2.97020498594033	2.9494838317212	2.98320371892835	2.96588467370147	2.99448777531439
1	28228163	28228163	3.00156509170292	2.92616118790115	2.91867779491768	3.00468750421108	2.93918252596724	2.98662261917442	3.01219455301647	2.95634564614809	3.03112405844837	2.92698419278402	2.86485575372966	2.96300795727951	2.92444427863607	2.94346394201547	3.00156509170292	2.93287371958705	2.9455823766998	2.9959410623866	2.98796345026141	2.94090972743217	2.95265941744651	2.90978983282008	2.95931342142935	3.00435001432405	2.94111358282577	2.86426526478995	3.06292330518641	3.01854190304374	2.97535642105889	2.87978778311672	2.35285914325898	3	2.96474750685873	2.98258344364785	2.88548724647305	3.00571713000896	2.98837769866249	2.86109496608704	3.0155370367992	2.98566624195859	2.8633952501077	2.97020498594033	2.97020498594033	2.9494838317212	2.98320371892835	2.96588467370147	2.99448777531439
1	28838239	28838239	3.00156509170292	2.92616118790115	2.91867779491768	3.00468750421108	2.93918252596724	2.98662261917442	3.01219455301647	2.95634564614809	3.03112405844837	2.92698419278402	2.86485575372966	2.96300795727951	2.92444427863607	2.94346394201547	3.00156509170292	2.93287371958705	2.9455823766998	2.9959410623866	2.98796345026141	2.94090972743217	2.95265941744651	2.90978983282008	2.95931342142935	3.00435001432405	2.94111358282577	2.86426526478995	3.06292330518641	3.01854190304374	2.97535642105889	2.87978778311672	2.35285914325898	3	2.96474750685873	2.98258344364785	2.88548724647305	3.00571713000896	2.98837769866249	2.86109496608704	3.0155370367992	2.98566624195859	2.8633952501077	2.97020498594033	2.97020498594033	2.9494838317212	2.98320371892835	2.96588467370147	2.99448777531439
1	29459303	29459303	3.00156509170292	2.92616118790115	2.91867779491768	3.00468750421108	2.93918252596724	2.98662261917442	3.01219455301647	2.95634564614809	3.03112405844837	2.92698419278402	2.86485575372966	2.96300795727951	2.92444427863607	2.94346394201547	3.00156509170292	2.93287371958705	2.9455823766998	2.9959410623866	2.98796345026141	2.94090972743217	2.95265941744651	2.90978983282008	2.95931342142935	3.00435001432405	2.94111358282577	2.86426526478995	3.06292330518641	3.01854190304374	2.97535642105889	2.87978778311672	2.35285914325898	3	2.96474750685873	2.98258344364785	2.88548724647305	3.00571713000896	2.98837769866249	2.86109496608704	3.0155370367992	2.98566624195859	2.8633952501077	2.97020498594033	2.97020498594033	2.9494838317212	2.98320371892835	2.96588467370147	2.99448777531439
1	30152496	30152496	3.00156509170292	2.92616118790115	2.91867779491768	3.00468750421108	2.93918252596724	2.98662261917442	3.01219455301647	2.95634564614809	3.03112405844837	2.92698419278402	2.86485575372966	2.96300795727951	2.92444427863607	2.94346394201547	3.00156509170292	2.93287371958705	2.9455823766998	2.9959410623866	2.98796345026141	2.94090972743217	2.95265941744651	2.90978983282008	2.95931342142935	3.00435001432405	2.94111358282577	2.86426526478995	3.06292330518641	3.01854190304374	2.97535642105889	2.87978778311672	2.35285914325898	3	2.96474750685873	2.98258344364785	2.88548724647305	3.00571713000896	2.98837769866249	2.86109496608704	3.0155370367992	2.98566624195859	2.8633952501077	2.97020498594033	2.97020498594033	2.9494838317212	2.98320371892835	2.96588467370147	2.99448777531439
1	30680350	30680350	3.00156509170292	2.92616118790115	2.91867779491768	3.00468750421108	2.93918252596724	2.98662261917442	3.01219455301647	2.95634564614809	3.03112405844837	2.92698419278402	2.86485575372966	2.96300795727951	2.92444427863607	2.94346394201547	3.00156509170292	2.93287371958705	2.9455823766998	2.9959410623866	2.98796345026141	2.94090972743217	2.95265941744651	2.90978983282008	2.95931342142935	3.00435001432405	2.94111358282577	2.86426526478995	3.06292330518641	3.01854190304374	2.97535642105889	2.87978778311672	2.35285914325898	3	2.96474750685873	2.98258344364785	2.88548724647305	3.00571713000896	2.98837769866249	2.86109496608704	3.0155370367992	2.98566624195859	2.8633952501077	2.97020498594033	2.97020498594033	2.9494838317212	2.98320371892835	2.96588467370147	2.99448777531439
1	31224889	31224889	3.00156509170292	2.92616118790115	2.91867779491768	3.00468750421108	2.93918252596724	2.98662261917442	3.01219455301647	2.95634564614809	3.03112405844837	2.92698419278402	2.86485575372966	2.96300795727951	2.92444427863607	2.94346394201547	3.00156509170292	2.93287371958705	2.9455823766998	2.9959410623866	2.98796345026141	2.94090972743217	2.95265941744651	2.90978983282008	2.95931342142935	3.00435001432405	2.94111358282577	2.86426526478995	3.06292330518641	3.01854190304374	2.97535642105889	2.87978778311672	2.35285914325898	3	2.96474750685873	2.98258344364785	2.88548724647305	3.00571713000896	2.98837769866249	2.86109496608704	3.0155370367992	2.98566624195859	2.8633952501077	2.97020498594033	2.97020498594033	2.9494838317212	2.98320371892835	2.96588467370147	2.99448777531439
1	31802308	31802308	3.00156509170292	2.92616118790115	2.91867779491768	3.00468750421108	2.93918252596724	2.98662261917442	3.01219455301647	2.95634564614809	3.03112405844837	2.92698419278402	2.86485575372966	2.96300795727951	2.92444427863607	2.94346394201547	3.00156509170292	2.93287371958705	2.9455823766998	2.9959410623866	2.98796345026141	2.94090972743217	2.95265941744651	2.90978983282008	2.95931342142935	3.00435001432405	2.94111358282577	2.86426526478995	3.06292330518641	3.01854190304374	2.97535642105889	2.87978778311672	2.35285914325898	3	2.96474750685873	2.98258344364785	2.88548724647305	3.00571713000896	2.98837769866249	2.86109496608704	3.0155370367992	2.98566624195859	2.8633952501077	2.97020498594033	2.97020498594033	2.9494838317212	2.98320371892835	2.96588467370147	2.99448777531439
1	32351708	32351708	3.00156509170292	2.92616118790115	2.91867779491768	3.00468750421108	2.93918252596724	2.98662261917442	3.01219455301647	2.95634564614809	3.03112405844837	2.92698419278402	2.86485575372966	2.96300795727951	2.92444427863607	2.94346394201547	3.00156509170292	2.93287371958705	2.9455823766998	2.9959410623866	2.98796345026141	2.94090972743217	2.95265941744651	2.90978983282008	2.95931342142935	3.00435001432405	2.94111358282577	2.86426526478995	3.06292330518641	3.01854190304374	2.97535642105889	2.87978778311672	2.35285914325898	3	2.96474750685873	2.98258344364785	2.88548724647305	3.00571713000896	2.98837769866249	2.86109496608704	3.0155370367992	2.98566624195859	2.8633952501077	2.97020498594033	2.97020498594033	2.9494838317212	2.98320371892835	2.96588467370147	2.99448777531439
1	32956662	32956662	3.00156509170292	2.92616118790115	2.91867779491768	3.00468750421108	2.93918252596724	3.95153984211226	3.01219455301647	2.95634564614809	3.03112405844837	2.92698419278402	2.86485575372966	2.96300795727951	2.92444427863607	2.94346394201547	3.00156509170292	2.93287371958705	2.9455823766998	2.9959410623866	2.98796345026141	2.94090972743217	2.95265941744651	2.90978983282008	2.95931342142935	3.00435001432405	2.94111358282577	2.86426526478995	3.06292330518641	3.01854190304374	2.97535642105889	2.87978778311672	2.35285914325898	3	2.96474750685873	2.98258344364785	2.88548724647305	3.00571713000896	2.98837769866249	2.86109496608704	3.0155370367992	2.98566624195859	2.8633952501077	2.97020498594033	2.97020498594033	2.9494838317212	2.98320371892835	2.96588467370147	2.99448777531439
1	33562070	33562070	3.00156509170292	2.92616118790115	2.91867779491768	3.00468750421108	2.93918252596724	3.95153984211226	3.01219455301647	2.95634564614809	3.03112405844837	2.92698419278402	2.86485575372966	2.96300795727951	2.92444427863607	2.94346394201547	3.00156509170292	2.93287371958705	2.9455823766998	2.9959410623866	2.98796345026141	2.94090972743217	2.95265941744651	2.90978983282008	2.95931342142935	3.00435001432405	2.94111358282577	2.86426526478995	3.06292330518641	3.01854190304374	2.97535642105889	2.87978778311672	2.35285914325898	3	2.96474750685873	2.98258344364785	2.88548724647305	3.00571713000896	2.98837769866249	2.86109496608704	3.0155370367992	2.98566624195859	2.8633952501077	2.97020498594033	2.97020498594033	2.9494838317212	2.98320371892835	2.96588467370147	2.99448777531439
1	34100961	34100961	3.00156509170292	2.92616118790115	2.91867779491768	3.00468750421108	2.93918252596724	3.95153984211226	3.01219455301647	2.95634564614809	3.03112405844837	2.92698419278402	2.86485575372966	2.96300795727951	2.92444427863607	2.94346394201547	3.00156509170292	2.93287371958705	2.9455823766998	2.9959410623866	2.98796345026141	2.94090972743217	2.95265941744651	2.90978983282008	2.95931342142935	3.00435001432405	2.94111358282577	2.86426526478995	3.06292330518641	3.01854190304374	2.97535642105889	2.87978778311672	2.35285914325898	3	2.96474750685873	2.98258344364785	2.88548724647305	3.00571713000896	2.98837769866249	2.86109496608704	3.0155370367992	2.98566624195859	2.8633952501077	2.97020498594033	2.97020498594033	2.9494838317212	2.98320371892835	2.96588467370147	2.99448777531439
1	34637157	34637157	3.00156509170292	2.92616118790115	2.91867779491768	3.00468750421108	2.93918252596724	3.95153984211226	3.01219455301647	2.95634564614809	3.03112405844837	2.92698419278402	2.86485575372966	2.96300795727951	2.92444427863607	2.94346394201547	3.00156509170292	2.93287371958705	2.9455823766998	2.9959410623866	2.98796345026141	2.94090972743217	2.95265941744651	2.90978983282008	2.95931342142935	3.00435001432405	2.94111358282577	2.86426526478995	3.06292330518641	3.01854190304374	2.97535642105889	2.87978778311672	2.35285914325898	3	2.96474750685873	2.98258344364785	2.88548724647305	3.00571713000896	2.98837769866249	2.86109496608704	3.0155370367992	2.98566624195859	2.8633952501077	2.97020498594033	2.97020498594033	2.9494838317212	2.98320371892835	2.96588467370147	2.99448777531439
1	35170931	35170931	3.00156509170292	2.92616118790115	2.91867779491768	3.00468750421108	2.93918252596724	3.95153984211226	3.01219455301647	2.95634564614809	3.03112405844837	2.92698419278402	2.86485575372966	2.96300795727951	2.92444427863607	2.94346394201547	3.00156509170292	2.93287371958705	2.9455823766998	2.9959410623866	2.98796345026141	2.94090972743217	2.95265941744651	2.90978983282008	2.95931342142935	3.00435001432405	2.94111358282577	2.86426526478995	3.06292330518641	3.01854190304374	2.97535642105889	2.87978778311672	2.35285914325898	3	2.96474750685873	2.98258344364785	2.88548724647305	3.00571713000896	2.98837769866249	2.86109496608704	3.0155370367992	2.98566624195859	2.8633952501077	2.97020498594033	2.97020498594033	2.9494838317212	2.98320371892835	2.96588467370147	2.99448777531439
1	35750993	35750993	3.00156509170292	2.92616118790115	2.91867779491768	3.00468750421108	2.93918252596724	3.95153984211226	3.01219455301647	2.95634564614809	3.03112405844837	2.92698419278402	2.86485575372966	2.96300795727951	2.92444427863607	2.94346394201547	3.00156509170292	2.93287371958705	2.9455823766998	2.9959410623866	2.98796345026141	2.94090972743217	2.95265941744651	2.90978983282008	2.95931342142935	3.00435001432405	2.94111358282577	2.86426526478995	3.06292330518641	3.01854190304374	2.97535642105889	2.87978778311672	2.35285914325898	3	2.96474750685873	2.98258344364785	2.88548724647305	3.00571713000896	2.98837769866249	2.86109496608704	3.0155370367992	2.98566624195859	2.8633952501077	2.97020498594033	2.97020498594033	2.9494838317212	2.98320371892835	2.96588467370147	2.99448777531439
1	36319516	36319516	3.00156509170292	2.92616118790115	2.91867779491768	3.00468750421108	2.93918252596724	3.95153984211226	3.01219455301647	2.95634564614809	3.03112405844837	2.92698419278402	2.86485575372966	2.96300795727951	2.92444427863607	2.94346394201547	3.00156509170292	2.93287371958705	2.9455823766998	2.9959410623866	2.98796345026141	2.94090972743217	2.95265941744651	2.90978983282008	2.95931342142935	3.00435001432405	2.94111358282577	2.86426526478995	3.06292330518641	3.01854190304374	2.97535642105889	2.87978778311672	2.35285914325898	3	2.96474750685873	2.98258344364785	2.88548724647305	3.00571713000896	2.98837769866249	2.86109496608704	3.0155370367992	2.98566624195859	2.8633952501077	2.97020498594033	2.97020498594033	2.9494838317212	2.98320371892835	2.96588467370147	2.99448777531439
1	36900818	36900818	3.00156509170292	2.92616118790115	2.91867779491768	3.00468750421108	2.93918252596724	3.95153984211226	3.01219455301647	2.95634564614809	3.03112405844837	2.92698419278402	2.86485575372966	2.96300795727951	2.92444427863607	2.94346394201547	3.00156509170292	2.93287371958705	2.9455823766998	2.9959410623866	2.98796345026141	2.94090972743217	2.95265941744651	2.90978983282008	2.95931342142935	3.00435001432405	2.94111358282577	2.86426526478995	3.06292330518641	3.01854190304374	2.97535642105889	2.87978778311672	2.35285914325898	3	2.96474750685873	2.98258344364785	2.88548724647305	3.00571713000896	2.98837769866249	2.86109496608704	3.0155370367992	2.98566624195859	2.8633952501077	2.97020498594033	2.97020498594033	2.9494838317212	2.98320371892835	2.96588467370147	2.99448777531439
1	37428485	37428485	3.00156509170292	2.92616118790115	2.91867779491768	3.00468750421108	2.93918252596724	3.95153984211226	3.01219455301647	2.95634564614809	3.03112405844837	2.92698419278402	2.86485575372966	2.96300795727951	2.92444427863607	2.94346394201547	3.00156509170292	2.93287371958705	2.9455823766998	2.9959410623866	2.98796345026141	2.94090972743217	2.95265941744651	2.90978983282008	2.95931342142935	3.00435001432405	2.94111358282577	2.86426526478995	3.06292330518641	3.01854190304374	2.97535642105889	2.87978778311672	2.35285914325898	3	2.96474750685873	2.98258344364785	2.88548724647305	3.00571713000896	2.98837769866249	2.86109496608704	3.0155370367992	2.98566624195859	2.8633952501077	2.97020498594033	2.97020498594033	2.9494838317212	2.98320371892835	2.96588467370147	2.99448777531439
1	37965421	37965421	3.00156509170292	2.92616118790115	2.91867779491768	3.00468750421108	2.93918252596724	3.95153984211226	3.01219455301647	2.95634564614809	3.03112405844837	2.92698419278402	2.86485575372966	2.96300795727951	2.92444427863607	2.94346394201547	3.00156509170292	2.93287371958705	2.9455823766998	2.9959410623866	2.98796345026141	2.94090972743217	2.95265941744651	2.90978983282008	2.95931342142935	3.00435001432405	2.94111358282577	2.86426526478995	3.06292330518641	3.01854190304374	2.97535642105889	2.87978778311672	2.8247338756427	3	2.96474750685873	2.98258344364785	2.88548724647305	3.00571713000896	2.98837769866249	2.86109496608704	3.0155370367992	2.98566624195859	2.8633952501077	2.97020498594033	2.97020498594033	2.9494838317212	2.98320371892835	2.96588467370147	2.99448777531439
1	38542604	38542604	3.00156509170292	2.92616118790115	2.91867779491768	3.00468750421108	2.93918252596724	3.95153984211226	3.01219455301647	2.95634564614809	3.03112405844837	2.92698419278402	2.86485575372966	2.96300795727951	2.92444427863607	2.94346394201547	3.00156509170292	2.93287371958705	2.9455823766998	2.9959410623866	2.98796345026141	2.94090972743217	2.95265941744651	2.90978983282008	2.95931342142935	3.00435001432405	2.94111358282577	2.86426526478995	3.06292330518641	3.01854190304374	2.97535642105889	2.87978778311672	2.8247338756427	3	2.96474750685873	2.98258344364785	2.88548724647305	3.00571713000896	2.98837769866249	2.86109496608704	3.0155370367992	2.98566624195859	2.8633952501077	2.97020498594033	2.97020498594033	2.9494838317212	2.98320371892835	2.96588467370147	2.99448777531439
1	39073178	39073178	3.00156509170292	2.92616118790115	2.91867779491768	3.00468750421108	2.93918252596724	3.95153984211226	3.01219455301647	2.95634564614809	3.03112405844837	2.92698419278402	2.86485575372966	2.96300795727951	2.92444427863607	2.94346394201547	3.00156509170292	2.93287371958705	2.9455823766998	2.9959410623866	2.98796345026141	2.94090972743217	2.95265941744651	2.90978983282008	2.95931342142935	3.00435001432405	2.94111358282577	2.86426526478995	3.06292330518641	3.01854190304374	2.97535642105889	2.87978778311672	2.8247338756427	3	2.96474750685873	2.98258344364785	2.88548724647305	3.00571713000896	2.98837769866249	2.86109496608704	3.0155370367992	2.98566624195859	2.8633952501077	2.97020498594033	2.97020498594033	2.9494838317212	2.98320371892835	2.96588467370147	2.99448777531439
1	39663210	39663210	3.00156509170292	2.92616118790115	2.91867779491768	3.00468750421108	2.93918252596724	3.95153984211226	3.01219455301647	2.95634564614809	3.03112405844837	2.92698419278402	2.86485575372966	2.96300795727951	2.92444427863607	2.94346394201547	3.00156509170292	2.93287371958705	2.9455823766998	2.9959410623866	2.98796345026141	2.94090972743217	2.95265941744651	2.90978983282008	2.95931342142935	3.00435001432405	2.94111358282577	2.86426526478995	3.06292330518641	3.01854190304374	2.97535642105889	2.87978778311672	2.8247338756427	3	2.96474750685873	2.98258344364785	2.88548724647305	3.00571713000896	2.98837769866249	2.86109496608704	3.0155370367992	2.98566624195859	2.8633952501077	2.97020498594033	2.97020498594033	2.9494838317212	2.98320371892835	2.96588467370147	2.99448777531439
1	40254118	40254118	3.00156509170292	2.92616118790115	2.91867779491768	3.00468750421108	2.93918252596724	3.95153984211226	3.01219455301647	2.95634564614809	3.03112405844837	2.92698419278402	2.86485575372966	2.96300795727951	2.92444427863607	2.94346394201547	3.00156509170292	2.93287371958705	2.9455823766998	2.9959410623866	2.98796345026141	2.94090972743217	2.95265941744651	2.90978983282008	2.95931342142935	3.00435001432405	2.94111358282577	2.86426526478995	3.06292330518641	3.01854190304374	2.97535642105889	2.87978778311672	2.8247338756427	3	2.96474750685873	2.98258344364785	2.88548724647305	3.00571713000896	2.98837769866249	2.86109496608704	3.0155370367992	2.98566624195859	2.8633952501077	2.97020498594033	2.97020498594033	2.9494838317212	2.98320371892835	2.96588467370147	2.99448777531439
1	40844200	40844200	3.00156509170292	2.92616118790115	2.91867779491768	3.00468750421108	2.93918252596724	3.95153984211226	3.01219455301647	2.95634564614809	3.03112405844837	2.92698419278402	2.86485575372966	2.96300795727951	2.92444427863607	2.94346394201547	3.00156509170292	2.93287371958705	2.9455823766998	2.9959410623866	2.98796345026141	2.94090972743217	2.95265941744651	2.90978983282008	2.95931342142935	3.00435001432405	2.94111358282577	2.86426526478995	3.06292330518641	3.01854190304374	2.97535642105889	2.87978778311672	2.8247338756427	3	2.96474750685873	2.98258344364785	2.88548724647305	3.00571713000896	2.98837769866249	2.86109496608704	3.0155370367992	2.98566624195859	2.8633952501077	2.97020498594033	2.97020498594033	2.9494838317212	2.98320371892835	2.96588467370147	2.99448777531439
1	41406493	41406493	3.00156509170292	2.92616118790115	2.91867779491768	3.00468750421108	2.93918252596724	3.95153984211226	3.01219455301647	2.95634564614809	3.03112405844837	2.92698419278402	2.86485575372966	2.96300795727951	2.92444427863607	2.94346394201547	3.00156509170292	2.93287371958705	2.9455823766998	2.9959410623866	2.98796345026141	2.94090972743217	2.95265941744651	2.90978983282008	2.95931342142935	3.00435001432405	2.94111358282577	2.86426526478995	3.06292330518641	3.01854190304374	2.97535642105889	2.87978778311672	2.8247338756427	3	2.96474750685873	2.98258344364785	2.88548724647305	3.00571713000896	2.98837769866249	2.86109496608704	3.0155370367992	2.98566624195859	2.8633952501077	2.97020498594033	2.97020498594033	2.9494838317212	2.98320371892835	2.96588467370147	2.99448777531439
1	41955921	41955921	3.00156509170292	2.92616118790115	2.91867779491768	3.00468750421108	2.93918252596724	3.95153984211226	3.01219455301647	2.95634564614809	3.03112405844837	2.92698419278402	2.86485575372966	2.96300795727951	2.92444427863607	2.94346394201547	3.00156509170292	2.93287371958705	2.9455823766998	2.9959410623866	2.98796345026141	2.94090972743217	2.95265941744651	2.90978983282008	2.95931342142935	3.00435001432405	2.94111358282577	2.86426526478995	3.06292330518641	3.01854190304374	2.97535642105889	2.87978778311672	2.8247338756427	3	2.96474750685873	2.98258344364785	2.88548724647305	3.00571713000896	2.98837769866249	2.86109496608704	3.0155370367992	2.98566624195859	2.8633952501077	2.97020498594033	2.97020498594033	2.9494838317212	2.98320371892835	2.96588467370147	2.99448777531439
1	42484024	42484024	3.00156509170292	2.92616118790115	2.91867779491768	3.00468750421108	2.93918252596724	3.95153984211226	3.01219455301647	2.95634564614809	3.03112405844837	2.92698419278402	2.86485575372966	2.96300795727951	2.92444427863607	2.94346394201547	3.00156509170292	2.93287371958705	2.9455823766998	2.9959410623866	2.98796345026141	2.94090972743217	2.95265941744651	2.90978983282008	2.95931342142935	3.00435001432405	2.94111358282577	2.86426526478995	3.06292330518641	3.01854190304374	2.97535642105889	2.87978778311672	2.8247338756427	3	2.96474750685873	2.98258344364785	2.88548724647305	3.00571713000896	2.98837769866249	2.86109496608704	3.0155370367992	2.98566624195859	2.8633952501077	2.97020498594033	2.97020498594033	2.9494838317212	2.98320371892835	2.96588467370147	2.99448777531439
1	43039816	43039816	3.00156509170292	2.92616118790115	2.91867779491768	3.00468750421108	2.93918252596724	3.95153984211226	3.01219455301647	2.95634564614809	3.03112405844837	2.92698419278402	2.86485575372966	2.96300795727951	2.92444427863607	2.94346394201547	3.00156509170292	2.93287371958705	2.9455823766998	2.9959410623866	2.98796345026141	2.94090972743217	2.95265941744651	2.90978983282008	2.95931342142935	3.00435001432405	2.94111358282577	2.86426526478995	3.06292330518641	3.01854190304374	2.97535642105889	2.87978778311672	2.8247338756427	3	2.96474750685873	2.98258344364785	2.88548724647305	3.00571713000896	2.98837769866249	2.86109496608704	3.0155370367992	2.98566624195859	2.8633952501077	2.97020498594033	2.97020498594033	2.9494838317212	2.98320371892835	2.96588467370147	2.99448777531439
1	43613613	43613613	3.00156509170292	2.92616118790115	2.91867779491768	3.00468750421108	2.93918252596724	3.95153984211226	3.01219455301647	2.95634564614809	3.03112405844837	2.92698419278402	2.86485575372966	2.96300795727951	2.92444427863607	2.94346394201547	3.00156509170292	2.93287371958705	2.9455823766998	2.9959410623866	2.98796345026141	2.94090972743217	2.95265941744651	2.90978983282008	2.95931342142935	3.00435001432405	2.94111358282577	2.86426526478995	3.06292330518641	3.01854190304374	2.97535642105889	2.87978778311672	2.8247338756427	3	2.96474750685873	2.98258344364785	2.88548724647305	3.00571713000896	2.98837769866249	2.86109496608704	3.0155370367992	2.98566624195859	2.8633952501077	2.97020498594033	2.97020498594033	2.9494838317212	2.98320371892835	2.96588467370147	2.99448777531439
1	44162975	44162975	3.00156509170292	2.92616118790115	2.91867779491768	3.00468750421108	2.93918252596724	3.95153984211226	3.01219455301647	2.95634564614809	3.03112405844837	2.92698419278402	2.86485575372966	2.96300795727951	2.92444427863607	2.94346394201547	3.00156509170292	2.93287371958705	2.9455823766998	2.9959410623866	2.98796345026141	2.94090972743217	2.95265941744651	2.90978983282008	2.95931342142935	3.00435001432405	2.94111358282577	2.86426526478995	3.06292330518641	3.01854190304374	2.97535642105889	2.87978778311672	2.8247338756427	3	2.96474750685873	2.98258344364785	2.88548724647305	3.00571713000896	2.98837769866249	2.86109496608704	3.0155370367992	2.98566624195859	2.8633952501077	2.97020498594033	2.97020498594033	2.9494838317212	2.98320371892835	2.96588467370147	2.99448777531439
1	44711039	44711039	3.00156509170292	2.92616118790115	2.91867779491768	3.00468750421108	2.93918252596724	3.95153984211226	3.01219455301647	2.95634564614809	3.03112405844837	2.92698419278402	2.86485575372966	2.96300795727951	2.92444427863607	2.94346394201547	3.00156509170292	2.93287371958705	2.9455823766998	2.9959410623866	2.98796345026141	2.94090972743217	2.95265941744651	2.90978983282008	2.95931342142935	3.00435001432405	2.94111358282577	2.86426526478995	3.06292330518641	3.01854190304374	2.97535642105889	2.87978778311672	2.8247338756427	3	2.96474750685873	2.98258344364785	2.88548724647305	3.00571713000896	2.98837769866249	2.86109496608704	3.0155370367992	2.98566624195859	2.8633952501077	2.97020498594033	2.97020498594033	2.9494838317212	2.98320371892835	2.96588467370147	2.99448777531439
1	45259305	45259305	3.00156509170292	2.92616118790115	2.91867779491768	3.00468750421108	2.93918252596724	3.95153984211226	3.01219455301647	2.95634564614809	3.03112405844837	2.92698419278402	2.86485575372966	2.96300795727951	2.92444427863607	2.94346394201547	3.00156509170292	2.93287371958705	2.9455823766998	2.9959410623866	2.98796345026141	2.94090972743217	2.95265941744651	2.90978983282008	2.95931342142935	3.00435001432405	2.94111358282577	2.86426526478995	3.06292330518641	3.01854190304374	2.97535642105889	2.87978778311672	2.8247338756427	3	2.96474750685873	2.98258344364785	2.88548724647305	3.00571713000896	2.98837769866249	2.86109496608704	3.0155370367992	2.98566624195859	2.8633952501077	2.97020498594033	2.97020498594033	2.9494838317212	2.98320371892835	2.96588467370147	2.99448777531439
1	45867098	45867098	3.00156509170292	2.92616118790115	2.91867779491768	3.00468750421108	2.93918252596724	3.95153984211226	3.01219455301647	2.95634564614809	3.03112405844837	2.92698419278402	2.86485575372966	2.96300795727951	2.92444427863607	2.94346394201547	3.00156509170292	2.93287371958705	2.9455823766998	2.9959410623866	2.98796345026141	2.94090972743217	2.95265941744651	2.90978983282008	2.95931342142935	3.00435001432405	2.94111358282577	2.86426526478995	3.06292330518641	3.01854190304374	2.97535642105889	2.87978778311672	2.8247338756427	3	2.96474750685873	2.98258344364785	2.88548724647305	3.00571713000896	2.98837769866249	2.86109496608704	3.0155370367992	2.98566624195859	2.8633952501077	2.97020498594033	2.97020498594033	2.9494838317212	2.98320371892835	2.96588467370147	2.99448777531439
1	46467709	46467709	3.00156509170292	2.92616118790115	2.91867779491768	3.00468750421108	2.93918252596724	3.95153984211226	3.01219455301647	2.95634564614809	3.03112405844837	2.92698419278402	2.86485575372966	2.96300795727951	2.92444427863607	2.94346394201547	3.00156509170292	2.93287371958705	2.9455823766998	2.9959410623866	2.98796345026141	2.94090972743217	2.95265941744651	2.90978983282008	2.95931342142935	3.00435001432405	2.94111358282577	2.86426526478995	3.06292330518641	3.01854190304374	2.97535642105889	2.87978778311672	2.8247338756427	3	2.96474750685873	2.98258344364785	2.88548724647305	3.00571713000896	2.98837769866249	2.86109496608704	3.0155370367992	2.98566624195859	2.8633952501077	2.97020498594033	2.97020498594033	2.9494838317212	2.98320371892835	2.96588467370147	2.99448777531439
1	47042550	47042550	3.00156509170292	2.92616118790115	2.91867779491768	3.00468750421108	2.93918252596724	3.95153984211226	3.01219455301647	2.95634564614809	3.03112405844837	2.92698419278402	2.86485575372966	2.96300795727951	2.92444427863607	2.94346394201547	3.00156509170292	2.93287371958705	2.9455823766998	2.9959410623866	2.98796345026141	2.94090972743217	2.95265941744651	2.90978983282008	2.95931342142935	3.00435001432405	2.94111358282577	2.86426526478995	3.06292330518641	3.01854190304374	2.97535642105889	2.87978778311672	2.8247338756427	3	2.96474750685873	2.98258344364785	2.88548724647305	3.00571713000896	2.98837769866249	2.86109496608704	3.0155370367992	2.98566624195859	2.8633952501077	2.97020498594033	2.97020498594033	2.9494838317212	2.98320371892835	2.96588467370147	2.99448777531439
1	47721010	47721010	3.00156509170292	2.92616118790115	2.91867779491768	3.00468750421108	2.93918252596724	3.95153984211226	3.01219455301647	2.95634564614809	3.03112405844837	2.92698419278402	2.86485575372966	2.96300795727951	2.92444427863607	2.94346394201547	3.00156509170292	2.93287371958705	2.9455823766998	2.9959410623866	2.98796345026141	2.94090972743217	2.95265941744651	2.90978983282008	2.95931342142935	3.00435001432405	2.94111358282577	2.86426526478995	3.06292330518641	3.01854190304374	2.97535642105889	2.87978778311672	2.8247338756427	3	2.96474750685873	2.98258344364785	2.88548724647305	3.00571713000896	2.98837769866249	2.86109496608704	3.0155370367992	2.98566624195859	2.8633952501077	2.97020498594033	2.97020498594033	2.9494838317212	2.98320371892835	2.96588467370147	2.99448777531439
1	48263105	48263105	3.00156509170292	2.92616118790115	2.91867779491768	3.00468750421108	2.93918252596724	3.95153984211226	3.01219455301647	2.95634564614809	3.03112405844837	2.92698419278402	2.86485575372966	2.96300795727951	2.92444427863607	2.94346394201547	3.00156509170292	2.93287371958705	2.9455823766998	2.9959410623866	2.98796345026141	2.94090972743217	2.95265941744651	2.90978983282008	2.95931342142935	3.00435001432405	2.94111358282577	2.86426526478995	3.06292330518641	3.01854190304374	2.97535642105889	2.87978778311672	2.8247338756427	3	2.96474750685873	2.98258344364785	2.88548724647305	3.00571713000896	2.98837769866249	2.86109496608704	3.0155370367992	2.98566624195859	2.8633952501077	2.97020498594033	2.97020498594033	2.9494838317212	2.98320371892835	2.96588467370147	2.99448777531439
1	48815705	48815705	3.00156509170292	2.92616118790115	2.91867779491768	3.00468750421108	2.93918252596724	3.95153984211226	3.01219455301647	2.95634564614809	3.03112405844837	2.92698419278402	2.86485575372966	2.96300795727951	2.92444427863607	2.94346394201547	3.00156509170292	2.93287371958705	2.9455823766998	2.9959410623866	2.98796345026141	2.94090972743217	2.95265941744651	2.90978983282008	2.95931342142935	3.00435001432405	2.94111358282577	2.86426526478995	3.06292330518641	3.01854190304374	2.97535642105889	2.87978778311672	2.8247338756427	3	2.96474750685873	2.98258344364785	2.88548724647305	3.00571713000896	2.98837769866249	2.86109496608704	3.0155370367992	2.98566624195859	2.8633952501077	2.97020498594033	2.97020498594033	2.9494838317212	2.98320371892835	2.96588467370147	2.99448777531439
1	49352965	49352965	3.00156509170292	2.92616118790115	2.91867779491768	3.00468750421108	2.93918252596724	3.95153984211226	3.01219455301647	2.95634564614809	3.03112405844837	2.92698419278402	2.86485575372966	2.96300795727951	2.92444427863607	2.94346394201547	3.00156509170292	2.93287371958705	2.9455823766998	2.9959410623866	2.98796345026141	2.94090972743217	2.95265941744651	2.90978983282008	2.95931342142935	3.00435001432405	2.94111358282577	2.86426526478995	3.06292330518641	3.01854190304374	2.97535642105889	2.87978778311672	2.8247338756427	3	2.96474750685873	2.98258344364785	2.88548724647305	3.00571713000896	2.98837769866249	2.86109496608704	3.0155370367992	2.98566624195859	2.8633952501077	2.97020498594033	2.97020498594033	2.9494838317212	2.98320371892835	2.96588467370147	2.99448777531439
1	49908902	49908902	3.00156509170292	2.92616118790115	2.91867779491768	3.00468750421108	2.93918252596724	3.95153984211226	3.01219455301647	2.95634564614809	3.03112405844837	2.92698419278402	2.86485575372966	2.96300795727951	2.92444427863607	2.94346394201547	3.00156509170292	2.93287371958705	2.9455823766998	2.9959410623866	2.98796345026141	2.94090972743217	2.95265941744651	2.90978983282008	2.95931342142935	3.00435001432405	2.94111358282577	2.86426526478995	3.06292330518641	3.01854190304374	2.97535642105889	2.87978778311672	2.8247338756427	3	2.96474750685873	2.98258344364785	2.88548724647305	3.00571713000896	2.98837769866249	2.86109496608704	3.0155370367992	2.98566624195859	2.8633952501077	2.97020498594033	2.97020498594033	2.9494838317212	2.98320371892835	2.96588467370147	2.99448777531439
1	50497242	50497242	3.00156509170292	2.92616118790115	2.91867779491768	3.00468750421108	2.93918252596724	3.95153984211226	3.01219455301647	2.95634564614809	3.03112405844837	2.92698419278402	2.86485575372966	2.96300795727951	2.92444427863607	2.94346394201547	3.00156509170292	2.93287371958705	2.9455823766998	2.9959410623866	2.98796345026141	2.94090972743217	2.95265941744651	2.90978983282008	2.95931342142935	3.00435001432405	2.94111358282577	2.86426526478995	3.06292330518641	3.01854190304374	2.97535642105889	2.87978778311672	2.8247338756427	3	2.96474750685873	2.98258344364785	2.88548724647305	3.00571713000896	2.98837769866249	2.86109496608704	3.0155370367992	2.98566624195859	2.8633952501077	2.97020498594033	2.97020498594033	2.9494838317212	2.98320371892835	2.96588467370147	2.99448777531439
1	51031169	51031169	3.00156509170292	2.92616118790115	2.91867779491768	3.00468750421108	2.93918252596724	3.95153984211226	3.01219455301647	2.95634564614809	3.03112405844837	2.92698419278402	2.86485575372966	2.96300795727951	2.92444427863607	2.94346394201547	3.00156509170292	2.93287371958705	2.9455823766998	2.9959410623866	2.98796345026141	2.94090972743217	2.95265941744651	2.90978983282008	2.95931342142935	3.00435001432405	2.94111358282577	2.86426526478995	3.06292330518641	3.01854190304374	2.97535642105889	2.87978778311672	2.8247338756427	3	2.96474750685873	2.98258344364785	2.88548724647305	3.00571713000896	2.98837769866249	2.86109496608704	3.0155370367992	2.98566624195859	2.8633952501077	2.97020498594033	2.97020498594033	2.9494838317212	2.98320371892835	2.96588467370147	2.99448777531439
1	51609342	51609342	3.00156509170292	2.92616118790115	2.91867779491768	3.00468750421108	2.93918252596724	3.95153984211226	3.01219455301647	2.95634564614809	3.03112405844837	2.92698419278402	2.86485575372966	2.96300795727951	2.92444427863607	2.94346394201547	3.00156509170292	2.93287371958705	2.9455823766998	2.9959410623866	2.98796345026141	2.94090972743217	2.95265941744651	2.90978983282008	2.95931342142935	3.00435001432405	2.94111358282577	2.86426526478995	3.06292330518641	3.01854190304374	2.97535642105889	2.87978778311672	2.8247338756427	3	2.96474750685873	2.98258344364785	2.88548724647305	3.00571713000896	2.98837769866249	2.86109496608704	3.0155370367992	2.98566624195859	2.8633952501077	2.97020498594033	2.97020498594033	2.9494838317212	2.98320371892835	2.96588467370147	2.99448777531439
1	52183223	52183223	3.00156509170292	2.92616118790115	2.91867779491768	3.00468750421108	2.93918252596724	3.95153984211226	3.01219455301647	2.95634564614809	3.03112405844837	2.92698419278402	2.86485575372966	2.96300795727951	2.92444427863607	2.94346394201547	3.00156509170292	2.93287371958705	2.9455823766998	2.9959410623866	2.98796345026141	2.94090972743217	2.95265941744651	2.90978983282008	2.95931342142935	3.00435001432405	2.94111358282577	2.86426526478995	3.06292330518641	3.01854190304374	2.97535642105889	2.87978778311672	2.8247338756427	3	2.96474750685873	2.98258344364785	2.88548724647305	3.00571713000896	2.98837769866249	2.86109496608704	3.0155370367992	2.98566624195859	2.8633952501077	2.97020498594033	2.97020498594033	2.9494838317212	2.98320371892835	2.96588467370147	2.99448777531439
1	52759680	52759680	3.00156509170292	2.92616118790115	2.91867779491768	3.00468750421108	2.93918252596724	3.95153984211226	3.01219455301647	2.95634564614809	3.03112405844837	2.92698419278402	2.86485575372966	2.96300795727951	2.92444427863607	2.94346394201547	3.00156509170292	2.93287371958705	2.9455823766998	2.9959410623866	2.98796345026141	2.94090972743217	2.95265941744651	2.90978983282008	2.95931342142935	3.00435001432405	2.94111358282577	2.86426526478995	3.06292330518641	3.01854190304374	2.97535642105889	2.87978778311672	2.8247338756427	3	2.96474750685873	2.98258344364785	2.88548724647305	3.00571713000896	2.98837769866249	2.86109496608704	3.0155370367992	2.98566624195859	2.8633952501077	2.97020498594033	2.97020498594033	2.9494838317212	2.98320371892835	2.96588467370147	2.99448777531439
1	53346074	53346074	3.00156509170292	2.92616118790115	2.91867779491768	3.00468750421108	2.93918252596724	3.95153984211226	3.01219455301647	2.95634564614809	3.03112405844837	2.92698419278402	2.86485575372966	2.96300795727951	2.92444427863607	2.94346394201547	3.00156509170292	2.93287371958705	2.9455823766998	2.9959410623866	2.98796345026141	2.94090972743217	2.95265941744651	2.90978983282008	2.95931342142935	3.00435001432405	2.94111358282577	2.86426526478995	3.06292330518641	3.01854190304374	2.97535642105889	2.87978778311672	2.8247338756427	3	2.96474750685873	2.98258344364785	2.88548724647305	3.00571713000896	2.98837769866249	2.86109496608704	3.0155370367992	2.98566624195859	2.8633952501077	2.97020498594033	2.97020498594033	2.9494838317212	2.98320371892835	2.96588467370147	2.99448777531439
1	53889482	53889482	3.00156509170292	2.92616118790115	2.91867779491768	3.00468750421108	2.93918252596724	3.95153984211226	3.01219455301647	2.95634564614809	3.03112405844837	2.92698419278402	2.86485575372966	2.96300795727951	2.92444427863607	2.94346394201547	3.00156509170292	2.93287371958705	2.9455823766998	2.9959410623866	2.98796345026141	2.94090972743217	2.95265941744651	2.90978983282008	2.95931342142935	3.00435001432405	2.94111358282577	2.86426526478995	3.06292330518641	3.01854190304374	2.97535642105889	2.87978778311672	2.8247338756427	3	2.96474750685873	2.98258344364785	2.88548724647305	3.00571713000896	2.98837769866249	2.86109496608704	3.0155370367992	2.98566624195859	2.8633952501077	2.97020498594033	2.97020498594033	2.9494838317212	2.98320371892835	2.96588467370147	2.99448777531439
1	54430856	54430856	3.00156509170292	2.92616118790115	2.91867779491768	3.00468750421108	2.93918252596724	3.95153984211226	3.01219455301647	2.95634564614809	3.03112405844837	2.92698419278402	2.86485575372966	2.96300795727951	2.92444427863607	2.94346394201547	3.00156509170292	2.93287371958705	2.9455823766998	2.9959410623866	2.98796345026141	2.94090972743217	2.95265941744651	2.90978983282008	2.95931342142935	3.00435001432405	2.94111358282577	2.86426526478995	3.06292330518641	3.01854190304374	2.97535642105889	2.87978778311672	2.8247338756427	3	2.96474750685873	2.98258344364785	2.88548724647305	3.00571713000896	2.98837769866249	2.86109496608704	3.0155370367992	2.98566624195859	2.8633952501077	2.97020498594033	2.97020498594033	2.9494838317212	2.98320371892835	2.96588467370147	2.99448777531439
1	54990804	54990804	3.00156509170292	2.92616118790115	2.91867779491768	3.00468750421108	2.93918252596724	3.95153984211226	3.01219455301647	2.95634564614809	3.03112405844837	2.92698419278402	2.86485575372966	2.96300795727951	2.92444427863607	2.94346394201547	3.00156509170292	2.93287371958705	2.9455823766998	2.9959410623866	2.98796345026141	2.94090972743217	2.95265941744651	2.90978983282008	2.95931342142935	3.00435001432405	2.94111358282577	2.86426526478995	3.06292330518641	3.01854190304374	2.97535642105889	2.87978778311672	2.8247338756427	3	2.96474750685873	2.98258344364785	2.88548724647305	3.00571713000896	2.98837769866249	2.86109496608704	3.0155370367992	2.98566624195859	2.8633952501077	2.97020498594033	2.97020498594033	2.9494838317212	2.98320371892835	2.96588467370147	2.99448777531439
1	55556185	55556185	3.00156509170292	2.92616118790115	2.91867779491768	3.00468750421108	2.93918252596724	3.95153984211226	3.01219455301647	2.95634564614809	3.03112405844837	2.92698419278402	2.86485575372966	2.96300795727951	2.92444427863607	2.94346394201547	3.00156509170292	2.93287371958705	2.9455823766998	2.9959410623866	2.98796345026141	2.94090972743217	2.95265941744651	2.90978983282008	2.95931342142935	3.00435001432405	2.94111358282577	2.86426526478995	3.06292330518641	3.01854190304374	2.97535642105889	2.87978778311672	2.8247338756427	3	2.96474750685873	2.98258344364785	2.88548724647305	3.00571713000896	2.98837769866249	2.86109496608704	3.0155370367992	2.98566624195859	2.8633952501077	2.97020498594033	2.97020498594033	2.9494838317212	2.98320371892835	2.96588467370147	2.99448777531439
1	56100409	56100409	3.00156509170292	2.92616118790115	2.91867779491768	3.00468750421108	2.93918252596724	3.95153984211226	3.01219455301647	2.95634564614809	3.03112405844837	2.92698419278402	2.86485575372966	2.96300795727951	2.92444427863607	2.94346394201547	3.00156509170292	2.93287371958705	2.9455823766998	2.9959410623866	2.98796345026141	2.94090972743217	2.95265941744651	2.90978983282008	2.95931342142935	3.00435001432405	2.94111358282577	2.86426526478995	3.06292330518641	3.01854190304374	2.97535642105889	2.87978778311672	2.8247338756427	3	2.96474750685873	2.98258344364785	2.88548724647305	3.00571713000896	2.98837769866249	2.86109496608704	3.0155370367992	2.98566624195859	2.8633952501077	2.97020498594033	2.97020498594033	2.9494838317212	2.98320371892835	2.96588467370147	2.99448777531439
1	56634486	56634486	3.00156509170292	2.92616118790115	2.91867779491768	3.00468750421108	2.93918252596724	3.95153984211226	3.01219455301647	2.95634564614809	3.03112405844837	2.92698419278402	2.86485575372966	2.96300795727951	2.92444427863607	2.94346394201547	3.00156509170292	2.93287371958705	2.9455823766998	2.9959410623866	2.98796345026141	2.94090972743217	2.95265941744651	2.90978983282008	2.95931342142935	3.00435001432405	2.94111358282577	2.86426526478995	3.06292330518641	3.01854190304374	2.97535642105889	2.87978778311672	2.8247338756427	3	2.96474750685873	2.98258344364785	2.88548724647305	3.00571713000896	2.98837769866249	2.86109496608704	3.0155370367992	2.98566624195859	2.8633952501077	2.97020498594033	2.97020498594033	2.9494838317212	2.98320371892835	2.96588467370147	2.99448777531439
1	57176704	57176704	3.00156509170292	2.92616118790115	2.91867779491768	3.00468750421108	2.93918252596724	3.95153984211226	3.01219455301647	2.95634564614809	3.03112405844837	2.92698419278402	2.86485575372966	2.96300795727951	2.92444427863607	2.94346394201547	3.00156509170292	2.93287371958705	2.9455823766998	2.9959410623866	2.98796345026141	2.94090972743217	2.95265941744651	2.90978983282008	2.95931342142935	3.00435001432405	2.94111358282577	2.86426526478995	3.06292330518641	3.01854190304374	2.97535642105889	2.87978778311672	2.8247338756427	3	2.96474750685873	2.98258344364785	2.88548724647305	3.00571713000896	2.98837769866249	2.86109496608704	3.0155370367992	2.98566624195859	2.8633952501077	2.97020498594033	2.97020498594033	2.9494838317212	2.98320371892835	2.96588467370147	2.99448777531439
1	57695026	57695026	3.00156509170292	2.92616118790115	2.91867779491768	3.00468750421108	2.93918252596724	3.95153984211226	3.01219455301647	2.95634564614809	3.03112405844837	2.92698419278402	2.86485575372966	2.96300795727951	2.92444427863607	2.94346394201547	3.00156509170292	2.93287371958705	2.9455823766998	2.9959410623866	2.98796345026141	2.94090972743217	2.95265941744651	2.90978983282008	2.95931342142935	3.00435001432405	2.94111358282577	2.86426526478995	3.06292330518641	3.01854190304374	2.97535642105889	2.87978778311672	2.8247338756427	3	2.96474750685873	2.98258344364785	2.88548724647305	3.00571713000896	2.98837769866249	2.86109496608704	3.0155370367992	2.98566624195859	2.8633952501077	2.97020498594033	2.97020498594033	2.9494838317212	2.98320371892835	2.96588467370147	2.99448777531439
1	58226514	58226514	3.00156509170292	2.92616118790115	2.91867779491768	3.00468750421108	2.93918252596724	3.95153984211226	3.01219455301647	2.95634564614809	3.03112405844837	2.92698419278402	2.86485575372966	2.96300795727951	2.92444427863607	2.94346394201547	3.00156509170292	2.93287371958705	2.9455823766998	2.9959410623866	2.98796345026141	2.94090972743217	2.95265941744651	2.90978983282008	2.95931342142935	3.00435001432405	2.94111358282577	2.86426526478995	3.06292330518641	3.01854190304374	2.97535642105889	2.87978778311672	2.8247338756427	3	2.96474750685873	2.98258344364785	2.88548724647305	3.00571713000896	2.98837769866249	2.86109496608704	3.0155370367992	2.98566624195859	2.8633952501077	2.97020498594033	2.97020498594033	2.9494838317212	2.98320371892835	2.96588467370147	2.99448777531439
1	58765632	58765632	3.00156509170292	2.92616118790115	2.91867779491768	3.00468750421108	2.93918252596724	3.95153984211226	3.01219455301647	2.95634564614809	3.03112405844837	2.92698419278402	2.86485575372966	2.96300795727951	2.92444427863607	2.94346394201547	3.00156509170292	2.93287371958705	2.9455823766998	2.9959410623866	2.98796345026141	2.94090972743217	2.95265941744651	2.90978983282008	2.95931342142935	3.00435001432405	2.94111358282577	2.86426526478995	3.06292330518641	3.01854190304374	2.97535642105889	2.87978778311672	2.8247338756427	3	2.96474750685873	2.98258344364785	2.88548724647305	3.00571713000896	2.98837769866249	2.86109496608704	3.0155370367992	2.98566624195859	2.8633952501077	2.97020498594033	2.97020498594033	2.9494838317212	2.98320371892835	2.96588467370147	2.99448777531439
1	59308504	59308504	3.00156509170292	2.92616118790115	2.91867779491768	3.00468750421108	2.93918252596724	3.95153984211226	3.01219455301647	2.95634564614809	3.03112405844837	2.92698419278402	2.86485575372966	2.96300795727951	2.92444427863607	2.94346394201547	3.00156509170292	2.93287371958705	2.9455823766998	2.9959410623866	2.98796345026141	2.94090972743217	2.95265941744651	2.90978983282008	2.95931342142935	3.00435001432405	2.94111358282577	2.86426526478995	3.06292330518641	3.01854190304374	2.97535642105889	2.87978778311672	2.8247338756427	3	2.96474750685873	2.98258344364785	2.88548724647305	3.00571713000896	2.98837769866249	2.86109496608704	3.0155370367992	2.98566624195859	2.8633952501077	2.97020498594033	2.97020498594033	2.9494838317212	2.98320371892835	2.96588467370147	2.99448777531439
1	59848435	59848435	3.00156509170292	2.92616118790115	2.91867779491768	3.00468750421108	2.93918252596724	3.95153984211226	3.01219455301647	2.95634564614809	3.03112405844837	2.92698419278402	2.86485575372966	2.96300795727951	2.92444427863607	2.94346394201547	3.00156509170292	2.93287371958705	2.9455823766998	2.9959410623866	2.98796345026141	2.94090972743217	2.95265941744651	2.90978983282008	2.95931342142935	3.00435001432405	2.94111358282577	2.86426526478995	3.06292330518641	3.01854190304374	2.97535642105889	2.87978778311672	2.8247338756427	3	2.96474750685873	2.98258344364785	2.88548724647305	3.00571713000896	2.98837769866249	2.86109496608704	3.0155370367992	2.98566624195859	2.8633952501077	2.97020498594033	2.97020498594033	2.9494838317212	2.98320371892835	2.96588467370147	2.99448777531439
1	60402266	60402266	3.00156509170292	2.92616118790115	2.91867779491768	3.00468750421108	2.93918252596724	3.95153984211226	3.01219455301647	2.95634564614809	3.03112405844837	2.92698419278402	2.86485575372966	2.96300795727951	2.92444427863607	2.94346394201547	3.00156509170292	2.93287371958705	2.9455823766998	2.9959410623866	2.98796345026141	2.94090972743217	2.95265941744651	2.90978983282008	2.95931342142935	3.00435001432405	2.94111358282577	2.86426526478995	3.06292330518641	3.01854190304374	2.97535642105889	2.87978778311672	2.8247338756427	3	2.96474750685873	2.98258344364785	2.88548724647305	3.00571713000896	2.98837769866249	2.86109496608704	3.0155370367992	2.98566624195859	2.8633952501077	2.97020498594033	2.97020498594033	2.9494838317212	2.98320371892835	2.96588467370147	2.99448777531439
1	60940681	60940681	3.00156509170292	2.92616118790115	2.91867779491768	3.00468750421108	2.93918252596724	3.95153984211226	3.01219455301647	2.95634564614809	3.03112405844837	2.92698419278402	2.86485575372966	2.96300795727951	2.92444427863607	2.94346394201547	3.00156509170292	2.93287371958705	2.9455823766998	2.9959410623866	2.98796345026141	2.94090972743217	2.95265941744651	2.90978983282008	2.95931342142935	3.00435001432405	2.94111358282577	2.86426526478995	3.06292330518641	3.01854190304374	2.97535642105889	2.87978778311672	2.8247338756427	3	2.96474750685873	2.98258344364785	2.88548724647305	3.00571713000896	2.98837769866249	2.86109496608704	3.0155370367992	2.98566624195859	2.8633952501077	2.97020498594033	2.97020498594033	2.9494838317212	2.98320371892835	2.96588467370147	2.99448777531439
1	61489303	61489303	3.00156509170292	2.92616118790115	2.91867779491768	3.00468750421108	2.93918252596724	3.95153984211226	3.01219455301647	2.95634564614809	3.03112405844837	2.92698419278402	2.86485575372966	2.96300795727951	2.92444427863607	2.94346394201547	3.00156509170292	2.93287371958705	2.9455823766998	2.9959410623866	2.98796345026141	2.94090972743217	2.95265941744651	2.90978983282008	2.95931342142935	3.00435001432405	2.94111358282577	2.86426526478995	3.06292330518641	3.01854190304374	2.97535642105889	2.87978778311672	2.8247338756427	3	2.96474750685873	2.98258344364785	2.88548724647305	3.00571713000896	2.98837769866249	2.86109496608704	3.0155370367992	2.98566624195859	2.8633952501077	2.97020498594033	2.97020498594033	2.9494838317212	2.98320371892835	2.96588467370147	2.99448777531439
1	62016033	62016033	3.00156509170292	2.92616118790115	2.91867779491768	3.00468750421108	2.93918252596724	3.95153984211226	3.01219455301647	2.95634564614809	3.03112405844837	2.92698419278402	2.86485575372966	2.96300795727951	2.92444427863607	2.94346394201547	3.00156509170292	2.93287371958705	2.9455823766998	2.9959410623866	2.98796345026141	2.94090972743217	2.95265941744651	2.90978983282008	2.95931342142935	3.00435001432405	2.94111358282577	2.86426526478995	3.06292330518641	3.01854190304374	2.97535642105889	2.87978778311672	2.8247338756427	3	2.96474750685873	2.98258344364785	2.88548724647305	3.00571713000896	2.98837769866249	2.86109496608704	3.0155370367992	2.98566624195859	2.8633952501077	2.97020498594033	2.97020498594033	2.9494838317212	2.98320371892835	2.96588467370147	2.99448777531439
1	62587363	62587363	3.00156509170292	2.92616118790115	2.91867779491768	3.00468750421108	2.93918252596724	3.95153984211226	3.01219455301647	2.95634564614809	3.03112405844837	2.92698419278402	2.86485575372966	2.96300795727951	2.92444427863607	2.94346394201547	3.00156509170292	2.93287371958705	2.9455823766998	2.9959410623866	2.98796345026141	2.94090972743217	2.95265941744651	2.90978983282008	2.95931342142935	3.00435001432405	2.94111358282577	2.86426526478995	3.06292330518641	3.01854190304374	2.97535642105889	2.87978778311672	2.8247338756427	3	2.96474750685873	2.98258344364785	2.88548724647305	3.00571713000896	2.98837769866249	2.86109496608704	3.0155370367992	2.98566624195859	2.8633952501077	2.97020498594033	2.97020498594033	2.9494838317212	2.98320371892835	2.96588467370147	2.99448777531439
1	63158348	63158348	3.00156509170292	2.92616118790115	2.91867779491768	3.00468750421108	2.93918252596724	3.95153984211226	3.01219455301647	2.95634564614809	3.03112405844837	2.92698419278402	2.86485575372966	2.96300795727951	2.92444427863607	2.94346394201547	3.00156509170292	2.93287371958705	2.9455823766998	2.9959410623866	2.98796345026141	2.94090972743217	2.95265941744651	2.90978983282008	2.95931342142935	3.00435001432405	2.94111358282577	2.86426526478995	3.06292330518641	3.01854190304374	2.97535642105889	2.87978778311672	2.8247338756427	3	2.96474750685873	2.98258344364785	2.88548724647305	3.00571713000896	2.98837769866249	2.86109496608704	3.0155370367992	2.98566624195859	2.8633952501077	2.97020498594033	2.97020498594033	2.9494838317212	2.98320371892835	2.96588467370147	2.99448777531439
1	63709196	63709196	3.00156509170292	2.92616118790115	2.91867779491768	3.00468750421108	2.93918252596724	3.95153984211226	3.01219455301647	2.95634564614809	3.03112405844837	2.92698419278402	2.86485575372966	2.96300795727951	2.92444427863607	2.94346394201547	3.00156509170292	2.93287371958705	2.9455823766998	2.9959410623866	2.98796345026141	2.94090972743217	2.95265941744651	2.90978983282008	2.95931342142935	3.00435001432405	2.94111358282577	2.86426526478995	3.06292330518641	3.01854190304374	2.97535642105889	2.87978778311672	2.8247338756427	3	2.96474750685873	2.98258344364785	2.88548724647305	3.00571713000896	2.98837769866249	2.86109496608704	3.0155370367992	2.98566624195859	2.8633952501077	2.97020498594033	2.97020498594033	2.9494838317212	2.98320371892835	2.96588467370147	2.99448777531439
1	64261621	64261621	3.00156509170292	2.92616118790115	2.91867779491768	3.00468750421108	2.93918252596724	3.95153984211226	3.01219455301647	2.95634564614809	3.03112405844837	2.92698419278402	2.86485575372966	2.96300795727951	2.92444427863607	2.94346394201547	3.00156509170292	2.93287371958705	2.9455823766998	2.9959410623866	2.98796345026141	2.94090972743217	2.95265941744651	2.90978983282008	2.95931342142935	3.00435001432405	2.94111358282577	2.86426526478995	3.06292330518641	3.01854190304374	2.97535642105889	2.87978778311672	2.8247338756427	3	2.96474750685873	2.98258344364785	2.88548724647305	3.00571713000896	2.98837769866249	2.86109496608704	3.0155370367992	2.98566624195859	2.8633952501077	2.97020498594033	2.97020498594033	2.9494838317212	2.98320371892835	2.96588467370147	2.99448777531439
1	64797016	64797016	3.00156509170292	2.92616118790115	2.91867779491768	3.00468750421108	2.93918252596724	3.95153984211226	3.01219455301647	2.95634564614809	3.03112405844837	2.92698419278402	2.86485575372966	2.96300795727951	2.92444427863607	2.94346394201547	3.00156509170292	2.93287371958705	2.9455823766998	2.9959410623866	2.98796345026141	2.94090972743217	2.95265941744651	2.90978983282008	2.95931342142935	3.00435001432405	2.94111358282577	2.86426526478995	3.06292330518641	3.01854190304374	2.97535642105889	2.87978778311672	2.8247338756427	3	2.96474750685873	2.98258344364785	2.88548724647305	3.00571713000896	2.98837769866249	2.86109496608704	3.0155370367992	2.98566624195859	2.8633952501077	2.97020498594033	2.97020498594033	2.9494838317212	2.98320371892835	2.96588467370147	2.99448777531439
1	65336828	65336828	3.00156509170292	2.92616118790115	2.91867779491768	3.00468750421108	2.93918252596724	3.95153984211226	3.01219455301647	2.95634564614809	3.03112405844837	2.92698419278402	2.86485575372966	2.96300795727951	2.92444427863607	2.94346394201547	3.00156509170292	2.93287371958705	2.9455823766998	2.9959410623866	2.98796345026141	2.94090972743217	2.95265941744651	2.90978983282008	2.95931342142935	3.00435001432405	2.94111358282577	2.86426526478995	3.06292330518641	3.01854190304374	2.97535642105889	2.87978778311672	2.8247338756427	3	2.96474750685873	2.98258344364785	2.88548724647305	3.00571713000896	2.98837769866249	2.86109496608704	3.0155370367992	2.98566624195859	2.8633952501077	2.97020498594033	2.97020498594033	2.9494838317212	2.98320371892835	2.96588467370147	2.99448777531439
1	65886461	65886461	3.00156509170292	2.92616118790115	2.91867779491768	3.00468750421108	2.93918252596724	3.95153984211226	3.01219455301647	2.95634564614809	3.03112405844837	2.92698419278402	2.86485575372966	2.96300795727951	2.92444427863607	2.94346394201547	3.00156509170292	2.93287371958705	2.9455823766998	2.9959410623866	2.98796345026141	2.94090972743217	2.95265941744651	2.90978983282008	2.95931342142935	3.00435001432405	2.94111358282577	2.86426526478995	3.06292330518641	3.01854190304374	2.97535642105889	2.87978778311672	2.8247338756427	3	2.96474750685873	2.98258344364785	2.88548724647305	3.00571713000896	2.98837769866249	2.86109496608704	3.0155370367992	2.98566624195859	2.8633952501077	2.97020498594033	2.97020498594033	2.9494838317212	2.98320371892835	2.96588467370147	2.99448777531439
1	66458675	66458675	3.00156509170292	2.92616118790115	2.91867779491768	3.00468750421108	2.93918252596724	3.95153984211226	3.01219455301647	2.95634564614809	3.03112405844837	2.92698419278402	2.86485575372966	2.96300795727951	2.92444427863607	2.94346394201547	3.00156509170292	2.93287371958705	2.9455823766998	2.9959410623866	2.98796345026141	2.94090972743217	2.95265941744651	2.90978983282008	2.95931342142935	3.00435001432405	2.94111358282577	2.86426526478995	3.06292330518641	3.01854190304374	2.97535642105889	2.87978778311672	2.8247338756427	3	2.96474750685873	2.98258344364785	2.88548724647305	3.00571713000896	2.98837769866249	2.86109496608704	3.0155370367992	2.98566624195859	2.8633952501077	2.97020498594033	2.97020498594033	2.9494838317212	2.98320371892835	2.96588467370147	2.99448777531439
1	67007788	67007788	3.00156509170292	2.92616118790115	2.91867779491768	3.00468750421108	2.93918252596724	3.95153984211226	3.01219455301647	2.95634564614809	3.03112405844837	2.92698419278402	2.86485575372966	2.96300795727951	2.92444427863607	2.94346394201547	3.00156509170292	2.93287371958705	2.9455823766998	2.9959410623866	2.98796345026141	2.94090972743217	2.95265941744651	2.90978983282008	2.95931342142935	3.00435001432405	2.94111358282577	3.32882944415426	3.06292330518641	3.01854190304374	2.97535642105889	2.87978778311672	2.8247338756427	3	2.96474750685873	2.98258344364785	2.88548724647305	3.00571713000896	2.98837769866249	2.86109496608704	3.0155370367992	2.98566624195859	2.8633952501077	2.97020498594033	2.97020498594033	2.9494838317212	2.98320371892835	2.96588467370147	2.99448777531439
1	67543866	67543866	3.00156509170292	2.92616118790115	2.91867779491768	3.00468750421108	2.93918252596724	3.95153984211226	3.01219455301647	2.95634564614809	3.03112405844837	2.92698419278402	2.86485575372966	2.96300795727951	2.92444427863607	2.94346394201547	3.00156509170292	2.93287371958705	2.9455823766998	2.9959410623866	2.98796345026141	2.94090972743217	2.95265941744651	2.90978983282008	2.95931342142935	3.00435001432405	2.94111358282577	3.32882944415426	3.06292330518641	3.01854190304374	2.97535642105889	2.87978778311672	2.8247338756427	3	2.96474750685873	2.98258344364785	2.88548724647305	3.00571713000896	2.98837769866249	2.86109496608704	3.0155370367992	2.98566624195859	2.8633952501077	2.97020498594033	2.97020498594033	2.9494838317212	2.98320371892835	2.96588467370147	2.99448777531439
1	68118328	68118328	3.00156509170292	2.92616118790115	2.91867779491768	3.00468750421108	2.93918252596724	3.95153984211226	3.01219455301647	2.95634564614809	3.03112405844837	2.92698419278402	2.86485575372966	2.96300795727951	2.92444427863607	2.94346394201547	3.00156509170292	2.93287371958705	2.9455823766998	2.9959410623866	2.98796345026141	2.94090972743217	2.95265941744651	2.90978983282008	2.95931342142935	3.00435001432405	2.94111358282577	3.32882944415426	3.06292330518641	3.01854190304374	2.97535642105889	2.87978778311672	2.8247338756427	3	2.96474750685873	2.98258344364785	2.88548724647305	3.00571713000896	2.98837769866249	2.86109496608704	3.0155370367992	2.98566624195859	2.8633952501077	2.97020498594033	2.97020498594033	2.9494838317212	2.98320371892835	2.96588467370147	2.99448777531439
1	68652604	68652604	3.00156509170292	2.92616118790115	2.91867779491768	3.00468750421108	2.93918252596724	3.95153984211226	3.01219455301647	2.95634564614809	3.03112405844837	2.92698419278402	2.86485575372966	2.96300795727951	2.92444427863607	2.94346394201547	3.00156509170292	2.93287371958705	2.9455823766998	2.9959410623866	2.98796345026141	2.94090972743217	2.95265941744651	2.90978983282008	2.95931342142935	3.00435001432405	2.94111358282577	3.32882944415426	3.06292330518641	3.01854190304374	2.97535642105889	2.87978778311672	2.8247338756427	3	2.96474750685873	2.98258344364785	2.88548724647305	3.00571713000896	2.98837769866249	2.86109496608704	3.0155370367992	2.98566624195859	2.8633952501077	2.97020498594033	2.97020498594033	2.9494838317212	2.98320371892835	2.96588467370147	2.99448777531439
1	69198180	69198180	3.00156509170292	2.92616118790115	2.91867779491768	3.00468750421108	2.93918252596724	3.95153984211226	3.01219455301647	2.95634564614809	3.03112405844837	2.92698419278402	2.86485575372966	2.96300795727951	2.92444427863607	2.94346394201547	3.00156509170292	2.93287371958705	2.9455823766998	2.9959410623866	2.98796345026141	2.94090972743217	2.95265941744651	2.90978983282008	2.95931342142935	3.00435001432405	2.94111358282577	3.32882944415426	3.06292330518641	3.01854190304374	2.97535642105889	2.87978778311672	2.8247338756427	3	2.96474750685873	2.98258344364785	2.88548724647305	3.00571713000896	2.98837769866249	2.86109496608704	3.0155370367992	2.98566624195859	2.8633952501077	2.97020498594033	2.97020498594033	2.9494838317212	2.98320371892835	2.96588467370147	2.99448777531439
1	69761139	69761139	3.00156509170292	2.92616118790115	2.91867779491768	3.00468750421108	2.93918252596724	3.95153984211226	3.01219455301647	2.95634564614809	3.03112405844837	2.92698419278402	2.86485575372966	2.96300795727951	2.92444427863607	2.94346394201547	3.00156509170292	2.93287371958705	2.9455823766998	2.9959410623866	2.98796345026141	2.94090972743217	2.95265941744651	2.90978983282008	2.95931342142935	3.00435001432405	2.94111358282577	3.32882944415426	3.06292330518641	3.01854190304374	2.97535642105889	2.87978778311672	2.8247338756427	3	2.96474750685873	2.98258344364785	2.88548724647305	3.00571713000896	2.98837769866249	2.86109496608704	3.0155370367992	2.98566624195859	2.8633952501077	2.97020498594033	2.97020498594033	2.9494838317212	2.98320371892835	2.96588467370147	2.99448777531439
1	70298667	70298667	3.00156509170292	2.92616118790115	2.91867779491768	3.00468750421108	2.93918252596724	3.95153984211226	3.01219455301647	2.95634564614809	3.03112405844837	2.92698419278402	2.86485575372966	2.96300795727951	2.92444427863607	2.94346394201547	3.00156509170292	2.93287371958705	2.9455823766998	2.9959410623866	2.98796345026141	2.94090972743217	2.95265941744651	2.90978983282008	2.95931342142935	3.00435001432405	2.94111358282577	3.32882944415426	3.06292330518641	3.01854190304374	2.97535642105889	2.87978778311672	2.8247338756427	3	2.96474750685873	2.98258344364785	2.88548724647305	3.00571713000896	2.98837769866249	2.86109496608704	3.0155370367992	2.98566624195859	2.8633952501077	2.97020498594033	2.97020498594033	2.9494838317212	2.98320371892835	2.96588467370147	2.99448777531439
1	70857892	70857892	3.00156509170292	2.92616118790115	2.91867779491768	3.00468750421108	2.93918252596724	3.95153984211226	3.01219455301647	2.95634564614809	3.03112405844837	2.92698419278402	2.86485575372966	2.96300795727951	2.92444427863607	2.94346394201547	3.00156509170292	2.93287371958705	2.9455823766998	2.9959410623866	2.98796345026141	2.94090972743217	2.95265941744651	2.90978983282008	2.95931342142935	3.00435001432405	2.94111358282577	3.32882944415426	3.06292330518641	3.01854190304374	2.97535642105889	2.87978778311672	2.8247338756427	3	2.96474750685873	2.98258344364785	2.88548724647305	3.00571713000896	2.98837769866249	2.86109496608704	3.0155370367992	2.98566624195859	2.8633952501077	2.97020498594033	2.97020498594033	2.9494838317212	2.98320371892835	2.96588467370147	2.99448777531439
1	71414459	71414459	3.00156509170292	2.92616118790115	2.91867779491768	3.00468750421108	2.93918252596724	3.95153984211226	3.01219455301647	2.95634564614809	3.03112405844837	2.92698419278402	2.86485575372966	2.96300795727951	2.92444427863607	2.94346394201547	3.00156509170292	2.93287371958705	2.9455823766998	2.9959410623866	2.98796345026141	2.94090972743217	2.95265941744651	2.90978983282008	2.95931342142935	3.00435001432405	2.94111358282577	3.32882944415426	3.06292330518641	3.01854190304374	2.97535642105889	2.87978778311672	2.8247338756427	3	2.96474750685873	2.98258344364785	2.88548724647305	3.00571713000896	2.98837769866249	2.86109496608704	3.0155370367992	2.98566624195859	2.8633952501077	2.97020498594033	2.97020498594033	2.9494838317212	2.98320371892835	2.96588467370147	2.99448777531439
1	71952599	71952599	3.00156509170292	2.92616118790115	2.91867779491768	3.00468750421108	2.93918252596724	3.95153984211226	3.01219455301647	2.95634564614809	3.03112405844837	2.92698419278402	2.86485575372966	2.96300795727951	2.92444427863607	2.94346394201547	3.00156509170292	2.93287371958705	2.9455823766998	2.9959410623866	2.98796345026141	2.94090972743217	2.95265941744651	2.90978983282008	2.95931342142935	3.00435001432405	2.94111358282577	3.32882944415426	3.06292330518641	3.01854190304374	2.97535642105889	2.87978778311672	2.8247338756427	3	2.96474750685873	2.98258344364785	2.88548724647305	3.00571713000896	2.98837769866249	2.86109496608704	3.0155370367992	2.98566624195859	2.8633952501077	2.97020498594033	2.97020498594033	2.9494838317212	2.98320371892835	2.96588467370147	2.99448777531439
1	72482897	72482897	3.00156509170292	2.92616118790115	2.91867779491768	3.00468750421108	2.93918252596724	3.95153984211226	3.01219455301647	2.95634564614809	3.03112405844837	2.92698419278402	2.86485575372966	2.96300795727951	2.92444427863607	2.94346394201547	3.00156509170292	2.93287371958705	2.9455823766998	2.9959410623866	2.98796345026141	2.94090972743217	2.95265941744651	2.90978983282008	2.95931342142935	3.00435001432405	2.94111358282577	3.32882944415426	3.06292330518641	3.01854190304374	2.97535642105889	2.87978778311672	2.8247338756427	3	2.96474750685873	2.98258344364785	2.88548724647305	3.00571713000896	2.98837769866249	2.86109496608704	3.0155370367992	2.98566624195859	2.8633952501077	2.97020498594033	2.97020498594033	2.9494838317212	2.98320371892835	2.96588467370147	2.99448777531439
1	73010724	73010724	3.00156509170292	2.92616118790115	2.91867779491768	3.00468750421108	2.93918252596724	3.95153984211226	3.01219455301647	2.95634564614809	3.03112405844837	2.92698419278402	2.86485575372966	2.96300795727951	2.92444427863607	2.94346394201547	3.00156509170292	2.93287371958705	2.9455823766998	2.9959410623866	2.98796345026141	2.94090972743217	2.95265941744651	2.90978983282008	2.95931342142935	3.00435001432405	2.94111358282577	3.32882944415426	3.06292330518641	3.01854190304374	2.97535642105889	2.87978778311672	2.8247338756427	3	2.96474750685873	2.98258344364785	2.88548724647305	3.00571713000896	2.98837769866249	2.86109496608704	3.0155370367992	2.98566624195859	2.8633952501077	2.97020498594033	2.97020498594033	2.9494838317212	2.98320371892835	2.96588467370147	2.99448777531439
1	73550549	73550549	3.00156509170292	2.92616118790115	2.91867779491768	3.00468750421108	2.93918252596724	3.95153984211226	3.01219455301647	2.95634564614809	3.03112405844837	2.92698419278402	2.86485575372966	2.96300795727951	2.92444427863607	2.94346394201547	3.00156509170292	2.93287371958705	2.9455823766998	2.9959410623866	2.98796345026141	2.94090972743217	2.95265941744651	2.90978983282008	2.95931342142935	3.00435001432405	2.94111358282577	3.32882944415426	3.06292330518641	3.01854190304374	2.97535642105889	2.87978778311672	2.8247338756427	3	2.96474750685873	2.98258344364785	2.88548724647305	3.00571713000896	2.98837769866249	2.86109496608704	3.0155370367992	2.98566624195859	2.8633952501077	2.97020498594033	2.97020498594033	2.9494838317212	2.98320371892835	2.96588467370147	2.99448777531439
1	74084658	74084658	3.00156509170292	2.92616118790115	2.91867779491768	3.00468750421108	2.93918252596724	3.95153984211226	3.01219455301647	2.95634564614809	3.03112405844837	2.92698419278402	2.86485575372966	2.96300795727951	2.92444427863607	2.94346394201547	3.00156509170292	2.93287371958705	2.9455823766998	2.9959410623866	2.98796345026141	2.94090972743217	2.95265941744651	2.90978983282008	2.95931342142935	3.00435001432405	2.94111358282577	3.32882944415426	3.06292330518641	3.01854190304374	2.97535642105889	2.87978778311672	2.8247338756427	3	2.96474750685873	2.98258344364785	2.88548724647305	3.00571713000896	2.98837769866249	2.86109496608704	3.0155370367992	2.98566624195859	2.8633952501077	2.97020498594033	2.97020498594033	2.9494838317212	2.98320371892835	2.96588467370147	2.99448777531439
1	74618032	74618032	3.00156509170292	2.92616118790115	2.91867779491768	3.00468750421108	2.93918252596724	3.95153984211226	3.01219455301647	2.95634564614809	3.03112405844837	2.92698419278402	2.86485575372966	2.96300795727951	2.92444427863607	2.94346394201547	3.00156509170292	2.93287371958705	2.9455823766998	2.9959410623866	2.98796345026141	2.94090972743217	2.95265941744651	2.90978983282008	2.95931342142935	3.00435001432405	2.94111358282577	3.32882944415426	3.06292330518641	3.01854190304374	2.97535642105889	2.87978778311672	2.8247338756427	3	2.96474750685873	2.98258344364785	2.88548724647305	3.00571713000896	2.98837769866249	2.86109496608704	3.0155370367992	2.98566624195859	2.8633952501077	2.97020498594033	2.97020498594033	2.9494838317212	2.98320371892835	2.96588467370147	2.99448777531439
1	75149814	75149814	3.00156509170292	2.92616118790115	2.91867779491768	3.00468750421108	2.93918252596724	3.95153984211226	3.01219455301647	2.95634564614809	3.03112405844837	2.92698419278402	2.86485575372966	2.96300795727951	2.92444427863607	2.94346394201547	3.00156509170292	2.93287371958705	2.9455823766998	2.9959410623866	2.98796345026141	2.94090972743217	2.95265941744651	2.90978983282008	2.95931342142935	3.00435001432405	2.94111358282577	3.32882944415426	3.06292330518641	3.01854190304374	2.97535642105889	2.87978778311672	2.8247338756427	3	2.96474750685873	2.98258344364785	2.88548724647305	3.00571713000896	2.98837769866249	2.86109496608704	3.0155370367992	2.98566624195859	2.8633952501077	2.97020498594033	2.97020498594033	2.9494838317212	2.98320371892835	2.96588467370147	2.99448777531439
1	75707449	75707449	3.00156509170292	2.92616118790115	2.91867779491768	3.00468750421108	2.93918252596724	3.95153984211226	3.01219455301647	2.95634564614809	3.03112405844837	2.92698419278402	2.86485575372966	2.96300795727951	2.92444427863607	2.94346394201547	3.00156509170292	2.93287371958705	2.9455823766998	2.9959410623866	2.98796345026141	2.94090972743217	2.95265941744651	2.90978983282008	2.95931342142935	3.00435001432405	2.94111358282577	3.32882944415426	3.06292330518641	3.01854190304374	2.97535642105889	2.87978778311672	2.8247338756427	3	2.96474750685873	2.98258344364785	2.88548724647305	3.00571713000896	2.98837769866249	2.86109496608704	3.0155370367992	2.98566624195859	2.8633952501077	2.97020498594033	2.97020498594033	2.9494838317212	2.98320371892835	2.96588467370147	2.99448777531439
1	76283952	76283952	3.00156509170292	2.92616118790115	2.91867779491768	3.00468750421108	2.93918252596724	3.95153984211226	3.01219455301647	2.95634564614809	3.03112405844837	2.92698419278402	2.86485575372966	2.96300795727951	2.92444427863607	2.94346394201547	3.00156509170292	2.93287371958705	2.9455823766998	2.9959410623866	2.98796345026141	2.94090972743217	2.95265941744651	2.90978983282008	2.95931342142935	3.00435001432405	2.94111358282577	3.32882944415426	3.06292330518641	3.01854190304374	2.97535642105889	2.87978778311672	2.8247338756427	3	2.96474750685873	2.98258344364785	2.88548724647305	3.00571713000896	2.98837769866249	2.86109496608704	3.0155370367992	2.98566624195859	2.8633952501077	2.97020498594033	2.97020498594033	2.9494838317212	2.98320371892835	2.96588467370147	2.99448777531439
1	76828345	76828345	3.00156509170292	2.92616118790115	2.91867779491768	3.00468750421108	2.93918252596724	3.95153984211226	3.01219455301647	2.95634564614809	3.03112405844837	2.92698419278402	2.86485575372966	2.96300795727951	2.92444427863607	2.94346394201547	3.00156509170292	2.93287371958705	2.9455823766998	2.9959410623866	2.98796345026141	2.94090972743217	2.95265941744651	2.90978983282008	2.95931342142935	3.00435001432405	2.94111358282577	3.32882944415426	3.06292330518641	3.01854190304374	2.97535642105889	2.87978778311672	2.8247338756427	3	2.96474750685873	2.98258344364785	2.88548724647305	3.00571713000896	2.98837769866249	2.86109496608704	3.0155370367992	2.98566624195859	2.8633952501077	2.97020498594033	2.97020498594033	2.9494838317212	2.98320371892835	2.96588467370147	2.99448777531439
1	77358985	77358985	3.00156509170292	2.92616118790115	2.91867779491768	3.00468750421108	2.93918252596724	3.95153984211226	3.01219455301647	2.95634564614809	3.03112405844837	2.92698419278402	2.86485575372966	2.96300795727951	2.92444427863607	2.94346394201547	3.00156509170292	2.93287371958705	2.9455823766998	2.9959410623866	2.98796345026141	2.94090972743217	2.95265941744651	2.90978983282008	2.95931342142935	3.00435001432405	2.94111358282577	3.32882944415426	3.06292330518641	3.01854190304374	2.97535642105889	2.87978778311672	2.8247338756427	3	2.96474750685873	2.98258344364785	2.88548724647305	3.00571713000896	2.98837769866249	2.86109496608704	3.0155370367992	2.98566624195859	2.8633952501077	2.97020498594033	2.97020498594033	2.9494838317212	2.98320371892835	2.96588467370147	2.99448777531439
1	77911607	77911607	3.00156509170292	2.92616118790115	2.91867779491768	3.00468750421108	2.93918252596724	3.95153984211226	3.01219455301647	2.95634564614809	3.03112405844837	2.92698419278402	2.86485575372966	2.96300795727951	2.92444427863607	2.94346394201547	3.00156509170292	2.93287371958705	2.9455823766998	2.9959410623866	2.98796345026141	2.94090972743217	2.95265941744651	2.90978983282008	2.95931342142935	3.00435001432405	2.94111358282577	3.32882944415426	3.06292330518641	3.01854190304374	2.97535642105889	2.87978778311672	2.8247338756427	3	2.96474750685873	2.98258344364785	2.88548724647305	3.00571713000896	2.98837769866249	2.212323714205	3.0155370367992	2.98566624195859	2.8633952501077	2.97020498594033	2.97020498594033	2.9494838317212	2.98320371892835	2.96588467370147	2.99448777531439
1	78474042	78474042	3.00156509170292	2.92616118790115	2.91867779491768	3.00468750421108	2.93918252596724	3.95153984211226	3.01219455301647	2.95634564614809	3.03112405844837	2.92698419278402	2.86485575372966	2.96300795727951	2.92444427863607	2.94346394201547	3.00156509170292	2.93287371958705	2.9455823766998	2.9959410623866	2.98796345026141	2.94090972743217	2.95265941744651	2.90978983282008	2.95931342142935	3.00435001432405	2.94111358282577	3.32882944415426	3.06292330518641	3.01854190304374	2.97535642105889	2.87978778311672	2.8247338756427	3	2.96474750685873	2.98258344364785	2.88548724647305	3.00571713000896	2.98837769866249	2.212323714205	3.0155370367992	2.98566624195859	2.8633952501077	2.97020498594033	2.97020498594033	2.9494838317212	2.98320371892835	2.96588467370147	2.99448777531439
1	79038727	79038727	3.00156509170292	2.92616118790115	2.91867779491768	3.00468750421108	2.93918252596724	3.95153984211226	3.01219455301647	2.95634564614809	3.03112405844837	2.92698419278402	2.86485575372966	2.96300795727951	2.92444427863607	2.94346394201547	3.00156509170292	2.93287371958705	2.9455823766998	2.9959410623866	2.98796345026141	2.94090972743217	2.95265941744651	2.90978983282008	2.95931342142935	3.00435001432405	2.94111358282577	3.32882944415426	3.06292330518641	3.01854190304374	2.97535642105889	2.87978778311672	2.8247338756427	3	2.96474750685873	2.98258344364785	2.88548724647305	3.00571713000896	2.98837769866249	2.212323714205	3.0155370367992	2.98566624195859	2.8633952501077	2.97020498594033	2.97020498594033	2.9494838317212	2.98320371892835	2.96588467370147	2.99448777531439
1	79574660	79574660	3.00156509170292	2.92616118790115	2.91867779491768	3.00468750421108	2.93918252596724	3.95153984211226	3.01219455301647	2.95634564614809	3.03112405844837	2.92698419278402	2.86485575372966	2.96300795727951	2.92444427863607	2.94346394201547	3.00156509170292	2.93287371958705	2.9455823766998	2.9959410623866	2.98796345026141	2.94090972743217	2.95265941744651	2.90978983282008	2.95931342142935	3.00435001432405	2.94111358282577	3.32882944415426	3.06292330518641	3.01854190304374	2.97535642105889	2.87978778311672	2.8247338756427	3	2.96474750685873	2.98258344364785	2.88548724647305	3.00571713000896	2.98837769866249	2.212323714205	3.0155370367992	2.98566624195859	2.8633952501077	2.97020498594033	2.97020498594033	2.9494838317212	2.98320371892835	2.96588467370147	2.99448777531439
1	80118870	80118870	3.00156509170292	2.92616118790115	2.91867779491768	3.00468750421108	2.93918252596724	3.95153984211226	3.01219455301647	2.95634564614809	3.03112405844837	2.92698419278402	2.86485575372966	2.96300795727951	2.92444427863607	2.94346394201547	3.00156509170292	2.93287371958705	2.9455823766998	2.9959410623866	2.98796345026141	2.94090972743217	2.95265941744651	2.90978983282008	2.95931342142935	3.00435001432405	2.94111358282577	3.32882944415426	3.06292330518641	3.01854190304374	2.97535642105889	2.87978778311672	2.8247338756427	3	2.96474750685873	2.98258344364785	2.88548724647305	3.00571713000896	2.98837769866249	2.212323714205	3.0155370367992	2.98566624195859	2.8633952501077	2.97020498594033	2.97020498594033	2.9494838317212	2.98320371892835	2.96588467370147	2.99448777531439
1	80668353	80668353	3.00156509170292	2.92616118790115	2.91867779491768	3.00468750421108	2.93918252596724	3.95153984211226	3.01219455301647	2.95634564614809	3.03112405844837	2.92698419278402	2.86485575372966	2.96300795727951	2.92444427863607	2.94346394201547	3.00156509170292	2.93287371958705	2.9455823766998	2.9959410623866	2.98796345026141	2.94090972743217	2.95265941744651	2.90978983282008	2.95931342142935	3.00435001432405	2.94111358282577	3.32882944415426	3.06292330518641	3.01854190304374	2.97535642105889	2.87978778311672	2.8247338756427	3	2.96474750685873	2.98258344364785	2.88548724647305	3.00571713000896	2.98837769866249	2.212323714205	3.0155370367992	2.98566624195859	2.8633952501077	2.97020498594033	2.97020498594033	2.9494838317212	2.98320371892835	2.96588467370147	2.99448777531439
1	81209242	81209242	3.00156509170292	2.92616118790115	2.91867779491768	3.00468750421108	2.93918252596724	3.95153984211226	3.01219455301647	2.95634564614809	3.03112405844837	2.92698419278402	2.86485575372966	2.96300795727951	2.92444427863607	2.94346394201547	3.00156509170292	2.93287371958705	2.9455823766998	2.9959410623866	2.98796345026141	2.94090972743217	2.95265941744651	2.90978983282008	2.95931342142935	3.00435001432405	2.94111358282577	3.32882944415426	3.06292330518641	3.01854190304374	2.97535642105889	2.87978778311672	2.8247338756427	3	2.96474750685873	2.98258344364785	2.88548724647305	3.00571713000896	2.98837769866249	2.212323714205	3.0155370367992	2.98566624195859	2.8633952501077	2.97020498594033	2.97020498594033	2.9494838317212	2.98320371892835	2.96588467370147	2.99448777531439
1	81743486	81743486	3.00156509170292	2.92616118790115	2.91867779491768	3.00468750421108	2.93918252596724	3.95153984211226	3.01219455301647	2.95634564614809	3.03112405844837	2.92698419278402	2.86485575372966	2.96300795727951	2.92444427863607	2.94346394201547	3.00156509170292	2.93287371958705	2.9455823766998	2.9959410623866	2.98796345026141	2.94090972743217	2.95265941744651	2.90978983282008	2.95931342142935	3.00435001432405	2.94111358282577	3.32882944415426	3.06292330518641	3.01854190304374	2.97535642105889	2.87978778311672	2.8247338756427	3	2.96474750685873	2.98258344364785	2.88548724647305	3.00571713000896	2.98837769866249	2.212323714205	3.0155370367992	2.98566624195859	2.8633952501077	2.97020498594033	2.97020498594033	2.9494838317212	2.98320371892835	2.96588467370147	2.99448777531439
1	82275838	82275838	3.00156509170292	2.92616118790115	2.91867779491768	3.00468750421108	2.93918252596724	3.95153984211226	3.01219455301647	2.95634564614809	3.03112405844837	2.92698419278402	2.86485575372966	2.96300795727951	2.92444427863607	2.94346394201547	3.00156509170292	2.93287371958705	2.9455823766998	2.9959410623866	2.98796345026141	2.94090972743217	2.95265941744651	2.90978983282008	2.95931342142935	3.00435001432405	2.94111358282577	3.32882944415426	3.06292330518641	3.01854190304374	2.97535642105889	2.87978778311672	2.8247338756427	3	2.96474750685873	2.98258344364785	2.88548724647305	3.00571713000896	2.98837769866249	2.212323714205	3.0155370367992	2.98566624195859	2.8633952501077	2.97020498594033	2.97020498594033	2.9494838317212	2.98320371892835	2.96588467370147	2.99448777531439
1	82810893	82810893	3.00156509170292	2.92616118790115	2.91867779491768	3.00468750421108	2.93918252596724	3.95153984211226	3.01219455301647	2.95634564614809	3.03112405844837	2.92698419278402	2.86485575372966	2.96300795727951	2.92444427863607	2.94346394201547	3.00156509170292	2.93287371958705	2.9455823766998	2.9959410623866	2.98796345026141	2.94090972743217	2.95265941744651	2.90978983282008	2.95931342142935	3.00435001432405	2.94111358282577	2.0307532517109	3.06292330518641	3.01854190304374	2.97535642105889	2.87978778311672	2.8247338756427	3	2.96474750685873	2.98258344364785	2.88548724647305	3.00571713000896	2.98837769866249	2.212323714205	3.0155370367992	2.98566624195859	2.8633952501077	2.97020498594033	2.97020498594033	2.9494838317212	2.98320371892835	2.96588467370147	2.99448777531439
1	83333763	83333763	3.00156509170292	2.92616118790115	2.91867779491768	3.00468750421108	2.93918252596724	3.95153984211226	3.01219455301647	2.95634564614809	3.03112405844837	2.92698419278402	2.86485575372966	2.96300795727951	2.92444427863607	2.94346394201547	3.00156509170292	2.93287371958705	2.9455823766998	2.9959410623866	2.98796345026141	2.94090972743217	2.95265941744651	2.90978983282008	2.95931342142935	3.00435001432405	2.94111358282577	2.0307532517109	3.06292330518641	3.01854190304374	2.97535642105889	2.87978778311672	2.8247338756427	3	2.96474750685873	2.98258344364785	2.88548724647305	3.00571713000896	2.98837769866249	2.212323714205	3.0155370367992	2.98566624195859	2.8633952501077	2.97020498594033	2.97020498594033	2.9494838317212	2.98320371892835	2.96588467370147	2.99448777531439
1	84093613	84093613	3.00156509170292	2.92616118790115	2.91867779491768	3.00468750421108	2.93918252596724	3.95153984211226	3.01219455301647	2.95634564614809	3.03112405844837	2.92698419278402	2.86485575372966	2.96300795727951	2.92444427863607	2.94346394201547	3.00156509170292	2.93287371958705	2.9455823766998	2.9959410623866	2.98796345026141	2.94090972743217	2.95265941744651	2.90978983282008	2.95931342142935	3.00435001432405	2.94111358282577	2.0307532517109	3.06292330518641	3.01854190304374	2.97535642105889	2.87978778311672	2.8247338756427	3	2.96474750685873	2.98258344364785	2.88548724647305	3.00571713000896	2.98837769866249	2.212323714205	3.0155370367992	2.98566624195859	2.8633952501077	2.97020498594033	2.97020498594033	2.9494838317212	2.98320371892835	2.96588467370147	2.99448777531439
1	84625357	84625357	3.00156509170292	2.92616118790115	2.91867779491768	3.00468750421108	2.93918252596724	3.95153984211226	3.01219455301647	2.95634564614809	3.03112405844837	2.92698419278402	2.86485575372966	2.96300795727951	2.92444427863607	2.94346394201547	3.00156509170292	2.93287371958705	2.9455823766998	2.9959410623866	2.98796345026141	2.94090972743217	2.95265941744651	2.90978983282008	2.95931342142935	3.00435001432405	2.94111358282577	2.0307532517109	3.06292330518641	3.01854190304374	2.97535642105889	2.87978778311672	2.8247338756427	3	2.96474750685873	2.98258344364785	2.88548724647305	3.00571713000896	2.98837769866249	2.212323714205	3.0155370367992	2.98566624195859	2.8633952501077	2.97020498594033	2.97020498594033	2.9494838317212	2.98320371892835	2.96588467370147	2.99448777531439
1	85163643	85163643	3.00156509170292	2.92616118790115	2.91867779491768	3.00468750421108	2.93918252596724	3.95153984211226	3.01219455301647	2.95634564614809	3.03112405844837	2.92698419278402	2.86485575372966	2.96300795727951	2.92444427863607	2.94346394201547	3.00156509170292	2.93287371958705	2.9455823766998	2.9959410623866	2.98796345026141	2.94090972743217	2.95265941744651	2.90978983282008	2.95931342142935	3.00435001432405	2.94111358282577	2.0307532517109	3.06292330518641	3.01854190304374	2.97535642105889	2.87978778311672	2.8247338756427	3	2.96474750685873	2.98258344364785	2.88548724647305	3.00571713000896	2.98837769866249	2.212323714205	3.0155370367992	2.98566624195859	2.8633952501077	2.97020498594033	2.97020498594033	2.9494838317212	2.98320371892835	2.96588467370147	2.99448777531439
1	85701220	85701220	3.00156509170292	2.92616118790115	2.91867779491768	3.00468750421108	2.93918252596724	3.95153984211226	3.01219455301647	2.95634564614809	3.03112405844837	2.92698419278402	2.86485575372966	2.96300795727951	2.92444427863607	2.94346394201547	3.00156509170292	2.93287371958705	2.9455823766998	2.9959410623866	2.98796345026141	2.94090972743217	2.95265941744651	2.90978983282008	2.95931342142935	3.00435001432405	2.94111358282577	2.0307532517109	3.06292330518641	3.01854190304374	2.97535642105889	2.87978778311672	2.8247338756427	3	2.96474750685873	2.98258344364785	2.88548724647305	3.00571713000896	2.98837769866249	2.212323714205	3.0155370367992	2.98566624195859	2.8633952501077	2.97020498594033	2.97020498594033	2.9494838317212	2.98320371892835	2.96588467370147	2.99448777531439
1	86253418	86253418	3.00156509170292	2.92616118790115	2.91867779491768	3.00468750421108	2.93918252596724	3.95153984211226	3.01219455301647	2.95634564614809	3.03112405844837	2.92698419278402	2.86485575372966	2.96300795727951	2.92444427863607	2.94346394201547	3.00156509170292	2.93287371958705	2.9455823766998	2.9959410623866	2.98796345026141	2.94090972743217	2.95265941744651	2.90978983282008	2.95931342142935	3.00435001432405	2.94111358282577	2.0307532517109	3.06292330518641	3.01854190304374	2.97535642105889	2.87978778311672	2.8247338756427	3	2.96474750685873	2.98258344364785	2.88548724647305	3.00571713000896	2.98837769866249	2.212323714205	3.0155370367992	2.98566624195859	2.8633952501077	2.97020498594033	2.97020498594033	2.9494838317212	2.98320371892835	2.96588467370147	2.99448777531439
1	86825989	86825989	3.00156509170292	2.92616118790115	2.91867779491768	3.00468750421108	2.93918252596724	3.95153984211226	3.01219455301647	2.95634564614809	3.03112405844837	2.92698419278402	2.86485575372966	2.96300795727951	2.92444427863607	2.94346394201547	3.00156509170292	2.93287371958705	2.9455823766998	2.9959410623866	2.98796345026141	2.94090972743217	2.95265941744651	2.90978983282008	2.95931342142935	3.00435001432405	2.94111358282577	2.0307532517109	3.06292330518641	3.01854190304374	2.97535642105889	2.87978778311672	2.8247338756427	3	2.96474750685873	2.98258344364785	2.88548724647305	3.00571713000896	2.98837769866249	2.212323714205	3.0155370367992	2.98566624195859	2.8633952501077	2.97020498594033	2.97020498594033	2.9494838317212	2.98320371892835	2.96588467370147	2.99448777531439
1	87399574	87399574	3.00156509170292	2.92616118790115	2.91867779491768	3.00468750421108	2.93918252596724	3.95153984211226	3.01219455301647	2.95634564614809	3.03112405844837	2.92698419278402	2.86485575372966	2.96300795727951	2.92444427863607	2.94346394201547	3.00156509170292	2.93287371958705	2.9455823766998	2.9959410623866	2.98796345026141	2.94090972743217	2.95265941744651	2.90978983282008	2.95931342142935	3.00435001432405	2.94111358282577	2.0307532517109	3.06292330518641	3.01854190304374	2.97535642105889	2.87978778311672	2.8247338756427	3	2.96474750685873	2.98258344364785	2.88548724647305	3.00571713000896	2.98837769866249	2.212323714205	3.0155370367992	2.98566624195859	2.8633952501077	2.97020498594033	2.97020498594033	2.9494838317212	2.98320371892835	2.96588467370147	2.99448777531439
1	87932798	87932798	3.00156509170292	2.92616118790115	2.91867779491768	3.00468750421108	2.93918252596724	3.95153984211226	3.01219455301647	2.95634564614809	3.03112405844837	2.92698419278402	2.86485575372966	2.96300795727951	2.92444427863607	2.94346394201547	3.00156509170292	2.93287371958705	2.9455823766998	2.9959410623866	2.98796345026141	2.94090972743217	2.95265941744651	2.90978983282008	2.95931342142935	3.00435001432405	2.94111358282577	2.96990123485222	3.06292330518641	3.01854190304374	2.97535642105889	2.87978778311672	2.8247338756427	3	2.96474750685873	2.98258344364785	2.88548724647305	3.00571713000896	2.98837769866249	2.212323714205	3.0155370367992	2.98566624195859	2.8633952501077	2.97020498594033	2.97020498594033	2.9494838317212	2.98320371892835	2.96588467370147	2.99448777531439
1	88459943	88459943	3.00156509170292	2.92616118790115	2.91867779491768	3.00468750421108	2.93918252596724	3.95153984211226	3.01219455301647	2.95634564614809	3.03112405844837	2.92698419278402	2.86485575372966	2.96300795727951	2.92444427863607	2.94346394201547	3.00156509170292	2.93287371958705	2.9455823766998	2.9959410623866	2.98796345026141	2.94090972743217	2.95265941744651	2.90978983282008	2.95931342142935	3.00435001432405	2.94111358282577	2.96990123485222	3.06292330518641	3.01854190304374	2.97535642105889	2.87978778311672	2.8247338756427	3	2.96474750685873	2.98258344364785	2.88548724647305	3.00571713000896	2.98837769866249	2.212323714205	3.0155370367992	2.98566624195859	2.8633952501077	2.97020498594033	2.97020498594033	2.9494838317212	2.98320371892835	2.96588467370147	2.99448777531439
1	88984401	88984401	3.00156509170292	2.92616118790115	2.91867779491768	3.00468750421108	2.93918252596724	3.95153984211226	3.01219455301647	2.95634564614809	3.03112405844837	2.92698419278402	2.86485575372966	2.96300795727951	2.92444427863607	2.94346394201547	3.00156509170292	2.93287371958705	2.9455823766998	2.9959410623866	2.98796345026141	2.94090972743217	2.95265941744651	2.90978983282008	2.95931342142935	3.00435001432405	2.94111358282577	2.96990123485222	3.06292330518641	3.01854190304374	2.97535642105889	2.87978778311672	2.8247338756427	3	2.96474750685873	2.98258344364785	2.88548724647305	3.00571713000896	2.98837769866249	2.212323714205	3.0155370367992	2.98566624195859	2.8633952501077	2.97020498594033	2.97020498594033	2.9494838317212	2.98320371892835	2.96588467370147	2.99448777531439
1	89551506	89551506	3.00156509170292	2.92616118790115	2.91867779491768	3.00468750421108	2.93918252596724	3.95153984211226	3.01219455301647	2.95634564614809	3.03112405844837	2.92698419278402	2.86485575372966	2.96300795727951	2.92444427863607	2.94346394201547	3.00156509170292	2.93287371958705	2.9455823766998	2.9959410623866	2.98796345026141	2.94090972743217	2.95265941744651	2.90978983282008	2.95931342142935	3.00435001432405	2.94111358282577	2.96990123485222	3.06292330518641	3.01854190304374	2.97535642105889	2.87978778311672	2.8247338756427	3	2.96474750685873	2.98258344364785	2.88548724647305	3.00571713000896	2.98837769866249	2.212323714205	3.0155370367992	2.98566624195859	2.8633952501077	2.97020498594033	2.97020498594033	2.9494838317212	2.98320371892835	2.96588467370147	2.99448777531439
1	90127339	90127339	3.00156509170292	2.92616118790115	2.91867779491768	3.00468750421108	2.93918252596724	3.95153984211226	3.01219455301647	2.95634564614809	3.03112405844837	2.92698419278402	2.86485575372966	2.96300795727951	2.92444427863607	2.94346394201547	3.00156509170292	2.93287371958705	2.9455823766998	2.9959410623866	2.98796345026141	2.94090972743217	2.95265941744651	2.90978983282008	2.95931342142935	3.00435001432405	2.94111358282577	2.96990123485222	3.06292330518641	3.01854190304374	2.97535642105889	2.87978778311672	2.8247338756427	3	2.96474750685873	2.98258344364785	2.88548724647305	3.00571713000896	2.98837769866249	2.212323714205	3.0155370367992	2.98566624195859	2.8633952501077	2.97020498594033	2.97020498594033	2.9494838317212	2.98320371892835	2.96588467370147	2.99448777531439
1	90686520	90686520	3.00156509170292	2.92616118790115	2.91867779491768	3.00468750421108	2.93918252596724	3.95153984211226	3.01219455301647	2.95634564614809	3.03112405844837	2.92698419278402	2.86485575372966	2.96300795727951	2.92444427863607	2.94346394201547	3.00156509170292	2.93287371958705	2.9455823766998	2.9959410623866	2.98796345026141	2.94090972743217	2.95265941744651	2.90978983282008	2.95931342142935	3.00435001432405	2.94111358282577	2.96990123485222	3.06292330518641	3.01854190304374	2.97535642105889	2.87978778311672	2.8247338756427	3	2.96474750685873	2.98258344364785	2.88548724647305	3.00571713000896	2.98837769866249	2.212323714205	3.0155370367992	2.98566624195859	2.8633952501077	2.97020498594033	2.97020498594033	2.9494838317212	2.98320371892835	2.96588467370147	2.99448777531439
1	91222128	91222128	3.00156509170292	2.92616118790115	2.91867779491768	3.00468750421108	2.93918252596724	3.95153984211226	3.01219455301647	2.95634564614809	3.03112405844837	2.92698419278402	2.86485575372966	2.96300795727951	2.92444427863607	2.94346394201547	3.00156509170292	2.93287371958705	2.9455823766998	2.9959410623866	2.98796345026141	2.94090972743217	2.95265941744651	2.90978983282008	2.95931342142935	3.00435001432405	2.94111358282577	2.96990123485222	3.06292330518641	3.01854190304374	2.97535642105889	2.87978778311672	2.8247338756427	3	2.96474750685873	2.98258344364785	2.88548724647305	3.00571713000896	2.98837769866249	2.212323714205	3.0155370367992	2.98566624195859	2.8633952501077	2.97020498594033	2.97020498594033	2.9494838317212	2.98320371892835	2.96588467370147	2.99448777531439
1	91805588	91805588	3.00156509170292	2.92616118790115	2.91867779491768	3.00468750421108	2.93918252596724	3.95153984211226	3.01219455301647	2.95634564614809	3.03112405844837	2.92698419278402	2.86485575372966	2.96300795727951	2.92444427863607	2.94346394201547	3.00156509170292	2.93287371958705	2.9455823766998	2.9959410623866	2.98796345026141	2.94090972743217	2.95265941744651	2.90978983282008	2.95931342142935	3.00435001432405	2.94111358282577	2.96990123485222	3.06292330518641	3.01854190304374	2.97535642105889	2.87978778311672	2.8247338756427	3	2.96474750685873	2.98258344364785	2.88548724647305	3.00571713000896	2.98837769866249	2.212323714205	3.0155370367992	2.98566624195859	2.8633952501077	2.97020498594033	2.97020498594033	2.9494838317212	2.98320371892835	2.96588467370147	2.99448777531439
1	92362972	92362972	3.00156509170292	2.92616118790115	2.91867779491768	3.00468750421108	2.93918252596724	3.95153984211226	3.01219455301647	2.95634564614809	3.03112405844837	2.92698419278402	2.86485575372966	2.96300795727951	2.92444427863607	2.94346394201547	3.00156509170292	2.93287371958705	2.9455823766998	2.9959410623866	2.98796345026141	2.94090972743217	2.95265941744651	2.90978983282008	2.95931342142935	3.00435001432405	2.94111358282577	2.96990123485222	3.06292330518641	3.01854190304374	2.97535642105889	2.87978778311672	2.8247338756427	3	2.96474750685873	2.98258344364785	2.88548724647305	3.00571713000896	2.98837769866249	2.212323714205	3.0155370367992	2.98566624195859	2.8633952501077	2.97020498594033	2.97020498594033	2.9494838317212	2.98320371892835	2.96588467370147	2.99448777531439
1	92950447	92950447	3.00156509170292	2.92616118790115	2.91867779491768	3.00468750421108	2.93918252596724	3.95153984211226	3.01219455301647	2.95634564614809	3.03112405844837	2.92698419278402	2.86485575372966	2.96300795727951	2.92444427863607	2.94346394201547	3.00156509170292	2.93287371958705	2.9455823766998	2.9959410623866	2.98796345026141	2.94090972743217	2.95265941744651	2.90978983282008	2.95931342142935	3.00435001432405	2.94111358282577	2.96990123485222	3.06292330518641	3.01854190304374	2.97535642105889	2.87978778311672	2.8247338756427	3	2.96474750685873	2.98258344364785	2.88548724647305	3.00571713000896	2.98837769866249	2.75521041369503	3.0155370367992	2.98566624195859	2.8633952501077	2.97020498594033	2.97020498594033	2.9494838317212	2.98320371892835	2.96588467370147	2.99448777531439
1	93535502	93535502	3.00156509170292	2.92616118790115	2.91867779491768	3.00468750421108	2.93918252596724	3.95153984211226	3.01219455301647	2.95634564614809	3.03112405844837	2.92698419278402	2.86485575372966	2.96300795727951	2.92444427863607	2.94346394201547	3.00156509170292	2.93287371958705	2.9455823766998	2.9959410623866	2.98796345026141	2.94090972743217	2.95265941744651	2.90978983282008	2.95931342142935	3.00435001432405	2.94111358282577	2.96990123485222	3.06292330518641	3.01854190304374	2.97535642105889	2.29892994031167	2.8247338756427	3	2.96474750685873	2.98258344364785	2.88548724647305	3.00571713000896	2.98837769866249	2.75521041369503	3.0155370367992	2.98566624195859	2.8633952501077	2.97020498594033	2.97020498594033	2.9494838317212	2.98320371892835	2.96588467370147	2.99448777531439
1	94097510	94097510	3.00156509170292	2.92616118790115	2.91867779491768	3.00468750421108	2.93918252596724	3.95153984211226	3.01219455301647	2.95634564614809	3.03112405844837	2.92698419278402	2.86485575372966	2.96300795727951	2.92444427863607	2.94346394201547	3.00156509170292	2.93287371958705	2.9455823766998	2.9959410623866	2.98796345026141	2.94090972743217	2.95265941744651	2.90978983282008	2.95931342142935	3.00435001432405	2.94111358282577	2.96990123485222	3.06292330518641	3.01854190304374	2.97535642105889	2.29892994031167	2.8247338756427	3	2.96474750685873	2.98258344364785	2.88548724647305	3.00571713000896	2.98837769866249	2.75521041369503	3.0155370367992	2.98566624195859	2.8633952501077	2.97020498594033	2.97020498594033	2.9494838317212	2.98320371892835	2.96588467370147	2.99448777531439
1	94655868	94655868	3.00156509170292	2.92616118790115	2.91867779491768	3.00468750421108	2.93918252596724	3.95153984211226	3.01219455301647	2.95634564614809	3.03112405844837	2.92698419278402	2.86485575372966	2.96300795727951	2.92444427863607	2.94346394201547	3.00156509170292	2.93287371958705	2.9455823766998	2.9959410623866	2.98796345026141	2.94090972743217	2.95265941744651	2.90978983282008	2.95931342142935	3.00435001432405	2.94111358282577	2.96990123485222	3.06292330518641	3.01854190304374	2.97535642105889	2.29892994031167	2.8247338756427	3	2.96474750685873	2.98258344364785	2.88548724647305	3.00571713000896	2.98837769866249	2.75521041369503	3.0155370367992	2.98566624195859	2.8633952501077	2.97020498594033	2.97020498594033	2.9494838317212	2.98320371892835	2.96588467370147	2.99448777531439
1	95207249	95207249	3.00156509170292	2.92616118790115	2.91867779491768	3.00468750421108	2.93918252596724	3.95153984211226	3.01219455301647	2.95634564614809	3.03112405844837	2.92698419278402	2.86485575372966	2.96300795727951	2.92444427863607	2.94346394201547	3.00156509170292	2.93287371958705	2.9455823766998	2.9959410623866	2.98796345026141	2.94090972743217	2.95265941744651	2.90978983282008	2.95931342142935	3.00435001432405	2.94111358282577	2.96990123485222	3.06292330518641	3.01854190304374	2.97535642105889	2.29892994031167	2.8247338756427	3	2.96474750685873	2.98258344364785	2.88548724647305	3.00571713000896	2.98837769866249	2.75521041369503	3.0155370367992	2.98566624195859	2.8633952501077	2.97020498594033	2.97020498594033	2.9494838317212	2.98320371892835	2.96588467370147	2.99448777531439
1	95764038	95764038	3.00156509170292	2.92616118790115	2.91867779491768	3.00468750421108	2.93918252596724	3.95153984211226	3.01219455301647	2.95634564614809	3.03112405844837	2.92698419278402	2.86485575372966	2.96300795727951	2.92444427863607	2.94346394201547	3.00156509170292	2.93287371958705	2.9455823766998	2.9959410623866	2.98796345026141	2.94090972743217	2.95265941744651	2.90978983282008	2.95931342142935	3.00435001432405	2.94111358282577	2.96990123485222	3.06292330518641	3.01854190304374	2.97535642105889	2.29892994031167	2.8247338756427	3	2.96474750685873	2.98258344364785	2.88548724647305	3.00571713000896	2.98837769866249	2.75521041369503	3.0155370367992	2.98566624195859	2.8633952501077	2.97020498594033	2.97020498594033	2.9494838317212	2.98320371892835	2.96588467370147	2.99448777531439
1	96291927	96291927	3.00156509170292	2.92616118790115	2.91867779491768	3.00468750421108	2.93918252596724	3.95153984211226	3.01219455301647	2.95634564614809	3.03112405844837	2.92698419278402	2.86485575372966	2.96300795727951	2.92444427863607	2.94346394201547	3.00156509170292	2.93287371958705	2.9455823766998	2.9959410623866	2.98796345026141	2.94090972743217	2.95265941744651	2.90978983282008	2.95931342142935	3.00435001432405	2.94111358282577	2.96990123485222	3.06292330518641	3.01854190304374	2.97535642105889	2.29892994031167	2.8247338756427	3	2.96474750685873	2.98258344364785	2.88548724647305	3.00571713000896	2.98837769866249	2.75521041369503	3.0155370367992	2.98566624195859	2.8633952501077	2.97020498594033	2.97020498594033	2.9494838317212	2.98320371892835	2.96588467370147	2.99448777531439
1	96833745	96833745	3.00156509170292	2.92616118790115	2.91867779491768	3.00468750421108	2.93918252596724	3.95153984211226	3.01219455301647	2.95634564614809	3.03112405844837	2.92698419278402	2.86485575372966	2.96300795727951	2.92444427863607	2.94346394201547	3.00156509170292	2.93287371958705	2.9455823766998	2.9959410623866	2.98796345026141	2.94090972743217	2.95265941744651	2.90978983282008	2.95931342142935	3.00435001432405	2.94111358282577	2.96990123485222	3.06292330518641	3.01854190304374	2.97535642105889	2.29892994031167	2.8247338756427	3	2.96474750685873	2.98258344364785	2.88548724647305	3.00571713000896	2.98837769866249	2.75521041369503	3.0155370367992	2.98566624195859	2.8633952501077	2.97020498594033	2.97020498594033	2.9494838317212	2.98320371892835	2.96588467370147	2.99448777531439
1	97396062	97396062	3.00156509170292	2.92616118790115	2.91867779491768	3.00468750421108	2.93918252596724	3.95153984211226	3.01219455301647	2.95634564614809	3.03112405844837	2.92698419278402	2.86485575372966	2.96300795727951	2.92444427863607	2.94346394201547	3.00156509170292	2.93287371958705	2.9455823766998	2.9959410623866	2.98796345026141	2.94090972743217	2.95265941744651	2.90978983282008	2.95931342142935	3.00435001432405	2.94111358282577	2.96990123485222	3.06292330518641	3.01854190304374	2.97535642105889	2.29892994031167	2.8247338756427	3	2.96474750685873	2.98258344364785	2.88548724647305	3.00571713000896	2.98837769866249	2.75521041369503	3.0155370367992	2.98566624195859	2.8633952501077	2.97020498594033	2.97020498594033	2.9494838317212	2.98320371892835	2.96588467370147	2.99448777531439
1	97931841	97931841	3.00156509170292	2.92616118790115	2.91867779491768	3.00468750421108	2.93918252596724	3.95153984211226	3.01219455301647	2.95634564614809	3.03112405844837	2.92698419278402	2.86485575372966	2.96300795727951	2.92444427863607	2.94346394201547	3.00156509170292	2.93287371958705	2.9455823766998	2.9959410623866	2.98796345026141	2.94090972743217	2.95265941744651	2.90978983282008	2.95931342142935	3.00435001432405	2.94111358282577	2.96990123485222	3.06292330518641	3.01854190304374	2.97535642105889	2.29892994031167	2.8247338756427	3	2.96474750685873	2.98258344364785	2.88548724647305	3.00571713000896	2.98837769866249	2.75521041369503	3.0155370367992	2.98566624195859	2.8633952501077	2.97020498594033	2.97020498594033	2.9494838317212	2.98320371892835	2.96588467370147	2.99448777531439
1	98450950	98450950	3.00156509170292	2.92616118790115	2.91867779491768	3.00468750421108	2.93918252596724	3.95153984211226	3.01219455301647	2.95634564614809	3.03112405844837	2.92698419278402	2.86485575372966	2.96300795727951	2.92444427863607	2.94346394201547	3.00156509170292	2.93287371958705	2.9455823766998	2.9959410623866	2.98796345026141	2.94090972743217	2.95265941744651	2.90978983282008	2.95931342142935	3.00435001432405	2.94111358282577	2.96990123485222	3.06292330518641	3.01854190304374	2.97535642105889	2.29892994031167	2.8247338756427	3	2.96474750685873	2.98258344364785	2.88548724647305	3.00571713000896	2.98837769866249	2.75521041369503	3.0155370367992	2.98566624195859	2.8633952501077	2.97020498594033	2.97020498594033	2.9494838317212	2.98320371892835	2.96588467370147	2.99448777531439
1	98975392	98975392	3.00156509170292	2.92616118790115	2.91867779491768	3.00468750421108	2.93918252596724	3.95153984211226	3.01219455301647	2.95634564614809	3.03112405844837	2.92698419278402	2.86485575372966	2.96300795727951	2.92444427863607	2.94346394201547	3.00156509170292	2.93287371958705	2.9455823766998	2.9959410623866	2.98796345026141	2.94090972743217	2.95265941744651	2.90978983282008	2.95931342142935	3.00435001432405	2.94111358282577	2.96990123485222	3.06292330518641	3.01854190304374	2.97535642105889	2.29892994031167	2.8247338756427	3	2.96474750685873	2.98258344364785	2.88548724647305	3.00571713000896	2.98837769866249	2.75521041369503	3.0155370367992	2.98566624195859	2.8633952501077	3.88728396696078	2.97020498594033	2.9494838317212	2.98320371892835	2.96588467370147	2.99448777531439
1	99520318	99520318	3.00156509170292	2.92616118790115	2.91867779491768	3.00468750421108	2.93918252596724	3.95153984211226	3.01219455301647	2.95634564614809	3.03112405844837	2.92698419278402	2.86485575372966	2.96300795727951	2.92444427863607	2.94346394201547	3.00156509170292	2.93287371958705	2.9455823766998	2.9959410623866	2.98796345026141	2.94090972743217	2.95265941744651	2.90978983282008	2.95931342142935	3.00435001432405	2.94111358282577	2.96990123485222	3.06292330518641	3.01854190304374	2.97535642105889	2.29892994031167	2.8247338756427	3	2.96474750685873	2.98258344364785	2.88548724647305	3.00571713000896	2.98837769866249	2.75521041369503	3.0155370367992	2.98566624195859	2.8633952501077	3.88728396696078	2.97020498594033	2.9494838317212	2.98320371892835	2.96588467370147	2.99448777531439
1	100075108	100075108	3.00156509170292	2.92616118790115	2.91867779491768	3.00468750421108	2.93918252596724	3.95153984211226	3.01219455301647	2.95634564614809	3.03112405844837	2.92698419278402	2.86485575372966	2.96300795727951	2.92444427863607	2.94346394201547	3.00156509170292	2.93287371958705	2.9455823766998	2.9959410623866	2.98796345026141	2.94090972743217	2.95265941744651	2.90978983282008	2.95931342142935	3.00435001432405	2.94111358282577	2.96990123485222	3.06292330518641	3.01854190304374	2.97535642105889	2.29892994031167	2.8247338756427	3	2.96474750685873	2.98258344364785	2.88548724647305	3.00571713000896	2.98837769866249	2.75521041369503	3.0155370367992	2.98566624195859	2.8633952501077	3.88728396696078	2.97020498594033	2.9494838317212	2.98320371892835	2.96588467370147	2.99448777531439
1	100623332	100623332	3.00156509170292	2.92616118790115	2.91867779491768	3.00468750421108	2.93918252596724	3.95153984211226	3.01219455301647	2.95634564614809	3.03112405844837	2.92698419278402	2.86485575372966	2.96300795727951	2.92444427863607	2.94346394201547	3.00156509170292	2.93287371958705	2.9455823766998	2.9959410623866	2.98796345026141	2.94090972743217	2.95265941744651	2.90978983282008	2.95931342142935	3.00435001432405	2.94111358282577	2.96990123485222	3.06292330518641	3.01854190304374	2.97535642105889	2.29892994031167	2.8247338756427	3	2.96474750685873	2.98258344364785	2.88548724647305	3.00571713000896	2.98837769866249	2.75521041369503	3.0155370367992	2.98566624195859	2.8633952501077	3.88728396696078	2.97020498594033	2.9494838317212	2.98320371892835	2.96588467370147	2.99448777531439
1	101186742	101186742	3.00156509170292	2.92616118790115	2.91867779491768	3.00468750421108	2.93918252596724	3.95153984211226	3.01219455301647	2.95634564614809	3.03112405844837	2.92698419278402	2.86485575372966	2.96300795727951	2.92444427863607	2.94346394201547	3.00156509170292	2.93287371958705	2.9455823766998	2.9959410623866	2.98796345026141	2.94090972743217	2.95265941744651	2.90978983282008	2.95931342142935	3.00435001432405	2.94111358282577	2.96990123485222	3.06292330518641	3.01854190304374	2.97535642105889	2.29892994031167	2.8247338756427	3	2.96474750685873	2.98258344364785	2.88548724647305	3.00571713000896	2.98837769866249	2.75521041369503	3.0155370367992	2.98566624195859	2.8633952501077	3.88728396696078	2.97020498594033	2.9494838317212	2.98320371892835	2.96588467370147	2.99448777531439
1	101730376	101730376	3.00156509170292	2.92616118790115	2.91867779491768	3.00468750421108	2.93918252596724	3.95153984211226	3.01219455301647	2.95634564614809	3.03112405844837	2.92698419278402	2.86485575372966	2.96300795727951	2.92444427863607	2.94346394201547	3.00156509170292	2.93287371958705	2.9455823766998	2.9959410623866	2.98796345026141	2.94090972743217	2.95265941744651	2.90978983282008	2.95931342142935	3.00435001432405	2.94111358282577	2.96990123485222	3.06292330518641	3.01854190304374	2.97535642105889	2.29892994031167	2.8247338756427	3	2.96474750685873	2.98258344364785	2.88548724647305	3.00571713000896	2.98837769866249	2.75521041369503	3.0155370367992	2.98566624195859	2.8633952501077	3.88728396696078	2.97020498594033	2.9494838317212	2.98320371892835	2.96588467370147	2.99448777531439
1	102267823	102267823	3.00156509170292	2.92616118790115	2.91867779491768	3.00468750421108	2.93918252596724	3.95153984211226	3.01219455301647	2.95634564614809	3.03112405844837	2.92698419278402	2.86485575372966	2.96300795727951	2.92444427863607	2.94346394201547	3.00156509170292	2.93287371958705	2.9455823766998	2.9959410623866	2.98796345026141	2.94090972743217	2.95265941744651	2.90978983282008	2.95931342142935	3.00435001432405	2.94111358282577	2.96990123485222	3.06292330518641	3.01854190304374	2.97535642105889	2.29892994031167	2.8247338756427	3	2.96474750685873	2.98258344364785	2.88548724647305	3.00571713000896	2.98837769866249	2.75521041369503	3.0155370367992	2.98566624195859	2.8633952501077	3.88728396696078	2.97020498594033	2.9494838317212	2.98320371892835	2.96588467370147	2.99448777531439
1	102797436	102797436	3.00156509170292	2.92616118790115	2.91867779491768	3.00468750421108	2.93918252596724	3.95153984211226	3.01219455301647	2.95634564614809	3.03112405844837	2.92698419278402	2.86485575372966	2.96300795727951	2.92444427863607	2.94346394201547	3.00156509170292	2.93287371958705	2.9455823766998	2.9959410623866	2.98796345026141	2.94090972743217	2.95265941744651	2.90978983282008	2.95931342142935	3.00435001432405	2.94111358282577	2.96990123485222	3.06292330518641	3.01854190304374	2.97535642105889	2.29892994031167	2.8247338756427	3	2.96474750685873	2.98258344364785	2.88548724647305	3.00571713000896	2.98837769866249	2.75521041369503	3.0155370367992	2.98566624195859	2.8633952501077	3.88728396696078	2.97020498594033	2.9494838317212	2.98320371892835	2.96588467370147	2.99448777531439
1	103357057	103357057	3.00156509170292	2.92616118790115	2.91867779491768	3.00468750421108	2.93918252596724	3.95153984211226	3.01219455301647	2.95634564614809	3.03112405844837	2.92698419278402	2.86485575372966	2.96300795727951	2.92444427863607	2.94346394201547	3.00156509170292	2.93287371958705	2.9455823766998	2.9959410623866	2.98796345026141	2.94090972743217	2.95265941744651	2.90978983282008	2.95931342142935	3.00435001432405	2.94111358282577	2.96990123485222	3.06292330518641	3.01854190304374	2.97535642105889	2.82835360775472	2.8247338756427	3	2.96474750685873	2.98258344364785	2.88548724647305	3.00571713000896	2.98837769866249	2.75521041369503	3.0155370367992	2.98566624195859	2.8633952501077	3.88728396696078	2.97020498594033	2.9494838317212	2.98320371892835	2.96588467370147	2.99448777531439
1	104114997	104114997	3.00156509170292	2.92616118790115	2.91867779491768	3.00468750421108	2.93918252596724	3.95153984211226	3.01219455301647	2.95634564614809	3.03112405844837	2.92698419278402	2.86485575372966	2.96300795727951	2.92444427863607	2.94346394201547	3.00156509170292	2.93287371958705	2.9455823766998	2.9959410623866	2.98796345026141	2.94090972743217	2.95265941744651	2.90978983282008	2.95931342142935	3.00435001432405	2.94111358282577	2.96990123485222	3.06292330518641	3.01854190304374	2.97535642105889	2.82835360775472	2.8247338756427	3	2.96474750685873	2.98258344364785	2.88548724647305	3.00571713000896	2.98837769866249	2.75521041369503	3.0155370367992	2.98566624195859	2.8633952501077	3.88728396696078	2.97020498594033	2.9494838317212	2.98320371892835	2.96588467370147	2.99448777531439
1	104814987	104814987	3.00156509170292	2.92616118790115	2.91867779491768	3.00468750421108	2.93918252596724	3.95153984211226	3.01219455301647	2.95634564614809	3.03112405844837	2.92698419278402	2.86485575372966	2.96300795727951	2.92444427863607	2.94346394201547	3.00156509170292	2.93287371958705	2.9455823766998	2.9959410623866	2.98796345026141	2.94090972743217	2.95265941744651	2.90978983282008	2.95931342142935	3.00435001432405	2.94111358282577	2.96990123485222	3.06292330518641	3.01854190304374	2.97535642105889	2.82835360775472	2.8247338756427	3	2.96474750685873	2.98258344364785	2.88548724647305	3.00571713000896	2.98837769866249	2.75521041369503	3.0155370367992	2.98566624195859	2.8633952501077	3.88728396696078	2.97020498594033	2.9494838317212	2.98320371892835	2.96588467370147	2.99448777531439
1	105370289	105370289	3.00156509170292	2.92616118790115	2.91867779491768	3.00468750421108	2.93918252596724	3.95153984211226	3.01219455301647	2.95634564614809	3.03112405844837	2.92698419278402	2.86485575372966	2.96300795727951	2.92444427863607	2.94346394201547	3.00156509170292	2.93287371958705	2.9455823766998	2.9959410623866	2.98796345026141	2.94090972743217	2.95265941744651	2.90978983282008	2.95931342142935	3.00435001432405	2.94111358282577	2.96990123485222	3.06292330518641	3.01854190304374	2.97535642105889	2.82835360775472	2.8247338756427	3	2.96474750685873	2.98258344364785	2.88548724647305	3.00571713000896	2.98837769866249	2.75521041369503	3.0155370367992	2.98566624195859	2.8633952501077	3.01125002558415	2.97020498594033	2.9494838317212	2.98320371892835	2.96588467370147	2.99448777531439
1	105924571	105924571	3.00156509170292	2.92616118790115	2.91867779491768	3.00468750421108	2.93918252596724	3.95153984211226	3.01219455301647	2.95634564614809	3.03112405844837	2.92698419278402	2.86485575372966	2.96300795727951	2.92444427863607	2.94346394201547	3.00156509170292	2.93287371958705	2.9455823766998	2.9959410623866	2.98796345026141	2.94090972743217	2.95265941744651	2.90978983282008	2.95931342142935	3.00435001432405	2.94111358282577	2.96990123485222	3.06292330518641	3.01854190304374	2.97535642105889	2.82835360775472	2.8247338756427	3	2.96474750685873	2.98258344364785	2.88548724647305	3.00571713000896	2.98837769866249	2.75521041369503	3.0155370367992	2.98566624195859	2.8633952501077	3.01125002558415	2.97020498594033	2.9494838317212	2.98320371892835	2.96588467370147	2.99448777531439
1	106462037	106462037	3.00156509170292	2.92616118790115	2.91867779491768	3.00468750421108	2.93918252596724	3.95153984211226	3.01219455301647	2.95634564614809	3.03112405844837	2.92698419278402	2.86485575372966	2.96300795727951	2.92444427863607	2.94346394201547	3.00156509170292	2.93287371958705	2.9455823766998	2.9959410623866	2.98796345026141	2.94090972743217	2.95265941744651	2.90978983282008	2.95931342142935	3.00435001432405	2.94111358282577	2.96990123485222	3.06292330518641	3.01854190304374	2.97535642105889	2.82835360775472	2.8247338756427	3	2.96474750685873	2.98258344364785	2.88548724647305	3.00571713000896	2.98837769866249	2.75521041369503	3.0155370367992	2.98566624195859	2.8633952501077	3.01125002558415	2.97020498594033	2.9494838317212	2.98320371892835	2.96588467370147	2.99448777531439
1	107006985	107006985	3.00156509170292	2.92616118790115	2.91867779491768	3.00468750421108	2.93918252596724	3.95153984211226	3.01219455301647	2.95634564614809	3.03112405844837	2.92698419278402	2.86485575372966	2.96300795727951	2.92444427863607	2.94346394201547	3.00156509170292	2.93287371958705	2.9455823766998	2.9959410623866	2.98796345026141	2.94090972743217	2.95265941744651	2.90978983282008	2.95931342142935	3.00435001432405	2.94111358282577	2.96990123485222	3.06292330518641	3.01854190304374	2.97535642105889	2.82835360775472	2.8247338756427	3	2.96474750685873	2.98258344364785	2.88548724647305	3.00571713000896	2.98837769866249	2.75521041369503	3.0155370367992	2.98566624195859	2.8633952501077	3.01125002558415	2.97020498594033	2.9494838317212	2.98320371892835	2.96588467370147	2.99448777531439
1	107538366	107538366	3.00156509170292	2.92616118790115	2.91867779491768	3.00468750421108	2.93918252596724	3.95153984211226	3.01219455301647	2.95634564614809	3.03112405844837	2.92698419278402	2.86485575372966	2.96300795727951	2.92444427863607	2.94346394201547	3.00156509170292	2.93287371958705	2.9455823766998	2.9959410623866	2.98796345026141	2.94090972743217	2.95265941744651	2.90978983282008	2.95931342142935	3.00435001432405	2.94111358282577	2.96990123485222	3.06292330518641	3.01854190304374	2.97535642105889	2.82835360775472	2.8247338756427	3	2.96474750685873	2.98258344364785	2.88548724647305	3.00571713000896	2.98837769866249	2.75521041369503	3.0155370367992	2.98566624195859	2.8633952501077	3.01125002558415	2.97020498594033	2.9494838317212	2.98320371892835	2.96588467370147	2.99448777531439
1	108059096	108059096	3.00156509170292	2.92616118790115	2.91867779491768	3.00468750421108	2.93918252596724	3.95153984211226	3.01219455301647	2.95634564614809	3.03112405844837	2.92698419278402	2.86485575372966	2.96300795727951	2.92444427863607	2.94346394201547	3.00156509170292	2.93287371958705	2.9455823766998	2.9959410623866	2.98796345026141	2.94090972743217	2.95265941744651	2.90978983282008	2.95931342142935	3.00435001432405	2.94111358282577	2.96990123485222	3.06292330518641	3.01854190304374	2.97535642105889	2.82835360775472	2.8247338756427	3	2.96474750685873	2.98258344364785	2.88548724647305	3.00571713000896	2.98837769866249	2.75521041369503	3.0155370367992	2.98566624195859	2.8633952501077	3.01125002558415	2.97020498594033	2.9494838317212	2.98320371892835	2.96588467370147	2.99448777531439
1	108594913	108594913	3.00156509170292	2.92616118790115	2.91867779491768	3.00468750421108	2.93918252596724	3.95153984211226	3.01219455301647	2.95634564614809	3.03112405844837	2.92698419278402	2.86485575372966	2.96300795727951	2.92444427863607	2.94346394201547	3.00156509170292	2.93287371958705	2.9455823766998	2.9959410623866	2.98796345026141	2.94090972743217	2.95265941744651	2.90978983282008	2.95931342142935	3.00435001432405	2.94111358282577	2.96990123485222	3.06292330518641	3.01854190304374	2.97535642105889	2.82835360775472	2.8247338756427	3	2.96474750685873	2.98258344364785	2.88548724647305	3.00571713000896	2.98837769866249	2.75521041369503	3.0155370367992	2.98566624195859	2.8633952501077	3.01125002558415	2.97020498594033	2.9494838317212	2.98320371892835	2.96588467370147	2.99448777531439
1	109364959	109364959	3.00156509170292	2.92616118790115	2.91867779491768	3.00468750421108	2.93918252596724	3.95153984211226	3.01219455301647	2.95634564614809	3.03112405844837	2.92698419278402	2.86485575372966	2.96300795727951	2.92444427863607	2.94346394201547	3.00156509170292	2.93287371958705	2.9455823766998	2.9959410623866	2.98796345026141	2.94090972743217	2.95265941744651	2.90978983282008	2.95931342142935	3.00435001432405	2.94111358282577	2.96990123485222	3.06292330518641	3.01854190304374	2.97535642105889	2.82835360775472	2.8247338756427	3	2.96474750685873	2.98258344364785	2.88548724647305	3.00571713000896	2.98837769866249	1.96191494913537	3.0155370367992	2.98566624195859	2.8633952501077	3.01125002558415	2.97020498594033	2.9494838317212	2.98320371892835	2.96588467370147	2.99448777531439
1	109936333	109936333	3.00156509170292	2.92616118790115	2.91867779491768	3.00468750421108	2.93918252596724	3.95153984211226	3.01219455301647	2.95634564614809	3.03112405844837	2.92698419278402	2.86485575372966	2.96300795727951	2.92444427863607	2.94346394201547	3.00156509170292	2.93287371958705	2.9455823766998	2.9959410623866	2.98796345026141	2.94090972743217	2.95265941744651	2.90978983282008	2.95931342142935	3.00435001432405	2.94111358282577	2.96990123485222	3.06292330518641	3.01854190304374	2.97535642105889	2.82835360775472	2.8247338756427	3	2.96474750685873	2.98258344364785	2.88548724647305	3.00571713000896	2.98837769866249	1.96191494913537	3.0155370367992	2.98566624195859	2.8633952501077	3.01125002558415	2.97020498594033	2.9494838317212	2.98320371892835	2.96588467370147	2.99448777531439
1	110508854	110508854	3.00156509170292	2.92616118790115	2.91867779491768	3.00468750421108	2.93918252596724	3.95153984211226	3.01219455301647	2.95634564614809	3.03112405844837	2.92698419278402	2.86485575372966	2.96300795727951	2.92444427863607	2.94346394201547	3.00156509170292	2.93287371958705	2.9455823766998	2.9959410623866	2.98796345026141	2.94090972743217	2.95265941744651	2.90978983282008	2.95931342142935	3.00435001432405	2.94111358282577	2.96990123485222	3.06292330518641	3.01854190304374	2.97535642105889	2.82835360775472	2.8247338756427	3	2.96474750685873	2.98258344364785	2.88548724647305	3.00571713000896	2.98837769866249	1.96191494913537	3.0155370367992	2.98566624195859	2.8633952501077	3.01125002558415	2.97020498594033	2.9494838317212	2.98320371892835	2.96588467370147	2.99448777531439
1	111035660	111035660	3.00156509170292	2.92616118790115	2.91867779491768	3.00468750421108	2.93918252596724	3.95153984211226	3.01219455301647	2.95634564614809	3.03112405844837	2.92698419278402	2.86485575372966	2.96300795727951	2.92444427863607	2.94346394201547	3.00156509170292	2.93287371958705	2.9455823766998	2.9959410623866	2.98796345026141	2.94090972743217	2.95265941744651	2.90978983282008	2.95931342142935	3.00435001432405	2.94111358282577	2.96990123485222	3.06292330518641	3.01854190304374	2.97535642105889	2.82835360775472	2.8247338756427	3	2.96474750685873	2.98258344364785	2.88548724647305	3.00571713000896	2.98837769866249	1.96191494913537	3.0155370367992	2.98566624195859	2.8633952501077	3.01125002558415	2.97020498594033	2.9494838317212	2.98320371892835	2.96588467370147	2.99448777531439
1	111570122	111570122	3.00156509170292	2.92616118790115	2.91867779491768	3.00468750421108	2.93918252596724	3.95153984211226	3.01219455301647	2.95634564614809	3.03112405844837	2.92698419278402	2.86485575372966	2.96300795727951	2.92444427863607	2.94346394201547	3.00156509170292	2.93287371958705	2.9455823766998	2.9959410623866	2.98796345026141	2.94090972743217	2.95265941744651	2.90978983282008	2.95931342142935	3.00435001432405	2.94111358282577	2.96990123485222	3.06292330518641	3.01854190304374	2.97535642105889	2.82835360775472	2.8247338756427	3	2.96474750685873	2.98258344364785	2.88548724647305	3.00571713000896	2.98837769866249	1.96191494913537	3.0155370367992	2.98566624195859	2.8633952501077	3.01125002558415	2.97020498594033	2.9494838317212	2.98320371892835	2.96588467370147	2.99448777531439
1	112127180	112127180	3.00156509170292	2.92616118790115	2.91867779491768	3.00468750421108	2.93918252596724	3.95153984211226	3.01219455301647	2.95634564614809	3.03112405844837	2.92698419278402	2.86485575372966	2.96300795727951	2.92444427863607	2.94346394201547	3.00156509170292	2.93287371958705	2.9455823766998	2.9959410623866	2.98796345026141	2.94090972743217	2.95265941744651	2.90978983282008	2.95931342142935	3.00435001432405	2.94111358282577	2.96990123485222	3.06292330518641	3.01854190304374	2.97535642105889	2.82835360775472	2.8247338756427	3	2.96474750685873	2.98258344364785	2.88548724647305	3.00571713000896	2.98837769866249	1.96191494913537	3.0155370367992	2.98566624195859	2.8633952501077	3.01125002558415	2.97020498594033	2.9494838317212	2.98320371892835	2.96588467370147	2.99448777531439
1	112648925	112648925	3.00156509170292	2.92616118790115	2.91867779491768	3.00468750421108	2.93918252596724	3.95153984211226	3.01219455301647	2.95634564614809	3.03112405844837	2.92698419278402	2.86485575372966	2.96300795727951	2.92444427863607	2.94346394201547	3.00156509170292	2.93287371958705	2.9455823766998	2.9959410623866	2.98796345026141	2.94090972743217	2.95265941744651	2.90978983282008	2.95931342142935	3.00435001432405	2.94111358282577	2.96990123485222	3.06292330518641	3.01854190304374	2.97535642105889	2.82835360775472	2.8247338756427	3	2.96474750685873	2.98258344364785	2.88548724647305	3.00571713000896	2.98837769866249	1.96191494913537	3.0155370367992	2.98566624195859	2.8633952501077	3.01125002558415	2.97020498594033	2.9494838317212	2.98320371892835	2.96588467370147	2.99448777531439
1	113220802	113220802	3.00156509170292	2.92616118790115	2.91867779491768	3.00468750421108	2.93918252596724	3.95153984211226	3.01219455301647	2.95634564614809	3.03112405844837	2.92698419278402	2.86485575372966	2.96300795727951	2.92444427863607	2.94346394201547	3.00156509170292	2.93287371958705	2.9455823766998	2.9959410623866	2.98796345026141	2.94090972743217	2.95265941744651	2.90978983282008	2.95931342142935	3.00435001432405	2.94111358282577	2.96990123485222	3.06292330518641	3.01854190304374	2.97535642105889	2.82835360775472	2.8247338756427	3	2.96474750685873	2.98258344364785	2.88548724647305	3.00571713000896	2.98837769866249	1.96191494913537	3.0155370367992	2.98566624195859	2.8633952501077	3.01125002558415	2.97020498594033	2.9494838317212	2.98320371892835	2.96588467370147	2.99448777531439
1	113825191	113825191	3.00156509170292	2.92616118790115	2.91867779491768	3.00468750421108	2.93918252596724	3.95153984211226	3.01219455301647	2.95634564614809	3.03112405844837	2.92698419278402	2.86485575372966	2.96300795727951	2.92444427863607	2.94346394201547	3.00156509170292	2.93287371958705	2.9455823766998	2.9959410623866	2.98796345026141	2.94090972743217	2.95265941744651	2.90978983282008	2.95931342142935	3.00435001432405	2.94111358282577	2.96990123485222	3.06292330518641	3.01854190304374	2.97535642105889	2.82835360775472	2.8247338756427	3	2.96474750685873	2.98258344364785	2.88548724647305	3.00571713000896	2.98837769866249	1.96191494913537	3.0155370367992	2.98566624195859	2.8633952501077	3.01125002558415	2.97020498594033	2.9494838317212	2.98320371892835	2.96588467370147	2.99448777531439
1	114402025	114402025	3.00156509170292	2.92616118790115	2.91867779491768	3.00468750421108	2.93918252596724	3.95153984211226	3.01219455301647	2.95634564614809	3.03112405844837	2.92698419278402	2.86485575372966	2.96300795727951	2.92444427863607	2.94346394201547	3.00156509170292	2.93287371958705	2.9455823766998	2.9959410623866	2.98796345026141	2.94090972743217	2.95265941744651	2.90978983282008	2.95931342142935	3.00435001432405	2.94111358282577	2.96990123485222	3.06292330518641	3.01854190304374	2.97535642105889	2.82835360775472	2.8247338756427	3	2.96474750685873	2.98258344364785	2.88548724647305	3.00571713000896	2.98837769866249	1.96191494913537	3.0155370367992	2.98566624195859	2.8633952501077	3.01125002558415	2.97020498594033	2.9494838317212	2.98320371892835	2.96588467370147	2.99448777531439
1	114952770	114952770	3.00156509170292	2.92616118790115	2.91867779491768	3.00468750421108	2.93918252596724	3.95153984211226	3.01219455301647	2.95634564614809	3.03112405844837	2.92698419278402	2.86485575372966	2.96300795727951	2.92444427863607	2.94346394201547	3.00156509170292	2.93287371958705	2.9455823766998	2.9959410623866	2.98796345026141	2.94090972743217	2.95265941744651	2.90978983282008	2.95931342142935	3.00435001432405	2.94111358282577	2.96990123485222	3.06292330518641	3.01854190304374	2.97535642105889	2.82835360775472	2.8247338756427	3	2.96474750685873	2.98258344364785	2.88548724647305	3.00571713000896	2.98837769866249	1.96191494913537	3.0155370367992	2.98566624195859	2.8633952501077	3.01125002558415	2.97020498594033	2.9494838317212	2.98320371892835	2.96588467370147	2.99448777531439
1	115516909	115516909	3.00156509170292	2.92616118790115	2.91867779491768	3.00468750421108	2.93918252596724	3.95153984211226	3.01219455301647	2.95634564614809	3.03112405844837	2.92698419278402	2.86485575372966	2.96300795727951	2.92444427863607	2.94346394201547	3.00156509170292	2.93287371958705	2.9455823766998	2.9959410623866	2.98796345026141	2.94090972743217	2.95265941744651	2.90978983282008	2.95931342142935	3.00435001432405	2.94111358282577	2.96990123485222	3.06292330518641	3.01854190304374	2.97535642105889	2.82835360775472	2.8247338756427	3	2.96474750685873	2.98258344364785	2.88548724647305	3.00571713000896	2.98837769866249	1.96191494913537	3.0155370367992	2.98566624195859	2.8633952501077	3.01125002558415	2.97020498594033	2.9494838317212	2.98320371892835	2.96588467370147	2.99448777531439
1	116049576	116049576	3.00156509170292	2.92616118790115	2.91867779491768	3.00468750421108	2.93918252596724	3.95153984211226	3.01219455301647	2.95634564614809	3.03112405844837	2.92698419278402	2.86485575372966	2.96300795727951	2.92444427863607	2.94346394201547	3.00156509170292	2.93287371958705	2.9455823766998	2.9959410623866	2.98796345026141	2.94090972743217	2.95265941744651	2.90978983282008	2.95931342142935	3.00435001432405	2.94111358282577	2.96990123485222	3.06292330518641	3.01854190304374	2.97535642105889	2.82835360775472	2.8247338756427	3	2.96474750685873	2.98258344364785	2.88548724647305	3.00571713000896	2.98837769866249	1.96191494913537	3.0155370367992	2.98566624195859	2.8633952501077	3.01125002558415	2.97020498594033	2.9494838317212	2.98320371892835	2.96588467370147	2.99448777531439
1	116602357	116602357	3.00156509170292	2.92616118790115	2.91867779491768	3.00468750421108	2.93918252596724	3.95153984211226	3.01219455301647	2.95634564614809	3.03112405844837	2.92698419278402	2.86485575372966	2.96300795727951	2.92444427863607	2.94346394201547	3.00156509170292	2.93287371958705	2.9455823766998	2.9959410623866	2.98796345026141	2.94090972743217	2.95265941744651	2.90978983282008	2.95931342142935	3.00435001432405	2.94111358282577	2.96990123485222	3.06292330518641	3.01854190304374	2.97535642105889	2.82835360775472	2.8247338756427	3	2.96474750685873	2.98258344364785	2.88548724647305	3.00571713000896	2.98837769866249	1.96191494913537	3.0155370367992	2.98566624195859	2.8633952501077	3.01125002558415	2.97020498594033	2.9494838317212	2.98320371892835	2.96588467370147	2.99448777531439
1	117128059	117128059	3.00156509170292	2.92616118790115	2.91867779491768	3.00468750421108	2.93918252596724	3.95153984211226	3.01219455301647	2.95634564614809	3.03112405844837	2.92698419278402	2.86485575372966	2.96300795727951	2.92444427863607	2.94346394201547	3.00156509170292	2.93287371958705	2.9455823766998	2.9959410623866	2.98796345026141	2.94090972743217	2.95265941744651	2.90978983282008	2.95931342142935	3.00435001432405	2.94111358282577	2.96990123485222	3.06292330518641	3.01854190304374	2.97535642105889	2.82835360775472	2.8247338756427	3	2.96474750685873	2.98258344364785	2.88548724647305	3.00571713000896	2.98837769866249	1.96191494913537	3.0155370367992	2.98566624195859	2.8633952501077	3.01125002558415	2.97020498594033	2.9494838317212	2.98320371892835	2.96588467370147	2.99448777531439
1	117708896	117708896	3.00156509170292	2.92616118790115	2.91867779491768	3.00468750421108	2.93918252596724	3.95153984211226	3.01219455301647	2.95634564614809	3.03112405844837	2.92698419278402	2.86485575372966	2.96300795727951	2.92444427863607	2.94346394201547	3.00156509170292	2.93287371958705	2.9455823766998	2.9959410623866	2.98796345026141	2.94090972743217	2.95265941744651	2.90978983282008	2.95931342142935	3.00435001432405	2.94111358282577	2.96990123485222	3.06292330518641	3.01854190304374	2.97535642105889	2.82835360775472	2.8247338756427	3	2.96474750685873	2.98258344364785	2.88548724647305	3.00571713000896	2.98837769866249	2.88998599368243	3.0155370367992	2.98566624195859	2.8633952501077	3.01125002558415	2.97020498594033	2.9494838317212	2.98320371892835	2.96588467370147	2.99448777531439
1	118258220	118258220	3.00156509170292	2.92616118790115	2.91867779491768	3.00468750421108	2.93918252596724	3.95153984211226	3.01219455301647	2.95634564614809	3.03112405844837	2.92698419278402	2.86485575372966	2.96300795727951	2.92444427863607	2.94346394201547	3.00156509170292	2.93287371958705	2.9455823766998	2.9959410623866	2.98796345026141	2.94090972743217	2.95265941744651	2.90978983282008	2.95931342142935	3.00435001432405	2.94111358282577	2.96990123485222	3.06292330518641	3.01854190304374	2.97535642105889	2.82835360775472	2.8247338756427	3	2.96474750685873	2.98258344364785	2.88548724647305	3.00571713000896	2.98837769866249	2.88998599368243	3.0155370367992	2.98566624195859	2.8633952501077	3.01125002558415	2.97020498594033	2.9494838317212	2.98320371892835	2.96588467370147	2.99448777531439
1	118799867	118799867	3.00156509170292	2.92616118790115	2.91867779491768	3.00468750421108	2.93918252596724	3.95153984211226	3.01219455301647	2.95634564614809	3.03112405844837	2.92698419278402	2.86485575372966	2.96300795727951	2.92444427863607	2.94346394201547	3.00156509170292	2.93287371958705	2.9455823766998	2.9959410623866	2.98796345026141	2.94090972743217	2.95265941744651	2.90978983282008	2.95931342142935	3.00435001432405	2.94111358282577	2.96990123485222	3.06292330518641	3.01854190304374	2.97535642105889	2.82835360775472	2.8247338756427	3	2.96474750685873	2.98258344364785	2.88548724647305	3.00571713000896	2.98837769866249	2.88998599368243	3.0155370367992	2.98566624195859	2.8633952501077	3.01125002558415	2.97020498594033	2.9494838317212	2.98320371892835	2.96588467370147	2.99448777531439
1	119372896	119372896	3.00156509170292	2.92616118790115	2.91867779491768	3.00468750421108	2.93918252596724	3.95153984211226	3.01219455301647	2.95634564614809	3.03112405844837	2.92698419278402	2.86485575372966	2.96300795727951	2.92444427863607	2.94346394201547	3.00156509170292	2.93287371958705	2.9455823766998	2.9959410623866	2.98796345026141	2.94090972743217	2.95265941744651	2.90978983282008	2.95931342142935	3.00435001432405	2.94111358282577	2.96990123485222	3.06292330518641	3.01854190304374	2.97535642105889	2.82835360775472	2.8247338756427	3	2.96474750685873	2.98258344364785	2.88548724647305	3.00571713000896	2.98837769866249	2.88998599368243	3.0155370367992	2.98566624195859	2.8633952501077	3.01125002558415	2.97020498594033	2.9494838317212	2.98320371892835	2.96588467370147	2.99448777531439
1	119932172	119932172	3.00156509170292	2.92616118790115	2.91867779491768	3.00468750421108	2.93918252596724	3.95153984211226	3.01219455301647	2.95634564614809	3.03112405844837	2.92698419278402	2.86485575372966	2.96300795727951	2.92444427863607	2.94346394201547	3.00156509170292	2.93287371958705	4.66265892599844	2.9959410623866	2.98796345026141	2.94090972743217	2.95265941744651	2.90978983282008	2.95931342142935	3.00435001432405	2.94111358282577	2.96990123485222	3.06292330518641	3.01854190304374	2.97535642105889	2.82835360775472	2.8247338756427	3	2.96474750685873	2.98258344364785	2.88548724647305	3.00571713000896	2.98837769866249	2.88998599368243	3.0155370367992	2.98566624195859	2.8633952501077	3.01125002558415	2.97020498594033	2.9494838317212	2.98320371892835	2.96588467370147	2.99448777531439
1	120500810	120500810	5.00666740900404	5.06884153880863	4.98231057128428	4.93900720069568	5.20289630550312	3.95153984211226	4.58670651104463	4.90963221323087	5.25122095204856	5.04416320269472	5.06429870389274	4.91558288720753	5.09740329570386	4.90079212726026	5.15086580612684	4.81292837800167	4.66265892599844	5.1323133029227	4.88196685641322	4.96424004067886	5.02949989758159	5.08876283254671	5.17321983795293	4.97916662610251	5.01469688994895	5.16588294867581	4.17471653444181	4.98347409337618	4.88873939281732	5.13784191403857	4.54983729471305	4.79311149869489	6.79140111082666	4.97673674451116	4.42664891218068	4.98603391461162	4.91558288720753	4.71599601982221	4.95475923420741	4.36007484420575	5.67675800485144	5.19405935588034	5.15282108595281	5.03385095391909	5.18550865651599	4.84958905328522	5.05079064254507
1	144922932	144922932	5.00666740900404	5.06884153880863	4.98231057128428	4.93900720069568	5.20289630550312	3.95153984211226	4.58670651104463	4.90963221323087	5.25122095204856	5.04416320269472	5.06429870389274	4.91558288720753	5.09740329570386	4.90079212726026	5.15086580612684	4.81292837800167	4.66265892599844	5.1323133029227	4.88196685641322	4.96424004067886	5.02949989758159	5.08876283254671	5.17321983795293	4.97916662610251	5.01469688994895	5.16588294867581	4.17471653444181	4.98347409337618	4.88873939281732	5.13784191403857	4.54983729471305	4.79311149869489	6.79140111082666	4.97673674451116	4.42664891218068	4.98603391461162	4.91558288720753	4.71599601982221	4.95475923420741	4.36007484420575	5.67675800485144	5.19405935588034	5.15282108595281	5.03385095391909	5.18550865651599	4.84958905328522	5.05079064254507
1	145771584	145771584	5.00666740900404	5.06884153880863	4.98231057128428	4.93900720069568	5.20289630550312	3.95153984211226	4.58670651104463	4.90963221323087	5.25122095204856	5.04416320269472	5.06429870389274	4.91558288720753	5.09740329570386	4.90079212726026	5.15086580612684	4.81292837800167	4.66265892599844	5.1323133029227	4.88196685641322	4.96424004067886	5.02949989758159	5.08876283254671	5.17321983795293	4.97916662610251	5.01469688994895	5.16588294867581	4.17471653444181	4.98347409337618	4.88873939281732	5.13784191403857	4.54983729471305	4.79311149869489	6.79140111082666	4.97673674451116	4.42664891218068	4.98603391461162	4.91558288720753	4.71599601982221	4.95475923420741	4.36007484420575	5.67675800485144	5.19405935588034	5.15282108595281	5.03385095391909	5.18550865651599	4.84958905328522	5.05079064254507
1	147063376	147063376	5.00666740900404	5.06884153880863	4.98231057128428	4.93900720069568	5.20289630550312	3.95153984211226	4.58670651104463	4.90963221323087	5.25122095204856	5.04416320269472	5.06429870389274	4.91558288720753	5.09740329570386	4.90079212726026	5.15086580612684	4.81292837800167	4.66265892599844	5.1323133029227	4.88196685641322	4.96424004067886	5.02949989758159	5.08876283254671	5.17321983795293	4.97916662610251	5.01469688994895	5.16588294867581	4.17471653444181	4.98347409337618	4.88873939281732	5.13784191403857	4.54983729471305	4.79311149869489	6.79140111082666	4.97673674451116	4.42664891218068	4.98603391461162	4.91558288720753	4.71599601982221	4.95475923420741	4.36007484420575	5.67675800485144	5.19405935588034	5.15282108595281	5.03385095391909	5.18550865651599	4.84958905328522	5.05079064254507
1	149110381	149110381	5.00666740900404	5.06884153880863	4.98231057128428	4.93900720069568	5.20289630550312	3.95153984211226	4.58670651104463	4.90963221323087	5.25122095204856	5.04416320269472	5.06429870389274	4.91558288720753	5.09740329570386	4.90079212726026	5.15086580612684	4.81292837800167	4.66265892599844	5.1323133029227	4.88196685641322	4.96424004067886	5.02949989758159	5.08876283254671	5.17321983795293	4.97916662610251	5.01469688994895	5.16588294867581	4.17471653444181	4.98347409337618	4.88873939281732	5.13784191403857	4.54983729471305	4.79311149869489	6.79140111082666	4.97673674451116	4.42664891218068	4.98603391461162	4.91558288720753	4.71599601982221	4.95475923420741	4.36007484420575	5.67675800485144	5.19405935588034	5.15282108595281	5.03385095391909	5.18550865651599	4.84958905328522	5.05079064254507
1	150224132	150224132	5.00666740900404	5.06884153880863	4.98231057128428	4.93900720069568	5.20289630550312	3.95153984211226	4.58670651104463	4.90963221323087	5.25122095204856	5.04416320269472	5.06429870389274	4.91558288720753	5.09740329570386	4.90079212726026	5.15086580612684	4.81292837800167	4.66265892599844	5.1323133029227	4.88196685641322	4.96424004067886	5.02949989758159	5.08876283254671	5.17321983795293	4.97916662610251	5.01469688994895	5.16588294867581	4.17471653444181	4.98347409337618	4.88873939281732	5.13784191403857	4.54983729471305	4.79311149869489	6.79140111082666	4.97673674451116	4.42664891218068	4.98603391461162	4.91558288720753	4.71599601982221	4.95475923420741	4.36007484420575	5.67675800485144	5.19405935588034	5.15282108595281	5.03385095391909	5.18550865651599	4.84958905328522	5.05079064254507
1	150838717	150838717	5.00666740900404	5.06884153880863	4.98231057128428	4.93900720069568	5.20289630550312	3.95153984211226	4.58670651104463	4.90963221323087	5.25122095204856	5.04416320269472	5.06429870389274	4.91558288720753	5.09740329570386	4.90079212726026	5.15086580612684	4.81292837800167	4.66265892599844	5.1323133029227	4.88196685641322	4.96424004067886	5.02949989758159	5.08876283254671	5.17321983795293	4.97916662610251	5.01469688994895	5.16588294867581	4.17471653444181	4.98347409337618	4.88873939281732	5.13784191403857	4.54983729471305	4.79311149869489	6.79140111082666	4.97673674451116	4.42664891218068	4.98603391461162	4.91558288720753	4.71599601982221	4.95475923420741	4.36007484420575	5.67675800485144	5.19405935588034	5.15282108595281	5.03385095391909	5.18550865651599	4.84958905328522	5.05079064254507
1	151442657	151442657	5.00666740900404	5.06884153880863	4.98231057128428	4.93900720069568	5.20289630550312	3.95153984211226	4.58670651104463	4.90963221323087	5.25122095204856	5.04416320269472	5.06429870389274	4.91558288720753	5.09740329570386	4.90079212726026	5.15086580612684	4.81292837800167	4.66265892599844	5.1323133029227	4.88196685641322	4.96424004067886	5.02949989758159	5.08876283254671	5.17321983795293	4.97916662610251	5.01469688994895	5.16588294867581	4.17471653444181	4.98347409337618	4.88873939281732	5.13784191403857	4.54983729471305	4.79311149869489	6.79140111082666	4.97673674451116	4.42664891218068	4.98603391461162	4.91558288720753	4.71599601982221	4.95475923420741	4.36007484420575	5.67675800485144	5.19405935588034	5.15282108595281	5.03385095391909	5.18550865651599	4.84958905328522	5.05079064254507
1	152006354	152006354	5.00666740900404	5.06884153880863	4.98231057128428	4.93900720069568	5.20289630550312	3.95153984211226	4.58670651104463	4.90963221323087	5.25122095204856	5.04416320269472	5.06429870389274	4.91558288720753	5.09740329570386	4.90079212726026	5.15086580612684	4.81292837800167	4.66265892599844	5.1323133029227	4.88196685641322	4.96424004067886	5.02949989758159	5.08876283254671	5.17321983795293	4.97916662610251	5.01469688994895	5.16588294867581	4.17471653444181	4.98347409337618	4.88873939281732	5.13784191403857	4.54983729471305	4.79311149869489	6.79140111082666	4.97673674451116	4.42664891218068	4.98603391461162	4.91558288720753	4.71599601982221	4.95475923420741	4.36007484420575	5.67675800485144	5.19405935588034	5.15282108595281	5.03385095391909	5.18550865651599	4.84958905328522	5.05079064254507
1	152585762	152585762	5.00666740900404	5.06884153880863	4.98231057128428	4.93900720069568	5.20289630550312	3.95153984211226	4.58670651104463	4.90963221323087	5.25122095204856	5.04416320269472	5.06429870389274	4.91558288720753	5.09740329570386	4.90079212726026	5.15086580612684	4.81292837800167	4.66265892599844	5.1323133029227	4.88196685641322	4.96424004067886	5.02949989758159	5.08876283254671	5.17321983795293	4.97916662610251	5.01469688994895	5.16588294867581	4.17471653444181	4.98347409337618	4.88873939281732	5.13784191403857	4.54983729471305	4.79311149869489	6.79140111082666	4.97673674451116	4.42664891218068	4.98603391461162	4.91558288720753	4.71599601982221	4.95475923420741	4.36007484420575	5.67675800485144	5.19405935588034	5.15282108595281	5.03385095391909	5.18550865651599	4.84958905328522	5.05079064254507
1	153144253	153144253	5.00666740900404	5.06884153880863	4.98231057128428	4.93900720069568	5.20289630550312	3.95153984211226	4.58670651104463	4.90963221323087	5.25122095204856	5.04416320269472	5.06429870389274	4.91558288720753	5.09740329570386	4.90079212726026	5.15086580612684	4.81292837800167	4.66265892599844	5.1323133029227	4.88196685641322	4.96424004067886	5.02949989758159	5.08876283254671	5.17321983795293	4.97916662610251	5.01469688994895	5.16588294867581	4.17471653444181	4.98347409337618	4.88873939281732	5.13784191403857	4.54983729471305	4.79311149869489	6.79140111082666	4.97673674451116	4.42664891218068	4.98603391461162	4.91558288720753	4.71599601982221	4.95475923420741	4.36007484420575	5.67675800485144	5.19405935588034	5.15282108595281	5.03385095391909	5.18550865651599	4.84958905328522	5.05079064254507
1	153721256	153721256	5.00666740900404	5.06884153880863	4.98231057128428	4.93900720069568	5.20289630550312	3.95153984211226	4.58670651104463	4.90963221323087	5.25122095204856	5.04416320269472	5.06429870389274	4.91558288720753	5.09740329570386	4.90079212726026	5.15086580612684	4.81292837800167	4.66265892599844	5.1323133029227	4.88196685641322	4.96424004067886	5.02949989758159	5.08876283254671	5.17321983795293	4.97916662610251	5.01469688994895	5.16588294867581	4.17471653444181	4.98347409337618	4.88873939281732	5.13784191403857	4.54983729471305	4.79311149869489	6.79140111082666	4.97673674451116	4.42664891218068	4.98603391461162	4.91558288720753	4.71599601982221	4.95475923420741	4.36007484420575	5.67675800485144	5.19405935588034	5.15282108595281	5.03385095391909	5.18550865651599	4.84958905328522	5.05079064254507
1	154333037	154333037	5.00666740900404	5.06884153880863	4.98231057128428	4.93900720069568	5.20289630550312	3.95153984211226	4.58670651104463	4.90963221323087	5.25122095204856	5.04416320269472	5.06429870389274	4.91558288720753	5.09740329570386	4.90079212726026	5.15086580612684	4.81292837800167	4.66265892599844	5.1323133029227	4.88196685641322	4.96424004067886	5.02949989758159	5.08876283254671	5.17321983795293	4.97916662610251	5.01469688994895	5.16588294867581	4.17471653444181	4.98347409337618	4.88873939281732	5.13784191403857	4.54983729471305	4.79311149869489	6.79140111082666	4.97673674451116	4.42664891218068	4.98603391461162	4.91558288720753	4.71599601982221	4.95475923420741	4.36007484420575	5.67675800485144	5.19405935588034	5.15282108595281	5.03385095391909	5.18550865651599	4.84958905328522	5.05079064254507
1	154893493	154893493	5.00666740900404	5.06884153880863	4.98231057128428	4.93900720069568	5.20289630550312	3.95153984211226	4.58670651104463	4.90963221323087	5.25122095204856	5.04416320269472	5.06429870389274	4.91558288720753	5.09740329570386	4.90079212726026	5.15086580612684	4.81292837800167	4.66265892599844	5.1323133029227	4.88196685641322	4.96424004067886	5.02949989758159	5.08876283254671	5.17321983795293	4.97916662610251	5.01469688994895	5.16588294867581	4.17471653444181	4.98347409337618	4.88873939281732	5.13784191403857	4.54983729471305	4.79311149869489	6.79140111082666	4.97673674451116	4.42664891218068	4.98603391461162	4.91558288720753	4.71599601982221	4.95475923420741	4.36007484420575	5.67675800485144	5.19405935588034	5.15282108595281	5.03385095391909	5.18550865651599	4.84958905328522	5.05079064254507
1	155484434	155484434	5.00666740900404	5.06884153880863	4.98231057128428	4.93900720069568	5.20289630550312	3.95153984211226	4.58670651104463	4.90963221323087	5.25122095204856	5.04416320269472	5.06429870389274	4.91558288720753	5.09740329570386	4.90079212726026	5.15086580612684	4.81292837800167	4.66265892599844	5.1323133029227	4.88196685641322	4.96424004067886	5.02949989758159	5.08876283254671	5.17321983795293	4.97916662610251	5.01469688994895	5.16588294867581	4.17471653444181	4.98347409337618	4.88873939281732	5.13784191403857	4.54983729471305	4.79311149869489	6.79140111082666	4.97673674451116	4.42664891218068	4.98603391461162	4.91558288720753	4.71599601982221	4.95475923420741	4.36007484420575	5.67675800485144	5.19405935588034	5.15282108595281	5.03385095391909	5.18550865651599	4.84958905328522	5.05079064254507
1	156128871	156128871	5.00666740900404	5.06884153880863	4.98231057128428	4.93900720069568	5.20289630550312	3.95153984211226	4.58670651104463	4.90963221323087	5.25122095204856	5.04416320269472	5.06429870389274	4.91558288720753	5.09740329570386	4.90079212726026	5.15086580612684	4.81292837800167	4.66265892599844	5.1323133029227	4.88196685641322	4.96424004067886	5.02949989758159	5.08876283254671	5.17321983795293	4.97916662610251	5.01469688994895	5.16588294867581	4.17471653444181	4.98347409337618	4.88873939281732	5.13784191403857	4.54983729471305	4.79311149869489	6.79140111082666	4.97673674451116	4.42664891218068	4.98603391461162	4.91558288720753	4.71599601982221	4.95475923420741	4.36007484420575	5.67675800485144	5.19405935588034	5.15282108595281	5.03385095391909	5.18550865651599	4.84958905328522	5.05079064254507
1	156698994	156698994	5.00666740900404	5.06884153880863	4.98231057128428	4.93900720069568	5.20289630550312	3.95153984211226	4.58670651104463	4.90963221323087	5.25122095204856	5.04416320269472	5.06429870389274	4.91558288720753	5.09740329570386	4.90079212726026	5.15086580612684	4.81292837800167	4.66265892599844	5.1323133029227	4.88196685641322	4.96424004067886	5.02949989758159	5.08876283254671	5.17321983795293	4.97916662610251	5.01469688994895	5.16588294867581	4.17471653444181	4.98347409337618	4.88873939281732	5.13784191403857	4.54983729471305	4.79311149869489	6.79140111082666	4.97673674451116	4.42664891218068	4.98603391461162	4.91558288720753	4.71599601982221	4.95475923420741	5.1232272985925	5.67675800485144	5.19405935588034	5.15282108595281	5.03385095391909	5.18550865651599	4.84958905328522	5.05079064254507
1	157245705	157245705	5.00666740900404	5.06884153880863	4.98231057128428	4.93900720069568	5.20289630550312	3.95153984211226	4.58670651104463	4.90963221323087	5.25122095204856	5.04416320269472	5.06429870389274	4.91558288720753	5.09740329570386	4.90079212726026	5.15086580612684	4.81292837800167	4.66265892599844	5.1323133029227	4.88196685641322	4.96424004067886	5.02949989758159	5.08876283254671	5.17321983795293	4.97916662610251	5.01469688994895	5.16588294867581	4.17471653444181	4.98347409337618	4.88873939281732	5.13784191403857	4.54983729471305	4.79311149869489	6.79140111082666	4.97673674451116	4.42664891218068	5.68834608481769	4.91558288720753	4.71599601982221	4.95475923420741	5.1232272985925	6.6831433851228	5.19405935588034	5.15282108595281	5.03385095391909	5.18550865651599	4.84958905328522	5.05079064254507
1	157808225	157808225	5.00666740900404	5.06884153880863	4.98231057128428	4.93900720069568	5.20289630550312	3.95153984211226	4.58670651104463	4.90963221323087	5.25122095204856	5.04416320269472	5.06429870389274	4.91558288720753	5.09740329570386	4.90079212726026	5.15086580612684	4.81292837800167	4.66265892599844	5.1323133029227	4.88196685641322	4.96424004067886	5.02949989758159	5.08876283254671	5.17321983795293	4.97916662610251	5.01469688994895	5.16588294867581	4.17471653444181	4.98347409337618	4.88873939281732	5.13784191403857	4.54983729471305	4.79311149869489	6.79140111082666	4.97673674451116	6.17660877870853	5.68834608481769	4.91558288720753	4.71599601982221	4.95475923420741	5.1232272985925	6.6831433851228	5.19405935588034	5.15282108595281	5.03385095391909	5.18550865651599	4.84958905328522	5.05079064254507
1	158383111	158383111	5.00666740900404	5.06884153880863	4.98231057128428	4.93900720069568	5.20289630550312	3.95153984211226	4.58670651104463	4.90963221323087	5.25122095204856	5.04416320269472	5.06429870389274	4.91558288720753	5.09740329570386	4.90079212726026	5.15086580612684	4.81292837800167	4.66265892599844	5.1323133029227	4.88196685641322	4.96424004067886	5.02949989758159	5.08876283254671	5.17321983795293	4.97916662610251	5.01469688994895	5.16588294867581	4.17471653444181	4.98347409337618	4.88873939281732	5.13784191403857	4.54983729471305	4.79311149869489	6.79140111082666	4.97673674451116	6.17660877870853	5.68834608481769	4.91558288720753	4.71599601982221	4.95475923420741	5.1232272985925	6.6831433851228	5.19405935588034	5.15282108595281	5.03385095391909	5.18550865651599	4.84958905328522	5.05079064254507
1	158929835	158929835	5.00666740900404	5.06884153880863	4.98231057128428	4.93900720069568	5.20289630550312	3.95153984211226	4.58670651104463	4.90963221323087	5.25122095204856	5.04416320269472	5.06429870389274	4.91558288720753	5.09740329570386	4.90079212726026	5.15086580612684	4.81292837800167	4.66265892599844	5.1323133029227	4.88196685641322	4.96424004067886	5.02949989758159	5.08876283254671	5.17321983795293	4.97916662610251	5.01469688994895	5.16588294867581	4.17471653444181	4.98347409337618	4.88873939281732	5.13784191403857	4.54983729471305	4.79311149869489	6.79140111082666	4.97673674451116	6.17660877870853	5.68834608481769	4.91558288720753	4.71599601982221	4.95475923420741	5.1232272985925	6.6831433851228	5.19405935588034	5.15282108595281	5.03385095391909	5.18550865651599	4.84958905328522	5.05079064254507
1	159486079	159486079	5.00666740900404	5.06884153880863	4.98231057128428	4.93900720069568	5.20289630550312	3.95153984211226	4.58670651104463	4.90963221323087	5.25122095204856	5.04416320269472	5.06429870389274	4.91558288720753	5.09740329570386	4.90079212726026	5.15086580612684	4.81292837800167	4.66265892599844	5.1323133029227	4.88196685641322	4.96424004067886	5.02949989758159	5.08876283254671	5.17321983795293	4.97916662610251	5.01469688994895	5.16588294867581	4.17471653444181	4.98347409337618	4.88873939281732	5.13784191403857	4.54983729471305	4.79311149869489	6.79140111082666	7.98262091418929	6.17660877870853	5.68834608481769	4.91558288720753	4.71599601982221	4.95475923420741	5.1232272985925	6.6831433851228	5.19405935588034	5.15282108595281	5.03385095391909	5.18550865651599	4.84958905328522	5.05079064254507
1	160040254	160040254	9.00160374350306	5.06884153880863	8.74291852403594	4.93900720069568	8.85636667533479	7.8735537903646	7.24765837618911	8.75444035509621	8.86458382043797	8.65008886741634	8.77538548029302	8.84377610098653	9.05906716970592	8.75504718769214	8.80739246145202	8.8588225220081	8.72619613087728	8.78906223542635	8.82773872779568	4.96424004067886	8.84164588571981	9.0224231793696	8.76565866105746	8.01361333664582	8.94302246869354	9.01617147910551	7.8669763290009	8.80822809296454	4.88873939281732	9.16962351269416	8.27417203701106	9.01709362152064	10.7205665339748	7.98262091418929	6.17660877870853	9.0794772864502	8.85665855540753	8.26298186086362	8.72112925547899	8.74496675896725	9.70276654367585	9.06409197624311	8.97407039361967	9.03210652068632	9.01521876455399	9.08862784910594	8.87968957736037
1	160593333	160593333	9.00160374350306	8.79515646098823	8.74291852403594	8.54224309334661	8.85636667533479	7.8735537903646	7.24765837618911	8.75444035509621	8.86458382043797	8.65008886741634	8.77538548029302	8.84377610098653	9.05906716970592	8.75504718769214	8.80739246145202	8.8588225220081	8.72619613087728	8.78906223542635	8.82773872779568	8.58347894449841	8.84164588571981	9.0224231793696	8.76565866105746	8.01361333664582	8.94302246869354	9.01617147910551	7.8669763290009	8.80822809296454	8.91949790658609	9.16962351269416	8.27417203701106	9.01709362152064	10.7205665339748	7.98262091418929	6.17660877870853	9.0794772864502	8.85665855540753	8.26298186086362	8.72112925547899	8.74496675896725	9.70276654367585	9.06409197624311	8.97407039361967	9.03210652068632	9.01521876455399	9.08862784910594	8.87968957736037
1	161180561	161180561	9.00160374350306	8.79515646098823	8.74291852403594	8.54224309334661	8.85636667533479	7.8735537903646	7.24765837618911	8.75444035509621	8.86458382043797	8.65008886741634	8.77538548029302	8.84377610098653	9.05906716970592	8.75504718769214	8.80739246145202	8.8588225220081	8.72619613087728	8.78906223542635	8.82773872779568	8.58347894449841	8.84164588571981	9.0224231793696	8.76565866105746	8.01361333664582	8.94302246869354	9.01617147910551	7.8669763290009	8.80822809296454	8.91949790658609	9.16962351269416	8.27417203701106	9.01709362152064	10.7205665339748	7.98262091418929	6.17660877870853	9.0794772864502	8.85665855540753	8.26298186086362	8.72112925547899	8.74496675896725	9.70276654367585	9.06409197624311	8.97407039361967	9.03210652068632	9.01521876455399	9.08862784910594	8.87968957736037
1	161898100	161898100	9.00160374350306	8.79515646098823	8.74291852403594	8.54224309334661	8.85636667533479	7.8735537903646	7.24765837618911	8.75444035509621	8.86458382043797	8.65008886741634	8.77538548029302	8.84377610098653	9.05906716970592	8.75504718769214	8.80739246145202	8.8588225220081	8.72619613087728	8.78906223542635	8.82773872779568	8.58347894449841	8.84164588571981	9.0224231793696	8.76565866105746	8.01361333664582	8.94302246869354	9.01617147910551	7.8669763290009	8.80822809296454	8.91949790658609	9.16962351269416	8.27417203701106	9.01709362152064	10.7205665339748	7.98262091418929	8.93777021583967	9.0794772864502	8.85665855540753	8.26298186086362	8.72112925547899	8.74496675896725	9.70276654367585	9.06409197624311	8.97407039361967	9.03210652068632	9.01521876455399	9.08862784910594	8.87968957736037
1	162434716	162434716	9.00160374350306	8.79515646098823	8.74291852403594	8.54224309334661	8.85636667533479	7.8735537903646	7.24765837618911	8.75444035509621	8.86458382043797	8.65008886741634	8.77538548029302	8.84377610098653	9.05906716970592	8.75504718769214	8.80739246145202	8.8588225220081	8.72619613087728	8.78906223542635	8.82773872779568	8.58347894449841	8.84164588571981	9.0224231793696	8.76565866105746	8.01361333664582	8.94302246869354	9.01617147910551	7.8669763290009	8.80822809296454	8.91949790658609	9.16962351269416	8.27417203701106	9.01709362152064	10.7205665339748	7.98262091418929	8.93777021583967	9.0794772864502	8.85665855540753	8.26298186086362	8.72112925547899	8.74496675896725	9.70276654367585	9.06409197624311	8.97407039361967	9.03210652068632	9.01521876455399	9.08862784910594	8.87968957736037
1	163001923	163001923	9.00160374350306	8.79515646098823	8.74291852403594	8.54224309334661	8.85636667533479	7.8735537903646	7.24765837618911	8.75444035509621	8.86458382043797	8.65008886741634	8.77538548029302	8.84377610098653	9.05906716970592	8.75504718769214	8.80739246145202	8.8588225220081	8.72619613087728	8.78906223542635	8.82773872779568	8.58347894449841	8.84164588571981	9.0224231793696	8.76565866105746	8.01361333664582	8.94302246869354	9.01617147910551	7.8669763290009	8.80822809296454	8.91949790658609	9.16962351269416	8.27417203701106	9.01709362152064	10.7205665339748	7.98262091418929	8.93777021583967	9.0794772864502	8.85665855540753	8.26298186086362	8.72112925547899	8.74496675896725	9.70276654367585	9.06409197624311	8.97407039361967	9.03210652068632	9.01521876455399	9.08862784910594	8.87968957736037
1	163533958	163533958	9.00160374350306	8.79515646098823	8.74291852403594	8.54224309334661	8.85636667533479	7.8735537903646	7.24765837618911	8.75444035509621	8.86458382043797	8.65008886741634	8.77538548029302	8.84377610098653	9.05906716970592	8.75504718769214	8.80739246145202	8.8588225220081	8.72619613087728	8.78906223542635	8.82773872779568	8.58347894449841	8.84164588571981	9.0224231793696	8.76565866105746	8.01361333664582	8.94302246869354	9.01617147910551	7.8669763290009	8.80822809296454	8.91949790658609	9.16962351269416	8.27417203701106	9.01709362152064	10.7205665339748	7.98262091418929	8.93777021583967	9.0794772864502	8.85665855540753	8.26298186086362	8.72112925547899	8.74496675896725	9.70276654367585	9.06409197624311	8.97407039361967	9.03210652068632	9.01521876455399	9.08862784910594	8.87968957736037
1	164077562	164077562	9.00160374350306	8.79515646098823	8.74291852403594	8.54224309334661	8.85636667533479	7.8735537903646	7.24765837618911	8.75444035509621	8.86458382043797	8.65008886741634	8.77538548029302	8.84377610098653	9.05906716970592	8.75504718769214	8.80739246145202	8.8588225220081	8.72619613087728	8.78906223542635	8.82773872779568	8.58347894449841	8.84164588571981	9.0224231793696	8.76565866105746	8.01361333664582	8.94302246869354	9.01617147910551	7.8669763290009	8.80822809296454	8.91949790658609	9.16962351269416	8.27417203701106	9.01709362152064	10.7205665339748	7.98262091418929	8.93777021583967	9.0794772864502	8.85665855540753	8.26298186086362	8.72112925547899	8.74496675896725	9.70276654367585	9.06409197624311	8.97407039361967	9.03210652068632	9.01521876455399	9.08862784910594	8.87968957736037
1	164635934	164635934	9.00160374350306	8.79515646098823	8.74291852403594	8.54224309334661	8.85636667533479	7.8735537903646	7.24765837618911	8.75444035509621	8.86458382043797	8.65008886741634	8.77538548029302	8.84377610098653	9.05906716970592	8.75504718769214	8.80739246145202	8.8588225220081	8.72619613087728	8.78906223542635	8.82773872779568	8.58347894449841	8.84164588571981	9.0224231793696	8.76565866105746	8.01361333664582	8.94302246869354	9.01617147910551	7.8669763290009	8.80822809296454	8.91949790658609	9.16962351269416	8.27417203701106	9.01709362152064	10.7205665339748	7.98262091418929	8.93777021583967	9.0794772864502	8.85665855540753	8.26298186086362	8.72112925547899	8.74496675896725	9.70276654367585	9.06409197624311	8.97407039361967	9.03210652068632	9.01521876455399	9.08862784910594	8.87968957736037
1	165168385	165168385	9.00160374350306	8.79515646098823	8.74291852403594	8.54224309334661	8.85636667533479	7.8735537903646	7.24765837618911	8.75444035509621	8.86458382043797	8.65008886741634	8.77538548029302	8.84377610098653	9.05906716970592	8.75504718769214	8.80739246145202	8.8588225220081	8.72619613087728	8.78906223542635	8.82773872779568	8.58347894449841	8.84164588571981	9.0224231793696	8.76565866105746	8.01361333664582	8.94302246869354	9.01617147910551	7.8669763290009	8.80822809296454	8.91949790658609	9.16962351269416	8.27417203701106	9.01709362152064	10.7205665339748	7.98262091418929	8.93777021583967	9.0794772864502	8.85665855540753	8.26298186086362	8.72112925547899	8.74496675896725	9.70276654367585	9.06409197624311	8.97407039361967	9.03210652068632	9.01521876455399	9.08862784910594	8.87968957736037
1	165693626	165693626	9.00160374350306	8.79515646098823	8.74291852403594	8.54224309334661	8.85636667533479	7.8735537903646	7.24765837618911	8.75444035509621	8.86458382043797	8.65008886741634	8.77538548029302	8.84377610098653	9.05906716970592	8.75504718769214	8.80739246145202	8.8588225220081	8.72619613087728	8.78906223542635	8.82773872779568	8.58347894449841	8.84164588571981	9.0224231793696	8.76565866105746	8.01361333664582	8.94302246869354	9.01617147910551	7.8669763290009	8.80822809296454	8.91949790658609	9.16962351269416	8.27417203701106	9.01709362152064	10.7205665339748	7.98262091418929	8.93777021583967	9.0794772864502	8.85665855540753	8.26298186086362	8.72112925547899	8.74496675896725	9.70276654367585	9.06409197624311	8.97407039361967	9.03210652068632	9.01521876455399	9.08862784910594	8.87968957736037
1	166269428	166269428	9.00160374350306	8.79515646098823	8.74291852403594	8.54224309334661	8.85636667533479	7.8735537903646	7.24765837618911	8.75444035509621	8.86458382043797	8.65008886741634	8.77538548029302	8.84377610098653	9.05906716970592	8.75504718769214	8.80739246145202	8.8588225220081	8.72619613087728	8.78906223542635	8.82773872779568	8.58347894449841	8.84164588571981	9.0224231793696	8.76565866105746	8.01361333664582	8.94302246869354	9.01617147910551	7.8669763290009	8.80822809296454	8.91949790658609	9.16962351269416	8.27417203701106	9.01709362152064	10.7205665339748	7.98262091418929	8.93777021583967	9.0794772864502	8.85665855540753	8.26298186086362	8.72112925547899	8.74496675896725	9.70276654367585	9.06409197624311	8.97407039361967	9.03210652068632	9.01521876455399	9.08862784910594	8.87968957736037
1	166840676	166840676	9.00160374350306	8.79515646098823	8.74291852403594	8.54224309334661	8.85636667533479	7.8735537903646	7.24765837618911	8.75444035509621	8.86458382043797	8.65008886741634	8.77538548029302	8.84377610098653	9.05906716970592	8.75504718769214	8.80739246145202	8.8588225220081	8.72619613087728	8.78906223542635	8.82773872779568	8.58347894449841	8.84164588571981	9.0224231793696	8.76565866105746	8.01361333664582	8.94302246869354	9.01617147910551	7.8669763290009	8.80822809296454	8.91949790658609	9.16962351269416	8.27417203701106	9.01709362152064	10.7205665339748	7.98262091418929	8.93777021583967	9.0794772864502	8.85665855540753	8.26298186086362	8.72112925547899	8.74496675896725	9.70276654367585	9.06409197624311	8.97407039361967	9.03210652068632	9.01521876455399	9.08862784910594	8.87968957736037
1	167369833	167369833	9.00160374350306	8.79515646098823	8.74291852403594	8.54224309334661	8.85636667533479	7.8735537903646	7.24765837618911	8.75444035509621	8.86458382043797	8.65008886741634	8.77538548029302	8.84377610098653	9.05906716970592	8.75504718769214	8.80739246145202	8.8588225220081	8.72619613087728	8.78906223542635	8.82773872779568	8.58347894449841	8.84164588571981	9.0224231793696	8.76565866105746	8.01361333664582	8.94302246869354	9.01617147910551	7.8669763290009	8.80822809296454	8.91949790658609	9.16962351269416	8.27417203701106	9.01709362152064	10.7205665339748	7.98262091418929	8.93777021583967	9.0794772864502	8.85665855540753	8.26298186086362	8.72112925547899	8.74496675896725	9.70276654367585	9.06409197624311	8.97407039361967	9.03210652068632	9.01521876455399	9.08862784910594	8.87968957736037
1	167920894	167920894	9.00160374350306	8.79515646098823	8.74291852403594	8.54224309334661	8.85636667533479	7.8735537903646	7.24765837618911	8.75444035509621	8.86458382043797	8.65008886741634	8.77538548029302	8.84377610098653	9.05906716970592	8.75504718769214	8.80739246145202	8.8588225220081	8.72619613087728	8.78906223542635	8.82773872779568	8.58347894449841	8.84164588571981	9.0224231793696	8.76565866105746	8.01361333664582	8.94302246869354	9.01617147910551	7.8669763290009	8.80822809296454	8.91949790658609	9.16962351269416	8.27417203701106	9.01709362152064	10.7205665339748	7.98262091418929	8.93777021583967	9.0794772864502	8.85665855540753	8.26298186086362	8.72112925547899	8.74496675896725	9.70276654367585	9.06409197624311	8.97407039361967	9.03210652068632	9.01521876455399	9.08862784910594	8.87968957736037
1	168470978	168470978	9.00160374350306	8.79515646098823	8.74291852403594	8.54224309334661	8.85636667533479	7.8735537903646	7.24765837618911	8.75444035509621	8.86458382043797	8.65008886741634	8.77538548029302	8.84377610098653	9.05906716970592	8.75504718769214	8.80739246145202	8.8588225220081	8.72619613087728	8.78906223542635	8.82773872779568	8.58347894449841	8.84164588571981	9.0224231793696	8.76565866105746	8.01361333664582	8.94302246869354	9.01617147910551	7.8669763290009	8.80822809296454	8.91949790658609	9.16962351269416	8.27417203701106	9.01709362152064	10.7205665339748	7.98262091418929	8.93777021583967	9.0794772864502	8.85665855540753	8.26298186086362	8.72112925547899	8.74496675896725	9.70276654367585	9.06409197624311	8.97407039361967	9.03210652068632	9.01521876455399	9.08862784910594	8.87968957736037
1	169021130	169021130	9.00160374350306	8.79515646098823	8.74291852403594	8.54224309334661	8.85636667533479	7.8735537903646	7.24765837618911	8.75444035509621	8.86458382043797	8.65008886741634	8.77538548029302	8.84377610098653	9.05906716970592	8.75504718769214	8.80739246145202	8.8588225220081	8.72619613087728	8.78906223542635	8.82773872779568	8.58347894449841	8.84164588571981	9.0224231793696	8.76565866105746	8.01361333664582	8.94302246869354	9.01617147910551	7.8669763290009	8.80822809296454	8.91949790658609	9.16962351269416	8.27417203701106	9.01709362152064	10.7205665339748	7.98262091418929	8.93777021583967	9.0794772864502	8.85665855540753	8.26298186086362	8.72112925547899	8.74496675896725	9.70276654367585	9.06409197624311	8.97407039361967	9.03210652068632	9.01521876455399	9.08862784910594	8.87968957736037
1	169573901	169573901	9.00160374350306	8.79515646098823	8.74291852403594	8.54224309334661	8.85636667533479	7.8735537903646	7.24765837618911	8.75444035509621	8.86458382043797	8.65008886741634	8.77538548029302	8.84377610098653	9.05906716970592	8.75504718769214	8.80739246145202	8.8588225220081	8.72619613087728	8.78906223542635	8.82773872779568	8.58347894449841	8.84164588571981	9.0224231793696	8.76565866105746	8.01361333664582	8.94302246869354	9.01617147910551	7.8669763290009	8.80822809296454	8.91949790658609	9.16962351269416	8.27417203701106	9.01709362152064	10.7205665339748	7.98262091418929	8.93777021583967	9.0794772864502	8.85665855540753	8.26298186086362	8.72112925547899	8.74496675896725	9.70276654367585	9.06409197624311	8.97407039361967	9.03210652068632	9.01521876455399	9.08862784910594	8.87968957736037
1	170134639	170134639	9.00160374350306	8.79515646098823	8.74291852403594	8.54224309334661	8.85636667533479	7.8735537903646	7.24765837618911	8.75444035509621	8.86458382043797	8.65008886741634	8.77538548029302	8.84377610098653	9.05906716970592	8.75504718769214	8.80739246145202	8.8588225220081	8.72619613087728	8.78906223542635	8.82773872779568	8.58347894449841	8.84164588571981	9.0224231793696	8.76565866105746	8.01361333664582	8.94302246869354	9.01617147910551	7.8669763290009	8.80822809296454	8.91949790658609	9.16962351269416	8.27417203701106	9.01709362152064	10.7205665339748	7.98262091418929	8.93777021583967	9.0794772864502	8.85665855540753	8.26298186086362	8.72112925547899	8.74496675896725	9.70276654367585	9.06409197624311	8.97407039361967	9.03210652068632	9.01521876455399	9.08862784910594	8.87968957736037
1	170686607	170686607	9.00160374350306	8.79515646098823	8.74291852403594	8.54224309334661	8.85636667533479	7.8735537903646	7.24765837618911	8.75444035509621	8.86458382043797	8.65008886741634	8.77538548029302	8.84377610098653	9.05906716970592	8.75504718769214	8.80739246145202	8.8588225220081	8.72619613087728	8.78906223542635	8.82773872779568	8.58347894449841	8.84164588571981	9.0224231793696	8.76565866105746	8.01361333664582	8.94302246869354	9.01617147910551	7.8669763290009	8.80822809296454	8.91949790658609	9.16962351269416	8.27417203701106	9.01709362152064	10.7205665339748	7.98262091418929	8.93777021583967	9.0794772864502	8.85665855540753	8.26298186086362	8.72112925547899	8.74496675896725	9.70276654367585	9.06409197624311	8.97407039361967	9.03210652068632	9.01521876455399	9.08862784910594	8.87968957736037
1	171236786	171236786	9.00160374350306	8.79515646098823	8.74291852403594	8.54224309334661	8.85636667533479	7.8735537903646	7.24765837618911	8.75444035509621	8.86458382043797	8.65008886741634	8.77538548029302	8.84377610098653	9.05906716970592	8.75504718769214	8.80739246145202	8.8588225220081	8.72619613087728	8.78906223542635	8.82773872779568	8.58347894449841	8.84164588571981	9.0224231793696	8.76565866105746	8.01361333664582	8.94302246869354	9.01617147910551	7.8669763290009	8.80822809296454	8.91949790658609	9.16962351269416	8.27417203701106	9.01709362152064	10.7205665339748	7.98262091418929	8.93777021583967	9.0794772864502	8.85665855540753	8.26298186086362	8.72112925547899	8.74496675896725	9.70276654367585	9.06409197624311	8.97407039361967	9.03210652068632	9.01521876455399	9.08862784910594	8.87968957736037
1	171813037	171813037	9.00160374350306	8.79515646098823	8.74291852403594	8.54224309334661	8.85636667533479	7.8735537903646	7.24765837618911	8.75444035509621	8.86458382043797	8.65008886741634	8.77538548029302	8.84377610098653	9.05906716970592	8.75504718769214	8.80739246145202	8.8588225220081	8.72619613087728	8.78906223542635	8.82773872779568	8.58347894449841	8.84164588571981	9.0224231793696	8.76565866105746	8.01361333664582	8.94302246869354	9.01617147910551	7.8669763290009	8.80822809296454	8.91949790658609	9.16962351269416	8.27417203701106	9.01709362152064	10.7205665339748	7.98262091418929	8.93777021583967	9.0794772864502	8.85665855540753	8.26298186086362	8.72112925547899	8.74496675896725	9.70276654367585	9.06409197624311	8.97407039361967	9.03210652068632	9.01521876455399	9.08862784910594	8.87968957736037
1	172365466	172365466	9.00160374350306	8.79515646098823	8.74291852403594	8.54224309334661	8.85636667533479	7.8735537903646	7.24765837618911	8.75444035509621	8.86458382043797	8.65008886741634	8.77538548029302	8.84377610098653	9.05906716970592	8.75504718769214	8.80739246145202	8.8588225220081	8.72619613087728	8.78906223542635	8.82773872779568	8.58347894449841	8.84164588571981	9.0224231793696	8.76565866105746	8.01361333664582	8.94302246869354	9.01617147910551	7.8669763290009	8.80822809296454	8.91949790658609	9.16962351269416	8.27417203701106	9.01709362152064	10.7205665339748	7.98262091418929	8.93777021583967	9.0794772864502	8.85665855540753	8.26298186086362	8.72112925547899	8.74496675896725	9.70276654367585	9.06409197624311	8.97407039361967	9.03210652068632	9.01521876455399	9.08862784910594	8.87968957736037
1	172904441	172904441	9.00160374350306	8.79515646098823	8.74291852403594	8.54224309334661	8.85636667533479	7.8735537903646	7.24765837618911	8.75444035509621	8.86458382043797	8.65008886741634	8.77538548029302	8.84377610098653	9.05906716970592	8.75504718769214	8.80739246145202	8.8588225220081	8.72619613087728	8.78906223542635	8.82773872779568	8.58347894449841	8.84164588571981	9.0224231793696	8.76565866105746	8.01361333664582	8.94302246869354	9.01617147910551	7.8669763290009	8.80822809296454	8.91949790658609	9.16962351269416	8.27417203701106	9.01709362152064	10.7205665339748	7.98262091418929	8.93777021583967	9.0794772864502	8.85665855540753	8.26298186086362	8.72112925547899	8.74496675896725	9.70276654367585	9.06409197624311	8.97407039361967	9.03210652068632	9.01521876455399	9.08862784910594	8.87968957736037
1	173476419	173476419	9.00160374350306	8.79515646098823	8.74291852403594	8.54224309334661	8.85636667533479	7.8735537903646	7.24765837618911	8.75444035509621	8.86458382043797	8.65008886741634	8.77538548029302	8.84377610098653	9.05906716970592	8.75504718769214	8.80739246145202	8.8588225220081	8.72619613087728	8.78906223542635	8.82773872779568	8.58347894449841	8.84164588571981	9.0224231793696	8.76565866105746	8.01361333664582	8.94302246869354	9.01617147910551	7.8669763290009	8.80822809296454	8.91949790658609	9.16962351269416	8.27417203701106	9.01709362152064	10.7205665339748	7.98262091418929	8.93777021583967	9.0794772864502	8.85665855540753	8.26298186086362	8.72112925547899	8.74496675896725	9.70276654367585	9.06409197624311	8.97407039361967	9.03210652068632	9.01521876455399	9.08862784910594	8.87968957736037
1	174071246	174071246	9.00160374350306	8.79515646098823	8.74291852403594	8.54224309334661	8.85636667533479	7.8735537903646	7.24765837618911	8.75444035509621	8.86458382043797	8.65008886741634	8.77538548029302	8.84377610098653	9.05906716970592	8.75504718769214	8.80739246145202	8.8588225220081	8.72619613087728	8.78906223542635	8.82773872779568	8.58347894449841	8.84164588571981	9.0224231793696	8.76565866105746	8.01361333664582	8.94302246869354	9.01617147910551	7.8669763290009	8.80822809296454	8.91949790658609	9.16962351269416	8.27417203701106	9.01709362152064	10.7205665339748	7.98262091418929	8.93777021583967	9.0794772864502	8.85665855540753	8.26298186086362	8.72112925547899	8.74496675896725	9.70276654367585	9.06409197624311	8.97407039361967	9.03210652068632	9.01521876455399	9.08862784910594	8.87968957736037
1	174673461	174673461	9.00160374350306	8.79515646098823	8.74291852403594	8.54224309334661	8.85636667533479	7.8735537903646	7.24765837618911	8.75444035509621	8.86458382043797	8.65008886741634	8.77538548029302	8.84377610098653	9.05906716970592	8.75504718769214	8.80739246145202	8.8588225220081	8.72619613087728	8.78906223542635	8.82773872779568	8.58347894449841	8.84164588571981	9.0224231793696	8.76565866105746	8.01361333664582	8.94302246869354	9.01617147910551	7.8669763290009	8.80822809296454	8.91949790658609	9.16962351269416	8.27417203701106	9.01709362152064	10.7205665339748	7.98262091418929	8.93777021583967	9.0794772864502	8.85665855540753	8.26298186086362	8.72112925547899	8.74496675896725	9.70276654367585	9.06409197624311	8.97407039361967	9.03210652068632	9.01521876455399	9.08862784910594	8.87968957736037
1	175236220	175236220	9.00160374350306	8.79515646098823	8.74291852403594	8.54224309334661	8.85636667533479	7.8735537903646	7.24765837618911	8.75444035509621	8.86458382043797	8.65008886741634	8.77538548029302	8.84377610098653	9.05906716970592	8.75504718769214	8.80739246145202	8.8588225220081	8.72619613087728	8.78906223542635	8.82773872779568	8.58347894449841	8.84164588571981	9.0224231793696	8.76565866105746	8.01361333664582	8.94302246869354	9.01617147910551	7.8669763290009	8.80822809296454	8.91949790658609	9.16962351269416	8.27417203701106	9.01709362152064	10.7205665339748	7.98262091418929	8.93777021583967	9.0794772864502	8.85665855540753	8.26298186086362	8.72112925547899	8.74496675896725	9.70276654367585	9.06409197624311	8.97407039361967	9.03210652068632	9.01521876455399	9.08862784910594	8.87968957736037
1	175756542	175756542	9.00160374350306	8.79515646098823	8.74291852403594	8.54224309334661	8.85636667533479	7.8735537903646	7.24765837618911	8.75444035509621	8.86458382043797	8.65008886741634	8.77538548029302	8.84377610098653	9.05906716970592	8.75504718769214	8.80739246145202	8.8588225220081	8.72619613087728	8.78906223542635	8.82773872779568	8.58347894449841	8.84164588571981	9.0224231793696	8.76565866105746	8.01361333664582	8.94302246869354	9.01617147910551	7.8669763290009	8.80822809296454	8.91949790658609	9.16962351269416	8.27417203701106	9.01709362152064	10.7205665339748	7.98262091418929	8.93777021583967	9.0794772864502	8.85665855540753	8.26298186086362	8.72112925547899	8.74496675896725	9.70276654367585	9.06409197624311	8.97407039361967	9.03210652068632	9.01521876455399	9.08862784910594	8.87968957736037
1	176318592	176318592	9.00160374350306	8.79515646098823	8.74291852403594	8.54224309334661	8.85636667533479	7.8735537903646	7.24765837618911	8.75444035509621	8.86458382043797	8.65008886741634	8.77538548029302	8.84377610098653	9.05906716970592	8.75504718769214	8.80739246145202	8.8588225220081	8.72619613087728	8.78906223542635	8.82773872779568	8.58347894449841	8.84164588571981	9.0224231793696	8.76565866105746	8.01361333664582	8.94302246869354	9.01617147910551	7.8669763290009	8.80822809296454	8.91949790658609	9.16962351269416	8.27417203701106	9.01709362152064	10.7205665339748	7.98262091418929	8.93777021583967	9.0794772864502	8.85665855540753	8.26298186086362	8.72112925547899	8.74496675896725	9.70276654367585	9.06409197624311	8.97407039361967	9.03210652068632	9.01521876455399	9.08862784910594	8.87968957736037
1	176851545	176851545	9.00160374350306	8.79515646098823	8.74291852403594	8.54224309334661	8.85636667533479	7.8735537903646	7.24765837618911	8.75444035509621	8.86458382043797	8.65008886741634	8.77538548029302	8.84377610098653	9.05906716970592	8.75504718769214	8.80739246145202	8.8588225220081	8.72619613087728	8.78906223542635	8.82773872779568	8.58347894449841	8.84164588571981	9.0224231793696	8.76565866105746	8.01361333664582	8.94302246869354	9.01617147910551	7.8669763290009	8.80822809296454	8.91949790658609	9.16962351269416	8.27417203701106	9.01709362152064	10.7205665339748	7.98262091418929	8.93777021583967	9.0794772864502	8.85665855540753	8.26298186086362	8.72112925547899	8.74496675896725	9.70276654367585	9.06409197624311	8.97407039361967	9.03210652068632	9.01521876455399	9.08862784910594	8.87968957736037
1	177376481	177376481	9.00160374350306	8.79515646098823	8.74291852403594	8.54224309334661	8.85636667533479	7.8735537903646	7.24765837618911	8.75444035509621	8.86458382043797	8.65008886741634	8.77538548029302	8.84377610098653	9.05906716970592	8.75504718769214	8.80739246145202	8.8588225220081	8.72619613087728	8.78906223542635	8.82773872779568	8.58347894449841	8.84164588571981	9.0224231793696	8.76565866105746	8.01361333664582	8.94302246869354	9.01617147910551	7.8669763290009	8.80822809296454	8.91949790658609	9.16962351269416	8.27417203701106	9.01709362152064	10.7205665339748	7.98262091418929	8.93777021583967	9.0794772864502	8.85665855540753	8.26298186086362	8.72112925547899	8.74496675896725	9.70276654367585	9.06409197624311	8.97407039361967	9.03210652068632	9.01521876455399	9.08862784910594	8.87968957736037
1	177923850	177923850	9.00160374350306	8.79515646098823	8.74291852403594	8.54224309334661	8.85636667533479	7.8735537903646	7.24765837618911	8.75444035509621	8.86458382043797	8.65008886741634	8.77538548029302	8.84377610098653	9.05906716970592	8.75504718769214	8.80739246145202	8.8588225220081	8.72619613087728	8.78906223542635	8.82773872779568	8.58347894449841	8.84164588571981	9.0224231793696	8.76565866105746	8.01361333664582	8.94302246869354	9.01617147910551	7.8669763290009	8.80822809296454	8.91949790658609	9.16962351269416	8.27417203701106	9.01709362152064	10.7205665339748	7.98262091418929	8.93777021583967	9.0794772864502	8.85665855540753	8.26298186086362	8.72112925547899	8.74496675896725	9.70276654367585	9.06409197624311	8.97407039361967	9.03210652068632	9.01521876455399	9.08862784910594	8.87968957736037
1	178475797	178475797	9.00160374350306	8.79515646098823	8.74291852403594	8.54224309334661	8.85636667533479	7.8735537903646	7.24765837618911	8.75444035509621	8.86458382043797	8.65008886741634	8.77538548029302	8.84377610098653	9.05906716970592	8.75504718769214	8.80739246145202	8.8588225220081	8.72619613087728	8.78906223542635	8.82773872779568	8.58347894449841	8.84164588571981	9.0224231793696	8.76565866105746	8.01361333664582	8.94302246869354	9.01617147910551	7.8669763290009	8.80822809296454	8.91949790658609	9.16962351269416	8.27417203701106	9.01709362152064	10.7205665339748	7.98262091418929	8.93777021583967	9.0794772864502	8.85665855540753	8.26298186086362	8.72112925547899	8.74496675896725	9.70276654367585	9.06409197624311	8.97407039361967	9.03210652068632	9.01521876455399	9.08862784910594	8.87968957736037
1	179042816	179042816	9.00160374350306	8.79515646098823	8.74291852403594	8.54224309334661	8.85636667533479	7.8735537903646	7.24765837618911	8.75444035509621	8.86458382043797	8.65008886741634	8.77538548029302	8.84377610098653	9.05906716970592	8.75504718769214	8.80739246145202	8.8588225220081	8.72619613087728	8.78906223542635	8.82773872779568	8.58347894449841	8.84164588571981	9.0224231793696	8.76565866105746	8.01361333664582	8.94302246869354	9.01617147910551	7.8669763290009	8.80822809296454	8.91949790658609	9.16962351269416	8.27417203701106	9.01709362152064	10.7205665339748	7.98262091418929	8.93777021583967	9.0794772864502	8.85665855540753	8.26298186086362	8.72112925547899	8.74496675896725	9.70276654367585	9.06409197624311	8.97407039361967	9.03210652068632	9.01521876455399	9.08862784910594	8.87968957736037
1	179635361	179635361	9.00160374350306	8.79515646098823	8.74291852403594	8.54224309334661	8.85636667533479	7.8735537903646	7.24765837618911	8.75444035509621	8.86458382043797	8.65008886741634	8.77538548029302	8.84377610098653	9.05906716970592	8.75504718769214	8.80739246145202	8.8588225220081	8.72619613087728	8.78906223542635	8.82773872779568	8.58347894449841	8.84164588571981	9.0224231793696	8.76565866105746	8.01361333664582	8.94302246869354	9.01617147910551	7.8669763290009	8.80822809296454	8.91949790658609	9.16962351269416	8.27417203701106	9.01709362152064	10.7205665339748	7.98262091418929	8.93777021583967	9.0794772864502	8.85665855540753	8.26298186086362	8.72112925547899	8.74496675896725	9.70276654367585	9.06409197624311	8.97407039361967	9.03210652068632	9.01521876455399	9.08862784910594	8.87968957736037
1	180186313	180186313	9.00160374350306	8.79515646098823	8.74291852403594	8.54224309334661	8.85636667533479	7.8735537903646	7.24765837618911	8.75444035509621	8.86458382043797	8.65008886741634	8.77538548029302	8.84377610098653	9.05906716970592	8.75504718769214	8.80739246145202	8.8588225220081	8.72619613087728	8.78906223542635	8.82773872779568	8.58347894449841	8.84164588571981	9.0224231793696	8.76565866105746	8.01361333664582	8.94302246869354	9.01617147910551	7.8669763290009	8.80822809296454	8.91949790658609	9.16962351269416	8.27417203701106	9.01709362152064	10.7205665339748	7.98262091418929	8.93777021583967	9.0794772864502	8.85665855540753	8.26298186086362	8.72112925547899	8.74496675896725	9.70276654367585	9.06409197624311	8.97407039361967	9.03210652068632	9.01521876455399	9.08862784910594	8.87968957736037
1	180745307	180745307	9.00160374350306	8.79515646098823	8.74291852403594	8.54224309334661	8.85636667533479	7.8735537903646	7.24765837618911	8.75444035509621	8.86458382043797	8.65008886741634	8.77538548029302	8.84377610098653	9.05906716970592	8.75504718769214	8.80739246145202	8.8588225220081	8.72619613087728	8.78906223542635	8.82773872779568	8.58347894449841	8.84164588571981	9.0224231793696	8.76565866105746	8.01361333664582	8.94302246869354	9.01617147910551	7.8669763290009	8.80822809296454	8.91949790658609	9.16962351269416	8.27417203701106	9.01709362152064	10.7205665339748	7.98262091418929	8.93777021583967	9.0794772864502	8.85665855540753	8.26298186086362	8.72112925547899	8.74496675896725	9.70276654367585	9.06409197624311	8.97407039361967	9.03210652068632	9.01521876455399	9.08862784910594	8.87968957736037
1	181307162	181307162	9.00160374350306	8.79515646098823	8.74291852403594	8.54224309334661	8.85636667533479	7.8735537903646	7.24765837618911	8.75444035509621	8.86458382043797	8.65008886741634	8.77538548029302	8.84377610098653	9.05906716970592	8.75504718769214	8.80739246145202	8.8588225220081	8.72619613087728	8.78906223542635	8.82773872779568	8.58347894449841	8.84164588571981	9.0224231793696	8.76565866105746	8.01361333664582	8.94302246869354	9.01617147910551	7.8669763290009	8.80822809296454	8.91949790658609	9.16962351269416	8.27417203701106	9.01709362152064	10.7205665339748	7.98262091418929	8.93777021583967	9.0794772864502	8.85665855540753	8.26298186086362	8.72112925547899	8.74496675896725	9.70276654367585	9.06409197624311	8.97407039361967	9.03210652068632	9.01521876455399	9.08862784910594	8.87968957736037
1	181825873	181825873	9.00160374350306	8.79515646098823	8.74291852403594	8.54224309334661	8.85636667533479	7.8735537903646	7.24765837618911	8.75444035509621	8.86458382043797	8.65008886741634	8.77538548029302	8.84377610098653	9.05906716970592	8.75504718769214	8.80739246145202	8.8588225220081	8.72619613087728	8.78906223542635	8.82773872779568	8.58347894449841	8.84164588571981	9.0224231793696	8.76565866105746	8.01361333664582	8.94302246869354	9.01617147910551	7.8669763290009	8.80822809296454	8.91949790658609	9.16962351269416	8.27417203701106	9.01709362152064	10.7205665339748	7.98262091418929	8.93777021583967	9.0794772864502	8.85665855540753	8.26298186086362	8.72112925547899	8.74496675896725	9.70276654367585	9.06409197624311	8.97407039361967	9.03210652068632	9.01521876455399	9.08862784910594	8.87968957736037
1	182385372	182385372	9.00160374350306	8.79515646098823	8.74291852403594	8.54224309334661	8.85636667533479	7.8735537903646	7.24765837618911	8.75444035509621	8.86458382043797	8.65008886741634	8.77538548029302	8.84377610098653	9.05906716970592	8.75504718769214	8.80739246145202	8.8588225220081	8.72619613087728	8.78906223542635	8.82773872779568	8.58347894449841	8.84164588571981	9.0224231793696	8.76565866105746	8.01361333664582	8.94302246869354	9.01617147910551	7.8669763290009	8.80822809296454	8.91949790658609	9.16962351269416	8.27417203701106	9.01709362152064	10.7205665339748	7.98262091418929	8.93777021583967	9.0794772864502	8.85665855540753	8.26298186086362	8.72112925547899	8.74496675896725	9.70276654367585	9.06409197624311	8.97407039361967	9.03210652068632	9.01521876455399	9.08862784910594	8.87968957736037
1	182929695	182929695	9.00160374350306	8.79515646098823	8.74291852403594	8.54224309334661	8.85636667533479	7.8735537903646	7.24765837618911	8.75444035509621	8.86458382043797	8.65008886741634	8.77538548029302	8.84377610098653	9.05906716970592	8.75504718769214	8.80739246145202	8.8588225220081	8.72619613087728	8.78906223542635	8.82773872779568	8.58347894449841	8.84164588571981	9.0224231793696	8.76565866105746	8.01361333664582	8.94302246869354	9.01617147910551	7.8669763290009	8.80822809296454	8.91949790658609	9.16962351269416	8.27417203701106	9.01709362152064	10.7205665339748	7.98262091418929	8.93777021583967	9.0794772864502	8.85665855540753	8.26298186086362	8.72112925547899	8.74496675896725	9.70276654367585	9.06409197624311	8.97407039361967	9.03210652068632	9.01521876455399	9.08862784910594	8.87968957736037
1	183477887	183477887	9.00160374350306	8.79515646098823	8.74291852403594	8.54224309334661	8.85636667533479	7.8735537903646	7.24765837618911	8.75444035509621	8.86458382043797	8.65008886741634	8.77538548029302	8.84377610098653	9.05906716970592	8.75504718769214	8.80739246145202	8.8588225220081	8.72619613087728	8.78906223542635	8.82773872779568	8.58347894449841	8.84164588571981	9.0224231793696	8.76565866105746	8.01361333664582	8.94302246869354	9.01617147910551	7.8669763290009	8.80822809296454	8.91949790658609	9.16962351269416	8.27417203701106	9.01709362152064	10.7205665339748	7.98262091418929	8.93777021583967	9.0794772864502	8.85665855540753	8.26298186086362	8.72112925547899	8.74496675896725	9.70276654367585	9.06409197624311	8.97407039361967	9.03210652068632	9.01521876455399	9.08862784910594	8.87968957736037
1	184021090	184021090	9.00160374350306	8.79515646098823	8.74291852403594	8.54224309334661	8.85636667533479	7.8735537903646	7.24765837618911	8.75444035509621	8.86458382043797	8.65008886741634	8.77538548029302	8.84377610098653	9.05906716970592	8.75504718769214	8.80739246145202	8.8588225220081	8.72619613087728	8.78906223542635	8.82773872779568	8.58347894449841	8.84164588571981	9.0224231793696	8.76565866105746	8.01361333664582	8.94302246869354	9.01617147910551	7.8669763290009	8.80822809296454	8.91949790658609	9.16962351269416	8.27417203701106	9.01709362152064	10.7205665339748	7.98262091418929	8.93777021583967	9.0794772864502	8.85665855540753	8.26298186086362	8.72112925547899	8.74496675896725	9.70276654367585	9.06409197624311	8.97407039361967	9.03210652068632	9.01521876455399	9.08862784910594	8.87968957736037
1	184563890	184563890	9.00160374350306	8.79515646098823	8.74291852403594	8.54224309334661	8.85636667533479	7.8735537903646	7.24765837618911	8.75444035509621	8.86458382043797	8.65008886741634	8.77538548029302	8.84377610098653	9.05906716970592	8.75504718769214	8.80739246145202	8.8588225220081	8.72619613087728	8.78906223542635	8.82773872779568	8.58347894449841	8.84164588571981	9.0224231793696	8.76565866105746	8.01361333664582	8.94302246869354	9.01617147910551	7.8669763290009	8.80822809296454	8.91949790658609	9.16962351269416	8.27417203701106	9.01709362152064	10.7205665339748	7.98262091418929	8.93777021583967	9.0794772864502	8.85665855540753	8.26298186086362	8.72112925547899	8.74496675896725	9.70276654367585	9.06409197624311	8.97407039361967	9.03210652068632	9.01521876455399	9.08862784910594	8.87968957736037
1	185114574	185114574	9.00160374350306	8.79515646098823	8.74291852403594	8.54224309334661	8.85636667533479	7.8735537903646	7.24765837618911	8.75444035509621	8.86458382043797	8.65008886741634	8.77538548029302	8.84377610098653	9.05906716970592	8.75504718769214	8.80739246145202	8.8588225220081	8.72619613087728	8.78906223542635	8.82773872779568	8.58347894449841	8.84164588571981	9.0224231793696	8.76565866105746	8.01361333664582	8.94302246869354	9.01617147910551	7.8669763290009	8.80822809296454	8.91949790658609	9.16962351269416	8.27417203701106	9.01709362152064	10.7205665339748	7.98262091418929	8.93777021583967	9.0794772864502	8.85665855540753	8.26298186086362	8.72112925547899	8.74496675896725	9.70276654367585	9.06409197624311	8.97407039361967	9.03210652068632	9.01521876455399	9.08862784910594	8.87968957736037
1	185672951	185672951	9.00160374350306	8.79515646098823	8.74291852403594	8.54224309334661	8.85636667533479	7.8735537903646	7.24765837618911	8.75444035509621	8.86458382043797	8.65008886741634	8.77538548029302	8.84377610098653	9.05906716970592	8.75504718769214	8.80739246145202	8.8588225220081	8.72619613087728	8.78906223542635	8.82773872779568	8.58347894449841	8.84164588571981	9.0224231793696	8.76565866105746	8.01361333664582	8.94302246869354	9.01617147910551	7.8669763290009	8.80822809296454	8.91949790658609	9.16962351269416	8.27417203701106	9.01709362152064	10.7205665339748	7.98262091418929	8.93777021583967	9.0794772864502	8.85665855540753	8.26298186086362	8.72112925547899	8.74496675896725	9.70276654367585	9.06409197624311	8.97407039361967	9.03210652068632	9.01521876455399	9.08862784910594	8.87968957736037
1	186217266	186217266	9.00160374350306	8.79515646098823	8.74291852403594	8.54224309334661	8.85636667533479	7.8735537903646	7.24765837618911	8.75444035509621	8.86458382043797	8.65008886741634	8.77538548029302	8.84377610098653	9.05906716970592	8.75504718769214	8.80739246145202	8.8588225220081	8.72619613087728	8.78906223542635	8.82773872779568	8.58347894449841	8.84164588571981	9.0224231793696	8.76565866105746	8.01361333664582	8.94302246869354	9.01617147910551	7.8669763290009	8.80822809296454	8.91949790658609	9.16962351269416	8.27417203701106	9.01709362152064	10.7205665339748	7.98262091418929	8.93777021583967	9.0794772864502	8.85665855540753	8.26298186086362	8.72112925547899	8.74496675896725	9.70276654367585	9.06409197624311	8.97407039361967	9.03210652068632	9.01521876455399	9.08862784910594	8.87968957736037
1	186771733	186771733	9.00160374350306	8.79515646098823	8.74291852403594	8.54224309334661	8.85636667533479	7.8735537903646	7.24765837618911	8.75444035509621	8.86458382043797	8.65008886741634	8.77538548029302	8.84377610098653	9.05906716970592	8.75504718769214	8.80739246145202	8.8588225220081	8.72619613087728	8.78906223542635	8.82773872779568	8.58347894449841	8.84164588571981	9.0224231793696	8.76565866105746	8.01361333664582	8.94302246869354	9.01617147910551	7.8669763290009	8.80822809296454	8.91949790658609	9.16962351269416	8.27417203701106	9.01709362152064	10.7205665339748	7.98262091418929	8.93777021583967	9.0794772864502	8.85665855540753	8.26298186086362	8.72112925547899	8.74496675896725	9.70276654367585	9.06409197624311	8.97407039361967	9.03210652068632	9.01521876455399	9.08862784910594	8.87968957736037
1	187306354	187306354	9.00160374350306	8.79515646098823	8.74291852403594	8.54224309334661	8.85636667533479	7.8735537903646	7.24765837618911	8.75444035509621	8.86458382043797	8.65008886741634	8.77538548029302	8.84377610098653	9.05906716970592	8.75504718769214	8.80739246145202	8.8588225220081	8.72619613087728	8.78906223542635	8.82773872779568	8.58347894449841	8.84164588571981	9.0224231793696	8.76565866105746	8.01361333664582	8.94302246869354	9.01617147910551	7.8669763290009	8.80822809296454	8.91949790658609	9.16962351269416	8.27417203701106	9.01709362152064	10.7205665339748	7.98262091418929	8.93777021583967	9.0794772864502	8.85665855540753	8.26298186086362	8.72112925547899	8.74496675896725	9.70276654367585	9.06409197624311	8.97407039361967	9.03210652068632	9.01521876455399	9.08862784910594	8.87968957736037
1	187863851	187863851	9.00160374350306	8.79515646098823	8.74291852403594	8.54224309334661	8.85636667533479	7.8735537903646	7.24765837618911	8.75444035509621	8.86458382043797	8.65008886741634	8.77538548029302	8.84377610098653	9.05906716970592	8.75504718769214	8.80739246145202	8.8588225220081	8.72619613087728	8.78906223542635	8.82773872779568	8.58347894449841	8.84164588571981	9.0224231793696	8.76565866105746	8.01361333664582	8.94302246869354	9.01617147910551	7.8669763290009	8.80822809296454	8.91949790658609	9.16962351269416	8.27417203701106	9.01709362152064	10.7205665339748	7.98262091418929	8.93777021583967	9.0794772864502	8.85665855540753	8.26298186086362	8.72112925547899	8.74496675896725	9.70276654367585	9.06409197624311	8.97407039361967	9.03210652068632	9.01521876455399	9.08862784910594	8.87968957736037
1	188388592	188388592	9.00160374350306	8.79515646098823	8.74291852403594	8.54224309334661	8.85636667533479	7.8735537903646	7.24765837618911	8.75444035509621	8.86458382043797	8.65008886741634	8.77538548029302	8.84377610098653	9.05906716970592	8.75504718769214	8.80739246145202	8.8588225220081	8.72619613087728	8.78906223542635	8.82773872779568	8.58347894449841	8.84164588571981	9.0224231793696	8.76565866105746	8.01361333664582	8.94302246869354	9.01617147910551	7.8669763290009	8.80822809296454	8.91949790658609	9.16962351269416	8.27417203701106	9.01709362152064	10.7205665339748	7.98262091418929	8.93777021583967	9.0794772864502	8.85665855540753	8.26298186086362	8.72112925547899	8.74496675896725	9.70276654367585	9.06409197624311	8.97407039361967	9.03210652068632	9.01521876455399	9.08862784910594	8.87968957736037
1	188924834	188924834	9.00160374350306	8.79515646098823	8.74291852403594	8.54224309334661	8.85636667533479	7.8735537903646	7.24765837618911	8.75444035509621	8.86458382043797	8.65008886741634	8.77538548029302	8.84377610098653	9.05906716970592	8.75504718769214	8.80739246145202	8.8588225220081	8.72619613087728	8.78906223542635	8.82773872779568	8.58347894449841	8.84164588571981	9.0224231793696	8.76565866105746	8.01361333664582	8.94302246869354	9.01617147910551	7.8669763290009	8.80822809296454	8.91949790658609	9.16962351269416	8.27417203701106	9.01709362152064	10.7205665339748	7.98262091418929	8.93777021583967	9.0794772864502	8.85665855540753	8.26298186086362	8.72112925547899	8.74496675896725	9.70276654367585	9.06409197624311	8.97407039361967	9.03210652068632	9.01521876455399	9.08862784910594	8.87968957736037
1	189477775	189477775	9.00160374350306	8.79515646098823	8.74291852403594	8.54224309334661	8.85636667533479	7.8735537903646	7.24765837618911	8.75444035509621	8.86458382043797	8.65008886741634	8.77538548029302	8.84377610098653	9.05906716970592	8.75504718769214	8.80739246145202	8.8588225220081	8.72619613087728	8.78906223542635	8.82773872779568	8.58347894449841	8.84164588571981	9.0224231793696	8.76565866105746	8.01361333664582	8.94302246869354	9.01617147910551	7.8669763290009	8.80822809296454	8.91949790658609	9.16962351269416	8.27417203701106	9.01709362152064	10.7205665339748	7.98262091418929	8.93777021583967	9.0794772864502	8.85665855540753	8.26298186086362	8.72112925547899	8.74496675896725	9.70276654367585	9.06409197624311	8.97407039361967	9.03210652068632	9.01521876455399	9.08862784910594	8.87968957736037
1	190007577	190007577	9.00160374350306	8.79515646098823	8.74291852403594	8.54224309334661	8.85636667533479	7.8735537903646	7.24765837618911	8.75444035509621	8.86458382043797	8.65008886741634	8.77538548029302	8.84377610098653	9.05906716970592	8.75504718769214	8.80739246145202	8.8588225220081	8.72619613087728	8.78906223542635	8.82773872779568	8.58347894449841	8.84164588571981	9.0224231793696	8.76565866105746	8.01361333664582	8.94302246869354	9.01617147910551	7.8669763290009	5.88096061442836	8.91949790658609	9.16962351269416	8.27417203701106	9.01709362152064	10.7205665339748	7.98262091418929	8.93777021583967	9.0794772864502	8.85665855540753	8.26298186086362	8.72112925547899	8.74496675896725	9.70276654367585	9.06409197624311	8.97407039361967	9.03210652068632	9.01521876455399	9.08862784910594	8.87968957736037
1	190526136	190526136	9.00160374350306	8.79515646098823	8.74291852403594	8.54224309334661	8.85636667533479	7.8735537903646	7.24765837618911	8.75444035509621	8.86458382043797	8.65008886741634	8.77538548029302	8.84377610098653	9.05906716970592	8.75504718769214	8.80739246145202	8.8588225220081	8.72619613087728	8.78906223542635	8.82773872779568	8.58347894449841	8.84164588571981	9.0224231793696	8.76565866105746	8.01361333664582	8.94302246869354	9.01617147910551	7.8669763290009	5.88096061442836	8.91949790658609	9.16962351269416	8.27417203701106	9.01709362152064	10.7205665339748	7.98262091418929	8.93777021583967	9.0794772864502	8.85665855540753	8.26298186086362	8.72112925547899	8.74496675896725	9.70276654367585	9.06409197624311	8.97407039361967	9.03210652068632	9.01521876455399	9.08862784910594	8.87968957736037
1	191063465	191063465	6.66273703524559	5.92456504901528	6.39531293406337	5.58328791721148	6.19504582670312	4.74864186478851	7.24765837618911	6.5632707757502	6.45292340132385	6.37097843664391	6.47581827298806	5.69526313985687	6.66526622466755	6.45454301001138	5.64085930874738	6.56782166541963	5.63905299104058	5.9757062992841	6.34668732122241	6.37604804637121	6.51206434358717	6.06923614346555	6.58034169735831	8.01361333664582	6.27085647769709	6.15566599918509	4.87401010687821	5.88096061442836	6.54576813841974	6.64681177781991	5.59882303437722	6.8105084104902	8.34209211408536	7.98262091418929	7.12240452186287	6.61852274226061	6.63714365645822	4.84929144471134	6.53195546438569	5.90629288793607	7.38003074830043	6.88645975092247	5.86390812923916	5.73487682771233	6.49604893624679	5.70118770265056	5.79902051750189
1	191597069	191597069	6.66273703524559	5.92456504901528	6.39531293406337	5.58328791721148	6.19504582670312	4.74864186478851	7.24765837618911	6.5632707757502	6.45292340132385	6.37097843664391	6.47581827298806	5.69526313985687	6.66526622466755	6.45454301001138	5.64085930874738	6.56782166541963	5.63905299104058	5.9757062992841	6.34668732122241	6.37604804637121	6.51206434358717	6.06923614346555	6.58034169735831	8.01361333664582	6.27085647769709	6.15566599918509	4.87401010687821	5.88096061442836	6.54576813841974	6.64681177781991	5.59882303437722	6.8105084104902	8.34209211408536	7.98262091418929	7.12240452186287	6.61852274226061	6.63714365645822	4.84929144471134	6.53195546438569	5.90629288793607	7.38003074830043	6.88645975092247	5.86390812923916	5.73487682771233	6.49604893624679	5.70118770265056	5.79902051750189
1	192126376	192126376	6.66273703524559	5.92456504901528	6.39531293406337	5.58328791721148	6.19504582670312	4.74864186478851	7.24765837618911	6.5632707757502	6.45292340132385	6.37097843664391	6.47581827298806	5.69526313985687	6.66526622466755	6.45454301001138	5.64085930874738	6.56782166541963	5.63905299104058	5.9757062992841	6.34668732122241	6.37604804637121	6.51206434358717	6.06923614346555	6.58034169735831	8.01361333664582	6.27085647769709	6.15566599918509	4.87401010687821	5.88096061442836	6.54576813841974	6.64681177781991	5.59882303437722	6.8105084104902	8.34209211408536	7.98262091418929	7.12240452186287	6.61852274226061	6.63714365645822	4.84929144471134	6.53195546438569	5.90629288793607	7.38003074830043	6.88645975092247	5.86390812923916	5.73487682771233	6.49604893624679	5.70118770265056	5.79902051750189
1	192671400	192671400	6.66273703524559	5.92456504901528	6.39531293406337	5.58328791721148	6.19504582670312	4.74864186478851	7.24765837618911	6.5632707757502	6.45292340132385	6.37097843664391	6.47581827298806	5.69526313985687	6.66526622466755	6.45454301001138	5.64085930874738	6.56782166541963	5.63905299104058	5.9757062992841	6.34668732122241	6.37604804637121	6.51206434358717	6.06923614346555	6.58034169735831	8.01361333664582	6.27085647769709	6.15566599918509	4.87401010687821	5.88096061442836	6.54576813841974	6.64681177781991	5.59882303437722	6.8105084104902	8.34209211408536	7.98262091418929	7.12240452186287	6.61852274226061	6.63714365645822	4.84929144471134	6.53195546438569	5.90629288793607	7.38003074830043	6.88645975092247	5.86390812923916	5.73487682771233	6.49604893624679	5.70118770265056	5.79902051750189
1	193209686	193209686	6.66273703524559	5.92456504901528	6.39531293406337	5.58328791721148	6.19504582670312	4.74864186478851	7.24765837618911	6.5632707757502	6.45292340132385	6.37097843664391	6.47581827298806	5.69526313985687	6.66526622466755	6.45454301001138	5.64085930874738	6.56782166541963	5.63905299104058	5.9757062992841	6.34668732122241	6.37604804637121	6.51206434358717	6.06923614346555	6.58034169735831	8.01361333664582	6.27085647769709	6.15566599918509	4.87401010687821	5.88096061442836	6.54576813841974	6.64681177781991	5.59882303437722	6.8105084104902	8.34209211408536	7.98262091418929	7.12240452186287	6.61852274226061	6.63714365645822	4.84929144471134	6.53195546438569	5.90629288793607	7.38003074830043	6.88645975092247	5.86390812923916	5.73487682771233	6.49604893624679	5.70118770265056	5.79902051750189
1	193749109	193749109	6.66273703524559	5.92456504901528	6.39531293406337	5.58328791721148	6.19504582670312	4.74864186478851	7.24765837618911	6.5632707757502	6.45292340132385	6.37097843664391	6.47581827298806	5.69526313985687	6.66526622466755	6.45454301001138	5.64085930874738	6.56782166541963	5.63905299104058	5.9757062992841	6.34668732122241	6.37604804637121	6.51206434358717	6.06923614346555	6.58034169735831	8.01361333664582	6.27085647769709	6.15566599918509	4.87401010687821	5.88096061442836	6.54576813841974	6.64681177781991	5.59882303437722	6.8105084104902	8.34209211408536	7.98262091418929	7.12240452186287	6.61852274226061	6.63714365645822	4.84929144471134	6.53195546438569	5.90629288793607	7.38003074830043	6.88645975092247	5.86390812923916	5.73487682771233	6.49604893624679	5.70118770265056	5.79902051750189
1	194295488	194295488	6.66273703524559	5.92456504901528	6.39531293406337	5.58328791721148	6.19504582670312	4.74864186478851	7.24765837618911	6.5632707757502	6.45292340132385	6.37097843664391	6.47581827298806	5.69526313985687	6.66526622466755	6.45454301001138	5.64085930874738	6.56782166541963	5.63905299104058	5.9757062992841	6.34668732122241	6.37604804637121	6.51206434358717	6.06923614346555	6.58034169735831	8.01361333664582	6.27085647769709	6.15566599918509	4.87401010687821	5.88096061442836	6.54576813841974	6.64681177781991	5.59882303437722	6.8105084104902	8.34209211408536	7.98262091418929	7.12240452186287	6.61852274226061	6.63714365645822	4.84929144471134	6.53195546438569	5.90629288793607	7.38003074830043	6.88645975092247	5.86390812923916	5.73487682771233	6.49604893624679	5.70118770265056	5.79902051750189
1	194831608	194831608	6.66273703524559	5.92456504901528	6.39531293406337	5.58328791721148	6.19504582670312	4.74864186478851	7.24765837618911	6.5632707757502	6.45292340132385	6.37097843664391	6.47581827298806	5.69526313985687	6.66526622466755	6.45454301001138	5.64085930874738	6.56782166541963	5.63905299104058	5.9757062992841	6.34668732122241	6.37604804637121	6.51206434358717	6.06923614346555	6.58034169735831	8.01361333664582	6.27085647769709	6.15566599918509	4.87401010687821	5.88096061442836	6.54576813841974	6.64681177781991	5.59882303437722	6.8105084104902	8.34209211408536	7.98262091418929	7.12240452186287	6.61852274226061	6.63714365645822	4.84929144471134	6.53195546438569	5.90629288793607	7.38003074830043	6.88645975092247	5.86390812923916	5.73487682771233	6.49604893624679	5.70118770265056	5.79902051750189
1	195363758	195363758	6.66273703524559	5.92456504901528	6.39531293406337	5.58328791721148	6.19504582670312	4.74864186478851	7.24765837618911	6.5632707757502	6.45292340132385	6.37097843664391	6.47581827298806	5.69526313985687	6.66526622466755	6.45454301001138	5.64085930874738	6.56782166541963	5.63905299104058	5.9757062992841	6.34668732122241	6.37604804637121	6.51206434358717	6.06923614346555	6.58034169735831	8.01361333664582	6.27085647769709	6.15566599918509	4.87401010687821	5.88096061442836	6.54576813841974	6.64681177781991	5.59882303437722	6.8105084104902	8.34209211408536	7.98262091418929	7.12240452186287	6.61852274226061	6.63714365645822	4.84929144471134	6.53195546438569	5.90629288793607	7.38003074830043	6.88645975092247	5.86390812923916	5.73487682771233	6.49604893624679	5.70118770265056	5.79902051750189
1	195901143	195901143	6.66273703524559	5.92456504901528	6.39531293406337	5.58328791721148	6.19504582670312	4.74864186478851	7.24765837618911	6.5632707757502	6.45292340132385	6.37097843664391	6.47581827298806	5.69526313985687	6.66526622466755	6.45454301001138	5.64085930874738	6.56782166541963	5.63905299104058	5.9757062992841	6.34668732122241	6.37604804637121	6.51206434358717	6.06923614346555	6.58034169735831	8.01361333664582	6.27085647769709	6.15566599918509	4.87401010687821	5.88096061442836	6.54576813841974	6.64681177781991	5.59882303437722	6.8105084104902	8.34209211408536	7.98262091418929	7.12240452186287	6.61852274226061	6.63714365645822	4.84929144471134	6.53195546438569	5.90629288793607	7.38003074830043	6.88645975092247	5.86390812923916	5.73487682771233	6.49604893624679	5.70118770265056	5.79902051750189
1	196436068	196436068	6.66273703524559	5.92456504901528	6.39531293406337	5.58328791721148	6.19504582670312	4.74864186478851	7.24765837618911	6.5632707757502	6.45292340132385	6.37097843664391	6.47581827298806	5.69526313985687	6.66526622466755	6.45454301001138	5.64085930874738	6.56782166541963	5.63905299104058	5.9757062992841	6.34668732122241	6.37604804637121	6.51206434358717	6.06923614346555	6.58034169735831	8.01361333664582	6.27085647769709	6.15566599918509	4.87401010687821	5.88096061442836	6.54576813841974	6.64681177781991	5.59882303437722	6.8105084104902	8.34209211408536	7.98262091418929	7.12240452186287	6.61852274226061	6.63714365645822	4.84929144471134	6.53195546438569	5.90629288793607	7.38003074830043	6.88645975092247	5.86390812923916	5.73487682771233	6.49604893624679	5.70118770265056	5.79902051750189
1	197059186	197059186	6.66273703524559	5.92456504901528	6.39531293406337	5.58328791721148	6.19504582670312	4.74864186478851	7.24765837618911	6.5632707757502	6.45292340132385	6.37097843664391	6.47581827298806	5.69526313985687	6.66526622466755	6.45454301001138	5.64085930874738	6.56782166541963	5.63905299104058	5.9757062992841	6.34668732122241	6.37604804637121	6.51206434358717	6.06923614346555	6.58034169735831	8.01361333664582	6.27085647769709	6.15566599918509	4.87401010687821	5.88096061442836	6.54576813841974	6.64681177781991	5.59882303437722	6.8105084104902	8.34209211408536	7.98262091418929	7.12240452186287	6.61852274226061	6.63714365645822	4.84929144471134	6.53195546438569	5.90629288793607	7.38003074830043	6.88645975092247	5.86390812923916	5.73487682771233	6.49604893624679	5.70118770265056	5.79902051750189
1	197589627	197589627	6.66273703524559	5.92456504901528	6.39531293406337	5.58328791721148	6.19504582670312	4.74864186478851	7.24765837618911	6.5632707757502	6.45292340132385	6.37097843664391	6.47581827298806	5.69526313985687	6.66526622466755	6.45454301001138	5.64085930874738	6.56782166541963	5.63905299104058	5.9757062992841	6.34668732122241	6.37604804637121	6.51206434358717	6.06923614346555	6.58034169735831	8.01361333664582	6.27085647769709	6.15566599918509	4.87401010687821	5.88096061442836	6.54576813841974	6.64681177781991	5.59882303437722	6.8105084104902	8.34209211408536	7.98262091418929	7.12240452186287	6.61852274226061	6.63714365645822	4.84929144471134	6.53195546438569	5.90629288793607	7.38003074830043	6.88645975092247	5.86390812923916	5.73487682771233	6.49604893624679	5.70118770265056	5.79902051750189
1	198141751	198141751	6.66273703524559	5.92456504901528	6.39531293406337	5.58328791721148	6.19504582670312	4.74864186478851	7.24765837618911	6.5632707757502	6.45292340132385	6.37097843664391	6.47581827298806	5.69526313985687	6.66526622466755	6.45454301001138	5.64085930874738	6.56782166541963	5.63905299104058	5.9757062992841	6.34668732122241	6.37604804637121	6.51206434358717	6.06923614346555	6.58034169735831	8.01361333664582	6.27085647769709	6.15566599918509	4.87401010687821	5.88096061442836	6.54576813841974	6.64681177781991	5.59882303437722	6.8105084104902	8.34209211408536	7.98262091418929	7.12240452186287	6.61852274226061	6.63714365645822	4.84929144471134	6.53195546438569	5.90629288793607	7.38003074830043	6.88645975092247	5.86390812923916	5.73487682771233	6.49604893624679	5.70118770265056	5.79902051750189
1	198670535	198670535	6.66273703524559	5.92456504901528	6.39531293406337	5.58328791721148	6.19504582670312	4.74864186478851	7.24765837618911	6.5632707757502	6.45292340132385	6.37097843664391	6.47581827298806	5.69526313985687	6.66526622466755	6.45454301001138	5.64085930874738	6.56782166541963	5.63905299104058	5.9757062992841	6.34668732122241	6.37604804637121	6.51206434358717	6.06923614346555	6.58034169735831	8.01361333664582	6.27085647769709	6.15566599918509	4.87401010687821	5.88096061442836	6.54576813841974	6.64681177781991	5.59882303437722	6.8105084104902	8.34209211408536	7.98262091418929	7.12240452186287	6.61852274226061	6.63714365645822	4.84929144471134	6.53195546438569	5.90629288793607	7.38003074830043	6.88645975092247	5.86390812923916	5.73487682771233	6.49604893624679	5.70118770265056	5.79902051750189
1	199194224	199194224	6.66273703524559	5.92456504901528	6.39531293406337	5.58328791721148	6.19504582670312	4.74864186478851	7.24765837618911	6.5632707757502	6.45292340132385	6.37097843664391	6.47581827298806	5.69526313985687	6.66526622466755	6.45454301001138	5.64085930874738	6.56782166541963	5.63905299104058	5.9757062992841	6.34668732122241	6.37604804637121	6.51206434358717	6.06923614346555	6.58034169735831	8.01361333664582	6.27085647769709	6.15566599918509	4.87401010687821	5.88096061442836	6.54576813841974	6.64681177781991	5.59882303437722	6.8105084104902	8.34209211408536	7.98262091418929	7.12240452186287	6.61852274226061	6.63714365645822	4.84929144471134	6.53195546438569	5.90629288793607	7.38003074830043	6.88645975092247	5.86390812923916	5.73487682771233	6.49604893624679	5.70118770265056	5.79902051750189
1	199737268	199737268	6.66273703524559	5.92456504901528	6.39531293406337	5.58328791721148	6.19504582670312	4.74864186478851	7.24765837618911	6.5632707757502	6.45292340132385	6.37097843664391	6.47581827298806	5.69526313985687	6.66526622466755	6.45454301001138	5.64085930874738	6.56782166541963	5.63905299104058	5.9757062992841	6.34668732122241	6.37604804637121	6.51206434358717	6.06923614346555	6.58034169735831	8.01361333664582	6.27085647769709	4.94378140585007	4.87401010687821	5.88096061442836	6.54576813841974	6.64681177781991	4.63803901032603	6.8105084104902	8.34209211408536	7.98262091418929	7.12240452186287	6.61852274226061	6.63714365645822	4.84929144471134	6.53195546438569	5.90629288793607	7.38003074830043	6.88645975092247	5.86390812923916	5.73487682771233	6.49604893624679	5.70118770265056	5.79902051750189
1	200303053	200303053	6.66273703524559	5.92456504901528	6.39531293406337	5.58328791721148	6.19504582670312	4.74864186478851	7.24765837618911	6.5632707757502	6.45292340132385	6.37097843664391	6.47581827298806	5.69526313985687	6.66526622466755	6.45454301001138	5.64085930874738	6.56782166541963	5.63905299104058	5.9757062992841	6.34668732122241	6.37604804637121	6.51206434358717	6.06923614346555	6.58034169735831	8.01361333664582	6.27085647769709	4.94378140585007	4.87401010687821	5.88096061442836	6.54576813841974	6.64681177781991	4.63803901032603	6.8105084104902	8.34209211408536	7.98262091418929	7.12240452186287	6.61852274226061	6.63714365645822	4.84929144471134	6.53195546438569	5.90629288793607	7.38003074830043	6.88645975092247	5.86390812923916	5.73487682771233	6.49604893624679	5.70118770265056	5.79902051750189
1	200867375	200867375	6.66273703524559	5.92456504901528	6.39531293406337	5.58328791721148	6.19504582670312	4.74864186478851	7.24765837618911	6.5632707757502	6.45292340132385	6.37097843664391	6.47581827298806	5.69526313985687	6.66526622466755	6.45454301001138	5.64085930874738	6.56782166541963	5.63905299104058	5.9757062992841	6.34668732122241	6.37604804637121	6.51206434358717	6.06923614346555	6.58034169735831	8.01361333664582	6.27085647769709	4.94378140585007	4.87401010687821	5.88096061442836	6.54576813841974	6.64681177781991	4.63803901032603	6.8105084104902	8.34209211408536	7.98262091418929	7.12240452186287	6.61852274226061	6.63714365645822	4.84929144471134	6.53195546438569	5.90629288793607	7.38003074830043	6.88645975092247	5.86390812923916	5.73487682771233	6.49604893624679	5.70118770265056	5.79902051750189
1	201400507	201400507	6.66273703524559	5.92456504901528	6.39531293406337	5.58328791721148	6.19504582670312	4.74864186478851	7.24765837618911	6.5632707757502	6.45292340132385	6.37097843664391	6.47581827298806	5.69526313985687	6.66526622466755	6.45454301001138	5.64085930874738	6.56782166541963	5.63905299104058	5.9757062992841	6.34668732122241	6.37604804637121	6.51206434358717	6.06923614346555	6.58034169735831	8.01361333664582	6.27085647769709	4.94378140585007	4.87401010687821	5.88096061442836	6.54576813841974	6.64681177781991	4.63803901032603	6.8105084104902	8.34209211408536	7.98262091418929	7.12240452186287	6.61852274226061	6.63714365645822	4.84929144471134	6.53195546438569	5.90629288793607	7.38003074830043	6.88645975092247	5.86390812923916	5.73487682771233	6.49604893624679	5.70118770265056	5.79902051750189
1	201949533	201949533	6.66273703524559	5.92456504901528	6.39531293406337	5.58328791721148	6.19504582670312	4.74864186478851	7.24765837618911	6.5632707757502	6.45292340132385	6.37097843664391	6.47581827298806	5.69526313985687	6.66526622466755	6.45454301001138	5.64085930874738	6.56782166541963	5.63905299104058	5.9757062992841	6.34668732122241	6.37604804637121	6.51206434358717	6.06923614346555	6.58034169735831	8.01361333664582	6.27085647769709	4.94378140585007	4.87401010687821	5.88096061442836	6.54576813841974	6.64681177781991	4.63803901032603	6.8105084104902	8.34209211408536	7.98262091418929	7.12240452186287	6.61852274226061	6.63714365645822	4.84929144471134	6.53195546438569	5.90629288793607	7.38003074830043	6.88645975092247	5.86390812923916	5.73487682771233	6.49604893624679	5.70118770265056	5.79902051750189
1	202584523	202584523	6.66273703524559	5.92456504901528	6.39531293406337	6.7684005764529	6.19504582670312	4.74864186478851	7.24765837618911	6.5632707757502	6.45292340132385	6.37097843664391	6.47581827298806	5.69526313985687	6.66526622466755	6.45454301001138	5.64085930874738	6.56782166541963	5.63905299104058	5.9757062992841	6.34668732122241	6.37604804637121	6.51206434358717	6.06923614346555	6.58034169735831	8.01361333664582	6.27085647769709	4.94378140585007	4.87401010687821	5.88096061442836	6.54576813841974	6.64681177781991	6.22906209644752	6.8105084104902	8.34209211408536	7.98262091418929	7.12240452186287	6.61852274226061	6.63714365645822	4.84929144471134	6.53195546438569	5.90629288793607	7.38003074830043	6.88645975092247	5.86390812923916	5.73487682771233	7.74713296329512	5.70118770265056	6.86285675660174
1	203140598	203140598	6.66273703524559	5.92456504901528	6.39531293406337	6.7684005764529	6.19504582670312	5.92705298463951	7.24765837618911	6.5632707757502	6.45292340132385	6.37097843664391	6.47581827298806	5.69526313985687	6.66526622466755	6.45454301001138	5.64085930874738	6.56782166541963	5.63905299104058	5.9757062992841	6.34668732122241	6.37604804637121	6.51206434358717	6.06923614346555	6.58034169735831	8.01361333664582	6.27085647769709	6.55508711930212	5.8820100233369	6.97818491781376	6.54576813841974	6.64681177781991	6.22906209644752	6.8105084104902	8.34209211408536	7.98262091418929	7.12240452186287	6.61852274226061	6.63714365645822	5.92067843810699	6.53195546438569	5.90629288793607	7.38003074830043	6.88645975092247	5.86390812923916	5.73487682771233	7.74713296329512	5.70118770265056	6.86285675660174
1	203696988	203696988	6.66273703524559	6.8723772938334	6.39531293406337	6.7684005764529	6.19504582670312	5.92705298463951	7.24765837618911	6.5632707757502	6.45292340132385	6.37097843664391	6.47581827298806	5.69526313985687	6.66526622466755	6.45454301001138	5.64085930874738	6.56782166541963	5.63905299104058	5.9757062992841	6.34668732122241	6.37604804637121	6.51206434358717	6.06923614346555	6.58034169735831	8.01361333664582	6.27085647769709	6.55508711930212	5.8820100233369	6.97818491781376	6.54576813841974	6.64681177781991	6.22906209644752	6.8105084104902	8.34209211408536	7.98262091418929	7.12240452186287	6.61852274226061	6.63714365645822	5.92067843810699	6.53195546438569	5.90629288793607	7.38003074830043	6.88645975092247	6.85787924265106	5.73487682771233	7.74713296329512	5.70118770265056	6.86285675660174
1	204271279	204271279	6.66273703524559	6.8723772938334	6.39531293406337	6.7684005764529	7.18264371524194	5.92705298463951	7.24765837618911	6.5632707757502	6.45292340132385	6.37097843664391	6.47581827298806	6.80909235231493	6.66526622466755	6.45454301001138	5.64085930874738	6.56782166541963	6.90696972631682	5.9757062992841	6.34668732122241	6.37604804637121	6.51206434358717	6.06923614346555	6.58034169735831	8.01361333664582	6.27085647769709	6.55508711930212	5.8820100233369	6.97818491781376	6.54576813841974	6.64681177781991	6.22906209644752	6.8105084104902	8.34209211408536	7.98262091418929	7.12240452186287	6.61852274226061	6.63714365645822	5.92067843810699	6.53195546438569	5.90629288793607	7.38003074830043	6.88645975092247	6.85787924265106	6.8384174793627	7.74713296329512	6.7681544942594	6.86285675660174
1	204806017	204806017	6.66273703524559	6.8723772938334	6.39531293406337	6.7684005764529	7.18264371524194	5.92705298463951	7.24765837618911	6.5632707757502	6.45292340132385	6.37097843664391	6.47581827298806	6.80909235231493	6.66526622466755	6.45454301001138	5.64085930874738	6.56782166541963	6.90696972631682	5.9757062992841	6.34668732122241	6.37604804637121	6.51206434358717	6.06923614346555	6.58034169735831	8.01361333664582	6.27085647769709	6.55508711930212	5.8820100233369	6.97818491781376	6.54576813841974	6.64681177781991	6.22906209644752	6.8105084104902	8.34209211408536	7.98262091418929	7.12240452186287	6.61852274226061	6.63714365645822	5.92067843810699	6.53195546438569	5.90629288793607	7.38003074830043	6.88645975092247	6.85787924265106	6.8384174793627	7.74713296329512	6.7681544942594	6.86285675660174
1	205348127	205348127	6.66273703524559	6.8723772938334	6.39531293406337	6.7684005764529	7.18264371524194	5.92705298463951	7.24765837618911	6.5632707757502	6.45292340132385	6.37097843664391	6.47581827298806	6.80909235231493	6.66526622466755	6.45454301001138	6.7984928596927	6.56782166541963	6.90696972631682	5.9757062992841	6.34668732122241	6.37604804637121	6.51206434358717	6.87764644715798	6.58034169735831	8.01361333664582	6.27085647769709	6.55508711930212	5.8820100233369	6.97818491781376	6.54576813841974	6.64681177781991	6.22906209644752	6.8105084104902	8.34209211408536	7.98262091418929	7.12240452186287	6.61852274226061	6.63714365645822	5.92067843810699	6.53195546438569	5.90629288793607	7.38003074830043	6.88645975092247	6.85787924265106	6.8384174793627	7.74713296329512	6.7681544942594	6.86285675660174
1	205915792	205915792	6.66273703524559	6.8723772938334	6.39531293406337	6.7684005764529	7.18264371524194	5.92705298463951	7.24765837618911	6.5632707757502	6.45292340132385	6.37097843664391	6.47581827298806	6.80909235231493	6.66526622466755	6.45454301001138	6.7984928596927	6.56782166541963	6.90696972631682	5.9757062992841	6.34668732122241	6.37604804637121	6.51206434358717	6.87764644715798	6.58034169735831	8.01361333664582	6.27085647769709	6.55508711930212	5.8820100233369	6.97818491781376	6.54576813841974	6.64681177781991	6.22906209644752	6.8105084104902	8.34209211408536	7.98262091418929	7.12240452186287	6.61852274226061	6.63714365645822	5.92067843810699	6.53195546438569	5.90629288793607	7.38003074830043	6.88645975092247	6.85787924265106	6.8384174793627	7.74713296329512	6.7681544942594	6.86285675660174
1	206941459	206941459	6.66273703524559	6.8723772938334	6.39531293406337	6.7684005764529	7.18264371524194	5.92705298463951	7.24765837618911	6.5632707757502	6.45292340132385	6.37097843664391	6.47581827298806	6.80909235231493	6.66526622466755	6.45454301001138	6.7984928596927	6.56782166541963	6.90696972631682	5.9757062992841	6.34668732122241	6.37604804637121	6.51206434358717	6.87764644715798	6.58034169735831	8.01361333664582	6.27085647769709	6.55508711930212	5.8820100233369	6.97818491781376	6.54576813841974	6.64681177781991	6.22906209644752	6.8105084104902	8.34209211408536	7.98262091418929	7.12240452186287	6.61852274226061	6.63714365645822	5.92067843810699	6.53195546438569	5.90629288793607	7.38003074830043	6.88645975092247	6.85787924265106	6.8384174793627	7.74713296329512	6.7681544942594	6.86285675660174
1	207480087	207480087	6.66273703524559	6.8723772938334	6.39531293406337	6.7684005764529	7.18264371524194	5.92705298463951	7.24765837618911	6.5632707757502	6.45292340132385	6.37097843664391	6.47581827298806	6.80909235231493	6.66526622466755	6.45454301001138	6.7984928596927	6.56782166541963	6.90696972631682	5.9757062992841	6.34668732122241	6.37604804637121	6.51206434358717	6.87764644715798	6.58034169735831	8.01361333664582	6.27085647769709	6.55508711930212	5.8820100233369	6.97818491781376	6.54576813841974	6.64681177781991	6.22906209644752	6.8105084104902	8.34209211408536	7.98262091418929	7.12240452186287	6.61852274226061	6.63714365645822	5.92067843810699	6.53195546438569	5.90629288793607	7.38003074830043	6.88645975092247	6.85787924265106	6.8384174793627	7.74713296329512	6.7681544942594	6.86285675660174
1	208090090	208090090	6.66273703524559	6.8723772938334	6.39531293406337	6.7684005764529	7.18264371524194	5.92705298463951	7.24765837618911	6.5632707757502	6.45292340132385	6.37097843664391	6.47581827298806	6.80909235231493	6.66526622466755	6.45454301001138	6.7984928596927	6.56782166541963	6.90696972631682	5.9757062992841	6.34668732122241	6.37604804637121	6.51206434358717	6.87764644715798	6.58034169735831	8.01361333664582	6.27085647769709	6.55508711930212	5.8820100233369	6.97818491781376	6.54576813841974	6.64681177781991	6.22906209644752	6.8105084104902	8.34209211408536	7.98262091418929	7.12240452186287	6.61852274226061	6.63714365645822	5.92067843810699	6.53195546438569	5.90629288793607	7.38003074830043	6.88645975092247	6.85787924265106	6.8384174793627	7.74713296329512	6.7681544942594	6.86285675660174
1	208603812	208603812	6.66273703524559	6.8723772938334	6.39531293406337	6.7684005764529	7.18264371524194	5.92705298463951	7.24765837618911	6.5632707757502	6.45292340132385	6.37097843664391	6.47581827298806	6.80909235231493	6.66526622466755	6.45454301001138	6.7984928596927	6.56782166541963	6.90696972631682	5.9757062992841	6.34668732122241	6.37604804637121	6.51206434358717	6.87764644715798	6.58034169735831	8.01361333664582	6.27085647769709	6.55508711930212	5.8820100233369	6.97818491781376	6.54576813841974	6.64681177781991	6.22906209644752	6.8105084104902	8.34209211408536	7.98262091418929	7.12240452186287	6.61852274226061	6.63714365645822	5.92067843810699	6.53195546438569	5.90629288793607	7.38003074830043	6.88645975092247	6.85787924265106	6.8384174793627	7.74713296329512	6.7681544942594	6.86285675660174
1	209136854	209136854	6.66273703524559	6.8723772938334	6.39531293406337	6.7684005764529	7.18264371524194	5.92705298463951	7.24765837618911	6.5632707757502	6.45292340132385	6.37097843664391	6.47581827298806	6.80909235231493	6.66526622466755	6.45454301001138	6.7984928596927	6.56782166541963	6.90696972631682	5.9757062992841	6.34668732122241	6.37604804637121	6.51206434358717	6.87764644715798	6.58034169735831	8.01361333664582	6.27085647769709	6.55508711930212	5.8820100233369	6.97818491781376	6.54576813841974	6.64681177781991	6.22906209644752	6.8105084104902	8.34209211408536	7.98262091418929	7.12240452186287	6.61852274226061	6.63714365645822	5.92067843810699	6.53195546438569	5.90629288793607	7.38003074830043	6.88645975092247	6.85787924265106	6.8384174793627	7.74713296329512	6.7681544942594	6.86285675660174
1	209675409	209675409	6.66273703524559	6.8723772938334	6.39531293406337	6.7684005764529	7.18264371524194	5.92705298463951	7.24765837618911	6.5632707757502	6.45292340132385	6.37097843664391	6.47581827298806	6.80909235231493	6.66526622466755	6.45454301001138	6.7984928596927	6.56782166541963	6.90696972631682	5.9757062992841	6.34668732122241	6.37604804637121	6.51206434358717	6.87764644715798	6.58034169735831	8.01361333664582	6.27085647769709	6.55508711930212	5.8820100233369	6.97818491781376	6.54576813841974	6.64681177781991	6.22906209644752	6.8105084104902	8.34209211408536	7.98262091418929	7.12240452186287	6.61852274226061	6.63714365645822	5.92067843810699	6.53195546438569	5.90629288793607	7.38003074830043	6.88645975092247	6.85787924265106	6.8384174793627	7.74713296329512	6.7681544942594	6.86285675660174
1	210209516	210209516	6.66273703524559	6.8723772938334	6.39531293406337	6.7684005764529	7.18264371524194	5.92705298463951	7.24765837618911	6.5632707757502	6.45292340132385	6.37097843664391	6.47581827298806	6.80909235231493	6.66526622466755	6.45454301001138	6.7984928596927	6.56782166541963	6.90696972631682	5.9757062992841	6.34668732122241	6.37604804637121	6.51206434358717	6.87764644715798	6.58034169735831	8.01361333664582	6.27085647769709	6.55508711930212	5.8820100233369	6.97818491781376	6.54576813841974	6.64681177781991	6.22906209644752	6.8105084104902	8.34209211408536	7.98262091418929	7.12240452186287	6.61852274226061	6.63714365645822	5.92067843810699	6.53195546438569	5.90629288793607	7.38003074830043	6.88645975092247	6.85787924265106	6.8384174793627	7.74713296329512	6.7681544942594	6.86285675660174
1	210753871	210753871	6.66273703524559	6.8723772938334	6.39531293406337	6.7684005764529	7.18264371524194	5.92705298463951	7.24765837618911	6.5632707757502	6.45292340132385	6.37097843664391	6.47581827298806	6.80909235231493	6.66526622466755	6.45454301001138	6.7984928596927	6.56782166541963	6.90696972631682	6.91634216010551	6.34668732122241	6.37604804637121	6.51206434358717	6.87764644715798	6.58034169735831	8.01361333664582	6.27085647769709	6.55508711930212	5.8820100233369	6.97818491781376	6.54576813841974	6.64681177781991	6.22906209644752	6.8105084104902	8.34209211408536	7.98262091418929	7.12240452186287	6.61852274226061	6.63714365645822	5.92067843810699	6.53195546438569	5.90629288793607	7.38003074830043	6.88645975092247	6.85787924265106	6.8384174793627	7.74713296329512	6.7681544942594	6.86285675660174
1	211323557	211323557	6.66273703524559	6.8723772938334	6.39531293406337	6.7684005764529	7.18264371524194	5.92705298463951	7.24765837618911	6.5632707757502	6.45292340132385	6.37097843664391	6.47581827298806	6.80909235231493	6.66526622466755	6.45454301001138	6.7984928596927	6.56782166541963	6.90696972631682	6.91634216010551	6.34668732122241	6.37604804637121	6.51206434358717	6.87764644715798	6.58034169735831	8.01361333664582	6.27085647769709	6.55508711930212	5.8820100233369	6.97818491781376	6.54576813841974	6.64681177781991	6.22906209644752	6.8105084104902	8.34209211408536	7.98262091418929	7.12240452186287	6.61852274226061	6.63714365645822	5.92067843810699	6.53195546438569	5.90629288793607	7.38003074830043	6.88645975092247	6.85787924265106	6.8384174793627	7.74713296329512	6.7681544942594	6.86285675660174
1	211903097	211903097	6.66273703524559	6.8723772938334	6.39531293406337	6.7684005764529	7.18264371524194	5.92705298463951	7.24765837618911	6.5632707757502	6.45292340132385	6.37097843664391	6.47581827298806	6.80909235231493	6.66526622466755	6.45454301001138	6.7984928596927	6.56782166541963	6.90696972631682	6.91634216010551	6.34668732122241	6.37604804637121	6.51206434358717	6.87764644715798	6.58034169735831	8.01361333664582	6.27085647769709	6.55508711930212	5.8820100233369	6.97818491781376	6.54576813841974	6.64681177781991	6.22906209644752	6.8105084104902	8.34209211408536	7.98262091418929	7.12240452186287	6.61852274226061	6.63714365645822	5.92067843810699	6.53195546438569	5.90629288793607	7.38003074830043	6.88645975092247	6.85787924265106	6.8384174793627	7.74713296329512	6.7681544942594	6.86285675660174
1	212462719	212462719	6.66273703524559	6.8723772938334	6.39531293406337	6.7684005764529	7.18264371524194	5.92705298463951	7.24765837618911	6.5632707757502	6.45292340132385	6.37097843664391	6.47581827298806	6.80909235231493	6.66526622466755	6.45454301001138	6.7984928596927	6.56782166541963	6.90696972631682	6.91634216010551	6.34668732122241	6.37604804637121	6.51206434358717	6.87764644715798	6.58034169735831	8.01361333664582	6.27085647769709	6.55508711930212	5.8820100233369	6.97818491781376	6.54576813841974	6.64681177781991	6.22906209644752	6.8105084104902	8.34209211408536	7.98262091418929	7.12240452186287	6.61852274226061	6.63714365645822	5.92067843810699	6.53195546438569	5.90629288793607	7.38003074830043	6.88645975092247	6.85787924265106	6.8384174793627	7.74713296329512	6.7681544942594	6.86285675660174
1	213030587	213030587	6.66273703524559	6.8723772938334	6.39531293406337	6.7684005764529	7.18264371524194	5.92705298463951	7.24765837618911	6.5632707757502	6.45292340132385	6.37097843664391	6.47581827298806	6.80909235231493	6.66526622466755	6.45454301001138	6.7984928596927	6.56782166541963	6.90696972631682	6.91634216010551	6.34668732122241	6.37604804637121	6.51206434358717	6.87764644715798	6.58034169735831	8.01361333664582	6.27085647769709	6.55508711930212	5.8820100233369	6.97818491781376	6.54576813841974	6.64681177781991	6.22906209644752	6.8105084104902	8.34209211408536	7.98262091418929	7.12240452186287	6.61852274226061	6.63714365645822	5.92067843810699	6.53195546438569	5.90629288793607	7.38003074830043	6.88645975092247	6.85787924265106	6.8384174793627	7.74713296329512	6.7681544942594	6.86285675660174
1	213593663	213593663	6.66273703524559	6.8723772938334	6.39531293406337	6.7684005764529	7.18264371524194	5.92705298463951	7.24765837618911	6.5632707757502	6.45292340132385	6.37097843664391	6.47581827298806	6.80909235231493	6.66526622466755	6.45454301001138	6.7984928596927	6.56782166541963	6.90696972631682	6.91634216010551	6.34668732122241	6.37604804637121	6.51206434358717	6.87764644715798	6.58034169735831	8.01361333664582	6.27085647769709	6.55508711930212	5.8820100233369	6.97818491781376	6.54576813841974	6.64681177781991	6.22906209644752	6.8105084104902	8.34209211408536	7.98262091418929	7.12240452186287	6.61852274226061	6.63714365645822	5.92067843810699	6.53195546438569	5.90629288793607	7.38003074830043	6.88645975092247	6.85787924265106	6.8384174793627	7.74713296329512	6.7681544942594	6.86285675660174
1	214127585	214127585	6.66273703524559	6.8723772938334	6.39531293406337	6.7684005764529	7.18264371524194	5.92705298463951	7.24765837618911	6.5632707757502	6.45292340132385	6.37097843664391	6.47581827298806	6.80909235231493	6.66526622466755	6.45454301001138	6.7984928596927	6.56782166541963	6.90696972631682	6.91634216010551	6.34668732122241	6.37604804637121	6.51206434358717	6.87764644715798	6.58034169735831	8.01361333664582	6.27085647769709	6.55508711930212	5.8820100233369	6.97818491781376	6.54576813841974	6.64681177781991	6.22906209644752	6.8105084104902	8.34209211408536	7.98262091418929	7.12240452186287	6.61852274226061	6.63714365645822	5.92067843810699	6.53195546438569	5.90629288793607	7.38003074830043	6.88645975092247	6.85787924265106	6.8384174793627	7.74713296329512	6.7681544942594	6.86285675660174
1	214652073	214652073	6.66273703524559	6.8723772938334	6.39531293406337	6.7684005764529	7.18264371524194	5.92705298463951	7.24765837618911	6.5632707757502	6.45292340132385	6.37097843664391	6.47581827298806	6.80909235231493	6.66526622466755	6.45454301001138	6.7984928596927	6.56782166541963	6.90696972631682	6.91634216010551	6.34668732122241	6.37604804637121	6.51206434358717	6.87764644715798	6.58034169735831	8.01361333664582	6.27085647769709	6.55508711930212	5.8820100233369	6.97818491781376	6.54576813841974	6.64681177781991	6.22906209644752	6.8105084104902	8.34209211408536	7.98262091418929	7.12240452186287	6.61852274226061	6.63714365645822	5.92067843810699	6.53195546438569	5.90629288793607	7.38003074830043	6.88645975092247	6.85787924265106	6.8384174793627	7.74713296329512	6.7681544942594	6.86285675660174
1	215199454	215199454	6.66273703524559	6.8723772938334	6.39531293406337	6.7684005764529	7.18264371524194	5.92705298463951	7.24765837618911	6.5632707757502	6.45292340132385	6.37097843664391	6.47581827298806	6.80909235231493	6.66526622466755	6.45454301001138	6.7984928596927	6.56782166541963	6.90696972631682	6.91634216010551	6.34668732122241	6.37604804637121	6.51206434358717	6.87764644715798	6.58034169735831	8.01361333664582	6.27085647769709	6.55508711930212	5.8820100233369	6.97818491781376	6.54576813841974	6.64681177781991	6.22906209644752	6.8105084104902	8.34209211408536	7.98262091418929	7.12240452186287	6.61852274226061	6.63714365645822	5.92067843810699	6.53195546438569	5.90629288793607	7.38003074830043	6.88645975092247	6.85787924265106	6.8384174793627	7.74713296329512	6.7681544942594	6.86285675660174
1	215740043	215740043	6.66273703524559	6.8723772938334	6.39531293406337	6.7684005764529	7.18264371524194	5.92705298463951	7.24765837618911	6.5632707757502	6.45292340132385	6.37097843664391	6.47581827298806	6.80909235231493	6.66526622466755	6.45454301001138	6.7984928596927	6.56782166541963	6.90696972631682	6.91634216010551	6.34668732122241	6.37604804637121	6.51206434358717	6.87764644715798	6.58034169735831	8.01361333664582	6.27085647769709	6.55508711930212	5.8820100233369	6.97818491781376	6.54576813841974	6.64681177781991	6.22906209644752	6.8105084104902	8.34209211408536	7.98262091418929	7.12240452186287	6.61852274226061	6.63714365645822	5.92067843810699	6.53195546438569	5.90629288793607	7.38003074830043	6.88645975092247	6.85787924265106	6.8384174793627	7.74713296329512	6.7681544942594	6.86285675660174
1	216273765	216273765	6.66273703524559	6.8723772938334	6.39531293406337	6.7684005764529	7.18264371524194	5.92705298463951	7.24765837618911	6.5632707757502	6.45292340132385	6.37097843664391	6.47581827298806	6.80909235231493	6.66526622466755	6.45454301001138	6.7984928596927	6.56782166541963	6.90696972631682	6.91634216010551	6.34668732122241	6.37604804637121	6.51206434358717	6.87764644715798	6.58034169735831	8.01361333664582	6.27085647769709	6.55508711930212	5.8820100233369	6.97818491781376	6.54576813841974	6.64681177781991	6.22906209644752	6.8105084104902	8.34209211408536	7.98262091418929	7.12240452186287	6.61852274226061	6.63714365645822	5.92067843810699	6.53195546438569	5.90629288793607	7.38003074830043	6.88645975092247	6.85787924265106	6.8384174793627	7.74713296329512	6.7681544942594	6.86285675660174
1	216801060	216801060	6.66273703524559	6.8723772938334	6.39531293406337	6.7684005764529	7.18264371524194	5.92705298463951	7.24765837618911	6.5632707757502	6.45292340132385	6.37097843664391	6.47581827298806	6.80909235231493	6.66526622466755	6.45454301001138	6.7984928596927	6.56782166541963	6.90696972631682	6.91634216010551	6.34668732122241	6.37604804637121	6.51206434358717	6.87764644715798	6.58034169735831	8.01361333664582	6.27085647769709	6.55508711930212	5.8820100233369	6.97818491781376	6.54576813841974	6.64681177781991	6.22906209644752	6.8105084104902	8.34209211408536	7.98262091418929	7.12240452186287	6.61852274226061	6.63714365645822	5.92067843810699	6.53195546438569	5.90629288793607	7.38003074830043	6.88645975092247	6.85787924265106	6.8384174793627	7.74713296329512	6.7681544942594	6.86285675660174
1	217315246	217315246	6.66273703524559	6.8723772938334	6.39531293406337	6.7684005764529	7.18264371524194	5.92705298463951	7.24765837618911	6.5632707757502	6.45292340132385	6.37097843664391	6.47581827298806	6.80909235231493	6.66526622466755	6.45454301001138	6.7984928596927	6.56782166541963	6.90696972631682	6.91634216010551	6.34668732122241	6.37604804637121	6.51206434358717	6.87764644715798	6.58034169735831	8.01361333664582	6.27085647769709	6.55508711930212	5.8820100233369	6.97818491781376	6.54576813841974	6.64681177781991	6.22906209644752	6.8105084104902	8.34209211408536	7.98262091418929	7.12240452186287	6.61852274226061	6.63714365645822	5.92067843810699	6.53195546438569	5.90629288793607	7.38003074830043	6.88645975092247	6.85787924265106	6.8384174793627	7.74713296329512	6.7681544942594	6.86285675660174
1	217851577	217851577	6.66273703524559	6.8723772938334	6.39531293406337	6.7684005764529	7.18264371524194	5.92705298463951	7.24765837618911	6.5632707757502	6.45292340132385	6.37097843664391	6.47581827298806	6.80909235231493	6.66526622466755	6.45454301001138	6.7984928596927	6.56782166541963	6.90696972631682	6.91634216010551	6.34668732122241	6.37604804637121	6.51206434358717	6.87764644715798	6.58034169735831	8.01361333664582	6.27085647769709	6.55508711930212	5.8820100233369	6.97818491781376	6.54576813841974	6.64681177781991	6.22906209644752	6.8105084104902	8.34209211408536	7.98262091418929	7.12240452186287	6.61852274226061	6.63714365645822	5.92067843810699	6.53195546438569	5.90629288793607	7.38003074830043	6.88645975092247	6.85787924265106	6.8384174793627	7.74713296329512	6.7681544942594	6.86285675660174
1	218390083	218390083	6.66273703524559	6.8723772938334	6.39531293406337	6.7684005764529	7.18264371524194	5.92705298463951	7.24765837618911	6.5632707757502	6.45292340132385	6.37097843664391	6.47581827298806	6.80909235231493	6.66526622466755	6.45454301001138	6.7984928596927	6.56782166541963	6.90696972631682	6.91634216010551	6.34668732122241	6.37604804637121	6.51206434358717	6.87764644715798	6.58034169735831	8.01361333664582	6.27085647769709	6.55508711930212	5.8820100233369	6.97818491781376	6.54576813841974	6.64681177781991	6.22906209644752	6.8105084104902	8.34209211408536	7.98262091418929	7.12240452186287	6.61852274226061	6.63714365645822	5.92067843810699	6.53195546438569	5.90629288793607	7.38003074830043	6.88645975092247	6.85787924265106	6.8384174793627	7.74713296329512	6.7681544942594	6.86285675660174
1	218933669	218933669	6.66273703524559	6.8723772938334	6.39531293406337	6.7684005764529	7.18264371524194	5.92705298463951	7.24765837618911	6.5632707757502	6.45292340132385	6.37097843664391	6.47581827298806	6.80909235231493	6.66526622466755	6.45454301001138	6.7984928596927	6.56782166541963	6.90696972631682	6.91634216010551	6.34668732122241	6.37604804637121	6.51206434358717	6.87764644715798	6.58034169735831	8.01361333664582	6.27085647769709	6.55508711930212	5.8820100233369	6.97818491781376	6.54576813841974	6.64681177781991	6.22906209644752	6.8105084104902	8.34209211408536	7.98262091418929	7.12240452186287	6.61852274226061	6.63714365645822	5.92067843810699	6.53195546438569	5.90629288793607	7.38003074830043	6.88645975092247	6.85787924265106	6.8384174793627	7.74713296329512	6.7681544942594	6.86285675660174
1	219457932	219457932	6.66273703524559	6.8723772938334	6.39531293406337	6.7684005764529	7.18264371524194	5.92705298463951	7.24765837618911	6.5632707757502	6.45292340132385	6.37097843664391	6.47581827298806	6.80909235231493	6.66526622466755	6.45454301001138	6.7984928596927	6.56782166541963	6.90696972631682	6.91634216010551	6.34668732122241	6.37604804637121	6.51206434358717	6.87764644715798	6.58034169735831	8.01361333664582	6.27085647769709	6.55508711930212	5.8820100233369	6.97818491781376	6.54576813841974	6.64681177781991	6.22906209644752	6.8105084104902	8.34209211408536	7.98262091418929	7.12240452186287	6.61852274226061	6.63714365645822	5.92067843810699	6.53195546438569	5.90629288793607	7.38003074830043	6.88645975092247	6.85787924265106	6.8384174793627	7.74713296329512	6.7681544942594	6.86285675660174
1	220007585	220007585	6.66273703524559	6.8723772938334	6.39531293406337	6.7684005764529	7.18264371524194	5.92705298463951	7.24765837618911	6.5632707757502	6.45292340132385	6.37097843664391	6.47581827298806	6.80909235231493	6.66526622466755	6.45454301001138	6.7984928596927	6.56782166541963	6.90696972631682	6.91634216010551	6.34668732122241	6.37604804637121	6.51206434358717	6.87764644715798	6.58034169735831	8.01361333664582	6.27085647769709	6.55508711930212	5.8820100233369	6.97818491781376	6.54576813841974	6.64681177781991	6.22906209644752	6.8105084104902	8.34209211408536	7.98262091418929	7.12240452186287	6.61852274226061	6.63714365645822	5.92067843810699	6.53195546438569	5.90629288793607	7.38003074830043	6.88645975092247	6.85787924265106	6.8384174793627	7.74713296329512	6.7681544942594	6.86285675660174
1	220582350	220582350	6.66273703524559	6.8723772938334	6.39531293406337	6.7684005764529	7.18264371524194	5.92705298463951	7.24765837618911	6.5632707757502	6.45292340132385	6.37097843664391	6.47581827298806	6.80909235231493	6.66526622466755	6.45454301001138	6.7984928596927	6.56782166541963	6.90696972631682	6.91634216010551	6.34668732122241	6.37604804637121	6.51206434358717	6.87764644715798	6.58034169735831	8.01361333664582	6.27085647769709	6.55508711930212	5.8820100233369	6.97818491781376	6.54576813841974	6.64681177781991	6.22906209644752	6.8105084104902	8.34209211408536	7.98262091418929	7.12240452186287	6.61852274226061	6.63714365645822	5.92067843810699	6.53195546438569	5.90629288793607	7.38003074830043	6.88645975092247	6.85787924265106	6.8384174793627	7.74713296329512	6.7681544942594	6.86285675660174
1	221125133	221125133	6.66273703524559	6.8723772938334	6.39531293406337	6.7684005764529	7.18264371524194	5.92705298463951	7.24765837618911	6.5632707757502	6.45292340132385	6.37097843664391	6.47581827298806	6.80909235231493	6.66526622466755	6.45454301001138	6.7984928596927	6.56782166541963	6.90696972631682	6.91634216010551	6.34668732122241	6.37604804637121	6.51206434358717	6.87764644715798	6.58034169735831	8.01361333664582	6.27085647769709	6.55508711930212	5.8820100233369	6.97818491781376	6.54576813841974	6.64681177781991	6.22906209644752	6.8105084104902	8.34209211408536	7.98262091418929	7.12240452186287	6.61852274226061	6.63714365645822	5.92067843810699	6.53195546438569	5.90629288793607	7.38003074830043	6.88645975092247	6.85787924265106	6.8384174793627	7.74713296329512	6.7681544942594	6.86285675660174
1	221665670	221665670	6.66273703524559	6.8723772938334	6.39531293406337	6.7684005764529	7.18264371524194	5.92705298463951	7.24765837618911	6.5632707757502	6.45292340132385	6.37097843664391	6.47581827298806	6.80909235231493	6.66526622466755	6.45454301001138	6.7984928596927	6.56782166541963	6.90696972631682	6.91634216010551	6.34668732122241	6.37604804637121	6.51206434358717	6.87764644715798	6.58034169735831	8.01361333664582	6.27085647769709	6.55508711930212	5.8820100233369	6.97818491781376	6.54576813841974	6.64681177781991	6.22906209644752	6.8105084104902	8.34209211408536	7.98262091418929	7.12240452186287	6.61852274226061	6.63714365645822	5.92067843810699	6.53195546438569	5.90629288793607	7.38003074830043	6.88645975092247	6.85787924265106	6.8384174793627	7.74713296329512	6.7681544942594	6.86285675660174
1	222196518	222196518	6.66273703524559	6.8723772938334	6.39531293406337	6.7684005764529	7.18264371524194	5.92705298463951	7.24765837618911	6.5632707757502	6.45292340132385	6.37097843664391	6.47581827298806	6.80909235231493	6.66526622466755	6.45454301001138	6.7984928596927	6.56782166541963	6.90696972631682	6.91634216010551	6.34668732122241	6.37604804637121	6.51206434358717	6.87764644715798	6.58034169735831	8.01361333664582	6.27085647769709	6.55508711930212	5.8820100233369	6.97818491781376	6.54576813841974	6.64681177781991	6.22906209644752	6.8105084104902	8.34209211408536	7.98262091418929	7.12240452186287	6.61852274226061	6.63714365645822	5.92067843810699	6.53195546438569	5.90629288793607	7.38003074830043	6.88645975092247	6.85787924265106	6.8384174793627	7.74713296329512	6.7681544942594	6.86285675660174
1	222780181	222780181	6.66273703524559	6.8723772938334	6.39531293406337	6.7684005764529	7.18264371524194	5.92705298463951	7.24765837618911	6.5632707757502	6.45292340132385	6.37097843664391	6.47581827298806	6.80909235231493	6.66526622466755	6.45454301001138	6.7984928596927	6.56782166541963	6.90696972631682	6.91634216010551	6.34668732122241	6.37604804637121	6.51206434358717	6.87764644715798	6.58034169735831	8.01361333664582	6.27085647769709	6.55508711930212	5.8820100233369	6.97818491781376	6.54576813841974	6.64681177781991	6.22906209644752	6.8105084104902	8.34209211408536	7.98262091418929	7.12240452186287	6.61852274226061	6.63714365645822	5.92067843810699	6.53195546438569	5.90629288793607	7.38003074830043	6.88645975092247	6.85787924265106	6.8384174793627	7.74713296329512	6.7681544942594	6.86285675660174
1	223333671	223333671	6.66273703524559	6.8723772938334	6.39531293406337	6.7684005764529	7.18264371524194	5.92705298463951	7.24765837618911	6.5632707757502	6.45292340132385	6.37097843664391	6.47581827298806	6.80909235231493	6.66526622466755	6.45454301001138	6.7984928596927	6.56782166541963	6.90696972631682	6.91634216010551	6.34668732122241	6.37604804637121	6.51206434358717	6.87764644715798	6.58034169735831	8.01361333664582	6.27085647769709	6.55508711930212	5.8820100233369	6.97818491781376	6.54576813841974	6.64681177781991	6.22906209644752	6.8105084104902	8.34209211408536	7.98262091418929	7.12240452186287	6.61852274226061	6.63714365645822	5.92067843810699	6.53195546438569	5.90629288793607	7.38003074830043	6.88645975092247	6.85787924265106	6.8384174793627	7.74713296329512	6.7681544942594	6.86285675660174
1	223962622	223962622	6.66273703524559	6.8723772938334	6.39531293406337	6.7684005764529	7.18264371524194	5.92705298463951	7.24765837618911	6.5632707757502	6.45292340132385	6.37097843664391	6.47581827298806	6.80909235231493	6.66526622466755	6.45454301001138	6.7984928596927	6.56782166541963	6.90696972631682	6.91634216010551	6.34668732122241	6.37604804637121	6.51206434358717	6.87764644715798	6.58034169735831	8.01361333664582	6.27085647769709	6.55508711930212	5.8820100233369	6.97818491781376	6.54576813841974	6.64681177781991	6.22906209644752	6.8105084104902	8.34209211408536	7.98262091418929	7.12240452186287	6.61852274226061	6.63714365645822	5.92067843810699	6.53195546438569	5.90629288793607	7.38003074830043	6.88645975092247	6.85787924265106	6.8384174793627	7.74713296329512	6.7681544942594	6.86285675660174
1	224669215	224669215	6.66273703524559	6.8723772938334	6.39531293406337	6.7684005764529	7.18264371524194	5.92705298463951	7.24765837618911	6.5632707757502	6.45292340132385	6.37097843664391	6.47581827298806	6.80909235231493	6.66526622466755	6.45454301001138	6.7984928596927	6.56782166541963	6.90696972631682	6.91634216010551	6.34668732122241	6.37604804637121	6.51206434358717	6.87764644715798	6.58034169735831	8.01361333664582	6.27085647769709	6.55508711930212	5.8820100233369	6.97818491781376	6.54576813841974	6.64681177781991	6.22906209644752	6.8105084104902	8.34209211408536	7.98262091418929	7.12240452186287	6.61852274226061	6.63714365645822	5.92067843810699	6.53195546438569	5.90629288793607	7.38003074830043	6.88645975092247	6.85787924265106	6.8384174793627	7.74713296329512	6.7681544942594	6.86285675660174
1	225218729	225218729	6.66273703524559	6.8723772938334	6.39531293406337	6.7684005764529	7.18264371524194	5.92705298463951	7.24765837618911	6.5632707757502	6.45292340132385	6.37097843664391	6.47581827298806	6.80909235231493	6.66526622466755	6.45454301001138	6.7984928596927	6.56782166541963	6.90696972631682	6.91634216010551	6.34668732122241	6.37604804637121	6.51206434358717	6.87764644715798	6.58034169735831	8.01361333664582	6.27085647769709	6.55508711930212	5.8820100233369	6.97818491781376	6.54576813841974	6.64681177781991	6.22906209644752	6.8105084104902	8.34209211408536	7.98262091418929	7.12240452186287	6.61852274226061	6.63714365645822	5.92067843810699	6.53195546438569	5.90629288793607	7.38003074830043	6.88645975092247	6.85787924265106	6.8384174793627	7.74713296329512	6.7681544942594	6.86285675660174
1	225798513	225798513	6.66273703524559	6.8723772938334	6.39531293406337	6.7684005764529	7.18264371524194	5.92705298463951	7.24765837618911	6.5632707757502	6.45292340132385	6.37097843664391	6.47581827298806	6.80909235231493	6.66526622466755	6.45454301001138	6.7984928596927	6.56782166541963	6.90696972631682	6.91634216010551	6.34668732122241	6.37604804637121	6.51206434358717	6.87764644715798	6.58034169735831	8.01361333664582	6.27085647769709	6.55508711930212	5.8820100233369	6.97818491781376	6.54576813841974	6.64681177781991	6.22906209644752	6.8105084104902	8.34209211408536	7.98262091418929	7.12240452186287	6.61852274226061	6.63714365645822	5.92067843810699	6.53195546438569	5.90629288793607	7.38003074830043	6.88645975092247	6.85787924265106	6.8384174793627	7.74713296329512	6.7681544942594	6.86285675660174
1	226389464	226389464	6.66273703524559	6.8723772938334	6.39531293406337	6.7684005764529	7.18264371524194	5.92705298463951	7.24765837618911	6.5632707757502	6.45292340132385	6.37097843664391	6.47581827298806	6.80909235231493	6.66526622466755	6.45454301001138	6.7984928596927	6.56782166541963	6.90696972631682	6.91634216010551	6.34668732122241	6.37604804637121	6.51206434358717	6.87764644715798	6.58034169735831	8.01361333664582	6.27085647769709	6.55508711930212	5.8820100233369	6.97818491781376	6.54576813841974	6.64681177781991	6.22906209644752	6.8105084104902	8.34209211408536	7.98262091418929	7.12240452186287	6.61852274226061	6.63714365645822	5.92067843810699	6.53195546438569	5.90629288793607	7.38003074830043	6.88645975092247	6.85787924265106	6.8384174793627	7.74713296329512	6.7681544942594	6.86285675660174
1	226936983	226936983	6.66273703524559	6.8723772938334	6.39531293406337	6.7684005764529	7.18264371524194	5.92705298463951	7.24765837618911	6.5632707757502	6.45292340132385	6.37097843664391	6.47581827298806	6.80909235231493	6.66526622466755	6.45454301001138	6.7984928596927	6.56782166541963	6.90696972631682	6.91634216010551	6.34668732122241	6.37604804637121	6.51206434358717	6.87764644715798	6.58034169735831	8.01361333664582	6.27085647769709	6.55508711930212	5.8820100233369	6.97818491781376	6.54576813841974	6.64681177781991	6.22906209644752	6.8105084104902	8.34209211408536	7.98262091418929	7.12240452186287	6.61852274226061	6.63714365645822	5.92067843810699	6.53195546438569	5.90629288793607	7.38003074830043	6.88645975092247	6.85787924265106	6.8384174793627	7.74713296329512	6.7681544942594	6.86285675660174
1	227492636	227492636	6.66273703524559	6.8723772938334	6.39531293406337	6.7684005764529	7.18264371524194	5.92705298463951	7.24765837618911	6.5632707757502	6.45292340132385	6.37097843664391	6.47581827298806	6.80909235231493	6.66526622466755	6.45454301001138	6.7984928596927	6.56782166541963	6.90696972631682	6.91634216010551	6.97195134174212	6.37604804637121	6.51206434358717	6.87764644715798	6.58034169735831	8.01361333664582	6.27085647769709	6.55508711930212	5.8820100233369	6.97818491781376	6.54576813841974	6.64681177781991	6.22906209644752	6.8105084104902	8.34209211408536	7.98262091418929	7.12240452186287	6.61852274226061	6.63714365645822	5.92067843810699	6.53195546438569	5.90629288793607	7.38003074830043	6.88645975092247	6.85787924265106	6.8384174793627	7.74713296329512	6.7681544942594	6.86285675660174
1	228074772	228074772	6.66273703524559	6.8723772938334	6.39531293406337	6.7684005764529	7.18264371524194	5.92705298463951	7.24765837618911	6.5632707757502	6.45292340132385	6.37097843664391	6.47581827298806	6.80909235231493	6.66526622466755	6.45454301001138	6.7984928596927	6.56782166541963	6.90696972631682	6.91634216010551	6.97195134174212	6.37604804637121	6.51206434358717	6.87764644715798	6.58034169735831	8.01361333664582	6.27085647769709	6.55508711930212	5.8820100233369	6.97818491781376	6.54576813841974	6.64681177781991	6.22906209644752	6.8105084104902	8.34209211408536	7.98262091418929	7.12240452186287	6.61852274226061	6.63714365645822	5.92067843810699	6.53195546438569	5.90629288793607	7.38003074830043	6.88645975092247	6.85787924265106	6.8384174793627	7.74713296329512	6.7681544942594	6.86285675660174
1	228616664	228616664	6.66273703524559	6.8723772938334	6.39531293406337	6.7684005764529	7.18264371524194	5.92705298463951	7.24765837618911	6.5632707757502	6.45292340132385	6.37097843664391	6.47581827298806	6.80909235231493	6.66526622466755	6.45454301001138	6.7984928596927	6.56782166541963	6.90696972631682	6.91634216010551	6.97195134174212	6.37604804637121	6.51206434358717	6.87764644715798	6.58034169735831	8.01361333664582	6.27085647769709	6.55508711930212	5.8820100233369	6.97818491781376	6.54576813841974	6.64681177781991	6.22906209644752	6.8105084104902	8.34209211408536	7.98262091418929	7.12240452186287	6.61852274226061	6.63714365645822	5.92067843810699	6.53195546438569	5.90629288793607	7.38003074830043	6.88645975092247	6.85787924265106	6.8384174793627	7.74713296329512	6.7681544942594	6.86285675660174
1	229205320	229205320	6.66273703524559	6.8723772938334	6.39531293406337	6.7684005764529	7.18264371524194	5.92705298463951	7.24765837618911	6.5632707757502	6.45292340132385	6.37097843664391	6.47581827298806	6.80909235231493	6.66526622466755	6.45454301001138	6.7984928596927	6.56782166541963	6.90696972631682	6.91634216010551	6.97195134174212	6.37604804637121	6.51206434358717	6.87764644715798	6.58034169735831	8.01361333664582	6.27085647769709	6.55508711930212	5.8820100233369	6.97818491781376	6.54576813841974	6.64681177781991	6.22906209644752	6.8105084104902	8.34209211408536	7.98262091418929	7.12240452186287	6.61852274226061	6.63714365645822	5.92067843810699	6.53195546438569	5.90629288793607	7.38003074830043	6.88645975092247	6.85787924265106	6.8384174793627	7.74713296329512	6.7681544942594	6.86285675660174
1	229760926	229760926	6.66273703524559	6.8723772938334	6.39531293406337	6.7684005764529	7.18264371524194	5.92705298463951	7.24765837618911	6.5632707757502	6.45292340132385	6.37097843664391	6.47581827298806	6.80909235231493	6.66526622466755	6.45454301001138	6.7984928596927	6.56782166541963	6.90696972631682	6.91634216010551	6.97195134174212	6.37604804637121	6.51206434358717	6.87764644715798	6.58034169735831	8.01361333664582	6.27085647769709	6.55508711930212	5.8820100233369	6.97818491781376	6.54576813841974	6.64681177781991	6.22906209644752	6.8105084104902	8.34209211408536	7.98262091418929	7.12240452186287	6.61852274226061	6.63714365645822	5.92067843810699	6.53195546438569	5.90629288793607	7.38003074830043	6.88645975092247	6.85787924265106	6.8384174793627	7.74713296329512	6.7681544942594	6.86285675660174
1	230291982	230291982	6.66273703524559	6.8723772938334	6.39531293406337	6.7684005764529	7.18264371524194	5.92705298463951	7.24765837618911	6.5632707757502	6.45292340132385	6.37097843664391	6.47581827298806	6.80909235231493	6.66526622466755	6.45454301001138	6.7984928596927	6.56782166541963	6.90696972631682	6.91634216010551	6.97195134174212	6.37604804637121	6.51206434358717	6.87764644715798	6.58034169735831	8.01361333664582	6.27085647769709	6.55508711930212	5.8820100233369	6.97818491781376	6.54576813841974	6.64681177781991	6.22906209644752	6.8105084104902	8.34209211408536	7.98262091418929	7.12240452186287	6.61852274226061	6.63714365645822	5.92067843810699	6.53195546438569	5.90629288793607	7.38003074830043	6.88645975092247	6.85787924265106	6.8384174793627	7.74713296329512	6.7681544942594	6.86285675660174
1	230833226	230833226	6.66273703524559	6.8723772938334	6.39531293406337	6.7684005764529	7.18264371524194	5.92705298463951	7.24765837618911	6.5632707757502	6.45292340132385	6.37097843664391	6.47581827298806	6.80909235231493	6.66526622466755	6.45454301001138	6.7984928596927	6.56782166541963	6.90696972631682	6.91634216010551	6.97195134174212	6.37604804637121	6.51206434358717	6.87764644715798	6.58034169735831	8.01361333664582	6.27085647769709	6.55508711930212	5.8820100233369	6.97818491781376	6.54576813841974	6.64681177781991	6.22906209644752	6.8105084104902	8.34209211408536	7.98262091418929	7.12240452186287	6.61852274226061	6.63714365645822	5.92067843810699	6.53195546438569	5.90629288793607	7.38003074830043	6.88645975092247	6.85787924265106	6.8384174793627	7.74713296329512	6.7681544942594	6.86285675660174
1	231371288	231371288	6.66273703524559	6.8723772938334	6.39531293406337	6.7684005764529	7.18264371524194	5.92705298463951	7.24765837618911	6.5632707757502	6.45292340132385	6.37097843664391	6.47581827298806	6.80909235231493	6.66526622466755	6.45454301001138	6.7984928596927	6.56782166541963	6.90696972631682	6.91634216010551	6.97195134174212	6.37604804637121	6.51206434358717	6.87764644715798	6.58034169735831	8.01361333664582	6.27085647769709	6.55508711930212	5.8820100233369	6.97818491781376	6.54576813841974	6.64681177781991	6.22906209644752	6.8105084104902	8.34209211408536	7.98262091418929	7.12240452186287	6.61852274226061	6.63714365645822	5.92067843810699	6.53195546438569	5.90629288793607	7.38003074830043	6.88645975092247	6.85787924265106	6.8384174793627	7.74713296329512	6.7681544942594	6.86285675660174
1	231929655	231929655	6.66273703524559	6.8723772938334	6.39531293406337	6.7684005764529	7.18264371524194	5.92705298463951	7.24765837618911	6.5632707757502	6.45292340132385	6.37097843664391	6.47581827298806	6.80909235231493	6.66526622466755	6.45454301001138	6.7984928596927	6.56782166541963	6.90696972631682	6.91634216010551	6.97195134174212	6.37604804637121	6.51206434358717	6.87764644715798	6.58034169735831	8.01361333664582	6.27085647769709	6.55508711930212	5.8820100233369	6.97818491781376	6.54576813841974	6.64681177781991	6.22906209644752	6.8105084104902	8.34209211408536	7.98262091418929	7.12240452186287	6.61852274226061	6.63714365645822	5.92067843810699	6.53195546438569	5.90629288793607	7.38003074830043	6.88645975092247	6.85787924265106	6.8384174793627	7.74713296329512	6.7681544942594	6.86285675660174
1	232482890	232482890	6.66273703524559	6.8723772938334	6.39531293406337	6.7684005764529	7.18264371524194	5.92705298463951	7.24765837618911	6.5632707757502	6.45292340132385	6.37097843664391	6.47581827298806	6.80909235231493	6.66526622466755	6.45454301001138	6.7984928596927	6.56782166541963	6.90696972631682	6.91634216010551	6.97195134174212	6.37604804637121	6.51206434358717	6.87764644715798	6.58034169735831	8.01361333664582	6.27085647769709	6.55508711930212	5.8820100233369	6.97818491781376	6.54576813841974	6.64681177781991	6.22906209644752	6.8105084104902	8.34209211408536	7.98262091418929	7.12240452186287	6.61852274226061	6.63714365645822	5.92067843810699	6.53195546438569	5.90629288793607	7.38003074830043	6.88645975092247	6.85787924265106	6.8384174793627	7.74713296329512	6.7681544942594	6.86285675660174
1	233012405	233012405	6.66273703524559	6.8723772938334	6.39531293406337	6.7684005764529	7.18264371524194	5.92705298463951	7.24765837618911	6.5632707757502	6.45292340132385	6.37097843664391	6.47581827298806	6.80909235231493	6.66526622466755	6.45454301001138	6.7984928596927	6.56782166541963	6.90696972631682	6.91634216010551	6.97195134174212	6.37604804637121	6.51206434358717	6.87764644715798	6.58034169735831	8.01361333664582	6.27085647769709	6.55508711930212	5.8820100233369	6.97818491781376	6.54576813841974	6.64681177781991	6.22906209644752	6.8105084104902	8.34209211408536	7.98262091418929	7.12240452186287	6.61852274226061	6.63714365645822	5.92067843810699	6.53195546438569	5.90629288793607	7.38003074830043	6.88645975092247	6.85787924265106	6.8384174793627	7.74713296329512	6.7681544942594	6.86285675660174
1	233545900	233545900	6.66273703524559	6.8723772938334	6.39531293406337	6.7684005764529	7.18264371524194	5.92705298463951	7.24765837618911	6.5632707757502	6.45292340132385	6.37097843664391	6.47581827298806	6.80909235231493	6.66526622466755	6.45454301001138	6.7984928596927	6.56782166541963	6.90696972631682	6.91634216010551	6.97195134174212	6.37604804637121	6.51206434358717	6.87764644715798	6.58034169735831	8.01361333664582	6.27085647769709	6.55508711930212	5.8820100233369	6.97818491781376	6.54576813841974	6.64681177781991	6.22906209644752	6.8105084104902	8.34209211408536	7.98262091418929	7.12240452186287	6.61852274226061	6.63714365645822	5.92067843810699	6.53195546438569	5.90629288793607	7.38003074830043	6.88645975092247	6.85787924265106	6.8384174793627	7.74713296329512	6.7681544942594	6.86285675660174
1	234092162	234092162	6.66273703524559	6.8723772938334	6.39531293406337	6.7684005764529	7.18264371524194	5.92705298463951	7.24765837618911	6.5632707757502	6.45292340132385	6.37097843664391	6.47581827298806	6.80909235231493	6.66526622466755	6.45454301001138	6.7984928596927	6.56782166541963	6.90696972631682	6.91634216010551	6.97195134174212	6.37604804637121	6.51206434358717	6.87764644715798	6.58034169735831	8.01361333664582	6.27085647769709	6.55508711930212	5.8820100233369	6.97818491781376	6.54576813841974	6.64681177781991	6.22906209644752	6.8105084104902	8.34209211408536	7.98262091418929	7.12240452186287	6.61852274226061	6.63714365645822	5.92067843810699	6.53195546438569	5.90629288793607	7.38003074830043	6.88645975092247	6.85787924265106	6.8384174793627	7.74713296329512	6.7681544942594	6.86285675660174
1	234635499	234635499	6.66273703524559	6.8723772938334	6.39531293406337	6.7684005764529	7.18264371524194	5.92705298463951	7.24765837618911	6.5632707757502	6.45292340132385	6.37097843664391	6.47581827298806	6.80909235231493	6.66526622466755	6.45454301001138	6.7984928596927	6.56782166541963	6.90696972631682	6.91634216010551	6.97195134174212	6.37604804637121	6.51206434358717	6.87764644715798	6.58034169735831	8.01361333664582	6.27085647769709	6.55508711930212	5.8820100233369	6.97818491781376	6.54576813841974	6.64681177781991	6.22906209644752	6.8105084104902	8.34209211408536	7.98262091418929	7.12240452186287	6.61852274226061	6.63714365645822	6.76440247287253	6.53195546438569	5.90629288793607	7.38003074830043	6.88645975092247	6.85787924265106	6.8384174793627	7.74713296329512	6.7681544942594	6.86285675660174
1	235250394	235250394	6.66273703524559	6.8723772938334	6.39531293406337	6.7684005764529	7.18264371524194	5.92705298463951	7.24765837618911	6.5632707757502	6.45292340132385	6.37097843664391	6.47581827298806	6.80909235231493	6.66526622466755	6.45454301001138	6.7984928596927	6.56782166541963	6.90696972631682	6.91634216010551	6.97195134174212	6.37604804637121	6.51206434358717	6.87764644715798	6.58034169735831	8.01361333664582	6.27085647769709	6.55508711930212	5.8820100233369	6.97818491781376	6.54576813841974	6.64681177781991	6.22906209644752	6.8105084104902	8.34209211408536	7.98262091418929	7.12240452186287	6.61852274226061	6.63714365645822	6.76440247287253	6.53195546438569	5.90629288793607	7.38003074830043	6.88645975092247	6.85787924265106	6.8384174793627	7.74713296329512	6.7681544942594	6.86285675660174
1	235843116	235843116	6.66273703524559	6.8723772938334	6.39531293406337	6.7684005764529	7.18264371524194	5.92705298463951	7.24765837618911	6.5632707757502	6.45292340132385	6.37097843664391	6.47581827298806	6.80909235231493	6.66526622466755	6.45454301001138	6.7984928596927	6.56782166541963	6.90696972631682	6.91634216010551	6.97195134174212	6.37604804637121	6.51206434358717	6.87764644715798	6.58034169735831	8.01361333664582	6.27085647769709	6.55508711930212	5.8820100233369	6.97818491781376	6.54576813841974	6.64681177781991	6.22906209644752	6.8105084104902	8.34209211408536	7.98262091418929	7.12240452186287	6.61852274226061	6.63714365645822	6.76440247287253	6.53195546438569	5.90629288793607	7.38003074830043	6.88645975092247	6.85787924265106	6.8384174793627	7.74713296329512	6.7681544942594	6.86285675660174
1	236407048	236407048	6.66273703524559	6.8723772938334	6.39531293406337	6.7684005764529	7.18264371524194	5.92705298463951	7.24765837618911	6.5632707757502	6.45292340132385	6.37097843664391	6.47581827298806	6.80909235231493	6.66526622466755	6.45454301001138	6.7984928596927	6.56782166541963	6.90696972631682	6.91634216010551	6.97195134174212	6.37604804637121	6.51206434358717	6.87764644715798	6.58034169735831	8.01361333664582	6.27085647769709	6.55508711930212	5.8820100233369	6.97818491781376	6.54576813841974	6.64681177781991	6.22906209644752	6.8105084104902	8.34209211408536	7.98262091418929	7.12240452186287	6.61852274226061	6.63714365645822	6.76440247287253	6.53195546438569	5.90629288793607	7.38003074830043	6.88645975092247	6.85787924265106	6.8384174793627	7.74713296329512	6.7681544942594	6.86285675660174
1	236972099	236972099	6.66273703524559	6.8723772938334	6.39531293406337	6.7684005764529	7.18264371524194	5.92705298463951	7.24765837618911	6.5632707757502	6.45292340132385	6.37097843664391	6.47581827298806	6.80909235231493	6.66526622466755	6.45454301001138	6.7984928596927	6.56782166541963	6.90696972631682	6.91634216010551	6.97195134174212	6.37604804637121	6.51206434358717	6.87764644715798	6.58034169735831	8.01361333664582	6.27085647769709	6.55508711930212	5.8820100233369	6.97818491781376	6.54576813841974	6.64681177781991	6.22906209644752	6.8105084104902	8.34209211408536	7.98262091418929	7.12240452186287	6.61852274226061	6.63714365645822	6.76440247287253	6.53195546438569	5.90629288793607	7.38003074830043	6.88645975092247	6.85787924265106	6.8384174793627	7.74713296329512	6.7681544942594	6.86285675660174
1	237523729	237523729	6.66273703524559	6.8723772938334	6.39531293406337	6.7684005764529	7.18264371524194	5.92705298463951	7.24765837618911	6.5632707757502	6.45292340132385	6.37097843664391	6.47581827298806	6.80909235231493	6.66526622466755	6.45454301001138	6.7984928596927	6.56782166541963	6.90696972631682	6.91634216010551	6.97195134174212	6.37604804637121	6.51206434358717	6.87764644715798	6.58034169735831	8.01361333664582	6.27085647769709	6.55508711930212	5.8820100233369	6.97818491781376	6.54576813841974	6.64681177781991	6.22906209644752	6.8105084104902	8.34209211408536	7.98262091418929	7.12240452186287	6.61852274226061	6.63714365645822	6.76440247287253	6.53195546438569	5.90629288793607	7.38003074830043	6.88645975092247	6.85787924265106	6.8384174793627	7.74713296329512	6.7681544942594	6.86285675660174
1	238061575	238061575	6.66273703524559	6.8723772938334	6.39531293406337	6.7684005764529	7.18264371524194	5.92705298463951	7.24765837618911	6.5632707757502	6.45292340132385	6.37097843664391	6.47581827298806	6.80909235231493	6.66526622466755	6.45454301001138	6.7984928596927	6.56782166541963	6.90696972631682	6.91634216010551	6.97195134174212	6.37604804637121	6.51206434358717	6.87764644715798	6.58034169735831	8.01361333664582	6.27085647769709	6.55508711930212	5.8820100233369	6.97818491781376	6.54576813841974	6.64681177781991	6.22906209644752	6.8105084104902	8.34209211408536	7.98262091418929	7.12240452186287	6.61852274226061	6.63714365645822	6.76440247287253	6.53195546438569	5.90629288793607	7.38003074830043	6.88645975092247	6.85787924265106	6.8384174793627	7.74713296329512	6.7681544942594	6.86285675660174
1	238606392	238606392	6.66273703524559	6.8723772938334	6.39531293406337	6.7684005764529	7.18264371524194	5.92705298463951	7.24765837618911	6.5632707757502	6.45292340132385	6.37097843664391	6.47581827298806	6.80909235231493	6.66526622466755	6.45454301001138	6.7984928596927	6.56782166541963	6.90696972631682	6.91634216010551	6.97195134174212	6.37604804637121	6.51206434358717	6.87764644715798	6.58034169735831	8.01361333664582	6.27085647769709	6.55508711930212	5.8820100233369	6.97818491781376	6.54576813841974	6.64681177781991	6.22906209644752	6.8105084104902	8.34209211408536	7.98262091418929	7.12240452186287	6.61852274226061	6.63714365645822	6.76440247287253	6.53195546438569	5.90629288793607	7.38003074830043	6.88645975092247	6.85787924265106	6.8384174793627	7.74713296329512	6.7681544942594	6.86285675660174
1	239142946	239142946	6.66273703524559	6.8723772938334	6.39531293406337	6.7684005764529	7.18264371524194	5.92705298463951	7.24765837618911	6.5632707757502	6.45292340132385	6.37097843664391	6.47581827298806	6.80909235231493	6.66526622466755	6.45454301001138	6.7984928596927	6.56782166541963	6.90696972631682	6.91634216010551	6.97195134174212	6.37604804637121	6.51206434358717	6.87764644715798	6.58034169735831	8.01361333664582	6.27085647769709	6.55508711930212	5.8820100233369	6.97818491781376	6.54576813841974	6.64681177781991	6.22906209644752	6.8105084104902	8.34209211408536	7.98262091418929	7.12240452186287	6.61852274226061	6.63714365645822	6.76440247287253	6.53195546438569	5.90629288793607	7.38003074830043	6.88645975092247	6.85787924265106	6.8384174793627	7.74713296329512	6.7681544942594	6.86285675660174
1	239674169	239674169	6.66273703524559	6.8723772938334	6.39531293406337	6.7684005764529	7.18264371524194	5.92705298463951	7.24765837618911	6.5632707757502	6.45292340132385	6.37097843664391	6.47581827298806	6.80909235231493	6.66526622466755	6.45454301001138	6.7984928596927	6.56782166541963	6.90696972631682	6.91634216010551	6.97195134174212	6.37604804637121	6.51206434358717	6.87764644715798	6.58034169735831	8.01361333664582	6.27085647769709	6.55508711930212	5.8820100233369	6.97818491781376	6.54576813841974	6.64681177781991	6.22906209644752	6.8105084104902	8.34209211408536	7.98262091418929	7.12240452186287	6.61852274226061	6.63714365645822	6.76440247287253	6.53195546438569	5.90629288793607	7.38003074830043	6.88645975092247	6.85787924265106	6.8384174793627	7.74713296329512	6.7681544942594	6.86285675660174
1	240212004	240212004	6.66273703524559	6.8723772938334	6.39531293406337	6.7684005764529	7.18264371524194	5.92705298463951	7.24765837618911	6.5632707757502	6.45292340132385	6.37097843664391	6.47581827298806	6.80909235231493	6.66526622466755	6.45454301001138	6.7984928596927	6.56782166541963	6.90696972631682	6.91634216010551	6.97195134174212	6.37604804637121	6.51206434358717	6.87764644715798	6.58034169735831	8.01361333664582	6.27085647769709	6.55508711930212	5.8820100233369	6.97818491781376	6.54576813841974	6.64681177781991	6.22906209644752	6.8105084104902	8.34209211408536	7.98262091418929	7.12240452186287	6.61852274226061	6.63714365645822	6.76440247287253	6.53195546438569	5.90629288793607	7.38003074830043	6.88645975092247	6.85787924265106	6.8384174793627	7.74713296329512	6.7681544942594	6.86285675660174
1	240756725	240756725	6.66273703524559	6.8723772938334	6.39531293406337	6.7684005764529	7.18264371524194	5.92705298463951	7.24765837618911	6.5632707757502	6.45292340132385	6.37097843664391	6.47581827298806	6.80909235231493	6.66526622466755	6.45454301001138	6.7984928596927	6.56782166541963	6.90696972631682	6.91634216010551	6.97195134174212	6.37604804637121	6.51206434358717	6.87764644715798	6.58034169735831	8.01361333664582	6.27085647769709	6.55508711930212	5.8820100233369	6.97818491781376	6.54576813841974	6.64681177781991	6.22906209644752	6.8105084104902	8.34209211408536	7.98262091418929	7.12240452186287	6.61852274226061	6.63714365645822	6.76440247287253	6.53195546438569	5.90629288793607	7.38003074830043	6.88645975092247	6.85787924265106	6.8384174793627	7.74713296329512	6.7681544942594	6.86285675660174
1	241312131	241312131	6.66273703524559	6.8723772938334	6.39531293406337	6.7684005764529	7.18264371524194	5.92705298463951	7.24765837618911	6.5632707757502	6.45292340132385	6.37097843664391	6.47581827298806	6.80909235231493	6.66526622466755	6.45454301001138	6.7984928596927	6.56782166541963	6.90696972631682	6.91634216010551	6.97195134174212	6.37604804637121	6.51206434358717	6.87764644715798	6.58034169735831	8.01361333664582	6.27085647769709	6.55508711930212	5.8820100233369	6.97818491781376	6.54576813841974	6.64681177781991	6.22906209644752	6.8105084104902	8.34209211408536	7.98262091418929	7.12240452186287	6.61852274226061	6.63714365645822	6.76440247287253	6.53195546438569	5.90629288793607	7.38003074830043	6.88645975092247	6.85787924265106	6.8384174793627	7.74713296329512	6.7681544942594	6.86285675660174
1	241849298	241849298	6.66273703524559	6.8723772938334	6.39531293406337	6.7684005764529	7.18264371524194	5.92705298463951	7.24765837618911	6.5632707757502	6.45292340132385	6.37097843664391	6.47581827298806	6.80909235231493	6.66526622466755	6.45454301001138	6.7984928596927	6.56782166541963	6.90696972631682	6.91634216010551	6.97195134174212	6.37604804637121	6.51206434358717	6.87764644715798	6.58034169735831	8.01361333664582	6.27085647769709	6.55508711930212	5.8820100233369	6.97818491781376	6.54576813841974	6.64681177781991	6.22906209644752	6.8105084104902	8.34209211408536	7.98262091418929	7.12240452186287	6.61852274226061	6.63714365645822	6.76440247287253	6.53195546438569	5.90629288793607	7.38003074830043	6.88645975092247	6.85787924265106	6.8384174793627	7.74713296329512	6.7681544942594	6.86285675660174
1	242445853	242445853	6.66273703524559	6.8723772938334	6.39531293406337	6.7684005764529	7.18264371524194	5.92705298463951	7.24765837618911	6.5632707757502	6.45292340132385	6.37097843664391	6.47581827298806	6.80909235231493	6.66526622466755	6.45454301001138	6.7984928596927	6.56782166541963	6.90696972631682	6.91634216010551	6.97195134174212	6.37604804637121	6.51206434358717	6.87764644715798	6.58034169735831	8.01361333664582	6.27085647769709	6.55508711930212	5.8820100233369	6.97818491781376	6.54576813841974	6.64681177781991	6.22906209644752	6.8105084104902	8.34209211408536	7.98262091418929	7.12240452186287	6.61852274226061	6.63714365645822	6.76440247287253	6.53195546438569	5.90629288793607	7.38003074830043	6.88645975092247	6.85787924265106	6.8384174793627	7.74713296329512	6.7681544942594	6.86285675660174
1	243069865	243069865	6.66273703524559	6.8723772938334	6.39531293406337	6.7684005764529	7.18264371524194	5.92705298463951	7.24765837618911	6.5632707757502	6.45292340132385	6.37097843664391	6.47581827298806	6.80909235231493	6.66526622466755	6.45454301001138	6.7984928596927	6.56782166541963	6.90696972631682	6.91634216010551	6.97195134174212	6.37604804637121	6.51206434358717	6.87764644715798	6.58034169735831	8.01361333664582	6.27085647769709	6.55508711930212	5.8820100233369	6.97818491781376	6.54576813841974	6.64681177781991	6.22906209644752	6.8105084104902	8.34209211408536	7.98262091418929	7.12240452186287	6.61852274226061	6.63714365645822	6.76440247287253	6.53195546438569	5.90629288793607	7.38003074830043	6.88645975092247	6.85787924265106	6.8384174793627	7.74713296329512	6.7681544942594	6.86285675660174
1	243804934	243804934	6.66273703524559	6.8723772938334	6.39531293406337	6.7684005764529	7.18264371524194	5.92705298463951	7.24765837618911	6.5632707757502	6.45292340132385	6.37097843664391	6.47581827298806	6.80909235231493	6.66526622466755	6.45454301001138	6.7984928596927	6.56782166541963	6.90696972631682	6.91634216010551	6.97195134174212	6.37604804637121	6.51206434358717	6.87764644715798	6.58034169735831	8.01361333664582	6.27085647769709	6.55508711930212	5.8820100233369	6.97818491781376	6.54576813841974	6.64681177781991	6.22906209644752	6.8105084104902	8.34209211408536	7.98262091418929	7.12240452186287	6.61852274226061	6.63714365645822	6.76440247287253	6.53195546438569	5.90629288793607	7.38003074830043	6.88645975092247	6.85787924265106	6.8384174793627	7.74713296329512	6.7681544942594	6.86285675660174
1	244343777	244343777	6.66273703524559	6.8723772938334	6.39531293406337	6.7684005764529	7.18264371524194	5.92705298463951	7.24765837618911	6.5632707757502	6.45292340132385	6.37097843664391	6.47581827298806	6.80909235231493	6.66526622466755	6.45454301001138	6.7984928596927	6.56782166541963	6.90696972631682	6.91634216010551	6.97195134174212	6.37604804637121	6.51206434358717	6.87764644715798	6.58034169735831	8.01361333664582	6.27085647769709	6.55508711930212	5.8820100233369	6.97818491781376	6.54576813841974	6.64681177781991	6.22906209644752	6.8105084104902	8.34209211408536	7.98262091418929	7.12240452186287	6.61852274226061	6.63714365645822	6.76440247287253	6.53195546438569	5.90629288793607	7.38003074830043	6.88645975092247	6.85787924265106	6.8384174793627	7.74713296329512	6.7681544942594	6.86285675660174
1	244909768	244909768	6.66273703524559	6.8723772938334	6.39531293406337	6.7684005764529	7.18264371524194	5.92705298463951	7.24765837618911	6.5632707757502	6.45292340132385	6.37097843664391	6.47581827298806	6.80909235231493	6.66526622466755	6.45454301001138	6.7984928596927	6.56782166541963	6.90696972631682	6.91634216010551	6.97195134174212	6.37604804637121	6.51206434358717	6.87764644715798	6.58034169735831	8.01361333664582	6.27085647769709	6.55508711930212	5.8820100233369	6.97818491781376	6.54576813841974	6.64681177781991	6.22906209644752	6.8105084104902	8.34209211408536	7.98262091418929	7.12240452186287	6.61852274226061	6.63714365645822	6.76440247287253	6.53195546438569	5.90629288793607	7.38003074830043	6.88645975092247	6.85787924265106	6.8384174793627	7.74713296329512	6.7681544942594	6.86285675660174
1	245483890	245483890	6.66273703524559	6.8723772938334	6.39531293406337	6.7684005764529	7.18264371524194	5.92705298463951	7.24765837618911	6.5632707757502	6.45292340132385	6.37097843664391	6.47581827298806	6.80909235231493	6.66526622466755	6.45454301001138	6.7984928596927	6.56782166541963	6.90696972631682	6.91634216010551	6.97195134174212	6.37604804637121	6.51206434358717	6.87764644715798	6.58034169735831	8.01361333664582	6.27085647769709	6.55508711930212	5.8820100233369	6.97818491781376	6.54576813841974	6.64681177781991	6.22906209644752	6.8105084104902	8.34209211408536	7.98262091418929	7.12240452186287	6.61852274226061	6.63714365645822	6.76440247287253	6.53195546438569	5.90629288793607	7.38003074830043	6.88645975092247	6.85787924265106	6.8384174793627	7.74713296329512	6.7681544942594	6.86285675660174
1	246034915	246034915	6.66273703524559	6.8723772938334	6.39531293406337	6.7684005764529	7.18264371524194	5.92705298463951	7.24765837618911	6.5632707757502	6.45292340132385	6.37097843664391	6.47581827298806	6.80909235231493	6.66526622466755	6.45454301001138	6.7984928596927	6.56782166541963	6.90696972631682	6.91634216010551	6.97195134174212	6.37604804637121	6.51206434358717	6.87764644715798	6.58034169735831	8.01361333664582	6.27085647769709	6.55508711930212	5.8820100233369	6.97818491781376	6.54576813841974	6.64681177781991	6.22906209644752	6.8105084104902	8.34209211408536	7.98262091418929	7.12240452186287	6.61852274226061	6.63714365645822	6.76440247287253	6.53195546438569	5.90629288793607	7.38003074830043	6.88645975092247	6.85787924265106	6.8384174793627	8.91146424438763	6.7681544942594	6.86285675660174
1	246587210	246587210	6.66273703524559	6.8723772938334	6.39531293406337	6.7684005764529	7.18264371524194	5.92705298463951	7.24765837618911	6.5632707757502	6.45292340132385	6.37097843664391	6.47581827298806	6.80909235231493	6.66526622466755	6.45454301001138	6.7984928596927	6.56782166541963	6.90696972631682	6.91634216010551	6.97195134174212	6.37604804637121	6.51206434358717	6.87764644715798	6.58034169735831	8.01361333664582	6.27085647769709	6.55508711930212	5.8820100233369	6.97818491781376	6.54576813841974	6.64681177781991	6.22906209644752	6.8105084104902	8.34209211408536	7.98262091418929	7.12240452186287	6.61852274226061	6.63714365645822	6.76440247287253	6.53195546438569	5.90629288793607	7.38003074830043	6.88645975092247	6.85787924265106	6.8384174793627	8.91146424438763	6.7681544942594	6.86285675660174
1	247172472	247172472	6.66273703524559	6.8723772938334	6.39531293406337	6.7684005764529	7.18264371524194	5.92705298463951	7.24765837618911	6.5632707757502	6.45292340132385	6.37097843664391	6.47581827298806	6.80909235231493	6.66526622466755	6.45454301001138	6.7984928596927	6.56782166541963	6.90696972631682	6.91634216010551	6.97195134174212	6.37604804637121	6.51206434358717	6.87764644715798	6.58034169735831	8.01361333664582	6.27085647769709	6.55508711930212	5.8820100233369	6.97818491781376	6.54576813841974	6.64681177781991	6.22906209644752	6.8105084104902	8.34209211408536	7.98262091418929	7.12240452186287	6.61852274226061	6.63714365645822	6.76440247287253	6.53195546438569	5.90629288793607	7.38003074830043	6.88645975092247	6.85787924265106	6.8384174793627	8.91146424438763	6.7681544942594	6.86285675660174
1	247759502	247759502	6.66273703524559	6.8723772938334	6.39531293406337	6.7684005764529	7.18264371524194	5.92705298463951	7.24765837618911	6.5632707757502	6.45292340132385	6.37097843664391	6.47581827298806	6.80909235231493	6.66526622466755	6.45454301001138	6.7984928596927	6.56782166541963	6.90696972631682	6.91634216010551	6.97195134174212	6.37604804637121	6.51206434358717	6.87764644715798	6.58034169735831	8.01361333664582	6.27085647769709	6.55508711930212	5.8820100233369	6.97818491781376	6.54576813841974	6.64681177781991	6.22906209644752	6.8105084104902	8.34209211408536	7.98262091418929	7.12240452186287	6.61852274226061	6.63714365645822	6.76440247287253	6.53195546438569	5.90629288793607	7.38003074830043	6.88645975092247	6.85787924265106	6.8384174793627	8.91146424438763	6.7681544942594	6.86285675660174
1	248364647	248364647	6.66273703524559	6.8723772938334	6.39531293406337	6.7684005764529	7.18264371524194	5.92705298463951	7.24765837618911	6.5632707757502	6.45292340132385	6.37097843664391	6.47581827298806	6.80909235231493	6.66526622466755	6.45454301001138	6.7984928596927	6.56782166541963	6.90696972631682	6.91634216010551	6.97195134174212	6.37604804637121	6.51206434358717	6.87764644715798	6.58034169735831	8.01361333664582	6.27085647769709	6.55508711930212	5.8820100233369	6.97818491781376	6.54576813841974	6.64681177781991	6.22906209644752	6.8105084104902	8.34209211408536	7.98262091418929	7.12240452186287	6.61852274226061	6.63714365645822	6.76440247287253	6.53195546438569	5.90629288793607	7.38003074830043	6.88645975092247	6.85787924265106	6.8384174793627	8.91146424438763	6.7681544942594	6.86285675660174
2	0	249250621	3.93197645398271	3.99041195745335	3.85656106416671	3.87397583423785	4.12505957286313	3.00906433932997	3.92010039861505	3.96883326513939	3.81386268158172	3.89173898826115	3.96813882926301	3.98340518757636	3.90917047564945	3.89303442174657	3.90881587148951	3.98544070141865	2.98483855425069	3.99060986359487	3.94428138629221	3.85134536434342	3.9580728003901	3.96938350039548	3.94537518784316	2.9278728455334	3.99230828587826	3.89984005190772	4.02589415469491	4.01532018465411	3.97832875614187	3.77731867045666	3.7677805896264	3.90267276860426	3.95279997239343	4.04386708463841	3.83187902431766	4.00976018563935	4.02353198305413	3.85855989601404	3.91745025350656	3.97802653691273	2.99535968696564	3.80678183446643	4.06543074354468	4.02783621909909	4.02973473471248	3.81997315769089	4.03147909935424
2	557486	249808107	3.93197645398271	3.99041195745335	3.85656106416671	3.87397583423785	4.12505957286313	3.00906433932997	3.92010039861505	3.96883326513939	3.81386268158172	3.89173898826115	3.96813882926301	3.98340518757636	3.90917047564945	3.89303442174657	3.90881587148951	3.98544070141865	2.98483855425069	3.99060986359487	3.94428138629221	3.85134536434342	3.9580728003901	3.96938350039548	3.94537518784316	2.9278728455334	3.99230828587826	3.89984005190772	4.02589415469491	4.01532018465411	3.97832875614187	3.77731867045666	3.7677805896264	3.90267276860426	3.95279997239343	4.04386708463841	3.83187902431766	4.00976018563935	4.02353198305413	3.85855989601404	3.91745025350656	3.97802653691273	2.99535968696564	3.80678183446643	4.06543074354468	4.02783621909909	4.02973473471248	3.81997315769089	4.03147909935424
2	1094467	250345088	3.93197645398271	3.99041195745335	3.85656106416671	3.87397583423785	4.12505957286313	3.00906433932997	3.92010039861505	3.96883326513939	3.81386268158172	3.89173898826115	3.96813882926301	3.98340518757636	3.90917047564945	3.89303442174657	3.90881587148951	3.98544070141865	2.98483855425069	3.99060986359487	3.94428138629221	3.85134536434342	3.9580728003901	3.96938350039548	3.94537518784316	2.9278728455334	3.99230828587826	3.89984005190772	4.02589415469491	4.01532018465411	3.97832875614187	3.77731867045666	3.7677805896264	3.90267276860426	3.95279997239343	4.04386708463841	3.83187902431766	4.00976018563935	4.02353198305413	3.85855989601404	3.91745025350656	3.97802653691273	2.99535968696564	3.80678183446643	4.06543074354468	4.02783621909909	4.02973473471248	3.81997315769089	4.03147909935424
2	1664170	250914791	3.93197645398271	3.99041195745335	3.85656106416671	3.87397583423785	4.12505957286313	3.00906433932997	3.92010039861505	3.96883326513939	3.81386268158172	3.89173898826115	3.96813882926301	3.98340518757636	3.90917047564945	3.89303442174657	3.90881587148951	3.98544070141865	2.98483855425069	3.99060986359487	3.94428138629221	3.85134536434342	3.9580728003901	3.96938350039548	3.94537518784316	2.9278728455334	3.99230828587826	3.89984005190772	4.02589415469491	4.01532018465411	3.97832875614187	3.77731867045666	3.7677805896264	3.90267276860426	3.95279997239343	4.04386708463841	3.83187902431766	4.00976018563935	4.02353198305413	3.85855989601404	3.91745025350656	3.97802653691273	2.99535968696564	3.80678183446643	4.06543074354468	4.02783621909909	4.02973473471248	3.81997315769089	4.03147909935424
2	2209305	251459926	3.93197645398271	3.99041195745335	3.85656106416671	3.87397583423785	4.12505957286313	3.00906433932997	3.92010039861505	3.96883326513939	3.81386268158172	3.89173898826115	3.96813882926301	3.98340518757636	3.90917047564945	3.89303442174657	3.90881587148951	3.98544070141865	2.98483855425069	3.99060986359487	3.94428138629221	3.85134536434342	3.9580728003901	3.96938350039548	3.94537518784316	2.9278728455334	3.99230828587826	3.89984005190772	4.02589415469491	4.01532018465411	3.97832875614187	3.77731867045666	3.7677805896264	3.90267276860426	3.95279997239343	4.04386708463841	3.83187902431766	4.00976018563935	4.02353198305413	3.85855989601404	3.91745025350656	3.97802653691273	2.99535968696564	3.80678183446643	4.06543074354468	4.02783621909909	4.02973473471248	3.81997315769089	4.03147909935424
2	2735946	251986567	3.93197645398271	3.99041195745335	3.85656106416671	3.87397583423785	4.12505957286313	3.00906433932997	3.92010039861505	3.96883326513939	3.81386268158172	3.89173898826115	3.96813882926301	3.98340518757636	3.90917047564945	3.89303442174657	3.90881587148951	3.98544070141865	2.98483855425069	3.99060986359487	3.94428138629221	3.85134536434342	3.9580728003901	3.96938350039548	3.94537518784316	2.9278728455334	3.99230828587826	3.89984005190772	4.02589415469491	4.01532018465411	3.97832875614187	3.77731867045666	3.7677805896264	3.90267276860426	3.95279997239343	4.04386708463841	3.83187902431766	4.00976018563935	4.02353198305413	3.85855989601404	3.91745025350656	3.97802653691273	2.99535968696564	3.80678183446643	4.06543074354468	4.02783621909909	4.02973473471248	3.81997315769089	4.03147909935424
2	3272874	252523495	3.93197645398271	3.99041195745335	3.85656106416671	3.87397583423785	4.12505957286313	3.00906433932997	3.92010039861505	3.96883326513939	3.81386268158172	3.89173898826115	3.96813882926301	3.98340518757636	3.90917047564945	3.89303442174657	3.90881587148951	3.98544070141865	2.98483855425069	3.99060986359487	3.94428138629221	3.85134536434342	3.9580728003901	3.96938350039548	3.94537518784316	2.9278728455334	3.99230828587826	3.89984005190772	4.02589415469491	4.01532018465411	3.97832875614187	3.77731867045666	3.7677805896264	3.90267276860426	3.95279997239343	4.04386708463841	3.83187902431766	4.00976018563935	4.02353198305413	3.85855989601404	3.91745025350656	3.97802653691273	2.99535968696564	3.80678183446643	4.06543074354468	4.02783621909909	4.02973473471248	3.81997315769089	4.03147909935424
2	3880296	253130917	3.93197645398271	3.99041195745335	3.85656106416671	3.87397583423785	4.12505957286313	3.00906433932997	3.92010039861505	3.96883326513939	3.81386268158172	3.89173898826115	3.96813882926301	3.98340518757636	3.90917047564945	3.89303442174657	3.90881587148951	3.98544070141865	2.98483855425069	3.99060986359487	3.94428138629221	3.85134536434342	3.9580728003901	3.96938350039548	3.94537518784316	2.9278728455334	3.99230828587826	3.89984005190772	4.02589415469491	4.01532018465411	3.97832875614187	3.77731867045666	3.7677805896264	3.90267276860426	3.95279997239343	4.04386708463841	3.83187902431766	4.00976018563935	4.02353198305413	3.85855989601404	3.91745025350656	3.97802653691273	2.99535968696564	3.80678183446643	4.06543074354468	4.02783621909909	4.02973473471248	3.81997315769089	4.03147909935424
2	4425049	253675670	3.93197645398271	3.99041195745335	3.85656106416671	3.87397583423785	4.12505957286313	3.00906433932997	3.92010039861505	3.96883326513939	3.81386268158172	3.89173898826115	3.96813882926301	3.98340518757636	3.90917047564945	3.89303442174657	3.90881587148951	3.98544070141865	2.98483855425069	3.99060986359487	3.94428138629221	3.85134536434342	3.9580728003901	3.96938350039548	3.94537518784316	2.9278728455334	3.99230828587826	3.89984005190772	4.02589415469491	4.01532018465411	3.97832875614187	3.77731867045666	3.7677805896264	3.90267276860426	3.95279997239343	4.04386708463841	3.83187902431766	4.00976018563935	4.02353198305413	3.85855989601404	3.91745025350656	3.97802653691273	2.99535968696564	3.80678183446643	4.06543074354468	4.02783621909909	4.02973473471248	3.81997315769089	4.03147909935424
2	4959582	254210203	3.93197645398271	3.99041195745335	3.85656106416671	3.87397583423785	4.12505957286313	3.00906433932997	3.92010039861505	3.96883326513939	3.81386268158172	3.89173898826115	3.96813882926301	3.98340518757636	3.90917047564945	3.89303442174657	3.90881587148951	3.98544070141865	2.98483855425069	3.99060986359487	3.94428138629221	3.85134536434342	3.9580728003901	3.96938350039548	3.94537518784316	3.76918576500132	3.99230828587826	3.89984005190772	4.02589415469491	4.01532018465411	3.97832875614187	3.77731867045666	3.7677805896264	3.90267276860426	3.95279997239343	4.04386708463841	3.83187902431766	4.00976018563935	4.02353198305413	3.85855989601404	3.91745025350656	3.97802653691273	2.99535968696564	3.80678183446643	4.06543074354468	4.02783621909909	4.02973473471248	3.81997315769089	4.03147909935424
2	5590420	254841041	3.93197645398271	3.99041195745335	3.85656106416671	3.87397583423785	4.12505957286313	3.00906433932997	3.92010039861505	3.96883326513939	3.81386268158172	3.89173898826115	3.96813882926301	3.98340518757636	3.90917047564945	3.89303442174657	3.90881587148951	3.98544070141865	2.98483855425069	3.99060986359487	3.94428138629221	3.85134536434342	3.9580728003901	3.96938350039548	3.94537518784316	3.76918576500132	3.99230828587826	3.89984005190772	4.02589415469491	4.01532018465411	3.97832875614187	3.77731867045666	3.7677805896264	3.90267276860426	3.95279997239343	4.04386708463841	3.83187902431766	4.00976018563935	4.02353198305413	3.85855989601404	3.91745025350656	3.97802653691273	2.99535968696564	3.80678183446643	4.06543074354468	4.02783621909909	4.02973473471248	3.81997315769089	4.03147909935424
2	6135300	255385921	3.93197645398271	3.99041195745335	3.85656106416671	3.87397583423785	4.12505957286313	3.00906433932997	3.92010039861505	3.96883326513939	3.81386268158172	3.89173898826115	3.96813882926301	3.98340518757636	3.90917047564945	3.89303442174657	3.90881587148951	3.98544070141865	2.98483855425069	3.99060986359487	3.94428138629221	3.85134536434342	3.9580728003901	3.96938350039548	3.94537518784316	3.76918576500132	3.99230828587826	3.89984005190772	4.02589415469491	4.01532018465411	3.97832875614187	3.77731867045666	3.7677805896264	3.90267276860426	3.95279997239343	4.04386708463841	3.83187902431766	4.00976018563935	4.02353198305413	3.85855989601404	3.91745025350656	3.97802653691273	2.99535968696564	3.80678183446643	4.06543074354468	4.02783621909909	4.02973473471248	3.81997315769089	4.03147909935424
2	6662527	255913148	3.93197645398271	3.99041195745335	3.85656106416671	3.87397583423785	4.12505957286313	3.00906433932997	3.92010039861505	3.96883326513939	3.81386268158172	3.89173898826115	3.96813882926301	3.98340518757636	3.90917047564945	3.89303442174657	3.90881587148951	3.98544070141865	2.98483855425069	3.99060986359487	3.94428138629221	3.85134536434342	3.9580728003901	3.96938350039548	3.94537518784316	3.76918576500132	3.99230828587826	3.89984005190772	4.02589415469491	4.01532018465411	3.97832875614187	3.77731867045666	3.7677805896264	3.90267276860426	3.95279997239343	4.04386708463841	3.83187902431766	4.00976018563935	4.02353198305413	3.85855989601404	3.91745025350656	3.97802653691273	2.99535968696564	3.80678183446643	4.06543074354468	4.02783621909909	4.02973473471248	3.81997315769089	4.03147909935424
2	7180839	256431460	3.93197645398271	3.99041195745335	3.85656106416671	3.87397583423785	4.12505957286313	3.00906433932997	3.92010039861505	3.96883326513939	3.81386268158172	3.89173898826115	3.96813882926301	3.98340518757636	3.90917047564945	3.89303442174657	3.90881587148951	3.98544070141865	2.98483855425069	3.99060986359487	3.94428138629221	3.85134536434342	3.9580728003901	3.96938350039548	3.94537518784316	3.76918576500132	3.99230828587826	3.89984005190772	4.02589415469491	4.01532018465411	3.97832875614187	3.77731867045666	3.7677805896264	3.90267276860426	3.95279997239343	4.04386708463841	3.83187902431766	4.00976018563935	4.02353198305413	3.85855989601404	3.91745025350656	3.97802653691273	2.99535968696564	3.80678183446643	4.06543074354468	4.02783621909909	4.02973473471248	3.81997315769089	4.03147909935424
2	7704051	256954672	3.93197645398271	3.99041195745335	3.85656106416671	3.87397583423785	4.12505957286313	3.00906433932997	3.92010039861505	3.96883326513939	3.81386268158172	3.89173898826115	3.96813882926301	3.98340518757636	3.90917047564945	3.89303442174657	3.90881587148951	3.98544070141865	2.98483855425069	3.99060986359487	3.94428138629221	3.85134536434342	3.9580728003901	3.96938350039548	3.94537518784316	3.76918576500132	3.99230828587826	3.89984005190772	4.02589415469491	4.01532018465411	3.97832875614187	3.77731867045666	3.7677805896264	3.90267276860426	3.95279997239343	4.04386708463841	3.83187902431766	4.00976018563935	4.02353198305413	3.85855989601404	3.91745025350656	3.97802653691273	2.99535968696564	3.80678183446643	4.06543074354468	4.02783621909909	4.02973473471248	3.81997315769089	4.03147909935424
2	8227848	257478469	3.93197645398271	3.99041195745335	3.85656106416671	3.87397583423785	4.12505957286313	3.00906433932997	3.92010039861505	3.96883326513939	3.81386268158172	3.89173898826115	3.96813882926301	3.98340518757636	3.90917047564945	3.89303442174657	3.90881587148951	3.98544070141865	2.98483855425069	3.99060986359487	3.94428138629221	3.85134536434342	3.9580728003901	3.96938350039548	3.94537518784316	3.76918576500132	3.99230828587826	3.89984005190772	4.02589415469491	4.01532018465411	3.97832875614187	3.77731867045666	3.7677805896264	3.90267276860426	3.95279997239343	4.04386708463841	3.83187902431766	4.00976018563935	4.02353198305413	3.85855989601404	3.91745025350656	3.97802653691273	2.99535968696564	3.80678183446643	4.06543074354468	4.02783621909909	4.02973473471248	3.81997315769089	4.03147909935424
2	8753003	258003624	3.93197645398271	3.99041195745335	3.85656106416671	3.87397583423785	4.12505957286313	3.00906433932997	3.92010039861505	3.96883326513939	3.81386268158172	3.89173898826115	3.96813882926301	3.98340518757636	3.90917047564945	3.89303442174657	3.90881587148951	3.98544070141865	2.98483855425069	3.99060986359487	3.94428138629221	3.85134536434342	3.9580728003901	3.96938350039548	3.94537518784316	3.76918576500132	3.99230828587826	3.89984005190772	4.02589415469491	4.01532018465411	3.97832875614187	3.77731867045666	3.7677805896264	3.90267276860426	3.95279997239343	4.04386708463841	3.83187902431766	4.00976018563935	4.02353198305413	3.85855989601404	3.91745025350656	3.97802653691273	2.99535968696564	3.80678183446643	4.06543074354468	4.02783621909909	4.02973473471248	3.81997315769089	4.03147909935424
2	9296366	258546987	3.93197645398271	3.99041195745335	3.85656106416671	3.87397583423785	4.12505957286313	3.00906433932997	3.92010039861505	3.96883326513939	3.81386268158172	3.89173898826115	3.96813882926301	3.98340518757636	3.90917047564945	3.89303442174657	3.90881587148951	3.98544070141865	2.98483855425069	3.99060986359487	3.94428138629221	3.85134536434342	3.9580728003901	3.96938350039548	3.94537518784316	3.76918576500132	3.99230828587826	3.89984005190772	4.02589415469491	4.01532018465411	3.97832875614187	3.77731867045666	3.7677805896264	3.90267276860426	3.95279997239343	4.04386708463841	3.83187902431766	4.00976018563935	4.02353198305413	3.85855989601404	3.91745025350656	3.97802653691273	2.99535968696564	3.80678183446643	4.06543074354468	4.02783621909909	4.02973473471248	3.81997315769089	4.03147909935424
2	9850361	259100982	3.93197645398271	3.99041195745335	3.85656106416671	3.87397583423785	4.12505957286313	3.00906433932997	3.92010039861505	3.96883326513939	3.81386268158172	3.89173898826115	3.96813882926301	3.98340518757636	3.90917047564945	3.89303442174657	3.90881587148951	3.98544070141865	2.98483855425069	3.99060986359487	3.94428138629221	3.85134536434342	3.9580728003901	3.96938350039548	3.94537518784316	3.76918576500132	3.99230828587826	3.89984005190772	4.02589415469491	4.01532018465411	3.97832875614187	3.77731867045666	3.7677805896264	3.90267276860426	3.95279997239343	4.04386708463841	3.83187902431766	4.00976018563935	4.02353198305413	3.85855989601404	3.91745025350656	3.97802653691273	2.99535968696564	3.80678183446643	4.06543074354468	4.02783621909909	4.02973473471248	3.81997315769089	4.03147909935424
2	10407491	259658112	3.93197645398271	3.99041195745335	3.85656106416671	3.87397583423785	4.12505957286313	3.00906433932997	3.92010039861505	3.96883326513939	3.81386268158172	3.89173898826115	3.96813882926301	3.98340518757636	3.90917047564945	3.89303442174657	3.90881587148951	3.98544070141865	2.98483855425069	3.99060986359487	3.94428138629221	3.85134536434342	3.9580728003901	3.96938350039548	3.94537518784316	3.76918576500132	3.99230828587826	3.89984005190772	4.02589415469491	4.01532018465411	3.97832875614187	3.77731867045666	3.7677805896264	3.90267276860426	3.95279997239343	4.04386708463841	3.83187902431766	4.00976018563935	4.02353198305413	3.85855989601404	3.91745025350656	3.97802653691273	2.99535968696564	3.80678183446643	4.06543074354468	4.02783621909909	4.02973473471248	3.81997315769089	4.03147909935424
2	10958816	260209437	3.93197645398271	3.99041195745335	3.85656106416671	3.87397583423785	4.12505957286313	3.00906433932997	3.92010039861505	3.96883326513939	3.81386268158172	3.89173898826115	3.96813882926301	3.98340518757636	3.90917047564945	3.89303442174657	3.90881587148951	3.98544070141865	2.98483855425069	3.99060986359487	3.94428138629221	3.85134536434342	3.9580728003901	3.96938350039548	3.94537518784316	3.76918576500132	3.99230828587826	3.89984005190772	4.02589415469491	4.01532018465411	3.97832875614187	3.77731867045666	3.7677805896264	3.90267276860426	3.95279997239343	4.04386708463841	3.83187902431766	4.00976018563935	4.02353198305413	3.85855989601404	3.91745025350656	3.97802653691273	2.99535968696564	3.80678183446643	4.06543074354468	4.02783621909909	4.02973473471248	3.81997315769089	4.03147909935424
2	11510926	260761547	3.93197645398271	3.99041195745335	3.85656106416671	3.87397583423785	4.12505957286313	3.00906433932997	3.92010039861505	3.96883326513939	3.81386268158172	3.89173898826115	3.96813882926301	3.98340518757636	3.90917047564945	3.89303442174657	3.90881587148951	3.98544070141865	2.98483855425069	3.99060986359487	3.94428138629221	3.85134536434342	3.9580728003901	3.96938350039548	3.94537518784316	3.76918576500132	3.99230828587826	3.89984005190772	4.02589415469491	4.01532018465411	3.97832875614187	3.77731867045666	3.7677805896264	3.90267276860426	3.95279997239343	4.04386708463841	3.83187902431766	4.00976018563935	4.02353198305413	3.85855989601404	3.91745025350656	3.97802653691273	2.99535968696564	3.80678183446643	4.06543074354468	4.02783621909909	4.02973473471248	3.81997315769089	4.03147909935424
2	12057328	261307949	3.93197645398271	3.99041195745335	3.85656106416671	3.87397583423785	4.12505957286313	3.00906433932997	3.92010039861505	3.96883326513939	3.81386268158172	3.89173898826115	3.96813882926301	3.98340518757636	3.90917047564945	3.89303442174657	3.90881587148951	3.98544070141865	2.98483855425069	3.99060986359487	3.94428138629221	3.85134536434342	3.9580728003901	3.96938350039548	3.94537518784316	3.76918576500132	3.99230828587826	3.89984005190772	4.02589415469491	4.01532018465411	3.97832875614187	3.77731867045666	3.7677805896264	3.90267276860426	3.95279997239343	4.04386708463841	3.83187902431766	4.00976018563935	4.02353198305413	3.85855989601404	3.91745025350656	3.97802653691273	2.99535968696564	3.80678183446643	4.06543074354468	4.02783621909909	4.02973473471248	3.81997315769089	4.03147909935424
2	12580925	261831546	3.93197645398271	3.99041195745335	3.85656106416671	3.87397583423785	4.12505957286313	3.00906433932997	3.92010039861505	3.96883326513939	3.81386268158172	3.89173898826115	3.96813882926301	3.98340518757636	3.90917047564945	3.89303442174657	3.90881587148951	3.98544070141865	2.98483855425069	3.99060986359487	3.94428138629221	3.85134536434342	3.9580728003901	3.96938350039548	3.94537518784316	3.76918576500132	3.99230828587826	3.89984005190772	4.02589415469491	4.01532018465411	3.97832875614187	3.77731867045666	3.7677805896264	3.90267276860426	3.95279997239343	4.04386708463841	3.83187902431766	4.00976018563935	4.02353198305413	3.85855989601404	3.91745025350656	3.97802653691273	2.99535968696564	3.80678183446643	4.06543074354468	4.02783621909909	4.02973473471248	3.81997315769089	4.03147909935424
2	13118270	262368891	3.93197645398271	3.99041195745335	3.85656106416671	3.87397583423785	4.12505957286313	3.00906433932997	3.92010039861505	3.96883326513939	3.81386268158172	3.89173898826115	3.96813882926301	3.98340518757636	3.90917047564945	3.89303442174657	3.90881587148951	3.98544070141865	2.98483855425069	3.99060986359487	3.94428138629221	3.85134536434342	3.9580728003901	3.96938350039548	3.94537518784316	3.76918576500132	3.99230828587826	3.89984005190772	4.02589415469491	4.01532018465411	3.97832875614187	3.77731867045666	3.7677805896264	3.90267276860426	3.95279997239343	4.04386708463841	3.83187902431766	4.00976018563935	4.02353198305413	3.85855989601404	3.91745025350656	3.97802653691273	2.99535968696564	3.80678183446643	4.06543074354468	4.02783621909909	4.02973473471248	3.81997315769089	4.03147909935424
2	13666229	262916850	3.93197645398271	3.99041195745335	3.85656106416671	3.87397583423785	4.12505957286313	3.00906433932997	3.92010039861505	3.96883326513939	3.81386268158172	3.89173898826115	3.96813882926301	3.98340518757636	3.90917047564945	3.89303442174657	3.90881587148951	3.98544070141865	2.98483855425069	3.99060986359487	3.94428138629221	3.85134536434342	3.9580728003901	3.96938350039548	3.94537518784316	3.76918576500132	3.99230828587826	3.89984005190772	4.02589415469491	4.01532018465411	3.97832875614187	3.77731867045666	3.7677805896264	3.90267276860426	3.95279997239343	4.04386708463841	3.83187902431766	4.00976018563935	4.02353198305413	3.85855989601404	3.91745025350656	3.97802653691273	2.99535968696564	3.80678183446643	4.06543074354468	4.02783621909909	4.02973473471248	3.81997315769089	4.03147909935424
2	14216122	263466743	3.93197645398271	3.99041195745335	3.85656106416671	3.87397583423785	4.12505957286313	3.00906433932997	3.92010039861505	3.96883326513939	3.81386268158172	3.89173898826115	3.96813882926301	3.98340518757636	3.90917047564945	3.89303442174657	3.90881587148951	3.98544070141865	2.98483855425069	3.99060986359487	3.94428138629221	3.85134536434342	3.9580728003901	3.96938350039548	3.94537518784316	3.76918576500132	3.99230828587826	3.89984005190772	4.02589415469491	4.01532018465411	3.97832875614187	3.77731867045666	3.7677805896264	3.90267276860426	3.95279997239343	4.04386708463841	3.83187902431766	4.00976018563935	4.02353198305413	3.85855989601404	3.91745025350656	3.97802653691273	2.99535968696564	3.80678183446643	4.06543074354468	4.02783621909909	4.02973473471248	3.81997315769089	4.03147909935424
2	14759596	264010217	3.93197645398271	3.99041195745335	3.85656106416671	3.87397583423785	4.12505957286313	3.00906433932997	3.92010039861505	3.96883326513939	3.81386268158172	3.89173898826115	3.96813882926301	3.98340518757636	3.90917047564945	3.89303442174657	3.90881587148951	3.98544070141865	2.98483855425069	3.99060986359487	3.94428138629221	3.85134536434342	3.9580728003901	3.96938350039548	3.94537518784316	3.76918576500132	3.99230828587826	3.89984005190772	4.02589415469491	4.01532018465411	3.97832875614187	3.77731867045666	3.7677805896264	3.90267276860426	3.95279997239343	4.04386708463841	3.83187902431766	4.00976018563935	4.02353198305413	3.85855989601404	3.91745025350656	3.97802653691273	2.99535968696564	3.80678183446643	4.06543074354468	4.02783621909909	4.02973473471248	3.81997315769089	4.03147909935424
2	15293722	264544343	3.93197645398271	3.99041195745335	3.85656106416671	3.87397583423785	4.12505957286313	3.00906433932997	3.92010039861505	3.96883326513939	3.81386268158172	3.89173898826115	3.96813882926301	3.98340518757636	3.90917047564945	3.89303442174657	3.90881587148951	3.98544070141865	2.98483855425069	3.99060986359487	3.94428138629221	3.85134536434342	3.9580728003901	3.96938350039548	3.94537518784316	3.76918576500132	3.99230828587826	3.89984005190772	4.02589415469491	4.01532018465411	3.97832875614187	3.77731867045666	3.7677805896264	3.90267276860426	3.95279997239343	4.04386708463841	3.83187902431766	4.00976018563935	4.02353198305413	3.85855989601404	3.91745025350656	3.97802653691273	2.99535968696564	3.80678183446643	4.06543074354468	4.02783621909909	4.02973473471248	3.81997315769089	4.03147909935424
2	15834108	265084729	3.93197645398271	3.99041195745335	3.85656106416671	3.87397583423785	4.12505957286313	3.00906433932997	3.92010039861505	3.96883326513939	3.81386268158172	3.89173898826115	3.96813882926301	3.98340518757636	3.90917047564945	3.89303442174657	3.90881587148951	3.98544070141865	2.98483855425069	3.99060986359487	3.94428138629221	3.85134536434342	3.9580728003901	3.96938350039548	3.94537518784316	3.76918576500132	3.99230828587826	3.89984005190772	4.02589415469491	4.01532018465411	3.97832875614187	3.77731867045666	3.7677805896264	3.90267276860426	3.95279997239343	4.04386708463841	3.83187902431766	4.00976018563935	4.02353198305413	3.85855989601404	3.91745025350656	3.97802653691273	2.99535968696564	3.80678183446643	4.06543074354468	4.02783621909909	4.02973473471248	3.81997315769089	4.03147909935424
2	16429499	265680120	3.93197645398271	3.99041195745335	3.85656106416671	3.87397583423785	4.12505957286313	3.00906433932997	3.92010039861505	3.96883326513939	3.81386268158172	3.89173898826115	3.96813882926301	3.98340518757636	3.90917047564945	3.89303442174657	3.90881587148951	3.98544070141865	2.98483855425069	3.99060986359487	3.94428138629221	3.85134536434342	3.9580728003901	3.96938350039548	3.94537518784316	3.76918576500132	3.99230828587826	3.89984005190772	4.02589415469491	4.01532018465411	3.97832875614187	3.77731867045666	3.7677805896264	3.90267276860426	3.95279997239343	4.04386708463841	3.83187902431766	4.00976018563935	4.02353198305413	3.85855989601404	3.91745025350656	3.97802653691273	2.99535968696564	3.80678183446643	4.06543074354468	4.02783621909909	4.02973473471248	3.81997315769089	4.03147909935424
2	16951063	266201684	3.93197645398271	3.99041195745335	3.85656106416671	3.87397583423785	4.12505957286313	3.00906433932997	3.92010039861505	3.96883326513939	3.81386268158172	3.89173898826115	3.96813882926301	3.98340518757636	3.90917047564945	3.89303442174657	3.90881587148951	3.98544070141865	2.98483855425069	3.99060986359487	3.94428138629221	3.85134536434342	3.9580728003901	3.96938350039548	3.94537518784316	3.76918576500132	3.99230828587826	3.89984005190772	4.02589415469491	4.01532018465411	3.97832875614187	3.77731867045666	3.7677805896264	3.90267276860426	3.95279997239343	4.04386708463841	3.83187902431766	4.00976018563935	4.02353198305413	3.85855989601404	3.91745025350656	3.97802653691273	2.99535968696564	3.80678183446643	4.06543074354468	4.02783621909909	4.02973473471248	3.81997315769089	4.03147909935424
2	17486052	266736673	3.93197645398271	3.99041195745335	3.85656106416671	3.87397583423785	4.12505957286313	3.00906433932997	3.92010039861505	3.96883326513939	3.81386268158172	3.89173898826115	3.96813882926301	3.98340518757636	3.90917047564945	3.89303442174657	3.90881587148951	3.98544070141865	2.98483855425069	3.99060986359487	3.94428138629221	3.85134536434342	3.9580728003901	3.96938350039548	3.94537518784316	3.76918576500132	3.99230828587826	3.89984005190772	4.02589415469491	4.01532018465411	3.97832875614187	3.77731867045666	3.7677805896264	3.90267276860426	3.95279997239343	4.04386708463841	3.83187902431766	4.00976018563935	4.02353198305413	3.85855989601404	3.91745025350656	3.97802653691273	2.99535968696564	3.80678183446643	4.06543074354468	4.02783621909909	4.02973473471248	3.81997315769089	4.03147909935424
2	18022328	267272949	3.93197645398271	3.99041195745335	3.85656106416671	3.87397583423785	4.12505957286313	3.00906433932997	3.92010039861505	3.96883326513939	3.81386268158172	3.89173898826115	3.96813882926301	3.98340518757636	3.90917047564945	3.89303442174657	3.90881587148951	3.98544070141865	2.98483855425069	3.99060986359487	3.94428138629221	3.85134536434342	3.9580728003901	3.96938350039548	3.94537518784316	3.76918576500132	3.99230828587826	3.89984005190772	4.02589415469491	4.01532018465411	3.97832875614187	3.77731867045666	3.7677805896264	3.90267276860426	3.95279997239343	4.04386708463841	3.83187902431766	4.00976018563935	4.02353198305413	3.85855989601404	3.91745025350656	3.97802653691273	2.99535968696564	3.80678183446643	4.06543074354468	4.02783621909909	4.02973473471248	3.81997315769089	4.03147909935424
2	18575989	267826610	3.93197645398271	3.99041195745335	3.85656106416671	3.87397583423785	4.12505957286313	3.00906433932997	3.92010039861505	3.96883326513939	3.81386268158172	3.89173898826115	3.96813882926301	3.98340518757636	3.90917047564945	3.89303442174657	3.90881587148951	3.98544070141865	2.98483855425069	3.99060986359487	3.94428138629221	3.85134536434342	3.9580728003901	3.96938350039548	3.94537518784316	3.76918576500132	3.99230828587826	3.89984005190772	4.02589415469491	4.01532018465411	3.97832875614187	3.77731867045666	3.7677805896264	3.90267276860426	3.95279997239343	4.04386708463841	3.83187902431766	4.00976018563935	4.02353198305413	3.85855989601404	3.91745025350656	3.97802653691273	2.99535968696564	3.80678183446643	4.06543074354468	4.02783621909909	4.02973473471248	3.81997315769089	4.03147909935424
2	19106725	268357346	3.93197645398271	3.99041195745335	3.85656106416671	3.87397583423785	4.12505957286313	3.00906433932997	3.92010039861505	3.96883326513939	3.81386268158172	3.89173898826115	3.96813882926301	3.98340518757636	3.90917047564945	3.89303442174657	3.90881587148951	3.98544070141865	2.98483855425069	3.99060986359487	3.94428138629221	3.85134536434342	3.9580728003901	3.96938350039548	3.94537518784316	3.76918576500132	3.99230828587826	3.89984005190772	4.02589415469491	4.01532018465411	3.97832875614187	3.77731867045666	3.7677805896264	3.90267276860426	3.95279997239343	4.04386708463841	3.83187902431766	4.00976018563935	4.02353198305413	3.85855989601404	3.91745025350656	3.97802653691273	2.99535968696564	3.80678183446643	4.06543074354468	4.02783621909909	4.02973473471248	3.81997315769089	4.03147909935424
2	19688689	268939310	3.93197645398271	3.99041195745335	3.85656106416671	3.87397583423785	4.12505957286313	3.00906433932997	3.92010039861505	3.96883326513939	3.81386268158172	3.89173898826115	3.96813882926301	3.98340518757636	3.90917047564945	3.89303442174657	3.90881587148951	3.98544070141865	2.98483855425069	3.99060986359487	3.94428138629221	3.85134536434342	3.9580728003901	3.96938350039548	3.94537518784316	3.76918576500132	3.99230828587826	3.89984005190772	4.02589415469491	4.01532018465411	3.97832875614187	3.77731867045666	3.7677805896264	3.90267276860426	3.95279997239343	4.04386708463841	3.83187902431766	4.00976018563935	4.02353198305413	3.85855989601404	3.91745025350656	3.97802653691273	2.99535968696564	3.80678183446643	4.06543074354468	4.02783621909909	4.02973473471248	3.81997315769089	4.03147909935424
2	20218467	269469088	3.93197645398271	3.99041195745335	3.85656106416671	3.87397583423785	4.12505957286313	3.00906433932997	3.92010039861505	3.96883326513939	3.81386268158172	3.89173898826115	3.96813882926301	3.98340518757636	3.90917047564945	3.89303442174657	3.90881587148951	3.98544070141865	2.98483855425069	3.99060986359487	3.94428138629221	3.85134536434342	3.9580728003901	3.96938350039548	3.94537518784316	3.76918576500132	3.99230828587826	3.89984005190772	4.02589415469491	4.01532018465411	3.97832875614187	3.77731867045666	3.7677805896264	3.90267276860426	3.95279997239343	4.04386708463841	3.83187902431766	4.00976018563935	4.02353198305413	3.85855989601404	3.91745025350656	3.97802653691273	2.99535968696564	3.80678183446643	4.06543074354468	4.02783621909909	4.02973473471248	3.81997315769089	4.03147909935424
2	20763059	270013680	3.93197645398271	3.99041195745335	3.85656106416671	3.87397583423785	4.12505957286313	3.00906433932997	3.92010039861505	3.96883326513939	3.81386268158172	3.89173898826115	3.96813882926301	3.98340518757636	3.90917047564945	3.89303442174657	3.90881587148951	3.98544070141865	2.98483855425069	3.99060986359487	3.94428138629221	3.85134536434342	3.9580728003901	3.96938350039548	3.94537518784316	3.76918576500132	3.99230828587826	3.89984005190772	4.02589415469491	4.01532018465411	3.97832875614187	3.77731867045666	3.7677805896264	3.90267276860426	3.95279997239343	4.04386708463841	3.83187902431766	4.00976018563935	4.02353198305413	3.85855989601404	3.91745025350656	3.97802653691273	2.99535968696564	3.80678183446643	4.06543074354468	4.02783621909909	4.02973473471248	3.81997315769089	4.03147909935424
2	21321154	270571775	3.93197645398271	3.99041195745335	3.85656106416671	3.87397583423785	4.12505957286313	3.00906433932997	3.92010039861505	3.96883326513939	3.81386268158172	3.89173898826115	3.96813882926301	3.98340518757636	3.90917047564945	3.89303442174657	3.90881587148951	3.98544070141865	2.98483855425069	3.99060986359487	3.94428138629221	3.85134536434342	3.9580728003901	3.96938350039548	3.94537518784316	3.76918576500132	3.99230828587826	3.89984005190772	4.02589415469491	4.01532018465411	3.97832875614187	3.77731867045666	3.7677805896264	3.90267276860426	3.95279997239343	4.04386708463841	3.83187902431766	4.00976018563935	4.02353198305413	3.85855989601404	3.91745025350656	3.97802653691273	2.99535968696564	3.80678183446643	4.06543074354468	4.02783621909909	4.02973473471248	3.81997315769089	4.03147909935424
2	21860775	271111396	3.93197645398271	3.99041195745335	3.85656106416671	3.87397583423785	4.12505957286313	3.00906433932997	3.92010039861505	3.96883326513939	3.81386268158172	3.89173898826115	3.96813882926301	3.98340518757636	3.90917047564945	3.89303442174657	3.90881587148951	3.98544070141865	2.98483855425069	3.99060986359487	3.94428138629221	3.85134536434342	3.9580728003901	3.96938350039548	3.94537518784316	3.76918576500132	3.99230828587826	3.89984005190772	4.02589415469491	4.01532018465411	3.97832875614187	3.77731867045666	3.7677805896264	3.90267276860426	3.95279997239343	4.04386708463841	3.83187902431766	4.00976018563935	4.02353198305413	3.85855989601404	3.91745025350656	3.97802653691273	2.99535968696564	3.80678183446643	4.06543074354468	4.02783621909909	4.02973473471248	3.81997315769089	4.03147909935424
2	22386138	271636759	3.93197645398271	3.99041195745335	3.85656106416671	3.87397583423785	4.12505957286313	3.00906433932997	3.92010039861505	3.96883326513939	3.81386268158172	3.89173898826115	3.96813882926301	3.98340518757636	3.90917047564945	3.89303442174657	3.90881587148951	3.98544070141865	2.98483855425069	3.99060986359487	3.94428138629221	3.85134536434342	3.9580728003901	3.96938350039548	3.94537518784316	3.76918576500132	3.99230828587826	3.89984005190772	4.02589415469491	4.01532018465411	3.97832875614187	3.77731867045666	3.7677805896264	3.90267276860426	3.95279997239343	4.04386708463841	3.83187902431766	4.00976018563935	4.02353198305413	3.85855989601404	3.91745025350656	3.97802653691273	2.99535968696564	3.80678183446643	4.06543074354468	4.02783621909909	4.02973473471248	3.81997315769089	4.03147909935424
2	22914297	272164918	3.93197645398271	3.99041195745335	3.85656106416671	3.87397583423785	4.12505957286313	3.00906433932997	3.92010039861505	3.96883326513939	3.81386268158172	3.89173898826115	3.96813882926301	3.98340518757636	3.90917047564945	3.89303442174657	3.90881587148951	3.98544070141865	2.98483855425069	3.99060986359487	3.94428138629221	3.85134536434342	3.9580728003901	3.96938350039548	3.94537518784316	3.76918576500132	3.99230828587826	3.89984005190772	4.02589415469491	4.01532018465411	3.97832875614187	3.77731867045666	3.7677805896264	3.90267276860426	3.95279997239343	4.04386708463841	3.83187902431766	4.00976018563935	4.02353198305413	3.85855989601404	3.91745025350656	3.97802653691273	2.99535968696564	3.80678183446643	4.06543074354468	4.02783621909909	4.02973473471248	3.81997315769089	4.03147909935424
2	23444646	272695267	3.93197645398271	3.99041195745335	3.85656106416671	3.87397583423785	4.12505957286313	3.00906433932997	3.92010039861505	3.96883326513939	3.81386268158172	3.89173898826115	3.96813882926301	3.98340518757636	3.90917047564945	3.89303442174657	3.90881587148951	3.98544070141865	2.98483855425069	3.99060986359487	3.94428138629221	3.85134536434342	3.9580728003901	3.96938350039548	3.94537518784316	3.76918576500132	3.99230828587826	3.89984005190772	4.02589415469491	4.01532018465411	3.97832875614187	3.77731867045666	3.7677805896264	3.90267276860426	3.95279997239343	4.04386708463841	3.83187902431766	4.00976018563935	4.02353198305413	3.85855989601404	3.91745025350656	3.97802653691273	2.99535968696564	3.80678183446643	4.06543074354468	4.02783621909909	4.02973473471248	3.81997315769089	4.03147909935424
2	23975938	273226559	3.93197645398271	3.99041195745335	3.85656106416671	3.87397583423785	4.12505957286313	3.00906433932997	3.92010039861505	3.96883326513939	3.81386268158172	3.89173898826115	3.96813882926301	3.98340518757636	3.90917047564945	3.89303442174657	3.90881587148951	3.98544070141865	2.98483855425069	3.99060986359487	3.94428138629221	3.85134536434342	3.9580728003901	3.96938350039548	3.94537518784316	3.76918576500132	3.99230828587826	3.89984005190772	4.02589415469491	4.01532018465411	3.97832875614187	3.77731867045666	3.7677805896264	3.90267276860426	3.95279997239343	4.04386708463841	3.83187902431766	4.00976018563935	4.02353198305413	3.85855989601404	3.91745025350656	3.97802653691273	2.99535968696564	3.80678183446643	4.06543074354468	4.02783621909909	4.02973473471248	3.81997315769089	4.03147909935424
2	24557494	273808115	3.93197645398271	3.99041195745335	3.85656106416671	3.87397583423785	4.12505957286313	3.00906433932997	3.92010039861505	3.96883326513939	3.81386268158172	3.89173898826115	3.96813882926301	3.98340518757636	3.90917047564945	3.89303442174657	3.90881587148951	3.98544070141865	2.98483855425069	3.99060986359487	3.94428138629221	3.85134536434342	3.9580728003901	3.96938350039548	3.94537518784316	3.76918576500132	3.99230828587826	3.89984005190772	4.02589415469491	4.01532018465411	3.97832875614187	3.77731867045666	3.7677805896264	3.90267276860426	3.95279997239343	4.04386708463841	3.83187902431766	4.00976018563935	4.02353198305413	3.85855989601404	3.91745025350656	3.97802653691273	2.99535968696564	3.80678183446643	4.06543074354468	4.02783621909909	4.02973473471248	3.81997315769089	4.03147909935424
2	25122569	274373190	3.93197645398271	3.99041195745335	3.85656106416671	3.87397583423785	4.12505957286313	3.00906433932997	3.92010039861505	3.96883326513939	3.81386268158172	3.89173898826115	3.96813882926301	3.98340518757636	3.90917047564945	3.89303442174657	3.90881587148951	3.98544070141865	2.98483855425069	3.99060986359487	3.94428138629221	3.85134536434342	3.9580728003901	3.96938350039548	3.94537518784316	3.76918576500132	3.99230828587826	3.89984005190772	4.02589415469491	4.01532018465411	3.97832875614187	3.77731867045666	3.7677805896264	3.90267276860426	3.95279997239343	4.04386708463841	3.83187902431766	4.00976018563935	4.02353198305413	3.85855989601404	3.91745025350656	3.97802653691273	2.99535968696564	3.80678183446643	4.06543074354468	4.02783621909909	4.02973473471248	3.81997315769089	4.03147909935424
2	25690641	274941262	3.93197645398271	3.99041195745335	3.85656106416671	3.87397583423785	4.12505957286313	3.00906433932997	3.92010039861505	3.96883326513939	3.81386268158172	3.89173898826115	3.96813882926301	3.98340518757636	3.90917047564945	3.89303442174657	3.90881587148951	3.98544070141865	2.98483855425069	3.99060986359487	3.94428138629221	3.85134536434342	3.9580728003901	3.96938350039548	3.94537518784316	3.76918576500132	3.99230828587826	3.89984005190772	4.02589415469491	4.01532018465411	3.97832875614187	3.77731867045666	3.7677805896264	3.90267276860426	3.95279997239343	4.04386708463841	3.83187902431766	4.00976018563935	4.02353198305413	3.85855989601404	3.91745025350656	3.97802653691273	2.99535968696564	3.80678183446643	4.06543074354468	4.02783621909909	4.02973473471248	3.81997315769089	4.03147909935424
2	26276327	275526948	3.93197645398271	3.99041195745335	3.85656106416671	3.87397583423785	4.12505957286313	3.00906433932997	3.92010039861505	3.96883326513939	3.81386268158172	3.89173898826115	3.96813882926301	3.98340518757636	3.90917047564945	3.89303442174657	3.90881587148951	3.98544070141865	2.98483855425069	3.99060986359487	3.94428138629221	3.85134536434342	3.9580728003901	3.96938350039548	3.94537518784316	3.76918576500132	3.99230828587826	3.89984005190772	4.02589415469491	4.01532018465411	3.97832875614187	3.77731867045666	3.7677805896264	3.90267276860426	3.95279997239343	4.04386708463841	3.83187902431766	4.00976018563935	4.02353198305413	3.85855989601404	3.91745025350656	3.97802653691273	2.99535968696564	3.80678183446643	4.06543074354468	4.02783621909909	4.02973473471248	3.81997315769089	4.03147909935424
2	26828038	276078659	3.93197645398271	3.99041195745335	3.85656106416671	3.87397583423785	4.12505957286313	3.00906433932997	3.92010039861505	3.96883326513939	3.81386268158172	3.89173898826115	3.96813882926301	3.98340518757636	3.90917047564945	3.89303442174657	3.90881587148951	3.98544070141865	2.98483855425069	3.99060986359487	3.94428138629221	3.85134536434342	3.9580728003901	3.96938350039548	3.94537518784316	3.76918576500132	3.99230828587826	3.89984005190772	4.02589415469491	4.01532018465411	3.97832875614187	3.77731867045666	3.7677805896264	3.90267276860426	3.95279997239343	4.04386708463841	3.83187902431766	4.00976018563935	4.02353198305413	3.85855989601404	3.91745025350656	3.97802653691273	2.99535968696564	3.80678183446643	4.06543074354468	4.02783621909909	4.02973473471248	3.81997315769089	4.03147909935424
2	27376652	276627273	3.93197645398271	3.99041195745335	3.85656106416671	3.87397583423785	4.12505957286313	3.00906433932997	3.92010039861505	3.96883326513939	3.81386268158172	3.89173898826115	3.96813882926301	3.98340518757636	3.90917047564945	3.89303442174657	3.90881587148951	3.98544070141865	2.98483855425069	3.99060986359487	3.94428138629221	3.85134536434342	3.9580728003901	3.96938350039548	3.94537518784316	3.76918576500132	3.99230828587826	3.89984005190772	4.02589415469491	4.01532018465411	3.97832875614187	3.77731867045666	3.7677805896264	3.90267276860426	3.95279997239343	4.04386708463841	3.83187902431766	4.00976018563935	4.02353198305413	3.85855989601404	3.91745025350656	3.97802653691273	2.99535968696564	3.80678183446643	4.06543074354468	4.02783621909909	4.02973473471248	3.81997315769089	4.03147909935424
2	27955504	277206125	3.93197645398271	3.99041195745335	3.85656106416671	3.87397583423785	4.12505957286313	3.00906433932997	3.92010039861505	3.96883326513939	3.81386268158172	3.89173898826115	3.96813882926301	3.98340518757636	3.90917047564945	3.89303442174657	3.90881587148951	3.98544070141865	2.98483855425069	3.99060986359487	3.94428138629221	3.85134536434342	3.9580728003901	3.96938350039548	3.94537518784316	3.76918576500132	3.99230828587826	3.89984005190772	4.02589415469491	4.01532018465411	3.97832875614187	3.77731867045666	3.7677805896264	3.90267276860426	3.95279997239343	4.04386708463841	3.83187902431766	4.00976018563935	4.02353198305413	3.85855989601404	3.91745025350656	3.97802653691273	2.99535968696564	3.80678183446643	4.06543074354468	4.02783621909909	4.02973473471248	3.81997315769089	4.03147909935424
2	28500494	277751115	3.93197645398271	3.99041195745335	3.85656106416671	3.87397583423785	4.12505957286313	3.00906433932997	3.92010039861505	3.96883326513939	3.81386268158172	3.89173898826115	3.96813882926301	3.98340518757636	3.90917047564945	3.89303442174657	3.90881587148951	3.98544070141865	2.98483855425069	3.99060986359487	3.94428138629221	3.85134536434342	3.9580728003901	3.96938350039548	3.94537518784316	3.76918576500132	3.99230828587826	3.89984005190772	4.02589415469491	4.01532018465411	3.97832875614187	3.77731867045666	3.7677805896264	3.90267276860426	3.95279997239343	4.04386708463841	3.83187902431766	4.00976018563935	4.02353198305413	3.03471808391339	3.91745025350656	3.97802653691273	2.99535968696564	3.80678183446643	4.06543074354468	4.02783621909909	4.02973473471248	3.81997315769089	4.03147909935424
2	29042087	278292708	3.93197645398271	3.99041195745335	3.85656106416671	3.87397583423785	4.12505957286313	3.00906433932997	3.92010039861505	3.96883326513939	3.81386268158172	3.89173898826115	3.96813882926301	3.98340518757636	3.90917047564945	3.89303442174657	3.90881587148951	3.98544070141865	2.98483855425069	3.99060986359487	3.94428138629221	3.85134536434342	3.9580728003901	3.96938350039548	3.94537518784316	3.76918576500132	3.99230828587826	3.89984005190772	4.02589415469491	4.01532018465411	3.97832875614187	3.77731867045666	3.7677805896264	3.90267276860426	3.95279997239343	4.04386708463841	3.83187902431766	4.00976018563935	4.02353198305413	3.03471808391339	3.91745025350656	3.97802653691273	2.99535968696564	3.80678183446643	4.06543074354468	4.02783621909909	4.02973473471248	3.81997315769089	4.03147909935424
2	29581749	278832370	3.93197645398271	3.99041195745335	3.85656106416671	3.87397583423785	4.12505957286313	3.00906433932997	3.92010039861505	3.96883326513939	3.81386268158172	3.89173898826115	3.96813882926301	3.98340518757636	3.90917047564945	3.89303442174657	3.90881587148951	3.98544070141865	2.98483855425069	3.99060986359487	3.94428138629221	3.85134536434342	3.9580728003901	3.96938350039548	3.94537518784316	3.76918576500132	3.99230828587826	3.89984005190772	4.02589415469491	4.01532018465411	3.97832875614187	3.77731867045666	3.7677805896264	3.90267276860426	3.95279997239343	4.04386708463841	3.83187902431766	4.00976018563935	4.02353198305413	3.03471808391339	3.91745025350656	3.97802653691273	2.99535968696564	3.80678183446643	4.06543074354468	4.02783621909909	4.02973473471248	3.81997315769089	4.03147909935424
2	30106496	279357117	3.93197645398271	3.99041195745335	3.85656106416671	3.87397583423785	4.12505957286313	3.00906433932997	3.92010039861505	3.96883326513939	3.81386268158172	3.89173898826115	3.96813882926301	3.98340518757636	3.90917047564945	3.89303442174657	3.90881587148951	3.98544070141865	2.98483855425069	3.99060986359487	3.94428138629221	3.85134536434342	3.9580728003901	3.96938350039548	3.94537518784316	3.76918576500132	3.99230828587826	3.89984005190772	4.02589415469491	4.01532018465411	3.97832875614187	3.77731867045666	3.7677805896264	3.90267276860426	3.95279997239343	4.04386708463841	3.83187902431766	4.00976018563935	4.02353198305413	3.03471808391339	3.91745025350656	3.97802653691273	2.99535968696564	3.80678183446643	4.06543074354468	4.02783621909909	4.02973473471248	3.81997315769089	4.03147909935424
2	30642447	279893068	3.93197645398271	3.99041195745335	3.85656106416671	3.87397583423785	4.12505957286313	3.00906433932997	3.92010039861505	3.96883326513939	3.81386268158172	3.89173898826115	3.96813882926301	3.98340518757636	3.90917047564945	3.89303442174657	3.90881587148951	3.98544070141865	2.98483855425069	3.99060986359487	3.94428138629221	3.85134536434342	3.9580728003901	3.96938350039548	3.94537518784316	3.76918576500132	3.99230828587826	3.89984005190772	4.02589415469491	4.01532018465411	3.97832875614187	3.77731867045666	3.7677805896264	3.90267276860426	3.95279997239343	4.04386708463841	3.83187902431766	4.00976018563935	4.02353198305413	3.03471808391339	3.91745025350656	3.97802653691273	2.99535968696564	3.80678183446643	4.06543074354468	4.02783621909909	4.02973473471248	3.81997315769089	4.03147909935424
2	31190263	280440884	3.93197645398271	3.99041195745335	3.85656106416671	3.87397583423785	4.12505957286313	3.00906433932997	3.92010039861505	3.96883326513939	3.81386268158172	3.89173898826115	3.96813882926301	3.98340518757636	3.90917047564945	3.89303442174657	3.90881587148951	3.98544070141865	2.98483855425069	3.99060986359487	3.94428138629221	3.85134536434342	3.9580728003901	3.96938350039548	3.94537518784316	3.76918576500132	3.99230828587826	3.89984005190772	4.02589415469491	4.01532018465411	3.97832875614187	3.77731867045666	3.7677805896264	3.90267276860426	3.95279997239343	4.04386708463841	3.83187902431766	4.00976018563935	4.02353198305413	3.03471808391339	3.91745025350656	3.97802653691273	2.99535968696564	3.80678183446643	4.06543074354468	4.02783621909909	4.02973473471248	3.81997315769089	4.03147909935424
2	31725608	280976229	3.93197645398271	3.99041195745335	3.85656106416671	3.87397583423785	4.12505957286313	3.00906433932997	3.92010039861505	3.96883326513939	3.81386268158172	3.89173898826115	3.96813882926301	3.98340518757636	3.90917047564945	3.89303442174657	3.90881587148951	3.98544070141865	2.98483855425069	3.99060986359487	3.94428138629221	3.85134536434342	3.9580728003901	3.96938350039548	3.94537518784316	3.76918576500132	3.99230828587826	3.89984005190772	4.02589415469491	4.01532018465411	3.97832875614187	3.77731867045666	3.7677805896264	3.90267276860426	3.95279997239343	4.04386708463841	3.83187902431766	4.00976018563935	4.02353198305413	3.03471808391339	3.91745025350656	3.97802653691273	2.99535968696564	3.80678183446643	4.06543074354468	4.02783621909909	4.02973473471248	3.81997315769089	4.03147909935424
2	32309212	281559833	3.93197645398271	3.99041195745335	3.85656106416671	3.87397583423785	4.12505957286313	3.00906433932997	3.92010039861505	3.96883326513939	3.81386268158172	3.89173898826115	3.96813882926301	3.98340518757636	3.90917047564945	3.89303442174657	3.90881587148951	3.98544070141865	2.98483855425069	3.99060986359487	3.94428138629221	3.85134536434342	3.9580728003901	3.96938350039548	3.94537518784316	3.76918576500132	3.99230828587826	3.89984005190772	4.02589415469491	4.01532018465411	3.97832875614187	3.77731867045666	3.7677805896264	3.90267276860426	3.95279997239343	4.04386708463841	3.83187902431766	4.00976018563935	4.02353198305413	3.03471808391339	3.91745025350656	3.97802653691273	2.99535968696564	3.80678183446643	4.06543074354468	4.02783621909909	4.02973473471248	3.81997315769089	4.03147909935424
2	32898188	282148809	3.93197645398271	3.99041195745335	3.85656106416671	3.87397583423785	4.12505957286313	3.00906433932997	3.92010039861505	3.96883326513939	3.81386268158172	3.89173898826115	3.96813882926301	3.98340518757636	3.90917047564945	3.89303442174657	3.90881587148951	3.98544070141865	2.98483855425069	3.99060986359487	3.94428138629221	3.85134536434342	3.9580728003901	3.96938350039548	3.94537518784316	3.76918576500132	3.99230828587826	3.89984005190772	4.02589415469491	4.01532018465411	3.97832875614187	3.77731867045666	3.7677805896264	3.90267276860426	3.95279997239343	4.04386708463841	3.83187902431766	4.00976018563935	4.02353198305413	3.03471808391339	3.91745025350656	3.97802653691273	2.99535968696564	3.80678183446643	4.06543074354468	4.02783621909909	4.02973473471248	3.81997315769089	4.03147909935424
2	33457180	282707801	3.93197645398271	3.99041195745335	3.85656106416671	3.87397583423785	4.12505957286313	3.00906433932997	3.92010039861505	3.96883326513939	3.81386268158172	3.89173898826115	3.96813882926301	3.98340518757636	3.90917047564945	3.89303442174657	3.90881587148951	3.98544070141865	2.98483855425069	3.99060986359487	3.94428138629221	3.85134536434342	3.9580728003901	3.96938350039548	3.94537518784316	3.76918576500132	3.99230828587826	3.89984005190772	4.02589415469491	4.01532018465411	3.97832875614187	3.77731867045666	3.7677805896264	3.90267276860426	3.95279997239343	4.04386708463841	3.83187902431766	4.00976018563935	4.02353198305413	3.03471808391339	3.91745025350656	3.97802653691273	2.99535968696564	3.80678183446643	4.06543074354468	4.02783621909909	4.02973473471248	3.81997315769089	4.03147909935424
2	34013727	283264348	3.93197645398271	3.99041195745335	3.85656106416671	3.87397583423785	4.12505957286313	3.00906433932997	3.92010039861505	3.96883326513939	3.81386268158172	3.89173898826115	3.96813882926301	3.98340518757636	3.90917047564945	3.89303442174657	3.90881587148951	3.98544070141865	2.98483855425069	3.99060986359487	3.94428138629221	3.85134536434342	3.9580728003901	3.96938350039548	3.94537518784316	3.76918576500132	3.99230828587826	3.89984005190772	4.02589415469491	4.01532018465411	3.97832875614187	3.77731867045666	3.7677805896264	3.90267276860426	3.95279997239343	4.04386708463841	3.83187902431766	4.00976018563935	4.02353198305413	3.03471808391339	3.91745025350656	3.97802653691273	2.99535968696564	3.80678183446643	4.06543074354468	4.02783621909909	4.02973473471248	3.81997315769089	4.03147909935424
2	34562326	283812947	3.93197645398271	3.99041195745335	3.85656106416671	3.87397583423785	4.12505957286313	3.00906433932997	3.92010039861505	3.96883326513939	3.81386268158172	3.89173898826115	3.96813882926301	3.98340518757636	3.90917047564945	3.89303442174657	3.90881587148951	3.98544070141865	2.98483855425069	3.99060986359487	3.94428138629221	3.85134536434342	3.9580728003901	3.96938350039548	3.94537518784316	3.76918576500132	3.99230828587826	3.89984005190772	4.02589415469491	4.01532018465411	3.97832875614187	3.77731867045666	3.7677805896264	3.90267276860426	3.95279997239343	4.04386708463841	3.83187902431766	4.00976018563935	4.02353198305413	3.03471808391339	3.91745025350656	3.97802653691273	2.99535968696564	3.80678183446643	4.06543074354468	4.02783621909909	4.02973473471248	3.81997315769089	4.03147909935424
2	35128713	284379334	3.93197645398271	3.99041195745335	3.85656106416671	3.87397583423785	4.12505957286313	3.00906433932997	3.92010039861505	3.96883326513939	3.81386268158172	3.89173898826115	3.96813882926301	3.98340518757636	3.90917047564945	3.89303442174657	3.90881587148951	3.98544070141865	2.98483855425069	3.99060986359487	3.94428138629221	3.85134536434342	3.9580728003901	3.96938350039548	3.94537518784316	3.76918576500132	3.99230828587826	3.89984005190772	4.02589415469491	4.01532018465411	3.97832875614187	3.77731867045666	3.7677805896264	3.90267276860426	3.95279997239343	4.04386708463841	3.83187902431766	4.00976018563935	4.02353198305413	3.03471808391339	3.91745025350656	3.97802653691273	2.99535968696564	3.80678183446643	4.06543074354468	4.02783621909909	4.02973473471248	3.81997315769089	4.03147909935424
2	35677169	284927790	3.93197645398271	3.99041195745335	3.85656106416671	3.87397583423785	4.12505957286313	3.00906433932997	3.92010039861505	3.96883326513939	3.81386268158172	3.89173898826115	3.96813882926301	3.98340518757636	3.90917047564945	3.89303442174657	3.90881587148951	3.98544070141865	2.98483855425069	3.99060986359487	3.94428138629221	3.85134536434342	3.9580728003901	3.96938350039548	3.94537518784316	3.76918576500132	3.99230828587826	3.89984005190772	4.02589415469491	4.01532018465411	3.97832875614187	3.77731867045666	3.7677805896264	3.90267276860426	3.95279997239343	4.04386708463841	3.83187902431766	4.00976018563935	4.02353198305413	3.03471808391339	3.91745025350656	3.97802653691273	2.99535968696564	3.80678183446643	4.06543074354468	4.02783621909909	4.02973473471248	3.81997315769089	4.03147909935424
2	36226361	285476982	3.93197645398271	3.99041195745335	3.85656106416671	3.87397583423785	4.12505957286313	3.00906433932997	3.92010039861505	3.96883326513939	3.81386268158172	3.89173898826115	3.96813882926301	3.98340518757636	3.90917047564945	3.89303442174657	3.90881587148951	3.98544070141865	2.98483855425069	3.99060986359487	3.94428138629221	3.85134536434342	3.9580728003901	3.96938350039548	3.94537518784316	3.76918576500132	3.99230828587826	3.89984005190772	4.02589415469491	4.01532018465411	3.97832875614187	3.77731867045666	3.7677805896264	3.90267276860426	3.95279997239343	4.04386708463841	3.83187902431766	4.00976018563935	4.02353198305413	3.03471808391339	3.91745025350656	3.97802653691273	2.99535968696564	3.80678183446643	4.06543074354468	4.02783621909909	4.02973473471248	3.81997315769089	4.03147909935424
2	36770812	286021433	3.93197645398271	3.99041195745335	3.85656106416671	3.87397583423785	4.12505957286313	3.00906433932997	3.92010039861505	3.96883326513939	3.81386268158172	3.89173898826115	3.96813882926301	3.98340518757636	3.90917047564945	3.89303442174657	3.90881587148951	3.98544070141865	2.98483855425069	3.99060986359487	3.94428138629221	3.85134536434342	3.9580728003901	3.96938350039548	3.94537518784316	3.76918576500132	3.99230828587826	3.89984005190772	4.02589415469491	4.01532018465411	3.97832875614187	3.77731867045666	3.7677805896264	3.90267276860426	3.95279997239343	4.04386708463841	3.83187902431766	4.00976018563935	4.02353198305413	3.03471808391339	3.91745025350656	3.97802653691273	2.99535968696564	3.80678183446643	4.06543074354468	4.02783621909909	4.02973473471248	3.81997315769089	4.03147909935424
2	37328573	286579194	3.93197645398271	3.99041195745335	3.85656106416671	3.87397583423785	4.12505957286313	3.00906433932997	3.92010039861505	3.96883326513939	3.81386268158172	3.89173898826115	3.96813882926301	3.98340518757636	3.90917047564945	3.89303442174657	3.90881587148951	3.98544070141865	2.98483855425069	3.99060986359487	3.94428138629221	3.85134536434342	3.9580728003901	3.96938350039548	3.94537518784316	3.76918576500132	3.99230828587826	3.89984005190772	4.02589415469491	4.01532018465411	3.97832875614187	3.77731867045666	3.7677805896264	3.90267276860426	3.95279997239343	4.04386708463841	3.83187902431766	4.00976018563935	4.02353198305413	3.03471808391339	3.91745025350656	3.97802653691273	2.99535968696564	3.80678183446643	4.06543074354468	4.02783621909909	4.02973473471248	3.81997315769089	4.03147909935424
2	37875779	287126400	3.93197645398271	3.99041195745335	3.85656106416671	3.87397583423785	4.12505957286313	3.00906433932997	3.92010039861505	3.96883326513939	3.81386268158172	3.89173898826115	3.96813882926301	3.98340518757636	3.90917047564945	3.89303442174657	3.90881587148951	3.98544070141865	2.98483855425069	3.99060986359487	3.94428138629221	3.85134536434342	3.9580728003901	3.96938350039548	3.94537518784316	3.76918576500132	3.99230828587826	3.89984005190772	4.02589415469491	4.01532018465411	3.97832875614187	3.77731867045666	3.7677805896264	3.90267276860426	3.95279997239343	4.04386708463841	3.83187902431766	4.00976018563935	4.02353198305413	3.03471808391339	3.91745025350656	3.97802653691273	2.99535968696564	3.80678183446643	4.06543074354468	4.02783621909909	4.02973473471248	3.81997315769089	4.03147909935424
2	38431248	287681869	3.93197645398271	3.99041195745335	3.85656106416671	3.87397583423785	4.12505957286313	3.00906433932997	3.92010039861505	3.96883326513939	3.81386268158172	3.89173898826115	3.96813882926301	3.98340518757636	3.90917047564945	3.89303442174657	3.90881587148951	3.98544070141865	2.98483855425069	3.99060986359487	3.94428138629221	3.85134536434342	3.9580728003901	3.96938350039548	3.94537518784316	3.76918576500132	3.99230828587826	3.89984005190772	4.02589415469491	4.01532018465411	3.97832875614187	3.77731867045666	3.7677805896264	3.90267276860426	3.95279997239343	4.04386708463841	3.83187902431766	4.00976018563935	4.02353198305413	3.03471808391339	3.91745025350656	3.97802653691273	2.99535968696564	3.80678183446643	4.06543074354468	4.02783621909909	4.02973473471248	3.81997315769089	4.03147909935424
2	39004172	288254793	3.93197645398271	3.99041195745335	3.85656106416671	3.87397583423785	4.12505957286313	3.00906433932997	3.92010039861505	3.96883326513939	3.81386268158172	3.89173898826115	3.96813882926301	3.98340518757636	3.90917047564945	3.89303442174657	3.90881587148951	3.98544070141865	2.98483855425069	3.99060986359487	3.94428138629221	3.85134536434342	3.9580728003901	3.96938350039548	3.94537518784316	3.76918576500132	3.99230828587826	3.89984005190772	4.02589415469491	4.01532018465411	3.97832875614187	3.77731867045666	3.7677805896264	3.90267276860426	3.95279997239343	4.04386708463841	3.83187902431766	4.00976018563935	4.02353198305413	3.03471808391339	3.91745025350656	3.97802653691273	2.99535968696564	3.80678183446643	4.06543074354468	4.02783621909909	4.02973473471248	3.81997315769089	4.03147909935424
2	39564771	288815392	3.93197645398271	3.99041195745335	3.85656106416671	3.87397583423785	4.12505957286313	3.00906433932997	3.92010039861505	3.96883326513939	3.81386268158172	3.89173898826115	3.96813882926301	3.98340518757636	3.90917047564945	3.89303442174657	3.90881587148951	3.98544070141865	2.98483855425069	3.99060986359487	3.94428138629221	3.85134536434342	3.9580728003901	3.96938350039548	3.94537518784316	3.76918576500132	3.99230828587826	3.89984005190772	4.02589415469491	4.01532018465411	3.97832875614187	3.77731867045666	3.7677805896264	3.90267276860426	3.95279997239343	4.04386708463841	3.83187902431766	4.00976018563935	4.02353198305413	3.03471808391339	3.91745025350656	3.97802653691273	2.99535968696564	3.80678183446643	4.06543074354468	4.02783621909909	4.02973473471248	3.81997315769089	4.03147909935424
2	40112880	289363501	3.93197645398271	3.99041195745335	3.85656106416671	3.87397583423785	4.12505957286313	3.00906433932997	3.92010039861505	3.96883326513939	3.81386268158172	3.89173898826115	3.96813882926301	3.98340518757636	3.90917047564945	3.89303442174657	3.90881587148951	3.98544070141865	2.98483855425069	3.99060986359487	3.94428138629221	3.85134536434342	3.9580728003901	3.96938350039548	3.94537518784316	3.76918576500132	3.99230828587826	3.89984005190772	4.02589415469491	4.01532018465411	3.97832875614187	3.77731867045666	3.7677805896264	3.90267276860426	3.95279997239343	4.04386708463841	3.83187902431766	4.00976018563935	4.02353198305413	3.03471808391339	3.91745025350656	3.97802653691273	2.99535968696564	3.80678183446643	4.06543074354468	4.02783621909909	4.02973473471248	3.81997315769089	4.03147909935424
2	40653940	289904561	3.93197645398271	3.99041195745335	3.85656106416671	3.87397583423785	4.12505957286313	3.00906433932997	3.92010039861505	3.96883326513939	3.81386268158172	3.89173898826115	3.96813882926301	3.98340518757636	3.90917047564945	3.89303442174657	3.90881587148951	3.98544070141865	2.98483855425069	3.99060986359487	3.94428138629221	3.85134536434342	3.9580728003901	3.96938350039548	3.94537518784316	3.76918576500132	3.99230828587826	3.89984005190772	4.02589415469491	4.01532018465411	3.97832875614187	3.77731867045666	3.7677805896264	3.90267276860426	3.95279997239343	4.04386708463841	3.83187902431766	4.00976018563935	4.02353198305413	3.03471808391339	3.91745025350656	3.97802653691273	2.99535968696564	3.80678183446643	4.06543074354468	4.02783621909909	4.02973473471248	3.81997315769089	4.03147909935424
2	41183789	290434410	3.93197645398271	3.99041195745335	3.85656106416671	3.87397583423785	4.12505957286313	3.00906433932997	3.92010039861505	3.96883326513939	3.81386268158172	3.89173898826115	3.96813882926301	3.98340518757636	3.90917047564945	3.89303442174657	3.90881587148951	3.98544070141865	2.98483855425069	3.99060986359487	3.94428138629221	3.85134536434342	3.9580728003901	3.96938350039548	3.94537518784316	3.76918576500132	3.99230828587826	3.89984005190772	4.02589415469491	4.01532018465411	3.97832875614187	3.77731867045666	3.7677805896264	3.90267276860426	3.95279997239343	4.04386708463841	3.83187902431766	4.00976018563935	4.02353198305413	3.03471808391339	3.91745025350656	3.97802653691273	2.99535968696564	3.80678183446643	4.06543074354468	4.02783621909909	4.02973473471248	3.81997315769089	4.03147909935424
2	41720796	290971417	3.93197645398271	3.99041195745335	3.85656106416671	3.87397583423785	4.12505957286313	3.00906433932997	3.92010039861505	3.96883326513939	3.81386268158172	3.89173898826115	3.2258123128111	3.98340518757636	3.90917047564945	3.89303442174657	3.90881587148951	3.98544070141865	2.98483855425069	3.99060986359487	3.94428138629221	3.85134536434342	3.9580728003901	3.96938350039548	3.94537518784316	3.76918576500132	3.99230828587826	3.89984005190772	4.02589415469491	4.01532018465411	3.97832875614187	3.77731867045666	3.7677805896264	3.90267276860426	3.95279997239343	4.04386708463841	3.83187902431766	4.00976018563935	4.02353198305413	3.03471808391339	3.91745025350656	3.97802653691273	2.99535968696564	3.80678183446643	4.06543074354468	4.02783621909909	4.02973473471248	3.81997315769089	4.03147909935424
2	42261432	291512053	3.93197645398271	3.99041195745335	3.85656106416671	3.87397583423785	4.12505957286313	3.00906433932997	3.92010039861505	3.96883326513939	3.81386268158172	3.89173898826115	3.2258123128111	3.98340518757636	3.90917047564945	3.89303442174657	3.90881587148951	3.98544070141865	2.98483855425069	3.99060986359487	3.94428138629221	3.85134536434342	3.9580728003901	3.96938350039548	3.94537518784316	3.76918576500132	3.99230828587826	3.89984005190772	4.02589415469491	4.01532018465411	3.97832875614187	3.77731867045666	3.7677805896264	3.90267276860426	3.95279997239343	4.04386708463841	3.83187902431766	4.00976018563935	4.02353198305413	3.03471808391339	3.91745025350656	3.97802653691273	2.99535968696564	3.80678183446643	4.06543074354468	4.02783621909909	4.02973473471248	3.81997315769089	4.03147909935424
2	42823765	292074386	3.93197645398271	3.99041195745335	3.85656106416671	3.87397583423785	4.12505957286313	3.00906433932997	3.92010039861505	3.96883326513939	3.81386268158172	3.89173898826115	3.2258123128111	3.98340518757636	3.90917047564945	3.89303442174657	3.90881587148951	3.98544070141865	2.98483855425069	3.99060986359487	3.94428138629221	3.85134536434342	3.9580728003901	3.96938350039548	3.94537518784316	3.76918576500132	3.99230828587826	3.89984005190772	4.02589415469491	4.01532018465411	3.97832875614187	3.77731867045666	3.7677805896264	3.90267276860426	3.95279997239343	4.04386708463841	3.83187902431766	4.00976018563935	4.02353198305413	3.03471808391339	3.91745025350656	3.97802653691273	2.99535968696564	3.80678183446643	4.06543074354468	4.02783621909909	4.02973473471248	3.81997315769089	4.03147909935424
2	43384529	292635150	3.93197645398271	3.99041195745335	3.85656106416671	3.87397583423785	4.12505957286313	3.00906433932997	3.92010039861505	3.96883326513939	3.81386268158172	3.89173898826115	3.2258123128111	3.98340518757636	3.90917047564945	3.89303442174657	3.90881587148951	3.98544070141865	2.98483855425069	3.99060986359487	3.94428138629221	3.85134536434342	3.9580728003901	3.96938350039548	3.94537518784316	3.76918576500132	3.99230828587826	3.89984005190772	4.02589415469491	4.01532018465411	3.97832875614187	3.77731867045666	3.7677805896264	3.90267276860426	3.95279997239343	4.04386708463841	3.83187902431766	4.00976018563935	4.02353198305413	3.03471808391339	3.91745025350656	3.97802653691273	2.99535968696564	3.80678183446643	4.06543074354468	4.02783621909909	4.02973473471248	3.81997315769089	4.03147909935424
2	43941069	293191690	3.93197645398271	3.99041195745335	3.85656106416671	3.87397583423785	4.12505957286313	3.00906433932997	3.92010039861505	3.96883326513939	3.81386268158172	3.89173898826115	3.2258123128111	3.98340518757636	3.90917047564945	3.89303442174657	3.90881587148951	3.98544070141865	2.98483855425069	3.99060986359487	3.94428138629221	3.85134536434342	3.9580728003901	3.96938350039548	3.94537518784316	3.76918576500132	3.99230828587826	3.89984005190772	4.02589415469491	4.01532018465411	3.97832875614187	3.77731867045666	3.7677805896264	3.90267276860426	3.95279997239343	4.04386708463841	3.83187902431766	4.00976018563935	4.02353198305413	3.03471808391339	3.91745025350656	3.97802653691273	2.99535968696564	3.80678183446643	4.06543074354468	4.02783621909909	4.02973473471248	3.81997315769089	4.03147909935424
2	44504303	293754924	3.93197645398271	3.99041195745335	3.85656106416671	3.87397583423785	4.12505957286313	3.00906433932997	3.92010039861505	3.96883326513939	3.81386268158172	3.89173898826115	3.2258123128111	3.98340518757636	3.90917047564945	3.89303442174657	3.90881587148951	3.98544070141865	2.98483855425069	3.99060986359487	3.94428138629221	3.85134536434342	3.9580728003901	3.96938350039548	3.94537518784316	3.76918576500132	3.99230828587826	3.89984005190772	4.02589415469491	4.01532018465411	3.97832875614187	3.77731867045666	3.7677805896264	3.90267276860426	3.95279997239343	4.04386708463841	3.83187902431766	4.00976018563935	4.02353198305413	3.03471808391339	3.91745025350656	3.97802653691273	2.99535968696564	3.80678183446643	4.06543074354468	4.02783621909909	4.02973473471248	3.81997315769089	4.03147909935424
2	45049053	294299674	3.93197645398271	3.99041195745335	3.85656106416671	3.87397583423785	4.12505957286313	3.00906433932997	3.92010039861505	3.96883326513939	3.81386268158172	3.89173898826115	3.2258123128111	3.98340518757636	3.90917047564945	3.89303442174657	3.90881587148951	3.98544070141865	2.98483855425069	3.99060986359487	3.94428138629221	3.85134536434342	3.9580728003901	3.96938350039548	3.94537518784316	3.76918576500132	3.99230828587826	3.89984005190772	4.02589415469491	4.01532018465411	3.97832875614187	3.77731867045666	3.7677805896264	3.90267276860426	3.95279997239343	4.04386708463841	3.83187902431766	4.00976018563935	4.02353198305413	3.03471808391339	3.91745025350656	3.97802653691273	2.99535968696564	3.80678183446643	4.06543074354468	4.02783621909909	4.02973473471248	3.81997315769089	4.03147909935424
2	45586697	294837318	3.93197645398271	3.99041195745335	3.85656106416671	3.87397583423785	4.12505957286313	3.00906433932997	3.92010039861505	3.96883326513939	3.81386268158172	3.89173898826115	3.2258123128111	3.98340518757636	3.90917047564945	3.89303442174657	3.90881587148951	3.98544070141865	2.98483855425069	3.99060986359487	3.94428138629221	3.85134536434342	3.9580728003901	3.96938350039548	3.94537518784316	3.76918576500132	3.99230828587826	3.89984005190772	4.02589415469491	4.01532018465411	3.97832875614187	3.77731867045666	3.7677805896264	3.90267276860426	3.95279997239343	4.04386708463841	3.83187902431766	4.00976018563935	4.02353198305413	3.03471808391339	3.91745025350656	3.97802653691273	2.99535968696564	3.80678183446643	4.06543074354468	4.02783621909909	4.02973473471248	3.81997315769089	4.03147909935424
2	46112597	295363218	3.93197645398271	3.99041195745335	3.85656106416671	3.87397583423785	4.12505957286313	3.00906433932997	3.92010039861505	3.96883326513939	3.81386268158172	3.89173898826115	3.2258123128111	3.98340518757636	3.90917047564945	3.89303442174657	3.90881587148951	3.98544070141865	2.98483855425069	3.99060986359487	3.94428138629221	3.85134536434342	3.9580728003901	3.96938350039548	3.94537518784316	3.76918576500132	3.99230828587826	3.89984005190772	4.02589415469491	4.01532018465411	3.97832875614187	3.77731867045666	3.7677805896264	3.90267276860426	3.95279997239343	4.04386708463841	3.83187902431766	4.00976018563935	4.02353198305413	3.03471808391339	3.91745025350656	3.97802653691273	2.99535968696564	3.80678183446643	4.06543074354468	4.02783621909909	4.02973473471248	3.81997315769089	4.03147909935424
2	46636309	295886930	3.93197645398271	3.99041195745335	3.85656106416671	3.87397583423785	4.12505957286313	3.00906433932997	3.92010039861505	3.96883326513939	3.81386268158172	3.89173898826115	3.2258123128111	3.98340518757636	3.90917047564945	3.89303442174657	3.90881587148951	3.98544070141865	2.98483855425069	3.99060986359487	3.94428138629221	3.85134536434342	3.9580728003901	3.96938350039548	3.94537518784316	3.76918576500132	3.99230828587826	3.89984005190772	4.02589415469491	4.01532018465411	3.97832875614187	3.77731867045666	3.7677805896264	3.90267276860426	3.95279997239343	4.04386708463841	3.83187902431766	4.00976018563935	4.02353198305413	3.03471808391339	3.91745025350656	3.97802653691273	2.99535968696564	3.80678183446643	4.06543074354468	4.02783621909909	4.02973473471248	3.81997315769089	4.03147909935424
2	47175085	296425706	3.93197645398271	3.99041195745335	3.85656106416671	3.87397583423785	4.12505957286313	3.00906433932997	3.92010039861505	3.96883326513939	3.81386268158172	3.89173898826115	4.04979488266962	3.98340518757636	3.90917047564945	3.89303442174657	3.90881587148951	3.98544070141865	2.98483855425069	3.99060986359487	3.94428138629221	3.85134536434342	3.9580728003901	3.96938350039548	3.94537518784316	3.76918576500132	3.99230828587826	3.89984005190772	4.02589415469491	4.01532018465411	3.97832875614187	3.77731867045666	3.7677805896264	3.90267276860426	3.95279997239343	4.04386708463841	3.83187902431766	4.00976018563935	4.02353198305413	3.03471808391339	3.91745025350656	3.97802653691273	2.99535968696564	3.80678183446643	4.06543074354468	4.02783621909909	4.02973473471248	3.81997315769089	4.03147909935424
2	47742557	296993178	3.93197645398271	3.99041195745335	3.85656106416671	3.87397583423785	4.12505957286313	3.00906433932997	3.92010039861505	3.96883326513939	3.81386268158172	3.89173898826115	4.04979488266962	3.98340518757636	3.90917047564945	3.89303442174657	3.90881587148951	3.98544070141865	2.98483855425069	3.99060986359487	3.94428138629221	3.85134536434342	3.9580728003901	3.96938350039548	3.94537518784316	3.76918576500132	3.99230828587826	3.89984005190772	4.02589415469491	4.01532018465411	3.97832875614187	3.77731867045666	3.7677805896264	3.90267276860426	3.95279997239343	4.04386708463841	3.83187902431766	4.00976018563935	4.02353198305413	3.03471808391339	3.91745025350656	3.97802653691273	2.99535968696564	3.80678183446643	4.06543074354468	4.02783621909909	4.02973473471248	3.81997315769089	4.03147909935424
2	48313939	297564560	3.93197645398271	3.99041195745335	3.85656106416671	3.87397583423785	4.12505957286313	3.00906433932997	3.92010039861505	3.96883326513939	3.81386268158172	3.89173898826115	4.04979488266962	3.98340518757636	3.90917047564945	3.89303442174657	3.90881587148951	3.98544070141865	2.98483855425069	3.99060986359487	3.94428138629221	3.85134536434342	3.9580728003901	3.96938350039548	3.94537518784316	3.76918576500132	3.99230828587826	3.89984005190772	4.02589415469491	4.01532018465411	3.97832875614187	3.77731867045666	3.7677805896264	3.90267276860426	3.95279997239343	4.04386708463841	3.83187902431766	4.00976018563935	4.02353198305413	3.97457610774957	3.91745025350656	3.97802653691273	2.99535968696564	3.80678183446643	4.06543074354468	4.02783621909909	4.02973473471248	3.81997315769089	4.03147909935424
2	48870857	298121478	3.93197645398271	3.99041195745335	3.85656106416671	3.87397583423785	4.12505957286313	3.00906433932997	3.92010039861505	3.96883326513939	3.81386268158172	3.89173898826115	4.04979488266962	3.98340518757636	3.90917047564945	3.89303442174657	3.90881587148951	3.98544070141865	2.98483855425069	3.99060986359487	3.94428138629221	3.85134536434342	3.9580728003901	3.96938350039548	3.94537518784316	3.76918576500132	3.99230828587826	3.89984005190772	4.02589415469491	4.01532018465411	3.97832875614187	3.77731867045666	3.7677805896264	3.90267276860426	3.95279997239343	4.04386708463841	3.83187902431766	4.00976018563935	4.02353198305413	3.97457610774957	3.91745025350656	3.97802653691273	2.99535968696564	3.80678183446643	4.06543074354468	4.02783621909909	4.02973473471248	3.81997315769089	4.03147909935424
2	49416907	298667528	3.93197645398271	3.99041195745335	3.85656106416671	3.87397583423785	4.12505957286313	3.00906433932997	3.92010039861505	3.96883326513939	3.81386268158172	3.89173898826115	4.04979488266962	3.98340518757636	3.90917047564945	3.89303442174657	3.90881587148951	3.98544070141865	2.98483855425069	3.99060986359487	3.94428138629221	3.85134536434342	3.9580728003901	3.96938350039548	3.94537518784316	3.76918576500132	3.99230828587826	3.89984005190772	4.02589415469491	4.01532018465411	3.97832875614187	3.77731867045666	3.7677805896264	3.90267276860426	3.95279997239343	4.04386708463841	3.83187902431766	4.00976018563935	4.02353198305413	3.97457610774957	3.91745025350656	3.97802653691273	2.99535968696564	3.80678183446643	4.06543074354468	4.02783621909909	4.02973473471248	3.81997315769089	4.03147909935424
2	49969688	299220309	3.93197645398271	3.99041195745335	3.85656106416671	3.87397583423785	4.12505957286313	3.00906433932997	3.92010039861505	3.96883326513939	3.81386268158172	3.89173898826115	4.04979488266962	3.98340518757636	3.90917047564945	3.89303442174657	3.90881587148951	3.98544070141865	2.98483855425069	3.99060986359487	3.94428138629221	3.85134536434342	3.9580728003901	3.96938350039548	3.94537518784316	3.76918576500132	3.99230828587826	3.89984005190772	4.02589415469491	4.01532018465411	3.97832875614187	3.77731867045666	3.7677805896264	3.90267276860426	3.95279997239343	4.04386708463841	3.83187902431766	4.00976018563935	4.02353198305413	3.97457610774957	3.91745025350656	3.97802653691273	2.99535968696564	3.80678183446643	4.06543074354468	4.02783621909909	4.02973473471248	3.81997315769089	4.03147909935424
2	50495427	299746048	3.93197645398271	3.99041195745335	3.85656106416671	3.87397583423785	4.12505957286313	3.00906433932997	3.92010039861505	3.96883326513939	3.81386268158172	3.89173898826115	4.04979488266962	3.98340518757636	3.90917047564945	3.89303442174657	3.90881587148951	3.98544070141865	2.98483855425069	3.99060986359487	3.94428138629221	3.85134536434342	3.9580728003901	3.96938350039548	3.94537518784316	3.76918576500132	3.99230828587826	3.89984005190772	4.02589415469491	4.01532018465411	3.97832875614187	3.77731867045666	3.7677805896264	3.90267276860426	3.95279997239343	4.04386708463841	3.83187902431766	4.00976018563935	4.02353198305413	3.97457610774957	3.91745025350656	3.97802653691273	2.99535968696564	3.80678183446643	4.06543074354468	4.02783621909909	4.02973473471248	3.81997315769089	4.03147909935424
2	51011692	300262313	3.93197645398271	3.99041195745335	3.85656106416671	3.87397583423785	4.12505957286313	3.00906433932997	3.92010039861505	3.96883326513939	3.81386268158172	3.89173898826115	4.04979488266962	3.98340518757636	3.90917047564945	3.89303442174657	3.90881587148951	3.98544070141865	2.98483855425069	3.99060986359487	3.94428138629221	3.85134536434342	3.9580728003901	3.96938350039548	3.94537518784316	3.76918576500132	3.99230828587826	3.89984005190772	4.02589415469491	4.01532018465411	3.97832875614187	3.77731867045666	3.7677805896264	3.90267276860426	3.95279997239343	4.04386708463841	3.83187902431766	4.00976018563935	4.02353198305413	3.97457610774957	3.91745025350656	3.97802653691273	2.99535968696564	3.80678183446643	4.06543074354468	4.02783621909909	4.02973473471248	3.81997315769089	4.03147909935424
2	51528687	300779308	3.93197645398271	3.99041195745335	3.85656106416671	3.87397583423785	4.12505957286313	3.00906433932997	3.92010039861505	3.96883326513939	3.81386268158172	3.89173898826115	4.04979488266962	3.98340518757636	3.90917047564945	3.89303442174657	3.90881587148951	3.98544070141865	2.98483855425069	3.99060986359487	3.94428138629221	3.85134536434342	3.9580728003901	3.96938350039548	3.94537518784316	3.76918576500132	3.99230828587826	3.89984005190772	4.02589415469491	4.01532018465411	3.97832875614187	3.77731867045666	3.7677805896264	3.90267276860426	3.95279997239343	4.04386708463841	3.83187902431766	4.00976018563935	4.02353198305413	3.97457610774957	3.91745025350656	3.97802653691273	2.99535968696564	3.80678183446643	4.06543074354468	4.02783621909909	4.02973473471248	3.81997315769089	4.03147909935424
2	52083433	301334054	3.93197645398271	3.99041195745335	3.85656106416671	3.87397583423785	4.12505957286313	3.00906433932997	3.92010039861505	3.96883326513939	3.81386268158172	3.89173898826115	4.04979488266962	3.98340518757636	3.90917047564945	3.89303442174657	3.90881587148951	3.98544070141865	2.98483855425069	3.99060986359487	3.94428138629221	3.85134536434342	3.9580728003901	3.96938350039548	3.94537518784316	3.76918576500132	3.99230828587826	3.89984005190772	4.02589415469491	4.01532018465411	3.97832875614187	3.77731867045666	3.7677805896264	3.90267276860426	3.95279997239343	4.04386708463841	3.83187902431766	4.00976018563935	4.02353198305413	3.97457610774957	3.91745025350656	3.97802653691273	2.99535968696564	3.80678183446643	4.06543074354468	4.02783621909909	4.02973473471248	3.81997315769089	4.03147909935424
2	52621826	301872447	3.93197645398271	3.99041195745335	3.85656106416671	3.87397583423785	4.12505957286313	3.00906433932997	3.92010039861505	3.96883326513939	3.81386268158172	3.89173898826115	4.04979488266962	3.98340518757636	3.90917047564945	3.89303442174657	3.90881587148951	3.98544070141865	2.98483855425069	3.99060986359487	3.94428138629221	3.85134536434342	3.9580728003901	3.96938350039548	3.94537518784316	3.76918576500132	3.99230828587826	3.89984005190772	4.02589415469491	4.01532018465411	3.97832875614187	3.77731867045666	3.7677805896264	3.90267276860426	3.95279997239343	4.04386708463841	3.83187902431766	4.00976018563935	4.02353198305413	3.97457610774957	3.91745025350656	3.97802653691273	2.99535968696564	3.80678183446643	4.06543074354468	4.02783621909909	4.02973473471248	3.81997315769089	4.03147909935424
[truncated: 4,511 more rows]
[truncated: 31 more columns]
