# Supplementary material for: Novel insights into breast cancer copy number genetic heterogeneity revealed by single-cell genome sequencing
Source: eLife. 2020 May 13;9:e51480. doi: 10.7554/eLife.51480 (PMC7220379; doi:10.7554/eLife.51480)
Supplement: Figure 2—source data 1. [file elife-51480-fig2-data1.zip › P15.CNA.calls.5k.seg.quantal.primary.txt]

chrom	chrompos	abspos	CTB5952.	CTB5953.	CTB5959.	CTB5960.	CTB5962.	CTB5966.	CTB5967.	CTB5968.	CTB5969.	CTB5972.	CTB5973.	CTB5974.	CTB5976.	CTB5978.	CTB5980.	CTB5983.	CTB5987.	CTB5991.	CTB5993.	CTB5994.	CTB5995.	CTB5998.	CTB6000.	CTB6005.	CTB6006.	CTB6873.	CTB6911.	CTB6915.	CTB6917.	CTB6919.	CTB6924.	CTB6925.	CTB6927.	CTB6928.	CTB6929.	CTB6930.	CTB6931.	CTB6933.	CTB6934.	CTB6936.	CTB6940.	CTB6941.	CTB6943.	CTB6944.	CTB6945.	CTB6946.	CTB6949.
1	0	0	2.96425223584832	2.44927001303006	2.99778515417242	3.77045784029599	3.07686789005229	3.01493942415911	3.01436021461999	2.98752715944154	2.98963263094062	3.0445981629773	2.98794134735568	2.99647890090142	2.97536820701204	2.98600985122261	2.99229378886713	2.98318165123184	2.98566402421941	2.94272100745745	2.96898172990082	3.03679985505507	2.99976987264675	2.99270863762222	2.16604392680454	2.81095917470743	2.91331661647387	2.95912002615406	3.04101267299818	2.9929160835671	2.97928928779634	2.9939535290048	2.97430341774998	3.19729492771549	2.97677840295847	2.96301969431804	3.02587382145345	2.95747959645733	3.02524467409705	3.20062095043016	2.93684721885773	2.99935404506448	2.9819751094608	3.03890553400093	2.91151129476512	2.91332815667554	2.7182004104301	3.26837133718703	2.98752715944154
1	1311584	1311584	2.96425223584832	2.44927001303006	2.99778515417242	3.77045784029599	3.07686789005229	3.01493942415911	3.01436021461999	2.98752715944154	2.98963263094062	3.0445981629773	2.98794134735568	2.99647890090142	2.97536820701204	2.98600985122261	2.99229378886713	2.98318165123184	2.98566402421941	2.94272100745745	2.96898172990082	3.03679985505507	2.99976987264675	2.99270863762222	2.16604392680454	2.81095917470743	2.91331661647387	2.95912002615406	3.04101267299818	2.9929160835671	2.97928928779634	2.9939535290048	2.97430341774998	3.19729492771549	2.97677840295847	2.96301969431804	3.02587382145345	2.95747959645733	3.02524467409705	3.20062095043016	2.93684721885773	2.99935404506448	2.9819751094608	3.03890553400093	2.91151129476512	2.91332815667554	2.7182004104301	3.26837133718703	2.98752715944154
1	1988508	1988508	2.96425223584832	2.44927001303006	2.99778515417242	3.77045784029599	3.07686789005229	3.01493942415911	3.01436021461999	2.98752715944154	2.98963263094062	3.0445981629773	2.98794134735568	2.99647890090142	2.97536820701204	2.98600985122261	2.99229378886713	2.98318165123184	2.98566402421941	2.94272100745745	2.96898172990082	3.03679985505507	2.99976987264675	2.99270863762222	2.16604392680454	2.81095917470743	2.91331661647387	2.95912002615406	3.04101267299818	2.9929160835671	2.97928928779634	2.9939535290048	2.97430341774998	3.19729492771549	2.97677840295847	2.96301969431804	3.02587382145345	2.95747959645733	3.02524467409705	3.20062095043016	2.93684721885773	2.99935404506448	2.9819751094608	3.03890553400093	2.91151129476512	2.91332815667554	2.7182004104301	3.26837133718703	2.98752715944154
1	2529293	2529293	2.96425223584832	2.44927001303006	2.99778515417242	3.77045784029599	3.07686789005229	3.01493942415911	3.01436021461999	2.98752715944154	2.98963263094062	3.0445981629773	2.98794134735568	2.99647890090142	2.97536820701204	2.98600985122261	2.99229378886713	2.98318165123184	2.98566402421941	2.94272100745745	2.96898172990082	3.03679985505507	2.99976987264675	2.99270863762222	2.16604392680454	2.81095917470743	2.91331661647387	2.95912002615406	3.04101267299818	2.9929160835671	2.97928928779634	2.9939535290048	2.97430341774998	3.19729492771549	2.97677840295847	2.96301969431804	3.02587382145345	2.95747959645733	3.02524467409705	3.20062095043016	2.93684721885773	2.99935404506448	2.9819751094608	3.03890553400093	2.91151129476512	2.91332815667554	2.7182004104301	3.26837133718703	2.98752715944154
1	3144678	3144678	2.96425223584832	2.44927001303006	2.99778515417242	3.77045784029599	3.07686789005229	3.01493942415911	3.01436021461999	2.98752715944154	2.98963263094062	3.0445981629773	2.98794134735568	2.99647890090142	2.97536820701204	2.98600985122261	2.99229378886713	2.98318165123184	2.98566402421941	2.94272100745745	2.96898172990082	3.03679985505507	2.99976987264675	2.99270863762222	2.16604392680454	2.81095917470743	2.91331661647387	2.95912002615406	3.04101267299818	2.9929160835671	2.97928928779634	2.9939535290048	2.97430341774998	3.19729492771549	2.97677840295847	2.96301969431804	3.02587382145345	2.95747959645733	3.02524467409705	3.20062095043016	2.93684721885773	2.99935404506448	2.9819751094608	3.03890553400093	2.91151129476512	2.91332815667554	2.7182004104301	3.26837133718703	2.98752715944154
1	3664503	3664503	2.96425223584832	3.01101903525137	2.99778515417242	3.77045784029599	3.07686789005229	3.01493942415911	3.01436021461999	2.98752715944154	2.98963263094062	3.0445981629773	2.98794134735568	2.99647890090142	2.97536820701204	2.98600985122261	2.99229378886713	2.98318165123184	2.98566402421941	2.94272100745745	2.96898172990082	3.03679985505507	2.99976987264675	2.99270863762222	2.16604392680454	2.81095917470743	2.91331661647387	2.95912002615406	3.04101267299818	2.9929160835671	2.97928928779634	2.9939535290048	2.97430341774998	3.19729492771549	2.97677840295847	2.96301969431804	3.02587382145345	2.95747959645733	3.02524467409705	3.20062095043016	2.93684721885773	2.99935404506448	2.9819751094608	3.03890553400093	2.91151129476512	2.91332815667554	4.10605180197967	3.26837133718703	2.98752715944154
1	4369116	4369116	2.96425223584832	3.01101903525137	2.99778515417242	3.77045784029599	3.07686789005229	3.01493942415911	3.01436021461999	2.98752715944154	2.98963263094062	3.0445981629773	2.98794134735568	2.99647890090142	2.97536820701204	2.98600985122261	2.99229378886713	2.98318165123184	2.98566402421941	2.94272100745745	2.96898172990082	3.03679985505507	2.99976987264675	2.99270863762222	2.16604392680454	2.81095917470743	2.91331661647387	2.95912002615406	3.04101267299818	2.9929160835671	2.97928928779634	2.9939535290048	2.97430341774998	3.19729492771549	2.97677840295847	2.96301969431804	3.02587382145345	2.95747959645733	3.02524467409705	3.20062095043016	2.93684721885773	2.99935404506448	2.9819751094608	3.03890553400093	2.91151129476512	2.91332815667554	4.10605180197967	3.26837133718703	2.98752715944154
1	4893186	4893186	2.96425223584832	3.01101903525137	2.99778515417242	3.77045784029599	3.07686789005229	3.01493942415911	3.01436021461999	2.98752715944154	2.98963263094062	3.0445981629773	2.98794134735568	2.99647890090142	2.97536820701204	2.98600985122261	2.99229378886713	2.98318165123184	2.98566402421941	2.94272100745745	2.96898172990082	3.03679985505507	2.99976987264675	2.99270863762222	2.16604392680454	2.81095917470743	2.91331661647387	2.95912002615406	3.04101267299818	2.9929160835671	2.97928928779634	2.9939535290048	2.97430341774998	3.19729492771549	2.97677840295847	2.96301969431804	3.02587382145345	2.95747959645733	3.02524467409705	3.20062095043016	2.93684721885773	2.99935404506448	2.9819751094608	3.03890553400093	2.91151129476512	2.91332815667554	4.10605180197967	3.26837133718703	2.98752715944154
1	5434547	5434547	2.96425223584832	3.01101903525137	2.99778515417242	3.77045784029599	3.07686789005229	3.01493942415911	3.01436021461999	2.98752715944154	2.98963263094062	3.0445981629773	2.98794134735568	2.99647890090142	2.97536820701204	2.98600985122261	2.99229378886713	2.98318165123184	2.98566402421941	2.94272100745745	2.96898172990082	3.03679985505507	2.99976987264675	2.99270863762222	2.16604392680454	2.81095917470743	2.91331661647387	2.95912002615406	3.04101267299818	2.9929160835671	2.97928928779634	2.9939535290048	2.97430341774998	3.19729492771549	2.97677840295847	2.96301969431804	3.02587382145345	2.95747959645733	3.02524467409705	3.20062095043016	2.93684721885773	2.99935404506448	2.9819751094608	3.03890553400093	2.91151129476512	2.91332815667554	4.10605180197967	3.26837133718703	2.98752715944154
1	5964110	5964110	2.96425223584832	3.01101903525137	2.99778515417242	3.77045784029599	3.07686789005229	3.01493942415911	3.01436021461999	2.98752715944154	2.98963263094062	3.0445981629773	2.98794134735568	2.99647890090142	2.97536820701204	2.98600985122261	2.99229378886713	2.98318165123184	2.98566402421941	2.94272100745745	2.96898172990082	3.03679985505507	2.99976987264675	2.99270863762222	3.03336536721108	2.81095917470743	2.91331661647387	2.95912002615406	3.04101267299818	2.9929160835671	2.97928928779634	2.9939535290048	2.97430341774998	3.19729492771549	2.97677840295847	2.96301969431804	3.02587382145345	2.95747959645733	3.02524467409705	3.20062095043016	2.93684721885773	2.99935404506448	2.9819751094608	3.03890553400093	2.91151129476512	2.91332815667554	4.10605180197967	3.26837133718703	2.98752715944154
1	6523265	6523265	2.96425223584832	3.01101903525137	2.99778515417242	3.77045784029599	3.07686789005229	3.01493942415911	3.01436021461999	2.98752715944154	2.98963263094062	3.0445981629773	2.98794134735568	2.99647890090142	2.97536820701204	2.98600985122261	2.99229378886713	2.98318165123184	2.98566402421941	2.94272100745745	2.96898172990082	3.03679985505507	2.99976987264675	2.99270863762222	3.03336536721108	2.81095917470743	2.91331661647387	2.95912002615406	3.04101267299818	2.9929160835671	2.97928928779634	2.9939535290048	2.97430341774998	3.19729492771549	2.97677840295847	2.96301969431804	3.02587382145345	2.95747959645733	3.02524467409705	3.20062095043016	2.93684721885773	2.99935404506448	2.9819751094608	3.03890553400093	2.91151129476512	2.91332815667554	2.98835559269243	3.26837133718703	2.98752715944154
1	7082402	7082402	2.96425223584832	3.01101903525137	2.99778515417242	3.77045784029599	3.07686789005229	3.01493942415911	3.01436021461999	2.98752715944154	2.98963263094062	3.0445981629773	2.98794134735568	2.99647890090142	2.97536820701204	2.98600985122261	2.99229378886713	2.98318165123184	2.98566402421941	2.94272100745745	2.96898172990082	3.03679985505507	2.99976987264675	2.99270863762222	3.03336536721108	2.81095917470743	2.91331661647387	2.95912002615406	3.04101267299818	2.9929160835671	2.97928928779634	2.9939535290048	2.97430341774998	3.19729492771549	2.97677840295847	2.96301969431804	3.02587382145345	2.95747959645733	3.02524467409705	3.20062095043016	2.93684721885773	2.99935404506448	2.9819751094608	3.03890553400093	2.91151129476512	2.91332815667554	2.98835559269243	3.26837133718703	2.98752715944154
1	7616467	7616467	2.96425223584832	3.01101903525137	2.99778515417242	3.77045784029599	3.07686789005229	3.01493942415911	3.01436021461999	2.98752715944154	2.98963263094062	3.0445981629773	2.98794134735568	2.99647890090142	2.97536820701204	2.98600985122261	2.99229378886713	2.98318165123184	2.98566402421941	2.94272100745745	2.96898172990082	3.03679985505507	2.99976987264675	2.99270863762222	3.03336536721108	2.81095917470743	2.91331661647387	2.95912002615406	3.04101267299818	2.9929160835671	2.97928928779634	2.9939535290048	2.97430341774998	2.80529371366791	2.97677840295847	2.96301969431804	3.02587382145345	2.95747959645733	3.02524467409705	2.30050697180988	2.93684721885773	2.99935404506448	2.9819751094608	3.03890553400093	2.91151129476512	2.91332815667554	2.98835559269243	3.26837133718703	2.98752715944154
1	8179701	8179701	2.96425223584832	3.01101903525137	2.99778515417242	3.77045784029599	3.07686789005229	3.01493942415911	3.01436021461999	2.98752715944154	2.98963263094062	3.0445981629773	2.98794134735568	2.99647890090142	2.97536820701204	2.98600985122261	2.99229378886713	2.98318165123184	2.98566402421941	2.94272100745745	2.96898172990082	3.03679985505507	2.99976987264675	2.99270863762222	3.03336536721108	2.81095917470743	2.91331661647387	2.95912002615406	3.04101267299818	2.9929160835671	2.97928928779634	2.9939535290048	2.97430341774998	2.80529371366791	2.97677840295847	2.96301969431804	3.02587382145345	2.95747959645733	3.02524467409705	2.30050697180988	2.93684721885773	2.99935404506448	2.9819751094608	3.03890553400093	2.91151129476512	2.91332815667554	2.98835559269243	3.26837133718703	2.98752715944154
1	8750759	8750759	2.96425223584832	3.01101903525137	2.99778515417242	3.77045784029599	3.07686789005229	3.01493942415911	3.01436021461999	2.98752715944154	2.98963263094062	3.0445981629773	2.98794134735568	2.99647890090142	2.97536820701204	2.98600985122261	2.99229378886713	2.98318165123184	2.98566402421941	2.94272100745745	2.96898172990082	3.03679985505507	2.99976987264675	2.99270863762222	3.03336536721108	2.81095917470743	2.91331661647387	2.95912002615406	3.04101267299818	2.9929160835671	2.97928928779634	2.9939535290048	2.97430341774998	2.80529371366791	2.97677840295847	2.96301969431804	3.02587382145345	2.95747959645733	3.02524467409705	2.30050697180988	2.93684721885773	2.99935404506448	2.9819751094608	3.03890553400093	2.91151129476512	2.91332815667554	2.98835559269243	3.26837133718703	2.98752715944154
1	9336762	9336762	2.96425223584832	3.01101903525137	2.99778515417242	3.77045784029599	3.07686789005229	3.01493942415911	3.01436021461999	2.98752715944154	2.98963263094062	3.0445981629773	2.98794134735568	2.99647890090142	2.97536820701204	2.98600985122261	2.99229378886713	2.98318165123184	2.98566402421941	2.94272100745745	2.96898172990082	3.03679985505507	2.99976987264675	2.99270863762222	3.03336536721108	2.81095917470743	2.91331661647387	2.95912002615406	3.04101267299818	2.9929160835671	2.97928928779634	2.9939535290048	2.97430341774998	2.80529371366791	2.97677840295847	2.96301969431804	3.02587382145345	2.95747959645733	3.02524467409705	2.30050697180988	2.93684721885773	2.99935404506448	2.9819751094608	3.03890553400093	2.91151129476512	2.91332815667554	2.98835559269243	3.26837133718703	2.98752715944154
1	9924954	9924954	2.96425223584832	3.01101903525137	2.99778515417242	3.77045784029599	3.07686789005229	3.01493942415911	3.01436021461999	2.98752715944154	2.98963263094062	3.0445981629773	2.98794134735568	2.99647890090142	2.97536820701204	2.98600985122261	2.99229378886713	2.98318165123184	2.98566402421941	2.94272100745745	2.96898172990082	3.03679985505507	2.99976987264675	2.99270863762222	3.03336536721108	2.81095917470743	2.91331661647387	2.95912002615406	3.04101267299818	2.9929160835671	2.97928928779634	2.9939535290048	2.97430341774998	2.80529371366791	2.97677840295847	2.96301969431804	3.02587382145345	2.95747959645733	3.02524467409705	2.30050697180988	2.93684721885773	2.99935404506448	2.9819751094608	3.03890553400093	2.91151129476512	2.91332815667554	2.98835559269243	3.26837133718703	2.98752715944154
1	10539461	10539461	2.96425223584832	3.01101903525137	2.99778515417242	3.77045784029599	3.07686789005229	3.01493942415911	3.01436021461999	2.98752715944154	2.98963263094062	3.0445981629773	2.98794134735568	2.99647890090142	2.97536820701204	2.98600985122261	2.99229378886713	2.98318165123184	2.98566402421941	2.94272100745745	2.96898172990082	3.03679985505507	2.99976987264675	2.99270863762222	3.03336536721108	2.81095917470743	2.91331661647387	2.95912002615406	3.04101267299818	2.9929160835671	2.97928928779634	2.9939535290048	2.97430341774998	2.80529371366791	2.97677840295847	2.96301969431804	3.02587382145345	2.95747959645733	3.02524467409705	2.94088797259763	2.93684721885773	2.99935404506448	2.9819751094608	3.03890553400093	2.91151129476512	2.91332815667554	2.98835559269243	3.26837133718703	2.98752715944154
1	11088815	11088815	2.96425223584832	3.01101903525137	2.99778515417242	3.77045784029599	3.07686789005229	3.01493942415911	3.01436021461999	2.98752715944154	2.98963263094062	3.0445981629773	2.98794134735568	2.99647890090142	2.97536820701204	2.98600985122261	2.99229378886713	2.98318165123184	2.98566402421941	2.94272100745745	2.96898172990082	3.03679985505507	2.99976987264675	2.99270863762222	3.03336536721108	2.81095917470743	2.91331661647387	2.95912002615406	3.04101267299818	2.9929160835671	2.97928928779634	2.9939535290048	2.97430341774998	2.80529371366791	2.97677840295847	2.96301969431804	3.02587382145345	2.95747959645733	3.02524467409705	2.94088797259763	2.93684721885773	2.99935404506448	2.9819751094608	3.03890553400093	2.91151129476512	2.91332815667554	2.98835559269243	3.26837133718703	2.98752715944154
1	11659398	11659398	2.96425223584832	3.01101903525137	2.99778515417242	3.77045784029599	3.07686789005229	3.01493942415911	3.01436021461999	2.98752715944154	2.98963263094062	3.0445981629773	2.98794134735568	2.99647890090142	2.97536820701204	2.98600985122261	2.99229378886713	2.98318165123184	3.43533746909126	2.94272100745745	2.96898172990082	3.03679985505507	2.99976987264675	2.99270863762222	3.03336536721108	2.81095917470743	2.91331661647387	2.95912002615406	3.04101267299818	2.9929160835671	2.97928928779634	2.9939535290048	2.97430341774998	2.80529371366791	2.97677840295847	2.96301969431804	3.02587382145345	2.95747959645733	3.02524467409705	2.94088797259763	2.93684721885773	2.99935404506448	2.9819751094608	3.03890553400093	2.91151129476512	2.91332815667554	2.98835559269243	3.26837133718703	2.98752715944154
1	12236298	12236298	2.96425223584832	3.01101903525137	2.99778515417242	3.77045784029599	3.07686789005229	3.01493942415911	3.01436021461999	2.98752715944154	2.98963263094062	3.0445981629773	2.98794134735568	2.99647890090142	2.97536820701204	2.98600985122261	2.99229378886713	2.98318165123184	3.43533746909126	2.94272100745745	2.96898172990082	3.03679985505507	2.99976987264675	2.99270863762222	3.03336536721108	2.81095917470743	2.91331661647387	2.95912002615406	3.04101267299818	2.9929160835671	2.97928928779634	2.9939535290048	2.97430341774998	2.80529371366791	2.97677840295847	2.96301969431804	3.02587382145345	2.95747959645733	3.02524467409705	2.94088797259763	2.93684721885773	2.99935404506448	2.9819751094608	3.03890553400093	2.91151129476512	2.91332815667554	2.98835559269243	3.26837133718703	2.98752715944154
1	12790486	12790486	2.96425223584832	3.01101903525137	2.99778515417242	3.77045784029599	3.07686789005229	3.01493942415911	3.01436021461999	2.98752715944154	2.98963263094062	3.0445981629773	2.98794134735568	2.99647890090142	2.97536820701204	2.98600985122261	2.99229378886713	2.98318165123184	3.43533746909126	2.94272100745745	2.96898172990082	3.03679985505507	2.99976987264675	2.99270863762222	3.03336536721108	2.81095917470743	2.91331661647387	2.95912002615406	3.04101267299818	2.9929160835671	2.97928928779634	2.9939535290048	2.97430341774998	2.80529371366791	2.97677840295847	2.96301969431804	3.02587382145345	2.95747959645733	3.02524467409705	2.94088797259763	2.93684721885773	2.99935404506448	2.9819751094608	3.03890553400093	2.91151129476512	2.91332815667554	2.98835559269243	3.26837133718703	2.98752715944154
1	14208871	14208871	2.96425223584832	3.01101903525137	2.99778515417242	3.77045784029599	3.07686789005229	3.01493942415911	3.01436021461999	2.98752715944154	2.98963263094062	3.0445981629773	2.98794134735568	2.99647890090142	2.97536820701204	2.98600985122261	2.99229378886713	2.98318165123184	3.43533746909126	2.94272100745745	2.96898172990082	3.03679985505507	2.99976987264675	2.99270863762222	3.03336536721108	2.81095917470743	2.91331661647387	2.95912002615406	3.04101267299818	2.9929160835671	2.97928928779634	2.9939535290048	2.97430341774998	2.80529371366791	2.97677840295847	2.96301969431804	3.02587382145345	2.95747959645733	3.02524467409705	2.94088797259763	2.93684721885773	2.99935404506448	2.9819751094608	3.03890553400093	2.91151129476512	2.91332815667554	2.98835559269243	3.26837133718703	2.98752715944154
1	14754110	14754110	2.96425223584832	3.01101903525137	2.99778515417242	3.77045784029599	3.07686789005229	3.01493942415911	3.01436021461999	2.98752715944154	2.98963263094062	3.0445981629773	2.98794134735568	2.99647890090142	2.97536820701204	2.98600985122261	2.99229378886713	2.98318165123184	3.43533746909126	2.94272100745745	2.96898172990082	3.03679985505507	2.99976987264675	2.99270863762222	3.03336536721108	2.81095917470743	2.91331661647387	2.95912002615406	3.04101267299818	2.9929160835671	2.97928928779634	2.9939535290048	2.97430341774998	2.80529371366791	2.97677840295847	2.96301969431804	3.02587382145345	2.95747959645733	3.02524467409705	2.94088797259763	2.93684721885773	2.99935404506448	2.9819751094608	3.03890553400093	2.91151129476512	2.91332815667554	2.98835559269243	3.26837133718703	2.98752715944154
1	15289749	15289749	2.96425223584832	3.01101903525137	2.99778515417242	3.77045784029599	3.07686789005229	3.01493942415911	3.01436021461999	2.98752715944154	2.98963263094062	3.0445981629773	2.98794134735568	2.99647890090142	2.97536820701204	2.98600985122261	2.99229378886713	2.98318165123184	3.43533746909126	2.94272100745745	2.96898172990082	3.03679985505507	2.99976987264675	2.99270863762222	3.03336536721108	2.81095917470743	2.91331661647387	2.95912002615406	3.04101267299818	2.9929160835671	2.97928928779634	2.9939535290048	2.97430341774998	2.80529371366791	2.97677840295847	2.96301969431804	3.02587382145345	2.95747959645733	3.02524467409705	2.94088797259763	2.93684721885773	2.99935404506448	2.9819751094608	3.03890553400093	2.91151129476512	2.91332815667554	2.98835559269243	3.26837133718703	2.98752715944154
1	15848620	15848620	2.96425223584832	3.01101903525137	2.99778515417242	3.77045784029599	3.07686789005229	3.01493942415911	3.01436021461999	2.98752715944154	2.98963263094062	3.0445981629773	2.98794134735568	2.99647890090142	2.97536820701204	2.98600985122261	2.99229378886713	2.98318165123184	3.43533746909126	2.94272100745745	2.96898172990082	3.03679985505507	2.99976987264675	2.99270863762222	3.03336536721108	2.81095917470743	2.91331661647387	2.95912002615406	3.04101267299818	2.9929160835671	2.97928928779634	2.9939535290048	2.97430341774998	2.80529371366791	2.97677840295847	2.96301969431804	3.02587382145345	2.95747959645733	3.02524467409705	2.94088797259763	2.93684721885773	2.99935404506448	2.9819751094608	3.03890553400093	2.91151129476512	2.91332815667554	2.98835559269243	3.26837133718703	2.98752715944154
1	16446714	16446714	2.96425223584832	3.01101903525137	2.99778515417242	3.77045784029599	3.07686789005229	3.01493942415911	3.01436021461999	2.98752715944154	2.98963263094062	3.0445981629773	2.98794134735568	2.99647890090142	2.97536820701204	2.98600985122261	2.99229378886713	2.98318165123184	3.43533746909126	2.94272100745745	2.96898172990082	3.03679985505507	2.99976987264675	2.99270863762222	3.03336536721108	2.81095917470743	2.91331661647387	2.95912002615406	3.04101267299818	2.9929160835671	2.97928928779634	2.9939535290048	2.97430341774998	2.80529371366791	2.97677840295847	2.96301969431804	3.02587382145345	2.95747959645733	3.02524467409705	2.94088797259763	2.93684721885773	2.99935404506448	2.9819751094608	3.03890553400093	2.91151129476512	2.91332815667554	2.98835559269243	3.26837133718703	2.98752715944154
1	17307125	17307125	2.96425223584832	3.01101903525137	2.99778515417242	3.77045784029599	3.07686789005229	3.01493942415911	3.01436021461999	2.98752715944154	2.98963263094062	3.0445981629773	2.98794134735568	2.99647890090142	2.97536820701204	2.98600985122261	2.99229378886713	2.98318165123184	3.43533746909126	2.94272100745745	2.96898172990082	3.03679985505507	2.99976987264675	2.99270863762222	3.03336536721108	2.81095917470743	2.91331661647387	2.95912002615406	3.04101267299818	2.9929160835671	2.97928928779634	2.9939535290048	2.97430341774998	2.80529371366791	2.97677840295847	2.96301969431804	3.02587382145345	2.95747959645733	3.02524467409705	2.94088797259763	2.93684721885773	2.99935404506448	2.9819751094608	3.03890553400093	2.91151129476512	2.91332815667554	2.98835559269243	3.26837133718703	2.98752715944154
1	17878680	17878680	2.96425223584832	3.01101903525137	2.99778515417242	3.77045784029599	3.07686789005229	3.01493942415911	3.01436021461999	2.98752715944154	2.98963263094062	3.0445981629773	2.98794134735568	2.99647890090142	2.97536820701204	2.98600985122261	2.99229378886713	2.98318165123184	3.43533746909126	2.94272100745745	2.96898172990082	3.03679985505507	2.99976987264675	2.99270863762222	3.03336536721108	2.81095917470743	2.91331661647387	2.95912002615406	3.04101267299818	2.9929160835671	2.97928928779634	2.9939535290048	2.97430341774998	2.80529371366791	2.97677840295847	2.96301969431804	3.02587382145345	2.95747959645733	3.02524467409705	2.94088797259763	2.93684721885773	2.99935404506448	2.9819751094608	3.03890553400093	2.91151129476512	2.91332815667554	2.98835559269243	3.26837133718703	2.98752715944154
1	18403245	18403245	2.96425223584832	3.01101903525137	2.99778515417242	3.77045784029599	3.07686789005229	3.01493942415911	3.01436021461999	2.98752715944154	2.98963263094062	3.0445981629773	2.98794134735568	2.99647890090142	2.97536820701204	2.98600985122261	2.99229378886713	2.98318165123184	3.43533746909126	2.94272100745745	2.96898172990082	3.03679985505507	2.99976987264675	2.99270863762222	3.03336536721108	2.81095917470743	2.91331661647387	2.95912002615406	3.04101267299818	2.9929160835671	2.97928928779634	2.9939535290048	2.97430341774998	2.80529371366791	2.97677840295847	2.96301969431804	3.02587382145345	2.95747959645733	3.02524467409705	2.94088797259763	2.93684721885773	2.99935404506448	2.9819751094608	3.03890553400093	2.91151129476512	2.91332815667554	2.98835559269243	3.26837133718703	2.98752715944154
1	18925640	18925640	2.96425223584832	3.01101903525137	2.99778515417242	3.77045784029599	3.07686789005229	3.01493942415911	3.01436021461999	2.98752715944154	2.98963263094062	3.0445981629773	2.98794134735568	2.99647890090142	2.97536820701204	2.98600985122261	2.99229378886713	2.98318165123184	3.43533746909126	2.94272100745745	2.96898172990082	3.03679985505507	2.99976987264675	2.99270863762222	3.03336536721108	2.81095917470743	2.91331661647387	2.95912002615406	3.04101267299818	2.9929160835671	2.97928928779634	2.9939535290048	2.97430341774998	2.80529371366791	2.97677840295847	2.96301969431804	3.02587382145345	2.95747959645733	3.02524467409705	2.94088797259763	2.93684721885773	2.99935404506448	2.9819751094608	3.03890553400093	2.91151129476512	2.91332815667554	2.98835559269243	3.26837133718703	2.98752715944154
1	19452724	19452724	2.96425223584832	3.01101903525137	2.99778515417242	3.77045784029599	3.07686789005229	3.01493942415911	3.01436021461999	2.98752715944154	2.98963263094062	3.0445981629773	2.98794134735568	2.99647890090142	2.97536820701204	2.98600985122261	2.99229378886713	2.98318165123184	3.43533746909126	2.94272100745745	2.96898172990082	3.03679985505507	2.99976987264675	2.99270863762222	3.03336536721108	2.81095917470743	2.91331661647387	2.95912002615406	3.04101267299818	2.9929160835671	2.97928928779634	2.9939535290048	2.97430341774998	2.80529371366791	2.97677840295847	2.96301969431804	3.02587382145345	2.95747959645733	3.02524467409705	2.94088797259763	2.93684721885773	2.99935404506448	2.9819751094608	3.03890553400093	2.91151129476512	2.91332815667554	2.98835559269243	3.26837133718703	2.98752715944154
1	20014359	20014359	2.96425223584832	3.01101903525137	2.99778515417242	3.77045784029599	3.07686789005229	3.01493942415911	3.01436021461999	2.98752715944154	2.98963263094062	3.0445981629773	2.98794134735568	2.99647890090142	2.97536820701204	2.98600985122261	2.99229378886713	2.98318165123184	3.43533746909126	2.94272100745745	2.96898172990082	3.03679985505507	2.99976987264675	2.99270863762222	3.03336536721108	2.81095917470743	2.91331661647387	2.95912002615406	3.04101267299818	2.9929160835671	2.97928928779634	2.9939535290048	2.97430341774998	2.80529371366791	2.97677840295847	2.96301969431804	3.02587382145345	2.95747959645733	3.02524467409705	2.94088797259763	2.93684721885773	2.99935404506448	2.9819751094608	3.03890553400093	2.91151129476512	2.91332815667554	2.98835559269243	3.26837133718703	2.98752715944154
1	20575804	20575804	2.96425223584832	3.01101903525137	2.99778515417242	3.77045784029599	3.07686789005229	3.01493942415911	3.01436021461999	2.98752715944154	2.98963263094062	3.0445981629773	2.98794134735568	2.99647890090142	2.97536820701204	2.98600985122261	2.99229378886713	2.98318165123184	3.43533746909126	2.94272100745745	2.96898172990082	3.03679985505507	2.99976987264675	2.99270863762222	3.03336536721108	2.81095917470743	2.91331661647387	2.95912002615406	3.04101267299818	2.9929160835671	2.97928928779634	2.9939535290048	2.97430341774998	2.80529371366791	2.97677840295847	2.96301969431804	3.02587382145345	2.95747959645733	3.02524467409705	2.94088797259763	2.93684721885773	2.99935404506448	2.9819751094608	3.03890553400093	2.91151129476512	2.91332815667554	2.98835559269243	3.26837133718703	2.98752715944154
1	21126184	21126184	2.96425223584832	3.01101903525137	2.99778515417242	3.77045784029599	3.07686789005229	3.01493942415911	3.01436021461999	2.98752715944154	2.98963263094062	3.0445981629773	2.98794134735568	2.99647890090142	2.97536820701204	2.98600985122261	2.99229378886713	2.98318165123184	3.43533746909126	2.94272100745745	2.96898172990082	3.03679985505507	2.99976987264675	2.99270863762222	3.03336536721108	2.81095917470743	2.91331661647387	2.95912002615406	3.04101267299818	2.9929160835671	2.97928928779634	2.9939535290048	2.97430341774998	2.80529371366791	2.97677840295847	2.96301969431804	3.02587382145345	2.95747959645733	3.02524467409705	2.94088797259763	2.93684721885773	2.99935404506448	2.9819751094608	3.03890553400093	2.91151129476512	2.91332815667554	2.98835559269243	3.26837133718703	2.98752715944154
1	21698064	21698064	2.96425223584832	3.01101903525137	2.99778515417242	3.77045784029599	3.07686789005229	3.01493942415911	3.01436021461999	2.98752715944154	2.98963263094062	3.0445981629773	2.98794134735568	2.99647890090142	2.97536820701204	2.98600985122261	2.99229378886713	2.98318165123184	3.43533746909126	2.94272100745745	2.96898172990082	3.03679985505507	2.99976987264675	2.99270863762222	3.03336536721108	2.81095917470743	2.91331661647387	2.95912002615406	3.04101267299818	2.9929160835671	2.97928928779634	2.9939535290048	2.97430341774998	2.80529371366791	2.97677840295847	2.96301969431804	3.02587382145345	2.95747959645733	3.02524467409705	2.94088797259763	2.93684721885773	2.99935404506448	2.9819751094608	3.03890553400093	2.91151129476512	2.91332815667554	2.98835559269243	3.26837133718703	2.98752715944154
1	22303596	22303596	2.96425223584832	3.01101903525137	2.99778515417242	3.77045784029599	3.07686789005229	3.01493942415911	3.01436021461999	2.98752715944154	2.98963263094062	3.0445981629773	2.98794134735568	2.99647890090142	2.97536820701204	2.98600985122261	2.99229378886713	2.98318165123184	3.43533746909126	2.94272100745745	2.96898172990082	3.03679985505507	2.99976987264675	2.99270863762222	3.03336536721108	2.81095917470743	2.91331661647387	2.95912002615406	3.04101267299818	2.9929160835671	2.97928928779634	2.9939535290048	2.97430341774998	2.80529371366791	2.97677840295847	2.96301969431804	3.02587382145345	2.95747959645733	3.02524467409705	2.94088797259763	2.93684721885773	2.99935404506448	2.9819751094608	3.03890553400093	2.91151129476512	2.91332815667554	2.98835559269243	3.26837133718703	2.98752715944154
1	22867590	22867590	2.96425223584832	3.01101903525137	2.99778515417242	3.77045784029599	3.07686789005229	3.01493942415911	3.01436021461999	2.98752715944154	2.98963263094062	3.0445981629773	2.98794134735568	2.99647890090142	2.97536820701204	2.98600985122261	2.99229378886713	2.98318165123184	3.43533746909126	2.94272100745745	2.96898172990082	3.03679985505507	2.99976987264675	2.99270863762222	3.03336536721108	2.81095917470743	2.91331661647387	2.95912002615406	3.04101267299818	2.9929160835671	2.97928928779634	2.9939535290048	2.97430341774998	2.80529371366791	2.97677840295847	2.96301969431804	3.02587382145345	2.95747959645733	3.02524467409705	2.94088797259763	2.93684721885773	2.99935404506448	2.9819751094608	3.03890553400093	2.91151129476512	2.91332815667554	2.98835559269243	3.26837133718703	2.98752715944154
1	23407094	23407094	2.96425223584832	3.01101903525137	2.99778515417242	3.77045784029599	3.07686789005229	3.01493942415911	3.01436021461999	2.98752715944154	2.98963263094062	3.0445981629773	2.98794134735568	2.99647890090142	2.97536820701204	2.98600985122261	2.99229378886713	2.98318165123184	3.43533746909126	2.94272100745745	2.96898172990082	3.03679985505507	2.99976987264675	2.99270863762222	3.03336536721108	2.81095917470743	2.91331661647387	2.95912002615406	3.04101267299818	2.9929160835671	2.97928928779634	2.9939535290048	2.97430341774998	2.80529371366791	2.97677840295847	2.96301969431804	3.02587382145345	2.95747959645733	3.02524467409705	2.94088797259763	2.93684721885773	2.99935404506448	2.9819751094608	3.03890553400093	2.91151129476512	2.91332815667554	2.98835559269243	3.26837133718703	2.98752715944154
1	23983067	23983067	2.96425223584832	3.01101903525137	2.99778515417242	3.77045784029599	3.07686789005229	3.01493942415911	3.01436021461999	2.98752715944154	2.98963263094062	3.0445981629773	2.98794134735568	2.99647890090142	2.97536820701204	2.98600985122261	2.99229378886713	2.98318165123184	3.43533746909126	2.94272100745745	2.96898172990082	3.03679985505507	2.99976987264675	2.99270863762222	3.03336536721108	2.81095917470743	2.91331661647387	2.95912002615406	3.04101267299818	2.9929160835671	2.97928928779634	2.9939535290048	2.97430341774998	2.80529371366791	2.97677840295847	2.96301969431804	3.02587382145345	2.95747959645733	3.02524467409705	2.94088797259763	2.93684721885773	2.99935404506448	2.9819751094608	3.03890553400093	2.91151129476512	2.91332815667554	2.98835559269243	3.26837133718703	2.98752715944154
1	24666387	24666387	2.96425223584832	3.01101903525137	2.99778515417242	3.77045784029599	3.07686789005229	3.01493942415911	3.01436021461999	2.98752715944154	2.98963263094062	3.0445981629773	2.98794134735568	2.99647890090142	2.97536820701204	2.98600985122261	2.99229378886713	2.98318165123184	3.43533746909126	2.94272100745745	2.96898172990082	3.03679985505507	2.99976987264675	2.99270863762222	3.03336536721108	2.81095917470743	2.91331661647387	2.95912002615406	3.04101267299818	2.9929160835671	2.97928928779634	2.9939535290048	2.97430341774998	2.80529371366791	2.97677840295847	2.96301969431804	3.02587382145345	2.95747959645733	3.02524467409705	2.94088797259763	2.93684721885773	2.99935404506448	2.9819751094608	3.03890553400093	2.91151129476512	2.91332815667554	2.98835559269243	3.26837133718703	2.98752715944154
1	25238653	25238653	2.96425223584832	3.01101903525137	2.99778515417242	3.77045784029599	3.07686789005229	3.01493942415911	3.01436021461999	2.98752715944154	2.98963263094062	3.0445981629773	2.98794134735568	2.99647890090142	2.97536820701204	2.98600985122261	2.99229378886713	2.98318165123184	3.43533746909126	2.94272100745745	2.96898172990082	3.03679985505507	2.99976987264675	2.99270863762222	3.03336536721108	2.81095917470743	2.91331661647387	2.95912002615406	3.04101267299818	2.9929160835671	2.97928928779634	2.9939535290048	2.97430341774998	2.80529371366791	2.97677840295847	2.96301969431804	3.02587382145345	2.95747959645733	3.02524467409705	2.94088797259763	2.93684721885773	2.99935404506448	2.9819751094608	3.03890553400093	2.91151129476512	2.91332815667554	2.98835559269243	3.26837133718703	2.98752715944154
1	25879931	25879931	2.96425223584832	3.01101903525137	2.99778515417242	3.77045784029599	3.07686789005229	3.01493942415911	3.01436021461999	2.98752715944154	2.98963263094062	3.0445981629773	2.98794134735568	2.99647890090142	2.97536820701204	2.98600985122261	2.99229378886713	2.98318165123184	3.43533746909126	2.94272100745745	2.96898172990082	3.03679985505507	2.99976987264675	2.99270863762222	3.03336536721108	2.81095917470743	2.91331661647387	2.95912002615406	3.04101267299818	2.9929160835671	2.97928928779634	2.9939535290048	2.97430341774998	2.80529371366791	2.97677840295847	2.96301969431804	3.02587382145345	2.95747959645733	3.02524467409705	2.94088797259763	2.93684721885773	2.99935404506448	2.9819751094608	3.03890553400093	2.91151129476512	2.91332815667554	2.98835559269243	3.26837133718703	2.98752715944154
1	26437154	26437154	2.96425223584832	3.01101903525137	2.99778515417242	3.77045784029599	3.07686789005229	3.01493942415911	3.01436021461999	2.98752715944154	2.98963263094062	3.0445981629773	2.98794134735568	2.99647890090142	2.97536820701204	2.98600985122261	2.99229378886713	2.98318165123184	3.43533746909126	2.94272100745745	2.96898172990082	3.03679985505507	2.99976987264675	2.99270863762222	3.03336536721108	2.81095917470743	2.91331661647387	2.95912002615406	3.04101267299818	2.9929160835671	2.97928928779634	2.9939535290048	2.97430341774998	2.80529371366791	2.97677840295847	2.96301969431804	3.02587382145345	2.95747959645733	3.02524467409705	2.94088797259763	2.93684721885773	2.99935404506448	2.9819751094608	3.03890553400093	2.91151129476512	2.91332815667554	2.98835559269243	3.26837133718703	2.98752715944154
1	27036861	27036861	2.96425223584832	3.01101903525137	2.99778515417242	3.77045784029599	3.07686789005229	3.01493942415911	3.01436021461999	2.98752715944154	2.98963263094062	3.0445981629773	2.98794134735568	2.99647890090142	2.97536820701204	2.98600985122261	2.99229378886713	2.98318165123184	3.43533746909126	2.94272100745745	2.96898172990082	3.03679985505507	2.99976987264675	2.99270863762222	3.03336536721108	2.81095917470743	2.91331661647387	2.95912002615406	3.04101267299818	2.9929160835671	2.97928928779634	2.9939535290048	2.97430341774998	2.80529371366791	2.97677840295847	2.96301969431804	3.02587382145345	2.95747959645733	3.02524467409705	2.94088797259763	2.93684721885773	2.99935404506448	2.9819751094608	3.03890553400093	2.91151129476512	2.91332815667554	2.98835559269243	3.26837133718703	2.98752715944154
1	27644604	27644604	2.96425223584832	3.01101903525137	2.99778515417242	3.77045784029599	3.07686789005229	3.01493942415911	3.01436021461999	2.98752715944154	2.98963263094062	3.0445981629773	2.98794134735568	2.99647890090142	2.97536820701204	2.98600985122261	2.99229378886713	2.98318165123184	3.43533746909126	2.94272100745745	2.96898172990082	3.03679985505507	2.99976987264675	2.99270863762222	3.03336536721108	2.81095917470743	2.91331661647387	2.95912002615406	3.04101267299818	2.9929160835671	2.97928928779634	2.9939535290048	2.97430341774998	2.80529371366791	2.97677840295847	2.96301969431804	3.02587382145345	2.95747959645733	3.02524467409705	2.94088797259763	2.93684721885773	2.99935404506448	2.9819751094608	3.03890553400093	2.91151129476512	2.91332815667554	2.98835559269243	3.26837133718703	2.98752715944154
1	28228163	28228163	2.96425223584832	3.01101903525137	2.99778515417242	3.77045784029599	3.07686789005229	3.01493942415911	3.01436021461999	2.98752715944154	2.98963263094062	3.0445981629773	2.98794134735568	2.99647890090142	2.97536820701204	2.98600985122261	2.99229378886713	2.98318165123184	3.43533746909126	2.94272100745745	2.96898172990082	3.03679985505507	2.99976987264675	2.99270863762222	3.03336536721108	2.81095917470743	2.91331661647387	2.95912002615406	3.04101267299818	2.9929160835671	2.97928928779634	2.9939535290048	2.97430341774998	2.80529371366791	2.97677840295847	2.96301969431804	3.02587382145345	2.95747959645733	3.02524467409705	2.94088797259763	2.93684721885773	2.99935404506448	2.9819751094608	3.03890553400093	2.91151129476512	2.91332815667554	2.98835559269243	3.26837133718703	2.98752715944154
1	28838239	28838239	2.96425223584832	3.01101903525137	2.99778515417242	3.77045784029599	3.07686789005229	3.01493942415911	3.01436021461999	2.98752715944154	2.98963263094062	3.0445981629773	2.98794134735568	2.99647890090142	2.97536820701204	2.98600985122261	2.99229378886713	2.98318165123184	3.43533746909126	2.94272100745745	2.96898172990082	3.03679985505507	2.99976987264675	2.99270863762222	3.03336536721108	2.81095917470743	2.91331661647387	2.95912002615406	3.04101267299818	2.9929160835671	2.97928928779634	2.9939535290048	2.97430341774998	2.80529371366791	2.97677840295847	2.96301969431804	3.02587382145345	2.95747959645733	3.02524467409705	2.94088797259763	2.93684721885773	2.99935404506448	2.9819751094608	3.03890553400093	2.91151129476512	2.91332815667554	2.98835559269243	3.26837133718703	2.98752715944154
1	29459303	29459303	2.96425223584832	3.01101903525137	2.99778515417242	3.77045784029599	3.07686789005229	3.01493942415911	3.01436021461999	2.98752715944154	2.98963263094062	3.0445981629773	2.98794134735568	2.99647890090142	2.97536820701204	2.98600985122261	2.99229378886713	2.98318165123184	3.43533746909126	2.94272100745745	2.96898172990082	3.03679985505507	2.99976987264675	2.99270863762222	3.03336536721108	2.81095917470743	2.91331661647387	2.95912002615406	3.04101267299818	2.9929160835671	2.97928928779634	2.9939535290048	2.97430341774998	2.80529371366791	2.97677840295847	2.96301969431804	3.02587382145345	2.95747959645733	3.02524467409705	2.94088797259763	2.93684721885773	2.99935404506448	2.9819751094608	3.03890553400093	2.91151129476512	3.58846839772437	2.98835559269243	3.26837133718703	2.98752715944154
1	30152496	30152496	2.96425223584832	3.01101903525137	2.99778515417242	3.77045784029599	3.07686789005229	3.01493942415911	3.01436021461999	2.98752715944154	2.98963263094062	3.0445981629773	2.98794134735568	2.99647890090142	2.97536820701204	2.98600985122261	2.99229378886713	2.98318165123184	3.43533746909126	2.94272100745745	2.96898172990082	3.03679985505507	2.99976987264675	2.99270863762222	3.03336536721108	2.81095917470743	2.91331661647387	2.95912002615406	3.04101267299818	2.9929160835671	2.97928928779634	2.9939535290048	2.97430341774998	2.80529371366791	2.97677840295847	2.96301969431804	3.02587382145345	2.95747959645733	3.02524467409705	2.94088797259763	2.93684721885773	2.99935404506448	2.9819751094608	3.03890553400093	2.91151129476512	3.58846839772437	2.98835559269243	3.26837133718703	2.98752715944154
1	30680350	30680350	2.96425223584832	3.01101903525137	2.99778515417242	3.77045784029599	3.07686789005229	3.01493942415911	3.01436021461999	2.98752715944154	2.98963263094062	3.0445981629773	2.98794134735568	2.99647890090142	2.97536820701204	2.98600985122261	2.99229378886713	2.98318165123184	3.43533746909126	2.94272100745745	2.96898172990082	3.03679985505507	2.99976987264675	2.99270863762222	3.03336536721108	2.81095917470743	2.91331661647387	2.95912002615406	3.04101267299818	2.9929160835671	2.97928928779634	2.9939535290048	2.97430341774998	2.80529371366791	2.97677840295847	2.96301969431804	3.02587382145345	2.95747959645733	3.02524467409705	2.94088797259763	2.93684721885773	2.99935404506448	2.9819751094608	3.03890553400093	2.91151129476512	3.58846839772437	2.98835559269243	3.26837133718703	2.98752715944154
1	31224889	31224889	2.96425223584832	3.01101903525137	2.99778515417242	3.77045784029599	3.07686789005229	3.01493942415911	3.01436021461999	2.98752715944154	2.98963263094062	3.0445981629773	2.98794134735568	2.99647890090142	2.97536820701204	2.98600985122261	2.99229378886713	2.98318165123184	3.43533746909126	2.94272100745745	2.96898172990082	3.03679985505507	2.99976987264675	2.99270863762222	3.03336536721108	2.81095917470743	2.91331661647387	2.95912002615406	3.04101267299818	2.9929160835671	2.97928928779634	2.9939535290048	2.97430341774998	2.80529371366791	2.97677840295847	2.96301969431804	3.02587382145345	2.95747959645733	3.02524467409705	2.94088797259763	2.93684721885773	2.99935404506448	2.9819751094608	3.03890553400093	2.91151129476512	3.58846839772437	2.98835559269243	3.26837133718703	2.98752715944154
1	31802308	31802308	2.96425223584832	3.01101903525137	2.99778515417242	3.77045784029599	3.07686789005229	3.01493942415911	3.01436021461999	2.98752715944154	2.98963263094062	3.0445981629773	2.98794134735568	2.99647890090142	2.97536820701204	2.98600985122261	2.99229378886713	2.98318165123184	3.43533746909126	2.94272100745745	2.96898172990082	3.03679985505507	2.99976987264675	2.99270863762222	3.03336536721108	2.81095917470743	2.91331661647387	2.95912002615406	3.04101267299818	2.9929160835671	2.97928928779634	2.9939535290048	2.97430341774998	2.80529371366791	2.97677840295847	2.96301969431804	3.02587382145345	2.95747959645733	3.02524467409705	2.94088797259763	2.93684721885773	2.99935404506448	2.9819751094608	3.03890553400093	2.91151129476512	3.58846839772437	2.98835559269243	3.26837133718703	2.98752715944154
1	32351708	32351708	2.96425223584832	3.01101903525137	2.99778515417242	3.77045784029599	3.07686789005229	3.01493942415911	3.01436021461999	2.98752715944154	2.98963263094062	3.0445981629773	2.98794134735568	2.99647890090142	2.97536820701204	2.98600985122261	2.99229378886713	2.98318165123184	3.43533746909126	2.94272100745745	2.96898172990082	3.03679985505507	2.99976987264675	2.99270863762222	3.03336536721108	2.81095917470743	2.91331661647387	2.95912002615406	3.04101267299818	2.9929160835671	2.97928928779634	2.9939535290048	2.97430341774998	2.80529371366791	2.97677840295847	2.96301969431804	3.02587382145345	2.95747959645733	3.02524467409705	2.94088797259763	2.93684721885773	2.99935404506448	2.9819751094608	3.03890553400093	2.91151129476512	3.58846839772437	2.98835559269243	3.26837133718703	2.98752715944154
1	32956662	32956662	2.96425223584832	3.01101903525137	2.99778515417242	3.77045784029599	3.07686789005229	3.01493942415911	3.01436021461999	2.98752715944154	2.98963263094062	3.0445981629773	2.98794134735568	2.99647890090142	2.97536820701204	2.98600985122261	2.99229378886713	2.98318165123184	3.43533746909126	2.94272100745745	2.96898172990082	3.03679985505507	2.99976987264675	2.99270863762222	3.03336536721108	2.81095917470743	2.91331661647387	2.95912002615406	3.04101267299818	2.9929160835671	2.97928928779634	2.9939535290048	2.97430341774998	2.80529371366791	2.97677840295847	2.96301969431804	3.02587382145345	2.95747959645733	3.02524467409705	2.94088797259763	2.93684721885773	2.99935404506448	2.9819751094608	3.03890553400093	2.91151129476512	3.58846839772437	2.98835559269243	3.26837133718703	2.98752715944154
1	33562070	33562070	2.96425223584832	3.01101903525137	2.99778515417242	3.77045784029599	3.07686789005229	3.01493942415911	3.01436021461999	2.98752715944154	2.98963263094062	3.0445981629773	2.98794134735568	2.99647890090142	2.97536820701204	2.98600985122261	2.99229378886713	2.98318165123184	3.43533746909126	2.94272100745745	2.96898172990082	3.03679985505507	2.99976987264675	2.99270863762222	3.03336536721108	2.81095917470743	2.91331661647387	2.95912002615406	3.04101267299818	2.9929160835671	2.97928928779634	2.9939535290048	2.97430341774998	2.80529371366791	2.97677840295847	2.96301969431804	3.02587382145345	2.95747959645733	3.02524467409705	2.94088797259763	2.93684721885773	2.99935404506448	2.9819751094608	3.03890553400093	2.91151129476512	3.58846839772437	2.98835559269243	3.26837133718703	2.98752715944154
1	34100961	34100961	2.96425223584832	3.01101903525137	2.99778515417242	3.77045784029599	3.07686789005229	3.01493942415911	3.01436021461999	2.98752715944154	2.98963263094062	3.0445981629773	2.98794134735568	2.99647890090142	2.97536820701204	2.98600985122261	2.99229378886713	2.98318165123184	3.43533746909126	2.94272100745745	2.96898172990082	3.03679985505507	2.99976987264675	2.99270863762222	3.03336536721108	2.81095917470743	2.91331661647387	2.95912002615406	3.04101267299818	2.9929160835671	2.97928928779634	2.9939535290048	2.97430341774998	2.80529371366791	2.97677840295847	2.96301969431804	3.02587382145345	2.95747959645733	3.02524467409705	2.94088797259763	2.93684721885773	2.99935404506448	2.9819751094608	3.03890553400093	2.91151129476512	3.58846839772437	2.98835559269243	3.26837133718703	2.98752715944154
1	34637157	34637157	2.96425223584832	3.01101903525137	2.99778515417242	3.77045784029599	3.07686789005229	3.01493942415911	3.01436021461999	2.98752715944154	2.98963263094062	3.0445981629773	2.98794134735568	2.99647890090142	2.97536820701204	2.98600985122261	2.99229378886713	2.98318165123184	3.43533746909126	2.94272100745745	2.96898172990082	3.03679985505507	2.99976987264675	2.99270863762222	3.03336536721108	2.81095917470743	2.91331661647387	2.95912002615406	3.04101267299818	2.9929160835671	2.97928928779634	2.9939535290048	2.97430341774998	2.80529371366791	2.97677840295847	2.96301969431804	3.02587382145345	2.95747959645733	3.02524467409705	2.94088797259763	2.93684721885773	2.99935404506448	2.9819751094608	3.03890553400093	2.91151129476512	3.58846839772437	2.98835559269243	3.26837133718703	2.98752715944154
1	35170931	35170931	2.96425223584832	3.01101903525137	2.99778515417242	3.77045784029599	3.07686789005229	3.01493942415911	3.01436021461999	2.98752715944154	2.98963263094062	3.0445981629773	2.98794134735568	2.99647890090142	2.97536820701204	2.98600985122261	2.99229378886713	2.98318165123184	3.43533746909126	2.94272100745745	2.96898172990082	3.03679985505507	2.99976987264675	2.99270863762222	3.03336536721108	2.81095917470743	2.91331661647387	2.95912002615406	3.04101267299818	2.9929160835671	2.97928928779634	2.9939535290048	2.97430341774998	2.80529371366791	2.97677840295847	2.96301969431804	3.02587382145345	2.95747959645733	3.02524467409705	2.94088797259763	2.93684721885773	2.99935404506448	2.9819751094608	3.03890553400093	2.91151129476512	3.58846839772437	2.98835559269243	3.26837133718703	2.98752715944154
1	35750993	35750993	2.96425223584832	3.01101903525137	2.99778515417242	3.77045784029599	3.07686789005229	3.01493942415911	3.01436021461999	2.98752715944154	2.98963263094062	3.0445981629773	2.98794134735568	2.99647890090142	2.97536820701204	2.98600985122261	2.99229378886713	2.98318165123184	3.43533746909126	2.94272100745745	2.96898172990082	3.03679985505507	2.99976987264675	2.99270863762222	3.03336536721108	2.81095917470743	2.91331661647387	2.95912002615406	3.04101267299818	2.9929160835671	2.97928928779634	2.9939535290048	2.97430341774998	2.80529371366791	2.97677840295847	2.96301969431804	3.02587382145345	2.95747959645733	3.02524467409705	2.94088797259763	2.93684721885773	2.99935404506448	2.9819751094608	3.03890553400093	2.91151129476512	3.58846839772437	2.98835559269243	3.26837133718703	2.98752715944154
1	36319516	36319516	2.96425223584832	3.01101903525137	2.99778515417242	3.77045784029599	3.07686789005229	3.01493942415911	3.01436021461999	2.98752715944154	2.98963263094062	3.0445981629773	2.98794134735568	2.99647890090142	2.97536820701204	2.98600985122261	2.99229378886713	2.98318165123184	3.43533746909126	2.94272100745745	2.96898172990082	3.03679985505507	2.99976987264675	2.99270863762222	3.03336536721108	2.81095917470743	2.91331661647387	2.95912002615406	3.04101267299818	2.9929160835671	2.97928928779634	2.9939535290048	2.97430341774998	2.80529371366791	2.97677840295847	2.96301969431804	3.02587382145345	2.95747959645733	3.02524467409705	2.94088797259763	2.93684721885773	2.99935404506448	2.9819751094608	3.03890553400093	2.91151129476512	3.58846839772437	2.98835559269243	3.26837133718703	2.98752715944154
1	36900818	36900818	2.96425223584832	3.01101903525137	2.99778515417242	3.77045784029599	3.07686789005229	3.01493942415911	3.01436021461999	2.98752715944154	2.98963263094062	3.0445981629773	2.98794134735568	2.99647890090142	2.97536820701204	2.98600985122261	2.99229378886713	2.98318165123184	3.43533746909126	2.94272100745745	2.96898172990082	3.03679985505507	2.99976987264675	2.99270863762222	3.03336536721108	2.81095917470743	2.91331661647387	2.95912002615406	3.04101267299818	2.9929160835671	2.97928928779634	2.9939535290048	2.97430341774998	2.80529371366791	2.97677840295847	2.96301969431804	3.02587382145345	2.95747959645733	3.02524467409705	2.94088797259763	2.93684721885773	2.99935404506448	2.9819751094608	3.03890553400093	2.91151129476512	3.58846839772437	2.98835559269243	3.26837133718703	2.98752715944154
1	37428485	37428485	2.96425223584832	3.01101903525137	2.99778515417242	3.77045784029599	3.07686789005229	3.01493942415911	3.01436021461999	2.98752715944154	2.98963263094062	3.0445981629773	2.98794134735568	2.99647890090142	2.97536820701204	2.98600985122261	2.99229378886713	2.98318165123184	3.43533746909126	2.94272100745745	2.96898172990082	3.03679985505507	2.99976987264675	2.99270863762222	3.03336536721108	2.81095917470743	2.91331661647387	2.95912002615406	3.04101267299818	2.9929160835671	2.97928928779634	2.9939535290048	2.97430341774998	2.80529371366791	2.97677840295847	2.96301969431804	3.02587382145345	2.95747959645733	3.02524467409705	2.94088797259763	2.93684721885773	2.99935404506448	2.9819751094608	3.03890553400093	2.91151129476512	3.58846839772437	2.98835559269243	3.26837133718703	2.98752715944154
1	37965421	37965421	2.96425223584832	3.01101903525137	2.99778515417242	3.77045784029599	3.07686789005229	3.01493942415911	3.01436021461999	2.98752715944154	2.98963263094062	3.0445981629773	2.98794134735568	2.99647890090142	2.97536820701204	2.98600985122261	2.99229378886713	2.98318165123184	3.43533746909126	2.94272100745745	2.96898172990082	3.03679985505507	2.99976987264675	2.99270863762222	3.03336536721108	2.81095917470743	2.91331661647387	2.95912002615406	3.04101267299818	2.9929160835671	2.97928928779634	2.9939535290048	2.97430341774998	2.80529371366791	2.97677840295847	2.96301969431804	3.02587382145345	2.95747959645733	3.02524467409705	2.94088797259763	2.93684721885773	2.99935404506448	2.9819751094608	3.03890553400093	2.91151129476512	3.58846839772437	2.98835559269243	3.26837133718703	2.98752715944154
1	38542604	38542604	2.96425223584832	3.01101903525137	2.99778515417242	3.77045784029599	3.07686789005229	3.01493942415911	3.01436021461999	2.98752715944154	2.98963263094062	3.0445981629773	2.98794134735568	2.99647890090142	2.97536820701204	2.98600985122261	2.99229378886713	2.98318165123184	3.43533746909126	2.94272100745745	2.96898172990082	3.03679985505507	2.99976987264675	2.99270863762222	3.03336536721108	2.81095917470743	2.91331661647387	2.95912002615406	3.04101267299818	2.9929160835671	2.97928928779634	2.9939535290048	2.97430341774998	2.80529371366791	2.97677840295847	2.96301969431804	3.02587382145345	2.95747959645733	3.02524467409705	2.94088797259763	2.93684721885773	2.99935404506448	2.9819751094608	3.03890553400093	2.91151129476512	2.88099711440199	2.98835559269243	3.26837133718703	2.98752715944154
1	39073178	39073178	2.96425223584832	3.01101903525137	2.99778515417242	3.77045784029599	3.07686789005229	3.01493942415911	3.01436021461999	2.98752715944154	2.98963263094062	3.0445981629773	2.98794134735568	2.99647890090142	2.97536820701204	2.98600985122261	2.99229378886713	2.98318165123184	3.01289799268716	2.94272100745745	2.96898172990082	3.03679985505507	2.99976987264675	2.99270863762222	3.03336536721108	2.81095917470743	2.91331661647387	2.95912002615406	3.04101267299818	2.9929160835671	2.97928928779634	2.9939535290048	2.97430341774998	2.80529371366791	2.97677840295847	2.96301969431804	3.02587382145345	2.95747959645733	3.02524467409705	2.94088797259763	2.93684721885773	2.99935404506448	2.9819751094608	3.03890553400093	2.91151129476512	2.88099711440199	2.98835559269243	3.26837133718703	2.98752715944154
1	39663210	39663210	2.96425223584832	3.01101903525137	2.99778515417242	3.77045784029599	3.07686789005229	3.01493942415911	3.01436021461999	2.98752715944154	2.98963263094062	3.0445981629773	2.98794134735568	2.99647890090142	2.97536820701204	2.98600985122261	2.99229378886713	2.98318165123184	3.01289799268716	2.94272100745745	2.96898172990082	3.03679985505507	2.99976987264675	2.99270863762222	3.03336536721108	2.81095917470743	2.91331661647387	2.95912002615406	3.04101267299818	2.9929160835671	2.97928928779634	2.9939535290048	2.97430341774998	2.80529371366791	2.97677840295847	2.96301969431804	3.02587382145345	2.95747959645733	3.02524467409705	2.94088797259763	2.93684721885773	2.99935404506448	2.9819751094608	3.03890553400093	2.91151129476512	2.88099711440199	2.98835559269243	3.26837133718703	2.98752715944154
1	40254118	40254118	2.96425223584832	3.01101903525137	2.99778515417242	3.77045784029599	3.07686789005229	3.01493942415911	3.01436021461999	2.98752715944154	2.98963263094062	3.0445981629773	2.98794134735568	2.99647890090142	2.97536820701204	2.98600985122261	2.99229378886713	2.98318165123184	3.01289799268716	2.94272100745745	2.96898172990082	3.03679985505507	2.99976987264675	2.99270863762222	3.03336536721108	2.81095917470743	2.91331661647387	2.95912002615406	3.04101267299818	2.9929160835671	2.97928928779634	2.9939535290048	2.97430341774998	2.80529371366791	2.97677840295847	2.96301969431804	3.02587382145345	2.95747959645733	3.02524467409705	2.94088797259763	2.93684721885773	2.99935404506448	2.9819751094608	3.03890553400093	2.91151129476512	2.88099711440199	2.98835559269243	3.26837133718703	2.98752715944154
1	40844200	40844200	2.96425223584832	3.01101903525137	2.99778515417242	3.77045784029599	3.07686789005229	3.01493942415911	3.01436021461999	2.98752715944154	2.98963263094062	3.0445981629773	2.98794134735568	2.99647890090142	2.97536820701204	2.98600985122261	2.99229378886713	2.98318165123184	3.01289799268716	2.94272100745745	2.96898172990082	3.03679985505507	2.99976987264675	2.99270863762222	3.03336536721108	2.81095917470743	2.91331661647387	2.95912002615406	3.04101267299818	2.9929160835671	2.97928928779634	2.9939535290048	2.97430341774998	2.80529371366791	2.97677840295847	2.96301969431804	3.02587382145345	2.95747959645733	3.02524467409705	2.94088797259763	2.93684721885773	2.99935404506448	2.9819751094608	3.03890553400093	2.91151129476512	2.88099711440199	2.98835559269243	3.26837133718703	2.98752715944154
1	41406493	41406493	2.96425223584832	3.01101903525137	2.99778515417242	3.77045784029599	3.07686789005229	3.01493942415911	3.01436021461999	2.98752715944154	2.98963263094062	3.0445981629773	2.98794134735568	2.99647890090142	2.97536820701204	2.98600985122261	2.99229378886713	2.98318165123184	3.01289799268716	2.94272100745745	2.96898172990082	3.03679985505507	2.99976987264675	2.99270863762222	3.03336536721108	2.81095917470743	2.91331661647387	2.95912002615406	3.04101267299818	2.9929160835671	2.97928928779634	2.9939535290048	2.97430341774998	2.80529371366791	2.97677840295847	2.96301969431804	3.02587382145345	2.95747959645733	3.02524467409705	2.94088797259763	2.93684721885773	2.99935404506448	2.9819751094608	3.03890553400093	2.91151129476512	2.88099711440199	2.98835559269243	3.26837133718703	2.98752715944154
1	41955921	41955921	2.96425223584832	3.01101903525137	2.99778515417242	3.77045784029599	3.07686789005229	3.01493942415911	3.01436021461999	2.98752715944154	2.98963263094062	3.0445981629773	2.98794134735568	2.99647890090142	2.97536820701204	2.98600985122261	2.99229378886713	2.98318165123184	3.01289799268716	2.94272100745745	2.96898172990082	3.03679985505507	2.99976987264675	2.99270863762222	3.03336536721108	2.81095917470743	2.91331661647387	2.95912002615406	3.04101267299818	2.9929160835671	2.97928928779634	2.9939535290048	2.97430341774998	2.80529371366791	2.97677840295847	2.96301969431804	3.02587382145345	2.95747959645733	3.02524467409705	2.94088797259763	2.93684721885773	2.99935404506448	2.9819751094608	3.03890553400093	2.91151129476512	2.88099711440199	2.98835559269243	3.26837133718703	2.98752715944154
1	42484024	42484024	2.96425223584832	3.01101903525137	2.99778515417242	3.77045784029599	3.07686789005229	3.01493942415911	3.01436021461999	2.98752715944154	2.98963263094062	3.0445981629773	2.98794134735568	2.99647890090142	2.97536820701204	2.98600985122261	2.99229378886713	2.98318165123184	3.01289799268716	2.94272100745745	2.96898172990082	3.03679985505507	2.99976987264675	2.99270863762222	3.03336536721108	2.81095917470743	2.91331661647387	2.95912002615406	3.04101267299818	2.9929160835671	2.97928928779634	2.9939535290048	2.97430341774998	2.80529371366791	2.97677840295847	2.96301969431804	3.02587382145345	2.95747959645733	3.02524467409705	2.94088797259763	2.93684721885773	2.99935404506448	2.9819751094608	3.03890553400093	2.91151129476512	2.88099711440199	2.98835559269243	3.26837133718703	2.98752715944154
1	43039816	43039816	2.96425223584832	3.01101903525137	2.99778515417242	3.77045784029599	3.07686789005229	3.01493942415911	3.01436021461999	2.98752715944154	2.98963263094062	3.0445981629773	2.98794134735568	2.99647890090142	2.97536820701204	2.98600985122261	2.99229378886713	2.98318165123184	3.01289799268716	2.94272100745745	2.96898172990082	3.03679985505507	2.99976987264675	2.99270863762222	3.03336536721108	2.81095917470743	2.91331661647387	2.95912002615406	3.04101267299818	2.9929160835671	2.97928928779634	2.9939535290048	2.97430341774998	2.80529371366791	2.97677840295847	2.96301969431804	3.02587382145345	2.95747959645733	3.02524467409705	2.94088797259763	2.93684721885773	2.99935404506448	2.9819751094608	3.03890553400093	2.91151129476512	2.88099711440199	2.98835559269243	3.26837133718703	2.98752715944154
1	43613613	43613613	2.96425223584832	3.01101903525137	2.99778515417242	3.77045784029599	3.07686789005229	3.01493942415911	3.01436021461999	2.98752715944154	2.98963263094062	3.0445981629773	2.98794134735568	2.99647890090142	2.97536820701204	2.98600985122261	2.99229378886713	2.98318165123184	3.01289799268716	2.94272100745745	2.96898172990082	3.03679985505507	2.99976987264675	2.99270863762222	3.03336536721108	2.81095917470743	2.91331661647387	2.95912002615406	3.04101267299818	2.9929160835671	2.97928928779634	2.9939535290048	2.97430341774998	2.80529371366791	2.97677840295847	2.96301969431804	3.02587382145345	2.95747959645733	3.02524467409705	2.94088797259763	2.93684721885773	2.99935404506448	2.9819751094608	3.03890553400093	2.91151129476512	2.88099711440199	2.98835559269243	3.26837133718703	2.98752715944154
1	44162975	44162975	2.96425223584832	3.01101903525137	2.99778515417242	3.77045784029599	3.07686789005229	3.01493942415911	3.01436021461999	2.98752715944154	2.98963263094062	3.0445981629773	2.98794134735568	2.99647890090142	2.97536820701204	2.98600985122261	2.99229378886713	2.98318165123184	3.01289799268716	2.94272100745745	2.96898172990082	3.03679985505507	2.99976987264675	2.99270863762222	3.03336536721108	2.81095917470743	2.91331661647387	2.95912002615406	3.04101267299818	2.9929160835671	2.97928928779634	2.9939535290048	2.97430341774998	2.80529371366791	2.97677840295847	2.96301969431804	3.02587382145345	2.95747959645733	3.02524467409705	2.94088797259763	2.93684721885773	2.99935404506448	2.9819751094608	3.03890553400093	2.91151129476512	2.88099711440199	2.98835559269243	3.26837133718703	2.98752715944154
1	44711039	44711039	2.96425223584832	3.01101903525137	2.99778515417242	3.77045784029599	3.07686789005229	3.01493942415911	3.01436021461999	2.98752715944154	2.98963263094062	3.0445981629773	2.98794134735568	2.99647890090142	2.97536820701204	2.98600985122261	2.99229378886713	2.98318165123184	3.01289799268716	2.94272100745745	2.96898172990082	3.03679985505507	2.99976987264675	2.99270863762222	3.03336536721108	2.81095917470743	2.91331661647387	2.95912002615406	3.04101267299818	2.9929160835671	2.97928928779634	2.9939535290048	2.97430341774998	2.80529371366791	2.97677840295847	2.96301969431804	3.02587382145345	2.95747959645733	3.02524467409705	2.94088797259763	2.93684721885773	2.99935404506448	2.9819751094608	3.03890553400093	2.91151129476512	2.88099711440199	2.98835559269243	3.26837133718703	2.98752715944154
1	45259305	45259305	2.96425223584832	3.01101903525137	2.99778515417242	3.77045784029599	3.07686789005229	3.01493942415911	3.01436021461999	2.98752715944154	2.98963263094062	3.0445981629773	2.98794134735568	2.99647890090142	2.97536820701204	2.98600985122261	2.99229378886713	2.98318165123184	3.01289799268716	2.94272100745745	2.96898172990082	3.03679985505507	2.99976987264675	2.99270863762222	3.03336536721108	2.81095917470743	2.91331661647387	2.95912002615406	3.04101267299818	2.9929160835671	2.97928928779634	2.9939535290048	2.97430341774998	2.80529371366791	2.97677840295847	2.96301969431804	3.02587382145345	2.95747959645733	3.02524467409705	2.94088797259763	2.93684721885773	2.99935404506448	2.9819751094608	3.03890553400093	2.91151129476512	2.88099711440199	2.98835559269243	3.26837133718703	2.98752715944154
1	45867098	45867098	2.96425223584832	3.01101903525137	2.99778515417242	3.77045784029599	3.07686789005229	3.01493942415911	3.01436021461999	2.98752715944154	2.98963263094062	3.0445981629773	2.98794134735568	2.99647890090142	2.97536820701204	2.98600985122261	2.99229378886713	2.98318165123184	3.01289799268716	2.94272100745745	2.96898172990082	3.03679985505507	2.99976987264675	2.99270863762222	3.03336536721108	2.81095917470743	2.91331661647387	2.95912002615406	3.04101267299818	2.9929160835671	2.97928928779634	2.9939535290048	2.97430341774998	2.80529371366791	2.97677840295847	2.96301969431804	3.02587382145345	2.95747959645733	3.02524467409705	2.94088797259763	2.93684721885773	2.99935404506448	2.9819751094608	3.03890553400093	2.91151129476512	2.88099711440199	2.98835559269243	3.26837133718703	2.98752715944154
1	46467709	46467709	2.96425223584832	3.01101903525137	2.99778515417242	3.77045784029599	3.07686789005229	3.01493942415911	3.01436021461999	2.98752715944154	2.98963263094062	3.0445981629773	2.98794134735568	2.99647890090142	2.97536820701204	2.98600985122261	2.99229378886713	2.98318165123184	3.01289799268716	2.94272100745745	2.96898172990082	3.03679985505507	2.99976987264675	2.99270863762222	3.03336536721108	2.81095917470743	2.91331661647387	2.95912002615406	3.04101267299818	2.9929160835671	2.97928928779634	2.9939535290048	2.97430341774998	2.80529371366791	2.97677840295847	2.96301969431804	3.02587382145345	2.95747959645733	3.02524467409705	2.94088797259763	2.93684721885773	2.99935404506448	2.9819751094608	3.03890553400093	2.91151129476512	2.88099711440199	2.98835559269243	3.26837133718703	2.98752715944154
1	47042550	47042550	2.96425223584832	3.01101903525137	2.99778515417242	3.77045784029599	3.07686789005229	3.01493942415911	3.01436021461999	2.98752715944154	2.98963263094062	3.0445981629773	2.98794134735568	2.99647890090142	2.97536820701204	2.98600985122261	2.99229378886713	2.98318165123184	3.01289799268716	2.94272100745745	2.96898172990082	3.03679985505507	2.99976987264675	2.99270863762222	3.03336536721108	2.81095917470743	2.91331661647387	2.95912002615406	3.04101267299818	2.9929160835671	2.97928928779634	2.9939535290048	2.97430341774998	2.80529371366791	2.97677840295847	2.96301969431804	3.02587382145345	2.95747959645733	3.02524467409705	2.94088797259763	2.93684721885773	2.99935404506448	2.9819751094608	3.03890553400093	2.91151129476512	2.88099711440199	2.98835559269243	3.26837133718703	2.98752715944154
1	47721010	47721010	2.96425223584832	3.01101903525137	2.99778515417242	3.77045784029599	3.07686789005229	3.01493942415911	3.01436021461999	2.98752715944154	2.98963263094062	3.0445981629773	2.98794134735568	2.99647890090142	2.97536820701204	2.98600985122261	2.99229378886713	2.98318165123184	3.01289799268716	2.94272100745745	2.96898172990082	3.03679985505507	2.99976987264675	2.99270863762222	3.03336536721108	2.81095917470743	2.91331661647387	2.95912002615406	3.04101267299818	2.9929160835671	2.97928928779634	2.9939535290048	2.97430341774998	2.80529371366791	2.97677840295847	2.96301969431804	3.02587382145345	2.95747959645733	3.02524467409705	2.94088797259763	2.93684721885773	2.99935404506448	2.9819751094608	3.03890553400093	2.91151129476512	2.88099711440199	2.98835559269243	3.26837133718703	2.98752715944154
1	48263105	48263105	2.96425223584832	3.01101903525137	2.99778515417242	3.77045784029599	3.07686789005229	3.01493942415911	3.01436021461999	2.98752715944154	2.98963263094062	3.0445981629773	2.98794134735568	2.99647890090142	2.97536820701204	2.98600985122261	2.99229378886713	2.98318165123184	3.01289799268716	2.94272100745745	2.96898172990082	3.03679985505507	2.99976987264675	2.99270863762222	3.03336536721108	2.81095917470743	2.91331661647387	2.95912002615406	3.04101267299818	2.9929160835671	2.97928928779634	2.9939535290048	2.97430341774998	2.80529371366791	2.97677840295847	2.96301969431804	3.02587382145345	2.95747959645733	3.02524467409705	2.94088797259763	2.93684721885773	2.99935404506448	2.9819751094608	3.03890553400093	2.91151129476512	2.88099711440199	2.98835559269243	3.72145250502603	2.98752715944154
1	48815705	48815705	2.96425223584832	3.01101903525137	2.99778515417242	3.77045784029599	3.07686789005229	3.01493942415911	3.01436021461999	2.98752715944154	2.98963263094062	3.0445981629773	2.98794134735568	2.99647890090142	2.97536820701204	2.98600985122261	2.99229378886713	2.98318165123184	3.01289799268716	2.94272100745745	2.96898172990082	3.03679985505507	2.99976987264675	2.99270863762222	3.03336536721108	2.81095917470743	2.91331661647387	2.95912002615406	3.04101267299818	2.9929160835671	2.97928928779634	2.9939535290048	2.97430341774998	2.80529371366791	2.97677840295847	2.96301969431804	3.02587382145345	2.95747959645733	3.02524467409705	2.94088797259763	2.93684721885773	2.99935404506448	2.9819751094608	3.03890553400093	2.91151129476512	2.88099711440199	2.98835559269243	3.72145250502603	2.98752715944154
1	49352965	49352965	2.96425223584832	3.01101903525137	2.99778515417242	3.77045784029599	3.07686789005229	3.01493942415911	3.01436021461999	2.98752715944154	2.98963263094062	3.0445981629773	2.98794134735568	2.99647890090142	2.97536820701204	2.98600985122261	2.99229378886713	2.98318165123184	3.01289799268716	2.94272100745745	2.96898172990082	3.03679985505507	2.99976987264675	2.99270863762222	3.03336536721108	2.81095917470743	2.91331661647387	2.95912002615406	3.04101267299818	2.9929160835671	2.97928928779634	2.9939535290048	2.97430341774998	2.80529371366791	2.97677840295847	2.96301969431804	3.02587382145345	2.95747959645733	3.02524467409705	2.94088797259763	2.93684721885773	2.99935404506448	2.9819751094608	3.03890553400093	2.91151129476512	2.88099711440199	2.98835559269243	3.72145250502603	2.98752715944154
1	49908902	49908902	2.96425223584832	3.01101903525137	2.99778515417242	3.77045784029599	3.07686789005229	3.01493942415911	3.01436021461999	2.98752715944154	2.98963263094062	3.0445981629773	2.98794134735568	2.99647890090142	2.97536820701204	2.98600985122261	2.99229378886713	2.98318165123184	3.01289799268716	2.94272100745745	2.96898172990082	3.03679985505507	2.99976987264675	2.99270863762222	3.03336536721108	2.81095917470743	2.91331661647387	2.95912002615406	3.04101267299818	2.9929160835671	2.97928928779634	2.9939535290048	2.97430341774998	2.80529371366791	2.97677840295847	2.96301969431804	3.02587382145345	2.95747959645733	3.02524467409705	2.94088797259763	2.93684721885773	2.99935404506448	2.9819751094608	3.03890553400093	2.91151129476512	2.88099711440199	2.98835559269243	3.72145250502603	2.98752715944154
1	50497242	50497242	2.96425223584832	3.01101903525137	2.99778515417242	3.77045784029599	3.07686789005229	3.01493942415911	3.01436021461999	2.98752715944154	2.98963263094062	3.0445981629773	2.98794134735568	2.99647890090142	2.97536820701204	2.98600985122261	2.99229378886713	2.98318165123184	3.01289799268716	2.94272100745745	2.96898172990082	3.03679985505507	2.99976987264675	2.99270863762222	3.03336536721108	2.81095917470743	2.91331661647387	2.95912002615406	3.04101267299818	2.9929160835671	2.97928928779634	2.9939535290048	2.97430341774998	2.80529371366791	2.97677840295847	2.96301969431804	3.02587382145345	2.95747959645733	3.02524467409705	2.94088797259763	2.93684721885773	2.99935404506448	2.9819751094608	3.03890553400093	2.91151129476512	2.88099711440199	2.98835559269243	3.72145250502603	2.98752715944154
1	51031169	51031169	2.96425223584832	3.01101903525137	2.99778515417242	3.77045784029599	3.07686789005229	3.01493942415911	3.01436021461999	2.98752715944154	2.98963263094062	3.0445981629773	2.98794134735568	2.99647890090142	2.97536820701204	2.98600985122261	2.99229378886713	2.98318165123184	3.01289799268716	2.94272100745745	2.96898172990082	3.03679985505507	2.99976987264675	2.99270863762222	3.03336536721108	2.81095917470743	2.91331661647387	2.95912002615406	3.04101267299818	2.9929160835671	2.97928928779634	2.9939535290048	2.97430341774998	2.80529371366791	2.97677840295847	2.96301969431804	3.02587382145345	2.95747959645733	3.02524467409705	2.94088797259763	2.93684721885773	2.99935404506448	2.9819751094608	3.03890553400093	2.91151129476512	2.88099711440199	2.98835559269243	3.72145250502603	2.98752715944154
1	51609342	51609342	2.96425223584832	3.01101903525137	2.99778515417242	3.77045784029599	3.07686789005229	3.01493942415911	3.01436021461999	2.98752715944154	2.98963263094062	3.0445981629773	2.98794134735568	2.99647890090142	2.97536820701204	2.98600985122261	2.99229378886713	2.98318165123184	3.01289799268716	2.94272100745745	2.96898172990082	3.03679985505507	2.99976987264675	2.99270863762222	3.03336536721108	2.81095917470743	2.91331661647387	2.95912002615406	3.04101267299818	2.9929160835671	2.97928928779634	2.9939535290048	2.97430341774998	2.80529371366791	2.97677840295847	2.96301969431804	3.02587382145345	2.95747959645733	3.02524467409705	2.94088797259763	2.93684721885773	2.99935404506448	2.9819751094608	3.03890553400093	2.91151129476512	2.88099711440199	2.98835559269243	3.72145250502603	2.98752715944154
1	52183223	52183223	2.96425223584832	3.01101903525137	2.99778515417242	3.77045784029599	3.07686789005229	3.01493942415911	3.01436021461999	2.98752715944154	2.98963263094062	3.0445981629773	2.98794134735568	2.99647890090142	2.97536820701204	2.98600985122261	2.99229378886713	2.98318165123184	3.01289799268716	2.94272100745745	2.96898172990082	3.03679985505507	2.99976987264675	2.99270863762222	3.03336536721108	2.81095917470743	2.91331661647387	2.95912002615406	3.04101267299818	2.9929160835671	2.97928928779634	2.9939535290048	2.97430341774998	2.80529371366791	2.97677840295847	2.96301969431804	3.02587382145345	2.95747959645733	3.02524467409705	2.94088797259763	2.93684721885773	2.99935404506448	2.9819751094608	3.03890553400093	2.91151129476512	2.88099711440199	2.98835559269243	3.72145250502603	2.98752715944154
1	52759680	52759680	2.96425223584832	3.01101903525137	2.99778515417242	3.77045784029599	3.07686789005229	3.01493942415911	3.01436021461999	2.98752715944154	2.98963263094062	3.0445981629773	2.98794134735568	2.99647890090142	2.97536820701204	2.98600985122261	2.99229378886713	2.98318165123184	3.01289799268716	2.94272100745745	2.96898172990082	3.03679985505507	2.99976987264675	2.99270863762222	3.03336536721108	2.81095917470743	2.91331661647387	2.95912002615406	3.04101267299818	2.9929160835671	2.97928928779634	2.9939535290048	2.97430341774998	2.80529371366791	2.97677840295847	2.96301969431804	3.02587382145345	2.95747959645733	3.02524467409705	2.94088797259763	2.93684721885773	2.99935404506448	2.9819751094608	3.03890553400093	2.91151129476512	2.88099711440199	2.98835559269243	3.72145250502603	2.98752715944154
1	53346074	53346074	2.96425223584832	3.01101903525137	2.99778515417242	3.77045784029599	3.07686789005229	3.01493942415911	3.01436021461999	2.98752715944154	2.98963263094062	3.0445981629773	2.98794134735568	2.99647890090142	2.97536820701204	2.98600985122261	2.99229378886713	2.98318165123184	3.01289799268716	2.94272100745745	2.96898172990082	3.03679985505507	2.99976987264675	2.99270863762222	3.03336536721108	2.81095917470743	2.91331661647387	2.95912002615406	3.04101267299818	2.9929160835671	2.97928928779634	2.9939535290048	2.97430341774998	2.80529371366791	2.97677840295847	2.96301969431804	3.02587382145345	2.95747959645733	3.02524467409705	2.94088797259763	2.93684721885773	2.99935404506448	2.9819751094608	3.03890553400093	2.91151129476512	2.88099711440199	2.98835559269243	3.72145250502603	2.98752715944154
1	53889482	53889482	2.96425223584832	3.01101903525137	2.99778515417242	3.77045784029599	3.07686789005229	3.01493942415911	3.01436021461999	2.98752715944154	2.98963263094062	3.0445981629773	2.98794134735568	2.99647890090142	2.97536820701204	2.98600985122261	2.99229378886713	2.98318165123184	3.01289799268716	2.94272100745745	2.96898172990082	3.03679985505507	2.99976987264675	2.99270863762222	3.03336536721108	2.81095917470743	2.91331661647387	2.95912002615406	3.04101267299818	2.9929160835671	2.97928928779634	2.9939535290048	2.97430341774998	2.80529371366791	2.97677840295847	2.96301969431804	3.02587382145345	2.95747959645733	3.02524467409705	2.94088797259763	2.93684721885773	2.99935404506448	2.9819751094608	3.03890553400093	2.91151129476512	2.88099711440199	2.98835559269243	3.72145250502603	2.98752715944154
1	54430856	54430856	2.96425223584832	3.01101903525137	2.99778515417242	3.77045784029599	3.07686789005229	3.01493942415911	3.01436021461999	2.98752715944154	2.98963263094062	3.0445981629773	2.98794134735568	2.99647890090142	2.97536820701204	2.98600985122261	2.99229378886713	2.98318165123184	3.01289799268716	2.94272100745745	2.96898172990082	3.03679985505507	2.99976987264675	2.99270863762222	3.03336536721108	2.81095917470743	2.91331661647387	2.95912002615406	3.04101267299818	2.9929160835671	2.97928928779634	2.9939535290048	2.97430341774998	2.80529371366791	2.97677840295847	2.96301969431804	3.02587382145345	2.95747959645733	3.02524467409705	2.94088797259763	2.93684721885773	2.99935404506448	2.9819751094608	3.03890553400093	2.91151129476512	2.88099711440199	2.98835559269243	4.49048696649765	2.98752715944154
1	54990804	54990804	2.96425223584832	3.01101903525137	2.99778515417242	3.77045784029599	3.07686789005229	3.01493942415911	3.01436021461999	2.98752715944154	2.98963263094062	3.0445981629773	2.98794134735568	2.99647890090142	2.97536820701204	2.98600985122261	2.99229378886713	2.98318165123184	3.01289799268716	2.94272100745745	2.96898172990082	3.03679985505507	2.99976987264675	2.99270863762222	3.03336536721108	2.81095917470743	2.91331661647387	2.95912002615406	3.04101267299818	2.9929160835671	2.97928928779634	2.9939535290048	2.97430341774998	2.80529371366791	2.97677840295847	2.96301969431804	3.02587382145345	2.95747959645733	3.02524467409705	2.94088797259763	2.93684721885773	2.99935404506448	2.9819751094608	3.03890553400093	2.91151129476512	2.88099711440199	2.98835559269243	4.49048696649765	2.98752715944154
1	55556185	55556185	2.96425223584832	3.01101903525137	2.99778515417242	3.77045784029599	3.07686789005229	3.01493942415911	3.01436021461999	2.98752715944154	2.98963263094062	3.0445981629773	2.98794134735568	2.99647890090142	2.97536820701204	2.98600985122261	2.99229378886713	2.98318165123184	3.01289799268716	2.94272100745745	2.96898172990082	3.03679985505507	2.99976987264675	2.99270863762222	3.03336536721108	2.81095917470743	2.91331661647387	2.95912002615406	3.04101267299818	2.9929160835671	2.97928928779634	2.9939535290048	2.97430341774998	2.80529371366791	2.97677840295847	2.96301969431804	3.02587382145345	2.95747959645733	3.02524467409705	2.94088797259763	2.93684721885773	2.99935404506448	2.9819751094608	3.03890553400093	2.91151129476512	2.88099711440199	2.98835559269243	4.49048696649765	2.98752715944154
1	56100409	56100409	2.96425223584832	3.01101903525137	2.99778515417242	3.77045784029599	3.07686789005229	3.01493942415911	3.01436021461999	2.98752715944154	2.98963263094062	3.0445981629773	2.98794134735568	2.99647890090142	2.97536820701204	2.98600985122261	2.99229378886713	2.98318165123184	3.01289799268716	2.94272100745745	2.96898172990082	3.03679985505507	2.99976987264675	2.99270863762222	3.03336536721108	2.81095917470743	2.91331661647387	2.95912002615406	3.04101267299818	2.9929160835671	2.97928928779634	2.9939535290048	2.97430341774998	2.80529371366791	2.97677840295847	2.96301969431804	3.02587382145345	2.95747959645733	3.02524467409705	2.94088797259763	2.93684721885773	2.99935404506448	2.9819751094608	3.03890553400093	2.91151129476512	2.88099711440199	2.98835559269243	4.49048696649765	2.98752715944154
1	56634486	56634486	2.96425223584832	3.01101903525137	2.99778515417242	3.77045784029599	3.07686789005229	3.01493942415911	3.01436021461999	2.98752715944154	2.98963263094062	3.0445981629773	2.98794134735568	2.99647890090142	2.97536820701204	2.98600985122261	2.99229378886713	2.98318165123184	3.01289799268716	2.94272100745745	2.96898172990082	3.03679985505507	2.99976987264675	2.99270863762222	3.03336536721108	2.81095917470743	2.91331661647387	2.95912002615406	3.04101267299818	2.9929160835671	2.97928928779634	2.9939535290048	2.97430341774998	2.80529371366791	2.97677840295847	2.96301969431804	3.02587382145345	2.95747959645733	3.02524467409705	2.94088797259763	2.93684721885773	2.99935404506448	2.9819751094608	3.03890553400093	2.91151129476512	2.88099711440199	2.98835559269243	4.49048696649765	2.98752715944154
1	57176704	57176704	2.96425223584832	3.01101903525137	2.99778515417242	3.77045784029599	3.07686789005229	3.01493942415911	3.01436021461999	2.98752715944154	2.98963263094062	3.0445981629773	2.98794134735568	2.99647890090142	2.97536820701204	2.98600985122261	2.99229378886713	2.98318165123184	3.01289799268716	2.94272100745745	2.96898172990082	3.03679985505507	2.99976987264675	2.99270863762222	3.03336536721108	2.81095917470743	2.91331661647387	2.95912002615406	3.04101267299818	2.9929160835671	2.97928928779634	2.9939535290048	2.97430341774998	2.80529371366791	2.97677840295847	2.96301969431804	3.02587382145345	2.95747959645733	3.02524467409705	2.94088797259763	2.93684721885773	2.99935404506448	2.9819751094608	3.03890553400093	2.91151129476512	2.88099711440199	2.98835559269243	4.49048696649765	2.98752715944154
1	57695026	57695026	2.96425223584832	3.01101903525137	2.99778515417242	3.77045784029599	3.07686789005229	3.01493942415911	3.01436021461999	2.98752715944154	2.98963263094062	3.0445981629773	2.98794134735568	2.99647890090142	2.97536820701204	2.98600985122261	2.99229378886713	2.98318165123184	3.01289799268716	2.94272100745745	2.96898172990082	3.03679985505507	2.99976987264675	2.99270863762222	3.03336536721108	2.81095917470743	2.91331661647387	2.95912002615406	3.04101267299818	2.9929160835671	2.97928928779634	2.9939535290048	2.97430341774998	2.80529371366791	2.97677840295847	2.96301969431804	3.02587382145345	2.95747959645733	3.02524467409705	2.94088797259763	2.93684721885773	2.99935404506448	2.9819751094608	3.03890553400093	2.91151129476512	2.88099711440199	2.98835559269243	4.49048696649765	2.98752715944154
1	58226514	58226514	2.96425223584832	3.01101903525137	2.99778515417242	3.77045784029599	3.07686789005229	3.01493942415911	3.01436021461999	2.98752715944154	2.98963263094062	3.0445981629773	2.98794134735568	2.99647890090142	2.97536820701204	2.98600985122261	2.99229378886713	2.98318165123184	3.01289799268716	2.94272100745745	2.96898172990082	3.03679985505507	2.99976987264675	2.99270863762222	3.03336536721108	2.81095917470743	2.91331661647387	2.95912002615406	3.04101267299818	2.9929160835671	2.97928928779634	2.9939535290048	2.97430341774998	2.80529371366791	2.97677840295847	2.96301969431804	3.02587382145345	2.95747959645733	3.02524467409705	2.94088797259763	2.93684721885773	2.99935404506448	2.9819751094608	3.03890553400093	2.91151129476512	2.88099711440199	2.98835559269243	4.49048696649765	2.98752715944154
1	58765632	58765632	2.96425223584832	3.01101903525137	2.99778515417242	3.77045784029599	3.07686789005229	3.01493942415911	3.01436021461999	2.98752715944154	2.98963263094062	3.0445981629773	2.98794134735568	2.99647890090142	2.97536820701204	2.98600985122261	2.99229378886713	2.98318165123184	3.01289799268716	2.94272100745745	2.96898172990082	3.03679985505507	2.99976987264675	2.99270863762222	3.03336536721108	2.02911494836601	2.91331661647387	2.95912002615406	3.04101267299818	2.9929160835671	2.97928928779634	2.9939535290048	2.97430341774998	2.80529371366791	2.97677840295847	2.96301969431804	3.02587382145345	2.95747959645733	3.02524467409705	2.94088797259763	2.93684721885773	2.99935404506448	2.9819751094608	3.03890553400093	2.91151129476512	2.88099711440199	2.98835559269243	4.49048696649765	2.98752715944154
1	59308504	59308504	2.96425223584832	3.01101903525137	2.99778515417242	3.77045784029599	3.07686789005229	3.01493942415911	3.01436021461999	2.98752715944154	2.98963263094062	3.0445981629773	2.98794134735568	2.99647890090142	2.97536820701204	2.98600985122261	2.99229378886713	2.98318165123184	3.01289799268716	2.94272100745745	2.96898172990082	3.03679985505507	2.99976987264675	2.99270863762222	3.03336536721108	2.02911494836601	2.91331661647387	2.95912002615406	3.04101267299818	2.9929160835671	2.97928928779634	2.9939535290048	2.97430341774998	2.80529371366791	2.97677840295847	2.96301969431804	3.02587382145345	2.95747959645733	3.02524467409705	2.94088797259763	2.93684721885773	2.99935404506448	2.9819751094608	3.03890553400093	2.91151129476512	2.88099711440199	2.98835559269243	4.49048696649765	2.98752715944154
1	59848435	59848435	2.96425223584832	3.01101903525137	2.99778515417242	3.77045784029599	3.07686789005229	3.01493942415911	3.01436021461999	2.98752715944154	2.98963263094062	3.0445981629773	2.98794134735568	2.99647890090142	2.97536820701204	2.98600985122261	2.99229378886713	2.98318165123184	3.01289799268716	2.94272100745745	2.96898172990082	3.03679985505507	2.99976987264675	2.99270863762222	3.03336536721108	2.02911494836601	2.91331661647387	2.95912002615406	3.04101267299818	2.9929160835671	2.97928928779634	2.9939535290048	2.97430341774998	2.80529371366791	2.97677840295847	2.96301969431804	3.02587382145345	2.95747959645733	3.02524467409705	2.94088797259763	2.93684721885773	2.99935404506448	2.9819751094608	3.03890553400093	2.91151129476512	2.88099711440199	2.98835559269243	4.49048696649765	2.98752715944154
1	60402266	60402266	2.96425223584832	3.01101903525137	2.99778515417242	3.77045784029599	3.07686789005229	3.01493942415911	3.01436021461999	2.98752715944154	2.98963263094062	3.0445981629773	2.98794134735568	2.99647890090142	2.97536820701204	2.98600985122261	2.99229378886713	2.98318165123184	3.01289799268716	2.94272100745745	2.96898172990082	3.03679985505507	2.99976987264675	2.99270863762222	3.03336536721108	2.02911494836601	2.91331661647387	2.95912002615406	3.04101267299818	2.9929160835671	2.97928928779634	2.9939535290048	2.97430341774998	2.80529371366791	2.97677840295847	2.96301969431804	3.02587382145345	2.95747959645733	3.02524467409705	2.94088797259763	2.93684721885773	2.99935404506448	2.9819751094608	3.03890553400093	2.91151129476512	2.88099711440199	2.98835559269243	4.49048696649765	2.98752715944154
1	60940681	60940681	2.96425223584832	3.01101903525137	2.99778515417242	3.77045784029599	3.07686789005229	3.01493942415911	3.01436021461999	2.98752715944154	2.98963263094062	3.0445981629773	2.98794134735568	2.99647890090142	2.97536820701204	2.98600985122261	2.99229378886713	2.98318165123184	3.01289799268716	2.94272100745745	2.96898172990082	3.03679985505507	2.99976987264675	2.99270863762222	3.03336536721108	2.02911494836601	2.91331661647387	2.95912002615406	3.04101267299818	2.9929160835671	2.97928928779634	2.9939535290048	2.97430341774998	2.80529371366791	2.97677840295847	2.96301969431804	3.02587382145345	2.95747959645733	3.02524467409705	2.94088797259763	2.93684721885773	2.99935404506448	2.9819751094608	3.03890553400093	2.91151129476512	2.88099711440199	2.98835559269243	4.49048696649765	2.98752715944154
1	61489303	61489303	2.96425223584832	3.01101903525137	2.99778515417242	3.77045784029599	2.12509604576209	3.01493942415911	3.01436021461999	2.98752715944154	2.98963263094062	3.0445981629773	2.98794134735568	2.99647890090142	2.97536820701204	2.98600985122261	2.99229378886713	2.98318165123184	3.01289799268716	2.94272100745745	2.96898172990082	3.03679985505507	2.99976987264675	2.99270863762222	3.03336536721108	2.02911494836601	2.91331661647387	2.95912002615406	3.04101267299818	2.9929160835671	2.97928928779634	2.9939535290048	2.97430341774998	2.80529371366791	2.97677840295847	2.96301969431804	3.02587382145345	2.95747959645733	3.02524467409705	2.94088797259763	2.93684721885773	2.99935404506448	2.9819751094608	3.03890553400093	2.91151129476512	2.88099711440199	2.98835559269243	4.49048696649765	2.98752715944154
1	62016033	62016033	2.96425223584832	3.01101903525137	2.99778515417242	3.77045784029599	2.12509604576209	3.01493942415911	3.01436021461999	2.98752715944154	2.98963263094062	3.0445981629773	2.98794134735568	2.99647890090142	2.97536820701204	2.98600985122261	2.99229378886713	2.98318165123184	3.01289799268716	2.94272100745745	2.96898172990082	3.03679985505507	2.99976987264675	2.99270863762222	3.03336536721108	2.02911494836601	2.91331661647387	2.95912002615406	3.04101267299818	2.9929160835671	2.97928928779634	2.9939535290048	2.97430341774998	2.80529371366791	2.97677840295847	2.96301969431804	3.02587382145345	2.95747959645733	3.02524467409705	2.94088797259763	2.93684721885773	2.99935404506448	2.9819751094608	3.03890553400093	2.91151129476512	2.88099711440199	2.98835559269243	2.8908062230576	2.98752715944154
1	62587363	62587363	2.96425223584832	3.01101903525137	2.99778515417242	3.77045784029599	2.12509604576209	3.01493942415911	3.01436021461999	2.98752715944154	2.98963263094062	3.0445981629773	2.98794134735568	2.99647890090142	2.97536820701204	2.98600985122261	2.99229378886713	2.98318165123184	3.01289799268716	2.94272100745745	2.96898172990082	3.03679985505507	2.99976987264675	2.99270863762222	3.03336536721108	2.02911494836601	2.91331661647387	2.95912002615406	3.04101267299818	2.9929160835671	2.97928928779634	2.9939535290048	2.97430341774998	2.80529371366791	2.97677840295847	2.96301969431804	3.02587382145345	2.95747959645733	3.02524467409705	2.94088797259763	2.93684721885773	2.99935404506448	2.9819751094608	3.03890553400093	2.91151129476512	2.88099711440199	2.98835559269243	2.8908062230576	2.98752715944154
1	63158348	63158348	2.96425223584832	3.01101903525137	2.99778515417242	3.77045784029599	2.12509604576209	3.01493942415911	3.01436021461999	2.98752715944154	2.98963263094062	3.0445981629773	2.98794134735568	2.99647890090142	2.97536820701204	2.98600985122261	2.99229378886713	2.98318165123184	3.01289799268716	2.94272100745745	2.96898172990082	3.03679985505507	2.99976987264675	2.99270863762222	3.03336536721108	2.02911494836601	2.91331661647387	2.95912002615406	3.04101267299818	2.9929160835671	2.97928928779634	2.9939535290048	2.97430341774998	2.80529371366791	2.97677840295847	2.96301969431804	3.02587382145345	2.95747959645733	3.02524467409705	2.94088797259763	2.93684721885773	2.99935404506448	2.9819751094608	3.03890553400093	2.91151129476512	2.88099711440199	2.98835559269243	2.8908062230576	2.98752715944154
1	63709196	63709196	2.96425223584832	3.01101903525137	2.99778515417242	3.77045784029599	2.12509604576209	3.01493942415911	3.01436021461999	2.98752715944154	2.98963263094062	3.0445981629773	2.98794134735568	2.99647890090142	2.97536820701204	2.98600985122261	2.99229378886713	2.98318165123184	3.01289799268716	2.94272100745745	2.96898172990082	3.03679985505507	2.99976987264675	2.99270863762222	3.03336536721108	2.02911494836601	2.91331661647387	2.95912002615406	3.04101267299818	2.9929160835671	2.97928928779634	2.9939535290048	2.97430341774998	2.80529371366791	2.97677840295847	2.96301969431804	3.02587382145345	2.95747959645733	3.02524467409705	2.94088797259763	2.93684721885773	2.99935404506448	2.9819751094608	3.03890553400093	2.91151129476512	2.88099711440199	2.98835559269243	2.8908062230576	2.98752715944154
1	64261621	64261621	2.96425223584832	3.01101903525137	2.99778515417242	3.77045784029599	2.12509604576209	3.01493942415911	3.01436021461999	2.98752715944154	2.98963263094062	3.0445981629773	2.98794134735568	2.99647890090142	2.97536820701204	2.98600985122261	2.99229378886713	2.98318165123184	3.01289799268716	2.94272100745745	2.96898172990082	3.03679985505507	2.99976987264675	2.99270863762222	3.03336536721108	2.02911494836601	2.91331661647387	2.95912002615406	3.04101267299818	2.9929160835671	2.97928928779634	2.9939535290048	2.97430341774998	2.80529371366791	2.97677840295847	2.96301969431804	3.02587382145345	2.95747959645733	3.02524467409705	2.94088797259763	2.93684721885773	2.99935404506448	2.9819751094608	3.03890553400093	2.91151129476512	2.88099711440199	2.98835559269243	2.8908062230576	2.98752715944154
1	64797016	64797016	2.96425223584832	3.01101903525137	2.99778515417242	3.77045784029599	2.12509604576209	3.01493942415911	3.01436021461999	2.98752715944154	2.98963263094062	3.0445981629773	2.98794134735568	2.99647890090142	2.97536820701204	2.98600985122261	2.99229378886713	2.98318165123184	3.01289799268716	2.94272100745745	2.96898172990082	3.03679985505507	2.99976987264675	2.99270863762222	3.03336536721108	2.02911494836601	2.91331661647387	2.95912002615406	3.04101267299818	2.9929160835671	2.97928928779634	2.9939535290048	2.97430341774998	2.80529371366791	2.97677840295847	2.96301969431804	3.02587382145345	2.95747959645733	3.02524467409705	2.94088797259763	2.93684721885773	2.99935404506448	2.9819751094608	3.03890553400093	2.91151129476512	2.88099711440199	2.98835559269243	2.8908062230576	2.98752715944154
1	65336828	65336828	2.96425223584832	3.01101903525137	2.99778515417242	3.77045784029599	2.12509604576209	3.01493942415911	3.01436021461999	2.98752715944154	2.98963263094062	3.0445981629773	2.98794134735568	2.99647890090142	2.97536820701204	2.98600985122261	2.99229378886713	2.98318165123184	3.01289799268716	2.94272100745745	2.96898172990082	3.03679985505507	2.99976987264675	2.99270863762222	3.03336536721108	2.02911494836601	2.91331661647387	2.95912002615406	3.04101267299818	2.9929160835671	2.97928928779634	2.9939535290048	2.97430341774998	2.80529371366791	2.97677840295847	2.96301969431804	3.02587382145345	2.95747959645733	3.02524467409705	2.94088797259763	2.93684721885773	2.99935404506448	2.9819751094608	3.03890553400093	2.91151129476512	2.88099711440199	2.98835559269243	2.8908062230576	2.98752715944154
1	65886461	65886461	2.96425223584832	3.01101903525137	2.99778515417242	3.77045784029599	2.12509604576209	3.01493942415911	3.01436021461999	2.98752715944154	2.98963263094062	3.0445981629773	2.98794134735568	2.99647890090142	2.97536820701204	2.98600985122261	2.99229378886713	2.98318165123184	3.01289799268716	2.94272100745745	2.96898172990082	3.03679985505507	2.99976987264675	2.99270863762222	3.03336536721108	2.02911494836601	2.91331661647387	2.95912002615406	3.04101267299818	2.9929160835671	2.97928928779634	2.9939535290048	2.97430341774998	2.80529371366791	2.97677840295847	2.96301969431804	3.02587382145345	2.95747959645733	3.02524467409705	2.94088797259763	2.93684721885773	2.99935404506448	2.9819751094608	3.03890553400093	2.91151129476512	2.88099711440199	2.98835559269243	2.8908062230576	2.98752715944154
1	66458675	66458675	2.96425223584832	3.01101903525137	2.99778515417242	3.77045784029599	2.12509604576209	3.01493942415911	3.01436021461999	2.98752715944154	2.98963263094062	3.0445981629773	2.98794134735568	2.99647890090142	2.97536820701204	2.98600985122261	2.99229378886713	2.98318165123184	3.01289799268716	2.94272100745745	2.96898172990082	3.03679985505507	2.99976987264675	2.99270863762222	3.03336536721108	2.02911494836601	2.91331661647387	2.95912002615406	3.04101267299818	2.9929160835671	2.97928928779634	2.9939535290048	2.97430341774998	2.80529371366791	2.97677840295847	2.96301969431804	3.02587382145345	2.95747959645733	3.02524467409705	2.94088797259763	2.93684721885773	2.99935404506448	2.9819751094608	3.03890553400093	2.91151129476512	2.88099711440199	2.98835559269243	2.8908062230576	2.98752715944154
1	67007788	67007788	2.96425223584832	3.01101903525137	2.99778515417242	3.77045784029599	2.12509604576209	3.01493942415911	3.01436021461999	2.98752715944154	2.98963263094062	3.0445981629773	2.98794134735568	2.99647890090142	2.97536820701204	2.98600985122261	2.99229378886713	2.98318165123184	3.01289799268716	2.94272100745745	2.96898172990082	3.03679985505507	2.99976987264675	2.99270863762222	3.03336536721108	2.66246489021713	2.91331661647387	2.95912002615406	3.04101267299818	2.9929160835671	2.97928928779634	2.9939535290048	2.97430341774998	2.80529371366791	2.97677840295847	2.96301969431804	3.02587382145345	2.95747959645733	3.02524467409705	2.94088797259763	2.93684721885773	2.99935404506448	2.9819751094608	3.03890553400093	2.91151129476512	2.88099711440199	2.98835559269243	2.8908062230576	2.98752715944154
1	67543866	67543866	2.96425223584832	3.01101903525137	2.99778515417242	3.77045784029599	2.12509604576209	3.01493942415911	3.01436021461999	2.98752715944154	2.98963263094062	3.0445981629773	2.98794134735568	2.99647890090142	2.97536820701204	2.98600985122261	2.99229378886713	2.98318165123184	3.01289799268716	2.94272100745745	2.96898172990082	3.03679985505507	2.99976987264675	2.99270863762222	3.03336536721108	2.66246489021713	2.91331661647387	2.95912002615406	3.04101267299818	2.9929160835671	2.97928928779634	2.9939535290048	2.97430341774998	2.80529371366791	2.97677840295847	2.96301969431804	3.02587382145345	2.95747959645733	3.02524467409705	2.94088797259763	2.93684721885773	2.99935404506448	2.9819751094608	3.03890553400093	2.91151129476512	2.88099711440199	2.98835559269243	2.8908062230576	2.98752715944154
1	68118328	68118328	2.96425223584832	3.01101903525137	2.99778515417242	3.77045784029599	2.78034228148723	3.01493942415911	3.01436021461999	2.98752715944154	2.98963263094062	3.0445981629773	2.98794134735568	2.99647890090142	2.97536820701204	2.98600985122261	2.99229378886713	2.98318165123184	3.01289799268716	2.94272100745745	2.96898172990082	3.03679985505507	2.99976987264675	2.99270863762222	3.03336536721108	2.66246489021713	2.91331661647387	2.95912002615406	3.04101267299818	2.9929160835671	2.97928928779634	2.9939535290048	2.97430341774998	2.80529371366791	2.97677840295847	2.96301969431804	3.02587382145345	2.95747959645733	3.02524467409705	2.94088797259763	2.93684721885773	2.99935404506448	2.9819751094608	3.03890553400093	2.91151129476512	2.88099711440199	2.98835559269243	2.8908062230576	2.98752715944154
1	68652604	68652604	2.96425223584832	3.01101903525137	2.99778515417242	3.77045784029599	2.78034228148723	3.01493942415911	3.01436021461999	2.98752715944154	2.98963263094062	3.0445981629773	2.98794134735568	2.99647890090142	2.97536820701204	2.98600985122261	2.99229378886713	2.98318165123184	3.01289799268716	2.94272100745745	2.96898172990082	3.03679985505507	2.99976987264675	2.99270863762222	3.03336536721108	2.66246489021713	2.91331661647387	2.95912002615406	3.04101267299818	2.9929160835671	2.97928928779634	2.9939535290048	2.97430341774998	2.80529371366791	2.97677840295847	2.96301969431804	3.02587382145345	2.95747959645733	3.02524467409705	2.94088797259763	2.93684721885773	2.99935404506448	2.9819751094608	3.03890553400093	2.91151129476512	2.88099711440199	2.98835559269243	2.8908062230576	2.98752715944154
1	69198180	69198180	2.96425223584832	3.01101903525137	2.99778515417242	3.77045784029599	2.78034228148723	3.01493942415911	3.01436021461999	2.98752715944154	2.98963263094062	3.0445981629773	2.98794134735568	2.99647890090142	2.97536820701204	2.98600985122261	2.99229378886713	2.98318165123184	3.01289799268716	2.94272100745745	2.96898172990082	3.03679985505507	2.99976987264675	2.99270863762222	3.03336536721108	2.66246489021713	2.91331661647387	2.95912002615406	3.04101267299818	2.9929160835671	2.97928928779634	2.9939535290048	2.97430341774998	2.80529371366791	2.97677840295847	2.96301969431804	3.02587382145345	2.95747959645733	3.02524467409705	2.94088797259763	2.93684721885773	2.99935404506448	2.9819751094608	3.03890553400093	2.91151129476512	2.88099711440199	2.98835559269243	2.8908062230576	2.98752715944154
1	69761139	69761139	2.96425223584832	3.01101903525137	2.99778515417242	3.77045784029599	2.78034228148723	3.01493942415911	3.01436021461999	2.98752715944154	2.98963263094062	3.0445981629773	2.98794134735568	2.99647890090142	2.97536820701204	2.98600985122261	2.99229378886713	2.98318165123184	3.01289799268716	2.94272100745745	2.96898172990082	3.03679985505507	2.99976987264675	2.99270863762222	3.03336536721108	2.66246489021713	2.91331661647387	2.95912002615406	3.04101267299818	2.9929160835671	2.97928928779634	2.9939535290048	2.97430341774998	2.80529371366791	2.97677840295847	2.96301969431804	3.02587382145345	2.95747959645733	3.02524467409705	2.94088797259763	2.93684721885773	2.99935404506448	2.9819751094608	3.03890553400093	2.91151129476512	2.88099711440199	2.98835559269243	2.8908062230576	2.98752715944154
1	70298667	70298667	2.96425223584832	3.01101903525137	2.99778515417242	3.77045784029599	2.78034228148723	3.01493942415911	3.01436021461999	2.98752715944154	2.98963263094062	3.0445981629773	2.98794134735568	2.99647890090142	2.97536820701204	2.98600985122261	2.99229378886713	2.98318165123184	3.01289799268716	2.94272100745745	2.96898172990082	3.03679985505507	2.99976987264675	2.99270863762222	3.03336536721108	2.66246489021713	2.91331661647387	2.95912002615406	3.04101267299818	2.9929160835671	2.97928928779634	2.9939535290048	2.97430341774998	2.80529371366791	2.97677840295847	2.96301969431804	3.02587382145345	2.95747959645733	3.02524467409705	2.94088797259763	2.93684721885773	2.99935404506448	2.9819751094608	3.03890553400093	2.91151129476512	2.88099711440199	2.98835559269243	2.8908062230576	2.98752715944154
1	70857892	70857892	2.96425223584832	3.01101903525137	2.99778515417242	3.77045784029599	2.78034228148723	3.01493942415911	3.01436021461999	2.98752715944154	2.98963263094062	3.0445981629773	2.98794134735568	2.99647890090142	2.97536820701204	2.98600985122261	2.99229378886713	2.98318165123184	3.01289799268716	2.94272100745745	2.96898172990082	3.03679985505507	2.99976987264675	2.99270863762222	3.03336536721108	2.66246489021713	2.91331661647387	2.95912002615406	3.04101267299818	2.9929160835671	2.97928928779634	2.9939535290048	2.97430341774998	2.80529371366791	2.97677840295847	2.96301969431804	3.02587382145345	2.95747959645733	3.02524467409705	2.94088797259763	2.93684721885773	2.99935404506448	2.9819751094608	3.03890553400093	2.91151129476512	2.88099711440199	2.98835559269243	2.8908062230576	2.98752715944154
1	71414459	71414459	2.96425223584832	3.01101903525137	2.99778515417242	3.77045784029599	2.78034228148723	3.01493942415911	3.01436021461999	2.98752715944154	2.98963263094062	3.0445981629773	2.98794134735568	2.99647890090142	2.97536820701204	2.98600985122261	2.99229378886713	2.98318165123184	3.01289799268716	2.94272100745745	2.96898172990082	3.03679985505507	2.99976987264675	2.99270863762222	3.03336536721108	2.66246489021713	2.91331661647387	2.95912002615406	3.04101267299818	2.9929160835671	2.97928928779634	2.9939535290048	2.97430341774998	2.80529371366791	2.97677840295847	2.96301969431804	3.02587382145345	2.95747959645733	3.02524467409705	2.94088797259763	2.93684721885773	2.99935404506448	2.9819751094608	3.03890553400093	2.91151129476512	2.88099711440199	2.98835559269243	2.8908062230576	2.98752715944154
1	71952599	71952599	2.96425223584832	3.01101903525137	2.99778515417242	3.77045784029599	2.78034228148723	3.01493942415911	3.01436021461999	2.98752715944154	2.98963263094062	3.0445981629773	2.98794134735568	2.99647890090142	2.97536820701204	2.98600985122261	2.99229378886713	2.98318165123184	3.01289799268716	2.94272100745745	2.96898172990082	3.03679985505507	2.99976987264675	2.99270863762222	3.03336536721108	2.66246489021713	2.91331661647387	2.95912002615406	3.04101267299818	2.9929160835671	2.97928928779634	2.9939535290048	2.97430341774998	2.80529371366791	2.97677840295847	2.96301969431804	3.02587382145345	2.95747959645733	3.02524467409705	2.94088797259763	2.93684721885773	2.99935404506448	2.9819751094608	3.03890553400093	2.91151129476512	2.88099711440199	2.98835559269243	2.8908062230576	2.98752715944154
1	72482897	72482897	2.96425223584832	3.01101903525137	2.99778515417242	3.77045784029599	2.78034228148723	3.01493942415911	3.01436021461999	2.98752715944154	2.98963263094062	3.0445981629773	2.98794134735568	2.99647890090142	2.97536820701204	2.98600985122261	2.99229378886713	2.98318165123184	3.01289799268716	2.94272100745745	2.96898172990082	3.03679985505507	2.99976987264675	2.99270863762222	3.03336536721108	2.66246489021713	2.91331661647387	2.95912002615406	3.04101267299818	2.9929160835671	2.97928928779634	2.9939535290048	2.97430341774998	2.80529371366791	2.97677840295847	2.96301969431804	3.02587382145345	2.95747959645733	3.02524467409705	2.94088797259763	2.93684721885773	2.99935404506448	2.9819751094608	3.03890553400093	2.91151129476512	2.88099711440199	2.98835559269243	2.8908062230576	2.98752715944154
1	73010724	73010724	2.96425223584832	3.01101903525137	2.99778515417242	3.77045784029599	2.78034228148723	3.01493942415911	3.01436021461999	2.98752715944154	2.98963263094062	3.0445981629773	2.98794134735568	2.99647890090142	2.97536820701204	2.98600985122261	2.99229378886713	2.98318165123184	3.01289799268716	2.94272100745745	2.96898172990082	3.03679985505507	2.99976987264675	2.99270863762222	3.03336536721108	2.66246489021713	2.91331661647387	2.95912002615406	3.04101267299818	2.9929160835671	2.97928928779634	2.9939535290048	2.97430341774998	2.80529371366791	2.97677840295847	2.96301969431804	3.02587382145345	2.95747959645733	3.02524467409705	2.94088797259763	2.93684721885773	2.99935404506448	2.9819751094608	3.03890553400093	2.91151129476512	2.88099711440199	2.98835559269243	2.8908062230576	2.98752715944154
1	73550549	73550549	2.96425223584832	3.01101903525137	2.99778515417242	2.98005657147509	2.78034228148723	3.01493942415911	3.01436021461999	2.98752715944154	2.98963263094062	3.0445981629773	2.98794134735568	2.99647890090142	2.97536820701204	2.98600985122261	2.99229378886713	2.98318165123184	3.01289799268716	2.94272100745745	2.96898172990082	3.03679985505507	2.99976987264675	2.99270863762222	3.03336536721108	2.66246489021713	2.91331661647387	2.95912002615406	3.04101267299818	2.9929160835671	2.97928928779634	2.9939535290048	2.97430341774998	2.80529371366791	2.97677840295847	2.96301969431804	3.02587382145345	2.95747959645733	3.02524467409705	2.94088797259763	2.93684721885773	2.99935404506448	2.9819751094608	3.03890553400093	2.91151129476512	2.88099711440199	2.98835559269243	2.8908062230576	2.98752715944154
1	74084658	74084658	2.96425223584832	3.01101903525137	2.99778515417242	2.98005657147509	2.78034228148723	3.01493942415911	3.01436021461999	2.98752715944154	2.98963263094062	3.0445981629773	2.98794134735568	2.99647890090142	2.97536820701204	2.98600985122261	2.99229378886713	2.98318165123184	3.01289799268716	2.94272100745745	2.96898172990082	3.03679985505507	2.99976987264675	2.99270863762222	3.03336536721108	2.66246489021713	2.91331661647387	2.95912002615406	3.04101267299818	2.9929160835671	2.97928928779634	2.9939535290048	2.97430341774998	2.80529371366791	2.97677840295847	2.96301969431804	3.02587382145345	2.95747959645733	3.02524467409705	2.94088797259763	2.93684721885773	2.99935404506448	2.9819751094608	3.03890553400093	2.91151129476512	2.88099711440199	2.98835559269243	2.8908062230576	2.98752715944154
1	74618032	74618032	2.96425223584832	3.01101903525137	2.99778515417242	2.98005657147509	2.78034228148723	3.01493942415911	3.01436021461999	2.98752715944154	2.98963263094062	3.0445981629773	2.98794134735568	2.99647890090142	2.97536820701204	2.98600985122261	2.99229378886713	2.98318165123184	3.01289799268716	2.94272100745745	2.96898172990082	3.03679985505507	2.99976987264675	2.99270863762222	3.03336536721108	2.66246489021713	2.91331661647387	2.95912002615406	3.04101267299818	2.9929160835671	2.97928928779634	2.9939535290048	2.97430341774998	2.80529371366791	2.97677840295847	2.96301969431804	3.02587382145345	2.95747959645733	3.02524467409705	2.94088797259763	2.93684721885773	2.99935404506448	2.9819751094608	3.03890553400093	2.91151129476512	2.88099711440199	2.98835559269243	2.8908062230576	2.98752715944154
1	75149814	75149814	2.96425223584832	3.01101903525137	2.99778515417242	2.98005657147509	2.78034228148723	3.01493942415911	3.01436021461999	2.98752715944154	2.98963263094062	3.0445981629773	2.98794134735568	2.99647890090142	2.97536820701204	2.98600985122261	2.99229378886713	2.98318165123184	3.01289799268716	2.94272100745745	2.96898172990082	3.03679985505507	2.99976987264675	2.99270863762222	3.03336536721108	2.66246489021713	2.91331661647387	2.95912002615406	3.04101267299818	2.9929160835671	2.97928928779634	2.9939535290048	2.97430341774998	2.80529371366791	2.97677840295847	2.96301969431804	3.02587382145345	2.95747959645733	3.02524467409705	2.94088797259763	2.93684721885773	2.99935404506448	2.9819751094608	3.03890553400093	2.91151129476512	2.88099711440199	2.98835559269243	2.8908062230576	2.98752715944154
1	75707449	75707449	2.96425223584832	3.01101903525137	2.99778515417242	2.98005657147509	2.78034228148723	3.01493942415911	3.01436021461999	2.98752715944154	2.98963263094062	3.0445981629773	2.98794134735568	2.99647890090142	2.97536820701204	2.98600985122261	2.99229378886713	2.98318165123184	3.01289799268716	2.94272100745745	2.96898172990082	3.03679985505507	2.99976987264675	2.99270863762222	3.03336536721108	2.66246489021713	2.91331661647387	2.95912002615406	3.04101267299818	2.9929160835671	2.97928928779634	2.9939535290048	2.97430341774998	2.80529371366791	2.97677840295847	2.96301969431804	3.02587382145345	2.95747959645733	3.02524467409705	2.94088797259763	2.93684721885773	2.99935404506448	2.9819751094608	3.03890553400093	2.91151129476512	2.88099711440199	2.98835559269243	2.8908062230576	2.98752715944154
1	76283952	76283952	2.96425223584832	3.01101903525137	2.99778515417242	2.98005657147509	2.78034228148723	3.01493942415911	3.01436021461999	2.98752715944154	2.98963263094062	3.0445981629773	2.98794134735568	2.99647890090142	2.97536820701204	2.98600985122261	2.99229378886713	2.98318165123184	3.01289799268716	2.94272100745745	2.96898172990082	3.03679985505507	2.99976987264675	2.99270863762222	3.03336536721108	2.66246489021713	2.91331661647387	2.95912002615406	3.04101267299818	2.9929160835671	2.97928928779634	2.9939535290048	2.97430341774998	2.80529371366791	2.97677840295847	2.96301969431804	3.02587382145345	2.95747959645733	3.02524467409705	2.94088797259763	2.93684721885773	2.99935404506448	2.9819751094608	3.03890553400093	2.91151129476512	2.88099711440199	2.98835559269243	2.8908062230576	2.98752715944154
1	76828345	76828345	2.96425223584832	3.01101903525137	2.99778515417242	2.98005657147509	2.78034228148723	3.01493942415911	3.01436021461999	2.98752715944154	2.98963263094062	3.0445981629773	2.98794134735568	2.99647890090142	2.97536820701204	2.98600985122261	2.99229378886713	2.98318165123184	3.01289799268716	2.94272100745745	2.96898172990082	3.03679985505507	2.99976987264675	2.99270863762222	3.03336536721108	2.66246489021713	2.91331661647387	2.95912002615406	3.04101267299818	2.9929160835671	2.97928928779634	2.9939535290048	2.97430341774998	2.80529371366791	2.97677840295847	2.96301969431804	3.02587382145345	2.95747959645733	3.02524467409705	2.94088797259763	2.93684721885773	2.99935404506448	2.9819751094608	3.03890553400093	2.91151129476512	2.88099711440199	2.98835559269243	2.8908062230576	2.98752715944154
1	77358985	77358985	2.96425223584832	3.01101903525137	2.99778515417242	2.98005657147509	2.78034228148723	3.01493942415911	3.01436021461999	2.98752715944154	2.98963263094062	3.0445981629773	2.98794134735568	2.99647890090142	2.97536820701204	2.98600985122261	2.99229378886713	2.98318165123184	3.01289799268716	2.94272100745745	2.96898172990082	3.03679985505507	2.99976987264675	2.99270863762222	3.03336536721108	2.66246489021713	2.91331661647387	2.95912002615406	3.04101267299818	2.9929160835671	2.97928928779634	2.9939535290048	2.97430341774998	2.80529371366791	2.97677840295847	2.96301969431804	3.02587382145345	2.95747959645733	3.02524467409705	2.94088797259763	2.93684721885773	2.99935404506448	2.9819751094608	3.03890553400093	2.91151129476512	2.88099711440199	2.98835559269243	2.8908062230576	2.98752715944154
1	77911607	77911607	2.96425223584832	3.01101903525137	2.99778515417242	2.98005657147509	2.20115768653772	3.01493942415911	3.01436021461999	2.98752715944154	2.98963263094062	3.0445981629773	2.98794134735568	2.99647890090142	2.97536820701204	2.98600985122261	2.99229378886713	2.98318165123184	3.01289799268716	2.94272100745745	2.96898172990082	3.03679985505507	2.99976987264675	2.99270863762222	3.03336536721108	2.66246489021713	2.91331661647387	2.95912002615406	3.04101267299818	2.9929160835671	2.97928928779634	2.9939535290048	2.97430341774998	2.80529371366791	2.97677840295847	2.96301969431804	3.02587382145345	2.95747959645733	3.02524467409705	2.94088797259763	2.93684721885773	2.99935404506448	2.9819751094608	3.03890553400093	2.91151129476512	2.88099711440199	2.98835559269243	2.8908062230576	2.98752715944154
1	78474042	78474042	2.96425223584832	3.01101903525137	2.99778515417242	2.98005657147509	2.20115768653772	3.01493942415911	3.01436021461999	2.98752715944154	2.98963263094062	3.0445981629773	2.98794134735568	2.99647890090142	2.97536820701204	2.98600985122261	2.99229378886713	2.98318165123184	3.01289799268716	2.94272100745745	2.96898172990082	3.03679985505507	2.99976987264675	2.99270863762222	3.03336536721108	2.66246489021713	2.91331661647387	2.95912002615406	3.04101267299818	2.9929160835671	2.97928928779634	2.9939535290048	2.97430341774998	2.80529371366791	2.97677840295847	2.96301969431804	3.02587382145345	2.95747959645733	3.02524467409705	2.94088797259763	2.93684721885773	2.99935404506448	2.9819751094608	3.03890553400093	2.91151129476512	2.88099711440199	2.98835559269243	2.8908062230576	2.98752715944154
1	79038727	79038727	2.96425223584832	3.01101903525137	2.99778515417242	2.98005657147509	2.20115768653772	3.01493942415911	3.01436021461999	2.98752715944154	2.98963263094062	3.0445981629773	2.98794134735568	2.99647890090142	2.97536820701204	2.98600985122261	2.99229378886713	2.98318165123184	3.01289799268716	2.94272100745745	2.96898172990082	3.03679985505507	2.99976987264675	2.99270863762222	3.03336536721108	2.66246489021713	2.91331661647387	2.95912002615406	3.04101267299818	2.9929160835671	2.97928928779634	2.9939535290048	2.97430341774998	2.80529371366791	2.97677840295847	2.96301969431804	3.02587382145345	2.95747959645733	3.02524467409705	2.94088797259763	2.93684721885773	2.99935404506448	2.9819751094608	3.03890553400093	2.91151129476512	2.88099711440199	2.98835559269243	2.8908062230576	2.98752715944154
1	79574660	79574660	2.96425223584832	3.01101903525137	2.99778515417242	2.98005657147509	2.20115768653772	3.01493942415911	3.01436021461999	2.98752715944154	2.98963263094062	3.0445981629773	2.98794134735568	2.99647890090142	2.97536820701204	2.98600985122261	2.99229378886713	2.98318165123184	3.01289799268716	2.94272100745745	2.96898172990082	3.03679985505507	2.99976987264675	2.99270863762222	3.03336536721108	2.66246489021713	2.91331661647387	2.95912002615406	3.04101267299818	2.9929160835671	2.97928928779634	2.9939535290048	2.97430341774998	2.80529371366791	2.97677840295847	2.96301969431804	3.02587382145345	2.95747959645733	3.02524467409705	2.94088797259763	2.93684721885773	2.99935404506448	2.9819751094608	3.03890553400093	2.91151129476512	2.88099711440199	2.98835559269243	2.8908062230576	2.98752715944154
1	80118870	80118870	2.96425223584832	3.01101903525137	2.99778515417242	2.98005657147509	2.20115768653772	3.01493942415911	3.01436021461999	2.98752715944154	2.98963263094062	3.0445981629773	2.98794134735568	2.99647890090142	2.97536820701204	2.98600985122261	2.99229378886713	2.98318165123184	3.01289799268716	2.94272100745745	2.96898172990082	3.03679985505507	2.99976987264675	2.99270863762222	3.03336536721108	2.66246489021713	2.91331661647387	2.95912002615406	3.04101267299818	2.9929160835671	2.97928928779634	2.9939535290048	2.97430341774998	2.80529371366791	2.97677840295847	2.96301969431804	3.02587382145345	2.95747959645733	3.02524467409705	2.94088797259763	2.93684721885773	2.99935404506448	2.9819751094608	3.03890553400093	2.91151129476512	2.88099711440199	2.98835559269243	2.8908062230576	2.98752715944154
1	80668353	80668353	2.96425223584832	3.01101903525137	2.99778515417242	2.98005657147509	2.20115768653772	3.01493942415911	3.01436021461999	2.98752715944154	2.98963263094062	3.0445981629773	2.98794134735568	2.99647890090142	2.97536820701204	2.98600985122261	2.99229378886713	2.98318165123184	3.01289799268716	2.94272100745745	2.96898172990082	3.03679985505507	2.99976987264675	2.99270863762222	3.03336536721108	2.66246489021713	2.91331661647387	2.95912002615406	3.04101267299818	2.9929160835671	2.97928928779634	2.9939535290048	2.97430341774998	2.80529371366791	2.97677840295847	2.96301969431804	3.02587382145345	2.95747959645733	3.02524467409705	2.94088797259763	2.93684721885773	2.99935404506448	2.9819751094608	3.03890553400093	2.91151129476512	2.88099711440199	2.98835559269243	2.8908062230576	2.98752715944154
1	81209242	81209242	2.96425223584832	3.01101903525137	2.99778515417242	2.98005657147509	2.20115768653772	3.01493942415911	3.01436021461999	2.98752715944154	2.98963263094062	3.0445981629773	2.98794134735568	2.99647890090142	2.97536820701204	2.98600985122261	2.99229378886713	2.98318165123184	3.01289799268716	2.94272100745745	2.96898172990082	3.03679985505507	2.99976987264675	2.99270863762222	3.03336536721108	2.66246489021713	2.91331661647387	2.95912002615406	3.04101267299818	2.9929160835671	2.97928928779634	2.9939535290048	2.97430341774998	2.80529371366791	2.97677840295847	2.96301969431804	3.02587382145345	2.95747959645733	3.02524467409705	2.94088797259763	2.93684721885773	2.99935404506448	2.9819751094608	3.03890553400093	2.91151129476512	2.88099711440199	2.98835559269243	2.8908062230576	2.98752715944154
1	81743486	81743486	2.96425223584832	3.01101903525137	2.99778515417242	2.98005657147509	2.20115768653772	3.01493942415911	3.01436021461999	2.98752715944154	2.98963263094062	3.0445981629773	2.98794134735568	2.99647890090142	2.97536820701204	2.98600985122261	2.99229378886713	2.98318165123184	3.01289799268716	2.94272100745745	2.96898172990082	3.03679985505507	2.99976987264675	2.99270863762222	3.03336536721108	2.66246489021713	2.91331661647387	2.95912002615406	3.04101267299818	2.9929160835671	2.97928928779634	2.9939535290048	2.97430341774998	2.80529371366791	2.97677840295847	2.96301969431804	3.02587382145345	2.95747959645733	3.02524467409705	2.94088797259763	2.93684721885773	2.99935404506448	2.9819751094608	3.03890553400093	2.91151129476512	2.88099711440199	2.98835559269243	2.8908062230576	2.98752715944154
1	82275838	82275838	2.96425223584832	3.01101903525137	2.99778515417242	2.98005657147509	2.20115768653772	3.01493942415911	3.01436021461999	2.98752715944154	2.98963263094062	3.0445981629773	2.98794134735568	2.99647890090142	2.97536820701204	2.98600985122261	2.99229378886713	2.98318165123184	3.01289799268716	2.94272100745745	2.96898172990082	3.03679985505507	2.99976987264675	2.99270863762222	3.03336536721108	2.66246489021713	2.91331661647387	2.95912002615406	3.04101267299818	2.9929160835671	2.97928928779634	2.9939535290048	2.97430341774998	3.52898140588274	2.97677840295847	2.96301969431804	3.02587382145345	2.95747959645733	3.02524467409705	2.94088797259763	2.93684721885773	2.99935404506448	2.9819751094608	3.03890553400093	2.91151129476512	2.88099711440199	2.98835559269243	2.8908062230576	2.98752715944154
1	82810893	82810893	2.96425223584832	3.01101903525137	2.99778515417242	2.98005657147509	2.20115768653772	3.01493942415911	3.01436021461999	2.98752715944154	2.98963263094062	3.0445981629773	2.98794134735568	2.99647890090142	2.97536820701204	2.98600985122261	2.99229378886713	2.98318165123184	3.01289799268716	2.94272100745745	2.96898172990082	3.03679985505507	2.99976987264675	2.99270863762222	3.03336536721108	2.66246489021713	2.91331661647387	2.95912002615406	3.04101267299818	2.9929160835671	2.97928928779634	2.9939535290048	2.97430341774998	3.52898140588274	2.97677840295847	2.96301969431804	3.02587382145345	2.95747959645733	3.02524467409705	2.94088797259763	2.93684721885773	2.99935404506448	2.9819751094608	3.03890553400093	2.91151129476512	2.88099711440199	2.98835559269243	2.8908062230576	2.98752715944154
1	83333763	83333763	2.96425223584832	3.01101903525137	2.99778515417242	2.98005657147509	2.20115768653772	3.01493942415911	3.01436021461999	2.98752715944154	2.98963263094062	3.0445981629773	2.98794134735568	2.99647890090142	2.97536820701204	2.98600985122261	2.99229378886713	2.98318165123184	3.01289799268716	2.94272100745745	2.96898172990082	3.03679985505507	2.99976987264675	2.99270863762222	3.03336536721108	2.66246489021713	2.91331661647387	2.95912002615406	3.04101267299818	2.9929160835671	2.97928928779634	2.9939535290048	2.97430341774998	3.52898140588274	2.97677840295847	2.96301969431804	3.02587382145345	2.95747959645733	3.02524467409705	2.94088797259763	2.93684721885773	2.99935404506448	2.9819751094608	3.03890553400093	2.91151129476512	2.88099711440199	2.98835559269243	2.8908062230576	2.98752715944154
1	84093613	84093613	2.96425223584832	3.01101903525137	2.99778515417242	2.98005657147509	2.20115768653772	3.01493942415911	3.01436021461999	2.98752715944154	2.98963263094062	3.0445981629773	2.98794134735568	2.99647890090142	2.97536820701204	2.98600985122261	2.99229378886713	2.98318165123184	3.01289799268716	2.94272100745745	2.96898172990082	3.03679985505507	2.99976987264675	2.99270863762222	3.03336536721108	2.66246489021713	2.91331661647387	2.95912002615406	3.04101267299818	2.9929160835671	2.97928928779634	2.9939535290048	2.97430341774998	3.52898140588274	2.97677840295847	2.96301969431804	3.02587382145345	2.95747959645733	3.02524467409705	2.94088797259763	2.93684721885773	2.99935404506448	2.9819751094608	3.03890553400093	2.91151129476512	2.88099711440199	2.98835559269243	2.8908062230576	2.98752715944154
1	84625357	84625357	2.96425223584832	3.01101903525137	2.99778515417242	2.98005657147509	2.20115768653772	3.01493942415911	3.01436021461999	2.98752715944154	2.98963263094062	3.0445981629773	2.98794134735568	2.99647890090142	2.97536820701204	2.98600985122261	2.99229378886713	2.98318165123184	3.01289799268716	2.94272100745745	2.96898172990082	3.03679985505507	2.99976987264675	2.99270863762222	3.03336536721108	2.66246489021713	2.91331661647387	2.95912002615406	3.04101267299818	2.9929160835671	2.97928928779634	2.9939535290048	2.97430341774998	3.52898140588274	2.97677840295847	2.96301969431804	3.02587382145345	2.95747959645733	3.02524467409705	2.94088797259763	2.93684721885773	2.99935404506448	2.9819751094608	3.03890553400093	2.91151129476512	2.88099711440199	2.98835559269243	2.8908062230576	2.98752715944154
1	85163643	85163643	2.96425223584832	3.01101903525137	2.99778515417242	2.98005657147509	2.71633704391211	3.01493942415911	3.01436021461999	2.98752715944154	2.98963263094062	3.0445981629773	2.98794134735568	2.99647890090142	2.97536820701204	2.98600985122261	2.99229378886713	2.98318165123184	3.01289799268716	2.94272100745745	2.96898172990082	3.03679985505507	2.99976987264675	2.99270863762222	3.03336536721108	2.66246489021713	2.91331661647387	2.95912002615406	3.04101267299818	2.9929160835671	2.97928928779634	2.9939535290048	2.97430341774998	3.52898140588274	2.97677840295847	2.96301969431804	3.02587382145345	2.95747959645733	3.02524467409705	2.94088797259763	2.93684721885773	2.99935404506448	2.9819751094608	3.03890553400093	2.91151129476512	2.88099711440199	2.98835559269243	2.8908062230576	2.98752715944154
1	85701220	85701220	2.96425223584832	3.01101903525137	2.99778515417242	2.98005657147509	2.71633704391211	3.01493942415911	3.01436021461999	2.98752715944154	2.98963263094062	3.0445981629773	2.98794134735568	2.99647890090142	2.97536820701204	2.98600985122261	2.99229378886713	2.98318165123184	3.01289799268716	2.94272100745745	2.96898172990082	3.03679985505507	2.99976987264675	2.99270863762222	3.03336536721108	2.66246489021713	2.91331661647387	2.95912002615406	3.04101267299818	2.9929160835671	2.97928928779634	2.9939535290048	2.97430341774998	3.52898140588274	2.97677840295847	2.96301969431804	3.02587382145345	2.95747959645733	3.02524467409705	2.94088797259763	2.93684721885773	2.99935404506448	2.9819751094608	3.03890553400093	2.91151129476512	2.88099711440199	2.98835559269243	2.8908062230576	2.98752715944154
1	86253418	86253418	2.96425223584832	3.01101903525137	2.99778515417242	2.98005657147509	2.71633704391211	3.01493942415911	3.01436021461999	2.98752715944154	2.98963263094062	3.0445981629773	2.98794134735568	2.99647890090142	2.97536820701204	2.98600985122261	2.99229378886713	2.98318165123184	3.01289799268716	2.94272100745745	2.96898172990082	3.03679985505507	2.99976987264675	2.99270863762222	3.03336536721108	2.66246489021713	2.91331661647387	2.95912002615406	3.04101267299818	2.9929160835671	2.97928928779634	2.9939535290048	2.97430341774998	3.52898140588274	2.97677840295847	2.96301969431804	3.02587382145345	2.95747959645733	3.02524467409705	2.94088797259763	2.93684721885773	2.99935404506448	2.9819751094608	3.03890553400093	2.91151129476512	2.88099711440199	2.98835559269243	2.8908062230576	2.98752715944154
1	86825989	86825989	2.96425223584832	3.01101903525137	2.99778515417242	2.98005657147509	2.71633704391211	3.01493942415911	3.01436021461999	2.98752715944154	2.98963263094062	3.0445981629773	2.98794134735568	2.99647890090142	2.97536820701204	2.98600985122261	2.99229378886713	2.98318165123184	3.01289799268716	2.94272100745745	2.96898172990082	3.03679985505507	2.99976987264675	2.99270863762222	3.03336536721108	2.66246489021713	2.91331661647387	2.95912002615406	3.04101267299818	2.9929160835671	2.97928928779634	2.9939535290048	2.97430341774998	3.52898140588274	2.97677840295847	2.96301969431804	3.02587382145345	2.95747959645733	3.02524467409705	2.94088797259763	2.93684721885773	2.99935404506448	2.9819751094608	3.03890553400093	2.91151129476512	2.88099711440199	2.98835559269243	2.8908062230576	2.98752715944154
1	87399574	87399574	2.96425223584832	3.01101903525137	2.99778515417242	2.98005657147509	2.71633704391211	3.01493942415911	3.01436021461999	2.98752715944154	2.98963263094062	3.0445981629773	2.98794134735568	2.99647890090142	2.97536820701204	2.98600985122261	2.99229378886713	2.98318165123184	3.01289799268716	2.94272100745745	2.96898172990082	3.03679985505507	2.99976987264675	2.99270863762222	3.03336536721108	2.66246489021713	2.91331661647387	2.95912002615406	3.04101267299818	2.9929160835671	2.97928928779634	2.9939535290048	2.97430341774998	3.52898140588274	2.97677840295847	2.96301969431804	3.02587382145345	2.95747959645733	3.02524467409705	2.94088797259763	2.93684721885773	2.99935404506448	2.9819751094608	3.03890553400093	2.91151129476512	2.88099711440199	2.98835559269243	2.8908062230576	2.98752715944154
1	87932798	87932798	2.96425223584832	3.01101903525137	2.99778515417242	2.98005657147509	2.71633704391211	3.01493942415911	3.01436021461999	2.98752715944154	2.98963263094062	3.0445981629773	2.98794134735568	2.99647890090142	2.97536820701204	2.98600985122261	2.99229378886713	2.98318165123184	3.01289799268716	2.94272100745745	2.96898172990082	3.03679985505507	2.99976987264675	2.99270863762222	3.03336536721108	2.66246489021713	2.91331661647387	2.95912002615406	3.04101267299818	2.9929160835671	2.97928928779634	2.9939535290048	2.97430341774998	3.52898140588274	2.97677840295847	2.96301969431804	3.02587382145345	2.95747959645733	3.02524467409705	2.94088797259763	2.93684721885773	2.99935404506448	2.9819751094608	3.03890553400093	2.91151129476512	2.88099711440199	2.98835559269243	2.8908062230576	2.98752715944154
1	88459943	88459943	2.96425223584832	3.01101903525137	2.99778515417242	2.98005657147509	2.71633704391211	3.01493942415911	3.01436021461999	2.98752715944154	2.98963263094062	3.0445981629773	2.98794134735568	2.99647890090142	2.97536820701204	2.98600985122261	2.99229378886713	2.98318165123184	3.01289799268716	2.94272100745745	2.96898172990082	3.03679985505507	2.99976987264675	2.99270863762222	3.03336536721108	2.66246489021713	2.91331661647387	2.95912002615406	3.04101267299818	2.9929160835671	2.97928928779634	2.9939535290048	2.97430341774998	3.52898140588274	2.97677840295847	2.96301969431804	3.02587382145345	2.95747959645733	3.02524467409705	2.94088797259763	2.93684721885773	2.99935404506448	2.9819751094608	3.03890553400093	2.91151129476512	2.88099711440199	2.98835559269243	2.8908062230576	2.98752715944154
1	88984401	88984401	2.96425223584832	3.01101903525137	2.99778515417242	2.98005657147509	2.71633704391211	3.01493942415911	3.01436021461999	2.98752715944154	2.98963263094062	3.0445981629773	2.98794134735568	2.99647890090142	2.97536820701204	2.98600985122261	2.99229378886713	2.98318165123184	3.01289799268716	2.94272100745745	2.96898172990082	3.03679985505507	2.99976987264675	2.99270863762222	3.03336536721108	2.66246489021713	2.91331661647387	2.95912002615406	3.04101267299818	2.9929160835671	2.97928928779634	2.9939535290048	2.97430341774998	3.52898140588274	2.97677840295847	2.96301969431804	3.02587382145345	2.95747959645733	3.02524467409705	2.94088797259763	2.93684721885773	2.99935404506448	2.9819751094608	3.03890553400093	2.91151129476512	2.88099711440199	2.98835559269243	2.8908062230576	2.98752715944154
1	89551506	89551506	2.96425223584832	3.01101903525137	2.99778515417242	2.98005657147509	2.71633704391211	3.01493942415911	3.01436021461999	2.98752715944154	2.98963263094062	3.0445981629773	2.98794134735568	2.99647890090142	2.97536820701204	2.98600985122261	2.99229378886713	2.98318165123184	3.01289799268716	2.94272100745745	2.96898172990082	3.03679985505507	2.99976987264675	2.99270863762222	3.03336536721108	2.66246489021713	2.91331661647387	2.95912002615406	3.04101267299818	2.9929160835671	2.97928928779634	2.9939535290048	2.97430341774998	2.88796213880731	2.97677840295847	2.96301969431804	3.02587382145345	2.95747959645733	3.02524467409705	2.94088797259763	2.93684721885773	2.99935404506448	2.9819751094608	3.03890553400093	2.91151129476512	2.88099711440199	2.98835559269243	2.8908062230576	2.98752715944154
1	90127339	90127339	2.96425223584832	3.01101903525137	2.99778515417242	3.89632956634227	2.71633704391211	3.01493942415911	3.01436021461999	2.98752715944154	2.98963263094062	3.0445981629773	2.98794134735568	2.99647890090142	2.97536820701204	2.98600985122261	2.99229378886713	2.98318165123184	3.01289799268716	2.94272100745745	2.96898172990082	3.03679985505507	2.99976987264675	2.99270863762222	3.03336536721108	2.66246489021713	2.91331661647387	2.95912002615406	3.04101267299818	2.9929160835671	2.97928928779634	2.9939535290048	2.97430341774998	2.88796213880731	2.97677840295847	2.96301969431804	3.02587382145345	2.95747959645733	3.02524467409705	2.94088797259763	2.93684721885773	2.99935404506448	2.9819751094608	3.03890553400093	2.91151129476512	2.88099711440199	2.98835559269243	2.8908062230576	2.98752715944154
1	90686520	90686520	2.96425223584832	3.01101903525137	2.99778515417242	3.89632956634227	2.71633704391211	3.01493942415911	3.01436021461999	2.98752715944154	2.98963263094062	3.0445981629773	2.98794134735568	2.99647890090142	2.97536820701204	2.98600985122261	2.99229378886713	2.98318165123184	3.01289799268716	2.94272100745745	2.96898172990082	3.03679985505507	2.99976987264675	2.99270863762222	3.03336536721108	2.66246489021713	2.91331661647387	2.95912002615406	3.04101267299818	2.9929160835671	2.97928928779634	2.9939535290048	2.97430341774998	2.88796213880731	2.97677840295847	2.96301969431804	3.02587382145345	2.95747959645733	3.02524467409705	2.94088797259763	2.93684721885773	2.99935404506448	2.9819751094608	3.03890553400093	2.91151129476512	2.88099711440199	2.98835559269243	2.8908062230576	2.98752715944154
1	91222128	91222128	2.96425223584832	3.01101903525137	2.99778515417242	3.89632956634227	2.71633704391211	3.01493942415911	3.01436021461999	2.98752715944154	2.98963263094062	3.0445981629773	2.98794134735568	2.99647890090142	2.97536820701204	2.98600985122261	2.99229378886713	2.98318165123184	3.01289799268716	2.94272100745745	2.96898172990082	3.03679985505507	2.99976987264675	2.99270863762222	3.03336536721108	2.66246489021713	2.91331661647387	2.95912002615406	3.04101267299818	2.9929160835671	2.97928928779634	2.9939535290048	2.97430341774998	2.88796213880731	2.97677840295847	2.96301969431804	3.02587382145345	2.95747959645733	3.02524467409705	2.94088797259763	2.93684721885773	2.99935404506448	2.9819751094608	3.03890553400093	2.91151129476512	2.88099711440199	2.98835559269243	2.8908062230576	2.98752715944154
1	91805588	91805588	2.96425223584832	3.01101903525137	2.99778515417242	3.89632956634227	2.71633704391211	3.01493942415911	3.01436021461999	2.98752715944154	2.98963263094062	3.0445981629773	2.98794134735568	2.99647890090142	2.97536820701204	2.98600985122261	2.99229378886713	2.98318165123184	3.01289799268716	2.94272100745745	2.96898172990082	3.03679985505507	2.99976987264675	2.99270863762222	3.03336536721108	2.66246489021713	2.91331661647387	2.95912002615406	3.04101267299818	2.9929160835671	2.97928928779634	2.9939535290048	2.97430341774998	2.88796213880731	2.97677840295847	2.96301969431804	3.02587382145345	2.95747959645733	3.02524467409705	2.94088797259763	2.93684721885773	2.99935404506448	2.9819751094608	3.03890553400093	2.91151129476512	2.88099711440199	2.98835559269243	2.8908062230576	2.98752715944154
1	92362972	92362972	2.96425223584832	3.01101903525137	2.99778515417242	3.89632956634227	2.71633704391211	3.01493942415911	3.01436021461999	2.98752715944154	2.98963263094062	3.0445981629773	2.98794134735568	2.99647890090142	2.97536820701204	2.98600985122261	2.99229378886713	2.98318165123184	3.01289799268716	2.94272100745745	2.96898172990082	3.03679985505507	2.99976987264675	2.99270863762222	3.03336536721108	2.66246489021713	2.91331661647387	2.95912002615406	3.04101267299818	2.9929160835671	2.97928928779634	2.9939535290048	2.97430341774998	2.88796213880731	2.97677840295847	2.96301969431804	3.02587382145345	2.95747959645733	3.02524467409705	2.94088797259763	2.93684721885773	2.99935404506448	2.9819751094608	3.03890553400093	2.91151129476512	2.88099711440199	2.98835559269243	2.8908062230576	2.98752715944154
1	92950447	92950447	2.96425223584832	3.01101903525137	2.99778515417242	3.89632956634227	2.71633704391211	3.01493942415911	3.01436021461999	2.98752715944154	2.98963263094062	3.0445981629773	2.98794134735568	2.99647890090142	2.97536820701204	2.98600985122261	2.99229378886713	2.98318165123184	3.01289799268716	2.94272100745745	2.96898172990082	3.03679985505507	2.99976987264675	2.99270863762222	3.03336536721108	2.66246489021713	2.91331661647387	2.95912002615406	3.04101267299818	2.9929160835671	2.97928928779634	2.9939535290048	2.97430341774998	2.88796213880731	2.97677840295847	2.96301969431804	3.02587382145345	2.95747959645733	3.02524467409705	2.94088797259763	2.93684721885773	2.99935404506448	2.9819751094608	3.03890553400093	2.91151129476512	2.88099711440199	2.98835559269243	2.8908062230576	2.98752715944154
1	93535502	93535502	2.96425223584832	3.01101903525137	2.99778515417242	3.89632956634227	2.71633704391211	3.01493942415911	3.01436021461999	2.98752715944154	2.98963263094062	3.0445981629773	2.98794134735568	2.99647890090142	2.97536820701204	2.98600985122261	2.99229378886713	2.98318165123184	3.01289799268716	2.94272100745745	2.96898172990082	3.03679985505507	2.99976987264675	2.99270863762222	3.03336536721108	2.66246489021713	2.91331661647387	2.95912002615406	3.04101267299818	2.9929160835671	2.97928928779634	2.9939535290048	2.97430341774998	2.88796213880731	2.97677840295847	2.96301969431804	3.02587382145345	2.95747959645733	3.02524467409705	2.94088797259763	2.93684721885773	2.99935404506448	2.9819751094608	3.03890553400093	2.91151129476512	2.88099711440199	2.98835559269243	2.8908062230576	2.98752715944154
1	94097510	94097510	2.96425223584832	3.01101903525137	2.99778515417242	3.89632956634227	2.71633704391211	3.01493942415911	3.01436021461999	2.98752715944154	2.98963263094062	3.0445981629773	2.98794134735568	2.99647890090142	2.97536820701204	2.98600985122261	2.99229378886713	2.98318165123184	3.01289799268716	2.94272100745745	2.96898172990082	3.03679985505507	2.99976987264675	2.99270863762222	3.03336536721108	2.66246489021713	2.91331661647387	2.95912002615406	3.04101267299818	2.9929160835671	2.97928928779634	2.9939535290048	2.97430341774998	2.88796213880731	2.97677840295847	2.96301969431804	3.02587382145345	2.95747959645733	3.02524467409705	2.94088797259763	2.93684721885773	2.99935404506448	2.9819751094608	3.03890553400093	2.91151129476512	2.88099711440199	2.98835559269243	2.8908062230576	2.98752715944154
1	94655868	94655868	2.96425223584832	3.01101903525137	2.99778515417242	3.89632956634227	2.71633704391211	3.01493942415911	3.01436021461999	2.98752715944154	2.98963263094062	3.0445981629773	2.98794134735568	2.99647890090142	2.97536820701204	2.98600985122261	2.99229378886713	2.98318165123184	3.01289799268716	2.94272100745745	2.96898172990082	3.03679985505507	2.99976987264675	2.99270863762222	3.03336536721108	2.66246489021713	2.91331661647387	2.95912002615406	3.04101267299818	2.9929160835671	2.97928928779634	2.9939535290048	2.97430341774998	2.88796213880731	2.97677840295847	2.96301969431804	3.02587382145345	2.95747959645733	3.02524467409705	2.94088797259763	2.93684721885773	2.99935404506448	2.9819751094608	3.03890553400093	2.91151129476512	2.88099711440199	2.98835559269243	2.8908062230576	2.98752715944154
1	95207249	95207249	2.96425223584832	3.01101903525137	2.99778515417242	3.89632956634227	2.71633704391211	3.01493942415911	3.01436021461999	2.98752715944154	2.98963263094062	3.0445981629773	2.98794134735568	2.99647890090142	2.97536820701204	2.98600985122261	2.99229378886713	2.98318165123184	3.01289799268716	2.94272100745745	2.96898172990082	3.03679985505507	2.99976987264675	2.99270863762222	3.03336536721108	2.66246489021713	2.91331661647387	2.95912002615406	3.04101267299818	2.9929160835671	2.97928928779634	2.9939535290048	2.97430341774998	2.88796213880731	2.97677840295847	2.96301969431804	3.02587382145345	2.95747959645733	3.02524467409705	2.94088797259763	2.93684721885773	2.99935404506448	2.9819751094608	3.03890553400093	2.91151129476512	2.88099711440199	2.98835559269243	2.8908062230576	2.98752715944154
1	95764038	95764038	2.96425223584832	3.01101903525137	2.99778515417242	3.89632956634227	2.71633704391211	3.01493942415911	3.01436021461999	2.98752715944154	2.98963263094062	3.0445981629773	2.98794134735568	2.99647890090142	2.97536820701204	2.98600985122261	2.99229378886713	2.98318165123184	3.01289799268716	2.94272100745745	2.96898172990082	3.03679985505507	2.99976987264675	2.99270863762222	3.03336536721108	2.66246489021713	2.91331661647387	2.95912002615406	3.04101267299818	2.9929160835671	2.97928928779634	2.9939535290048	2.97430341774998	2.88796213880731	2.97677840295847	2.96301969431804	3.02587382145345	2.95747959645733	3.02524467409705	2.94088797259763	2.93684721885773	2.99935404506448	2.9819751094608	3.03890553400093	2.91151129476512	2.88099711440199	2.98835559269243	2.8908062230576	2.98752715944154
1	96291927	96291927	2.96425223584832	3.01101903525137	2.99778515417242	3.89632956634227	2.71633704391211	3.01493942415911	3.01436021461999	2.98752715944154	2.98963263094062	3.0445981629773	2.98794134735568	2.99647890090142	2.97536820701204	2.98600985122261	2.99229378886713	2.98318165123184	3.01289799268716	2.94272100745745	2.96898172990082	3.03679985505507	2.99976987264675	2.99270863762222	3.03336536721108	2.66246489021713	2.91331661647387	2.95912002615406	3.04101267299818	2.9929160835671	2.97928928779634	2.9939535290048	2.97430341774998	2.88796213880731	2.97677840295847	2.96301969431804	3.02587382145345	2.95747959645733	3.02524467409705	2.94088797259763	2.93684721885773	2.99935404506448	2.9819751094608	3.03890553400093	2.91151129476512	2.88099711440199	2.98835559269243	2.8908062230576	2.98752715944154
1	96833745	96833745	2.96425223584832	3.01101903525137	2.99778515417242	3.89632956634227	2.71633704391211	3.01493942415911	3.01436021461999	2.98752715944154	2.98963263094062	3.0445981629773	2.98794134735568	2.99647890090142	2.97536820701204	2.98600985122261	2.99229378886713	2.98318165123184	3.01289799268716	2.94272100745745	2.96898172990082	3.03679985505507	2.99976987264675	2.99270863762222	3.03336536721108	2.66246489021713	2.91331661647387	2.95912002615406	3.04101267299818	2.9929160835671	2.97928928779634	2.9939535290048	2.97430341774998	2.88796213880731	2.97677840295847	2.96301969431804	3.02587382145345	2.95747959645733	3.02524467409705	2.94088797259763	2.93684721885773	2.99935404506448	2.9819751094608	3.03890553400093	2.91151129476512	2.88099711440199	2.98835559269243	2.8908062230576	2.98752715944154
1	97396062	97396062	2.96425223584832	3.01101903525137	2.99778515417242	3.89632956634227	2.71633704391211	3.01493942415911	3.01436021461999	2.98752715944154	2.98963263094062	3.0445981629773	2.98794134735568	2.99647890090142	2.97536820701204	2.98600985122261	2.99229378886713	2.98318165123184	3.01289799268716	2.94272100745745	2.96898172990082	3.03679985505507	2.99976987264675	2.99270863762222	3.03336536721108	2.66246489021713	2.91331661647387	2.95912002615406	3.04101267299818	2.9929160835671	2.97928928779634	2.9939535290048	2.97430341774998	2.88796213880731	2.97677840295847	2.96301969431804	3.02587382145345	2.95747959645733	3.02524467409705	2.94088797259763	2.93684721885773	2.99935404506448	2.9819751094608	3.03890553400093	2.91151129476512	2.88099711440199	2.98835559269243	2.8908062230576	2.98752715944154
1	97931841	97931841	2.96425223584832	3.01101903525137	2.99778515417242	3.89632956634227	2.71633704391211	3.01493942415911	3.01436021461999	2.98752715944154	2.98963263094062	3.0445981629773	2.98794134735568	2.99647890090142	2.97536820701204	2.98600985122261	2.99229378886713	2.98318165123184	3.01289799268716	2.94272100745745	2.96898172990082	3.03679985505507	2.99976987264675	2.99270863762222	3.03336536721108	2.66246489021713	2.91331661647387	2.95912002615406	3.04101267299818	2.9929160835671	2.97928928779634	2.9939535290048	2.97430341774998	2.88796213880731	2.97677840295847	2.96301969431804	3.02587382145345	2.95747959645733	3.02524467409705	2.94088797259763	2.93684721885773	2.99935404506448	2.9819751094608	3.03890553400093	2.91151129476512	2.88099711440199	2.98835559269243	2.8908062230576	2.98752715944154
1	98450950	98450950	2.96425223584832	3.01101903525137	2.99778515417242	3.89632956634227	2.71633704391211	3.01493942415911	3.01436021461999	2.98752715944154	2.98963263094062	3.0445981629773	2.98794134735568	2.99647890090142	2.97536820701204	2.98600985122261	2.99229378886713	2.98318165123184	3.01289799268716	2.94272100745745	2.96898172990082	3.03679985505507	2.99976987264675	2.99270863762222	3.03336536721108	2.66246489021713	2.91331661647387	2.95912002615406	3.04101267299818	2.9929160835671	2.97928928779634	2.9939535290048	2.97430341774998	2.88796213880731	2.97677840295847	2.96301969431804	1.82848884919162	2.95747959645733	3.02524467409705	2.94088797259763	2.93684721885773	2.99935404506448	2.9819751094608	3.03890553400093	2.91151129476512	2.88099711440199	2.98835559269243	2.8908062230576	2.98752715944154
1	98975392	98975392	2.96425223584832	3.01101903525137	2.99778515417242	3.89632956634227	2.71633704391211	3.01493942415911	3.01436021461999	2.98752715944154	2.98963263094062	3.0445981629773	2.98794134735568	2.99647890090142	2.97536820701204	2.98600985122261	2.99229378886713	2.98318165123184	3.01289799268716	2.94272100745745	2.96898172990082	3.03679985505507	2.99976987264675	2.99270863762222	3.03336536721108	2.66246489021713	2.91331661647387	2.95912002615406	3.04101267299818	2.9929160835671	2.97928928779634	2.9939535290048	2.97430341774998	2.88796213880731	2.97677840295847	2.96301969431804	1.82848884919162	2.95747959645733	3.02524467409705	2.94088797259763	2.93684721885773	2.99935404506448	2.9819751094608	3.03890553400093	2.91151129476512	2.88099711440199	2.98835559269243	2.8908062230576	2.98752715944154
1	99520318	99520318	2.96425223584832	3.01101903525137	2.99778515417242	3.89632956634227	2.71633704391211	3.01493942415911	3.01436021461999	2.98752715944154	2.98963263094062	3.0445981629773	2.98794134735568	2.99647890090142	2.97536820701204	2.98600985122261	2.99229378886713	2.98318165123184	3.01289799268716	2.94272100745745	2.96898172990082	3.03679985505507	2.99976987264675	2.99270863762222	3.03336536721108	2.66246489021713	2.91331661647387	2.95912002615406	3.04101267299818	2.9929160835671	2.97928928779634	2.9939535290048	2.97430341774998	2.88796213880731	2.97677840295847	2.96301969431804	1.82848884919162	2.95747959645733	3.02524467409705	2.94088797259763	2.93684721885773	2.99935404506448	2.9819751094608	3.03890553400093	2.91151129476512	2.88099711440199	2.98835559269243	3.69371333605388	2.98752715944154
1	100075108	100075108	2.96425223584832	3.01101903525137	2.99778515417242	3.89632956634227	2.71633704391211	3.01493942415911	3.01436021461999	2.98752715944154	2.98963263094062	3.0445981629773	2.98794134735568	2.99647890090142	2.97536820701204	2.98600985122261	2.99229378886713	2.98318165123184	3.01289799268716	2.94272100745745	2.96898172990082	3.03679985505507	2.99976987264675	2.99270863762222	3.03336536721108	2.66246489021713	2.91331661647387	2.95912002615406	3.04101267299818	2.9929160835671	2.97928928779634	2.9939535290048	2.97430341774998	2.88796213880731	2.97677840295847	2.96301969431804	1.82848884919162	2.95747959645733	3.02524467409705	2.94088797259763	2.93684721885773	2.99935404506448	2.9819751094608	3.03890553400093	2.91151129476512	2.88099711440199	2.98835559269243	3.69371333605388	2.98752715944154
1	100623332	100623332	2.96425223584832	3.01101903525137	2.99778515417242	3.89632956634227	2.71633704391211	3.01493942415911	3.01436021461999	2.98752715944154	2.98963263094062	3.0445981629773	2.98794134735568	2.99647890090142	2.97536820701204	2.98600985122261	2.99229378886713	2.98318165123184	3.01289799268716	2.94272100745745	2.96898172990082	3.03679985505507	2.99976987264675	2.99270863762222	3.03336536721108	2.66246489021713	2.91331661647387	2.95912002615406	3.04101267299818	2.9929160835671	2.97928928779634	2.9939535290048	2.97430341774998	2.88796213880731	2.97677840295847	2.96301969431804	1.82848884919162	2.95747959645733	3.02524467409705	2.94088797259763	2.93684721885773	2.99935404506448	2.9819751094608	3.03890553400093	2.91151129476512	2.88099711440199	2.98835559269243	3.69371333605388	2.98752715944154
1	101186742	101186742	2.96425223584832	3.01101903525137	2.99778515417242	3.89632956634227	2.71633704391211	3.01493942415911	3.01436021461999	2.98752715944154	2.98963263094062	3.0445981629773	2.98794134735568	2.99647890090142	2.97536820701204	2.98600985122261	2.99229378886713	2.98318165123184	3.01289799268716	2.94272100745745	2.96898172990082	3.03679985505507	2.99976987264675	2.99270863762222	3.03336536721108	2.66246489021713	2.91331661647387	2.95912002615406	3.04101267299818	2.9929160835671	2.97928928779634	2.9939535290048	2.97430341774998	2.88796213880731	2.97677840295847	2.96301969431804	2.95171172341806	2.95747959645733	3.02524467409705	2.94088797259763	2.93684721885773	2.99935404506448	2.9819751094608	3.03890553400093	2.91151129476512	2.88099711440199	2.98835559269243	3.69371333605388	2.98752715944154
1	101730376	101730376	2.96425223584832	3.01101903525137	2.99778515417242	3.89632956634227	2.71633704391211	3.01493942415911	3.01436021461999	2.98752715944154	2.98963263094062	3.0445981629773	2.98794134735568	2.99647890090142	2.97536820701204	2.98600985122261	2.99229378886713	2.98318165123184	3.01289799268716	2.94272100745745	2.96898172990082	3.03679985505507	2.99976987264675	2.99270863762222	3.03336536721108	2.66246489021713	2.91331661647387	2.95912002615406	3.04101267299818	2.9929160835671	2.97928928779634	2.9939535290048	2.97430341774998	2.88796213880731	2.97677840295847	2.96301969431804	2.95171172341806	2.95747959645733	3.02524467409705	2.94088797259763	2.93684721885773	2.99935404506448	2.9819751094608	3.03890553400093	2.91151129476512	2.88099711440199	2.98835559269243	3.69371333605388	2.98752715944154
1	102267823	102267823	2.96425223584832	3.01101903525137	2.99778515417242	3.89632956634227	2.71633704391211	3.01493942415911	3.01436021461999	2.98752715944154	2.98963263094062	3.0445981629773	2.98794134735568	2.99647890090142	2.97536820701204	2.98600985122261	2.99229378886713	2.98318165123184	3.01289799268716	2.94272100745745	2.96898172990082	3.03679985505507	2.99976987264675	2.99270863762222	3.03336536721108	2.66246489021713	2.91331661647387	2.95912002615406	3.04101267299818	2.9929160835671	2.97928928779634	2.9939535290048	2.97430341774998	2.88796213880731	2.97677840295847	2.96301969431804	2.95171172341806	2.95747959645733	3.02524467409705	2.94088797259763	2.93684721885773	2.99935404506448	2.9819751094608	3.03890553400093	2.91151129476512	2.88099711440199	2.98835559269243	3.69371333605388	2.98752715944154
1	102797436	102797436	2.96425223584832	3.01101903525137	2.99778515417242	3.89632956634227	2.71633704391211	3.01493942415911	3.01436021461999	2.98752715944154	2.98963263094062	3.0445981629773	2.98794134735568	2.99647890090142	2.97536820701204	2.98600985122261	2.99229378886713	2.98318165123184	3.01289799268716	2.94272100745745	2.96898172990082	3.03679985505507	2.99976987264675	2.99270863762222	3.03336536721108	2.66246489021713	2.91331661647387	2.95912002615406	3.04101267299818	2.9929160835671	2.97928928779634	2.9939535290048	2.97430341774998	2.88796213880731	2.97677840295847	2.96301969431804	2.95171172341806	2.95747959645733	3.02524467409705	2.94088797259763	2.93684721885773	2.99935404506448	2.9819751094608	3.03890553400093	2.91151129476512	2.88099711440199	2.98835559269243	3.69371333605388	2.98752715944154
1	103357057	103357057	2.96425223584832	3.01101903525137	2.99778515417242	3.89632956634227	2.71633704391211	3.01493942415911	3.01436021461999	2.98752715944154	2.98963263094062	3.0445981629773	2.98794134735568	2.99647890090142	2.97536820701204	2.98600985122261	2.99229378886713	2.98318165123184	3.01289799268716	2.94272100745745	2.96898172990082	3.03679985505507	2.99976987264675	2.99270863762222	3.03336536721108	2.66246489021713	2.91331661647387	2.95912002615406	3.04101267299818	2.9929160835671	2.97928928779634	2.9939535290048	2.97430341774998	2.88796213880731	2.97677840295847	2.96301969431804	2.95171172341806	2.95747959645733	3.02524467409705	2.94088797259763	2.93684721885773	2.99935404506448	2.9819751094608	3.03890553400093	2.91151129476512	2.88099711440199	2.98835559269243	3.69371333605388	2.98752715944154
1	104114997	104114997	2.96425223584832	3.01101903525137	2.99778515417242	3.89632956634227	2.71633704391211	3.01493942415911	3.01436021461999	2.98752715944154	2.98963263094062	3.0445981629773	2.98794134735568	2.99647890090142	2.97536820701204	2.98600985122261	2.99229378886713	2.98318165123184	3.01289799268716	2.94272100745745	2.96898172990082	3.03679985505507	2.99976987264675	2.99270863762222	3.03336536721108	2.66246489021713	2.91331661647387	2.95912002615406	3.04101267299818	2.9929160835671	2.97928928779634	2.9939535290048	2.97430341774998	2.88796213880731	2.97677840295847	2.96301969431804	2.95171172341806	2.95747959645733	3.02524467409705	2.94088797259763	2.93684721885773	2.99935404506448	2.9819751094608	3.03890553400093	2.91151129476512	2.88099711440199	2.98835559269243	3.69371333605388	2.98752715944154
1	104814987	104814987	2.96425223584832	3.01101903525137	2.99778515417242	3.89632956634227	2.71633704391211	3.01493942415911	3.01436021461999	2.98752715944154	2.98963263094062	3.0445981629773	2.98794134735568	2.99647890090142	2.97536820701204	2.98600985122261	2.99229378886713	2.98318165123184	3.01289799268716	2.94272100745745	2.96898172990082	3.03679985505507	2.99976987264675	2.99270863762222	3.03336536721108	2.66246489021713	2.91331661647387	2.95912002615406	3.04101267299818	2.9929160835671	2.97928928779634	2.9939535290048	2.97430341774998	2.88796213880731	2.97677840295847	2.96301969431804	2.95171172341806	2.95747959645733	3.02524467409705	2.94088797259763	2.93684721885773	2.99935404506448	2.9819751094608	3.03890553400093	2.91151129476512	2.88099711440199	2.98835559269243	3.69371333605388	2.98752715944154
1	105370289	105370289	2.96425223584832	3.01101903525137	2.99778515417242	3.89632956634227	2.71633704391211	3.01493942415911	3.01436021461999	2.98752715944154	2.98963263094062	3.0445981629773	2.98794134735568	2.99647890090142	2.97536820701204	2.98600985122261	2.99229378886713	2.98318165123184	3.01289799268716	2.94272100745745	2.96898172990082	3.03679985505507	2.99976987264675	2.99270863762222	3.03336536721108	2.66246489021713	2.91331661647387	2.95912002615406	3.04101267299818	2.9929160835671	2.97928928779634	2.9939535290048	2.97430341774998	2.88796213880731	2.97677840295847	2.96301969431804	2.95171172341806	2.95747959645733	3.02524467409705	2.94088797259763	2.93684721885773	2.99935404506448	2.9819751094608	3.03890553400093	2.91151129476512	2.88099711440199	2.98835559269243	3.69371333605388	2.98752715944154
1	105924571	105924571	2.96425223584832	3.01101903525137	2.99778515417242	3.89632956634227	2.71633704391211	3.01493942415911	3.01436021461999	2.98752715944154	2.98963263094062	3.0445981629773	2.98794134735568	2.99647890090142	2.97536820701204	2.98600985122261	2.99229378886713	2.98318165123184	3.01289799268716	2.94272100745745	2.96898172990082	3.03679985505507	2.99976987264675	2.99270863762222	3.03336536721108	2.66246489021713	2.91331661647387	2.95912002615406	3.04101267299818	2.9929160835671	2.97928928779634	2.9939535290048	2.97430341774998	2.88796213880731	2.97677840295847	2.96301969431804	2.95171172341806	2.95747959645733	3.02524467409705	2.94088797259763	2.93684721885773	2.99935404506448	2.9819751094608	3.03890553400093	2.91151129476512	2.88099711440199	2.98835559269243	3.69371333605388	2.98752715944154
1	106462037	106462037	2.96425223584832	3.01101903525137	2.99778515417242	3.89632956634227	2.71633704391211	3.01493942415911	3.01436021461999	2.98752715944154	2.98963263094062	3.0445981629773	2.98794134735568	2.99647890090142	2.97536820701204	2.98600985122261	2.99229378886713	2.98318165123184	3.01289799268716	2.94272100745745	2.96898172990082	3.03679985505507	2.99976987264675	2.99270863762222	3.03336536721108	2.66246489021713	2.91331661647387	2.95912002615406	3.04101267299818	2.9929160835671	2.97928928779634	2.9939535290048	2.97430341774998	2.88796213880731	2.97677840295847	2.96301969431804	2.95171172341806	2.95747959645733	3.02524467409705	2.94088797259763	2.93684721885773	2.99935404506448	2.9819751094608	3.03890553400093	2.91151129476512	2.88099711440199	2.98835559269243	3.69371333605388	2.98752715944154
1	107006985	107006985	2.96425223584832	3.01101903525137	2.99778515417242	3.89632956634227	2.71633704391211	3.01493942415911	3.01436021461999	2.98752715944154	2.98963263094062	3.0445981629773	2.98794134735568	2.99647890090142	2.97536820701204	2.98600985122261	2.99229378886713	2.98318165123184	3.01289799268716	2.94272100745745	2.96898172990082	3.03679985505507	2.99976987264675	2.99270863762222	3.03336536721108	2.66246489021713	2.91331661647387	2.95912002615406	3.04101267299818	2.9929160835671	2.97928928779634	2.9939535290048	2.97430341774998	2.88796213880731	2.97677840295847	2.96301969431804	2.95171172341806	2.95747959645733	3.02524467409705	2.94088797259763	2.93684721885773	2.99935404506448	2.9819751094608	3.03890553400093	2.91151129476512	2.88099711440199	2.98835559269243	3.69371333605388	2.98752715944154
1	107538366	107538366	2.96425223584832	3.01101903525137	2.99778515417242	3.89632956634227	2.71633704391211	3.01493942415911	3.01436021461999	2.98752715944154	2.98963263094062	3.0445981629773	2.98794134735568	2.99647890090142	2.97536820701204	2.98600985122261	2.99229378886713	2.98318165123184	3.01289799268716	2.94272100745745	2.96898172990082	3.03679985505507	2.99976987264675	2.99270863762222	3.03336536721108	2.66246489021713	2.91331661647387	2.95912002615406	3.04101267299818	2.9929160835671	2.97928928779634	2.9939535290048	2.97430341774998	2.88796213880731	2.97677840295847	2.96301969431804	2.95171172341806	2.95747959645733	3.02524467409705	2.94088797259763	2.93684721885773	2.99935404506448	2.9819751094608	3.03890553400093	2.91151129476512	2.88099711440199	2.98835559269243	3.69371333605388	2.98752715944154
1	108059096	108059096	2.96425223584832	3.01101903525137	2.99778515417242	3.89632956634227	2.71633704391211	3.01493942415911	3.01436021461999	2.98752715944154	2.98963263094062	3.0445981629773	2.98794134735568	2.99647890090142	2.97536820701204	2.98600985122261	2.99229378886713	2.98318165123184	3.01289799268716	2.94272100745745	2.96898172990082	3.03679985505507	2.99976987264675	2.99270863762222	3.03336536721108	2.66246489021713	2.91331661647387	2.95912002615406	3.04101267299818	2.9929160835671	2.97928928779634	2.9939535290048	2.97430341774998	2.88796213880731	2.97677840295847	2.96301969431804	2.95171172341806	2.95747959645733	3.02524467409705	2.94088797259763	2.93684721885773	2.99935404506448	2.9819751094608	3.03890553400093	2.91151129476512	2.88099711440199	2.98835559269243	3.69371333605388	2.98752715944154
1	108594913	108594913	2.96425223584832	3.01101903525137	2.99778515417242	3.89632956634227	2.71633704391211	3.01493942415911	3.01436021461999	2.98752715944154	2.98963263094062	3.0445981629773	2.98794134735568	2.99647890090142	2.97536820701204	2.98600985122261	2.99229378886713	2.98318165123184	3.01289799268716	2.94272100745745	2.96898172990082	3.03679985505507	2.99976987264675	2.99270863762222	3.03336536721108	2.66246489021713	2.91331661647387	2.95912002615406	3.04101267299818	2.9929160835671	2.97928928779634	2.9939535290048	2.97430341774998	2.88796213880731	2.97677840295847	2.96301969431804	2.95171172341806	2.95747959645733	3.02524467409705	2.94088797259763	2.93684721885773	2.99935404506448	2.9819751094608	3.03890553400093	2.91151129476512	2.88099711440199	2.98835559269243	3.69371333605388	2.98752715944154
1	109364959	109364959	2.96425223584832	3.01101903525137	2.99778515417242	3.89632956634227	2.71633704391211	3.01493942415911	3.01436021461999	2.98752715944154	2.98963263094062	3.0445981629773	2.98794134735568	2.99647890090142	2.97536820701204	2.98600985122261	2.99229378886713	2.98318165123184	3.01289799268716	2.94272100745745	2.96898172990082	3.03679985505507	2.99976987264675	2.99270863762222	3.03336536721108	2.66246489021713	2.91331661647387	2.95912002615406	3.04101267299818	2.9929160835671	2.97928928779634	2.9939535290048	2.97430341774998	2.88796213880731	2.97677840295847	2.96301969431804	2.95171172341806	2.95747959645733	3.02524467409705	2.94088797259763	2.93684721885773	2.99935404506448	2.9819751094608	3.03890553400093	2.91151129476512	2.88099711440199	2.98835559269243	3.69371333605388	2.98752715944154
1	109936333	109936333	2.96425223584832	3.01101903525137	2.99778515417242	3.89632956634227	2.71633704391211	3.01493942415911	3.01436021461999	2.98752715944154	2.98963263094062	3.0445981629773	2.98794134735568	2.99647890090142	2.97536820701204	2.98600985122261	2.99229378886713	2.98318165123184	3.01289799268716	2.94272100745745	2.96898172990082	3.03679985505507	2.99976987264675	2.99270863762222	3.03336536721108	2.66246489021713	2.91331661647387	2.95912002615406	3.04101267299818	2.9929160835671	2.97928928779634	2.9939535290048	2.97430341774998	2.88796213880731	2.97677840295847	2.96301969431804	2.95171172341806	2.95747959645733	3.02524467409705	2.94088797259763	2.93684721885773	2.99935404506448	2.9819751094608	3.03890553400093	2.91151129476512	2.88099711440199	2.98835559269243	3.69371333605388	2.98752715944154
1	110508854	110508854	2.96425223584832	3.01101903525137	2.99778515417242	3.89632956634227	2.71633704391211	3.01493942415911	3.01436021461999	2.98752715944154	2.98963263094062	3.0445981629773	2.98794134735568	2.99647890090142	2.97536820701204	2.98600985122261	2.99229378886713	2.98318165123184	3.01289799268716	2.94272100745745	2.96898172990082	3.03679985505507	2.99976987264675	2.99270863762222	3.03336536721108	2.66246489021713	2.91331661647387	2.95912002615406	3.04101267299818	2.9929160835671	2.97928928779634	2.9939535290048	2.97430341774998	2.88796213880731	2.97677840295847	2.96301969431804	2.95171172341806	2.95747959645733	3.02524467409705	2.94088797259763	2.93684721885773	2.99935404506448	2.9819751094608	3.03890553400093	2.91151129476512	2.88099711440199	2.98835559269243	3.69371333605388	2.98752715944154
1	111035660	111035660	2.96425223584832	3.01101903525137	2.99778515417242	3.89632956634227	2.71633704391211	3.01493942415911	3.01436021461999	2.98752715944154	2.98963263094062	3.0445981629773	2.98794134735568	2.99647890090142	2.97536820701204	2.98600985122261	2.99229378886713	2.98318165123184	3.01289799268716	2.94272100745745	2.96898172990082	3.03679985505507	2.99976987264675	2.99270863762222	3.03336536721108	2.66246489021713	2.91331661647387	2.95912002615406	3.04101267299818	2.9929160835671	2.97928928779634	2.9939535290048	2.97430341774998	2.88796213880731	2.97677840295847	2.96301969431804	2.95171172341806	2.95747959645733	3.02524467409705	2.94088797259763	2.93684721885773	2.99935404506448	2.9819751094608	3.03890553400093	2.91151129476512	2.88099711440199	2.98835559269243	3.69371333605388	2.98752715944154
1	111570122	111570122	2.96425223584832	3.01101903525137	2.99778515417242	3.89632956634227	2.71633704391211	3.01493942415911	3.01436021461999	2.98752715944154	2.98963263094062	3.0445981629773	2.98794134735568	2.99647890090142	2.97536820701204	2.98600985122261	2.99229378886713	2.98318165123184	3.01289799268716	2.94272100745745	2.96898172990082	3.03679985505507	2.99976987264675	2.99270863762222	3.03336536721108	2.66246489021713	2.91331661647387	2.95912002615406	3.04101267299818	2.9929160835671	2.97928928779634	2.9939535290048	2.97430341774998	2.88796213880731	2.97677840295847	2.96301969431804	2.95171172341806	2.95747959645733	3.02524467409705	2.94088797259763	2.93684721885773	2.99935404506448	2.9819751094608	3.03890553400093	2.91151129476512	2.88099711440199	2.98835559269243	3.69371333605388	2.98752715944154
1	112127180	112127180	2.96425223584832	3.01101903525137	2.99778515417242	3.89632956634227	2.71633704391211	3.01493942415911	3.01436021461999	2.98752715944154	2.98963263094062	3.0445981629773	2.98794134735568	2.99647890090142	2.97536820701204	2.98600985122261	2.99229378886713	2.98318165123184	3.01289799268716	2.94272100745745	2.96898172990082	3.03679985505507	2.99976987264675	2.99270863762222	3.03336536721108	2.66246489021713	2.91331661647387	2.95912002615406	3.04101267299818	2.9929160835671	2.97928928779634	2.9939535290048	2.97430341774998	2.88796213880731	2.97677840295847	2.96301969431804	2.95171172341806	2.95747959645733	3.02524467409705	2.94088797259763	2.93684721885773	2.99935404506448	2.9819751094608	3.03890553400093	2.91151129476512	2.88099711440199	2.98835559269243	3.69371333605388	2.98752715944154
1	112648925	112648925	2.96425223584832	3.01101903525137	2.99778515417242	3.89632956634227	2.71633704391211	3.01493942415911	3.01436021461999	2.98752715944154	2.98963263094062	3.0445981629773	2.98794134735568	2.99647890090142	2.97536820701204	2.98600985122261	2.99229378886713	2.98318165123184	3.01289799268716	2.94272100745745	2.96898172990082	3.03679985505507	2.99976987264675	2.99270863762222	3.03336536721108	2.66246489021713	2.91331661647387	2.95912002615406	3.04101267299818	2.9929160835671	2.97928928779634	2.9939535290048	2.97430341774998	2.88796213880731	2.97677840295847	2.96301969431804	2.95171172341806	2.95747959645733	3.02524467409705	2.94088797259763	2.93684721885773	2.99935404506448	2.9819751094608	3.03890553400093	2.91151129476512	2.88099711440199	2.98835559269243	3.69371333605388	2.98752715944154
1	113220802	113220802	2.96425223584832	3.01101903525137	2.99778515417242	3.89632956634227	2.71633704391211	3.01493942415911	3.01436021461999	2.98752715944154	2.98963263094062	3.0445981629773	2.98794134735568	2.99647890090142	2.97536820701204	2.98600985122261	2.99229378886713	2.98318165123184	3.01289799268716	2.94272100745745	2.96898172990082	3.03679985505507	2.99976987264675	2.99270863762222	3.03336536721108	2.66246489021713	2.91331661647387	2.95912002615406	3.04101267299818	2.9929160835671	2.97928928779634	2.9939535290048	2.97430341774998	2.88796213880731	2.97677840295847	2.96301969431804	2.95171172341806	2.95747959645733	3.02524467409705	2.94088797259763	2.93684721885773	2.99935404506448	2.9819751094608	3.03890553400093	2.91151129476512	2.88099711440199	2.98835559269243	3.69371333605388	2.98752715944154
1	113825191	113825191	2.96425223584832	3.01101903525137	2.99778515417242	3.89632956634227	2.71633704391211	3.01493942415911	3.01436021461999	2.98752715944154	2.98963263094062	3.0445981629773	2.98794134735568	2.99647890090142	2.97536820701204	2.98600985122261	2.99229378886713	2.98318165123184	3.01289799268716	2.94272100745745	2.96898172990082	3.03679985505507	2.99976987264675	2.99270863762222	3.03336536721108	2.66246489021713	2.91331661647387	2.95912002615406	3.04101267299818	2.9929160835671	2.97928928779634	2.9939535290048	2.97430341774998	2.88796213880731	2.97677840295847	2.96301969431804	2.95171172341806	2.95747959645733	3.02524467409705	2.94088797259763	2.93684721885773	2.99935404506448	2.9819751094608	3.03890553400093	2.91151129476512	2.88099711440199	2.98835559269243	3.69371333605388	2.98752715944154
1	114402025	114402025	2.96425223584832	3.01101903525137	2.99778515417242	3.89632956634227	2.71633704391211	3.01493942415911	3.01436021461999	2.98752715944154	2.98963263094062	3.0445981629773	2.98794134735568	2.99647890090142	2.97536820701204	2.98600985122261	2.99229378886713	2.98318165123184	3.01289799268716	2.94272100745745	2.96898172990082	3.03679985505507	2.99976987264675	2.99270863762222	3.03336536721108	3.25636518735098	2.91331661647387	2.95912002615406	3.04101267299818	2.9929160835671	2.97928928779634	2.9939535290048	2.97430341774998	2.88796213880731	2.97677840295847	2.96301969431804	2.95171172341806	2.95747959645733	3.02524467409705	2.94088797259763	2.93684721885773	2.99935404506448	2.9819751094608	3.03890553400093	2.91151129476512	2.88099711440199	2.98835559269243	3.69371333605388	2.98752715944154
1	114952770	114952770	2.96425223584832	3.01101903525137	2.99778515417242	3.89632956634227	2.71633704391211	3.01493942415911	3.01436021461999	2.98752715944154	2.98963263094062	3.0445981629773	2.98794134735568	2.99647890090142	2.97536820701204	2.98600985122261	2.99229378886713	2.98318165123184	3.01289799268716	2.94272100745745	2.96898172990082	3.03679985505507	2.99976987264675	2.99270863762222	3.03336536721108	3.25636518735098	2.91331661647387	2.95912002615406	3.04101267299818	2.9929160835671	2.97928928779634	2.9939535290048	2.97430341774998	2.88796213880731	2.97677840295847	2.96301969431804	2.95171172341806	2.95747959645733	3.02524467409705	2.94088797259763	2.93684721885773	2.99935404506448	2.9819751094608	3.03890553400093	2.91151129476512	2.88099711440199	2.98835559269243	3.69371333605388	2.98752715944154
1	115516909	115516909	2.96425223584832	3.01101903525137	2.99778515417242	3.89632956634227	2.71633704391211	3.01493942415911	3.01436021461999	2.98752715944154	2.98963263094062	3.0445981629773	2.98794134735568	2.99647890090142	2.97536820701204	2.98600985122261	2.99229378886713	2.98318165123184	3.01289799268716	2.94272100745745	2.96898172990082	3.03679985505507	2.99976987264675	2.99270863762222	3.03336536721108	3.25636518735098	2.91331661647387	2.95912002615406	3.04101267299818	2.9929160835671	2.97928928779634	2.9939535290048	2.97430341774998	2.88796213880731	2.97677840295847	2.96301969431804	2.95171172341806	2.95747959645733	3.02524467409705	2.94088797259763	2.93684721885773	2.99935404506448	2.9819751094608	3.03890553400093	2.91151129476512	2.88099711440199	2.98835559269243	3.69371333605388	2.98752715944154
1	116049576	116049576	2.96425223584832	3.01101903525137	2.99778515417242	3.89632956634227	3.82474217866566	3.01493942415911	3.01436021461999	2.98752715944154	2.98963263094062	3.0445981629773	2.98794134735568	2.99647890090142	2.97536820701204	2.98600985122261	2.99229378886713	2.98318165123184	3.01289799268716	2.94272100745745	2.96898172990082	3.03679985505507	2.99976987264675	2.99270863762222	3.03336536721108	3.25636518735098	2.91331661647387	2.95912002615406	3.04101267299818	2.9929160835671	2.97928928779634	2.9939535290048	2.97430341774998	2.88796213880731	2.97677840295847	2.96301969431804	2.95171172341806	2.95747959645733	3.02524467409705	2.94088797259763	2.93684721885773	2.99935404506448	2.9819751094608	3.03890553400093	2.91151129476512	2.88099711440199	2.98835559269243	3.69371333605388	2.98752715944154
1	116602357	116602357	2.96425223584832	3.01101903525137	2.99778515417242	3.89632956634227	3.82474217866566	3.01493942415911	3.01436021461999	2.98752715944154	2.98963263094062	3.0445981629773	2.98794134735568	2.99647890090142	2.97536820701204	2.98600985122261	2.99229378886713	2.98318165123184	3.01289799268716	2.94272100745745	2.96898172990082	3.03679985505507	2.99976987264675	2.99270863762222	3.03336536721108	3.25636518735098	2.91331661647387	2.95912002615406	3.04101267299818	2.9929160835671	2.97928928779634	2.9939535290048	2.97430341774998	2.88796213880731	2.97677840295847	2.96301969431804	2.95171172341806	2.95747959645733	3.02524467409705	3.62894911770116	2.93684721885773	2.99935404506448	2.9819751094608	3.03890553400093	2.91151129476512	2.88099711440199	2.98835559269243	3.69371333605388	2.98752715944154
1	117128059	117128059	2.96425223584832	3.01101903525137	2.99778515417242	3.89632956634227	3.82474217866566	3.01493942415911	3.01436021461999	2.98752715944154	2.98963263094062	3.0445981629773	2.98794134735568	2.99647890090142	2.97536820701204	2.98600985122261	2.99229378886713	2.98318165123184	3.01289799268716	2.94272100745745	2.96898172990082	3.03679985505507	2.99976987264675	2.99270863762222	3.03336536721108	3.25636518735098	2.91331661647387	2.95912002615406	3.04101267299818	2.9929160835671	2.97928928779634	2.9939535290048	2.97430341774998	2.88796213880731	2.97677840295847	2.96301969431804	2.95171172341806	2.95747959645733	3.02524467409705	3.62894911770116	2.93684721885773	2.99935404506448	2.9819751094608	3.03890553400093	2.91151129476512	2.88099711440199	2.98835559269243	3.69371333605388	2.98752715944154
1	117708896	117708896	2.96425223584832	3.01101903525137	2.99778515417242	3.89632956634227	3.82474217866566	3.01493942415911	3.01436021461999	2.98752715944154	2.98963263094062	3.0445981629773	2.98794134735568	2.99647890090142	2.97536820701204	2.98600985122261	2.99229378886713	2.98318165123184	3.01289799268716	2.94272100745745	2.96898172990082	3.03679985505507	2.99976987264675	2.99270863762222	3.03336536721108	3.25636518735098	2.91331661647387	2.95912002615406	3.04101267299818	2.9929160835671	2.97928928779634	2.9939535290048	2.97430341774998	2.88796213880731	2.97677840295847	2.96301969431804	2.95171172341806	2.95747959645733	3.02524467409705	3.62894911770116	2.93684721885773	2.99935404506448	2.9819751094608	3.03890553400093	2.91151129476512	2.88099711440199	2.98835559269243	3.69371333605388	2.98752715944154
1	118258220	118258220	2.96425223584832	3.01101903525137	2.99778515417242	3.89632956634227	3.82474217866566	3.01493942415911	3.01436021461999	2.98752715944154	2.98963263094062	3.0445981629773	2.98794134735568	2.99647890090142	2.97536820701204	2.98600985122261	2.99229378886713	2.98318165123184	3.01289799268716	2.94272100745745	2.96898172990082	3.03679985505507	2.99976987264675	2.99270863762222	3.03336536721108	3.25636518735098	2.91331661647387	2.95912002615406	3.04101267299818	2.9929160835671	2.97928928779634	2.9939535290048	2.97430341774998	2.88796213880731	2.97677840295847	2.96301969431804	2.95171172341806	2.95747959645733	3.02524467409705	3.62894911770116	2.93684721885773	2.99935404506448	2.9819751094608	3.03890553400093	2.91151129476512	2.88099711440199	2.98835559269243	3.69371333605388	2.98752715944154
1	118799867	118799867	2.96425223584832	3.01101903525137	2.99778515417242	3.89632956634227	3.82474217866566	3.01493942415911	3.01436021461999	2.98752715944154	2.98963263094062	3.0445981629773	2.98794134735568	2.99647890090142	2.97536820701204	2.98600985122261	2.99229378886713	2.98318165123184	3.01289799268716	2.94272100745745	2.96898172990082	3.03679985505507	2.99976987264675	2.99270863762222	3.03336536721108	3.25636518735098	2.91331661647387	2.95912002615406	3.04101267299818	2.9929160835671	2.97928928779634	2.9939535290048	2.97430341774998	2.88796213880731	2.97677840295847	2.96301969431804	2.95171172341806	2.95747959645733	3.02524467409705	3.62894911770116	2.93684721885773	2.99935404506448	2.9819751094608	3.03890553400093	2.91151129476512	2.88099711440199	2.98835559269243	3.69371333605388	2.98752715944154
1	119372896	119372896	2.96425223584832	3.01101903525137	2.99778515417242	3.89632956634227	3.82474217866566	3.01493942415911	3.01436021461999	2.98752715944154	2.98963263094062	3.0445981629773	2.98794134735568	2.99647890090142	2.97536820701204	2.98600985122261	2.99229378886713	2.98318165123184	3.01289799268716	2.94272100745745	2.96898172990082	3.03679985505507	2.99976987264675	2.99270863762222	3.03336536721108	3.25636518735098	2.91331661647387	2.95912002615406	3.04101267299818	2.9929160835671	4.06982910364693	2.9939535290048	2.97430341774998	2.88796213880731	2.97677840295847	2.96301969431804	2.95171172341806	2.95747959645733	3.02524467409705	3.62894911770116	2.93684721885773	2.99935404506448	2.9819751094608	3.03890553400093	2.91151129476512	2.88099711440199	2.98835559269243	3.69371333605388	2.98752715944154
1	119932172	119932172	2.96425223584832	3.01101903525137	2.99778515417242	3.89632956634227	3.82474217866566	3.01493942415911	3.01436021461999	2.98752715944154	2.98963263094062	3.0445981629773	2.98794134735568	2.99647890090142	2.97536820701204	2.98600985122261	2.99229378886713	2.98318165123184	3.01289799268716	2.94272100745745	2.96898172990082	3.03679985505507	2.99976987264675	2.99270863762222	3.03336536721108	3.25636518735098	2.91331661647387	2.95912002615406	3.04101267299818	2.9929160835671	4.06982910364693	2.9939535290048	2.97430341774998	2.88796213880731	2.97677840295847	2.96301969431804	2.95171172341806	2.95747959645733	3.02524467409705	3.62894911770116	2.93684721885773	2.99935404506448	2.9819751094608	3.03890553400093	2.91151129476512	2.88099711440199	2.98835559269243	3.69371333605388	2.98752715944154
1	120500810	120500810	2.96425223584832	3.01101903525137	2.99778515417242	3.89632956634227	3.82474217866566	3.01493942415911	3.01436021461999	2.98752715944154	2.98963263094062	3.0445981629773	2.98794134735568	2.99647890090142	2.97536820701204	2.98600985122261	2.99229378886713	2.98318165123184	3.01289799268716	2.94272100745745	2.96898172990082	3.03679985505507	2.99976987264675	2.99270863762222	3.03336536721108	3.25636518735098	2.91331661647387	4.11264976201324	3.04101267299818	2.9929160835671	4.06982910364693	2.9939535290048	2.97430341774998	2.88796213880731	2.97677840295847	2.96301969431804	2.95171172341806	2.95747959645733	3.02524467409705	3.62894911770116	2.93684721885773	2.99935404506448	2.9819751094608	3.03890553400093	2.91151129476512	2.88099711440199	2.98835559269243	3.69371333605388	2.98752715944154
1	144922932	144922932	2.96425223584832	3.01101903525137	2.99778515417242	3.89632956634227	3.82474217866566	3.01493942415911	3.01436021461999	2.98752715944154	2.98963263094062	3.0445981629773	2.98794134735568	2.99647890090142	2.97536820701204	2.98600985122261	2.99229378886713	2.98318165123184	3.01289799268716	2.94272100745745	2.96898172990082	3.03679985505507	2.99976987264675	2.99270863762222	3.03336536721108	3.25636518735098	2.91331661647387	4.11264976201324	3.04101267299818	2.9929160835671	4.06982910364693	2.9939535290048	2.97430341774998	2.88796213880731	2.97677840295847	2.96301969431804	2.95171172341806	2.95747959645733	3.02524467409705	3.62894911770116	2.93684721885773	2.99935404506448	2.9819751094608	3.03890553400093	2.91151129476512	2.88099711440199	2.98835559269243	3.69371333605388	2.98752715944154
1	145771584	145771584	2.96425223584832	3.01101903525137	2.99778515417242	3.89632956634227	3.02282214300385	3.01493942415911	3.01436021461999	2.98752715944154	2.98963263094062	3.0445981629773	2.98794134735568	2.99647890090142	2.97536820701204	2.98600985122261	2.99229378886713	2.98318165123184	3.01289799268716	2.94272100745745	2.96898172990082	3.03679985505507	2.99976987264675	2.99270863762222	2.82052260752738	3.25636518735098	2.91331661647387	4.11264976201324	3.04101267299818	2.9929160835671	4.06982910364693	2.9939535290048	2.97430341774998	2.88796213880731	2.97677840295847	2.96301969431804	2.95171172341806	2.95747959645733	3.02524467409705	2.94415133098375	2.93684721885773	2.99935404506448	2.9819751094608	3.03890553400093	2.91151129476512	2.88099711440199	2.98835559269243	3.69371333605388	2.98752715944154
1	147063376	147063376	2.96425223584832	3.01101903525137	2.99778515417242	3.89632956634227	3.02282214300385	3.01493942415911	3.01436021461999	2.98752715944154	2.98963263094062	3.0445981629773	2.98794134735568	2.99647890090142	2.97536820701204	2.98600985122261	2.99229378886713	2.98318165123184	3.01289799268716	2.94272100745745	2.96898172990082	3.03679985505507	2.99976987264675	2.99270863762222	2.82052260752738	3.25636518735098	2.91331661647387	4.11264976201324	3.04101267299818	2.9929160835671	4.06982910364693	2.9939535290048	2.97430341774998	2.88796213880731	2.97677840295847	2.96301969431804	2.95171172341806	2.95747959645733	3.02524467409705	2.94415133098375	2.93684721885773	2.99935404506448	2.9819751094608	3.03890553400093	2.91151129476512	2.88099711440199	2.98835559269243	3.69371333605388	2.98752715944154
1	149110381	149110381	2.96425223584832	3.01101903525137	2.99778515417242	3.10639161501085	3.02282214300385	3.01493942415911	3.01436021461999	2.98752715944154	2.98963263094062	3.0445981629773	2.98794134735568	2.99647890090142	2.97536820701204	2.98600985122261	2.99229378886713	2.98318165123184	3.01289799268716	2.94272100745745	2.96898172990082	3.03679985505507	2.99976987264675	2.99270863762222	2.82052260752738	3.25636518735098	2.91331661647387	4.11264976201324	3.04101267299818	2.9929160835671	4.06982910364693	2.9939535290048	2.97430341774998	2.88796213880731	2.97677840295847	2.96301969431804	2.95171172341806	2.95747959645733	3.02524467409705	2.94415133098375	2.93684721885773	2.99935404506448	2.9819751094608	3.03890553400093	2.91151129476512	2.88099711440199	2.98835559269243	3.00543101395109	2.98752715944154
1	150224132	150224132	2.96425223584832	3.01101903525137	2.99778515417242	3.10639161501085	3.02282214300385	3.01493942415911	3.01436021461999	2.98752715944154	2.98963263094062	3.0445981629773	2.98794134735568	2.99647890090142	2.97536820701204	2.98600985122261	2.99229378886713	2.98318165123184	3.01289799268716	2.94272100745745	2.96898172990082	3.03679985505507	2.99976987264675	2.99270863762222	2.82052260752738	3.25636518735098	2.91331661647387	2.94377665000342	3.04101267299818	2.9929160835671	2.97639956976517	2.9939535290048	2.97430341774998	2.88796213880731	2.97677840295847	2.96301969431804	2.95171172341806	2.95747959645733	3.02524467409705	2.94415133098375	2.93684721885773	2.99935404506448	2.9819751094608	3.03890553400093	2.91151129476512	2.88099711440199	2.98835559269243	3.00543101395109	2.98752715944154
1	150838717	150838717	2.96425223584832	3.01101903525137	2.99778515417242	3.10639161501085	3.02282214300385	3.01493942415911	3.01436021461999	2.98752715944154	2.98963263094062	3.0445981629773	2.98794134735568	2.99647890090142	2.97536820701204	2.98600985122261	2.99229378886713	2.98318165123184	3.01289799268716	2.94272100745745	2.96898172990082	3.03679985505507	2.99976987264675	2.99270863762222	2.82052260752738	3.25636518735098	2.91331661647387	2.94377665000342	3.04101267299818	2.9929160835671	2.97639956976517	2.9939535290048	2.97430341774998	2.88796213880731	2.97677840295847	2.96301969431804	2.95171172341806	2.95747959645733	3.02524467409705	2.94415133098375	2.93684721885773	2.99935404506448	2.9819751094608	3.03890553400093	2.91151129476512	2.88099711440199	2.98835559269243	3.00543101395109	2.98752715944154
1	151442657	151442657	2.96425223584832	3.01101903525137	2.99778515417242	3.10639161501085	3.02282214300385	3.01493942415911	3.01436021461999	2.98752715944154	2.98963263094062	3.0445981629773	2.98794134735568	2.99647890090142	2.97536820701204	2.98600985122261	2.99229378886713	2.98318165123184	3.01289799268716	2.94272100745745	2.96898172990082	3.03679985505507	2.99976987264675	2.99270863762222	2.82052260752738	3.25636518735098	2.91331661647387	2.94377665000342	3.04101267299818	2.9929160835671	2.97639956976517	2.9939535290048	2.97430341774998	2.88796213880731	2.97677840295847	2.96301969431804	2.95171172341806	2.95747959645733	3.02524467409705	2.94415133098375	2.93684721885773	2.99935404506448	2.9819751094608	3.03890553400093	2.91151129476512	2.88099711440199	2.98835559269243	3.00543101395109	2.98752715944154
1	152006354	152006354	2.96425223584832	3.01101903525137	2.99778515417242	3.10639161501085	3.02282214300385	3.01493942415911	3.01436021461999	2.98752715944154	2.98963263094062	3.0445981629773	2.98794134735568	2.99647890090142	2.97536820701204	2.98600985122261	2.99229378886713	2.98318165123184	3.01289799268716	2.94272100745745	2.96898172990082	3.03679985505507	2.99976987264675	2.99270863762222	2.82052260752738	3.25636518735098	2.91331661647387	2.94377665000342	3.04101267299818	2.9929160835671	2.97639956976517	2.9939535290048	2.97430341774998	2.88796213880731	2.97677840295847	2.96301969431804	2.95171172341806	2.95747959645733	3.02524467409705	2.94415133098375	2.93684721885773	2.99935404506448	2.9819751094608	3.03890553400093	2.91151129476512	2.88099711440199	2.98835559269243	3.00543101395109	2.98752715944154
1	152585762	152585762	2.96425223584832	3.01101903525137	2.99778515417242	3.10639161501085	3.02282214300385	3.01493942415911	3.01436021461999	2.98752715944154	2.98963263094062	3.0445981629773	2.98794134735568	2.99647890090142	2.97536820701204	2.98600985122261	2.99229378886713	2.98318165123184	3.01289799268716	2.94272100745745	2.96898172990082	3.03679985505507	2.99976987264675	2.99270863762222	2.82052260752738	3.25636518735098	2.91331661647387	2.94377665000342	3.04101267299818	2.9929160835671	2.97639956976517	2.9939535290048	2.97430341774998	2.88796213880731	2.97677840295847	2.96301969431804	2.95171172341806	2.95747959645733	3.02524467409705	2.94415133098375	2.93684721885773	2.99935404506448	2.9819751094608	3.03890553400093	2.91151129476512	2.88099711440199	2.98835559269243	3.00543101395109	2.98752715944154
1	153144253	153144253	2.96425223584832	3.01101903525137	2.99778515417242	3.10639161501085	3.02282214300385	3.01493942415911	3.01436021461999	2.98752715944154	2.98963263094062	3.0445981629773	2.98794134735568	2.99647890090142	2.97536820701204	2.98600985122261	2.99229378886713	2.98318165123184	3.01289799268716	2.94272100745745	2.96898172990082	3.03679985505507	2.99976987264675	2.99270863762222	2.82052260752738	3.25636518735098	2.91331661647387	2.94377665000342	3.04101267299818	2.9929160835671	2.97639956976517	2.9939535290048	2.97430341774998	2.88796213880731	2.97677840295847	2.96301969431804	2.95171172341806	2.95747959645733	3.02524467409705	2.94415133098375	2.93684721885773	2.99935404506448	2.9819751094608	3.03890553400093	2.91151129476512	2.88099711440199	2.98835559269243	3.00543101395109	2.98752715944154
1	153721256	153721256	2.96425223584832	3.01101903525137	2.99778515417242	3.10639161501085	3.02282214300385	3.01493942415911	3.01436021461999	2.98752715944154	2.98963263094062	3.0445981629773	2.98794134735568	2.99647890090142	2.97536820701204	2.98600985122261	2.99229378886713	2.98318165123184	3.01289799268716	2.94272100745745	2.96898172990082	3.03679985505507	2.99976987264675	2.99270863762222	2.82052260752738	2.68935927710739	2.91331661647387	2.94377665000342	3.04101267299818	2.9929160835671	2.97639956976517	2.9939535290048	2.97430341774998	2.88796213880731	2.97677840295847	2.96301969431804	2.95171172341806	2.95747959645733	3.02524467409705	2.94415133098375	2.93684721885773	2.99935404506448	2.9819751094608	3.03890553400093	2.91151129476512	2.88099711440199	2.98835559269243	3.00543101395109	2.98752715944154
1	154333037	154333037	2.96425223584832	3.01101903525137	2.99778515417242	3.10639161501085	3.02282214300385	3.01493942415911	3.01436021461999	2.98752715944154	2.98963263094062	3.0445981629773	2.98794134735568	2.99647890090142	2.97536820701204	2.98600985122261	2.99229378886713	2.98318165123184	3.01289799268716	2.94272100745745	2.96898172990082	3.03679985505507	2.99976987264675	2.99270863762222	2.82052260752738	2.68935927710739	2.91331661647387	2.94377665000342	3.04101267299818	2.9929160835671	2.97639956976517	2.9939535290048	2.97430341774998	2.88796213880731	2.97677840295847	2.96301969431804	2.95171172341806	2.95747959645733	3.02524467409705	2.94415133098375	2.93684721885773	2.99935404506448	2.9819751094608	3.03890553400093	2.91151129476512	2.88099711440199	2.98835559269243	3.00543101395109	2.98752715944154
1	154893493	154893493	2.96425223584832	3.01101903525137	2.99778515417242	3.10639161501085	3.02282214300385	3.01493942415911	3.01436021461999	2.98752715944154	2.98963263094062	3.0445981629773	2.98794134735568	2.99647890090142	2.97536820701204	2.98600985122261	2.99229378886713	2.98318165123184	3.01289799268716	2.94272100745745	2.96898172990082	3.03679985505507	2.99976987264675	2.99270863762222	2.82052260752738	2.68935927710739	2.91331661647387	2.94377665000342	3.04101267299818	2.9929160835671	2.97639956976517	2.9939535290048	2.97430341774998	2.88796213880731	2.97677840295847	2.96301969431804	2.95171172341806	2.95747959645733	3.02524467409705	2.94415133098375	2.93684721885773	2.99935404506448	2.9819751094608	3.03890553400093	2.91151129476512	2.88099711440199	2.98835559269243	3.00543101395109	2.98752715944154
1	155484434	155484434	2.96425223584832	3.01101903525137	2.99778515417242	3.10639161501085	3.02282214300385	3.01493942415911	3.01436021461999	2.98752715944154	2.98963263094062	3.0445981629773	2.98794134735568	2.99647890090142	2.97536820701204	2.98600985122261	2.99229378886713	2.98318165123184	3.01289799268716	2.94272100745745	2.96898172990082	3.03679985505507	2.99976987264675	2.99270863762222	2.82052260752738	2.68935927710739	2.91331661647387	2.94377665000342	3.04101267299818	2.9929160835671	2.97639956976517	2.9939535290048	2.97430341774998	2.88796213880731	2.97677840295847	2.96301969431804	2.95171172341806	2.95747959645733	3.02524467409705	2.94415133098375	2.93684721885773	2.99935404506448	2.9819751094608	3.03890553400093	2.91151129476512	2.88099711440199	2.98835559269243	3.00543101395109	2.98752715944154
1	156128871	156128871	2.96425223584832	3.01101903525137	2.99778515417242	3.10639161501085	3.02282214300385	3.01493942415911	3.01436021461999	2.98752715944154	2.98963263094062	3.0445981629773	2.98794134735568	2.99647890090142	2.97536820701204	2.98600985122261	2.99229378886713	2.98318165123184	3.01289799268716	2.94272100745745	2.96898172990082	3.03679985505507	2.99976987264675	2.99270863762222	2.82052260752738	2.68935927710739	2.91331661647387	2.94377665000342	3.04101267299818	2.9929160835671	2.97639956976517	2.9939535290048	2.97430341774998	2.88796213880731	2.97677840295847	2.96301969431804	2.95171172341806	2.95747959645733	3.02524467409705	2.94415133098375	2.93684721885773	2.99935404506448	2.9819751094608	3.03890553400093	2.91151129476512	2.88099711440199	2.98835559269243	3.00543101395109	2.98752715944154
1	156698994	156698994	2.96425223584832	3.01101903525137	2.99778515417242	3.10639161501085	3.02282214300385	3.01493942415911	3.01436021461999	2.98752715944154	2.98963263094062	3.0445981629773	2.98794134735568	2.99647890090142	2.97536820701204	2.98600985122261	2.99229378886713	2.98318165123184	3.01289799268716	2.94272100745745	2.96898172990082	3.03679985505507	2.99976987264675	2.99270863762222	2.82052260752738	2.68935927710739	2.91331661647387	2.94377665000342	3.04101267299818	2.9929160835671	2.97639956976517	2.9939535290048	2.97430341774998	2.88796213880731	2.97677840295847	2.96301969431804	2.95171172341806	2.95747959645733	3.02524467409705	2.94415133098375	2.93684721885773	2.99935404506448	2.9819751094608	3.03890553400093	2.91151129476512	3.61217606750308	2.98835559269243	3.00543101395109	2.98752715944154
1	157245705	157245705	2.96425223584832	3.01101903525137	2.99778515417242	3.10639161501085	3.02282214300385	3.01493942415911	3.01436021461999	2.98752715944154	2.98963263094062	3.0445981629773	2.98794134735568	2.99647890090142	2.97536820701204	2.98600985122261	2.99229378886713	2.98318165123184	3.01289799268716	2.94272100745745	2.96898172990082	3.03679985505507	2.99976987264675	2.99270863762222	2.82052260752738	2.68935927710739	2.91331661647387	2.94377665000342	3.04101267299818	2.9929160835671	2.97639956976517	2.9939535290048	2.97430341774998	2.88796213880731	2.97677840295847	2.96301969431804	2.95171172341806	2.95747959645733	3.02524467409705	2.94415133098375	2.93684721885773	2.99935404506448	2.9819751094608	3.03890553400093	2.91151129476512	3.61217606750308	2.98835559269243	3.00543101395109	2.98752715944154
1	157808225	157808225	2.96425223584832	3.01101903525137	2.99778515417242	3.10639161501085	3.02282214300385	3.01493942415911	3.01436021461999	2.98752715944154	2.98963263094062	3.0445981629773	2.98794134735568	2.99647890090142	2.97536820701204	2.98600985122261	2.99229378886713	2.98318165123184	3.01289799268716	2.94272100745745	2.96898172990082	3.03679985505507	2.99976987264675	2.99270863762222	2.82052260752738	2.68935927710739	2.91331661647387	2.94377665000342	3.04101267299818	2.9929160835671	2.97639956976517	2.9939535290048	2.97430341774998	2.88796213880731	2.97677840295847	2.96301969431804	2.95171172341806	2.95747959645733	3.02524467409705	2.94415133098375	2.93684721885773	2.99935404506448	2.9819751094608	3.03890553400093	2.91151129476512	3.61217606750308	2.98835559269243	3.00543101395109	2.98752715944154
1	158383111	158383111	2.96425223584832	3.01101903525137	2.99778515417242	3.10639161501085	3.02282214300385	3.01493942415911	3.01436021461999	2.98752715944154	2.98963263094062	3.0445981629773	2.98794134735568	2.99647890090142	2.97536820701204	2.98600985122261	2.99229378886713	2.98318165123184	3.01289799268716	2.94272100745745	2.96898172990082	3.03679985505507	2.99976987264675	2.99270863762222	2.82052260752738	2.68935927710739	2.91331661647387	2.94377665000342	3.04101267299818	2.9929160835671	2.97639956976517	2.9939535290048	2.97430341774998	2.88796213880731	2.97677840295847	2.96301969431804	2.95171172341806	2.95747959645733	3.02524467409705	2.94415133098375	2.93684721885773	2.99935404506448	2.9819751094608	3.03890553400093	3.58300042704797	3.61217606750308	2.98835559269243	3.00543101395109	2.98752715944154
1	158929835	158929835	2.96425223584832	3.01101903525137	2.99778515417242	3.10639161501085	3.02282214300385	3.01493942415911	3.01436021461999	2.98752715944154	2.98963263094062	3.0445981629773	2.98794134735568	2.99647890090142	2.97536820701204	2.98600985122261	2.99229378886713	2.98318165123184	3.01289799268716	2.94272100745745	2.96898172990082	3.03679985505507	2.99976987264675	2.99270863762222	2.82052260752738	2.68935927710739	2.91331661647387	2.94377665000342	3.04101267299818	2.9929160835671	2.97639956976517	2.9939535290048	2.97430341774998	2.88796213880731	2.97677840295847	2.96301969431804	2.95171172341806	2.95747959645733	3.02524467409705	2.94415133098375	2.93684721885773	2.99935404506448	2.9819751094608	3.03890553400093	3.58300042704797	3.61217606750308	2.98835559269243	3.00543101395109	2.98752715944154
1	159486079	159486079	2.96425223584832	3.01101903525137	2.99778515417242	3.10639161501085	3.02282214300385	3.01493942415911	3.01436021461999	2.98752715944154	2.98963263094062	3.0445981629773	2.98794134735568	2.99647890090142	2.97536820701204	2.98600985122261	2.99229378886713	2.98318165123184	3.01289799268716	2.94272100745745	2.96898172990082	3.03679985505507	2.99976987264675	2.99270863762222	2.82052260752738	2.68935927710739	2.91331661647387	2.94377665000342	3.04101267299818	2.9929160835671	2.97639956976517	2.9939535290048	2.97430341774998	2.88796213880731	2.97677840295847	2.96301969431804	2.95171172341806	2.95747959645733	3.02524467409705	2.94415133098375	2.93684721885773	2.99935404506448	2.9819751094608	3.03890553400093	3.58300042704797	3.61217606750308	2.98835559269243	3.00543101395109	2.98752715944154
1	160040254	160040254	2.96425223584832	3.01101903525137	2.99778515417242	3.10639161501085	3.02282214300385	3.01493942415911	3.01436021461999	2.98752715944154	2.98963263094062	3.0445981629773	2.98794134735568	2.99647890090142	2.97536820701204	2.98600985122261	2.99229378886713	2.98318165123184	3.01289799268716	2.94272100745745	2.96898172990082	3.03679985505507	2.99976987264675	2.99270863762222	2.82052260752738	2.68935927710739	2.91331661647387	2.94377665000342	3.04101267299818	2.9929160835671	2.97639956976517	2.9939535290048	2.97430341774998	2.88796213880731	2.97677840295847	2.96301969431804	2.95171172341806	2.95747959645733	3.02524467409705	2.94415133098375	2.93684721885773	2.99935404506448	2.9819751094608	3.03890553400093	3.58300042704797	3.61217606750308	2.98835559269243	3.00543101395109	2.98752715944154
1	160593333	160593333	2.96425223584832	3.01101903525137	2.99778515417242	3.10639161501085	3.02282214300385	3.01493942415911	3.01436021461999	2.98752715944154	2.98963263094062	3.0445981629773	2.98794134735568	2.99647890090142	2.97536820701204	2.98600985122261	2.99229378886713	2.98318165123184	3.01289799268716	2.94272100745745	2.96898172990082	3.03679985505507	2.99976987264675	2.99270863762222	2.82052260752738	2.68935927710739	2.91331661647387	2.94377665000342	3.04101267299818	2.9929160835671	2.97639956976517	2.9939535290048	2.97430341774998	2.88796213880731	2.97677840295847	2.96301969431804	2.95171172341806	2.95747959645733	3.02524467409705	2.94415133098375	2.93684721885773	2.99935404506448	2.9819751094608	3.03890553400093	3.58300042704797	3.61217606750308	2.98835559269243	3.00543101395109	2.98752715944154
1	161180561	161180561	2.96425223584832	3.01101903525137	2.99778515417242	3.10639161501085	3.02282214300385	3.01493942415911	3.01436021461999	2.98752715944154	2.98963263094062	3.0445981629773	2.98794134735568	2.99647890090142	2.97536820701204	2.98600985122261	2.99229378886713	2.98318165123184	3.01289799268716	2.94272100745745	2.96898172990082	3.03679985505507	2.99976987264675	2.99270863762222	2.82052260752738	2.68935927710739	2.91331661647387	2.94377665000342	3.04101267299818	2.9929160835671	2.97639956976517	2.9939535290048	2.97430341774998	2.88796213880731	2.97677840295847	2.96301969431804	2.95171172341806	2.95747959645733	3.02524467409705	2.94415133098375	2.93684721885773	2.99935404506448	2.9819751094608	3.03890553400093	3.58300042704797	3.61217606750308	2.98835559269243	3.00543101395109	2.98752715944154
1	161898100	161898100	2.96425223584832	3.01101903525137	2.99778515417242	3.10639161501085	3.02282214300385	3.01493942415911	3.01436021461999	2.98752715944154	2.98963263094062	3.0445981629773	2.98794134735568	2.99647890090142	2.97536820701204	2.98600985122261	2.99229378886713	2.98318165123184	3.01289799268716	2.94272100745745	2.96898172990082	3.03679985505507	2.99976987264675	2.99270863762222	2.82052260752738	2.68935927710739	2.91331661647387	2.94377665000342	3.04101267299818	2.9929160835671	2.97639956976517	2.9939535290048	2.97430341774998	2.88796213880731	2.97677840295847	2.96301969431804	2.95171172341806	2.95747959645733	3.02524467409705	2.94415133098375	2.93684721885773	2.99935404506448	2.9819751094608	3.03890553400093	3.58300042704797	3.61217606750308	2.98835559269243	3.00543101395109	2.98752715944154
1	162434716	162434716	2.96425223584832	3.01101903525137	2.99778515417242	3.10639161501085	3.02282214300385	3.01493942415911	3.01436021461999	2.98752715944154	2.98963263094062	3.0445981629773	2.98794134735568	2.99647890090142	2.97536820701204	2.98600985122261	2.99229378886713	2.98318165123184	3.01289799268716	2.94272100745745	2.96898172990082	3.03679985505507	2.99976987264675	2.99270863762222	2.82052260752738	2.68935927710739	2.91331661647387	2.94377665000342	3.04101267299818	2.9929160835671	2.97639956976517	2.9939535290048	2.97430341774998	2.88796213880731	2.97677840295847	2.96301969431804	2.95171172341806	2.95747959645733	3.02524467409705	2.94415133098375	2.93684721885773	2.99935404506448	2.9819751094608	3.03890553400093	3.58300042704797	3.61217606750308	2.98835559269243	3.00543101395109	2.98752715944154
1	163001923	163001923	2.96425223584832	3.01101903525137	2.99778515417242	3.10639161501085	3.02282214300385	3.01493942415911	3.01436021461999	2.98752715944154	2.98963263094062	3.0445981629773	2.98794134735568	2.99647890090142	2.97536820701204	2.98600985122261	2.99229378886713	2.98318165123184	3.01289799268716	2.94272100745745	2.96898172990082	3.03679985505507	2.99976987264675	2.99270863762222	2.82052260752738	2.68935927710739	2.91331661647387	2.94377665000342	3.04101267299818	2.9929160835671	2.97639956976517	2.9939535290048	2.97430341774998	2.88796213880731	2.97677840295847	2.96301969431804	2.95171172341806	2.95747959645733	3.02524467409705	2.94415133098375	2.93684721885773	2.99935404506448	2.9819751094608	3.03890553400093	3.58300042704797	3.61217606750308	2.98835559269243	3.00543101395109	2.98752715944154
1	163533958	163533958	2.96425223584832	3.01101903525137	2.99778515417242	3.10639161501085	3.02282214300385	3.01493942415911	3.01436021461999	2.98752715944154	2.98963263094062	3.0445981629773	2.98794134735568	2.99647890090142	2.97536820701204	2.98600985122261	2.99229378886713	2.98318165123184	3.01289799268716	2.94272100745745	2.96898172990082	3.03679985505507	2.99976987264675	2.99270863762222	2.82052260752738	2.68935927710739	2.91331661647387	2.94377665000342	3.04101267299818	2.9929160835671	2.97639956976517	2.9939535290048	2.97430341774998	3.6946861773357	2.97677840295847	2.96301969431804	2.95171172341806	2.95747959645733	3.02524467409705	2.94415133098375	2.93684721885773	2.99935404506448	2.9819751094608	3.03890553400093	3.58300042704797	2.95850475841602	2.98835559269243	3.00543101395109	2.98752715944154
1	164077562	164077562	2.96425223584832	3.01101903525137	2.99778515417242	3.10639161501085	3.02282214300385	3.01493942415911	3.01436021461999	2.98752715944154	2.98963263094062	3.0445981629773	2.98794134735568	2.99647890090142	2.97536820701204	2.98600985122261	2.99229378886713	2.98318165123184	3.01289799268716	2.94272100745745	2.96898172990082	3.03679985505507	2.99976987264675	2.99270863762222	2.82052260752738	2.68935927710739	2.91331661647387	2.94377665000342	3.04101267299818	2.9929160835671	2.97639956976517	2.9939535290048	2.97430341774998	3.6946861773357	2.97677840295847	2.96301969431804	2.95171172341806	2.95747959645733	3.02524467409705	2.94415133098375	2.93684721885773	2.99935404506448	2.9819751094608	3.03890553400093	3.58300042704797	2.95850475841602	2.98835559269243	3.00543101395109	2.98752715944154
1	164635934	164635934	2.96425223584832	3.01101903525137	2.99778515417242	3.10639161501085	3.02282214300385	3.01493942415911	3.01436021461999	2.98752715944154	2.98963263094062	3.0445981629773	2.98794134735568	2.99647890090142	2.97536820701204	2.98600985122261	2.99229378886713	2.98318165123184	3.01289799268716	2.94272100745745	2.96898172990082	3.03679985505507	2.99976987264675	2.99270863762222	2.82052260752738	2.68935927710739	2.91331661647387	2.94377665000342	3.04101267299818	2.9929160835671	2.97639956976517	2.9939535290048	2.97430341774998	3.6946861773357	2.97677840295847	2.96301969431804	2.95171172341806	2.95747959645733	3.02524467409705	2.94415133098375	2.93684721885773	2.99935404506448	2.9819751094608	3.03890553400093	3.58300042704797	2.95850475841602	2.98835559269243	3.00543101395109	2.98752715944154
1	165168385	165168385	2.96425223584832	3.01101903525137	2.99778515417242	3.10639161501085	3.02282214300385	3.01493942415911	3.01436021461999	2.98752715944154	2.98963263094062	3.0445981629773	2.98794134735568	2.99647890090142	2.97536820701204	2.98600985122261	2.99229378886713	2.98318165123184	3.01289799268716	2.94272100745745	2.96898172990082	3.03679985505507	2.99976987264675	2.99270863762222	2.82052260752738	2.68935927710739	2.91331661647387	2.94377665000342	3.04101267299818	2.9929160835671	2.97639956976517	2.9939535290048	2.97430341774998	3.6946861773357	2.97677840295847	2.96301969431804	2.95171172341806	2.95747959645733	3.02524467409705	2.94415133098375	2.93684721885773	2.99935404506448	2.9819751094608	3.03890553400093	3.58300042704797	2.95850475841602	2.98835559269243	3.00543101395109	2.98752715944154
1	165693626	165693626	2.96425223584832	3.01101903525137	2.99778515417242	3.10639161501085	3.02282214300385	3.01493942415911	3.01436021461999	2.98752715944154	2.98963263094062	3.0445981629773	2.98794134735568	2.99647890090142	2.97536820701204	2.98600985122261	2.99229378886713	2.98318165123184	3.01289799268716	2.94272100745745	2.96898172990082	3.03679985505507	2.99976987264675	2.99270863762222	2.82052260752738	2.68935927710739	2.91331661647387	2.94377665000342	3.04101267299818	2.9929160835671	2.97639956976517	2.9939535290048	2.97430341774998	3.6946861773357	2.97677840295847	2.96301969431804	2.95171172341806	2.95747959645733	3.02524467409705	2.94415133098375	2.93684721885773	2.99935404506448	2.9819751094608	3.03890553400093	3.58300042704797	2.95850475841602	2.98835559269243	3.00543101395109	2.98752715944154
1	166269428	166269428	2.96425223584832	3.01101903525137	2.99778515417242	3.10639161501085	3.02282214300385	3.01493942415911	3.01436021461999	2.98752715944154	2.98963263094062	3.0445981629773	2.98794134735568	2.99647890090142	2.97536820701204	2.98600985122261	2.99229378886713	2.98318165123184	3.01289799268716	2.94272100745745	2.96898172990082	3.03679985505507	2.99976987264675	2.99270863762222	2.82052260752738	2.68935927710739	2.91331661647387	2.94377665000342	3.04101267299818	2.9929160835671	2.97639956976517	2.9939535290048	2.97430341774998	3.6946861773357	2.97677840295847	2.96301969431804	2.95171172341806	2.95747959645733	3.02524467409705	2.94415133098375	2.93684721885773	2.99935404506448	2.9819751094608	3.03890553400093	2.95092696658258	2.95850475841602	2.98835559269243	3.00543101395109	2.98752715944154
1	166840676	166840676	2.96425223584832	3.01101903525137	2.99778515417242	3.10639161501085	3.02282214300385	3.01493942415911	3.01436021461999	2.98752715944154	2.98963263094062	3.0445981629773	2.98794134735568	2.99647890090142	2.97536820701204	2.98600985122261	2.99229378886713	2.98318165123184	3.01289799268716	2.94272100745745	2.96898172990082	3.03679985505507	2.99976987264675	2.99270863762222	2.82052260752738	2.68935927710739	2.91331661647387	2.94377665000342	3.04101267299818	2.9929160835671	2.97639956976517	2.9939535290048	2.97430341774998	3.6946861773357	2.97677840295847	2.96301969431804	2.95171172341806	2.95747959645733	3.02524467409705	2.94415133098375	2.93684721885773	2.99935404506448	2.9819751094608	3.03890553400093	2.95092696658258	2.95850475841602	2.98835559269243	3.00543101395109	2.98752715944154
1	167369833	167369833	2.96425223584832	3.01101903525137	2.99778515417242	3.10639161501085	3.02282214300385	3.01493942415911	3.01436021461999	2.98752715944154	2.98963263094062	3.0445981629773	2.98794134735568	2.99647890090142	2.97536820701204	2.98600985122261	2.99229378886713	2.98318165123184	3.01289799268716	2.94272100745745	2.96898172990082	3.03679985505507	2.99976987264675	2.99270863762222	2.82052260752738	2.68935927710739	2.91331661647387	2.94377665000342	3.04101267299818	2.9929160835671	2.97639956976517	2.9939535290048	2.97430341774998	3.6946861773357	2.97677840295847	2.96301969431804	2.95171172341806	2.95747959645733	3.02524467409705	2.94415133098375	2.93684721885773	2.99935404506448	2.9819751094608	3.03890553400093	2.95092696658258	2.95850475841602	2.98835559269243	3.00543101395109	2.98752715944154
1	167920894	167920894	2.96425223584832	3.01101903525137	2.99778515417242	3.10639161501085	3.02282214300385	3.01493942415911	3.01436021461999	2.98752715944154	2.98963263094062	3.0445981629773	2.98794134735568	2.99647890090142	2.97536820701204	2.98600985122261	2.99229378886713	2.98318165123184	3.01289799268716	2.94272100745745	2.96898172990082	3.03679985505507	2.99976987264675	2.99270863762222	2.82052260752738	2.68935927710739	2.91331661647387	2.94377665000342	3.04101267299818	2.9929160835671	2.97639956976517	2.9939535290048	2.97430341774998	3.6946861773357	2.97677840295847	2.96301969431804	2.95171172341806	2.95747959645733	3.02524467409705	2.94415133098375	2.93684721885773	2.99935404506448	2.9819751094608	3.03890553400093	2.95092696658258	2.95850475841602	2.98835559269243	3.00543101395109	2.98752715944154
1	168470978	168470978	2.96425223584832	3.01101903525137	2.99778515417242	3.10639161501085	3.02282214300385	3.01493942415911	3.01436021461999	2.98752715944154	2.98963263094062	3.0445981629773	2.98794134735568	2.99647890090142	2.97536820701204	2.98600985122261	2.99229378886713	2.98318165123184	3.01289799268716	2.94272100745745	2.96898172990082	3.03679985505507	2.99976987264675	2.99270863762222	2.82052260752738	2.68935927710739	2.91331661647387	2.94377665000342	3.04101267299818	2.9929160835671	2.97639956976517	2.9939535290048	2.97430341774998	3.6946861773357	2.97677840295847	2.96301969431804	2.95171172341806	2.95747959645733	3.02524467409705	2.94415133098375	2.93684721885773	2.99935404506448	2.9819751094608	3.03890553400093	2.95092696658258	2.95850475841602	2.98835559269243	3.00543101395109	2.98752715944154
1	169021130	169021130	2.96425223584832	3.01101903525137	2.99778515417242	3.10639161501085	3.02282214300385	3.01493942415911	3.01436021461999	2.98752715944154	2.98963263094062	3.0445981629773	2.98794134735568	2.99647890090142	2.97536820701204	2.98600985122261	2.99229378886713	2.98318165123184	3.01289799268716	2.94272100745745	2.96898172990082	3.03679985505507	2.99976987264675	2.99270863762222	2.82052260752738	2.68935927710739	2.91331661647387	2.94377665000342	3.04101267299818	2.9929160835671	2.97639956976517	2.9939535290048	2.97430341774998	3.24990276616333	2.97677840295847	2.96301969431804	2.95171172341806	2.95747959645733	3.02524467409705	2.94415133098375	2.93684721885773	2.99935404506448	2.9819751094608	3.03890553400093	2.95092696658258	2.95850475841602	2.98835559269243	3.00543101395109	2.98752715944154
1	169573901	169573901	2.96425223584832	3.01101903525137	2.99778515417242	3.10639161501085	3.02282214300385	3.01493942415911	3.01436021461999	2.98752715944154	2.98963263094062	3.0445981629773	2.98794134735568	2.99647890090142	2.97536820701204	2.98600985122261	2.99229378886713	2.98318165123184	3.01289799268716	2.94272100745745	2.96898172990082	3.03679985505507	2.99976987264675	2.99270863762222	2.82052260752738	2.68935927710739	2.91331661647387	2.94377665000342	3.04101267299818	2.9929160835671	2.97639956976517	2.9939535290048	2.97430341774998	3.24990276616333	2.97677840295847	2.96301969431804	2.95171172341806	2.95747959645733	3.02524467409705	2.94415133098375	2.93684721885773	2.99935404506448	2.9819751094608	3.03890553400093	2.95092696658258	2.95850475841602	2.98835559269243	3.00543101395109	2.98752715944154
1	170134639	170134639	2.96425223584832	3.01101903525137	2.99778515417242	3.10639161501085	3.02282214300385	3.01493942415911	3.01436021461999	2.98752715944154	2.98963263094062	3.0445981629773	2.98794134735568	2.99647890090142	2.97536820701204	2.98600985122261	2.99229378886713	2.98318165123184	3.01289799268716	2.94272100745745	2.96898172990082	3.03679985505507	2.99976987264675	2.99270863762222	2.82052260752738	2.68935927710739	2.91331661647387	2.94377665000342	3.04101267299818	2.9929160835671	2.97639956976517	2.9939535290048	2.97430341774998	3.24990276616333	2.97677840295847	2.96301969431804	2.95171172341806	2.95747959645733	3.02524467409705	2.94415133098375	2.93684721885773	2.99935404506448	2.9819751094608	3.03890553400093	2.95092696658258	2.95850475841602	2.98835559269243	3.00543101395109	2.98752715944154
1	170686607	170686607	2.96425223584832	3.01101903525137	2.99778515417242	3.10639161501085	3.02282214300385	3.01493942415911	3.01436021461999	2.98752715944154	2.98963263094062	3.0445981629773	2.98794134735568	2.99647890090142	2.97536820701204	2.98600985122261	2.99229378886713	2.98318165123184	3.01289799268716	2.94272100745745	2.96898172990082	3.03679985505507	2.99976987264675	2.99270863762222	2.82052260752738	2.68935927710739	2.91331661647387	2.94377665000342	3.04101267299818	2.9929160835671	2.97639956976517	2.9939535290048	2.97430341774998	3.24990276616333	2.97677840295847	2.96301969431804	2.95171172341806	2.95747959645733	3.02524467409705	2.94415133098375	2.93684721885773	2.99935404506448	2.9819751094608	3.03890553400093	2.95092696658258	2.95850475841602	2.98835559269243	3.00543101395109	2.98752715944154
1	171236786	171236786	2.96425223584832	3.01101903525137	2.99778515417242	3.10639161501085	3.02282214300385	3.01493942415911	3.01436021461999	2.98752715944154	2.98963263094062	3.0445981629773	2.98794134735568	2.99647890090142	2.97536820701204	2.98600985122261	2.99229378886713	2.98318165123184	3.01289799268716	2.94272100745745	2.96898172990082	3.03679985505507	2.99976987264675	2.99270863762222	2.82052260752738	2.68935927710739	2.91331661647387	2.94377665000342	3.04101267299818	2.9929160835671	2.97639956976517	2.9939535290048	2.97430341774998	3.24990276616333	2.97677840295847	2.96301969431804	2.95171172341806	2.95747959645733	3.02524467409705	2.94415133098375	2.93684721885773	2.99935404506448	2.9819751094608	3.03890553400093	2.95092696658258	2.95850475841602	2.98835559269243	3.00543101395109	2.98752715944154
1	171813037	171813037	2.96425223584832	3.01101903525137	2.99778515417242	3.10639161501085	3.02282214300385	3.01493942415911	3.01436021461999	2.98752715944154	2.98963263094062	3.0445981629773	2.98794134735568	2.99647890090142	2.97536820701204	2.98600985122261	2.99229378886713	2.98318165123184	3.01289799268716	2.94272100745745	2.96898172990082	3.03679985505507	2.99976987264675	2.99270863762222	2.82052260752738	2.68935927710739	2.91331661647387	2.94377665000342	3.04101267299818	2.9929160835671	2.97639956976517	2.9939535290048	2.97430341774998	3.24990276616333	2.97677840295847	2.96301969431804	2.95171172341806	2.95747959645733	3.02524467409705	2.94415133098375	2.93684721885773	2.99935404506448	2.9819751094608	3.03890553400093	2.95092696658258	2.95850475841602	2.98835559269243	3.00543101395109	2.98752715944154
1	172365466	172365466	2.96425223584832	3.01101903525137	2.99778515417242	3.10639161501085	3.02282214300385	3.01493942415911	3.01436021461999	2.98752715944154	2.98963263094062	3.0445981629773	2.98794134735568	2.99647890090142	2.97536820701204	2.98600985122261	2.99229378886713	2.98318165123184	3.01289799268716	2.94272100745745	2.96898172990082	3.03679985505507	2.99976987264675	2.99270863762222	2.82052260752738	2.68935927710739	2.91331661647387	2.94377665000342	3.04101267299818	2.9929160835671	2.97639956976517	2.9939535290048	2.97430341774998	3.24990276616333	2.97677840295847	2.96301969431804	2.95171172341806	2.95747959645733	3.02524467409705	2.94415133098375	2.93684721885773	2.99935404506448	2.9819751094608	3.03890553400093	2.95092696658258	2.95850475841602	2.98835559269243	3.00543101395109	2.98752715944154
1	172904441	172904441	2.96425223584832	3.01101903525137	2.99778515417242	3.10639161501085	3.02282214300385	3.01493942415911	3.01436021461999	2.98752715944154	2.98963263094062	3.0445981629773	2.98794134735568	2.99647890090142	2.97536820701204	2.98600985122261	2.99229378886713	2.98318165123184	3.01289799268716	2.94272100745745	2.96898172990082	3.03679985505507	2.99976987264675	2.99270863762222	2.82052260752738	2.68935927710739	2.91331661647387	2.94377665000342	3.04101267299818	2.9929160835671	2.97639956976517	2.9939535290048	2.97430341774998	3.24990276616333	2.97677840295847	2.96301969431804	2.95171172341806	2.95747959645733	3.02524467409705	2.94415133098375	2.93684721885773	2.99935404506448	2.9819751094608	3.03890553400093	2.95092696658258	2.95850475841602	2.98835559269243	3.00543101395109	2.98752715944154
1	173476419	173476419	2.96425223584832	3.01101903525137	2.99778515417242	3.10639161501085	3.02282214300385	3.01493942415911	3.01436021461999	2.98752715944154	2.98963263094062	3.0445981629773	2.98794134735568	2.99647890090142	2.97536820701204	2.98600985122261	2.99229378886713	2.98318165123184	3.01289799268716	2.94272100745745	2.96898172990082	3.03679985505507	2.99976987264675	2.99270863762222	2.82052260752738	2.68935927710739	2.91331661647387	2.94377665000342	3.04101267299818	2.9929160835671	2.97639956976517	2.9939535290048	2.97430341774998	3.24990276616333	2.97677840295847	2.96301969431804	2.95171172341806	2.95747959645733	3.02524467409705	2.94415133098375	2.93684721885773	2.99935404506448	2.9819751094608	3.03890553400093	2.95092696658258	2.95850475841602	2.98835559269243	3.00543101395109	2.98752715944154
1	174071246	174071246	2.96425223584832	3.01101903525137	2.99778515417242	3.10639161501085	3.02282214300385	3.01493942415911	3.01436021461999	2.98752715944154	2.98963263094062	3.0445981629773	2.98794134735568	2.99647890090142	2.97536820701204	2.98600985122261	2.99229378886713	2.98318165123184	3.01289799268716	2.94272100745745	2.96898172990082	3.03679985505507	2.99976987264675	2.99270863762222	2.82052260752738	2.68935927710739	2.91331661647387	2.94377665000342	3.04101267299818	2.9929160835671	2.97639956976517	2.9939535290048	2.97430341774998	3.24990276616333	2.97677840295847	2.96301969431804	2.95171172341806	2.95747959645733	3.02524467409705	2.94415133098375	2.93684721885773	2.99935404506448	2.9819751094608	3.03890553400093	2.95092696658258	2.95850475841602	2.98835559269243	3.00543101395109	2.98752715944154
1	174673461	174673461	2.96425223584832	3.01101903525137	2.99778515417242	3.10639161501085	3.02282214300385	3.01493942415911	3.01436021461999	2.98752715944154	2.98963263094062	3.0445981629773	2.98794134735568	2.99647890090142	2.97536820701204	2.98600985122261	2.99229378886713	2.98318165123184	3.01289799268716	2.94272100745745	2.96898172990082	3.03679985505507	2.99976987264675	2.99270863762222	2.82052260752738	2.68935927710739	2.91331661647387	2.94377665000342	3.04101267299818	2.9929160835671	2.97639956976517	2.9939535290048	2.97430341774998	2.95580650236458	2.97677840295847	2.96301969431804	2.95171172341806	2.95747959645733	3.02524467409705	2.94415133098375	2.93684721885773	2.99935404506448	2.9819751094608	3.03890553400093	2.95092696658258	2.95850475841602	2.98835559269243	3.00543101395109	2.98752715944154
1	175236220	175236220	2.96425223584832	3.01101903525137	2.99778515417242	3.10639161501085	3.02282214300385	3.01493942415911	3.01436021461999	2.98752715944154	2.98963263094062	3.0445981629773	2.98794134735568	2.99647890090142	2.97536820701204	2.98600985122261	2.99229378886713	2.98318165123184	3.01289799268716	2.94272100745745	2.96898172990082	3.03679985505507	2.99976987264675	2.99270863762222	2.82052260752738	2.68935927710739	2.91331661647387	2.94377665000342	3.04101267299818	2.9929160835671	2.97639956976517	2.9939535290048	2.97430341774998	2.95580650236458	2.97677840295847	2.96301969431804	2.95171172341806	2.95747959645733	3.02524467409705	2.94415133098375	2.93684721885773	2.99935404506448	2.9819751094608	3.03890553400093	2.95092696658258	2.95850475841602	2.98835559269243	3.00543101395109	2.98752715944154
1	175756542	175756542	2.96425223584832	3.01101903525137	2.99778515417242	3.10639161501085	3.02282214300385	3.01493942415911	3.01436021461999	2.98752715944154	2.98963263094062	3.0445981629773	2.98794134735568	2.99647890090142	2.97536820701204	2.98600985122261	2.99229378886713	2.98318165123184	3.01289799268716	2.94272100745745	2.96898172990082	3.03679985505507	2.99976987264675	2.99270863762222	2.82052260752738	2.68935927710739	2.91331661647387	2.94377665000342	3.04101267299818	2.9929160835671	2.97639956976517	2.9939535290048	2.97430341774998	2.95580650236458	2.97677840295847	2.96301969431804	2.95171172341806	2.95747959645733	3.02524467409705	2.94415133098375	2.93684721885773	2.99935404506448	2.9819751094608	3.03890553400093	2.95092696658258	2.95850475841602	2.98835559269243	3.00543101395109	2.98752715944154
1	176318592	176318592	2.96425223584832	3.01101903525137	2.99778515417242	3.10639161501085	3.02282214300385	3.01493942415911	3.01436021461999	2.98752715944154	2.98963263094062	3.0445981629773	2.98794134735568	2.99647890090142	2.97536820701204	2.98600985122261	2.99229378886713	2.98318165123184	3.01289799268716	2.94272100745745	2.96898172990082	3.03679985505507	2.99976987264675	2.99270863762222	2.82052260752738	2.68935927710739	2.91331661647387	2.94377665000342	3.04101267299818	2.9929160835671	2.97639956976517	2.9939535290048	2.97430341774998	2.95580650236458	2.97677840295847	2.96301969431804	2.95171172341806	2.95747959645733	3.02524467409705	2.94415133098375	2.93684721885773	2.99935404506448	2.9819751094608	3.03890553400093	2.95092696658258	2.95850475841602	2.98835559269243	3.00543101395109	2.98752715944154
1	176851545	176851545	2.96425223584832	3.01101903525137	2.99778515417242	3.10639161501085	3.02282214300385	3.01493942415911	3.01436021461999	2.98752715944154	2.98963263094062	3.0445981629773	2.98794134735568	2.99647890090142	2.97536820701204	2.98600985122261	2.99229378886713	2.98318165123184	3.01289799268716	2.94272100745745	2.96898172990082	3.03679985505507	2.99976987264675	2.99270863762222	2.82052260752738	2.68935927710739	2.91331661647387	2.94377665000342	3.04101267299818	2.9929160835671	2.97639956976517	2.9939535290048	2.97430341774998	2.95580650236458	2.97677840295847	2.96301969431804	2.95171172341806	2.95747959645733	3.02524467409705	2.94415133098375	2.93684721885773	2.99935404506448	2.9819751094608	3.03890553400093	2.95092696658258	2.95850475841602	2.98835559269243	3.00543101395109	2.98752715944154
1	177376481	177376481	2.96425223584832	3.01101903525137	2.99778515417242	3.10639161501085	3.02282214300385	3.01493942415911	3.01436021461999	2.98752715944154	2.98963263094062	3.0445981629773	2.98794134735568	2.99647890090142	2.97536820701204	2.98600985122261	2.99229378886713	2.98318165123184	3.01289799268716	2.94272100745745	2.96898172990082	3.03679985505507	2.99976987264675	2.99270863762222	2.82052260752738	2.68935927710739	2.91331661647387	2.94377665000342	3.04101267299818	2.9929160835671	2.97639956976517	2.9939535290048	2.97430341774998	2.95580650236458	2.97677840295847	2.96301969431804	2.95171172341806	2.95747959645733	3.02524467409705	2.94415133098375	2.93684721885773	2.99935404506448	2.9819751094608	3.03890553400093	2.95092696658258	2.95850475841602	2.98835559269243	3.00543101395109	2.98752715944154
1	177923850	177923850	2.96425223584832	3.01101903525137	2.99778515417242	3.10639161501085	3.02282214300385	3.01493942415911	3.01436021461999	2.98752715944154	2.98963263094062	3.0445981629773	2.98794134735568	2.99647890090142	2.97536820701204	2.98600985122261	2.99229378886713	2.98318165123184	3.01289799268716	2.94272100745745	2.96898172990082	3.03679985505507	2.99976987264675	2.99270863762222	2.82052260752738	2.68935927710739	2.91331661647387	2.94377665000342	3.04101267299818	2.9929160835671	2.97639956976517	2.9939535290048	2.97430341774998	2.95580650236458	2.97677840295847	2.96301969431804	2.95171172341806	2.95747959645733	3.02524467409705	2.94415133098375	2.93684721885773	2.99935404506448	2.9819751094608	3.03890553400093	2.95092696658258	2.95850475841602	2.98835559269243	3.00543101395109	2.98752715944154
1	178475797	178475797	2.96425223584832	3.01101903525137	2.99778515417242	3.10639161501085	3.02282214300385	3.01493942415911	3.01436021461999	2.98752715944154	2.98963263094062	3.0445981629773	2.98794134735568	2.99647890090142	2.97536820701204	2.98600985122261	2.99229378886713	2.98318165123184	3.01289799268716	2.94272100745745	2.96898172990082	3.03679985505507	2.99976987264675	2.99270863762222	2.82052260752738	2.68935927710739	2.91331661647387	2.94377665000342	3.04101267299818	2.9929160835671	2.97639956976517	2.9939535290048	2.97430341774998	2.95580650236458	2.97677840295847	2.96301969431804	2.95171172341806	2.95747959645733	3.02524467409705	2.94415133098375	2.93684721885773	2.99935404506448	2.9819751094608	3.03890553400093	2.95092696658258	2.95850475841602	2.98835559269243	3.00543101395109	2.98752715944154
1	179042816	179042816	2.96425223584832	3.01101903525137	2.99778515417242	3.10639161501085	3.02282214300385	3.01493942415911	3.01436021461999	2.98752715944154	2.98963263094062	3.0445981629773	2.98794134735568	2.99647890090142	2.97536820701204	2.98600985122261	2.99229378886713	2.98318165123184	3.01289799268716	2.94272100745745	2.96898172990082	3.03679985505507	2.99976987264675	2.99270863762222	2.82052260752738	2.68935927710739	2.91331661647387	2.94377665000342	3.04101267299818	2.9929160835671	2.97639956976517	2.9939535290048	2.97430341774998	2.95580650236458	2.97677840295847	2.96301969431804	2.95171172341806	2.95747959645733	3.02524467409705	2.94415133098375	2.93684721885773	2.99935404506448	2.9819751094608	3.03890553400093	2.95092696658258	2.95850475841602	2.98835559269243	3.00543101395109	2.98752715944154
1	179635361	179635361	2.96425223584832	3.01101903525137	2.99778515417242	3.10639161501085	3.02282214300385	3.01493942415911	3.01436021461999	2.98752715944154	2.98963263094062	3.0445981629773	2.98794134735568	2.99647890090142	2.97536820701204	2.98600985122261	2.99229378886713	2.98318165123184	3.01289799268716	2.94272100745745	2.96898172990082	3.03679985505507	2.99976987264675	2.99270863762222	1.76903488839182	2.68935927710739	2.91331661647387	2.94377665000342	3.04101267299818	2.9929160835671	2.97639956976517	2.9939535290048	2.97430341774998	2.95580650236458	2.97677840295847	2.96301969431804	2.95171172341806	2.95747959645733	3.02524467409705	2.94415133098375	2.93684721885773	2.99935404506448	2.9819751094608	3.03890553400093	2.95092696658258	2.95850475841602	2.98835559269243	3.00543101395109	2.98752715944154
1	180186313	180186313	2.96425223584832	3.01101903525137	2.99778515417242	3.10639161501085	3.02282214300385	3.01493942415911	3.01436021461999	2.98752715944154	2.98963263094062	3.0445981629773	2.98794134735568	2.99647890090142	2.97536820701204	2.98600985122261	2.99229378886713	2.98318165123184	3.01289799268716	2.94272100745745	2.96898172990082	3.03679985505507	2.99976987264675	2.99270863762222	1.76903488839182	2.68935927710739	2.91331661647387	2.94377665000342	3.04101267299818	2.9929160835671	2.97639956976517	2.9939535290048	2.97430341774998	2.95580650236458	2.97677840295847	2.96301969431804	2.95171172341806	2.95747959645733	3.02524467409705	2.94415133098375	2.93684721885773	2.99935404506448	2.9819751094608	3.03890553400093	2.95092696658258	2.95850475841602	2.98835559269243	3.00543101395109	2.98752715944154
1	180745307	180745307	2.96425223584832	3.01101903525137	2.99778515417242	3.10639161501085	3.02282214300385	3.01493942415911	3.01436021461999	2.98752715944154	2.98963263094062	3.0445981629773	2.98794134735568	2.99647890090142	2.97536820701204	2.98600985122261	2.99229378886713	2.98318165123184	3.01289799268716	2.94272100745745	2.96898172990082	3.03679985505507	2.99976987264675	2.99270863762222	1.76903488839182	2.68935927710739	2.91331661647387	2.94377665000342	3.04101267299818	2.9929160835671	2.97639956976517	2.9939535290048	2.97430341774998	2.95580650236458	2.97677840295847	2.96301969431804	2.95171172341806	2.95747959645733	3.02524467409705	2.94415133098375	2.93684721885773	2.99935404506448	2.9819751094608	3.03890553400093	2.95092696658258	2.95850475841602	2.98835559269243	3.00543101395109	2.98752715944154
1	181307162	181307162	2.96425223584832	3.01101903525137	2.99778515417242	3.10639161501085	3.02282214300385	3.01493942415911	3.01436021461999	2.98752715944154	2.98963263094062	3.0445981629773	2.98794134735568	2.99647890090142	2.97536820701204	2.98600985122261	2.99229378886713	2.98318165123184	3.01289799268716	2.94272100745745	2.96898172990082	3.03679985505507	2.99976987264675	2.99270863762222	1.76903488839182	2.68935927710739	2.91331661647387	2.94377665000342	3.04101267299818	2.9929160835671	2.97639956976517	2.9939535290048	2.97430341774998	2.95580650236458	2.97677840295847	2.96301969431804	2.95171172341806	2.95747959645733	3.02524467409705	2.94415133098375	2.93684721885773	2.99935404506448	2.9819751094608	3.03890553400093	2.95092696658258	2.95850475841602	2.98835559269243	3.00543101395109	2.98752715944154
1	181825873	181825873	2.96425223584832	3.01101903525137	2.99778515417242	3.10639161501085	3.02282214300385	3.01493942415911	3.01436021461999	2.98752715944154	2.98963263094062	3.0445981629773	2.98794134735568	2.99647890090142	2.97536820701204	2.98600985122261	2.99229378886713	2.98318165123184	3.01289799268716	2.94272100745745	2.96898172990082	3.03679985505507	2.99976987264675	2.99270863762222	1.76903488839182	2.68935927710739	2.91331661647387	2.94377665000342	3.04101267299818	2.9929160835671	2.97639956976517	2.9939535290048	2.97430341774998	2.95580650236458	2.97677840295847	2.96301969431804	2.95171172341806	2.95747959645733	3.02524467409705	2.94415133098375	2.93684721885773	2.99935404506448	2.9819751094608	3.03890553400093	2.95092696658258	2.95850475841602	2.98835559269243	3.00543101395109	2.98752715944154
1	182385372	182385372	2.96425223584832	3.01101903525137	2.99778515417242	3.10639161501085	3.02282214300385	3.01493942415911	3.01436021461999	2.98752715944154	2.98963263094062	3.0445981629773	2.98794134735568	2.99647890090142	2.97536820701204	2.98600985122261	2.99229378886713	2.98318165123184	3.01289799268716	2.94272100745745	2.96898172990082	3.03679985505507	2.99976987264675	2.99270863762222	1.76903488839182	2.68935927710739	2.91331661647387	2.94377665000342	3.04101267299818	2.9929160835671	2.97639956976517	2.9939535290048	2.97430341774998	2.95580650236458	2.97677840295847	2.96301969431804	2.95171172341806	2.95747959645733	3.02524467409705	2.94415133098375	2.93684721885773	2.99935404506448	2.9819751094608	3.03890553400093	2.95092696658258	2.95850475841602	2.98835559269243	3.00543101395109	2.98752715944154
1	182929695	182929695	2.96425223584832	3.01101903525137	2.99778515417242	3.10639161501085	3.02282214300385	3.01493942415911	3.01436021461999	2.98752715944154	2.98963263094062	3.0445981629773	2.98794134735568	2.99647890090142	2.97536820701204	2.98600985122261	2.99229378886713	2.98318165123184	3.01289799268716	2.94272100745745	2.96898172990082	3.03679985505507	2.99976987264675	2.99270863762222	1.76903488839182	2.68935927710739	2.91331661647387	2.94377665000342	3.04101267299818	2.9929160835671	2.97639956976517	2.9939535290048	2.97430341774998	2.95580650236458	2.97677840295847	2.96301969431804	2.95171172341806	2.95747959645733	3.02524467409705	2.94415133098375	2.93684721885773	2.99935404506448	2.9819751094608	3.03890553400093	2.95092696658258	2.95850475841602	2.98835559269243	3.00543101395109	2.98752715944154
1	183477887	183477887	2.96425223584832	3.01101903525137	2.99778515417242	3.10639161501085	3.02282214300385	3.01493942415911	3.01436021461999	2.98752715944154	2.98963263094062	3.0445981629773	2.98794134735568	2.99647890090142	2.97536820701204	2.98600985122261	2.99229378886713	2.98318165123184	3.01289799268716	2.94272100745745	2.96898172990082	3.03679985505507	2.99976987264675	2.99270863762222	1.76903488839182	2.68935927710739	2.91331661647387	2.94377665000342	3.04101267299818	2.9929160835671	2.97639956976517	2.9939535290048	2.97430341774998	2.95580650236458	2.97677840295847	2.96301969431804	2.95171172341806	2.95747959645733	3.02524467409705	2.94415133098375	2.93684721885773	2.99935404506448	2.9819751094608	3.03890553400093	2.95092696658258	2.95850475841602	2.98835559269243	3.00543101395109	2.98752715944154
1	184021090	184021090	2.96425223584832	3.01101903525137	2.99778515417242	3.10639161501085	3.02282214300385	3.01493942415911	3.01436021461999	2.98752715944154	2.98963263094062	3.0445981629773	2.98794134735568	2.99647890090142	2.97536820701204	2.98600985122261	2.99229378886713	2.98318165123184	3.01289799268716	2.94272100745745	2.96898172990082	3.03679985505507	2.99976987264675	2.99270863762222	2.8446723668765	2.68935927710739	2.91331661647387	2.94377665000342	3.04101267299818	2.9929160835671	2.97639956976517	2.9939535290048	2.97430341774998	3.41373679556106	2.97677840295847	2.96301969431804	2.95171172341806	2.95747959645733	3.02524467409705	2.94415133098375	2.93684721885773	2.99935404506448	2.9819751094608	3.03890553400093	2.95092696658258	2.95850475841602	2.98835559269243	3.00543101395109	2.98752715944154
1	184563890	184563890	2.96425223584832	3.01101903525137	2.99778515417242	3.10639161501085	3.02282214300385	3.01493942415911	3.01436021461999	2.98752715944154	2.98963263094062	3.0445981629773	2.98794134735568	2.99647890090142	2.97536820701204	2.98600985122261	2.99229378886713	2.98318165123184	3.01289799268716	2.94272100745745	2.96898172990082	3.03679985505507	2.99976987264675	2.99270863762222	2.8446723668765	2.68935927710739	2.91331661647387	2.94377665000342	3.04101267299818	2.9929160835671	2.97639956976517	2.9939535290048	2.97430341774998	3.41373679556106	2.97677840295847	2.96301969431804	2.95171172341806	2.95747959645733	3.02524467409705	2.94415133098375	2.93684721885773	2.99935404506448	2.9819751094608	3.03890553400093	2.95092696658258	2.95850475841602	2.98835559269243	3.00543101395109	2.98752715944154
1	185114574	185114574	2.96425223584832	3.01101903525137	2.99778515417242	3.10639161501085	3.02282214300385	3.01493942415911	3.01436021461999	2.98752715944154	2.98963263094062	3.0445981629773	2.98794134735568	2.99647890090142	2.97536820701204	2.98600985122261	2.99229378886713	2.98318165123184	3.01289799268716	2.94272100745745	2.96898172990082	3.03679985505507	2.99976987264675	2.99270863762222	2.8446723668765	2.68935927710739	2.91331661647387	2.94377665000342	3.04101267299818	2.9929160835671	2.97639956976517	2.9939535290048	2.97430341774998	3.41373679556106	2.97677840295847	2.96301969431804	2.95171172341806	2.95747959645733	3.02524467409705	2.94415133098375	2.93684721885773	2.99935404506448	2.9819751094608	3.03890553400093	2.95092696658258	2.95850475841602	2.98835559269243	3.00543101395109	2.98752715944154
1	185672951	185672951	2.96425223584832	3.01101903525137	2.99778515417242	3.10639161501085	3.02282214300385	3.01493942415911	3.01436021461999	2.98752715944154	2.98963263094062	3.0445981629773	2.98794134735568	2.99647890090142	2.97536820701204	2.98600985122261	2.99229378886713	2.98318165123184	3.01289799268716	2.94272100745745	2.96898172990082	3.03679985505507	2.99976987264675	2.99270863762222	2.8446723668765	2.68935927710739	2.91331661647387	2.94377665000342	3.04101267299818	2.9929160835671	2.97639956976517	2.9939535290048	2.97430341774998	3.41373679556106	2.97677840295847	2.96301969431804	2.95171172341806	2.95747959645733	3.02524467409705	2.94415133098375	2.93684721885773	2.99935404506448	2.9819751094608	3.03890553400093	2.95092696658258	2.95850475841602	2.98835559269243	3.00543101395109	2.98752715944154
1	186217266	186217266	2.96425223584832	3.01101903525137	2.99778515417242	3.10639161501085	3.02282214300385	3.01493942415911	3.01436021461999	2.98752715944154	2.98963263094062	3.0445981629773	2.98794134735568	2.99647890090142	2.97536820701204	2.98600985122261	2.99229378886713	2.98318165123184	3.01289799268716	2.94272100745745	2.96898172990082	3.03679985505507	2.99976987264675	2.99270863762222	2.8446723668765	2.68935927710739	2.91331661647387	2.94377665000342	3.04101267299818	2.9929160835671	2.97639956976517	2.9939535290048	2.97430341774998	3.41373679556106	2.97677840295847	2.96301969431804	2.95171172341806	2.95747959645733	3.02524467409705	2.94415133098375	2.93684721885773	2.99935404506448	2.9819751094608	3.03890553400093	2.95092696658258	2.95850475841602	2.98835559269243	3.00543101395109	2.98752715944154
1	186771733	186771733	2.96425223584832	3.01101903525137	2.99778515417242	3.10639161501085	3.02282214300385	3.01493942415911	3.01436021461999	2.98752715944154	2.98963263094062	3.0445981629773	2.98794134735568	2.99647890090142	2.97536820701204	2.98600985122261	2.99229378886713	2.98318165123184	3.01289799268716	2.94272100745745	2.96898172990082	3.03679985505507	2.99976987264675	2.99270863762222	2.8446723668765	2.68935927710739	2.91331661647387	2.94377665000342	3.04101267299818	2.9929160835671	2.97639956976517	2.9939535290048	2.97430341774998	3.41373679556106	2.97677840295847	2.96301969431804	2.95171172341806	2.95747959645733	3.02524467409705	2.94415133098375	2.93684721885773	2.99935404506448	2.9819751094608	3.03890553400093	2.95092696658258	3.93255846848671	2.98835559269243	3.00543101395109	2.98752715944154
1	187306354	187306354	2.96425223584832	3.01101903525137	2.99778515417242	3.10639161501085	3.02282214300385	3.01493942415911	3.01436021461999	2.98752715944154	2.98963263094062	3.0445981629773	2.98794134735568	2.99647890090142	2.97536820701204	2.98600985122261	2.99229378886713	2.98318165123184	3.01289799268716	2.94272100745745	2.96898172990082	3.03679985505507	2.99976987264675	2.99270863762222	2.8446723668765	2.68935927710739	2.91331661647387	2.94377665000342	3.04101267299818	2.9929160835671	2.97639956976517	2.9939535290048	2.97430341774998	3.41373679556106	2.97677840295847	2.96301969431804	2.95171172341806	2.95747959645733	3.02524467409705	2.94415133098375	2.93684721885773	2.99935404506448	2.9819751094608	3.03890553400093	2.95092696658258	3.93255846848671	2.98835559269243	3.00543101395109	2.98752715944154
1	187863851	187863851	2.96425223584832	3.01101903525137	2.99778515417242	3.10639161501085	3.02282214300385	3.01493942415911	3.01436021461999	2.98752715944154	2.98963263094062	3.0445981629773	2.98794134735568	2.99647890090142	2.97536820701204	2.98600985122261	2.99229378886713	2.98318165123184	3.01289799268716	2.94272100745745	2.96898172990082	3.03679985505507	2.99976987264675	2.99270863762222	2.8446723668765	2.68935927710739	2.91331661647387	2.94377665000342	3.04101267299818	2.9929160835671	2.97639956976517	2.9939535290048	2.97430341774998	3.41373679556106	2.97677840295847	2.96301969431804	2.95171172341806	2.95747959645733	3.02524467409705	2.94415133098375	2.93684721885773	2.99935404506448	2.9819751094608	3.03890553400093	2.95092696658258	3.93255846848671	2.98835559269243	3.00543101395109	2.98752715944154
1	188388592	188388592	2.96425223584832	3.01101903525137	2.99778515417242	3.10639161501085	3.02282214300385	3.01493942415911	3.01436021461999	2.98752715944154	2.98963263094062	3.0445981629773	2.98794134735568	2.99647890090142	2.97536820701204	2.98600985122261	2.99229378886713	2.98318165123184	3.01289799268716	2.94272100745745	2.96898172990082	3.03679985505507	2.99976987264675	2.99270863762222	2.8446723668765	2.68935927710739	2.91331661647387	2.94377665000342	3.04101267299818	2.9929160835671	2.97639956976517	2.9939535290048	2.97430341774998	3.41373679556106	2.97677840295847	2.96301969431804	2.95171172341806	2.95747959645733	3.02524467409705	2.94415133098375	2.93684721885773	2.99935404506448	2.9819751094608	3.03890553400093	2.95092696658258	3.93255846848671	2.98835559269243	3.00543101395109	2.98752715944154
1	188924834	188924834	2.96425223584832	3.01101903525137	2.99778515417242	3.10639161501085	3.02282214300385	3.01493942415911	3.01436021461999	2.98752715944154	2.98963263094062	3.0445981629773	2.98794134735568	2.99647890090142	2.97536820701204	2.98600985122261	2.99229378886713	2.98318165123184	3.01289799268716	2.94272100745745	2.96898172990082	3.03679985505507	2.99976987264675	2.99270863762222	2.8446723668765	2.68935927710739	2.91331661647387	2.94377665000342	3.04101267299818	2.9929160835671	2.97639956976517	2.9939535290048	2.97430341774998	3.41373679556106	2.97677840295847	2.96301969431804	2.95171172341806	2.95747959645733	3.02524467409705	2.94415133098375	2.93684721885773	2.99935404506448	2.9819751094608	3.03890553400093	2.95092696658258	3.93255846848671	2.98835559269243	3.00543101395109	2.98752715944154
1	189477775	189477775	2.96425223584832	3.01101903525137	2.99778515417242	3.10639161501085	3.02282214300385	3.01493942415911	3.01436021461999	2.98752715944154	2.98963263094062	3.0445981629773	2.98794134735568	2.99647890090142	2.97536820701204	2.98600985122261	2.99229378886713	2.98318165123184	3.01289799268716	2.94272100745745	2.96898172990082	3.03679985505507	2.99976987264675	2.99270863762222	2.8446723668765	2.68935927710739	2.91331661647387	2.94377665000342	3.04101267299818	2.9929160835671	2.97639956976517	2.9939535290048	2.97430341774998	3.41373679556106	2.97677840295847	2.96301969431804	2.95171172341806	2.95747959645733	3.02524467409705	2.94415133098375	2.93684721885773	2.99935404506448	2.9819751094608	3.03890553400093	2.95092696658258	3.93255846848671	2.98835559269243	3.00543101395109	2.98752715944154
1	190007577	190007577	2.96425223584832	3.01101903525137	2.99778515417242	3.10639161501085	3.02282214300385	3.01493942415911	3.01436021461999	2.98752715944154	2.98963263094062	3.0445981629773	2.98794134735568	2.99647890090142	2.97536820701204	2.98600985122261	2.99229378886713	2.98318165123184	3.01289799268716	2.94272100745745	2.96898172990082	3.03679985505507	2.99976987264675	2.99270863762222	1.81990418985524	2.68935927710739	2.91331661647387	2.94377665000342	3.04101267299818	2.9929160835671	2.97639956976517	2.9939535290048	2.97430341774998	3.41373679556106	2.97677840295847	2.96301969431804	2.95171172341806	2.95747959645733	3.02524467409705	2.94415133098375	2.93684721885773	2.99935404506448	2.9819751094608	3.03890553400093	2.95092696658258	3.93255846848671	2.98835559269243	3.00543101395109	2.98752715944154
1	190526136	190526136	2.96425223584832	3.01101903525137	2.99778515417242	3.10639161501085	3.02282214300385	3.01493942415911	3.01436021461999	2.98752715944154	2.98963263094062	3.0445981629773	2.98794134735568	2.99647890090142	2.97536820701204	2.98600985122261	2.99229378886713	2.98318165123184	3.01289799268716	2.94272100745745	2.96898172990082	3.03679985505507	2.99976987264675	2.99270863762222	1.81990418985524	2.68935927710739	2.91331661647387	2.94377665000342	3.04101267299818	2.9929160835671	2.97639956976517	2.9939535290048	2.97430341774998	3.41373679556106	2.97677840295847	2.96301969431804	2.95171172341806	2.95747959645733	3.02524467409705	2.94415133098375	2.93684721885773	2.99935404506448	2.9819751094608	3.03890553400093	2.95092696658258	3.93255846848671	2.98835559269243	3.00543101395109	2.98752715944154
1	191063465	191063465	2.96425223584832	3.01101903525137	2.99778515417242	3.10639161501085	3.02282214300385	3.01493942415911	3.01436021461999	2.98752715944154	2.98963263094062	3.0445981629773	2.98794134735568	2.99647890090142	2.97536820701204	2.98600985122261	2.99229378886713	2.98318165123184	3.01289799268716	2.94272100745745	2.96898172990082	3.03679985505507	2.99976987264675	2.99270863762222	1.81990418985524	2.68935927710739	2.91331661647387	2.94377665000342	3.04101267299818	2.9929160835671	2.97639956976517	2.9939535290048	2.97430341774998	3.41373679556106	2.97677840295847	2.96301969431804	2.95171172341806	2.95747959645733	3.02524467409705	2.94415133098375	2.93684721885773	2.99935404506448	2.9819751094608	3.03890553400093	2.95092696658258	3.06687255364799	2.98835559269243	3.00543101395109	2.98752715944154
1	191597069	191597069	2.96425223584832	3.01101903525137	2.99778515417242	3.10639161501085	3.02282214300385	3.01493942415911	3.01436021461999	2.98752715944154	2.98963263094062	3.0445981629773	2.98794134735568	2.99647890090142	2.97536820701204	2.98600985122261	2.99229378886713	2.98318165123184	3.01289799268716	2.94272100745745	2.96898172990082	3.03679985505507	2.99976987264675	2.99270863762222	1.81990418985524	2.68935927710739	2.91331661647387	2.94377665000342	3.04101267299818	2.9929160835671	2.97639956976517	2.9939535290048	2.97430341774998	3.41373679556106	2.97677840295847	2.96301969431804	2.95171172341806	2.95747959645733	3.02524467409705	2.94415133098375	2.93684721885773	2.99935404506448	2.9819751094608	3.03890553400093	2.95092696658258	3.06687255364799	2.98835559269243	3.00543101395109	2.98752715944154
1	192126376	192126376	2.96425223584832	3.01101903525137	2.99778515417242	3.10639161501085	3.02282214300385	3.01493942415911	3.01436021461999	2.98752715944154	2.98963263094062	3.0445981629773	2.98794134735568	2.99647890090142	2.97536820701204	2.98600985122261	2.99229378886713	2.98318165123184	3.01289799268716	2.94272100745745	2.96898172990082	3.03679985505507	2.99976987264675	2.99270863762222	1.81990418985524	2.68935927710739	2.91331661647387	2.94377665000342	3.04101267299818	2.9929160835671	2.97639956976517	2.9939535290048	2.97430341774998	3.41373679556106	2.97677840295847	2.96301969431804	2.95171172341806	2.95747959645733	3.02524467409705	2.94415133098375	2.93684721885773	2.99935404506448	2.9819751094608	3.03890553400093	2.95092696658258	3.06687255364799	2.98835559269243	3.00543101395109	2.98752715944154
1	192671400	192671400	2.96425223584832	3.01101903525137	2.99778515417242	3.10639161501085	3.02282214300385	3.01493942415911	3.01436021461999	2.98752715944154	2.98963263094062	3.0445981629773	2.98794134735568	2.99647890090142	2.97536820701204	2.98600985122261	2.99229378886713	2.98318165123184	3.01289799268716	2.94272100745745	2.96898172990082	3.03679985505507	2.99976987264675	2.99270863762222	1.81990418985524	2.68935927710739	2.91331661647387	2.94377665000342	3.04101267299818	2.9929160835671	2.97639956976517	2.9939535290048	2.97430341774998	3.41373679556106	2.97677840295847	2.96301969431804	2.95171172341806	2.95747959645733	3.02524467409705	2.94415133098375	2.93684721885773	2.99935404506448	2.9819751094608	3.03890553400093	2.95092696658258	3.06687255364799	2.98835559269243	3.00543101395109	2.98752715944154
1	193209686	193209686	2.96425223584832	3.01101903525137	2.99778515417242	3.10639161501085	3.02282214300385	3.01493942415911	3.01436021461999	2.98752715944154	2.98963263094062	3.0445981629773	2.98794134735568	2.99647890090142	2.97536820701204	2.98600985122261	2.99229378886713	2.98318165123184	3.01289799268716	2.94272100745745	2.96898172990082	3.03679985505507	2.99976987264675	2.99270863762222	2.7867092757612	2.68935927710739	2.91331661647387	2.94377665000342	3.04101267299818	2.9929160835671	2.97639956976517	2.9939535290048	2.97430341774998	3.41373679556106	2.97677840295847	2.96301969431804	2.95171172341806	2.95747959645733	3.02524467409705	2.94415133098375	2.93684721885773	2.99935404506448	2.9819751094608	3.03890553400093	2.95092696658258	3.06687255364799	2.98835559269243	3.00543101395109	2.98752715944154
1	193749109	193749109	2.96425223584832	3.01101903525137	2.99778515417242	3.10639161501085	3.02282214300385	3.01493942415911	3.01436021461999	2.98752715944154	2.98963263094062	3.0445981629773	2.98794134735568	2.99647890090142	2.97536820701204	2.98600985122261	2.99229378886713	2.98318165123184	3.01289799268716	2.94272100745745	2.96898172990082	3.03679985505507	2.99976987264675	2.99270863762222	2.7867092757612	2.68935927710739	2.91331661647387	2.94377665000342	3.04101267299818	2.9929160835671	2.97639956976517	2.9939535290048	2.97430341774998	3.41373679556106	2.97677840295847	2.96301969431804	2.95171172341806	2.95747959645733	3.02524467409705	2.94415133098375	2.93684721885773	2.99935404506448	2.9819751094608	3.03890553400093	2.95092696658258	3.06687255364799	2.98835559269243	3.00543101395109	2.98752715944154
1	194295488	194295488	2.96425223584832	3.01101903525137	2.99778515417242	3.10639161501085	3.02282214300385	3.01493942415911	3.01436021461999	2.98752715944154	2.98963263094062	3.0445981629773	2.98794134735568	2.99647890090142	2.97536820701204	2.98600985122261	2.99229378886713	2.98318165123184	3.01289799268716	2.94272100745745	2.96898172990082	3.03679985505507	2.99976987264675	2.99270863762222	2.7867092757612	2.68935927710739	2.91331661647387	2.94377665000342	3.04101267299818	2.9929160835671	2.97639956976517	2.9939535290048	2.97430341774998	3.41373679556106	2.97677840295847	2.96301969431804	2.95171172341806	2.95747959645733	3.02524467409705	2.94415133098375	2.93684721885773	2.99935404506448	2.9819751094608	3.03890553400093	2.95092696658258	3.06687255364799	2.98835559269243	3.00543101395109	2.98752715944154
1	194831608	194831608	2.96425223584832	3.01101903525137	2.99778515417242	3.10639161501085	3.02282214300385	3.01493942415911	3.01436021461999	2.98752715944154	2.98963263094062	3.0445981629773	2.98794134735568	2.99647890090142	2.97536820701204	2.98600985122261	2.99229378886713	2.98318165123184	3.01289799268716	2.94272100745745	2.96898172990082	3.03679985505507	2.99976987264675	2.99270863762222	2.7867092757612	2.68935927710739	2.91331661647387	2.94377665000342	3.04101267299818	2.9929160835671	2.97639956976517	2.9939535290048	2.97430341774998	3.41373679556106	2.97677840295847	2.96301969431804	2.95171172341806	2.95747959645733	3.02524467409705	2.94415133098375	2.93684721885773	2.99935404506448	2.9819751094608	3.03890553400093	2.95092696658258	3.06687255364799	2.98835559269243	3.00543101395109	2.98752715944154
1	195363758	195363758	2.96425223584832	3.01101903525137	2.99778515417242	3.10639161501085	3.02282214300385	3.01493942415911	3.01436021461999	2.98752715944154	2.98963263094062	3.0445981629773	2.98794134735568	2.99647890090142	2.97536820701204	2.98600985122261	2.99229378886713	2.98318165123184	3.01289799268716	2.94272100745745	2.96898172990082	3.03679985505507	2.99976987264675	2.99270863762222	2.7867092757612	2.68935927710739	2.91331661647387	2.94377665000342	3.04101267299818	2.9929160835671	2.97639956976517	2.9939535290048	2.97430341774998	3.41373679556106	2.97677840295847	2.96301969431804	2.95171172341806	2.95747959645733	3.02524467409705	2.94415133098375	2.93684721885773	2.99935404506448	2.9819751094608	3.03890553400093	2.95092696658258	3.06687255364799	2.98835559269243	3.00543101395109	2.98752715944154
1	195901143	195901143	2.96425223584832	3.01101903525137	2.99778515417242	3.10639161501085	3.02282214300385	3.01493942415911	3.01436021461999	2.98752715944154	2.98963263094062	3.0445981629773	2.98794134735568	2.99647890090142	2.97536820701204	2.98600985122261	2.99229378886713	2.98318165123184	3.01289799268716	2.94272100745745	2.96898172990082	3.03679985505507	2.99976987264675	2.99270863762222	2.7867092757612	2.68935927710739	2.91331661647387	2.94377665000342	3.04101267299818	2.9929160835671	2.97639956976517	2.9939535290048	2.97430341774998	3.41373679556106	2.97677840295847	2.96301969431804	2.95171172341806	2.95747959645733	3.02524467409705	2.94415133098375	2.93684721885773	2.99935404506448	2.9819751094608	3.03890553400093	2.95092696658258	3.06687255364799	2.98835559269243	3.00543101395109	2.98752715944154
1	196436068	196436068	2.96425223584832	3.01101903525137	2.99778515417242	3.10639161501085	3.02282214300385	3.01493942415911	3.01436021461999	2.98752715944154	2.98963263094062	3.0445981629773	2.98794134735568	2.99647890090142	2.97536820701204	2.98600985122261	2.99229378886713	2.98318165123184	3.01289799268716	2.94272100745745	2.96898172990082	3.03679985505507	2.99976987264675	2.99270863762222	2.7867092757612	2.68935927710739	2.91331661647387	2.94377665000342	3.04101267299818	2.9929160835671	2.97639956976517	2.9939535290048	2.97430341774998	3.41373679556106	2.97677840295847	2.96301969431804	2.95171172341806	2.95747959645733	3.02524467409705	2.94415133098375	2.93684721885773	2.99935404506448	2.9819751094608	3.03890553400093	2.95092696658258	3.06687255364799	2.98835559269243	3.00543101395109	2.98752715944154
1	197059186	197059186	2.96425223584832	3.01101903525137	2.99778515417242	3.10639161501085	3.02282214300385	3.01493942415911	3.01436021461999	2.98752715944154	2.98963263094062	3.0445981629773	2.98794134735568	2.99647890090142	2.97536820701204	2.98600985122261	2.99229378886713	2.98318165123184	3.01289799268716	2.94272100745745	2.96898172990082	3.03679985505507	2.99976987264675	2.99270863762222	2.7867092757612	2.68935927710739	2.91331661647387	2.94377665000342	3.04101267299818	2.9929160835671	2.97639956976517	2.9939535290048	2.97430341774998	3.41373679556106	2.97677840295847	2.96301969431804	2.95171172341806	2.95747959645733	3.02524467409705	2.94415133098375	2.93684721885773	2.99935404506448	2.9819751094608	3.03890553400093	2.95092696658258	3.06687255364799	2.98835559269243	3.00543101395109	2.98752715944154
1	197589627	197589627	2.96425223584832	3.01101903525137	2.99778515417242	3.10639161501085	3.02282214300385	3.01493942415911	3.01436021461999	2.98752715944154	2.98963263094062	3.0445981629773	2.98794134735568	2.99647890090142	2.97536820701204	2.98600985122261	2.99229378886713	2.98318165123184	3.01289799268716	2.94272100745745	2.96898172990082	3.03679985505507	2.99976987264675	2.99270863762222	2.7867092757612	2.2220056739957	2.91331661647387	2.94377665000342	3.04101267299818	2.9929160835671	2.97639956976517	2.9939535290048	2.97430341774998	3.41373679556106	2.97677840295847	2.96301969431804	2.95171172341806	2.95747959645733	3.02524467409705	2.94415133098375	2.93684721885773	2.99935404506448	2.9819751094608	3.03890553400093	2.95092696658258	3.06687255364799	2.98835559269243	3.00543101395109	2.98752715944154
1	198141751	198141751	2.96425223584832	3.01101903525137	2.99778515417242	3.10639161501085	3.02282214300385	3.01493942415911	3.01436021461999	2.98752715944154	2.98963263094062	3.0445981629773	2.98794134735568	2.99647890090142	2.97536820701204	2.98600985122261	2.99229378886713	2.98318165123184	3.01289799268716	2.94272100745745	2.96898172990082	3.03679985505507	2.99976987264675	2.99270863762222	2.7867092757612	2.2220056739957	2.91331661647387	2.94377665000342	3.04101267299818	2.9929160835671	2.97639956976517	2.9939535290048	2.97430341774998	3.41373679556106	2.97677840295847	2.96301969431804	2.95171172341806	2.95747959645733	3.02524467409705	2.94415133098375	2.93684721885773	2.99935404506448	2.9819751094608	3.03890553400093	2.95092696658258	3.06687255364799	2.98835559269243	3.00543101395109	2.98752715944154
1	198670535	198670535	2.96425223584832	3.01101903525137	2.99778515417242	3.10639161501085	3.02282214300385	3.01493942415911	3.01436021461999	2.98752715944154	2.98963263094062	3.0445981629773	2.98794134735568	2.99647890090142	2.97536820701204	2.98600985122261	2.99229378886713	2.98318165123184	3.01289799268716	2.94272100745745	2.96898172990082	3.03679985505507	2.99976987264675	2.99270863762222	2.7867092757612	2.2220056739957	2.91331661647387	2.94377665000342	3.04101267299818	2.9929160835671	2.97639956976517	2.9939535290048	2.97430341774998	3.41373679556106	2.97677840295847	2.96301969431804	2.95171172341806	2.95747959645733	3.02524467409705	2.94415133098375	2.93684721885773	2.99935404506448	2.9819751094608	3.03890553400093	2.95092696658258	3.06687255364799	2.98835559269243	3.00543101395109	2.98752715944154
1	199194224	199194224	2.96425223584832	3.01101903525137	2.99778515417242	3.10639161501085	3.02282214300385	3.01493942415911	3.01436021461999	2.98752715944154	2.98963263094062	3.0445981629773	2.98794134735568	2.99647890090142	2.97536820701204	2.98600985122261	2.99229378886713	2.98318165123184	3.01289799268716	2.94272100745745	2.96898172990082	3.03679985505507	2.99976987264675	2.99270863762222	2.7867092757612	2.2220056739957	2.91331661647387	2.94377665000342	3.04101267299818	2.9929160835671	2.97639956976517	2.9939535290048	2.97430341774998	3.41373679556106	2.97677840295847	2.96301969431804	2.95171172341806	2.95747959645733	3.02524467409705	2.94415133098375	2.93684721885773	2.99935404506448	2.9819751094608	3.03890553400093	2.95092696658258	3.06687255364799	2.98835559269243	3.00543101395109	2.98752715944154
1	199737268	199737268	2.96425223584832	3.01101903525137	2.99778515417242	3.10639161501085	3.02282214300385	3.01493942415911	3.01436021461999	2.98752715944154	2.98963263094062	3.0445981629773	2.98794134735568	2.99647890090142	2.97536820701204	2.98600985122261	2.99229378886713	2.98318165123184	3.01289799268716	2.94272100745745	2.96898172990082	3.03679985505507	2.99976987264675	2.99270863762222	2.7867092757612	2.2220056739957	2.91331661647387	2.94377665000342	3.04101267299818	2.9929160835671	2.97639956976517	2.9939535290048	2.97430341774998	3.41373679556106	2.97677840295847	2.96301969431804	2.95171172341806	2.95747959645733	3.02524467409705	2.94415133098375	2.93684721885773	2.99935404506448	2.9819751094608	3.03890553400093	2.95092696658258	3.06687255364799	2.98835559269243	3.00543101395109	2.98752715944154
1	200303053	200303053	2.96425223584832	3.01101903525137	2.99778515417242	3.10639161501085	3.02282214300385	3.01493942415911	3.01436021461999	2.98752715944154	2.98963263094062	3.0445981629773	2.98794134735568	2.99647890090142	2.97536820701204	2.98600985122261	2.99229378886713	2.98318165123184	3.01289799268716	2.94272100745745	2.96898172990082	3.03679985505507	2.99976987264675	2.99270863762222	2.7867092757612	2.2220056739957	2.91331661647387	2.94377665000342	3.04101267299818	2.9929160835671	2.97639956976517	2.9939535290048	2.97430341774998	3.41373679556106	2.97677840295847	2.96301969431804	2.95171172341806	2.95747959645733	3.02524467409705	2.94415133098375	2.93684721885773	2.99935404506448	2.9819751094608	3.03890553400093	2.95092696658258	3.06687255364799	2.98835559269243	3.00543101395109	2.98752715944154
1	200867375	200867375	2.96425223584832	3.01101903525137	2.99778515417242	3.10639161501085	3.02282214300385	3.01493942415911	3.01436021461999	2.98752715944154	2.98963263094062	3.0445981629773	2.98794134735568	2.99647890090142	2.97536820701204	2.98600985122261	2.99229378886713	2.98318165123184	3.01289799268716	2.94272100745745	2.96898172990082	3.03679985505507	2.99976987264675	2.99270863762222	2.7867092757612	2.2220056739957	2.91331661647387	2.94377665000342	3.04101267299818	2.9929160835671	2.97639956976517	2.9939535290048	2.97430341774998	3.41373679556106	2.97677840295847	2.96301969431804	2.95171172341806	2.95747959645733	3.02524467409705	2.94415133098375	2.93684721885773	2.99935404506448	2.9819751094608	3.03890553400093	2.95092696658258	3.06687255364799	2.98835559269243	3.00543101395109	2.98752715944154
1	201400507	201400507	2.96425223584832	3.01101903525137	2.99778515417242	3.10639161501085	3.02282214300385	3.01493942415911	3.01436021461999	2.98752715944154	2.98963263094062	3.0445981629773	2.98794134735568	2.99647890090142	2.97536820701204	2.98600985122261	2.99229378886713	2.98318165123184	3.01289799268716	2.94272100745745	2.96898172990082	3.03679985505507	2.99976987264675	2.99270863762222	2.7867092757612	2.2220056739957	2.91331661647387	2.94377665000342	3.04101267299818	2.9929160835671	2.97639956976517	2.9939535290048	2.97430341774998	3.41373679556106	2.97677840295847	2.96301969431804	2.95171172341806	2.95747959645733	3.02524467409705	2.94415133098375	2.93684721885773	2.99935404506448	2.9819751094608	3.03890553400093	2.95092696658258	3.06687255364799	2.98835559269243	3.00543101395109	2.98752715944154
1	201949533	201949533	2.96425223584832	3.01101903525137	2.99778515417242	3.10639161501085	3.02282214300385	3.01493942415911	3.01436021461999	2.98752715944154	2.98963263094062	3.0445981629773	2.98794134735568	2.99647890090142	2.97536820701204	2.98600985122261	2.99229378886713	2.98318165123184	3.01289799268716	2.94272100745745	2.96898172990082	3.03679985505507	2.99976987264675	2.99270863762222	2.7867092757612	2.2220056739957	2.91331661647387	2.94377665000342	3.04101267299818	2.9929160835671	2.97639956976517	2.9939535290048	2.97430341774998	3.41373679556106	2.97677840295847	2.96301969431804	2.95171172341806	2.95747959645733	3.02524467409705	2.94415133098375	2.93684721885773	2.99935404506448	2.9819751094608	3.03890553400093	2.95092696658258	3.06687255364799	2.98835559269243	3.00543101395109	2.98752715944154
1	202584523	202584523	2.96425223584832	3.01101903525137	2.99778515417242	3.10639161501085	3.02282214300385	3.01493942415911	3.01436021461999	2.98752715944154	2.98963263094062	3.0445981629773	2.98794134735568	2.99647890090142	2.97536820701204	2.98600985122261	2.99229378886713	2.98318165123184	3.01289799268716	2.94272100745745	2.96898172990082	3.03679985505507	2.99976987264675	2.99270863762222	2.7867092757612	2.2220056739957	2.91331661647387	2.94377665000342	3.04101267299818	2.9929160835671	2.97639956976517	2.9939535290048	2.97430341774998	3.41373679556106	2.97677840295847	2.96301969431804	2.95171172341806	2.95747959645733	3.02524467409705	2.94415133098375	2.93684721885773	2.99935404506448	2.9819751094608	3.03890553400093	2.95092696658258	3.06687255364799	2.98835559269243	3.00543101395109	2.98752715944154
1	203140598	203140598	2.96425223584832	3.01101903525137	2.99778515417242	3.10639161501085	3.02282214300385	3.01493942415911	3.01436021461999	2.98752715944154	2.98963263094062	3.0445981629773	2.98794134735568	2.99647890090142	2.97536820701204	2.98600985122261	2.99229378886713	2.98318165123184	3.01289799268716	2.94272100745745	2.96898172990082	3.03679985505507	2.99976987264675	2.99270863762222	2.7867092757612	2.2220056739957	2.91331661647387	2.94377665000342	3.04101267299818	2.9929160835671	2.97639956976517	2.9939535290048	2.97430341774998	3.41373679556106	2.97677840295847	2.96301969431804	2.95171172341806	2.95747959645733	3.02524467409705	2.94415133098375	2.93684721885773	2.99935404506448	2.9819751094608	3.03890553400093	2.95092696658258	3.06687255364799	2.98835559269243	3.00543101395109	2.98752715944154
1	203696988	203696988	2.96425223584832	3.01101903525137	2.99778515417242	3.10639161501085	3.02282214300385	3.01493942415911	3.01436021461999	2.98752715944154	2.98963263094062	3.0445981629773	2.98794134735568	2.99647890090142	2.97536820701204	2.98600985122261	2.99229378886713	2.98318165123184	3.01289799268716	2.94272100745745	2.96898172990082	3.03679985505507	2.99976987264675	2.99270863762222	2.7867092757612	2.2220056739957	2.91331661647387	2.94377665000342	3.04101267299818	2.9929160835671	2.97639956976517	2.9939535290048	2.97430341774998	3.41373679556106	2.97677840295847	2.96301969431804	2.95171172341806	2.95747959645733	3.02524467409705	2.94415133098375	2.93684721885773	2.99935404506448	2.9819751094608	3.03890553400093	2.95092696658258	3.06687255364799	2.98835559269243	3.00543101395109	2.98752715944154
1	204271279	204271279	2.96425223584832	3.01101903525137	2.99778515417242	3.10639161501085	3.02282214300385	3.01493942415911	3.01436021461999	2.98752715944154	2.98963263094062	3.0445981629773	2.98794134735568	2.99647890090142	2.97536820701204	2.98600985122261	2.99229378886713	2.98318165123184	3.01289799268716	2.94272100745745	2.96898172990082	3.03679985505507	2.99976987264675	2.99270863762222	2.7867092757612	2.2220056739957	2.91331661647387	2.94377665000342	3.04101267299818	2.9929160835671	2.97639956976517	2.9939535290048	2.97430341774998	3.41373679556106	2.97677840295847	2.96301969431804	2.95171172341806	2.95747959645733	3.02524467409705	2.94415133098375	2.93684721885773	2.99935404506448	2.9819751094608	3.03890553400093	2.95092696658258	3.06687255364799	2.98835559269243	3.00543101395109	2.98752715944154
1	204806017	204806017	2.96425223584832	3.01101903525137	2.99778515417242	3.10639161501085	3.02282214300385	3.01493942415911	3.01436021461999	2.98752715944154	2.98963263094062	3.0445981629773	2.98794134735568	2.99647890090142	2.97536820701204	2.98600985122261	2.99229378886713	2.98318165123184	3.01289799268716	2.94272100745745	2.96898172990082	3.03679985505507	2.99976987264675	2.99270863762222	2.7867092757612	2.2220056739957	2.91331661647387	2.94377665000342	3.04101267299818	2.9929160835671	2.97639956976517	2.9939535290048	2.97430341774998	2.8979820475407	2.97677840295847	2.96301969431804	2.95171172341806	2.95747959645733	3.02524467409705	2.94415133098375	2.93684721885773	2.99935404506448	2.9819751094608	3.03890553400093	2.95092696658258	3.06687255364799	2.98835559269243	3.00543101395109	2.98752715944154
1	205348127	205348127	2.96425223584832	3.01101903525137	2.99778515417242	3.10639161501085	3.02282214300385	3.01493942415911	3.01436021461999	2.98752715944154	2.98963263094062	3.0445981629773	2.98794134735568	2.99647890090142	2.97536820701204	2.98600985122261	2.99229378886713	2.98318165123184	3.01289799268716	2.94272100745745	2.96898172990082	3.03679985505507	2.99976987264675	2.99270863762222	2.7867092757612	2.2220056739957	2.91331661647387	2.94377665000342	3.04101267299818	2.9929160835671	2.97639956976517	2.9939535290048	2.97430341774998	2.8979820475407	2.97677840295847	2.96301969431804	2.95171172341806	2.95747959645733	3.02524467409705	2.94415133098375	2.93684721885773	2.99935404506448	2.9819751094608	3.03890553400093	2.95092696658258	3.06687255364799	2.98835559269243	3.00543101395109	2.98752715944154
1	205915792	205915792	2.96425223584832	3.01101903525137	2.99778515417242	3.10639161501085	3.02282214300385	3.01493942415911	3.01436021461999	2.98752715944154	2.98963263094062	3.0445981629773	2.98794134735568	2.99647890090142	2.97536820701204	2.98600985122261	2.99229378886713	2.98318165123184	3.01289799268716	2.94272100745745	2.96898172990082	3.03679985505507	2.99976987264675	2.99270863762222	2.7867092757612	2.61219482405884	2.91331661647387	2.94377665000342	3.04101267299818	2.9929160835671	2.97639956976517	2.9939535290048	2.97430341774998	2.8979820475407	2.97677840295847	2.96301969431804	2.95171172341806	2.95747959645733	3.02524467409705	2.94415133098375	2.93684721885773	2.99935404506448	2.9819751094608	3.03890553400093	2.95092696658258	3.06687255364799	2.98835559269243	3.00543101395109	2.98752715944154
1	206941459	206941459	2.96425223584832	3.01101903525137	2.99778515417242	3.10639161501085	3.02282214300385	3.01493942415911	3.01436021461999	2.98752715944154	2.98963263094062	3.0445981629773	2.98794134735568	2.99647890090142	2.97536820701204	2.98600985122261	2.99229378886713	2.98318165123184	3.01289799268716	2.94272100745745	2.96898172990082	3.03679985505507	2.99976987264675	2.99270863762222	2.7867092757612	2.61219482405884	2.91331661647387	2.94377665000342	3.04101267299818	2.9929160835671	2.97639956976517	2.9939535290048	2.97430341774998	2.8979820475407	2.97677840295847	2.96301969431804	2.95171172341806	2.95747959645733	3.02524467409705	2.94415133098375	2.93684721885773	2.99935404506448	2.9819751094608	3.03890553400093	2.95092696658258	3.06687255364799	2.98835559269243	3.00543101395109	2.98752715944154
1	207480087	207480087	2.96425223584832	3.01101903525137	2.99778515417242	3.10639161501085	3.02282214300385	3.01493942415911	3.01436021461999	2.98752715944154	2.98963263094062	3.0445981629773	2.98794134735568	2.99647890090142	2.97536820701204	2.98600985122261	2.99229378886713	2.98318165123184	3.01289799268716	2.94272100745745	2.96898172990082	3.03679985505507	2.99976987264675	2.99270863762222	2.7867092757612	2.61219482405884	2.91331661647387	2.94377665000342	3.04101267299818	2.9929160835671	2.97639956976517	2.9939535290048	2.97430341774998	2.8979820475407	2.97677840295847	2.96301969431804	2.95171172341806	2.95747959645733	3.02524467409705	2.94415133098375	2.93684721885773	2.99935404506448	2.9819751094608	3.03890553400093	2.95092696658258	3.06687255364799	2.98835559269243	3.00543101395109	2.98752715944154
1	208090090	208090090	2.96425223584832	3.01101903525137	2.99778515417242	3.10639161501085	3.02282214300385	3.01493942415911	3.01436021461999	2.98752715944154	2.98963263094062	3.0445981629773	2.98794134735568	2.99647890090142	2.97536820701204	2.98600985122261	2.99229378886713	2.98318165123184	3.01289799268716	2.94272100745745	2.96898172990082	3.03679985505507	2.99976987264675	2.99270863762222	2.7867092757612	2.61219482405884	2.91331661647387	2.94377665000342	3.04101267299818	2.9929160835671	2.97639956976517	2.9939535290048	2.97430341774998	2.8979820475407	2.97677840295847	2.96301969431804	2.95171172341806	2.95747959645733	3.02524467409705	2.94415133098375	2.93684721885773	2.99935404506448	2.9819751094608	3.03890553400093	2.95092696658258	3.06687255364799	2.98835559269243	3.00543101395109	2.98752715944154
1	208603812	208603812	2.96425223584832	3.01101903525137	2.99778515417242	3.10639161501085	3.02282214300385	3.01493942415911	3.01436021461999	2.98752715944154	2.98963263094062	3.0445981629773	2.98794134735568	2.99647890090142	2.97536820701204	2.98600985122261	2.99229378886713	2.98318165123184	3.01289799268716	2.94272100745745	2.96898172990082	3.03679985505507	2.99976987264675	2.99270863762222	2.7867092757612	2.61219482405884	2.91331661647387	2.94377665000342	3.04101267299818	2.9929160835671	2.97639956976517	2.9939535290048	2.97430341774998	2.8979820475407	2.97677840295847	2.96301969431804	2.95171172341806	2.95747959645733	3.02524467409705	2.94415133098375	2.93684721885773	2.99935404506448	2.9819751094608	3.03890553400093	2.95092696658258	3.06687255364799	2.98835559269243	2.57427328875975	2.98752715944154
1	209136854	209136854	2.96425223584832	3.01101903525137	2.99778515417242	3.10639161501085	3.02282214300385	3.01493942415911	3.01436021461999	2.98752715944154	2.98963263094062	3.0445981629773	2.98794134735568	2.99647890090142	2.97536820701204	2.98600985122261	2.99229378886713	2.98318165123184	3.01289799268716	2.94272100745745	2.96898172990082	3.03679985505507	2.99976987264675	2.99270863762222	2.7867092757612	2.61219482405884	2.91331661647387	2.94377665000342	3.04101267299818	2.9929160835671	2.97639956976517	2.9939535290048	2.97430341774998	2.8979820475407	2.97677840295847	2.96301969431804	2.95171172341806	2.95747959645733	3.02524467409705	2.94415133098375	2.93684721885773	2.99935404506448	2.9819751094608	3.03890553400093	2.95092696658258	3.06687255364799	2.98835559269243	2.57427328875975	2.98752715944154
1	209675409	209675409	2.96425223584832	3.01101903525137	2.99778515417242	3.10639161501085	3.02282214300385	3.01493942415911	3.01436021461999	2.98752715944154	2.98963263094062	3.0445981629773	2.98794134735568	2.99647890090142	2.97536820701204	2.98600985122261	2.99229378886713	2.98318165123184	3.01289799268716	2.94272100745745	2.96898172990082	3.03679985505507	2.99976987264675	2.99270863762222	2.7867092757612	2.61219482405884	2.91331661647387	2.94377665000342	3.04101267299818	2.9929160835671	2.97639956976517	2.9939535290048	2.97430341774998	2.8979820475407	2.97677840295847	2.96301969431804	2.95171172341806	2.95747959645733	3.02524467409705	2.94415133098375	2.93684721885773	2.99935404506448	2.9819751094608	3.03890553400093	2.95092696658258	3.06687255364799	2.98835559269243	2.57427328875975	2.98752715944154
1	210209516	210209516	2.96425223584832	3.01101903525137	2.99778515417242	3.10639161501085	3.02282214300385	3.01493942415911	3.01436021461999	2.98752715944154	2.98963263094062	3.0445981629773	2.98794134735568	2.99647890090142	2.97536820701204	2.98600985122261	2.99229378886713	2.98318165123184	3.01289799268716	2.94272100745745	2.96898172990082	3.03679985505507	2.99976987264675	2.99270863762222	2.7867092757612	2.61219482405884	2.91331661647387	2.94377665000342	3.04101267299818	2.9929160835671	2.97639956976517	2.9939535290048	2.97430341774998	2.8979820475407	2.97677840295847	2.96301969431804	2.95171172341806	2.95747959645733	3.02524467409705	2.94415133098375	2.93684721885773	2.99935404506448	2.9819751094608	3.03890553400093	2.95092696658258	3.06687255364799	2.98835559269243	2.57427328875975	2.98752715944154
1	210753871	210753871	2.96425223584832	3.01101903525137	2.99778515417242	3.10639161501085	3.02282214300385	3.01493942415911	3.01436021461999	2.98752715944154	2.98963263094062	3.0445981629773	2.98794134735568	2.99647890090142	2.97536820701204	2.98600985122261	2.99229378886713	2.98318165123184	3.01289799268716	2.94272100745745	2.96898172990082	3.03679985505507	2.99976987264675	2.99270863762222	2.7867092757612	2.61219482405884	2.91331661647387	2.94377665000342	3.04101267299818	2.9929160835671	2.97639956976517	2.9939535290048	2.97430341774998	2.8979820475407	2.97677840295847	2.96301969431804	2.95171172341806	2.95747959645733	3.02524467409705	2.94415133098375	2.93684721885773	2.99935404506448	2.9819751094608	3.03890553400093	2.95092696658258	3.06687255364799	2.98835559269243	2.57427328875975	2.98752715944154
1	211323557	211323557	2.96425223584832	3.01101903525137	2.99778515417242	3.10639161501085	3.02282214300385	3.01493942415911	3.01436021461999	2.98752715944154	2.98963263094062	3.0445981629773	2.98794134735568	2.99647890090142	2.97536820701204	2.98600985122261	2.99229378886713	2.98318165123184	3.01289799268716	2.94272100745745	2.96898172990082	3.03679985505507	2.99976987264675	2.99270863762222	2.7867092757612	2.61219482405884	2.91331661647387	2.94377665000342	3.04101267299818	2.9929160835671	2.97639956976517	2.9939535290048	2.97430341774998	2.8979820475407	2.97677840295847	2.96301969431804	2.95171172341806	2.95747959645733	3.02524467409705	2.94415133098375	2.93684721885773	2.99935404506448	2.9819751094608	3.03890553400093	2.95092696658258	3.06687255364799	2.98835559269243	2.57427328875975	2.98752715944154
1	211903097	211903097	2.96425223584832	3.01101903525137	2.99778515417242	3.10639161501085	3.02282214300385	3.01493942415911	3.01436021461999	2.98752715944154	2.98963263094062	3.0445981629773	2.98794134735568	2.99647890090142	2.97536820701204	2.98600985122261	2.99229378886713	2.98318165123184	3.01289799268716	2.94272100745745	2.96898172990082	3.03679985505507	2.99976987264675	2.99270863762222	2.7867092757612	2.61219482405884	2.91331661647387	2.94377665000342	3.04101267299818	2.9929160835671	2.97639956976517	2.9939535290048	2.97430341774998	2.8979820475407	2.97677840295847	2.96301969431804	2.95171172341806	2.95747959645733	3.02524467409705	2.94415133098375	2.93684721885773	2.99935404506448	2.9819751094608	3.03890553400093	2.95092696658258	3.06687255364799	2.98835559269243	2.57427328875975	2.98752715944154
1	212462719	212462719	2.96425223584832	3.01101903525137	2.99778515417242	3.10639161501085	3.02282214300385	3.01493942415911	3.01436021461999	2.98752715944154	2.98963263094062	3.0445981629773	2.98794134735568	2.99647890090142	2.97536820701204	2.98600985122261	2.99229378886713	2.98318165123184	3.01289799268716	2.94272100745745	2.96898172990082	3.03679985505507	2.99976987264675	2.99270863762222	2.7867092757612	2.61219482405884	2.91331661647387	2.94377665000342	3.04101267299818	2.9929160835671	2.97639956976517	2.9939535290048	2.97430341774998	2.8979820475407	2.97677840295847	2.96301969431804	2.95171172341806	2.95747959645733	3.02524467409705	2.94415133098375	2.93684721885773	2.99935404506448	2.9819751094608	3.03890553400093	2.95092696658258	3.06687255364799	2.98835559269243	2.57427328875975	2.98752715944154
1	213030587	213030587	2.96425223584832	3.01101903525137	2.99778515417242	3.10639161501085	3.02282214300385	3.01493942415911	3.01436021461999	2.98752715944154	2.98963263094062	3.0445981629773	2.98794134735568	2.99647890090142	2.97536820701204	2.98600985122261	2.99229378886713	2.98318165123184	3.01289799268716	2.94272100745745	2.96898172990082	3.03679985505507	2.99976987264675	2.99270863762222	2.7867092757612	2.61219482405884	2.91331661647387	2.94377665000342	3.04101267299818	2.9929160835671	2.97639956976517	2.9939535290048	2.97430341774998	2.8979820475407	2.97677840295847	2.96301969431804	2.95171172341806	2.95747959645733	3.02524467409705	2.94415133098375	2.93684721885773	2.99935404506448	2.9819751094608	3.03890553400093	2.95092696658258	3.06687255364799	2.98835559269243	2.57427328875975	2.98752715944154
1	213593663	213593663	2.96425223584832	3.01101903525137	2.99778515417242	3.10639161501085	3.02282214300385	3.01493942415911	3.01436021461999	2.98752715944154	2.98963263094062	3.0445981629773	2.98794134735568	2.99647890090142	2.97536820701204	2.98600985122261	2.99229378886713	2.98318165123184	3.01289799268716	2.94272100745745	2.96898172990082	3.03679985505507	2.99976987264675	2.99270863762222	2.7867092757612	2.61219482405884	2.91331661647387	2.94377665000342	3.04101267299818	2.9929160835671	2.97639956976517	2.9939535290048	2.97430341774998	2.8979820475407	2.97677840295847	2.96301969431804	2.95171172341806	2.95747959645733	3.02524467409705	2.94415133098375	2.93684721885773	2.99935404506448	2.9819751094608	3.03890553400093	2.95092696658258	3.06687255364799	2.98835559269243	2.57427328875975	2.98752715944154
1	214127585	214127585	2.96425223584832	3.01101903525137	2.99778515417242	3.10639161501085	3.02282214300385	3.01493942415911	3.01436021461999	2.98752715944154	2.98963263094062	3.0445981629773	2.98794134735568	2.99647890090142	2.97536820701204	2.98600985122261	2.99229378886713	2.98318165123184	3.01289799268716	2.94272100745745	2.96898172990082	3.03679985505507	2.99976987264675	2.99270863762222	2.7867092757612	2.61219482405884	2.91331661647387	2.94377665000342	3.04101267299818	2.9929160835671	2.97639956976517	2.9939535290048	2.97430341774998	2.8979820475407	2.97677840295847	2.96301969431804	2.95171172341806	2.95747959645733	3.02524467409705	2.94415133098375	2.93684721885773	2.99935404506448	2.9819751094608	3.03890553400093	2.95092696658258	3.06687255364799	2.98835559269243	2.57427328875975	2.98752715944154
1	214652073	214652073	2.96425223584832	3.01101903525137	2.99778515417242	3.62640415202611	3.02282214300385	3.01493942415911	3.01436021461999	2.98752715944154	2.98963263094062	3.0445981629773	2.98794134735568	2.99647890090142	2.97536820701204	2.98600985122261	2.99229378886713	2.98318165123184	3.01289799268716	2.94272100745745	2.96898172990082	3.03679985505507	2.99976987264675	2.99270863762222	2.7867092757612	2.61219482405884	2.91331661647387	2.94377665000342	3.04101267299818	2.9929160835671	2.97639956976517	2.9939535290048	2.97430341774998	2.8979820475407	2.97677840295847	2.96301969431804	2.95171172341806	2.95747959645733	3.02524467409705	2.94415133098375	2.93684721885773	2.99935404506448	2.9819751094608	3.03890553400093	2.95092696658258	3.06687255364799	2.98835559269243	2.57427328875975	2.98752715944154
1	215199454	215199454	2.96425223584832	3.01101903525137	2.99778515417242	3.62640415202611	3.02282214300385	3.01493942415911	3.01436021461999	2.98752715944154	2.98963263094062	3.0445981629773	2.98794134735568	2.99647890090142	2.97536820701204	2.98600985122261	2.99229378886713	2.98318165123184	3.01289799268716	2.94272100745745	2.96898172990082	3.03679985505507	2.99976987264675	2.99270863762222	2.7867092757612	2.61219482405884	2.91331661647387	2.94377665000342	3.04101267299818	2.9929160835671	2.97639956976517	2.9939535290048	2.97430341774998	2.8979820475407	2.97677840295847	2.96301969431804	2.95171172341806	2.95747959645733	3.02524467409705	2.94415133098375	2.93684721885773	2.99935404506448	2.9819751094608	3.03890553400093	2.95092696658258	3.06687255364799	2.98835559269243	2.57427328875975	2.98752715944154
1	215740043	215740043	2.96425223584832	2.20343116646953	2.99778515417242	3.62640415202611	3.02282214300385	3.01493942415911	3.01436021461999	2.98752715944154	2.98963263094062	3.0445981629773	2.98794134735568	2.99647890090142	2.97536820701204	2.98600985122261	2.99229378886713	2.98318165123184	3.01289799268716	2.94272100745745	2.96898172990082	3.03679985505507	2.99976987264675	2.99270863762222	2.7867092757612	2.61219482405884	2.91331661647387	2.94377665000342	3.04101267299818	2.9929160835671	2.97639956976517	2.9939535290048	2.97430341774998	2.8979820475407	2.97677840295847	2.96301969431804	2.95171172341806	2.95747959645733	3.02524467409705	2.94415133098375	2.93684721885773	2.99935404506448	2.9819751094608	3.03890553400093	2.95092696658258	3.06687255364799	2.98835559269243	2.57427328875975	2.98752715944154
1	216273765	216273765	2.96425223584832	2.20343116646953	2.99778515417242	3.62640415202611	3.02282214300385	3.01493942415911	3.01436021461999	2.98752715944154	2.98963263094062	3.0445981629773	2.98794134735568	2.99647890090142	2.97536820701204	2.98600985122261	2.99229378886713	2.98318165123184	3.01289799268716	2.94272100745745	2.96898172990082	3.03679985505507	2.99976987264675	2.99270863762222	2.7867092757612	2.61219482405884	2.91331661647387	2.94377665000342	3.04101267299818	2.9929160835671	2.97639956976517	2.9939535290048	2.97430341774998	2.8979820475407	2.97677840295847	2.96301969431804	2.95171172341806	2.95747959645733	3.02524467409705	2.94415133098375	2.93684721885773	2.99935404506448	2.9819751094608	3.03890553400093	2.95092696658258	3.06687255364799	2.98835559269243	2.57427328875975	2.98752715944154
1	216801060	216801060	2.96425223584832	2.20343116646953	2.99778515417242	3.62640415202611	3.02282214300385	3.01493942415911	3.01436021461999	2.98752715944154	2.98963263094062	3.0445981629773	2.98794134735568	2.99647890090142	2.97536820701204	2.98600985122261	2.99229378886713	2.98318165123184	3.01289799268716	2.94272100745745	2.96898172990082	3.03679985505507	2.99976987264675	2.99270863762222	2.7867092757612	2.61219482405884	2.91331661647387	2.94377665000342	3.04101267299818	2.9929160835671	3.74968191063836	2.9939535290048	2.97430341774998	2.8979820475407	2.97677840295847	2.96301969431804	2.95171172341806	2.95747959645733	3.02524467409705	2.94415133098375	2.93684721885773	2.99935404506448	2.9819751094608	3.03890553400093	2.95092696658258	3.06687255364799	2.98835559269243	2.57427328875975	2.98752715944154
1	217315246	217315246	2.96425223584832	2.20343116646953	2.99778515417242	3.62640415202611	3.02282214300385	3.01493942415911	3.01436021461999	2.98752715944154	2.98963263094062	3.0445981629773	2.98794134735568	2.99647890090142	2.97536820701204	2.98600985122261	2.99229378886713	2.98318165123184	3.01289799268716	2.94272100745745	2.96898172990082	3.03679985505507	2.99976987264675	2.99270863762222	2.7867092757612	2.61219482405884	2.91331661647387	2.94377665000342	3.04101267299818	2.9929160835671	3.74968191063836	2.9939535290048	2.97430341774998	2.8979820475407	2.97677840295847	2.96301969431804	2.95171172341806	2.95747959645733	3.02524467409705	2.94415133098375	2.93684721885773	2.99935404506448	2.9819751094608	3.03890553400093	2.95092696658258	3.06687255364799	2.98835559269243	2.57427328875975	2.98752715944154
1	217851577	217851577	2.96425223584832	2.20343116646953	2.99778515417242	3.62640415202611	3.02282214300385	3.01493942415911	3.01436021461999	2.98752715944154	2.98963263094062	3.0445981629773	2.98794134735568	2.99647890090142	2.97536820701204	2.98600985122261	2.99229378886713	2.98318165123184	3.01289799268716	2.94272100745745	2.96898172990082	3.03679985505507	2.99976987264675	2.99270863762222	2.7867092757612	2.61219482405884	2.91331661647387	2.94377665000342	3.04101267299818	2.9929160835671	3.74968191063836	2.9939535290048	2.97430341774998	2.8979820475407	2.97677840295847	2.96301969431804	2.95171172341806	2.95747959645733	3.02524467409705	2.94415133098375	2.93684721885773	2.99935404506448	2.9819751094608	3.03890553400093	2.95092696658258	3.06687255364799	2.98835559269243	2.57427328875975	2.98752715944154
1	218390083	218390083	2.96425223584832	2.20343116646953	2.99778515417242	3.62640415202611	3.02282214300385	3.01493942415911	3.01436021461999	2.98752715944154	2.98963263094062	3.0445981629773	2.98794134735568	2.99647890090142	2.97536820701204	2.98600985122261	2.99229378886713	2.98318165123184	3.01289799268716	2.94272100745745	2.96898172990082	3.03679985505507	2.99976987264675	2.99270863762222	2.7867092757612	2.61219482405884	2.91331661647387	2.94377665000342	3.04101267299818	2.9929160835671	3.74968191063836	2.9939535290048	2.97430341774998	2.8979820475407	2.97677840295847	2.96301969431804	2.95171172341806	2.95747959645733	3.02524467409705	2.94415133098375	2.93684721885773	2.99935404506448	2.9819751094608	3.03890553400093	2.95092696658258	3.06687255364799	2.98835559269243	2.57427328875975	2.98752715944154
1	218933669	218933669	2.96425223584832	2.20343116646953	2.99778515417242	3.62640415202611	3.02282214300385	3.01493942415911	3.01436021461999	2.98752715944154	2.98963263094062	3.0445981629773	2.98794134735568	2.99647890090142	2.97536820701204	2.98600985122261	2.99229378886713	2.98318165123184	3.01289799268716	2.94272100745745	2.96898172990082	3.03679985505507	2.99976987264675	2.99270863762222	2.7867092757612	2.61219482405884	2.91331661647387	2.94377665000342	3.04101267299818	2.9929160835671	3.74968191063836	2.9939535290048	2.97430341774998	2.8979820475407	2.97677840295847	2.96301969431804	2.95171172341806	2.95747959645733	3.02524467409705	2.94415133098375	2.93684721885773	2.99935404506448	2.9819751094608	3.03890553400093	2.95092696658258	3.06687255364799	2.98835559269243	2.57427328875975	2.98752715944154
1	219457932	219457932	2.96425223584832	2.20343116646953	2.99778515417242	3.62640415202611	3.02282214300385	3.01493942415911	3.01436021461999	2.98752715944154	2.98963263094062	3.0445981629773	2.98794134735568	2.99647890090142	2.97536820701204	2.98600985122261	2.99229378886713	2.98318165123184	3.01289799268716	2.94272100745745	1.98862081832213	3.03679985505507	2.99976987264675	2.99270863762222	2.7867092757612	2.61219482405884	2.91331661647387	2.94377665000342	3.04101267299818	2.9929160835671	3.74968191063836	2.9939535290048	2.97430341774998	2.8979820475407	2.97677840295847	2.96301969431804	2.95171172341806	2.95747959645733	3.02524467409705	2.94415133098375	2.93684721885773	2.99935404506448	2.9819751094608	3.03890553400093	2.95092696658258	3.06687255364799	2.98835559269243	2.57427328875975	2.98752715944154
1	220007585	220007585	2.96425223584832	2.20343116646953	2.99778515417242	3.62640415202611	3.02282214300385	3.01493942415911	3.01436021461999	2.98752715944154	2.98963263094062	3.0445981629773	2.98794134735568	2.99647890090142	2.97536820701204	2.98600985122261	2.99229378886713	2.98318165123184	3.01289799268716	2.94272100745745	1.98862081832213	3.03679985505507	2.99976987264675	2.99270863762222	2.7867092757612	2.61219482405884	2.91331661647387	2.94377665000342	3.04101267299818	2.9929160835671	3.74968191063836	2.9939535290048	2.97430341774998	2.8979820475407	2.97677840295847	2.96301969431804	2.95171172341806	2.95747959645733	3.02524467409705	2.94415133098375	2.93684721885773	2.99935404506448	2.9819751094608	3.03890553400093	2.95092696658258	3.06687255364799	2.98835559269243	3.64336593579713	2.98752715944154
1	220582350	220582350	2.96425223584832	2.20343116646953	2.99778515417242	3.62640415202611	3.02282214300385	3.01493942415911	3.01436021461999	2.98752715944154	2.98963263094062	3.0445981629773	2.98794134735568	2.99647890090142	2.97536820701204	2.98600985122261	2.99229378886713	2.98318165123184	3.01289799268716	2.94272100745745	1.98862081832213	3.03679985505507	2.99976987264675	2.99270863762222	2.7867092757612	2.61219482405884	2.91331661647387	2.94377665000342	3.04101267299818	2.9929160835671	3.74968191063836	2.9939535290048	2.97430341774998	2.8979820475407	2.97677840295847	2.96301969431804	2.95171172341806	2.95747959645733	3.02524467409705	2.94415133098375	2.93684721885773	2.99935404506448	2.9819751094608	3.03890553400093	2.95092696658258	3.06687255364799	2.98835559269243	3.64336593579713	2.98752715944154
1	221125133	221125133	2.96425223584832	2.20343116646953	2.99778515417242	3.62640415202611	3.02282214300385	3.01493942415911	3.01436021461999	2.98752715944154	2.98963263094062	3.0445981629773	2.98794134735568	2.99647890090142	2.97536820701204	2.98600985122261	2.99229378886713	2.98318165123184	3.01289799268716	2.94272100745745	1.98862081832213	3.03679985505507	2.99976987264675	2.99270863762222	2.7867092757612	2.61219482405884	2.91331661647387	2.94377665000342	3.04101267299818	2.9929160835671	3.74968191063836	2.9939535290048	2.97430341774998	2.8979820475407	2.97677840295847	2.96301969431804	2.95171172341806	2.95747959645733	3.02524467409705	2.94415133098375	2.93684721885773	2.99935404506448	2.9819751094608	3.03890553400093	2.95092696658258	3.06687255364799	2.98835559269243	3.64336593579713	2.98752715944154
1	221665670	221665670	2.96425223584832	2.20343116646953	2.99778515417242	3.62640415202611	3.02282214300385	3.01493942415911	3.01436021461999	2.98752715944154	2.98963263094062	3.0445981629773	2.98794134735568	2.99647890090142	2.97536820701204	2.98600985122261	2.99229378886713	2.98318165123184	3.01289799268716	2.94272100745745	1.98862081832213	3.03679985505507	2.99976987264675	2.99270863762222	2.7867092757612	2.61219482405884	2.91331661647387	2.94377665000342	3.04101267299818	2.9929160835671	3.74968191063836	2.9939535290048	2.97430341774998	2.8979820475407	2.97677840295847	2.96301969431804	2.95171172341806	2.95747959645733	3.02524467409705	2.94415133098375	2.93684721885773	2.99935404506448	2.9819751094608	3.03890553400093	2.95092696658258	3.06687255364799	2.98835559269243	3.64336593579713	2.98752715944154
1	222196518	222196518	2.96425223584832	2.20343116646953	2.99778515417242	3.62640415202611	3.02282214300385	3.01493942415911	3.01436021461999	2.98752715944154	2.98963263094062	3.0445981629773	2.98794134735568	2.99647890090142	2.97536820701204	2.98600985122261	2.99229378886713	2.98318165123184	3.01289799268716	2.94272100745745	2.89962878400969	3.03679985505507	2.99976987264675	2.99270863762222	2.7867092757612	2.61219482405884	2.91331661647387	2.94377665000342	3.04101267299818	2.9929160835671	3.74968191063836	2.9939535290048	2.97430341774998	2.8979820475407	2.97677840295847	2.96301969431804	2.95171172341806	2.95747959645733	3.02524467409705	2.94415133098375	2.93684721885773	2.99935404506448	2.9819751094608	3.03890553400093	2.95092696658258	3.06687255364799	2.98835559269243	3.64336593579713	2.98752715944154
1	222780181	222780181	2.96425223584832	2.20343116646953	2.99778515417242	3.62640415202611	3.02282214300385	3.01493942415911	3.01436021461999	2.98752715944154	2.98963263094062	3.0445981629773	2.98794134735568	2.99647890090142	2.97536820701204	2.98600985122261	2.99229378886713	2.98318165123184	3.01289799268716	2.94272100745745	2.89962878400969	3.03679985505507	2.99976987264675	2.99270863762222	2.7867092757612	2.61219482405884	2.91331661647387	2.94377665000342	3.04101267299818	2.9929160835671	2.95727460669743	2.9939535290048	2.97430341774998	2.8979820475407	2.97677840295847	2.96301969431804	2.95171172341806	2.95747959645733	3.02524467409705	2.94415133098375	2.93684721885773	2.99935404506448	2.9819751094608	3.03890553400093	2.95092696658258	3.06687255364799	2.98835559269243	3.64336593579713	2.98752715944154
1	223333671	223333671	2.96425223584832	2.20343116646953	2.99778515417242	3.62640415202611	3.02282214300385	3.01493942415911	3.01436021461999	2.98752715944154	2.98963263094062	3.0445981629773	2.98794134735568	2.99647890090142	2.97536820701204	2.98600985122261	2.99229378886713	2.98318165123184	3.01289799268716	2.94272100745745	2.89962878400969	3.03679985505507	2.99976987264675	2.99270863762222	2.7867092757612	2.61219482405884	2.91331661647387	2.94377665000342	3.04101267299818	2.9929160835671	2.95727460669743	2.9939535290048	2.97430341774998	2.8979820475407	2.97677840295847	2.96301969431804	2.95171172341806	2.95747959645733	3.02524467409705	2.94415133098375	2.93684721885773	2.99935404506448	2.9819751094608	3.03890553400093	2.95092696658258	3.06687255364799	2.98835559269243	3.64336593579713	2.98752715944154
1	223962622	223962622	2.96425223584832	2.20343116646953	2.99778515417242	3.62640415202611	3.02282214300385	3.01493942415911	3.01436021461999	2.98752715944154	2.98963263094062	3.0445981629773	2.98794134735568	2.99647890090142	2.97536820701204	2.98600985122261	2.99229378886713	2.98318165123184	3.01289799268716	2.94272100745745	2.89962878400969	3.03679985505507	2.99976987264675	2.99270863762222	2.7867092757612	2.61219482405884	2.91331661647387	2.94377665000342	3.04101267299818	2.9929160835671	2.95727460669743	2.9939535290048	2.97430341774998	2.8979820475407	2.97677840295847	2.96301969431804	2.95171172341806	2.95747959645733	3.02524467409705	2.94415133098375	2.93684721885773	2.99935404506448	2.9819751094608	3.03890553400093	2.95092696658258	3.06687255364799	2.98835559269243	3.64336593579713	2.98752715944154
1	224669215	224669215	2.96425223584832	2.20343116646953	2.99778515417242	3.62640415202611	3.02282214300385	3.01493942415911	3.01436021461999	2.98752715944154	2.98963263094062	3.0445981629773	2.98794134735568	2.99647890090142	2.97536820701204	2.98600985122261	2.99229378886713	2.98318165123184	3.01289799268716	2.94272100745745	2.89962878400969	3.03679985505507	2.99976987264675	2.99270863762222	2.7867092757612	2.61219482405884	2.91331661647387	2.94377665000342	3.04101267299818	2.9929160835671	2.95727460669743	2.9939535290048	2.97430341774998	2.8979820475407	2.97677840295847	2.96301969431804	2.95171172341806	2.95747959645733	3.02524467409705	2.94415133098375	2.93684721885773	2.99935404506448	2.9819751094608	3.03890553400093	2.95092696658258	3.06687255364799	2.98835559269243	3.64336593579713	2.98752715944154
1	225218729	225218729	2.96425223584832	2.20343116646953	2.99778515417242	3.62640415202611	3.02282214300385	3.01493942415911	3.01436021461999	2.98752715944154	2.98963263094062	3.0445981629773	2.98794134735568	2.99647890090142	2.97536820701204	2.98600985122261	2.99229378886713	2.98318165123184	3.01289799268716	2.94272100745745	2.0479325719817	3.03679985505507	2.99976987264675	2.99270863762222	2.7867092757612	2.61219482405884	2.91331661647387	2.94377665000342	3.04101267299818	2.9929160835671	2.95727460669743	2.9939535290048	2.97430341774998	2.8979820475407	2.97677840295847	2.96301969431804	2.95171172341806	2.95747959645733	3.02524467409705	2.94415133098375	2.93684721885773	2.99935404506448	2.9819751094608	3.03890553400093	2.95092696658258	3.06687255364799	2.98835559269243	3.64336593579713	2.98752715944154
1	225798513	225798513	2.96425223584832	2.20343116646953	2.99778515417242	3.62640415202611	3.02282214300385	3.01493942415911	3.01436021461999	2.98752715944154	2.98963263094062	3.0445981629773	2.98794134735568	2.99647890090142	2.97536820701204	2.98600985122261	2.99229378886713	2.98318165123184	3.01289799268716	2.94272100745745	2.0479325719817	3.03679985505507	2.99976987264675	2.99270863762222	2.7867092757612	2.61219482405884	2.91331661647387	2.94377665000342	3.04101267299818	2.9929160835671	2.95727460669743	2.9939535290048	2.97430341774998	2.8979820475407	2.97677840295847	2.96301969431804	2.95171172341806	2.95747959645733	3.02524467409705	2.94415133098375	2.93684721885773	2.99935404506448	2.9819751094608	3.03890553400093	2.95092696658258	3.06687255364799	2.98835559269243	3.64336593579713	2.98752715944154
1	226389464	226389464	2.96425223584832	2.20343116646953	2.99778515417242	3.62640415202611	3.02282214300385	3.01493942415911	3.01436021461999	2.98752715944154	2.98963263094062	3.0445981629773	2.98794134735568	2.99647890090142	2.97536820701204	2.98600985122261	2.99229378886713	2.98318165123184	3.01289799268716	2.94272100745745	2.0479325719817	3.03679985505507	2.99976987264675	2.99270863762222	2.12735750559453	3.14653175056594	2.91331661647387	2.94377665000342	3.04101267299818	2.9929160835671	2.95727460669743	2.9939535290048	2.97430341774998	2.8979820475407	2.97677840295847	2.96301969431804	2.95171172341806	2.95747959645733	3.02524467409705	2.94415133098375	2.93684721885773	2.99935404506448	2.9819751094608	3.03890553400093	2.95092696658258	3.06687255364799	2.98835559269243	3.64336593579713	2.98752715944154
1	226936983	226936983	2.96425223584832	2.20343116646953	2.99778515417242	3.62640415202611	3.02282214300385	3.01493942415911	3.01436021461999	2.98752715944154	2.98963263094062	3.0445981629773	2.98794134735568	2.99647890090142	2.97536820701204	2.98600985122261	2.99229378886713	2.98318165123184	3.01289799268716	2.94272100745745	2.0479325719817	3.03679985505507	2.99976987264675	2.99270863762222	2.12735750559453	3.14653175056594	2.91331661647387	2.94377665000342	3.04101267299818	2.9929160835671	2.95727460669743	2.9939535290048	2.97430341774998	2.8979820475407	2.97677840295847	2.96301969431804	2.95171172341806	2.95747959645733	3.02524467409705	2.94415133098375	2.93684721885773	2.99935404506448	2.9819751094608	3.03890553400093	2.95092696658258	3.06687255364799	2.98835559269243	3.64336593579713	2.98752715944154
1	227492636	227492636	2.96425223584832	2.20343116646953	2.99778515417242	3.62640415202611	3.02282214300385	3.01493942415911	3.01436021461999	2.98752715944154	2.98963263094062	3.0445981629773	2.98794134735568	2.99647890090142	2.97536820701204	2.98600985122261	2.99229378886713	2.98318165123184	3.01289799268716	2.94272100745745	2.0479325719817	3.03679985505507	2.99976987264675	2.99270863762222	2.12735750559453	3.14653175056594	2.91331661647387	2.94377665000342	3.04101267299818	2.9929160835671	2.95727460669743	2.9939535290048	2.97430341774998	2.8979820475407	2.97677840295847	2.96301969431804	2.95171172341806	2.95747959645733	3.02524467409705	2.94415133098375	2.93684721885773	2.99935404506448	2.9819751094608	3.03890553400093	2.95092696658258	3.06687255364799	2.98835559269243	3.64336593579713	2.98752715944154
1	228074772	228074772	2.96425223584832	2.20343116646953	2.99778515417242	3.62640415202611	3.02282214300385	3.01493942415911	3.01436021461999	2.98752715944154	2.98963263094062	3.0445981629773	2.98794134735568	2.99647890090142	2.97536820701204	2.98600985122261	2.99229378886713	2.98318165123184	3.01289799268716	2.94272100745745	2.0479325719817	3.03679985505507	2.99976987264675	2.99270863762222	2.12735750559453	3.14653175056594	2.91331661647387	2.94377665000342	3.04101267299818	2.9929160835671	2.95727460669743	2.9939535290048	2.97430341774998	2.8979820475407	2.97677840295847	2.96301969431804	2.95171172341806	2.95747959645733	3.02524467409705	2.94415133098375	2.93684721885773	2.99935404506448	2.9819751094608	3.03890553400093	2.95092696658258	3.06687255364799	2.98835559269243	3.64336593579713	2.98752715944154
1	228616664	228616664	2.96425223584832	2.20343116646953	2.99778515417242	3.62640415202611	3.02282214300385	3.01493942415911	3.01436021461999	2.98752715944154	2.98963263094062	3.0445981629773	2.98794134735568	2.99647890090142	2.97536820701204	2.98600985122261	2.99229378886713	2.98318165123184	3.01289799268716	2.94272100745745	2.0479325719817	3.03679985505507	2.99976987264675	2.99270863762222	2.12735750559453	3.14653175056594	2.91331661647387	2.94377665000342	3.04101267299818	2.9929160835671	2.95727460669743	2.9939535290048	2.97430341774998	2.8979820475407	2.97677840295847	2.96301969431804	2.95171172341806	2.95747959645733	3.02524467409705	2.94415133098375	2.93684721885773	2.99935404506448	2.9819751094608	3.03890553400093	2.95092696658258	3.06687255364799	2.98835559269243	3.64336593579713	2.98752715944154
1	229205320	229205320	2.96425223584832	2.20343116646953	2.99778515417242	3.62640415202611	3.02282214300385	3.01493942415911	3.01436021461999	2.98752715944154	2.98963263094062	3.0445981629773	2.98794134735568	2.99647890090142	2.97536820701204	2.98600985122261	2.99229378886713	2.98318165123184	3.01289799268716	2.94272100745745	2.0479325719817	3.03679985505507	2.99976987264675	2.99270863762222	2.12735750559453	3.14653175056594	2.91331661647387	2.94377665000342	3.04101267299818	2.9929160835671	2.95727460669743	2.9939535290048	2.97430341774998	2.8979820475407	2.97677840295847	2.96301969431804	2.95171172341806	2.95747959645733	3.02524467409705	2.94415133098375	2.93684721885773	2.99935404506448	2.9819751094608	3.03890553400093	2.95092696658258	3.06687255364799	2.98835559269243	3.64336593579713	2.98752715944154
1	229760926	229760926	2.96425223584832	2.20343116646953	2.99778515417242	3.62640415202611	3.02282214300385	3.01493942415911	3.01436021461999	2.98752715944154	2.98963263094062	3.0445981629773	2.98794134735568	2.99647890090142	2.97536820701204	2.98600985122261	2.99229378886713	2.98318165123184	3.01289799268716	2.94272100745745	3.02873058471833	3.03679985505507	2.99976987264675	2.99270863762222	2.12735750559453	3.14653175056594	2.91331661647387	2.94377665000342	3.04101267299818	2.9929160835671	2.95727460669743	2.9939535290048	2.97430341774998	2.8979820475407	2.97677840295847	2.96301969431804	2.95171172341806	2.95747959645733	3.02524467409705	2.94415133098375	2.93684721885773	2.99935404506448	2.9819751094608	3.03890553400093	2.95092696658258	3.06687255364799	2.98835559269243	3.64336593579713	2.98752715944154
1	230291982	230291982	2.96425223584832	2.20343116646953	2.99778515417242	2.92723732810401	3.02282214300385	3.01493942415911	3.01436021461999	2.98752715944154	2.98963263094062	3.0445981629773	2.98794134735568	2.99647890090142	2.97536820701204	2.98600985122261	2.99229378886713	2.98318165123184	3.01289799268716	2.94272100745745	3.02873058471833	3.03679985505507	2.99976987264675	2.99270863762222	2.12735750559453	3.14653175056594	2.91331661647387	2.94377665000342	3.04101267299818	2.9929160835671	2.95727460669743	2.9939535290048	2.97430341774998	2.8979820475407	2.97677840295847	2.96301969431804	2.95171172341806	2.95747959645733	3.02524467409705	2.94415133098375	2.93684721885773	2.99935404506448	2.9819751094608	3.03890553400093	2.95092696658258	3.06687255364799	2.98835559269243	3.64336593579713	2.98752715944154
1	230833226	230833226	2.96425223584832	2.20343116646953	2.99778515417242	2.92723732810401	3.02282214300385	3.01493942415911	3.01436021461999	2.98752715944154	2.98963263094062	3.0445981629773	2.98794134735568	2.99647890090142	2.97536820701204	2.98600985122261	2.99229378886713	2.98318165123184	3.01289799268716	2.94272100745745	3.02873058471833	3.03679985505507	2.99976987264675	2.99270863762222	2.12735750559453	3.14653175056594	2.91331661647387	2.94377665000342	3.04101267299818	2.9929160835671	2.95727460669743	2.9939535290048	2.97430341774998	2.8979820475407	2.97677840295847	2.96301969431804	2.95171172341806	2.95747959645733	3.02524467409705	2.94415133098375	2.93684721885773	2.99935404506448	2.9819751094608	3.03890553400093	2.95092696658258	3.06687255364799	2.98835559269243	3.64336593579713	2.98752715944154
1	231371288	231371288	2.96425223584832	2.20343116646953	2.99778515417242	2.92723732810401	3.02282214300385	3.01493942415911	3.01436021461999	2.98752715944154	2.98963263094062	3.0445981629773	2.98794134735568	2.99647890090142	2.97536820701204	2.98600985122261	2.99229378886713	2.98318165123184	3.01289799268716	2.94272100745745	3.02873058471833	3.03679985505507	2.99976987264675	2.99270863762222	2.86068867723695	3.14653175056594	2.91331661647387	2.94377665000342	3.04101267299818	2.9929160835671	2.95727460669743	2.9939535290048	2.97430341774998	2.8979820475407	2.97677840295847	2.96301969431804	2.95171172341806	2.95747959645733	3.02524467409705	2.94415133098375	2.93684721885773	2.99935404506448	2.9819751094608	3.03890553400093	2.95092696658258	3.06687255364799	2.98835559269243	2.89120700167342	2.98752715944154
1	231929655	231929655	2.96425223584832	2.20343116646953	2.99778515417242	2.92723732810401	3.02282214300385	3.01493942415911	3.01436021461999	2.98752715944154	2.98963263094062	3.0445981629773	2.98794134735568	2.99647890090142	2.97536820701204	2.98600985122261	2.99229378886713	2.98318165123184	3.01289799268716	2.94272100745745	3.02873058471833	3.03679985505507	2.99976987264675	2.99270863762222	2.86068867723695	3.14653175056594	2.91331661647387	2.94377665000342	3.04101267299818	2.9929160835671	2.95727460669743	2.9939535290048	2.97430341774998	2.8979820475407	2.97677840295847	2.96301969431804	2.95171172341806	2.95747959645733	3.02524467409705	2.94415133098375	2.93684721885773	2.99935404506448	2.9819751094608	3.03890553400093	2.95092696658258	3.06687255364799	2.98835559269243	2.89120700167342	2.98752715944154
1	232482890	232482890	2.96425223584832	2.20343116646953	2.99778515417242	2.92723732810401	3.02282214300385	3.01493942415911	3.01436021461999	2.98752715944154	2.98963263094062	3.0445981629773	2.98794134735568	2.99647890090142	2.97536820701204	2.98600985122261	2.99229378886713	2.98318165123184	3.01289799268716	2.94272100745745	3.02873058471833	3.03679985505507	2.99976987264675	2.99270863762222	2.86068867723695	3.14653175056594	2.91331661647387	2.94377665000342	3.04101267299818	2.9929160835671	2.95727460669743	2.9939535290048	2.97430341774998	2.8979820475407	2.97677840295847	2.96301969431804	2.95171172341806	2.95747959645733	3.02524467409705	2.94415133098375	2.93684721885773	2.99935404506448	2.9819751094608	3.03890553400093	2.95092696658258	3.06687255364799	2.98835559269243	2.89120700167342	2.98752715944154
1	233012405	233012405	2.96425223584832	2.20343116646953	2.99778515417242	2.92723732810401	3.02282214300385	3.01493942415911	3.01436021461999	2.98752715944154	2.98963263094062	3.0445981629773	2.98794134735568	2.99647890090142	2.97536820701204	2.98600985122261	2.99229378886713	2.98318165123184	3.01289799268716	2.94272100745745	3.02873058471833	3.03679985505507	2.99976987264675	2.99270863762222	2.86068867723695	2.66578882742346	2.91331661647387	2.94377665000342	3.04101267299818	2.9929160835671	2.95727460669743	2.9939535290048	2.97430341774998	2.8979820475407	2.97677840295847	2.96301969431804	2.95171172341806	2.95747959645733	3.02524467409705	2.94415133098375	2.93684721885773	2.99935404506448	2.9819751094608	3.03890553400093	2.95092696658258	3.06687255364799	2.98835559269243	2.89120700167342	2.98752715944154
1	233545900	233545900	2.96425223584832	2.20343116646953	2.99778515417242	2.92723732810401	3.02282214300385	3.01493942415911	3.01436021461999	2.98752715944154	2.98963263094062	3.0445981629773	2.98794134735568	2.99647890090142	2.97536820701204	2.98600985122261	2.99229378886713	2.98318165123184	3.01289799268716	2.94272100745745	3.02873058471833	3.03679985505507	2.99976987264675	2.99270863762222	2.86068867723695	2.66578882742346	2.91331661647387	2.94377665000342	3.04101267299818	2.9929160835671	2.95727460669743	2.9939535290048	2.97430341774998	2.8979820475407	2.97677840295847	2.96301969431804	2.95171172341806	2.95747959645733	3.02524467409705	2.94415133098375	2.93684721885773	2.99935404506448	2.9819751094608	3.03890553400093	2.95092696658258	3.06687255364799	2.98835559269243	2.89120700167342	2.98752715944154
1	234092162	234092162	2.96425223584832	2.20343116646953	2.99778515417242	2.92723732810401	3.02282214300385	3.01493942415911	3.01436021461999	2.98752715944154	2.98963263094062	3.0445981629773	2.98794134735568	2.99647890090142	2.97536820701204	2.98600985122261	2.99229378886713	2.98318165123184	3.01289799268716	2.94272100745745	3.02873058471833	3.03679985505507	2.99976987264675	2.99270863762222	2.86068867723695	2.66578882742346	2.91331661647387	2.94377665000342	3.04101267299818	2.9929160835671	2.95727460669743	2.9939535290048	2.97430341774998	2.8979820475407	2.97677840295847	2.96301969431804	2.95171172341806	2.95747959645733	3.02524467409705	2.94415133098375	2.93684721885773	2.99935404506448	2.9819751094608	3.03890553400093	2.95092696658258	3.06687255364799	2.98835559269243	2.89120700167342	2.98752715944154
1	234635499	234635499	2.96425223584832	2.20343116646953	2.99778515417242	2.92723732810401	3.02282214300385	3.01493942415911	3.01436021461999	2.98752715944154	2.98963263094062	3.0445981629773	2.98794134735568	2.99647890090142	2.97536820701204	2.98600985122261	2.99229378886713	2.98318165123184	3.01289799268716	2.94272100745745	3.02873058471833	3.03679985505507	2.99976987264675	2.99270863762222	2.86068867723695	2.66578882742346	2.91331661647387	2.94377665000342	3.04101267299818	2.9929160835671	2.95727460669743	2.9939535290048	2.97430341774998	2.8979820475407	2.97677840295847	2.96301969431804	2.95171172341806	2.95747959645733	3.02524467409705	2.94415133098375	2.93684721885773	2.99935404506448	2.9819751094608	3.03890553400093	2.95092696658258	3.06687255364799	2.98835559269243	2.89120700167342	2.98752715944154
1	235250394	235250394	2.96425223584832	2.20343116646953	2.99778515417242	2.92723732810401	3.02282214300385	3.01493942415911	3.01436021461999	2.98752715944154	2.98963263094062	3.0445981629773	2.98794134735568	2.99647890090142	2.97536820701204	2.98600985122261	2.99229378886713	2.98318165123184	3.01289799268716	2.94272100745745	3.02873058471833	3.03679985505507	2.99976987264675	2.99270863762222	2.86068867723695	2.66578882742346	2.91331661647387	2.94377665000342	3.04101267299818	2.9929160835671	2.95727460669743	2.9939535290048	2.97430341774998	2.53265721735056	2.97677840295847	2.96301969431804	2.95171172341806	2.95747959645733	3.02524467409705	2.94415133098375	2.93684721885773	2.99935404506448	2.9819751094608	3.03890553400093	2.95092696658258	3.06687255364799	2.98835559269243	2.89120700167342	2.98752715944154
1	235843116	235843116	2.96425223584832	2.20343116646953	2.99778515417242	2.92723732810401	3.02282214300385	3.01493942415911	3.01436021461999	2.98752715944154	2.98963263094062	3.0445981629773	2.98794134735568	2.99647890090142	2.97536820701204	2.98600985122261	2.99229378886713	2.98318165123184	3.01289799268716	2.94272100745745	3.02873058471833	3.03679985505507	2.99976987264675	2.99270863762222	2.86068867723695	2.09472738769524	2.91331661647387	2.94377665000342	3.04101267299818	2.9929160835671	2.95727460669743	2.9939535290048	2.97430341774998	2.53265721735056	2.97677840295847	2.96301969431804	2.95171172341806	2.95747959645733	3.02524467409705	2.94415133098375	2.93684721885773	2.99935404506448	2.9819751094608	3.03890553400093	2.95092696658258	3.06687255364799	2.98835559269243	4.01436529942274	2.98752715944154
1	236407048	236407048	2.96425223584832	1.62850915324844	2.99778515417242	2.92723732810401	3.02282214300385	3.01493942415911	3.01436021461999	2.98752715944154	2.98963263094062	3.0445981629773	2.98794134735568	2.99647890090142	2.97536820701204	2.98600985122261	2.99229378886713	2.98318165123184	3.01289799268716	2.94272100745745	3.02873058471833	3.03679985505507	2.99976987264675	2.99270863762222	2.86068867723695	2.09472738769524	2.91331661647387	2.94377665000342	3.04101267299818	2.9929160835671	2.95727460669743	2.9939535290048	2.97430341774998	2.53265721735056	2.97677840295847	2.96301969431804	2.95171172341806	2.95747959645733	3.02524467409705	2.94415133098375	2.93684721885773	2.99935404506448	2.9819751094608	3.03890553400093	2.95092696658258	3.06687255364799	2.98835559269243	4.01436529942274	2.98752715944154
1	236972099	236972099	2.96425223584832	1.62850915324844	2.99778515417242	2.92723732810401	3.02282214300385	3.01493942415911	3.01436021461999	2.98752715944154	2.98963263094062	3.0445981629773	2.98794134735568	2.99647890090142	2.97536820701204	2.98600985122261	2.99229378886713	2.98318165123184	3.01289799268716	2.94272100745745	3.02873058471833	3.03679985505507	2.99976987264675	2.99270863762222	2.86068867723695	2.09472738769524	2.91331661647387	2.94377665000342	3.04101267299818	2.9929160835671	2.95727460669743	2.9939535290048	2.97430341774998	2.53265721735056	2.97677840295847	2.96301969431804	2.95171172341806	2.95747959645733	3.02524467409705	2.94415133098375	2.93684721885773	2.99935404506448	2.9819751094608	3.03890553400093	2.95092696658258	3.06687255364799	2.98835559269243	4.01436529942274	2.98752715944154
1	237523729	237523729	2.96425223584832	1.62850915324844	2.99778515417242	2.92723732810401	3.02282214300385	3.01493942415911	3.01436021461999	2.98752715944154	2.98963263094062	3.0445981629773	2.98794134735568	2.99647890090142	2.97536820701204	2.98600985122261	2.99229378886713	2.98318165123184	3.01289799268716	2.94272100745745	3.02873058471833	3.03679985505507	2.99976987264675	2.99270863762222	2.86068867723695	2.09472738769524	2.91331661647387	2.94377665000342	3.04101267299818	2.9929160835671	2.95727460669743	2.9939535290048	2.97430341774998	2.53265721735056	2.97677840295847	2.96301969431804	2.95171172341806	2.95747959645733	3.02524467409705	2.94415133098375	2.93684721885773	2.99935404506448	2.9819751094608	3.03890553400093	2.95092696658258	3.06687255364799	2.98835559269243	4.01436529942274	2.98752715944154
1	238061575	238061575	2.96425223584832	1.62850915324844	2.99778515417242	2.92723732810401	3.02282214300385	3.01493942415911	3.01436021461999	2.98752715944154	2.98963263094062	3.0445981629773	2.98794134735568	2.99647890090142	2.97536820701204	2.98600985122261	2.99229378886713	2.98318165123184	3.01289799268716	2.94272100745745	3.02873058471833	3.03679985505507	2.99976987264675	2.99270863762222	2.86068867723695	2.09472738769524	2.91331661647387	2.94377665000342	3.04101267299818	2.9929160835671	2.95727460669743	2.9939535290048	2.97430341774998	2.53265721735056	2.97677840295847	2.96301969431804	2.95171172341806	2.95747959645733	3.02524467409705	2.94415133098375	2.93684721885773	2.99935404506448	2.9819751094608	3.03890553400093	2.95092696658258	3.06687255364799	2.98835559269243	4.01436529942274	2.98752715944154
1	238606392	238606392	2.96425223584832	1.62850915324844	2.99778515417242	2.92723732810401	3.02282214300385	3.01493942415911	3.01436021461999	2.98752715944154	2.98963263094062	3.0445981629773	2.98794134735568	2.99647890090142	2.97536820701204	2.98600985122261	2.99229378886713	2.98318165123184	3.01289799268716	2.94272100745745	3.02873058471833	3.03679985505507	2.99976987264675	2.99270863762222	2.86068867723695	2.09472738769524	2.91331661647387	2.94377665000342	3.04101267299818	2.9929160835671	2.95727460669743	2.9939535290048	2.97430341774998	2.53265721735056	2.97677840295847	2.96301969431804	2.95171172341806	2.95747959645733	3.02524467409705	2.94415133098375	2.93684721885773	2.99935404506448	2.9819751094608	3.03890553400093	2.95092696658258	3.06687255364799	2.98835559269243	2.71221567344869	2.98752715944154
1	239142946	239142946	2.96425223584832	1.62850915324844	2.99778515417242	2.92723732810401	3.02282214300385	3.01493942415911	3.01436021461999	2.98752715944154	2.98963263094062	3.0445981629773	2.98794134735568	2.99647890090142	2.97536820701204	2.98600985122261	2.99229378886713	2.98318165123184	3.01289799268716	2.94272100745745	3.02873058471833	3.03679985505507	2.99976987264675	2.99270863762222	2.86068867723695	2.09472738769524	2.91331661647387	2.94377665000342	3.04101267299818	2.9929160835671	2.95727460669743	2.9939535290048	2.97430341774998	2.53265721735056	2.97677840295847	2.96301969431804	2.95171172341806	2.95747959645733	3.02524467409705	2.94415133098375	2.93684721885773	2.99935404506448	2.9819751094608	3.03890553400093	2.95092696658258	3.06687255364799	2.98835559269243	2.71221567344869	2.98752715944154
1	239674169	239674169	2.96425223584832	1.62850915324844	2.99778515417242	2.92723732810401	3.02282214300385	3.01493942415911	3.01436021461999	2.98752715944154	2.98963263094062	3.0445981629773	2.98794134735568	2.99647890090142	2.97536820701204	2.98600985122261	2.99229378886713	2.98318165123184	3.01289799268716	2.94272100745745	3.02873058471833	3.03679985505507	2.99976987264675	2.99270863762222	2.86068867723695	2.09472738769524	2.91331661647387	2.94377665000342	3.04101267299818	2.9929160835671	2.95727460669743	2.9939535290048	2.97430341774998	2.53265721735056	2.97677840295847	2.96301969431804	2.95171172341806	2.95747959645733	3.02524467409705	2.94415133098375	2.93684721885773	2.99935404506448	2.9819751094608	3.03890553400093	2.95092696658258	3.06687255364799	2.98835559269243	2.71221567344869	2.98752715944154
1	240212004	240212004	2.96425223584832	1.62850915324844	2.99778515417242	2.92723732810401	3.02282214300385	3.01493942415911	3.01436021461999	2.98752715944154	2.98963263094062	3.0445981629773	2.98794134735568	2.99647890090142	2.97536820701204	2.98600985122261	2.99229378886713	2.98318165123184	3.01289799268716	2.94272100745745	3.02873058471833	3.03679985505507	2.99976987264675	2.99270863762222	2.86068867723695	2.09472738769524	2.91331661647387	2.94377665000342	3.04101267299818	2.9929160835671	2.95727460669743	2.9939535290048	2.97430341774998	2.53265721735056	2.97677840295847	2.96301969431804	2.95171172341806	2.95747959645733	3.02524467409705	2.94415133098375	2.93684721885773	2.99935404506448	2.9819751094608	3.03890553400093	2.95092696658258	3.06687255364799	2.98835559269243	2.71221567344869	2.98752715944154
1	240756725	240756725	2.96425223584832	2.30849375346036	2.99778515417242	2.92723732810401	3.02282214300385	3.01493942415911	3.01436021461999	2.98752715944154	2.98963263094062	3.0445981629773	2.98794134735568	2.99647890090142	2.97536820701204	2.98600985122261	2.99229378886713	2.98318165123184	3.01289799268716	2.94272100745745	3.02873058471833	3.03679985505507	2.99976987264675	2.99270863762222	2.86068867723695	2.09472738769524	2.91331661647387	2.94377665000342	3.04101267299818	2.9929160835671	2.95727460669743	2.9939535290048	2.97430341774998	2.53265721735056	2.97677840295847	2.96301969431804	2.95171172341806	2.95747959645733	3.02524467409705	2.94415133098375	2.93684721885773	2.99935404506448	2.9819751094608	3.03890553400093	2.95092696658258	3.06687255364799	2.98835559269243	2.71221567344869	2.98752715944154
1	241312131	241312131	2.96425223584832	2.30849375346036	2.99778515417242	2.92723732810401	3.02282214300385	3.01493942415911	3.01436021461999	2.98752715944154	2.98963263094062	3.0445981629773	2.98794134735568	2.99647890090142	2.97536820701204	2.98600985122261	2.99229378886713	2.98318165123184	3.01289799268716	2.94272100745745	3.02873058471833	3.03679985505507	2.99976987264675	2.99270863762222	2.86068867723695	2.09472738769524	2.91331661647387	2.94377665000342	3.04101267299818	2.9929160835671	2.95727460669743	2.9939535290048	2.97430341774998	2.53265721735056	2.97677840295847	2.96301969431804	2.95171172341806	2.95747959645733	3.02524467409705	2.94415133098375	2.93684721885773	2.99935404506448	2.9819751094608	3.03890553400093	2.95092696658258	3.06687255364799	2.98835559269243	2.71221567344869	2.98752715944154
1	241849298	241849298	2.96425223584832	2.30849375346036	2.99778515417242	2.92723732810401	3.02282214300385	3.01493942415911	3.01436021461999	2.98752715944154	2.98963263094062	3.0445981629773	2.98794134735568	2.99647890090142	2.97536820701204	2.98600985122261	2.99229378886713	2.98318165123184	3.01289799268716	2.94272100745745	3.02873058471833	3.03679985505507	2.99976987264675	2.99270863762222	2.86068867723695	2.09472738769524	2.91331661647387	2.94377665000342	3.04101267299818	2.9929160835671	2.95727460669743	2.9939535290048	2.97430341774998	2.53265721735056	2.97677840295847	2.96301969431804	2.95171172341806	2.95747959645733	3.02524467409705	2.94415133098375	2.93684721885773	2.99935404506448	2.9819751094608	3.03890553400093	2.95092696658258	3.06687255364799	2.98835559269243	2.71221567344869	2.98752715944154
1	242445853	242445853	2.96425223584832	2.30849375346036	2.99778515417242	2.92723732810401	3.02282214300385	3.01493942415911	3.01436021461999	2.98752715944154	2.98963263094062	3.0445981629773	2.98794134735568	2.99647890090142	2.97536820701204	2.98600985122261	2.99229378886713	2.98318165123184	3.01289799268716	2.94272100745745	3.02873058471833	3.03679985505507	2.99976987264675	2.99270863762222	2.86068867723695	2.55170668110921	2.91331661647387	2.94377665000342	3.04101267299818	2.9929160835671	2.95727460669743	2.9939535290048	2.97430341774998	2.53265721735056	2.97677840295847	2.96301969431804	2.95171172341806	2.95747959645733	3.02524467409705	2.94415133098375	2.93684721885773	2.99935404506448	2.9819751094608	3.03890553400093	2.95092696658258	3.06687255364799	2.98835559269243	2.71221567344869	2.98752715944154
1	243069865	243069865	2.96425223584832	2.30849375346036	2.99778515417242	2.92723732810401	3.02282214300385	3.01493942415911	3.01436021461999	2.98752715944154	2.98963263094062	3.0445981629773	2.98794134735568	2.99647890090142	2.97536820701204	2.98600985122261	2.99229378886713	2.98318165123184	3.01289799268716	2.94272100745745	3.02873058471833	3.03679985505507	2.99976987264675	2.99270863762222	2.86068867723695	2.55170668110921	2.91331661647387	2.94377665000342	3.04101267299818	2.9929160835671	2.95727460669743	2.9939535290048	2.97430341774998	2.53265721735056	2.97677840295847	2.96301969431804	2.95171172341806	2.95747959645733	3.02524467409705	2.94415133098375	2.93684721885773	2.99935404506448	2.9819751094608	3.03890553400093	2.95092696658258	3.06687255364799	2.98835559269243	2.71221567344869	2.98752715944154
1	243804934	243804934	2.96425223584832	2.30849375346036	2.99778515417242	2.92723732810401	3.02282214300385	3.01493942415911	3.01436021461999	2.98752715944154	2.98963263094062	3.0445981629773	2.98794134735568	2.99647890090142	2.97536820701204	2.98600985122261	2.99229378886713	2.98318165123184	3.01289799268716	2.94272100745745	3.02873058471833	3.03679985505507	2.99976987264675	2.99270863762222	2.86068867723695	2.55170668110921	2.91331661647387	2.94377665000342	3.04101267299818	2.9929160835671	2.95727460669743	2.9939535290048	2.97430341774998	3.63373151828577	2.97677840295847	2.96301969431804	2.95171172341806	2.95747959645733	3.02524467409705	2.94415133098375	2.93684721885773	2.99935404506448	2.9819751094608	3.03890553400093	2.95092696658258	3.06687255364799	2.98835559269243	2.71221567344869	2.98752715944154
1	244343777	244343777	2.96425223584832	2.30849375346036	2.99778515417242	2.92723732810401	3.02282214300385	3.01493942415911	3.01436021461999	2.98752715944154	2.98963263094062	3.0445981629773	2.98794134735568	2.99647890090142	2.97536820701204	2.98600985122261	2.99229378886713	2.98318165123184	3.01289799268716	2.94272100745745	3.02873058471833	3.03679985505507	2.99976987264675	2.99270863762222	2.86068867723695	2.55170668110921	2.91331661647387	2.94377665000342	3.04101267299818	2.9929160835671	2.95727460669743	2.9939535290048	2.97430341774998	3.63373151828577	2.97677840295847	2.96301969431804	2.95171172341806	2.95747959645733	3.02524467409705	2.94415133098375	2.93684721885773	2.99935404506448	2.9819751094608	3.03890553400093	2.95092696658258	3.06687255364799	2.98835559269243	2.71221567344869	2.98752715944154
1	244909768	244909768	2.96425223584832	2.30849375346036	2.99778515417242	2.92723732810401	3.02282214300385	3.01493942415911	3.01436021461999	2.98752715944154	2.98963263094062	3.0445981629773	2.98794134735568	2.99647890090142	2.97536820701204	2.98600985122261	2.99229378886713	2.98318165123184	3.01289799268716	2.94272100745745	3.02873058471833	3.03679985505507	2.99976987264675	2.99270863762222	2.86068867723695	2.55170668110921	2.91331661647387	2.94377665000342	3.04101267299818	2.9929160835671	2.95727460669743	2.9939535290048	2.97430341774998	3.63373151828577	2.97677840295847	2.96301969431804	2.95171172341806	2.95747959645733	3.02524467409705	2.94415133098375	2.93684721885773	2.99935404506448	2.9819751094608	3.03890553400093	2.95092696658258	3.06687255364799	2.98835559269243	2.71221567344869	2.98752715944154
1	245483890	245483890	2.96425223584832	2.30849375346036	2.99778515417242	2.92723732810401	3.02282214300385	3.01493942415911	3.01436021461999	2.98752715944154	2.98963263094062	3.0445981629773	2.98794134735568	2.99647890090142	2.97536820701204	2.98600985122261	2.99229378886713	2.98318165123184	3.01289799268716	2.94272100745745	3.02873058471833	3.03679985505507	2.99976987264675	2.99270863762222	2.86068867723695	2.55170668110921	2.91331661647387	2.94377665000342	3.04101267299818	2.9929160835671	2.95727460669743	2.9939535290048	2.97430341774998	3.63373151828577	2.97677840295847	2.96301969431804	2.95171172341806	2.95747959645733	3.02524467409705	2.94415133098375	2.93684721885773	2.99935404506448	2.9819751094608	3.03890553400093	2.95092696658258	3.06687255364799	2.98835559269243	2.71221567344869	2.98752715944154
1	246034915	246034915	2.96425223584832	2.30849375346036	2.99778515417242	2.92723732810401	3.02282214300385	3.01493942415911	3.01436021461999	2.98752715944154	2.98963263094062	3.0445981629773	2.98794134735568	2.99647890090142	2.97536820701204	2.98600985122261	2.99229378886713	2.98318165123184	3.01289799268716	2.94272100745745	3.02873058471833	3.03679985505507	2.99976987264675	2.99270863762222	2.86068867723695	2.55170668110921	2.91331661647387	2.94377665000342	3.04101267299818	2.9929160835671	2.95727460669743	2.9939535290048	2.97430341774998	3.63373151828577	2.97677840295847	2.96301969431804	2.95171172341806	2.95747959645733	3.02524467409705	2.94415133098375	2.93684721885773	2.99935404506448	2.9819751094608	3.03890553400093	2.95092696658258	3.06687255364799	2.98835559269243	2.71221567344869	2.98752715944154
1	246587210	246587210	2.96425223584832	2.30849375346036	2.99778515417242	2.92723732810401	3.02282214300385	3.01493942415911	3.01436021461999	2.98752715944154	2.98963263094062	3.0445981629773	2.98794134735568	2.99647890090142	2.97536820701204	2.98600985122261	2.99229378886713	2.98318165123184	3.01289799268716	2.94272100745745	3.02873058471833	3.03679985505507	2.99976987264675	2.99270863762222	2.86068867723695	2.55170668110921	2.91331661647387	2.94377665000342	3.04101267299818	2.9929160835671	2.95727460669743	2.9939535290048	2.97430341774998	3.63373151828577	2.97677840295847	2.96301969431804	2.95171172341806	2.95747959645733	3.02524467409705	2.94415133098375	2.93684721885773	2.99935404506448	2.9819751094608	3.03890553400093	2.95092696658258	3.06687255364799	2.98835559269243	2.71221567344869	2.98752715944154
1	247172472	247172472	2.96425223584832	2.30849375346036	2.99778515417242	2.92723732810401	3.02282214300385	3.01493942415911	3.01436021461999	2.98752715944154	2.98963263094062	3.0445981629773	2.98794134735568	2.99647890090142	2.97536820701204	2.98600985122261	2.99229378886713	2.98318165123184	3.01289799268716	2.94272100745745	3.02873058471833	3.03679985505507	2.99976987264675	2.99270863762222	2.86068867723695	2.55170668110921	2.91331661647387	2.94377665000342	3.04101267299818	2.9929160835671	2.95727460669743	2.9939535290048	2.97430341774998	3.63373151828577	2.97677840295847	2.96301969431804	2.95171172341806	2.95747959645733	3.02524467409705	2.94415133098375	2.93684721885773	2.99935404506448	2.9819751094608	3.03890553400093	2.95092696658258	3.06687255364799	2.98835559269243	2.71221567344869	2.98752715944154
1	247759502	247759502	2.96425223584832	2.30849375346036	2.99778515417242	2.92723732810401	3.02282214300385	3.01493942415911	3.01436021461999	2.98752715944154	2.98963263094062	3.0445981629773	2.98794134735568	2.99647890090142	2.97536820701204	2.98600985122261	2.99229378886713	2.98318165123184	3.01289799268716	2.94272100745745	3.02873058471833	3.03679985505507	2.99976987264675	2.99270863762222	2.86068867723695	2.55170668110921	2.91331661647387	2.94377665000342	3.04101267299818	2.9929160835671	2.95727460669743	2.9939535290048	2.97430341774998	3.63373151828577	2.97677840295847	2.96301969431804	2.95171172341806	2.95747959645733	3.02524467409705	2.94415133098375	2.93684721885773	2.99935404506448	2.9819751094608	3.03890553400093	2.95092696658258	3.06687255364799	2.98835559269243	2.71221567344869	2.98752715944154
1	248364647	248364647	2.96425223584832	2.30849375346036	2.99778515417242	2.92723732810401	3.02282214300385	3.01493942415911	3.01436021461999	2.98752715944154	2.98963263094062	3.0445981629773	2.98794134735568	2.99647890090142	2.97536820701204	2.98600985122261	2.99229378886713	2.98318165123184	3.01289799268716	2.94272100745745	3.02873058471833	3.03679985505507	2.99976987264675	2.99270863762222	2.86068867723695	2.55170668110921	2.91331661647387	2.94377665000342	3.04101267299818	2.9929160835671	2.95727460669743	2.9939535290048	2.97430341774998	3.63373151828577	2.97677840295847	2.96301969431804	2.95171172341806	2.95747959645733	3.02524467409705	2.94415133098375	2.93684721885773	2.99935404506448	2.9819751094608	3.03890553400093	2.95092696658258	3.06687255364799	2.98835559269243	2.71221567344869	2.98752715944154
2	0	249250621	2.01624117041362	2.93233885633931	1.95215582389815	1.87052042340761	2.09879680767955	1.81047494986189	1.99577879810812	2.98669895584927	0.969402840874367	2.92787067072288	2.01370427284209	2.03364550194603	2.91454002777829	1.34514574977006	3.02608356631338	1.99660899179824	2.09326045178451	3.01983184105292	1.97584286334173	1.9854304565261	2.04422192762018	1.94335818042569	1.61301795841575	1.98916437807094	2.47797649148095	2.80357607043937	3.14869022420784	2.05829794027869	1.94823568442138	3.03511636245551	2.07995429750454	3.00684776851138	2.88116409086702	2.03040596894066	1.44035785653606	2.05361852549753	2.03799685987087	2.10986666392319	2.30292625826494	2.06058193202103	2.2264854988396	2.03827940581049	1.92314589761143	2.16065422948215	2.09485709173409	1.88644744081335	2.11704484291669
2	557486	249808107	2.01624117041362	2.93233885633931	1.95215582389815	1.87052042340761	2.09879680767955	1.81047494986189	1.99577879810812	2.98669895584927	0.969402840874367	2.92787067072288	2.01370427284209	2.03364550194603	2.91454002777829	1.34514574977006	3.02608356631338	1.99660899179824	2.09326045178451	3.01983184105292	1.97584286334173	1.9854304565261	2.04422192762018	1.94335818042569	1.61301795841575	1.98916437807094	2.47797649148095	2.80357607043937	3.14869022420784	2.05829794027869	1.94823568442138	3.03511636245551	2.07995429750454	3.00684776851138	2.88116409086702	2.03040596894066	1.44035785653606	2.05361852549753	2.03799685987087	2.10986666392319	2.30292625826494	2.06058193202103	2.2264854988396	2.03827940581049	1.92314589761143	2.16065422948215	2.09485709173409	1.88644744081335	2.11704484291669
2	1094467	250345088	2.01624117041362	2.93233885633931	1.95215582389815	1.87052042340761	2.09879680767955	1.81047494986189	1.99577879810812	2.98669895584927	0.969402840874367	2.92787067072288	2.01370427284209	2.03364550194603	2.91454002777829	1.34514574977006	3.02608356631338	1.99660899179824	2.09326045178451	3.01983184105292	1.97584286334173	1.9854304565261	2.04422192762018	1.94335818042569	1.61301795841575	1.98916437807094	2.47797649148095	2.80357607043937	3.14869022420784	2.05829794027869	1.94823568442138	3.03511636245551	2.07995429750454	3.00684776851138	2.88116409086702	2.03040596894066	1.44035785653606	2.05361852549753	2.03799685987087	2.10986666392319	2.30292625826494	2.06058193202103	2.2264854988396	2.03827940581049	1.92314589761143	2.16065422948215	2.09485709173409	1.88644744081335	2.11704484291669
2	1664170	250914791	2.01624117041362	2.93233885633931	1.95215582389815	1.87052042340761	2.09879680767955	1.81047494986189	1.99577879810812	2.98669895584927	0.969402840874367	2.92787067072288	2.01370427284209	2.03364550194603	2.91454002777829	1.34514574977006	3.02608356631338	1.99660899179824	2.09326045178451	3.01983184105292	1.97584286334173	1.9854304565261	2.04422192762018	1.94335818042569	1.61301795841575	1.98916437807094	2.47797649148095	2.80357607043937	3.14869022420784	2.05829794027869	1.94823568442138	3.03511636245551	2.07995429750454	3.00684776851138	2.88116409086702	2.03040596894066	1.44035785653606	2.05361852549753	2.03799685987087	2.10986666392319	2.30292625826494	2.06058193202103	2.2264854988396	2.03827940581049	1.92314589761143	2.16065422948215	2.09485709173409	1.88644744081335	2.11704484291669
2	2209305	251459926	2.01624117041362	2.93233885633931	1.95215582389815	1.87052042340761	2.09879680767955	1.81047494986189	1.99577879810812	2.98669895584927	0.969402840874367	2.92787067072288	2.01370427284209	2.03364550194603	2.91454002777829	1.34514574977006	3.02608356631338	1.99660899179824	2.09326045178451	3.01983184105292	1.97584286334173	1.9854304565261	2.04422192762018	1.94335818042569	1.61301795841575	1.98916437807094	2.47797649148095	2.80357607043937	3.14869022420784	2.05829794027869	1.94823568442138	3.03511636245551	2.07995429750454	3.00684776851138	2.88116409086702	2.03040596894066	1.44035785653606	2.05361852549753	2.03799685987087	2.10986666392319	2.30292625826494	2.06058193202103	2.2264854988396	2.03827940581049	1.92314589761143	2.16065422948215	2.09485709173409	1.88644744081335	2.11704484291669
2	2735946	251986567	2.01624117041362	2.93233885633931	1.95215582389815	1.87052042340761	2.09879680767955	1.81047494986189	1.99577879810812	2.98669895584927	0.969402840874367	2.92787067072288	2.01370427284209	2.03364550194603	2.91454002777829	1.34514574977006	3.02608356631338	1.99660899179824	2.09326045178451	3.01983184105292	1.97584286334173	1.9854304565261	2.04422192762018	1.94335818042569	1.61301795841575	1.98916437807094	2.47797649148095	2.80357607043937	3.14869022420784	2.05829794027869	1.94823568442138	3.03511636245551	2.07995429750454	3.00684776851138	2.88116409086702	2.03040596894066	1.44035785653606	2.05361852549753	2.03799685987087	2.10986666392319	2.30292625826494	2.06058193202103	2.2264854988396	2.03827940581049	1.92314589761143	2.16065422948215	2.09485709173409	1.88644744081335	2.11704484291669
2	3272874	252523495	2.01624117041362	2.93233885633931	1.95215582389815	1.87052042340761	2.09879680767955	1.81047494986189	1.99577879810812	2.98669895584927	0.969402840874367	2.92787067072288	2.01370427284209	2.03364550194603	2.91454002777829	1.34514574977006	3.02608356631338	1.99660899179824	2.09326045178451	3.01983184105292	1.97584286334173	1.9854304565261	2.04422192762018	1.94335818042569	1.61301795841575	1.98916437807094	2.47797649148095	2.80357607043937	3.14869022420784	2.05829794027869	1.94823568442138	3.03511636245551	2.07995429750454	3.00684776851138	2.88116409086702	2.03040596894066	1.44035785653606	2.05361852549753	2.03799685987087	2.10986666392319	2.30292625826494	2.06058193202103	2.2264854988396	2.03827940581049	1.92314589761143	2.16065422948215	2.09485709173409	1.88644744081335	2.11704484291669
2	3880296	253130917	2.01624117041362	2.93233885633931	1.95215582389815	1.87052042340761	2.09879680767955	1.81047494986189	1.99577879810812	2.98669895584927	0.969402840874367	2.92787067072288	2.01370427284209	2.03364550194603	2.91454002777829	1.34514574977006	3.02608356631338	1.99660899179824	2.09326045178451	3.01983184105292	1.97584286334173	1.9854304565261	2.04422192762018	1.94335818042569	1.61301795841575	1.98916437807094	2.47797649148095	2.80357607043937	3.14869022420784	2.05829794027869	1.94823568442138	3.03511636245551	2.07995429750454	3.00684776851138	2.88116409086702	2.03040596894066	1.44035785653606	2.05361852549753	2.03799685987087	2.10986666392319	2.30292625826494	2.06058193202103	2.2264854988396	2.03827940581049	1.92314589761143	2.16065422948215	2.09485709173409	1.88644744081335	2.11704484291669
2	4425049	253675670	2.01624117041362	2.93233885633931	1.95215582389815	1.87052042340761	2.09879680767955	1.81047494986189	1.99577879810812	2.98669895584927	0.969402840874367	2.92787067072288	2.01370427284209	2.03364550194603	2.91454002777829	1.34514574977006	3.02608356631338	1.99660899179824	2.09326045178451	3.01983184105292	1.97584286334173	1.9854304565261	2.04422192762018	1.94335818042569	1.61301795841575	1.98916437807094	2.47797649148095	2.80357607043937	3.14869022420784	2.05829794027869	1.94823568442138	3.03511636245551	2.07995429750454	3.00684776851138	2.88116409086702	2.03040596894066	1.44035785653606	2.05361852549753	2.03799685987087	2.10986666392319	2.30292625826494	2.06058193202103	2.2264854988396	2.03827940581049	1.92314589761143	2.16065422948215	2.09485709173409	1.88644744081335	2.11704484291669
2	4959582	254210203	2.01624117041362	2.93233885633931	1.95215582389815	1.87052042340761	2.09879680767955	1.81047494986189	1.99577879810812	2.98669895584927	0.969402840874367	2.92787067072288	2.01370427284209	2.03364550194603	2.91454002777829	1.34514574977006	3.02608356631338	1.99660899179824	2.09326045178451	3.01983184105292	1.97584286334173	1.9854304565261	2.04422192762018	1.94335818042569	1.61301795841575	1.98916437807094	2.47797649148095	2.80357607043937	3.14869022420784	2.05829794027869	1.94823568442138	3.03511636245551	2.07995429750454	3.00684776851138	2.88116409086702	2.03040596894066	1.44035785653606	2.05361852549753	2.03799685987087	2.10986666392319	1.57316306015536	2.06058193202103	2.2264854988396	2.03827940581049	1.92314589761143	2.16065422948215	2.09485709173409	1.88644744081335	2.11704484291669
2	5590420	254841041	2.01624117041362	2.93233885633931	1.95215582389815	1.87052042340761	2.09879680767955	1.81047494986189	1.99577879810812	2.98669895584927	0.969402840874367	2.92787067072288	2.01370427284209	2.03364550194603	2.91454002777829	1.34514574977006	3.02608356631338	1.99660899179824	2.09326045178451	3.01983184105292	1.97584286334173	1.9854304565261	2.04422192762018	1.94335818042569	1.61301795841575	1.98916437807094	2.47797649148095	2.80357607043937	3.14869022420784	2.05829794027869	1.94823568442138	3.03511636245551	2.07995429750454	3.00684776851138	2.88116409086702	2.03040596894066	1.91540812752735	2.05361852549753	2.03799685987087	2.10986666392319	1.57316306015536	2.06058193202103	2.2264854988396	2.03827940581049	1.92314589761143	2.16065422948215	2.09485709173409	1.88644744081335	2.11704484291669
2	6135300	255385921	2.01624117041362	2.93233885633931	1.95215582389815	1.87052042340761	2.09879680767955	1.81047494986189	1.99577879810812	2.98669895584927	0.969402840874367	2.92787067072288	2.01370427284209	2.03364550194603	2.91454002777829	1.34514574977006	3.02608356631338	1.99660899179824	2.09326045178451	3.01983184105292	1.97584286334173	1.9854304565261	2.04422192762018	1.94335818042569	1.61301795841575	1.98916437807094	2.47797649148095	2.80357607043937	3.14869022420784	2.05829794027869	1.94823568442138	3.03511636245551	2.07995429750454	3.00684776851138	2.88116409086702	2.03040596894066	1.91540812752735	2.05361852549753	2.03799685987087	2.10986666392319	1.57316306015536	2.06058193202103	2.2264854988396	2.03827940581049	1.92314589761143	2.16065422948215	2.09485709173409	1.88644744081335	2.11704484291669
2	6662527	255913148	2.01624117041362	2.93233885633931	1.95215582389815	1.87052042340761	2.09879680767955	1.81047494986189	1.99577879810812	2.98669895584927	0.969402840874367	2.92787067072288	2.01370427284209	2.03364550194603	2.91454002777829	1.34514574977006	3.02608356631338	1.99660899179824	2.09326045178451	3.01983184105292	1.97584286334173	1.9854304565261	2.04422192762018	1.94335818042569	1.61301795841575	1.98916437807094	2.47797649148095	2.80357607043937	3.14869022420784	2.05829794027869	1.94823568442138	3.03511636245551	2.07995429750454	3.00684776851138	2.88116409086702	2.03040596894066	1.91540812752735	2.05361852549753	2.03799685987087	2.10986666392319	1.57316306015536	2.06058193202103	2.2264854988396	2.03827940581049	1.92314589761143	2.16065422948215	2.09485709173409	1.88644744081335	2.11704484291669
2	7180839	256431460	2.01624117041362	2.93233885633931	1.95215582389815	1.87052042340761	2.09879680767955	1.81047494986189	1.99577879810812	2.98669895584927	0.969402840874367	2.92787067072288	2.01370427284209	2.03364550194603	2.91454002777829	1.86407835106603	3.02608356631338	1.99660899179824	2.09326045178451	3.01983184105292	1.97584286334173	1.9854304565261	2.04422192762018	1.94335818042569	1.61301795841575	1.98916437807094	2.08213339601097	2.80357607043937	3.14869022420784	2.05829794027869	1.94823568442138	3.03511636245551	2.07995429750454	3.00684776851138	2.88116409086702	2.03040596894066	1.91540812752735	2.05361852549753	2.03799685987087	2.10986666392319	1.57316306015536	2.06058193202103	2.2264854988396	2.03827940581049	1.92314589761143	2.16065422948215	2.09485709173409	1.88644744081335	2.11704484291669
2	7704051	256954672	2.01624117041362	2.93233885633931	1.95215582389815	1.87052042340761	2.09879680767955	1.81047494986189	1.99577879810812	2.98669895584927	0.969402840874367	2.92787067072288	2.01370427284209	2.03364550194603	2.91454002777829	1.86407835106603	3.02608356631338	1.99660899179824	2.09326045178451	3.01983184105292	1.97584286334173	1.9854304565261	2.04422192762018	1.94335818042569	1.61301795841575	1.98916437807094	2.08213339601097	2.80357607043937	3.14869022420784	2.05829794027869	1.94823568442138	3.03511636245551	2.07995429750454	3.00684776851138	2.88116409086702	2.03040596894066	1.91540812752735	2.05361852549753	2.03799685987087	2.10986666392319	1.57316306015536	2.06058193202103	2.2264854988396	2.03827940581049	1.92314589761143	2.16065422948215	2.09485709173409	1.88644744081335	2.11704484291669
2	8227848	257478469	2.01624117041362	2.93233885633931	1.95215582389815	1.87052042340761	2.09879680767955	1.81047494986189	1.99577879810812	2.98669895584927	0.969402840874367	2.92787067072288	2.01370427284209	2.03364550194603	2.91454002777829	1.86407835106603	3.02608356631338	1.99660899179824	2.09326045178451	3.01983184105292	1.97584286334173	1.9854304565261	2.04422192762018	1.94335818042569	1.61301795841575	1.98916437807094	2.08213339601097	2.80357607043937	3.14869022420784	2.05829794027869	1.94823568442138	3.03511636245551	2.07995429750454	3.00684776851138	2.88116409086702	2.03040596894066	1.91540812752735	2.05361852549753	2.03799685987087	2.10986666392319	1.57316306015536	2.06058193202103	2.2264854988396	2.03827940581049	1.92314589761143	2.16065422948215	2.09485709173409	1.88644744081335	2.11704484291669
2	8753003	258003624	2.01624117041362	2.93233885633931	1.95215582389815	1.87052042340761	2.09879680767955	1.81047494986189	1.99577879810812	2.98669895584927	0.969402840874367	2.92787067072288	2.01370427284209	2.03364550194603	2.91454002777829	1.86407835106603	3.02608356631338	1.99660899179824	2.09326045178451	3.01983184105292	1.97584286334173	1.9854304565261	2.04422192762018	1.94335818042569	1.61301795841575	1.98916437807094	2.08213339601097	2.80357607043937	3.14869022420784	2.05829794027869	1.94823568442138	3.03511636245551	2.07995429750454	3.00684776851138	2.88116409086702	2.03040596894066	1.91540812752735	2.05361852549753	2.03799685987087	2.10986666392319	1.57316306015536	2.06058193202103	2.2264854988396	2.03827940581049	1.92314589761143	2.16065422948215	2.09485709173409	1.88644744081335	2.11704484291669
2	9296366	258546987	2.01624117041362	2.93233885633931	1.95215582389815	1.87052042340761	2.09879680767955	0.95944247539902	1.99577879810812	2.98669895584927	0.969402840874367	2.92787067072288	2.01370427284209	2.03364550194603	2.91454002777829	1.86407835106603	3.02608356631338	1.99660899179824	2.09326045178451	3.01983184105292	1.97584286334173	1.9854304565261	2.04422192762018	1.94335818042569	1.61301795841575	1.98916437807094	2.08213339601097	2.80357607043937	3.14869022420784	2.05829794027869	2.42514030424592	3.03511636245551	2.07995429750454	3.00684776851138	2.88116409086702	2.03040596894066	1.91540812752735	2.05361852549753	2.03799685987087	2.10986666392319	2.41825807362151	2.06058193202103	2.2264854988396	2.03827940581049	1.92314589761143	2.16065422948215	2.09485709173409	1.88644744081335	2.11704484291669
2	9850361	259100982	2.01624117041362	2.93233885633931	1.95215582389815	1.87052042340761	2.09879680767955	0.95944247539902	1.99577879810812	2.98669895584927	0.969402840874367	2.92787067072288	2.01370427284209	2.03364550194603	2.91454002777829	1.86407835106603	3.02608356631338	1.99660899179824	2.09326045178451	3.01983184105292	1.97584286334173	1.9854304565261	2.04422192762018	1.94335818042569	1.61301795841575	1.98916437807094	2.08213339601097	2.80357607043937	3.14869022420784	2.05829794027869	2.42514030424592	3.03511636245551	2.07995429750454	3.00684776851138	2.88116409086702	2.03040596894066	1.91540812752735	2.05361852549753	2.03799685987087	2.10986666392319	2.41825807362151	2.06058193202103	2.2264854988396	2.03827940581049	1.92314589761143	2.16065422948215	2.09485709173409	1.88644744081335	2.11704484291669
2	10407491	259658112	2.01624117041362	2.93233885633931	1.95215582389815	1.87052042340761	2.09879680767955	0.95944247539902	1.99577879810812	2.98669895584927	0.969402840874367	2.92787067072288	2.01370427284209	2.03364550194603	2.91454002777829	1.86407835106603	3.02608356631338	1.99660899179824	2.09326045178451	3.01983184105292	1.97584286334173	1.9854304565261	2.04422192762018	1.94335818042569	1.61301795841575	1.98916437807094	2.08213339601097	2.80357607043937	3.14869022420784	2.05829794027869	2.42514030424592	3.03511636245551	2.07995429750454	3.00684776851138	2.88116409086702	2.03040596894066	1.91540812752735	2.05361852549753	2.03799685987087	2.10986666392319	2.41825807362151	2.06058193202103	2.2264854988396	2.03827940581049	1.92314589761143	2.16065422948215	2.09485709173409	1.88644744081335	2.11704484291669
2	10958816	260209437	2.01624117041362	2.93233885633931	1.95215582389815	1.87052042340761	2.09879680767955	0.95944247539902	1.99577879810812	2.98669895584927	0.969402840874367	2.92787067072288	2.01370427284209	2.03364550194603	2.91454002777829	1.86407835106603	3.02608356631338	1.99660899179824	2.09326045178451	3.01983184105292	1.97584286334173	1.9854304565261	2.04422192762018	1.94335818042569	1.61301795841575	1.98916437807094	2.08213339601097	2.80357607043937	3.14869022420784	2.05829794027869	2.42514030424592	3.03511636245551	2.07995429750454	3.00684776851138	2.88116409086702	2.03040596894066	1.91540812752735	2.05361852549753	2.03799685987087	2.10986666392319	2.41825807362151	2.06058193202103	2.2264854988396	2.03827940581049	1.92314589761143	2.16065422948215	2.09485709173409	1.88644744081335	2.11704484291669
2	11510926	260761547	2.01624117041362	2.93233885633931	1.95215582389815	1.87052042340761	2.09879680767955	0.95944247539902	1.99577879810812	2.98669895584927	0.969402840874367	2.92787067072288	2.01370427284209	2.03364550194603	2.91454002777829	1.86407835106603	3.02608356631338	1.99660899179824	2.09326045178451	3.01983184105292	1.97584286334173	1.9854304565261	2.04422192762018	1.94335818042569	1.61301795841575	1.98916437807094	2.08213339601097	2.80357607043937	3.14869022420784	2.05829794027869	2.42514030424592	3.03511636245551	2.07995429750454	3.00684776851138	2.88116409086702	2.03040596894066	1.91540812752735	2.05361852549753	2.03799685987087	2.10986666392319	2.41825807362151	2.06058193202103	2.2264854988396	2.03827940581049	1.92314589761143	2.16065422948215	2.09485709173409	1.88644744081335	2.11704484291669
2	12057328	261307949	2.01624117041362	2.93233885633931	1.95215582389815	1.87052042340761	2.09879680767955	0.95944247539902	1.99577879810812	2.98669895584927	0.969402840874367	2.92787067072288	2.01370427284209	2.03364550194603	2.91454002777829	1.86407835106603	3.02608356631338	1.99660899179824	2.09326045178451	3.01983184105292	1.97584286334173	1.9854304565261	2.04422192762018	1.94335818042569	1.61301795841575	1.98916437807094	2.08213339601097	2.80357607043937	3.14869022420784	2.05829794027869	2.42514030424592	3.03511636245551	2.07995429750454	3.00684776851138	2.88116409086702	2.03040596894066	1.91540812752735	2.05361852549753	2.03799685987087	2.10986666392319	2.41825807362151	2.06058193202103	2.2264854988396	2.03827940581049	1.92314589761143	2.16065422948215	2.09485709173409	1.88644744081335	2.11704484291669
2	12580925	261831546	2.01624117041362	2.93233885633931	1.95215582389815	1.87052042340761	2.09879680767955	0.95944247539902	1.99577879810812	2.98669895584927	0.969402840874367	2.92787067072288	2.01370427284209	2.03364550194603	2.91454002777829	1.86407835106603	3.02608356631338	1.99660899179824	2.09326045178451	3.01983184105292	1.97584286334173	1.9854304565261	2.04422192762018	1.94335818042569	1.61301795841575	1.98916437807094	2.08213339601097	2.80357607043937	3.14869022420784	2.05829794027869	2.42514030424592	3.03511636245551	2.07995429750454	3.00684776851138	2.88116409086702	2.03040596894066	1.91540812752735	2.05361852549753	2.03799685987087	2.10986666392319	2.41825807362151	2.06058193202103	2.2264854988396	2.03827940581049	1.92314589761143	2.16065422948215	2.09485709173409	1.88644744081335	2.11704484291669
2	13118270	262368891	2.01624117041362	2.93233885633931	1.95215582389815	1.87052042340761	2.09879680767955	0.95944247539902	1.99577879810812	2.98669895584927	0.969402840874367	2.92787067072288	2.01370427284209	2.03364550194603	2.91454002777829	1.86407835106603	3.02608356631338	1.99660899179824	2.09326045178451	3.01983184105292	1.97584286334173	1.9854304565261	2.04422192762018	1.94335818042569	1.61301795841575	1.98916437807094	2.08213339601097	2.80357607043937	3.14869022420784	2.05829794027869	2.42514030424592	3.03511636245551	2.07995429750454	3.00684776851138	2.88116409086702	2.03040596894066	1.91540812752735	2.05361852549753	2.03799685987087	2.10986666392319	1.90880299989124	2.06058193202103	2.2264854988396	2.03827940581049	1.92314589761143	2.16065422948215	2.09485709173409	1.88644744081335	2.11704484291669
2	13666229	262916850	2.01624117041362	2.93233885633931	1.95215582389815	1.87052042340761	2.09879680767955	0.95944247539902	1.99577879810812	2.98669895584927	0.969402840874367	2.92787067072288	2.01370427284209	2.03364550194603	2.91454002777829	1.86407835106603	3.02608356631338	1.99660899179824	2.09326045178451	3.01983184105292	1.97584286334173	1.9854304565261	2.04422192762018	1.94335818042569	1.61301795841575	1.98916437807094	2.08213339601097	2.80357607043937	3.14869022420784	2.05829794027869	2.42514030424592	3.03511636245551	2.07995429750454	3.00684776851138	2.88116409086702	2.03040596894066	1.91540812752735	2.05361852549753	2.03799685987087	2.10986666392319	1.90880299989124	2.06058193202103	2.2264854988396	2.03827940581049	1.92314589761143	2.16065422948215	2.09485709173409	1.88644744081335	2.11704484291669
2	14216122	263466743	2.01624117041362	2.93233885633931	1.95215582389815	1.87052042340761	2.09879680767955	0.95944247539902	1.99577879810812	2.98669895584927	0.969402840874367	2.92787067072288	2.01370427284209	2.03364550194603	2.91454002777829	1.86407835106603	3.02608356631338	1.99660899179824	2.09326045178451	3.01983184105292	1.97584286334173	1.9854304565261	2.04422192762018	1.94335818042569	1.61301795841575	1.98916437807094	2.08213339601097	2.80357607043937	3.14869022420784	2.05829794027869	2.42514030424592	3.03511636245551	2.07995429750454	3.00684776851138	2.88116409086702	2.03040596894066	1.91540812752735	2.05361852549753	2.03799685987087	2.10986666392319	1.90880299989124	2.06058193202103	2.2264854988396	2.03827940581049	1.92314589761143	2.16065422948215	2.09485709173409	1.88644744081335	2.11704484291669
2	14759596	264010217	2.01624117041362	2.93233885633931	1.95215582389815	1.87052042340761	2.09879680767955	0.95944247539902	1.99577879810812	2.98669895584927	0.969402840874367	2.92787067072288	2.01370427284209	2.03364550194603	2.91454002777829	1.86407835106603	3.02608356631338	1.99660899179824	2.09326045178451	3.01983184105292	1.97584286334173	1.9854304565261	2.04422192762018	1.94335818042569	1.61301795841575	1.98916437807094	2.08213339601097	2.80357607043937	3.14869022420784	2.05829794027869	2.42514030424592	3.03511636245551	2.07995429750454	3.00684776851138	2.88116409086702	2.03040596894066	1.91540812752735	2.05361852549753	2.03799685987087	2.10986666392319	1.90880299989124	2.06058193202103	2.2264854988396	2.03827940581049	1.92314589761143	2.16065422948215	2.09485709173409	1.88644744081335	2.11704484291669
2	15293722	264544343	2.01624117041362	2.93233885633931	1.95215582389815	1.87052042340761	2.09879680767955	0.95944247539902	1.99577879810812	2.98669895584927	0.969402840874367	2.92787067072288	2.01370427284209	2.03364550194603	2.91454002777829	1.86407835106603	3.02608356631338	1.99660899179824	2.09326045178451	3.01983184105292	1.97584286334173	1.9854304565261	2.04422192762018	1.94335818042569	1.61301795841575	1.98916437807094	2.08213339601097	2.80357607043937	3.14869022420784	2.05829794027869	2.42514030424592	3.03511636245551	2.07995429750454	3.00684776851138	2.88116409086702	2.03040596894066	1.91540812752735	2.05361852549753	2.03799685987087	2.10986666392319	1.90880299989124	2.06058193202103	2.2264854988396	2.03827940581049	1.92314589761143	2.16065422948215	2.09485709173409	1.88644744081335	2.11704484291669
2	15834108	265084729	2.01624117041362	2.93233885633931	1.95215582389815	1.87052042340761	2.09879680767955	0.95944247539902	1.99577879810812	2.98669895584927	0.969402840874367	2.92787067072288	2.01370427284209	2.03364550194603	2.91454002777829	1.86407835106603	3.02608356631338	1.99660899179824	2.09326045178451	3.01983184105292	1.97584286334173	1.9854304565261	2.04422192762018	1.94335818042569	1.61301795841575	1.98916437807094	2.08213339601097	2.80357607043937	3.14869022420784	2.05829794027869	2.42514030424592	3.03511636245551	2.07995429750454	3.00684776851138	2.88116409086702	2.03040596894066	1.91540812752735	2.05361852549753	2.03799685987087	2.10986666392319	1.90880299989124	2.06058193202103	2.2264854988396	2.03827940581049	1.92314589761143	2.16065422948215	2.09485709173409	1.88644744081335	2.11704484291669
2	16429499	265680120	2.01624117041362	2.93233885633931	1.95215582389815	1.87052042340761	2.09879680767955	0.95944247539902	1.99577879810812	2.98669895584927	0.969402840874367	2.92787067072288	2.01370427284209	2.03364550194603	2.91454002777829	1.86407835106603	3.02608356631338	1.99660899179824	2.09326045178451	3.01983184105292	1.97584286334173	1.9854304565261	2.04422192762018	1.94335818042569	1.61301795841575	1.98916437807094	2.08213339601097	2.80357607043937	3.14869022420784	2.05829794027869	2.42514030424592	3.03511636245551	2.07995429750454	3.00684776851138	2.88116409086702	2.03040596894066	1.91540812752735	2.05361852549753	2.03799685987087	2.10986666392319	1.90880299989124	2.06058193202103	2.2264854988396	2.03827940581049	1.92314589761143	2.16065422948215	2.09485709173409	1.88644744081335	2.11704484291669
2	16951063	266201684	2.01624117041362	2.93233885633931	1.95215582389815	1.87052042340761	2.09879680767955	0.95944247539902	1.99577879810812	2.98669895584927	0.969402840874367	2.92787067072288	2.01370427284209	2.03364550194603	2.91454002777829	1.86407835106603	3.02608356631338	1.99660899179824	2.09326045178451	3.01983184105292	1.97584286334173	1.9854304565261	2.04422192762018	1.94335818042569	1.61301795841575	1.98916437807094	2.08213339601097	2.80357607043937	3.14869022420784	2.05829794027869	2.42514030424592	3.03511636245551	2.07995429750454	3.00684776851138	2.88116409086702	2.03040596894066	1.91540812752735	2.05361852549753	2.03799685987087	2.10986666392319	1.90880299989124	2.06058193202103	2.2264854988396	2.03827940581049	1.92314589761143	2.16065422948215	2.09485709173409	1.88644744081335	2.11704484291669
2	17486052	266736673	2.01624117041362	2.93233885633931	1.95215582389815	1.87052042340761	2.09879680767955	0.95944247539902	1.99577879810812	2.98669895584927	0.969402840874367	2.92787067072288	2.01370427284209	2.03364550194603	2.91454002777829	1.86407835106603	3.02608356631338	1.99660899179824	2.09326045178451	3.01983184105292	1.97584286334173	1.9854304565261	2.04422192762018	1.94335818042569	1.61301795841575	1.98916437807094	2.08213339601097	2.80357607043937	3.14869022420784	2.05829794027869	2.42514030424592	3.03511636245551	2.07995429750454	3.00684776851138	2.88116409086702	2.03040596894066	1.91540812752735	2.05361852549753	2.03799685987087	2.10986666392319	1.90880299989124	2.06058193202103	2.2264854988396	2.03827940581049	1.92314589761143	2.16065422948215	2.09485709173409	1.88644744081335	2.11704484291669
2	18022328	267272949	2.01624117041362	2.93233885633931	1.95215582389815	1.87052042340761	2.09879680767955	1.52432255309078	1.99577879810812	2.98669895584927	0.969402840874367	2.92787067072288	2.01370427284209	2.03364550194603	2.91454002777829	1.86407835106603	3.02608356631338	1.99660899179824	2.09326045178451	3.01983184105292	1.97584286334173	1.9854304565261	2.04422192762018	1.94335818042569	1.61301795841575	1.98916437807094	2.08213339601097	2.80357607043937	3.14869022420784	2.05829794027869	2.42514030424592	3.03511636245551	2.07995429750454	3.00684776851138	2.88116409086702	2.03040596894066	1.91540812752735	2.05361852549753	2.03799685987087	2.10986666392319	1.90880299989124	2.06058193202103	2.2264854988396	2.03827940581049	1.92314589761143	2.16065422948215	2.09485709173409	1.88644744081335	2.11704484291669
2	18575989	267826610	2.01624117041362	2.93233885633931	1.95215582389815	1.87052042340761	2.09879680767955	1.52432255309078	1.99577879810812	2.98669895584927	0.969402840874367	2.92787067072288	2.01370427284209	2.03364550194603	2.91454002777829	1.86407835106603	3.02608356631338	1.99660899179824	2.09326045178451	3.01983184105292	1.97584286334173	1.9854304565261	2.04422192762018	1.94335818042569	1.61301795841575	1.98916437807094	2.08213339601097	2.80357607043937	3.14869022420784	2.05829794027869	2.42514030424592	3.03511636245551	2.07995429750454	3.00684776851138	2.88116409086702	2.03040596894066	1.91540812752735	2.05361852549753	2.03799685987087	2.10986666392319	1.90880299989124	2.06058193202103	2.2264854988396	2.03827940581049	1.92314589761143	2.16065422948215	2.09485709173409	1.88644744081335	2.11704484291669
2	19106725	268357346	2.01624117041362	2.93233885633931	1.95215582389815	1.87052042340761	2.09879680767955	1.52432255309078	1.99577879810812	2.98669895584927	0.969402840874367	2.92787067072288	2.01370427284209	2.03364550194603	2.91454002777829	1.22923649128229	3.02608356631338	1.99660899179824	2.09326045178451	3.01983184105292	1.97584286334173	1.9854304565261	2.04422192762018	1.94335818042569	1.61301795841575	1.98916437807094	2.08213339601097	2.80357607043937	3.14869022420784	2.05829794027869	2.42514030424592	3.03511636245551	2.07995429750454	3.00684776851138	2.88116409086702	2.03040596894066	1.91540812752735	2.05361852549753	2.03799685987087	2.10986666392319	1.90880299989124	2.06058193202103	2.2264854988396	2.03827940581049	1.92314589761143	2.16065422948215	2.09485709173409	1.88644744081335	2.11704484291669
2	19688689	268939310	2.01624117041362	2.93233885633931	1.95215582389815	1.87052042340761	2.09879680767955	1.52432255309078	1.99577879810812	2.98669895584927	0.969402840874367	2.92787067072288	2.01370427284209	2.03364550194603	2.91454002777829	1.22923649128229	3.02608356631338	1.99660899179824	2.09326045178451	3.01983184105292	1.97584286334173	1.9854304565261	2.04422192762018	1.94335818042569	1.61301795841575	1.98916437807094	2.08213339601097	2.80357607043937	3.14869022420784	2.05829794027869	2.42514030424592	3.03511636245551	2.07995429750454	3.00684776851138	2.88116409086702	2.03040596894066	1.91540812752735	2.05361852549753	2.03799685987087	2.10986666392319	1.90880299989124	2.06058193202103	2.2264854988396	2.03827940581049	1.92314589761143	2.16065422948215	2.09485709173409	1.88644744081335	2.11704484291669
2	20218467	269469088	2.01624117041362	2.93233885633931	1.95215582389815	1.87052042340761	2.09879680767955	1.52432255309078	1.99577879810812	2.98669895584927	0.969402840874367	2.92787067072288	2.01370427284209	2.03364550194603	2.91454002777829	1.22923649128229	3.02608356631338	1.99660899179824	2.09326045178451	3.38085461093213	1.97584286334173	1.9854304565261	2.04422192762018	1.94335818042569	1.61301795841575	1.98916437807094	2.08213339601097	2.80357607043937	3.14869022420784	2.05829794027869	2.42514030424592	3.03511636245551	2.07995429750454	3.00684776851138	2.88116409086702	2.03040596894066	1.91540812752735	2.05361852549753	2.03799685987087	2.10986666392319	1.90880299989124	2.06058193202103	2.2264854988396	2.03827940581049	1.92314589761143	2.16065422948215	2.09485709173409	1.88644744081335	2.11704484291669
2	20763059	270013680	2.01624117041362	2.93233885633931	1.95215582389815	1.87052042340761	2.09879680767955	1.52432255309078	1.99577879810812	2.98669895584927	0.969402840874367	2.92787067072288	2.01370427284209	2.03364550194603	2.91454002777829	1.22923649128229	3.02608356631338	1.99660899179824	2.09326045178451	3.38085461093213	1.97584286334173	1.9854304565261	2.04422192762018	1.94335818042569	1.61301795841575	1.98916437807094	2.08213339601097	2.80357607043937	3.14869022420784	2.05829794027869	1.79199699171767	3.03511636245551	2.07995429750454	3.00684776851138	2.88116409086702	2.03040596894066	1.91540812752735	2.05361852549753	2.03799685987087	2.10986666392319	1.90880299989124	2.06058193202103	2.2264854988396	2.03827940581049	1.92314589761143	2.16065422948215	2.09485709173409	1.88644744081335	2.11704484291669
2	21321154	270571775	2.01624117041362	2.93233885633931	1.95215582389815	1.87052042340761	2.09879680767955	1.52432255309078	1.99577879810812	2.98669895584927	0.969402840874367	2.92787067072288	2.01370427284209	2.03364550194603	2.91454002777829	1.22923649128229	3.02608356631338	1.99660899179824	2.09326045178451	3.38085461093213	1.97584286334173	1.9854304565261	2.04422192762018	1.94335818042569	1.61301795841575	1.98916437807094	2.08213339601097	2.80357607043937	3.14869022420784	2.05829794027869	1.79199699171767	3.03511636245551	2.07995429750454	3.00684776851138	2.88116409086702	2.03040596894066	1.91540812752735	2.05361852549753	2.03799685987087	2.10986666392319	1.90880299989124	2.06058193202103	2.2264854988396	2.03827940581049	2.30356485352613	2.16065422948215	2.09485709173409	1.88644744081335	2.11704484291669
2	21860775	271111396	2.01624117041362	2.93233885633931	1.95215582389815	1.87052042340761	2.09879680767955	1.52432255309078	1.99577879810812	2.98669895584927	0.969402840874367	2.92787067072288	2.01370427284209	2.03364550194603	2.91454002777829	1.22923649128229	3.02608356631338	1.99660899179824	2.09326045178451	3.38085461093213	1.97584286334173	1.9854304565261	2.04422192762018	1.94335818042569	1.61301795841575	1.98916437807094	2.08213339601097	2.80357607043937	3.14869022420784	2.05829794027869	1.79199699171767	3.03511636245551	2.07995429750454	3.00684776851138	2.88116409086702	2.03040596894066	1.91540812752735	2.05361852549753	2.03799685987087	2.10986666392319	1.90880299989124	2.06058193202103	2.2264854988396	2.03827940581049	2.30356485352613	2.16065422948215	2.09485709173409	1.88644744081335	2.11704484291669
2	22386138	271636759	2.01624117041362	2.93233885633931	1.95215582389815	1.87052042340761	2.09879680767955	1.52432255309078	1.99577879810812	2.98669895584927	0.969402840874367	2.92787067072288	2.01370427284209	2.03364550194603	2.91454002777829	1.22923649128229	3.02608356631338	1.99660899179824	2.09326045178451	3.38085461093213	1.97584286334173	1.9854304565261	2.04422192762018	1.94335818042569	1.61301795841575	1.98916437807094	2.08213339601097	2.80357607043937	3.14869022420784	2.05829794027869	1.79199699171767	3.03511636245551	2.07995429750454	3.00684776851138	2.88116409086702	2.03040596894066	1.91540812752735	2.05361852549753	2.03799685987087	2.10986666392319	1.90880299989124	2.06058193202103	2.2264854988396	2.03827940581049	2.30356485352613	2.16065422948215	2.09485709173409	1.88644744081335	2.11704484291669
2	22914297	272164918	2.01624117041362	2.93233885633931	1.95215582389815	1.87052042340761	2.09879680767955	1.52432255309078	1.99577879810812	2.98669895584927	0.969402840874367	2.92787067072288	2.01370427284209	2.03364550194603	2.91454002777829	1.22923649128229	3.02608356631338	1.99660899179824	2.09326045178451	3.38085461093213	1.97584286334173	1.9854304565261	2.04422192762018	1.94335818042569	1.61301795841575	1.98916437807094	2.08213339601097	2.80357607043937	3.14869022420784	2.05829794027869	1.79199699171767	3.03511636245551	2.07995429750454	3.00684776851138	2.88116409086702	2.03040596894066	1.91540812752735	2.05361852549753	2.03799685987087	2.10986666392319	1.90880299989124	2.06058193202103	2.2264854988396	2.03827940581049	2.30356485352613	2.16065422948215	2.09485709173409	1.88644744081335	2.11704484291669
2	23444646	272695267	2.01624117041362	2.93233885633931	1.95215582389815	1.87052042340761	2.09879680767955	1.52432255309078	1.99577879810812	2.98669895584927	0.969402840874367	2.92787067072288	2.01370427284209	2.03364550194603	2.91454002777829	1.22923649128229	3.02608356631338	1.99660899179824	1.56314523534643	3.38085461093213	1.97584286334173	1.9854304565261	2.04422192762018	1.94335818042569	1.61301795841575	1.98916437807094	2.08213339601097	2.80357607043937	3.14869022420784	2.05829794027869	1.79199699171767	3.03511636245551	2.07995429750454	3.00684776851138	2.88116409086702	2.03040596894066	1.91540812752735	2.05361852549753	2.03799685987087	2.10986666392319	1.90880299989124	2.06058193202103	2.2264854988396	2.03827940581049	2.30356485352613	2.16065422948215	2.09485709173409	1.88644744081335	2.11704484291669
2	23975938	273226559	2.01624117041362	2.93233885633931	1.95215582389815	1.87052042340761	2.09879680767955	1.52432255309078	1.99577879810812	2.98669895584927	0.969402840874367	2.92787067072288	2.01370427284209	2.03364550194603	2.91454002777829	1.22923649128229	3.02608356631338	1.99660899179824	1.56314523534643	3.38085461093213	1.97584286334173	1.9854304565261	2.04422192762018	1.94335818042569	1.61301795841575	1.98916437807094	2.08213339601097	2.80357607043937	3.14869022420784	2.05829794027869	1.79199699171767	3.03511636245551	2.07995429750454	3.00684776851138	2.88116409086702	2.03040596894066	1.91540812752735	2.05361852549753	2.03799685987087	2.10986666392319	1.90880299989124	2.06058193202103	2.2264854988396	2.03827940581049	2.30356485352613	2.16065422948215	2.09485709173409	1.88644744081335	2.11704484291669
2	24557494	273808115	2.01624117041362	2.93233885633931	1.95215582389815	1.87052042340761	2.09879680767955	6.18247128806321	1.99577879810812	2.98669895584927	0.969402840874367	2.92787067072288	2.01370427284209	2.03364550194603	2.91454002777829	1.22923649128229	3.02608356631338	1.99660899179824	1.56314523534643	3.38085461093213	1.97584286334173	1.9854304565261	2.04422192762018	1.94335818042569	1.61301795841575	1.98916437807094	2.08213339601097	2.80357607043937	3.14869022420784	2.05829794027869	1.79199699171767	3.03511636245551	2.07995429750454	3.00684776851138	2.88116409086702	2.03040596894066	1.91540812752735	2.05361852549753	2.03799685987087	2.10986666392319	1.90880299989124	2.06058193202103	2.2264854988396	2.03827940581049	2.30356485352613	2.16065422948215	2.09485709173409	1.88644744081335	2.11704484291669
2	25122569	274373190	2.01624117041362	2.93233885633931	1.95215582389815	1.87052042340761	2.09879680767955	6.18247128806321	1.99577879810812	2.98669895584927	0.969402840874367	4.5298140503701	2.01370427284209	2.03364550194603	2.91454002777829	1.22923649128229	3.02608356631338	1.99660899179824	1.56314523534643	3.38085461093213	1.97584286334173	1.9854304565261	2.04422192762018	1.94335818042569	1.61301795841575	1.98916437807094	3.71860755561443	2.80357607043937	3.14869022420784	2.05829794027869	1.79199699171767	3.03511636245551	2.07995429750454	3.00684776851138	2.88116409086702	2.03040596894066	1.91540812752735	2.05361852549753	2.03799685987087	4.23467669598648	1.90880299989124	2.06058193202103	2.2264854988396	2.03827940581049	2.30356485352613	2.16065422948215	2.09485709173409	1.88644744081335	2.11704484291669
2	25690641	274941262	2.01624117041362	2.93233885633931	1.95215582389815	1.87052042340761	2.09879680767955	6.18247128806321	1.99577879810812	2.98669895584927	0.969402840874367	4.5298140503701	2.01370427284209	2.03364550194603	2.91454002777829	1.22923649128229	3.02608356631338	1.99660899179824	1.56314523534643	3.38085461093213	1.97584286334173	1.9854304565261	2.04422192762018	1.94335818042569	1.61301795841575	1.98916437807094	3.71860755561443	2.80357607043937	4.76491945904701	2.05829794027869	1.79199699171767	3.03511636245551	2.07995429750454	3.00684776851138	2.88116409086702	2.03040596894066	1.91540812752735	3.71372815931606	2.03799685987087	4.23467669598648	1.90880299989124	2.06058193202103	2.2264854988396	2.03827940581049	2.30356485352613	2.16065422948215	2.09485709173409	3.33774075810233	2.11704484291669
2	26276327	275526948	3.65575202980625	4.689557597872	3.62974504323451	3.74493250745785	3.7533075231812	6.18247128806321	4.13747853870515	4.86099560121841	2.74378647881895	4.5298140503701	3.48643317277722	3.76269986322273	4.80277497535597	3.45614201685825	4.66233228314868	3.70160724722628	3.58668694462865	5.30138095392133	3.90512361099808	3.94972395860002	4.37035910563605	3.90859967375704	3.23723590221736	3.87732723844267	3.71860755561443	4.43510486204652	4.76491945904701	3.93115113139821	3.84495900303475	5.02196449408801	3.54540841410757	4.68241182965325	4.93090284954473	3.91678032328476	3.72115846468818	3.71372815931606	3.53412196367103	4.23467669598648	3.74890226726901	3.91130984776707	4.52609923302902	3.93960729886754	4.58165305687164	3.51340092298113	3.59888955502221	3.33774075810233	3.92244122233354
2	26828038	276078659	3.65575202980625	4.689557597872	3.62974504323451	3.74493250745785	3.7533075231812	6.18247128806321	4.13747853870515	4.86099560121841	2.74378647881895	4.5298140503701	3.48643317277722	3.76269986322273	4.80277497535597	3.45614201685825	4.66233228314868	3.70160724722628	3.58668694462865	5.30138095392133	3.90512361099808	3.94972395860002	4.37035910563605	3.90859967375704	3.23723590221736	3.87732723844267	3.71860755561443	4.43510486204652	4.76491945904701	3.93115113139821	3.84495900303475	5.02196449408801	3.54540841410757	4.68241182965325	4.93090284954473	3.91678032328476	3.72115846468818	3.71372815931606	3.53412196367103	4.23467669598648	3.74890226726901	3.91130984776707	4.52609923302902	3.93960729886754	4.58165305687164	3.51340092298113	3.59888955502221	3.33774075810233	3.92244122233354
2	27376652	276627273	3.65575202980625	4.689557597872	3.62974504323451	3.74493250745785	3.7533075231812	6.18247128806321	4.13747853870515	4.86099560121841	2.74378647881895	4.5298140503701	3.48643317277722	3.76269986322273	4.80277497535597	3.45614201685825	4.66233228314868	3.70160724722628	3.58668694462865	5.30138095392133	3.90512361099808	3.94972395860002	4.37035910563605	3.90859967375704	3.23723590221736	3.87732723844267	3.71860755561443	4.43510486204652	4.76491945904701	3.93115113139821	3.84495900303475	5.02196449408801	3.54540841410757	4.68241182965325	4.93090284954473	3.91678032328476	3.72115846468818	3.71372815931606	3.53412196367103	4.23467669598648	3.74890226726901	3.91130984776707	4.52609923302902	3.93960729886754	4.58165305687164	3.51340092298113	3.59888955502221	3.33774075810233	3.92244122233354
2	27955504	277206125	3.65575202980625	4.689557597872	3.62974504323451	3.74493250745785	3.7533075231812	6.18247128806321	4.13747853870515	4.86099560121841	2.74378647881895	4.5298140503701	3.48643317277722	3.76269986322273	4.80277497535597	3.45614201685825	4.66233228314868	3.70160724722628	3.58668694462865	5.30138095392133	3.90512361099808	3.94972395860002	4.37035910563605	3.90859967375704	3.23723590221736	3.87732723844267	3.71860755561443	4.43510486204652	4.76491945904701	3.93115113139821	3.84495900303475	5.02196449408801	3.54540841410757	4.68241182965325	4.93090284954473	3.91678032328476	3.72115846468818	3.71372815931606	3.53412196367103	4.23467669598648	3.74890226726901	3.91130984776707	4.52609923302902	3.93960729886754	4.58165305687164	3.51340092298113	3.59888955502221	3.33774075810233	3.92244122233354
2	28500494	277751115	3.65575202980625	4.689557597872	3.62974504323451	3.74493250745785	3.7533075231812	6.18247128806321	4.13747853870515	4.86099560121841	2.74378647881895	4.5298140503701	3.48643317277722	3.76269986322273	4.80277497535597	3.45614201685825	4.66233228314868	3.70160724722628	3.58668694462865	5.30138095392133	3.90512361099808	3.94972395860002	4.37035910563605	3.90859967375704	3.23723590221736	3.87732723844267	3.71860755561443	4.43510486204652	4.76491945904701	3.93115113139821	3.84495900303475	5.02196449408801	3.54540841410757	4.68241182965325	4.93090284954473	3.91678032328476	3.72115846468818	3.71372815931606	3.53412196367103	4.23467669598648	3.74890226726901	3.91130984776707	4.52609923302902	3.93960729886754	4.58165305687164	3.51340092298113	3.59888955502221	3.33774075810233	3.92244122233354
2	29042087	278292708	3.65575202980625	4.689557597872	3.62974504323451	3.74493250745785	2.038577070918	6.18247128806321	2.11103694686809	4.86099560121841	2.74378647881895	4.5298140503701	3.48643317277722	3.76269986322273	4.80277497535597	3.45614201685825	4.66233228314868	3.70160724722628	3.58668694462865	3.17766759134797	3.90512361099808	3.94972395860002	2.01356469833551	3.90859967375704	3.23723590221736	3.87732723844267	3.71860755561443	4.43510486204652	4.76491945904701	3.93115113139821	3.84495900303475	5.02196449408801	3.54540841410757	4.68241182965325	3.01227154329798	3.91678032328476	3.72115846468818	2.13978851487958	3.53412196367103	4.23467669598648	3.74890226726901	3.91130984776707	4.52609923302902	2.42019051809208	2.50436013591776	3.51340092298113	3.59888955502221	3.33774075810233	3.92244122233354
2	29581749	278832370	2.01987808151311	2.88216279930317	1.99358927960725	1.87636398899413	2.038577070918	6.18247128806321	2.11103694686809	2.90603449614024	1.03675012091193	3.04438713482781	2.04054118397212	1.9621947197475	3.02025050765729	1.99232780162031	3.02818181471898	2.06830913183885	1.81309161842014	3.17766759134797	2.09094472407311	1.96217243223729	2.01356469833551	2.05075028450898	1.09449282790376	2.01553453163103	2.68491721447109	2.93359195650094	4.76491945904701	2.17777035219785	2.09604285711573	2.93381701824197	2.06429882532226	2.92766773322619	3.01227154329798	2.09924160104907	1.60086519668239	2.13978851487958	2.07103484732299	2.13229344437377	1.97913251862531	2.06558700370377	2.07623279839797	2.42019051809208	2.50436013591776	1.9597480848273	1.98556808084805	2.03153737283959	2.09747240262692
2	30106496	279357117	2.01987808151311	2.88216279930317	1.99358927960725	1.87636398899413	2.038577070918	6.18247128806321	2.11103694686809	2.90603449614024	1.03675012091193	3.04438713482781	2.04054118397212	1.9621947197475	3.02025050765729	1.99232780162031	3.02818181471898	2.06830913183885	1.81309161842014	3.17766759134797	2.09094472407311	1.96217243223729	2.01356469833551	2.05075028450898	1.09449282790376	2.01553453163103	2.68491721447109	2.93359195650094	3.22892029443423	2.17777035219785	2.09604285711573	2.93381701824197	2.06429882532226	2.92766773322619	3.01227154329798	2.09924160104907	1.60086519668239	2.13978851487958	2.07103484732299	2.13229344437377	1.97913251862531	2.06558700370377	2.07623279839797	2.42019051809208	2.50436013591776	1.9597480848273	1.98556808084805	2.03153737283959	2.09747240262692
2	30642447	279893068	2.01987808151311	2.88216279930317	1.99358927960725	1.87636398899413	2.038577070918	6.18247128806321	2.11103694686809	2.90603449614024	1.03675012091193	3.04438713482781	2.04054118397212	1.9621947197475	3.02025050765729	1.99232780162031	3.02818181471898	2.06830913183885	1.81309161842014	3.17766759134797	2.09094472407311	1.96217243223729	2.01356469833551	2.05075028450898	1.09449282790376	2.01553453163103	2.68491721447109	2.93359195650094	3.22892029443423	2.17777035219785	2.09604285711573	2.93381701824197	2.06429882532226	2.92766773322619	3.01227154329798	2.09924160104907	1.60086519668239	2.13978851487958	2.07103484732299	2.13229344437377	1.97913251862531	2.06558700370377	2.07623279839797	2.42019051809208	2.50436013591776	1.9597480848273	1.98556808084805	2.03153737283959	2.09747240262692
2	31190263	280440884	2.01987808151311	2.88216279930317	1.99358927960725	1.87636398899413	2.038577070918	6.18247128806321	2.11103694686809	2.90603449614024	1.03675012091193	3.04438713482781	2.04054118397212	1.9621947197475	3.02025050765729	1.99232780162031	3.02818181471898	2.06830913183885	1.81309161842014	3.17766759134797	2.09094472407311	1.96217243223729	2.01356469833551	2.05075028450898	1.09449282790376	2.01553453163103	2.68491721447109	2.93359195650094	3.22892029443423	2.17777035219785	2.09604285711573	2.93381701824197	2.06429882532226	2.92766773322619	3.01227154329798	2.09924160104907	1.60086519668239	2.13978851487958	2.07103484732299	2.13229344437377	1.97913251862531	2.06558700370377	2.07623279839797	2.42019051809208	2.50436013591776	1.9597480848273	1.98556808084805	2.03153737283959	2.09747240262692
2	31725608	280976229	2.01987808151311	2.88216279930317	1.99358927960725	1.87636398899413	2.038577070918	6.18247128806321	2.11103694686809	2.90603449614024	1.03675012091193	3.04438713482781	2.04054118397212	1.9621947197475	3.02025050765729	1.99232780162031	3.02818181471898	2.06830913183885	1.81309161842014	3.17766759134797	2.09094472407311	1.96217243223729	2.01356469833551	2.05075028450898	1.09449282790376	2.01553453163103	2.68491721447109	2.93359195650094	3.22892029443423	2.17777035219785	2.09604285711573	2.93381701824197	2.06429882532226	2.92766773322619	3.01227154329798	2.09924160104907	1.60086519668239	2.13978851487958	2.07103484732299	2.13229344437377	1.97913251862531	2.06558700370377	2.07623279839797	2.42019051809208	2.50436013591776	1.9597480848273	1.98556808084805	2.03153737283959	2.09747240262692
2	32309212	281559833	2.01987808151311	2.88216279930317	1.99358927960725	1.87636398899413	2.038577070918	2.59578017926896	2.11103694686809	2.90603449614024	1.03675012091193	3.04438713482781	2.04054118397212	1.9621947197475	3.02025050765729	1.99232780162031	3.02818181471898	2.06830913183885	1.81309161842014	3.17766759134797	2.09094472407311	1.96217243223729	2.01356469833551	2.05075028450898	1.09449282790376	2.01553453163103	2.68491721447109	2.93359195650094	3.22892029443423	2.17777035219785	2.09604285711573	2.93381701824197	2.06429882532226	2.92766773322619	3.01227154329798	2.09924160104907	1.60086519668239	2.13978851487958	2.07103484732299	2.13229344437377	1.97913251862531	2.06558700370377	2.07623279839797	2.42019051809208	2.50436013591776	1.9597480848273	1.98556808084805	2.03153737283959	2.09747240262692
2	32898188	282148809	2.01987808151311	2.88216279930317	1.99358927960725	1.87636398899413	2.038577070918	2.59578017926896	2.11103694686809	2.90603449614024	1.03675012091193	3.04438713482781	2.04054118397212	1.9621947197475	3.02025050765729	1.99232780162031	3.02818181471898	2.06830913183885	1.81309161842014	3.17766759134797	2.09094472407311	1.96217243223729	2.01356469833551	2.05075028450898	1.09449282790376	2.01553453163103	2.68491721447109	2.93359195650094	3.22892029443423	2.17777035219785	2.09604285711573	2.93381701824197	2.06429882532226	2.92766773322619	3.01227154329798	2.09924160104907	1.60086519668239	2.13978851487958	2.07103484732299	2.13229344437377	1.97913251862531	2.06558700370377	2.07623279839797	2.42019051809208	2.50436013591776	1.9597480848273	1.98556808084805	2.03153737283959	2.09747240262692
2	33457180	282707801	2.01987808151311	2.88216279930317	1.99358927960725	1.87636398899413	2.038577070918	2.59578017926896	2.11103694686809	2.90603449614024	1.03675012091193	3.04438713482781	2.04054118397212	1.9621947197475	3.02025050765729	1.99232780162031	3.02818181471898	2.06830913183885	1.81309161842014	3.17766759134797	2.09094472407311	1.96217243223729	2.01356469833551	2.05075028450898	1.09449282790376	2.01553453163103	2.68491721447109	2.93359195650094	3.22892029443423	2.17777035219785	2.09604285711573	2.93381701824197	2.06429882532226	2.92766773322619	3.01227154329798	2.09924160104907	1.60086519668239	2.13978851487958	2.07103484732299	2.13229344437377	1.97913251862531	2.06558700370377	2.07623279839797	2.42019051809208	2.50436013591776	1.9597480848273	1.98556808084805	2.03153737283959	2.09747240262692
2	34013727	283264348	2.01987808151311	2.88216279930317	1.99358927960725	1.87636398899413	2.038577070918	2.59578017926896	2.11103694686809	2.90603449614024	1.03675012091193	3.04438713482781	2.04054118397212	1.9621947197475	3.02025050765729	1.99232780162031	3.02818181471898	2.06830913183885	1.81309161842014	3.17766759134797	2.09094472407311	1.96217243223729	2.01356469833551	2.05075028450898	1.09449282790376	2.01553453163103	2.68491721447109	2.93359195650094	3.22892029443423	2.17777035219785	2.09604285711573	2.93381701824197	2.06429882532226	2.92766773322619	3.01227154329798	2.09924160104907	1.60086519668239	2.13978851487958	2.07103484732299	2.13229344437377	1.97913251862531	2.06558700370377	2.07623279839797	2.42019051809208	2.50436013591776	1.9597480848273	1.98556808084805	2.03153737283959	2.09747240262692
2	34562326	283812947	3.47441049428379	4.53987265067083	2.95788961860601	3.59412283997895	3.61166104180285	2.59578017926896	3.83692836065604	4.6141081784376	2.56395015549712	5.54102097645143	3.59539886478211	3.89404138154493	4.29235147766757	1.99232780162031	4.80305333397831	3.69955520932301	1.81309161842014	4.94053821514615	2.09094472407311	3.72064263834372	3.7054578866147	3.46835561758473	2.63529580707434	3.28265355969027	2.68491721447109	5.13287887171613	3.22892029443423	3.69929878458385	3.35326898698847	2.93381701824197	3.80540981167364	4.55310846719477	5.09630573143146	3.62647578460031	3.47003888255659	3.80439808639647	3.62291718627335	2.13229344437377	3.76426505155283	3.76187478353813	3.76452597956654	2.42019051809208	2.50436013591776	3.44610871562963	3.32384205504325	3.32250623097837	3.77493506671081
2	35128713	284379334	3.47441049428379	4.53987265067083	2.95788961860601	3.59412283997895	3.61166104180285	2.59578017926896	3.83692836065604	4.6141081784376	2.56395015549712	5.54102097645143	3.59539886478211	3.89404138154493	4.29235147766757	1.99232780162031	4.80305333397831	3.69955520932301	1.95941540625448	4.94053821514615	2.09094472407311	3.72064263834372	3.7054578866147	3.46835561758473	2.63529580707434	3.28265355969027	2.68491721447109	5.13287887171613	3.22892029443423	3.69929878458385	3.35326898698847	2.93381701824197	3.80540981167364	4.55310846719477	5.09630573143146	3.62647578460031	3.47003888255659	3.80439808639647	3.62291718627335	2.13229344437377	3.76426505155283	3.76187478353813	3.76452597956654	2.42019051809208	2.50436013591776	3.44610871562963	3.32384205504325	3.32250623097837	3.77493506671081
2	35677169	284927790	3.47441049428379	4.53987265067083	2.95788961860601	3.59412283997895	3.61166104180285	2.59578017926896	3.83692836065604	4.6141081784376	2.56395015549712	5.54102097645143	3.59539886478211	3.89404138154493	4.29235147766757	1.99232780162031	4.80305333397831	3.69955520932301	1.95941540625448	4.94053821514615	2.09094472407311	3.72064263834372	3.7054578866147	3.46835561758473	2.63529580707434	3.28265355969027	2.68491721447109	5.13287887171613	3.22892029443423	3.69929878458385	3.35326898698847	2.93381701824197	3.80540981167364	4.55310846719477	5.09630573143146	3.62647578460031	3.47003888255659	3.80439808639647	3.62291718627335	2.13229344437377	3.76426505155283	3.76187478353813	3.76452597956654	2.42019051809208	2.50436013591776	3.44610871562963	3.32384205504325	3.32250623097837	3.77493506671081
2	36226361	285476982	3.47441049428379	4.53987265067083	2.95788961860601	3.59412283997895	3.61166104180285	2.59578017926896	3.83692836065604	4.6141081784376	2.56395015549712	5.54102097645143	3.59539886478211	3.89404138154493	4.29235147766757	1.99232780162031	4.80305333397831	3.69955520932301	1.95941540625448	4.94053821514615	2.09094472407311	3.72064263834372	3.7054578866147	3.46835561758473	2.63529580707434	3.28265355969027	2.68491721447109	5.13287887171613	3.22892029443423	3.69929878458385	3.35326898698847	2.93381701824197	3.80540981167364	4.55310846719477	5.09630573143146	3.62647578460031	3.47003888255659	3.80439808639647	3.62291718627335	2.13229344437377	3.76426505155283	3.76187478353813	3.76452597956654	2.42019051809208	2.50436013591776	3.44610871562963	3.32384205504325	3.32250623097837	3.77493506671081
2	36770812	286021433	3.47441049428379	4.53987265067083	2.95788961860601	3.59412283997895	3.61166104180285	2.59578017926896	3.83692836065604	4.6141081784376	2.56395015549712	5.54102097645143	3.59539886478211	3.89404138154493	4.29235147766757	1.99232780162031	4.80305333397831	3.69955520932301	1.95941540625448	4.94053821514615	2.09094472407311	3.72064263834372	3.7054578866147	3.46835561758473	2.63529580707434	3.28265355969027	2.68491721447109	5.13287887171613	3.22892029443423	3.69929878458385	3.35326898698847	2.93381701824197	3.80540981167364	4.55310846719477	5.09630573143146	3.62647578460031	3.47003888255659	3.80439808639647	3.62291718627335	2.13229344437377	3.76426505155283	3.76187478353813	3.76452597956654	1.90600490059091	2.50436013591776	3.44610871562963	3.32384205504325	3.32250623097837	3.77493506671081
2	37328573	286579194	1.98682969643808	3.07173088891393	2.00815164136939	1.98101488186142	2.04948651956477	1.90800931609401	2.02097549492439	2.99022040752619	1.04707749088088	2.97306669691978	2.01049650558439	2.01638093044553	2.87760429021613	1.99232780162031	2.95580650236458	2.02391938726201	1.95941540625448	3.12351014454388	2.09094472407311	1.84044141765626	1.98144349799761	2.03122749478302	2.63529580707434	1.8942969438347	1.85608463985477	3.05499118132058	3.22892029443423	2.0125879476304	2.14558077505215	2.93381701824197	2.00229123212578	2.91956175714823	3.26696687904767	2.04438684828383	1.96789306721977	2.00592576444842	1.98722031699895	2.13229344437377	1.97201184244227	2.06716253565759	1.95174992670998	1.90600490059091	1.98448989407814	2.06117673764547	1.98116883064173	3.32250623097837	2.036302406539
2	37875779	287126400	1.98682969643808	3.07173088891393	2.00815164136939	1.98101488186142	2.04948651956477	1.90800931609401	2.02097549492439	2.99022040752619	1.04707749088088	2.97306669691978	2.01049650558439	2.01638093044553	2.87760429021613	1.99232780162031	2.95580650236458	2.02391938726201	1.95941540625448	3.12351014454388	2.09094472407311	1.84044141765626	1.98144349799761	2.03122749478302	2.63529580707434	1.8942969438347	1.85608463985477	3.05499118132058	3.22892029443423	2.0125879476304	2.14558077505215	2.93381701824197	2.00229123212578	2.91956175714823	3.26696687904767	2.04438684828383	1.96789306721977	2.00592576444842	1.98722031699895	2.13229344437377	1.97201184244227	2.06716253565759	1.95174992670998	1.90600490059091	1.98448989407814	2.06117673764547	1.98116883064173	3.32250623097837	2.036302406539
2	38431248	287681869	1.98682969643808	3.07173088891393	2.00815164136939	1.98101488186142	2.04948651956477	1.90800931609401	2.02097549492439	2.99022040752619	1.04707749088088	2.97306669691978	2.01049650558439	2.01638093044553	2.87760429021613	1.99232780162031	2.95580650236458	2.02391938726201	1.95941540625448	3.12351014454388	2.09094472407311	1.84044141765626	1.98144349799761	2.03122749478302	1.15449546074381	1.8942969438347	1.85608463985477	3.05499118132058	3.22892029443423	2.0125879476304	2.14558077505215	2.93381701824197	2.00229123212578	2.91956175714823	3.26696687904767	2.04438684828383	1.96789306721977	2.00592576444842	1.98722031699895	2.13229344437377	1.97201184244227	2.06716253565759	1.95174992670998	1.90600490059091	1.98448989407814	2.06117673764547	1.98116883064173	3.32250623097837	2.036302406539
2	39004172	288254793	1.98682969643808	3.07173088891393	2.00815164136939	1.98101488186142	2.04948651956477	1.90800931609401	2.02097549492439	2.99022040752619	1.04707749088088	2.97306669691978	2.01049650558439	2.01638093044553	2.87760429021613	1.99232780162031	2.95580650236458	2.02391938726201	1.95941540625448	3.12351014454388	2.09094472407311	1.84044141765626	1.98144349799761	2.03122749478302	1.15449546074381	1.8942969438347	1.85608463985477	3.05499118132058	3.22892029443423	2.0125879476304	2.14558077505215	2.93381701824197	2.00229123212578	2.91956175714823	3.26696687904767	2.04438684828383	1.96789306721977	2.00592576444842	1.98722031699895	2.13229344437377	1.97201184244227	2.06716253565759	1.95174992670998	1.90600490059091	1.98448989407814	2.06117673764547	1.98116883064173	2.04623509091977	2.036302406539
2	39564771	288815392	1.98682969643808	3.07173088891393	2.00815164136939	1.98101488186142	2.04948651956477	1.90800931609401	2.02097549492439	2.99022040752619	1.04707749088088	2.97306669691978	2.01049650558439	2.01638093044553	2.87760429021613	1.99232780162031	2.95580650236458	2.02391938726201	1.95941540625448	3.12351014454388	2.09094472407311	1.84044141765626	1.98144349799761	2.03122749478302	1.15449546074381	1.8942969438347	1.85608463985477	3.05499118132058	3.22892029443423	2.0125879476304	2.14558077505215	2.93381701824197	2.00229123212578	2.91956175714823	3.26696687904767	2.04438684828383	1.96789306721977	2.00592576444842	1.98722031699895	2.13229344437377	1.97201184244227	2.06716253565759	1.95174992670998	1.90600490059091	1.98448989407814	2.06117673764547	1.98116883064173	2.04623509091977	2.036302406539
2	40112880	289363501	1.98682969643808	3.07173088891393	2.00815164136939	1.98101488186142	2.04948651956477	1.90800931609401	2.02097549492439	2.99022040752619	1.04707749088088	2.97306669691978	2.01049650558439	2.01638093044553	2.87760429021613	1.99232780162031	2.95580650236458	2.02391938726201	1.95941540625448	3.12351014454388	2.09094472407311	1.84044141765626	1.98144349799761	2.03122749478302	1.15449546074381	1.8942969438347	1.85608463985477	3.05499118132058	3.22892029443423	2.0125879476304	2.14558077505215	2.93381701824197	2.00229123212578	2.91956175714823	3.26696687904767	2.04438684828383	1.96789306721977	2.00592576444842	1.98722031699895	2.13229344437377	1.97201184244227	2.06716253565759	1.95174992670998	1.90600490059091	1.98448989407814	2.06117673764547	1.98116883064173	2.04623509091977	2.036302406539
2	40653940	289904561	1.98682969643808	3.07173088891393	2.00815164136939	1.98101488186142	2.04948651956477	1.90800931609401	2.02097549492439	2.99022040752619	1.04707749088088	2.97306669691978	2.01049650558439	2.01638093044553	2.87760429021613	1.99232780162031	2.95580650236458	2.02391938726201	1.95941540625448	3.12351014454388	2.09094472407311	1.84044141765626	1.98144349799761	2.03122749478302	1.15449546074381	1.8942969438347	1.85608463985477	3.05499118132058	3.22892029443423	2.0125879476304	2.14558077505215	2.93381701824197	2.00229123212578	2.91956175714823	3.26696687904767	2.04438684828383	1.96789306721977	2.00592576444842	1.98722031699895	2.13229344437377	1.97201184244227	2.06716253565759	1.95174992670998	1.90600490059091	1.98448989407814	2.06117673764547	1.98116883064173	2.04623509091977	2.036302406539
2	41183789	290434410	1.98682969643808	3.07173088891393	2.00815164136939	1.98101488186142	2.04948651956477	1.90800931609401	2.02097549492439	2.99022040752619	1.04707749088088	2.97306669691978	2.01049650558439	2.01638093044553	2.87760429021613	1.99232780162031	2.95580650236458	2.02391938726201	1.95941540625448	3.12351014454388	2.09094472407311	1.84044141765626	1.98144349799761	2.03122749478302	1.15449546074381	1.8942969438347	1.85608463985477	3.05499118132058	3.22892029443423	2.0125879476304	2.14558077505215	2.93381701824197	2.00229123212578	2.91956175714823	3.26696687904767	2.04438684828383	1.96789306721977	2.00592576444842	1.98722031699895	2.13229344437377	1.97201184244227	2.06716253565759	1.95174992670998	1.90600490059091	1.98448989407814	2.06117673764547	1.98116883064173	2.04623509091977	2.036302406539
2	41720796	290971417	1.98682969643808	3.07173088891393	2.00815164136939	1.98101488186142	2.04948651956477	1.90800931609401	2.02097549492439	2.99022040752619	1.04707749088088	2.97306669691978	2.01049650558439	2.01638093044553	2.87760429021613	1.99232780162031	2.95580650236458	2.02391938726201	1.95941540625448	3.12351014454388	2.09094472407311	1.84044141765626	1.98144349799761	2.03122749478302	1.15449546074381	1.8942969438347	1.85608463985477	3.05499118132058	3.22892029443423	2.0125879476304	2.14558077505215	2.93381701824197	2.00229123212578	2.91956175714823	3.26696687904767	2.04438684828383	1.96789306721977	2.00592576444842	1.98722031699895	2.13229344437377	1.97201184244227	2.06716253565759	1.95174992670998	1.90600490059091	1.98448989407814	2.06117673764547	1.98116883064173	2.04623509091977	2.036302406539
2	42261432	291512053	1.98682969643808	3.07173088891393	2.00815164136939	1.98101488186142	2.04948651956477	1.90800931609401	2.02097549492439	2.99022040752619	1.04707749088088	2.97306669691978	2.01049650558439	2.01638093044553	2.87760429021613	1.99232780162031	2.95580650236458	2.02391938726201	1.95941540625448	3.12351014454388	2.09094472407311	1.84044141765626	1.98144349799761	2.03122749478302	1.15449546074381	1.8942969438347	1.85608463985477	3.05499118132058	3.22892029443423	2.0125879476304	2.14558077505215	2.93381701824197	2.00229123212578	2.91956175714823	3.26696687904767	2.04438684828383	1.96789306721977	2.00592576444842	1.98722031699895	2.13229344437377	1.97201184244227	2.06716253565759	1.95174992670998	1.90600490059091	1.98448989407814	2.06117673764547	1.98116883064173	2.04623509091977	2.036302406539
2	42823765	292074386	1.98682969643808	3.07173088891393	2.00815164136939	1.98101488186142	2.04948651956477	1.90800931609401	2.02097549492439	2.99022040752619	1.04707749088088	2.97306669691978	2.01049650558439	2.01638093044553	2.87760429021613	1.99232780162031	2.95580650236458	2.02391938726201	1.95941540625448	3.12351014454388	2.09094472407311	1.84044141765626	1.98144349799761	2.03122749478302	1.64192280356492	1.8942969438347	1.85608463985477	3.05499118132058	3.22892029443423	2.0125879476304	2.14558077505215	2.93381701824197	2.00229123212578	2.91956175714823	3.26696687904767	2.04438684828383	1.96789306721977	2.00592576444842	1.98722031699895	2.13229344437377	1.97201184244227	2.06716253565759	1.95174992670998	1.90600490059091	1.98448989407814	2.06117673764547	1.98116883064173	2.04623509091977	2.036302406539
2	43384529	292635150	1.98682969643808	3.07173088891393	2.00815164136939	1.98101488186142	2.04948651956477	1.90800931609401	2.02097549492439	2.99022040752619	1.04707749088088	2.97306669691978	2.01049650558439	2.01638093044553	2.87760429021613	1.99232780162031	2.95580650236458	2.02391938726201	1.95941540625448	3.12351014454388	2.09094472407311	1.84044141765626	1.98144349799761	2.03122749478302	1.64192280356492	1.8942969438347	1.85608463985477	3.05499118132058	3.22892029443423	2.0125879476304	2.14558077505215	2.93381701824197	2.00229123212578	2.91956175714823	2.78823435842557	2.04438684828383	1.96789306721977	2.00592576444842	1.98722031699895	2.13229344437377	1.97201184244227	2.06716253565759	1.95174992670998	1.90600490059091	1.98448989407814	2.06117673764547	1.98116883064173	2.04623509091977	2.036302406539
2	43941069	293191690	1.98682969643808	3.07173088891393	2.00815164136939	1.98101488186142	2.04948651956477	1.90800931609401	2.02097549492439	2.99022040752619	1.04707749088088	2.97306669691978	2.01049650558439	2.01638093044553	2.87760429021613	1.99232780162031	2.95580650236458	2.02391938726201	1.95941540625448	3.12351014454388	2.09094472407311	1.84044141765626	1.98144349799761	2.03122749478302	1.64192280356492	1.8942969438347	1.85608463985477	3.05499118132058	3.22892029443423	2.0125879476304	2.14558077505215	2.93381701824197	2.00229123212578	2.91956175714823	2.78823435842557	2.04438684828383	1.96789306721977	2.00592576444842	1.98722031699895	2.13229344437377	1.97201184244227	2.06716253565759	1.95174992670998	1.90600490059091	1.98448989407814	2.06117673764547	1.98116883064173	2.04623509091977	2.036302406539
2	44504303	293754924	1.98682969643808	3.07173088891393	2.00815164136939	1.98101488186142	2.04948651956477	1.90800931609401	2.02097549492439	2.99022040752619	1.04707749088088	2.97306669691978	2.01049650558439	2.01638093044553	2.87760429021613	1.99232780162031	2.95580650236458	2.02391938726201	1.95941540625448	3.12351014454388	2.09094472407311	1.84044141765626	1.98144349799761	2.03122749478302	1.64192280356492	1.8942969438347	2.1906553104098	3.05499118132058	3.22892029443423	2.0125879476304	2.14558077505215	2.93381701824197	2.00229123212578	2.91956175714823	2.78823435842557	2.04438684828383	1.96789306721977	2.00592576444842	1.98722031699895	2.13229344437377	1.97201184244227	2.06716253565759	1.95174992670998	1.90600490059091	1.98448989407814	2.06117673764547	1.98116883064173	2.04623509091977	2.036302406539
2	45049053	294299674	1.98682969643808	3.07173088891393	2.00815164136939	1.98101488186142	2.04948651956477	1.90800931609401	2.02097549492439	2.99022040752619	1.04707749088088	2.97306669691978	2.01049650558439	2.01638093044553	2.87760429021613	1.99232780162031	2.95580650236458	2.02391938726201	1.95941540625448	3.12351014454388	2.09094472407311	1.84044141765626	1.98144349799761	2.03122749478302	1.64192280356492	1.8942969438347	2.1906553104098	3.05499118132058	3.22892029443423	2.0125879476304	2.14558077505215	2.93381701824197	2.00229123212578	2.91956175714823	2.78823435842557	2.04438684828383	1.96789306721977	2.00592576444842	1.98722031699895	2.13229344437377	1.97201184244227	2.06716253565759	1.95174992670998	1.90600490059091	1.98448989407814	2.06117673764547	1.98116883064173	2.04623509091977	2.036302406539
2	45586697	294837318	1.98682969643808	3.07173088891393	2.00815164136939	1.98101488186142	2.04948651956477	1.90800931609401	2.02097549492439	2.99022040752619	1.04707749088088	2.97306669691978	2.01049650558439	2.01638093044553	2.87760429021613	1.99232780162031	2.95580650236458	2.02391938726201	1.95941540625448	3.12351014454388	2.09094472407311	1.84044141765626	1.98144349799761	2.03122749478302	1.64192280356492	1.8942969438347	2.1906553104098	3.05499118132058	3.22892029443423	2.0125879476304	2.14558077505215	2.93381701824197	2.00229123212578	2.91956175714823	2.78823435842557	2.04438684828383	1.96789306721977	2.00592576444842	1.98722031699895	2.13229344437377	1.97201184244227	2.06716253565759	1.95174992670998	1.90600490059091	1.98448989407814	2.06117673764547	1.98116883064173	2.04623509091977	2.036302406539
2	46112597	295363218	1.98682969643808	3.07173088891393	2.00815164136939	1.98101488186142	2.04948651956477	1.90800931609401	2.02097549492439	2.99022040752619	1.04707749088088	2.97306669691978	2.01049650558439	2.01638093044553	2.87760429021613	1.99232780162031	2.95580650236458	2.02391938726201	1.95941540625448	3.12351014454388	2.09094472407311	1.84044141765626	1.98144349799761	2.03122749478302	1.64192280356492	1.8942969438347	2.1906553104098	3.05499118132058	3.22892029443423	2.0125879476304	2.14558077505215	2.93381701824197	2.00229123212578	2.91956175714823	2.78823435842557	2.04438684828383	1.96789306721977	2.00592576444842	1.98722031699895	2.13229344437377	1.97201184244227	2.06716253565759	1.95174992670998	1.90600490059091	1.98448989407814	2.06117673764547	1.98116883064173	2.04623509091977	2.036302406539
2	46636309	295886930	1.98682969643808	3.07173088891393	2.00815164136939	1.98101488186142	2.04948651956477	1.90800931609401	2.02097549492439	2.99022040752619	1.04707749088088	2.97306669691978	2.01049650558439	2.01638093044553	2.87760429021613	1.99232780162031	2.95580650236458	2.02391938726201	1.95941540625448	3.12351014454388	2.09094472407311	1.84044141765626	1.98144349799761	2.03122749478302	1.64192280356492	1.8942969438347	2.1906553104098	3.05499118132058	3.22892029443423	2.0125879476304	2.14558077505215	2.93381701824197	2.00229123212578	2.91956175714823	2.78823435842557	2.04438684828383	1.96789306721977	2.00592576444842	1.98722031699895	2.13229344437377	1.97201184244227	2.06716253565759	1.95174992670998	1.90600490059091	1.98448989407814	2.06117673764547	1.98116883064173	2.04623509091977	2.036302406539
2	47175085	296425706	1.98682969643808	3.07173088891393	2.00815164136939	1.98101488186142	2.04948651956477	1.90800931609401	2.02097549492439	2.99022040752619	1.04707749088088	2.97306669691978	2.01049650558439	2.01638093044553	2.87760429021613	1.99232780162031	2.95580650236458	2.02391938726201	1.95941540625448	3.12351014454388	2.09094472407311	1.84044141765626	1.98144349799761	2.03122749478302	1.64192280356492	1.8942969438347	2.1906553104098	3.05499118132058	3.22892029443423	2.0125879476304	2.14558077505215	2.93381701824197	2.00229123212578	2.91956175714823	2.78823435842557	2.04438684828383	1.96789306721977	2.00592576444842	1.98722031699895	2.13229344437377	1.97201184244227	2.06716253565759	1.95174992670998	1.90600490059091	1.98448989407814	2.06117673764547	1.98116883064173	2.04623509091977	2.036302406539
2	47742557	296993178	1.98682969643808	3.07173088891393	2.00815164136939	1.98101488186142	2.04948651956477	1.90800931609401	2.02097549492439	2.99022040752619	1.04707749088088	2.97306669691978	2.01049650558439	2.01638093044553	2.87760429021613	1.99232780162031	2.95580650236458	2.02391938726201	1.95941540625448	3.12351014454388	2.09094472407311	1.84044141765626	1.98144349799761	2.03122749478302	1.64192280356492	1.8942969438347	2.1906553104098	3.05499118132058	3.22892029443423	2.0125879476304	2.14558077505215	2.93381701824197	2.00229123212578	2.91956175714823	2.78823435842557	2.04438684828383	1.96789306721977	2.00592576444842	1.98722031699895	2.13229344437377	1.97201184244227	2.06716253565759	1.95174992670998	1.90600490059091	1.98448989407814	2.06117673764547	1.98116883064173	2.04623509091977	2.036302406539
2	48313939	297564560	1.98682969643808	3.07173088891393	2.00815164136939	1.98101488186142	2.04948651956477	1.90800931609401	2.02097549492439	2.99022040752619	1.04707749088088	2.97306669691978	2.01049650558439	2.01638093044553	2.87760429021613	1.99232780162031	2.95580650236458	2.02391938726201	1.95941540625448	3.12351014454388	2.09094472407311	1.84044141765626	1.98144349799761	2.03122749478302	1.64192280356492	1.8942969438347	2.1906553104098	3.05499118132058	3.22892029443423	2.0125879476304	2.14558077505215	2.93381701824197	2.00229123212578	2.91956175714823	2.78823435842557	2.04438684828383	1.96789306721977	2.00592576444842	1.98722031699895	2.13229344437377	1.97201184244227	2.06716253565759	1.95174992670998	1.90600490059091	1.98448989407814	2.06117673764547	1.98116883064173	2.04623509091977	2.036302406539
2	48870857	298121478	1.98682969643808	3.07173088891393	2.00815164136939	1.98101488186142	2.04948651956477	1.90800931609401	2.02097549492439	2.99022040752619	1.04707749088088	2.97306669691978	2.01049650558439	2.01638093044553	2.87760429021613	1.99232780162031	2.95580650236458	2.02391938726201	1.95941540625448	3.12351014454388	2.09094472407311	1.84044141765626	1.98144349799761	2.03122749478302	1.64192280356492	1.8942969438347	2.1906553104098	3.05499118132058	3.22892029443423	2.0125879476304	2.14558077505215	2.93381701824197	2.00229123212578	2.91956175714823	2.78823435842557	2.04438684828383	1.96789306721977	2.00592576444842	1.98722031699895	2.13229344437377	1.97201184244227	2.06716253565759	1.95174992670998	1.90600490059091	1.98448989407814	2.06117673764547	1.98116883064173	2.04623509091977	2.036302406539
2	49416907	298667528	1.98682969643808	3.07173088891393	2.00815164136939	1.98101488186142	2.04948651956477	1.90800931609401	2.02097549492439	2.99022040752619	1.04707749088088	2.97306669691978	2.01049650558439	2.01638093044553	2.87760429021613	1.99232780162031	2.95580650236458	2.02391938726201	1.95941540625448	3.12351014454388	2.09094472407311	1.84044141765626	1.98144349799761	2.03122749478302	1.64192280356492	1.8942969438347	2.1906553104098	3.05499118132058	3.22892029443423	2.0125879476304	2.14558077505215	2.93381701824197	2.00229123212578	2.91956175714823	2.78823435842557	2.04438684828383	1.96789306721977	2.00592576444842	1.98722031699895	2.13229344437377	1.97201184244227	2.06716253565759	1.95174992670998	1.90600490059091	1.98448989407814	2.06117673764547	1.98116883064173	2.04623509091977	2.036302406539
2	49969688	299220309	1.98682969643808	3.07173088891393	2.00815164136939	1.98101488186142	2.04948651956477	1.90800931609401	2.02097549492439	2.99022040752619	1.04707749088088	2.97306669691978	2.01049650558439	2.01638093044553	2.87760429021613	1.99232780162031	2.95580650236458	2.02391938726201	1.95941540625448	3.12351014454388	2.09094472407311	1.84044141765626	1.98144349799761	2.03122749478302	1.64192280356492	1.8942969438347	2.1906553104098	3.05499118132058	3.22892029443423	2.0125879476304	2.14558077505215	2.93381701824197	2.00229123212578	2.91956175714823	2.78823435842557	2.04438684828383	1.96789306721977	2.00592576444842	1.98722031699895	2.13229344437377	1.97201184244227	2.06716253565759	1.95174992670998	1.90600490059091	1.98448989407814	2.06117673764547	1.98116883064173	2.04623509091977	2.036302406539
[truncated: 4,516 more rows]
[truncated: 6 more columns]
