# Supplementary material for: Novel insights into breast cancer copy number genetic heterogeneity revealed by single-cell genome sequencing
Source: eLife. 2020 May 13;9:e51480. doi: 10.7554/eLife.51480 (PMC7220379; doi:10.7554/eLife.51480)
Supplement: Figure 2—source data 1. [file elife-51480-fig2-data1.zip › P16.CNA.calls.5k.seg.quantal.primary.txt]

chrom	chrompos	abspos	CTB6415.	CTB6416.	CTB6417.	CTB6418.	CTB6423.	CTB6424.	CTB6426.	CTB6427.	CTB6428.	CTB6429.	CTB6430.	CTB6432.	CTB6433.	CTB6434.	CTB6435.	CTB6436.	CTB6439.	CTB6440.	CTB6441.	CTB6442.	CTB6443.	CTB6444.	CTB6445.	CTB6446.	CTB6447.	CTB6448.	CTB6450.	CTB6451.	CTB6452.	CTB6453.	CTB6454.	CTB6455.	CTB6456.	CTB6458.	CTB6459.	CTB6460.	CTB6461.	CTB6462.	CTB6463.	CTB6465.	CTB6466.	CTB6467.	CTB6468.	CTB6469.	CTB6470.	CTB6471.	CTB6472.
1	0	0	3.00314497952068	3.01294455427472	2.71030019277023	3.01921631496355	3.46937099840712	3.06816086080318	2.98198732199504	3.02445275387233	3.06136300409401	3.0091877531352	2.9809540230101	3.09679122331583	2.999192501955	3.00960494405338	3.03558405954637	3.03179902950397	2.98402256624021	2.98943765562603	3.06195409343104	2.9795080059309	3.04950297631498	3.01085686387368	3.00897917936322	3.05267525675736	3.09035831774373	2.93116488222785	3.01963489623196	3.00168819793392	2.97172253197165	3.02717929028582	3.01085686387368	3.23636454832995	3.0039777435511	2.99711434044742	2.9718461070664	2.94460501079306	3.42706635102474	3.01817011562844	3.01775173740766	3.00501902333242	3.14019174124845	3.01127428619578	3.02945535719025	3.03411154223762	3.00835354478364	3.07177835971019	3.01023083888118
1	1311584	1311584	3.00314497952068	3.01294455427472	2.71030019277023	3.01921631496355	3.46937099840712	3.06816086080318	2.98198732199504	3.02445275387233	3.06136300409401	3.0091877531352	2.9809540230101	3.09679122331583	2.999192501955	3.00960494405338	3.03558405954637	3.03179902950397	2.98402256624021	2.98943765562603	3.06195409343104	2.9795080059309	3.04950297631498	3.01085686387368	3.00897917936322	3.05267525675736	3.09035831774373	2.93116488222785	3.01963489623196	3.00168819793392	2.97172253197165	3.02717929028582	3.01085686387368	3.23636454832995	3.0039777435511	2.99711434044742	2.9718461070664	2.94460501079306	3.42706635102474	3.01817011562844	3.01775173740766	3.00501902333242	3.14019174124845	3.01127428619578	3.02945535719025	3.03411154223762	3.00835354478364	3.07177835971019	3.01023083888118
1	1988508	1988508	3.00314497952068	3.01294455427472	2.71030019277023	3.01921631496355	3.46937099840712	3.06816086080318	2.98198732199504	3.02445275387233	3.06136300409401	3.0091877531352	2.9809540230101	3.09679122331583	2.999192501955	3.00960494405338	3.03558405954637	3.03179902950397	2.98402256624021	2.98943765562603	3.06195409343104	2.9795080059309	3.04950297631498	3.01085686387368	3.00897917936322	3.05267525675736	3.09035831774373	2.93116488222785	3.01963489623196	3.00168819793392	2.97172253197165	3.02717929028582	3.01085686387368	3.23636454832995	3.0039777435511	2.99711434044742	2.9718461070664	2.94460501079306	3.42706635102474	3.01817011562844	3.01775173740766	3.00501902333242	3.14019174124845	3.01127428619578	3.02945535719025	3.03411154223762	3.00835354478364	3.07177835971019	3.01023083888118
1	2529293	2529293	3.00314497952068	3.01294455427472	2.71030019277023	3.01921631496355	3.46937099840712	3.06816086080318	2.98198732199504	3.02445275387233	3.06136300409401	3.0091877531352	2.9809540230101	3.09679122331583	2.999192501955	3.00960494405338	3.03558405954637	3.03179902950397	2.98402256624021	2.98943765562603	3.06195409343104	2.9795080059309	3.04950297631498	3.01085686387368	3.00897917936322	3.05267525675736	3.09035831774373	2.93116488222785	3.01963489623196	3.00168819793392	2.97172253197165	3.02717929028582	3.01085686387368	3.23636454832995	3.0039777435511	2.99711434044742	2.9718461070664	2.94460501079306	3.42706635102474	3.01817011562844	3.01775173740766	3.00501902333242	3.14019174124845	3.01127428619578	3.02945535719025	3.03411154223762	3.00835354478364	3.07177835971019	3.01023083888118
1	3144678	3144678	3.00314497952068	3.01294455427472	2.71030019277023	3.01921631496355	3.46937099840712	3.06816086080318	2.98198732199504	3.02445275387233	3.06136300409401	3.0091877531352	2.9809540230101	3.09679122331583	2.999192501955	3.00960494405338	3.03558405954637	3.03179902950397	2.98402256624021	2.98943765562603	3.06195409343104	2.9795080059309	3.04950297631498	3.01085686387368	3.00897917936322	3.05267525675736	3.09035831774373	2.93116488222785	3.01963489623196	3.00168819793392	2.97172253197165	3.02717929028582	3.01085686387368	3.23636454832995	3.0039777435511	2.99711434044742	2.9718461070664	2.94460501079306	3.42706635102474	3.01817011562844	3.01775173740766	3.00501902333242	3.14019174124845	3.01127428619578	3.02945535719025	3.03411154223762	3.00835354478364	3.07177835971019	3.01023083888118
1	3664503	3664503	3.00314497952068	3.01294455427472	2.71030019277023	3.01921631496355	3.46937099840712	3.06816086080318	2.98198732199504	3.02445275387233	3.06136300409401	3.0091877531352	2.9809540230101	3.09679122331583	2.999192501955	3.00960494405338	3.03558405954637	3.03179902950397	2.98402256624021	2.98943765562603	3.06195409343104	2.9795080059309	3.04950297631498	3.01085686387368	3.00897917936322	3.05267525675736	3.09035831774373	2.93116488222785	3.01963489623196	3.00168819793392	2.97172253197165	3.02717929028582	3.01085686387368	3.23636454832995	3.0039777435511	2.99711434044742	2.9718461070664	2.94460501079306	3.42706635102474	3.01817011562844	3.01775173740766	3.00501902333242	3.14019174124845	3.01127428619578	3.02945535719025	3.03411154223762	3.00835354478364	3.07177835971019	3.01023083888118
1	4369116	4369116	3.00314497952068	3.01294455427472	2.71030019277023	3.01921631496355	3.46937099840712	3.06816086080318	2.98198732199504	3.02445275387233	3.06136300409401	3.0091877531352	2.9809540230101	3.09679122331583	2.999192501955	3.00960494405338	3.03558405954637	3.03179902950397	2.98402256624021	2.98943765562603	3.06195409343104	2.9795080059309	3.04950297631498	3.01085686387368	3.00897917936322	3.05267525675736	3.09035831774373	2.93116488222785	3.01963489623196	3.00168819793392	2.97172253197165	3.02717929028582	3.01085686387368	3.23636454832995	3.0039777435511	2.99711434044742	2.9718461070664	2.94460501079306	3.42706635102474	3.01817011562844	3.01775173740766	3.00501902333242	3.14019174124845	3.01127428619578	3.02945535719025	3.03411154223762	3.00835354478364	3.07177835971019	3.01023083888118
1	4893186	4893186	3.00314497952068	3.01294455427472	2.71030019277023	3.01921631496355	3.46937099840712	3.06816086080318	2.98198732199504	3.02445275387233	3.06136300409401	3.0091877531352	2.9809540230101	3.09679122331583	2.999192501955	3.00960494405338	3.03558405954637	3.03179902950397	2.98402256624021	2.98943765562603	3.06195409343104	2.9795080059309	3.04950297631498	3.01085686387368	3.00897917936322	3.05267525675736	3.09035831774373	2.93116488222785	3.01963489623196	3.00168819793392	2.97172253197165	3.02717929028582	3.01085686387368	3.23636454832995	3.0039777435511	2.99711434044742	2.9718461070664	2.94460501079306	3.42706635102474	3.01817011562844	3.01775173740766	3.00501902333242	3.14019174124845	3.01127428619578	3.02945535719025	3.03411154223762	3.00835354478364	3.07177835971019	3.01023083888118
1	5434547	5434547	3.00314497952068	3.01294455427472	2.71030019277023	3.01921631496355	3.46937099840712	3.06816086080318	2.98198732199504	3.02445275387233	3.06136300409401	3.0091877531352	2.9809540230101	3.09679122331583	2.999192501955	3.00960494405338	3.03558405954637	3.03179902950397	2.98402256624021	2.98943765562603	3.06195409343104	2.9795080059309	3.04950297631498	3.01085686387368	3.00897917936322	3.05267525675736	3.09035831774373	2.93116488222785	3.01963489623196	3.00168819793392	2.97172253197165	3.02717929028582	3.01085686387368	3.23636454832995	3.0039777435511	2.99711434044742	2.9718461070664	2.94460501079306	3.42706635102474	3.01817011562844	3.01775173740766	3.00501902333242	3.14019174124845	3.01127428619578	3.02945535719025	3.03411154223762	3.00835354478364	3.07177835971019	3.01023083888118
1	5964110	5964110	3.00314497952068	3.01294455427472	2.71030019277023	3.01921631496355	3.46937099840712	3.06816086080318	2.98198732199504	3.02445275387233	3.06136300409401	3.0091877531352	2.9809540230101	3.09679122331583	2.999192501955	3.00960494405338	3.03558405954637	3.03179902950397	2.98402256624021	2.98943765562603	3.06195409343104	2.9795080059309	3.04950297631498	3.01085686387368	3.00897917936322	3.05267525675736	3.09035831774373	2.93116488222785	3.01963489623196	3.00168819793392	2.97172253197165	3.02717929028582	3.01085686387368	3.23636454832995	3.0039777435511	2.99711434044742	2.9718461070664	2.94460501079306	3.42706635102474	3.01817011562844	3.01775173740766	3.00501902333242	3.14019174124845	3.01127428619578	3.02945535719025	3.03411154223762	3.00835354478364	3.07177835971019	3.01023083888118
1	6523265	6523265	3.00314497952068	3.01294455427472	2.71030019277023	3.01921631496355	3.46937099840712	3.06816086080318	2.98198732199504	3.02445275387233	3.06136300409401	3.0091877531352	2.9809540230101	3.09679122331583	2.999192501955	3.00960494405338	3.03558405954637	3.03179902950397	2.98402256624021	2.98943765562603	3.06195409343104	2.9795080059309	3.04950297631498	3.01085686387368	3.00897917936322	3.05267525675736	3.09035831774373	2.93116488222785	3.01963489623196	3.00168819793392	2.97172253197165	3.02717929028582	3.01085686387368	3.23636454832995	3.0039777435511	2.99711434044742	2.9718461070664	2.94460501079306	3.02696946947873	3.01817011562844	3.01775173740766	3.00501902333242	3.14019174124845	3.01127428619578	3.02945535719025	3.03411154223762	3.00835354478364	3.07177835971019	3.01023083888118
1	7082402	7082402	3.00314497952068	3.01294455427472	2.71030019277023	3.01921631496355	3.46937099840712	3.06816086080318	2.98198732199504	3.02445275387233	3.06136300409401	3.0091877531352	2.9809540230101	3.09679122331583	2.999192501955	3.00960494405338	3.03558405954637	3.03179902950397	2.98402256624021	2.98943765562603	3.06195409343104	2.9795080059309	3.04950297631498	3.01085686387368	3.00897917936322	3.05267525675736	3.09035831774373	2.93116488222785	3.01963489623196	3.00168819793392	2.97172253197165	3.02717929028582	3.01085686387368	3.23636454832995	3.0039777435511	2.99711434044742	2.9718461070664	2.94460501079306	3.02696946947873	3.01817011562844	3.01775173740766	3.00501902333242	3.14019174124845	3.01127428619578	3.02945535719025	3.03411154223762	3.00835354478364	3.07177835971019	3.01023083888118
1	7616467	7616467	3.00314497952068	3.01294455427472	2.71030019277023	3.01921631496355	2.9452173878593	3.06816086080318	2.98198732199504	3.02445275387233	3.06136300409401	3.0091877531352	2.9809540230101	3.09679122331583	2.999192501955	3.00960494405338	3.03558405954637	3.03179902950397	2.98402256624021	2.98943765562603	3.06195409343104	2.9795080059309	3.04950297631498	3.01085686387368	3.00897917936322	3.05267525675736	3.09035831774373	2.93116488222785	3.01963489623196	3.00168819793392	2.97172253197165	3.02717929028582	3.01085686387368	3.23636454832995	3.0039777435511	2.99711434044742	2.9718461070664	2.94460501079306	3.02696946947873	3.01817011562844	3.01775173740766	3.00501902333242	3.14019174124845	3.01127428619578	3.02945535719025	3.03411154223762	3.00835354478364	3.07177835971019	3.01023083888118
1	8179701	8179701	3.00314497952068	3.01294455427472	2.71030019277023	3.01921631496355	2.9452173878593	3.06816086080318	2.98198732199504	3.02445275387233	3.06136300409401	3.0091877531352	2.9809540230101	3.09679122331583	2.999192501955	3.00960494405338	3.03558405954637	3.03179902950397	2.98402256624021	2.98943765562603	3.06195409343104	2.9795080059309	3.04950297631498	3.01085686387368	3.00897917936322	3.05267525675736	3.09035831774373	2.93116488222785	3.01963489623196	3.00168819793392	2.97172253197165	3.02717929028582	3.01085686387368	3.23636454832995	3.0039777435511	2.99711434044742	2.9718461070664	2.94460501079306	3.02696946947873	3.01817011562844	3.01775173740766	3.00501902333242	3.14019174124845	3.01127428619578	3.02945535719025	3.03411154223762	3.00835354478364	3.07177835971019	3.01023083888118
1	8750759	8750759	3.00314497952068	3.01294455427472	2.71030019277023	3.01921631496355	2.9452173878593	3.06816086080318	2.98198732199504	3.02445275387233	3.06136300409401	3.0091877531352	2.9809540230101	3.09679122331583	2.999192501955	3.00960494405338	3.03558405954637	3.03179902950397	2.98402256624021	2.98943765562603	3.06195409343104	2.9795080059309	3.04950297631498	3.01085686387368	3.00897917936322	3.05267525675736	3.09035831774373	2.93116488222785	3.01963489623196	3.00168819793392	2.97172253197165	3.02717929028582	3.01085686387368	3.23636454832995	3.0039777435511	2.99711434044742	2.9718461070664	2.94460501079306	3.02696946947873	3.01817011562844	3.01775173740766	3.00501902333242	3.14019174124845	3.01127428619578	3.02945535719025	3.03411154223762	3.00835354478364	3.07177835971019	3.01023083888118
1	9336762	9336762	3.00314497952068	3.01294455427472	2.71030019277023	3.01921631496355	2.9452173878593	3.06816086080318	2.98198732199504	3.02445275387233	3.06136300409401	3.0091877531352	2.9809540230101	3.09679122331583	2.999192501955	3.00960494405338	3.03558405954637	3.03179902950397	2.98402256624021	2.98943765562603	3.06195409343104	2.9795080059309	3.04950297631498	3.01085686387368	3.00897917936322	3.05267525675736	3.09035831774373	2.93116488222785	3.01963489623196	3.00168819793392	2.97172253197165	3.02717929028582	3.01085686387368	3.23636454832995	3.0039777435511	2.99711434044742	2.9718461070664	2.94460501079306	3.02696946947873	3.01817011562844	3.01775173740766	3.00501902333242	3.14019174124845	3.01127428619578	3.02945535719025	3.03411154223762	3.00835354478364	3.07177835971019	3.01023083888118
1	9924954	9924954	3.00314497952068	3.01294455427472	2.71030019277023	3.01921631496355	2.9452173878593	3.06816086080318	2.98198732199504	3.02445275387233	3.06136300409401	3.0091877531352	2.9809540230101	3.09679122331583	2.999192501955	3.00960494405338	3.03558405954637	3.03179902950397	2.98402256624021	2.98943765562603	3.06195409343104	2.9795080059309	3.04950297631498	3.01085686387368	3.00897917936322	3.05267525675736	3.09035831774373	2.93116488222785	3.01963489623196	3.00168819793392	2.97172253197165	3.02717929028582	3.01085686387368	3.23636454832995	3.0039777435511	2.99711434044742	2.9718461070664	2.94460501079306	3.02696946947873	3.01817011562844	3.01775173740766	3.00501902333242	3.14019174124845	3.01127428619578	3.02945535719025	3.03411154223762	3.00835354478364	3.07177835971019	3.01023083888118
1	10539461	10539461	3.00314497952068	3.01294455427472	2.71030019277023	3.01921631496355	2.9452173878593	3.06816086080318	2.98198732199504	3.02445275387233	3.06136300409401	3.0091877531352	2.9809540230101	3.09679122331583	2.999192501955	3.00960494405338	3.03558405954637	3.03179902950397	2.98402256624021	2.98943765562603	3.06195409343104	2.9795080059309	3.04950297631498	3.01085686387368	3.00897917936322	3.05267525675736	3.09035831774373	2.93116488222785	3.01963489623196	3.00168819793392	2.97172253197165	3.02717929028582	3.01085686387368	3.23636454832995	3.0039777435511	2.99711434044742	2.9718461070664	2.94460501079306	3.02696946947873	3.01817011562844	3.01775173740766	3.00501902333242	3.14019174124845	3.01127428619578	3.02945535719025	3.03411154223762	3.00835354478364	3.07177835971019	3.01023083888118
1	11088815	11088815	3.00314497952068	3.01294455427472	2.71030019277023	3.01921631496355	2.9452173878593	3.06816086080318	2.98198732199504	3.02445275387233	3.06136300409401	3.0091877531352	2.9809540230101	3.09679122331583	2.999192501955	3.00960494405338	3.03558405954637	3.03179902950397	2.98402256624021	2.98943765562603	3.06195409343104	2.9795080059309	3.04950297631498	3.01085686387368	3.00897917936322	3.05267525675736	3.09035831774373	2.93116488222785	3.01963489623196	3.00168819793392	2.97172253197165	3.02717929028582	3.01085686387368	3.23636454832995	3.0039777435511	2.99711434044742	2.9718461070664	2.94460501079306	3.02696946947873	3.01817011562844	3.01775173740766	3.00501902333242	3.14019174124845	3.01127428619578	3.02945535719025	3.03411154223762	3.00835354478364	3.07177835971019	3.01023083888118
1	11659398	11659398	3.00314497952068	3.01294455427472	2.71030019277023	3.01921631496355	2.9452173878593	3.06816086080318	2.98198732199504	3.02445275387233	3.06136300409401	3.0091877531352	2.9809540230101	3.09679122331583	2.999192501955	3.00960494405338	3.03558405954637	3.03179902950397	2.98402256624021	2.98943765562603	3.06195409343104	2.9795080059309	3.04950297631498	3.01085686387368	3.00897917936322	3.05267525675736	3.09035831774373	2.93116488222785	3.01963489623196	3.00168819793392	2.97172253197165	3.02717929028582	3.01085686387368	3.23636454832995	3.0039777435511	2.99711434044742	2.9718461070664	2.94460501079306	3.02696946947873	3.01817011562844	3.01775173740766	3.00501902333242	3.14019174124845	3.01127428619578	3.02945535719025	3.03411154223762	3.00835354478364	3.07177835971019	3.01023083888118
1	12236298	12236298	3.00314497952068	3.01294455427472	2.71030019277023	3.01921631496355	2.9452173878593	3.06816086080318	2.98198732199504	3.02445275387233	3.06136300409401	3.0091877531352	2.9809540230101	3.09679122331583	2.999192501955	3.00960494405338	3.03558405954637	3.03179902950397	2.98402256624021	2.98943765562603	3.06195409343104	2.9795080059309	3.04950297631498	3.01085686387368	3.00897917936322	3.05267525675736	3.09035831774373	2.93116488222785	3.01963489623196	3.00168819793392	2.97172253197165	3.02717929028582	3.01085686387368	3.23636454832995	3.0039777435511	2.99711434044742	2.9718461070664	2.94460501079306	3.02696946947873	3.01817011562844	3.01775173740766	3.00501902333242	3.14019174124845	3.01127428619578	3.02945535719025	3.03411154223762	3.00835354478364	3.07177835971019	3.01023083888118
1	12790486	12790486	3.00314497952068	3.01294455427472	2.71030019277023	3.01921631496355	2.9452173878593	3.06816086080318	2.98198732199504	3.02445275387233	3.06136300409401	3.0091877531352	2.9809540230101	3.09679122331583	2.999192501955	3.00960494405338	3.03558405954637	3.03179902950397	2.98402256624021	2.98943765562603	3.06195409343104	2.9795080059309	3.04950297631498	3.01085686387368	3.00897917936322	3.05267525675736	3.09035831774373	2.93116488222785	3.01963489623196	3.00168819793392	2.97172253197165	3.02717929028582	3.01085686387368	3.23636454832995	3.0039777435511	2.99711434044742	2.9718461070664	2.94460501079306	3.02696946947873	3.01817011562844	3.01775173740766	3.00501902333242	3.14019174124845	3.01127428619578	3.02945535719025	3.03411154223762	3.00835354478364	3.07177835971019	3.01023083888118
1	14208871	14208871	3.00314497952068	3.01294455427472	2.71030019277023	3.01921631496355	2.9452173878593	3.06816086080318	2.98198732199504	3.02445275387233	3.06136300409401	3.0091877531352	2.9809540230101	3.09679122331583	2.999192501955	3.00960494405338	3.03558405954637	3.03179902950397	2.98402256624021	2.98943765562603	3.06195409343104	2.9795080059309	3.04950297631498	3.01085686387368	3.00897917936322	3.05267525675736	3.09035831774373	2.93116488222785	3.01963489623196	3.00168819793392	2.97172253197165	3.02717929028582	3.01085686387368	3.23636454832995	3.0039777435511	2.99711434044742	2.9718461070664	2.94460501079306	3.02696946947873	3.01817011562844	3.01775173740766	3.00501902333242	3.14019174124845	3.01127428619578	3.02945535719025	3.03411154223762	3.00835354478364	3.07177835971019	3.01023083888118
1	14754110	14754110	3.00314497952068	3.01294455427472	2.71030019277023	3.01921631496355	2.9452173878593	3.06816086080318	2.98198732199504	3.02445275387233	3.06136300409401	3.0091877531352	2.9809540230101	3.09679122331583	2.999192501955	3.00960494405338	3.03558405954637	3.03179902950397	2.98402256624021	2.98943765562603	3.06195409343104	2.9795080059309	3.04950297631498	3.01085686387368	3.00897917936322	3.05267525675736	3.09035831774373	2.93116488222785	3.01963489623196	3.00168819793392	2.97172253197165	3.02717929028582	3.01085686387368	3.23636454832995	3.0039777435511	2.99711434044742	2.9718461070664	2.94460501079306	3.02696946947873	3.01817011562844	3.01775173740766	3.00501902333242	3.14019174124845	3.01127428619578	3.02945535719025	3.03411154223762	3.00835354478364	3.07177835971019	3.01023083888118
1	15289749	15289749	3.00314497952068	3.01294455427472	2.71030019277023	3.01921631496355	2.9452173878593	3.06816086080318	2.98198732199504	3.02445275387233	3.06136300409401	3.0091877531352	2.9809540230101	3.09679122331583	2.999192501955	3.00960494405338	3.03558405954637	3.03179902950397	2.98402256624021	2.98943765562603	3.06195409343104	2.9795080059309	3.04950297631498	3.01085686387368	3.00897917936322	3.05267525675736	3.09035831774373	2.93116488222785	3.01963489623196	3.00168819793392	2.97172253197165	3.02717929028582	3.01085686387368	3.23636454832995	3.0039777435511	2.99711434044742	2.9718461070664	2.94460501079306	3.02696946947873	3.01817011562844	3.01775173740766	3.00501902333242	3.14019174124845	3.01127428619578	3.02945535719025	3.03411154223762	3.00835354478364	3.07177835971019	3.01023083888118
1	15848620	15848620	3.00314497952068	3.01294455427472	2.71030019277023	3.01921631496355	2.9452173878593	3.06816086080318	2.98198732199504	3.02445275387233	3.06136300409401	3.0091877531352	2.9809540230101	3.09679122331583	2.999192501955	3.00960494405338	3.03558405954637	3.03179902950397	2.98402256624021	2.98943765562603	3.06195409343104	2.9795080059309	3.04950297631498	3.01085686387368	3.00897917936322	3.05267525675736	3.09035831774373	2.93116488222785	3.01963489623196	3.00168819793392	2.97172253197165	3.02717929028582	3.01085686387368	3.23636454832995	3.0039777435511	2.99711434044742	2.9718461070664	2.94460501079306	3.02696946947873	3.01817011562844	3.01775173740766	3.00501902333242	3.14019174124845	3.01127428619578	3.02945535719025	3.03411154223762	3.00835354478364	3.07177835971019	3.01023083888118
1	16446714	16446714	3.00314497952068	3.01294455427472	2.71030019277023	3.01921631496355	2.9452173878593	3.06816086080318	2.98198732199504	3.02445275387233	3.06136300409401	3.0091877531352	2.9809540230101	3.09679122331583	2.999192501955	3.00960494405338	3.03558405954637	3.03179902950397	2.98402256624021	2.98943765562603	3.06195409343104	2.9795080059309	3.04950297631498	3.01085686387368	3.00897917936322	3.05267525675736	3.09035831774373	2.93116488222785	3.01963489623196	3.00168819793392	2.97172253197165	3.02717929028582	3.01085686387368	3.23636454832995	3.0039777435511	2.99711434044742	2.9718461070664	2.94460501079306	3.02696946947873	3.01817011562844	3.01775173740766	3.00501902333242	3.14019174124845	3.01127428619578	3.02945535719025	3.03411154223762	3.00835354478364	3.07177835971019	3.01023083888118
1	17307125	17307125	3.00314497952068	3.01294455427472	2.71030019277023	3.01921631496355	2.9452173878593	3.06816086080318	2.98198732199504	3.02445275387233	3.06136300409401	3.0091877531352	2.9809540230101	2.2693421226581	2.999192501955	3.00960494405338	3.03558405954637	3.03179902950397	2.98402256624021	2.98943765562603	3.06195409343104	2.9795080059309	3.04950297631498	3.01085686387368	3.00897917936322	3.05267525675736	3.09035831774373	2.93116488222785	3.01963489623196	3.00168819793392	2.97172253197165	3.02717929028582	3.01085686387368	3.23636454832995	3.0039777435511	2.99711434044742	2.9718461070664	2.94460501079306	3.02696946947873	3.01817011562844	3.01775173740766	3.00501902333242	3.14019174124845	3.01127428619578	3.02945535719025	3.03411154223762	3.00835354478364	3.07177835971019	3.01023083888118
1	17878680	17878680	3.00314497952068	3.01294455427472	2.71030019277023	3.01921631496355	2.9452173878593	3.06816086080318	2.98198732199504	3.02445275387233	3.06136300409401	3.0091877531352	2.9809540230101	2.2693421226581	2.999192501955	3.00960494405338	3.03558405954637	3.03179902950397	2.98402256624021	2.98943765562603	3.06195409343104	2.9795080059309	3.04950297631498	3.01085686387368	3.00897917936322	3.05267525675736	3.09035831774373	2.93116488222785	3.01963489623196	3.00168819793392	2.97172253197165	3.02717929028582	3.01085686387368	3.23636454832995	3.0039777435511	2.99711434044742	2.9718461070664	2.94460501079306	3.02696946947873	3.01817011562844	3.01775173740766	3.00501902333242	3.14019174124845	3.01127428619578	3.02945535719025	3.03411154223762	3.00835354478364	3.07177835971019	3.01023083888118
1	18403245	18403245	3.00314497952068	3.01294455427472	2.71030019277023	3.01921631496355	2.9452173878593	3.06816086080318	2.98198732199504	3.02445275387233	3.06136300409401	3.0091877531352	2.9809540230101	2.2693421226581	2.999192501955	3.00960494405338	3.03558405954637	3.03179902950397	2.98402256624021	2.98943765562603	3.06195409343104	2.9795080059309	3.04950297631498	3.01085686387368	3.00897917936322	3.05267525675736	3.09035831774373	2.93116488222785	3.01963489623196	3.00168819793392	2.97172253197165	3.02717929028582	3.01085686387368	3.23636454832995	3.0039777435511	2.99711434044742	2.9718461070664	2.94460501079306	3.02696946947873	3.01817011562844	3.01775173740766	3.00501902333242	3.14019174124845	3.01127428619578	3.02945535719025	3.03411154223762	3.00835354478364	3.07177835971019	3.01023083888118
1	18925640	18925640	3.00314497952068	3.01294455427472	2.71030019277023	3.01921631496355	2.9452173878593	3.06816086080318	2.98198732199504	3.02445275387233	3.06136300409401	3.0091877531352	2.9809540230101	2.2693421226581	2.999192501955	3.00960494405338	3.03558405954637	3.03179902950397	2.98402256624021	2.98943765562603	3.06195409343104	2.9795080059309	3.04950297631498	3.01085686387368	3.00897917936322	3.05267525675736	3.09035831774373	2.93116488222785	3.01963489623196	3.00168819793392	2.97172253197165	3.02717929028582	3.01085686387368	3.23636454832995	3.0039777435511	2.99711434044742	2.9718461070664	2.94460501079306	3.02696946947873	3.01817011562844	3.01775173740766	3.00501902333242	3.14019174124845	3.01127428619578	3.02945535719025	3.03411154223762	3.00835354478364	3.07177835971019	3.01023083888118
1	19452724	19452724	3.00314497952068	3.01294455427472	2.71030019277023	3.01921631496355	2.9452173878593	3.06816086080318	2.98198732199504	3.02445275387233	3.06136300409401	3.0091877531352	2.9809540230101	2.2693421226581	2.999192501955	3.00960494405338	3.03558405954637	3.03179902950397	2.98402256624021	2.98943765562603	3.06195409343104	2.9795080059309	3.04950297631498	3.01085686387368	3.00897917936322	3.05267525675736	3.09035831774373	2.93116488222785	3.01963489623196	3.00168819793392	2.97172253197165	3.02717929028582	3.01085686387368	3.23636454832995	3.0039777435511	2.99711434044742	2.9718461070664	2.94460501079306	3.02696946947873	3.01817011562844	3.01775173740766	3.00501902333242	3.14019174124845	3.01127428619578	3.02945535719025	3.03411154223762	3.00835354478364	3.07177835971019	3.01023083888118
1	20014359	20014359	3.00314497952068	3.01294455427472	2.71030019277023	3.01921631496355	2.9452173878593	3.06816086080318	2.98198732199504	3.02445275387233	3.06136300409401	3.0091877531352	2.9809540230101	2.2693421226581	2.999192501955	3.00960494405338	3.03558405954637	3.03179902950397	2.98402256624021	2.98943765562603	3.06195409343104	2.9795080059309	3.04950297631498	3.01085686387368	3.00897917936322	3.05267525675736	3.09035831774373	2.93116488222785	3.01963489623196	3.00168819793392	2.97172253197165	3.02717929028582	3.01085686387368	3.23636454832995	3.0039777435511	2.99711434044742	2.9718461070664	2.94460501079306	3.02696946947873	3.01817011562844	3.01775173740766	3.00501902333242	3.14019174124845	3.01127428619578	3.02945535719025	3.03411154223762	3.00835354478364	3.07177835971019	3.01023083888118
1	20575804	20575804	3.00314497952068	3.01294455427472	2.71030019277023	3.01921631496355	2.9452173878593	3.06816086080318	2.98198732199504	3.02445275387233	3.06136300409401	3.0091877531352	2.9809540230101	2.2693421226581	2.999192501955	3.00960494405338	3.03558405954637	3.03179902950397	2.98402256624021	2.98943765562603	3.06195409343104	2.9795080059309	3.04950297631498	3.01085686387368	3.00897917936322	3.05267525675736	3.09035831774373	2.93116488222785	3.01963489623196	3.00168819793392	2.97172253197165	3.02717929028582	3.01085686387368	3.23636454832995	3.0039777435511	2.99711434044742	2.9718461070664	2.94460501079306	3.02696946947873	3.01817011562844	3.01775173740766	3.00501902333242	3.14019174124845	3.01127428619578	3.02945535719025	3.03411154223762	3.00835354478364	3.07177835971019	3.01023083888118
1	21126184	21126184	3.00314497952068	3.01294455427472	2.71030019277023	3.01921631496355	2.9452173878593	3.06816086080318	2.98198732199504	3.02445275387233	3.06136300409401	3.0091877531352	2.9809540230101	2.2693421226581	2.999192501955	3.00960494405338	3.03558405954637	3.03179902950397	2.98402256624021	2.98943765562603	3.06195409343104	2.9795080059309	3.04950297631498	3.01085686387368	3.00897917936322	3.05267525675736	3.09035831774373	2.93116488222785	3.01963489623196	3.00168819793392	2.97172253197165	3.02717929028582	3.01085686387368	3.23636454832995	3.0039777435511	2.99711434044742	2.9718461070664	2.94460501079306	3.02696946947873	3.01817011562844	3.01775173740766	3.00501902333242	3.14019174124845	3.01127428619578	3.02945535719025	3.03411154223762	3.00835354478364	3.07177835971019	3.01023083888118
1	21698064	21698064	3.00314497952068	3.01294455427472	2.71030019277023	3.01921631496355	2.9452173878593	3.06816086080318	2.98198732199504	3.02445275387233	3.06136300409401	3.0091877531352	2.9809540230101	2.2693421226581	2.999192501955	3.00960494405338	3.03558405954637	3.03179902950397	2.98402256624021	2.98943765562603	3.06195409343104	2.9795080059309	3.04950297631498	3.01085686387368	3.00897917936322	3.05267525675736	3.09035831774373	2.93116488222785	3.01963489623196	3.00168819793392	2.97172253197165	3.02717929028582	3.01085686387368	3.23636454832995	3.0039777435511	2.99711434044742	2.9718461070664	2.94460501079306	3.02696946947873	3.01817011562844	3.01775173740766	3.00501902333242	3.14019174124845	3.01127428619578	3.02945535719025	3.03411154223762	3.00835354478364	3.07177835971019	3.01023083888118
1	22303596	22303596	3.00314497952068	3.01294455427472	2.71030019277023	3.01921631496355	2.9452173878593	3.06816086080318	2.98198732199504	3.02445275387233	3.06136300409401	3.0091877531352	2.9809540230101	2.2693421226581	2.999192501955	3.00960494405338	3.03558405954637	3.03179902950397	2.98402256624021	2.98943765562603	3.06195409343104	2.9795080059309	3.04950297631498	3.01085686387368	3.00897917936322	3.05267525675736	3.09035831774373	2.93116488222785	3.01963489623196	3.00168819793392	2.97172253197165	3.02717929028582	3.01085686387368	3.23636454832995	3.0039777435511	2.99711434044742	2.9718461070664	2.94460501079306	3.02696946947873	3.01817011562844	3.01775173740766	3.00501902333242	3.14019174124845	3.01127428619578	3.02945535719025	3.03411154223762	3.00835354478364	3.07177835971019	3.01023083888118
1	22867590	22867590	3.00314497952068	3.01294455427472	2.71030019277023	3.01921631496355	2.9452173878593	3.06816086080318	2.98198732199504	3.02445275387233	3.06136300409401	3.0091877531352	2.9809540230101	2.2693421226581	2.999192501955	3.00960494405338	3.03558405954637	3.03179902950397	2.98402256624021	2.98943765562603	3.06195409343104	2.9795080059309	3.04950297631498	3.01085686387368	3.00897917936322	3.05267525675736	3.09035831774373	2.93116488222785	3.01963489623196	3.00168819793392	2.97172253197165	3.02717929028582	3.01085686387368	3.23636454832995	3.0039777435511	2.99711434044742	2.9718461070664	2.94460501079306	3.02696946947873	3.01817011562844	3.01775173740766	3.00501902333242	3.14019174124845	3.01127428619578	3.02945535719025	3.03411154223762	3.00835354478364	3.07177835971019	3.01023083888118
1	23407094	23407094	3.00314497952068	3.01294455427472	2.71030019277023	3.01921631496355	2.9452173878593	3.06816086080318	2.98198732199504	3.02445275387233	3.06136300409401	3.0091877531352	2.9809540230101	2.2693421226581	2.999192501955	3.00960494405338	3.03558405954637	3.03179902950397	2.98402256624021	2.98943765562603	3.06195409343104	2.9795080059309	3.04950297631498	3.01085686387368	3.00897917936322	3.05267525675736	3.09035831774373	2.93116488222785	3.01963489623196	3.00168819793392	2.97172253197165	3.02717929028582	3.01085686387368	3.23636454832995	3.0039777435511	2.99711434044742	2.9718461070664	2.94460501079306	3.02696946947873	3.01817011562844	3.01775173740766	3.00501902333242	3.14019174124845	3.01127428619578	3.02945535719025	3.03411154223762	3.00835354478364	3.07177835971019	3.01023083888118
1	23983067	23983067	3.00314497952068	3.01294455427472	2.71030019277023	3.01921631496355	2.9452173878593	3.06816086080318	2.98198732199504	3.02445275387233	3.06136300409401	3.0091877531352	2.9809540230101	2.2693421226581	2.999192501955	3.00960494405338	3.03558405954637	3.03179902950397	2.98402256624021	2.98943765562603	3.06195409343104	2.9795080059309	3.04950297631498	3.01085686387368	3.00897917936322	3.05267525675736	3.09035831774373	2.93116488222785	3.01963489623196	3.00168819793392	2.97172253197165	3.02717929028582	3.01085686387368	3.23636454832995	3.0039777435511	2.99711434044742	2.9718461070664	2.94460501079306	3.02696946947873	3.01817011562844	3.01775173740766	3.00501902333242	3.14019174124845	3.01127428619578	3.02945535719025	3.03411154223762	3.00835354478364	3.07177835971019	3.01023083888118
1	24666387	24666387	3.00314497952068	3.01294455427472	2.71030019277023	3.01921631496355	2.9452173878593	3.06816086080318	2.98198732199504	3.02445275387233	3.06136300409401	3.0091877531352	2.9809540230101	2.2693421226581	2.999192501955	3.00960494405338	3.03558405954637	3.03179902950397	2.98402256624021	2.98943765562603	3.06195409343104	2.9795080059309	3.04950297631498	3.01085686387368	3.00897917936322	3.05267525675736	3.09035831774373	2.93116488222785	3.01963489623196	3.00168819793392	2.97172253197165	3.02717929028582	3.01085686387368	3.23636454832995	3.0039777435511	2.99711434044742	2.9718461070664	2.94460501079306	3.02696946947873	3.01817011562844	3.01775173740766	3.00501902333242	3.14019174124845	3.01127428619578	3.02945535719025	3.03411154223762	3.00835354478364	3.07177835971019	3.01023083888118
1	25238653	25238653	3.00314497952068	3.01294455427472	2.71030019277023	3.01921631496355	2.9452173878593	3.06816086080318	2.98198732199504	3.02445275387233	3.06136300409401	3.0091877531352	2.9809540230101	2.2693421226581	2.999192501955	3.00960494405338	3.03558405954637	3.03179902950397	2.98402256624021	2.98943765562603	3.06195409343104	2.9795080059309	3.04950297631498	3.01085686387368	3.00897917936322	3.05267525675736	3.09035831774373	2.93116488222785	3.01963489623196	3.00168819793392	2.97172253197165	3.02717929028582	3.01085686387368	3.23636454832995	3.0039777435511	2.99711434044742	2.9718461070664	2.94460501079306	3.02696946947873	3.01817011562844	3.01775173740766	3.00501902333242	3.14019174124845	3.01127428619578	3.02945535719025	3.03411154223762	3.00835354478364	3.07177835971019	3.01023083888118
1	25879931	25879931	3.00314497952068	3.01294455427472	3.52311765170937	3.01921631496355	2.9452173878593	3.06816086080318	2.98198732199504	3.02445275387233	3.06136300409401	3.0091877531352	2.9809540230101	2.2693421226581	2.999192501955	3.00960494405338	3.03558405954637	3.03179902950397	2.98402256624021	2.98943765562603	3.06195409343104	2.9795080059309	3.04950297631498	3.01085686387368	3.00897917936322	3.05267525675736	3.09035831774373	2.93116488222785	3.01963489623196	3.00168819793392	2.97172253197165	3.02717929028582	3.01085686387368	3.23636454832995	3.0039777435511	2.99711434044742	2.9718461070664	2.94460501079306	3.02696946947873	3.01817011562844	3.01775173740766	3.00501902333242	3.14019174124845	3.01127428619578	3.02945535719025	3.03411154223762	3.00835354478364	3.07177835971019	3.01023083888118
1	26437154	26437154	3.00314497952068	3.01294455427472	3.52311765170937	3.01921631496355	2.9452173878593	3.06816086080318	2.98198732199504	3.02445275387233	3.06136300409401	3.0091877531352	2.9809540230101	2.2693421226581	2.999192501955	3.00960494405338	3.03558405954637	3.03179902950397	2.98402256624021	2.98943765562603	3.06195409343104	2.9795080059309	3.04950297631498	3.01085686387368	3.00897917936322	3.05267525675736	3.09035831774373	2.93116488222785	3.01963489623196	3.00168819793392	2.97172253197165	3.02717929028582	3.01085686387368	3.23636454832995	3.0039777435511	2.99711434044742	2.9718461070664	2.94460501079306	3.02696946947873	3.01817011562844	3.01775173740766	3.00501902333242	3.14019174124845	3.01127428619578	3.02945535719025	3.03411154223762	3.00835354478364	3.07177835971019	3.01023083888118
1	27036861	27036861	3.00314497952068	3.01294455427472	3.52311765170937	3.01921631496355	2.9452173878593	3.06816086080318	2.98198732199504	3.02445275387233	3.06136300409401	3.0091877531352	2.9809540230101	2.2693421226581	2.999192501955	3.00960494405338	3.03558405954637	3.03179902950397	2.98402256624021	2.98943765562603	3.06195409343104	2.9795080059309	3.04950297631498	3.01085686387368	3.00897917936322	3.05267525675736	3.09035831774373	2.93116488222785	3.01963489623196	3.00168819793392	2.97172253197165	3.02717929028582	3.01085686387368	3.23636454832995	3.0039777435511	2.99711434044742	2.9718461070664	2.94460501079306	3.02696946947873	3.01817011562844	3.01775173740766	3.00501902333242	3.14019174124845	3.01127428619578	3.02945535719025	3.03411154223762	3.00835354478364	3.07177835971019	3.01023083888118
1	27644604	27644604	3.00314497952068	3.01294455427472	3.52311765170937	3.01921631496355	2.9452173878593	3.06816086080318	2.98198732199504	3.02445275387233	3.06136300409401	3.0091877531352	2.9809540230101	2.2693421226581	2.999192501955	3.00960494405338	3.03558405954637	3.03179902950397	2.98402256624021	2.98943765562603	3.06195409343104	2.9795080059309	3.04950297631498	3.01085686387368	3.00897917936322	3.05267525675736	3.09035831774373	2.93116488222785	3.01963489623196	3.00168819793392	2.97172253197165	3.02717929028582	3.01085686387368	3.23636454832995	3.0039777435511	2.99711434044742	2.9718461070664	2.94460501079306	3.02696946947873	3.01817011562844	3.01775173740766	3.00501902333242	3.14019174124845	3.01127428619578	3.02945535719025	3.03411154223762	3.00835354478364	3.07177835971019	3.01023083888118
1	28228163	28228163	3.00314497952068	3.01294455427472	3.52311765170937	3.01921631496355	2.9452173878593	3.06816086080318	2.98198732199504	3.02445275387233	3.06136300409401	3.0091877531352	2.9809540230101	2.2693421226581	2.999192501955	3.00960494405338	3.03558405954637	3.03179902950397	2.98402256624021	2.98943765562603	3.06195409343104	2.9795080059309	3.04950297631498	3.01085686387368	3.00897917936322	3.05267525675736	3.09035831774373	2.93116488222785	3.01963489623196	3.00168819793392	2.97172253197165	3.02717929028582	3.01085686387368	3.23636454832995	3.0039777435511	2.99711434044742	2.9718461070664	2.94460501079306	3.02696946947873	3.01817011562844	3.01775173740766	3.00501902333242	3.14019174124845	3.01127428619578	3.02945535719025	3.03411154223762	3.00835354478364	3.07177835971019	3.01023083888118
1	28838239	28838239	3.00314497952068	3.01294455427472	3.52311765170937	3.01921631496355	2.9452173878593	3.06816086080318	2.98198732199504	3.02445275387233	3.06136300409401	3.0091877531352	2.9809540230101	2.2693421226581	2.999192501955	3.00960494405338	3.03558405954637	3.03179902950397	2.98402256624021	2.98943765562603	3.06195409343104	2.9795080059309	3.04950297631498	3.01085686387368	3.00897917936322	3.05267525675736	3.09035831774373	2.93116488222785	3.01963489623196	3.00168819793392	2.97172253197165	3.02717929028582	3.01085686387368	3.23636454832995	3.0039777435511	2.99711434044742	2.9718461070664	2.94460501079306	3.02696946947873	3.01817011562844	3.01775173740766	3.00501902333242	3.14019174124845	3.01127428619578	3.02945535719025	3.03411154223762	3.00835354478364	3.07177835971019	3.01023083888118
1	29459303	29459303	3.00314497952068	3.01294455427472	3.52311765170937	3.01921631496355	2.9452173878593	3.06816086080318	2.98198732199504	3.02445275387233	3.06136300409401	3.0091877531352	2.9809540230101	2.2693421226581	2.999192501955	3.00960494405338	3.03558405954637	3.03179902950397	2.98402256624021	2.98943765562603	3.06195409343104	2.9795080059309	3.04950297631498	3.01085686387368	3.00897917936322	3.05267525675736	3.09035831774373	2.93116488222785	3.01963489623196	3.00168819793392	2.97172253197165	3.02717929028582	3.01085686387368	3.23636454832995	3.0039777435511	2.99711434044742	2.9718461070664	2.94460501079306	3.02696946947873	3.01817011562844	3.01775173740766	3.00501902333242	3.14019174124845	3.01127428619578	3.02945535719025	3.03411154223762	3.00835354478364	3.07177835971019	3.01023083888118
1	30152496	30152496	3.00314497952068	3.01294455427472	3.52311765170937	3.01921631496355	2.9452173878593	3.06816086080318	2.98198732199504	3.02445275387233	3.06136300409401	3.0091877531352	2.9809540230101	2.2693421226581	2.999192501955	3.00960494405338	3.03558405954637	3.03179902950397	2.98402256624021	2.98943765562603	3.06195409343104	2.9795080059309	3.04950297631498	3.01085686387368	3.00897917936322	3.05267525675736	3.09035831774373	2.93116488222785	3.01963489623196	3.00168819793392	2.97172253197165	3.02717929028582	3.01085686387368	3.23636454832995	3.0039777435511	2.99711434044742	2.9718461070664	2.94460501079306	3.02696946947873	3.01817011562844	3.01775173740766	3.00501902333242	3.14019174124845	3.01127428619578	3.02945535719025	3.03411154223762	3.00835354478364	3.07177835971019	3.01023083888118
1	30680350	30680350	3.00314497952068	3.01294455427472	3.52311765170937	3.01921631496355	2.9452173878593	3.06816086080318	2.98198732199504	3.02445275387233	3.06136300409401	3.0091877531352	2.9809540230101	2.2693421226581	2.999192501955	3.00960494405338	3.03558405954637	3.03179902950397	2.98402256624021	2.98943765562603	3.06195409343104	2.9795080059309	3.04950297631498	3.01085686387368	3.00897917936322	3.05267525675736	3.09035831774373	2.93116488222785	3.01963489623196	3.00168819793392	2.97172253197165	3.02717929028582	3.01085686387368	3.23636454832995	3.0039777435511	2.99711434044742	2.9718461070664	2.94460501079306	3.02696946947873	3.01817011562844	3.01775173740766	3.00501902333242	3.14019174124845	3.01127428619578	3.02945535719025	3.03411154223762	3.00835354478364	3.07177835971019	3.01023083888118
1	31224889	31224889	3.00314497952068	3.01294455427472	3.52311765170937	3.01921631496355	2.9452173878593	3.06816086080318	2.98198732199504	3.02445275387233	3.06136300409401	3.0091877531352	2.9809540230101	2.2693421226581	2.999192501955	3.00960494405338	3.03558405954637	3.03179902950397	2.98402256624021	2.98943765562603	3.06195409343104	2.9795080059309	3.04950297631498	3.01085686387368	3.00897917936322	3.05267525675736	3.09035831774373	2.93116488222785	3.01963489623196	3.00168819793392	2.97172253197165	3.02717929028582	3.01085686387368	3.23636454832995	3.0039777435511	2.99711434044742	2.9718461070664	2.94460501079306	3.02696946947873	3.01817011562844	3.01775173740766	3.00501902333242	3.14019174124845	3.01127428619578	3.02945535719025	3.03411154223762	3.00835354478364	3.07177835971019	3.01023083888118
1	31802308	31802308	3.00314497952068	3.01294455427472	3.52311765170937	3.01921631496355	2.9452173878593	3.06816086080318	2.98198732199504	3.02445275387233	3.06136300409401	3.0091877531352	2.9809540230101	2.2693421226581	2.999192501955	3.00960494405338	3.03558405954637	3.03179902950397	2.98402256624021	2.98943765562603	3.06195409343104	2.9795080059309	3.04950297631498	3.01085686387368	3.00897917936322	3.05267525675736	3.09035831774373	2.93116488222785	3.01963489623196	3.00168819793392	2.97172253197165	3.02717929028582	3.01085686387368	3.23636454832995	3.0039777435511	2.99711434044742	2.9718461070664	2.94460501079306	3.02696946947873	3.01817011562844	3.01775173740766	3.00501902333242	3.14019174124845	3.01127428619578	3.02945535719025	3.03411154223762	3.00835354478364	3.07177835971019	3.01023083888118
1	32351708	32351708	3.00314497952068	3.01294455427472	3.52311765170937	3.01921631496355	2.9452173878593	3.06816086080318	2.98198732199504	3.02445275387233	3.06136300409401	3.0091877531352	2.9809540230101	2.2693421226581	2.999192501955	3.00960494405338	3.03558405954637	3.03179902950397	2.98402256624021	2.98943765562603	3.06195409343104	2.9795080059309	3.04950297631498	3.01085686387368	3.00897917936322	3.05267525675736	3.09035831774373	2.93116488222785	3.01963489623196	3.00168819793392	2.97172253197165	3.02717929028582	3.01085686387368	3.23636454832995	3.0039777435511	2.99711434044742	2.9718461070664	2.94460501079306	3.02696946947873	3.01817011562844	3.01775173740766	3.00501902333242	3.14019174124845	3.01127428619578	3.02945535719025	3.03411154223762	3.00835354478364	3.07177835971019	3.01023083888118
1	32956662	32956662	3.00314497952068	3.01294455427472	3.52311765170937	3.01921631496355	2.9452173878593	3.06816086080318	2.98198732199504	3.02445275387233	3.06136300409401	3.0091877531352	2.9809540230101	2.2693421226581	2.999192501955	3.00960494405338	3.03558405954637	3.03179902950397	2.98402256624021	2.98943765562603	3.06195409343104	2.9795080059309	3.04950297631498	3.01085686387368	3.00897917936322	3.05267525675736	3.09035831774373	2.93116488222785	3.01963489623196	3.00168819793392	2.97172253197165	3.02717929028582	3.01085686387368	3.23636454832995	3.0039777435511	2.99711434044742	2.9718461070664	2.94460501079306	3.02696946947873	3.01817011562844	3.01775173740766	3.00501902333242	3.14019174124845	3.01127428619578	3.02945535719025	3.03411154223762	3.00835354478364	3.07177835971019	3.01023083888118
1	33562070	33562070	3.00314497952068	3.01294455427472	3.52311765170937	3.01921631496355	2.9452173878593	3.06816086080318	2.98198732199504	3.02445275387233	3.06136300409401	3.0091877531352	2.9809540230101	2.2693421226581	2.999192501955	3.00960494405338	3.03558405954637	3.03179902950397	2.98402256624021	2.98943765562603	3.06195409343104	2.9795080059309	3.04950297631498	3.01085686387368	3.00897917936322	3.05267525675736	3.09035831774373	2.93116488222785	3.01963489623196	3.00168819793392	2.97172253197165	3.02717929028582	3.01085686387368	3.23636454832995	3.0039777435511	2.99711434044742	2.9718461070664	2.94460501079306	3.02696946947873	3.01817011562844	3.01775173740766	3.00501902333242	3.14019174124845	3.01127428619578	3.02945535719025	3.03411154223762	3.00835354478364	3.07177835971019	3.01023083888118
1	34100961	34100961	3.00314497952068	3.01294455427472	3.52311765170937	3.01921631496355	2.9452173878593	3.06816086080318	2.98198732199504	3.02445275387233	3.06136300409401	3.0091877531352	2.9809540230101	2.2693421226581	2.999192501955	3.00960494405338	3.03558405954637	3.03179902950397	2.98402256624021	2.98943765562603	3.06195409343104	2.9795080059309	3.04950297631498	3.01085686387368	3.00897917936322	3.05267525675736	3.09035831774373	2.93116488222785	3.01963489623196	3.00168819793392	2.97172253197165	3.02717929028582	3.01085686387368	3.23636454832995	3.0039777435511	2.99711434044742	2.9718461070664	2.94460501079306	3.02696946947873	3.01817011562844	3.01775173740766	3.00501902333242	3.14019174124845	3.01127428619578	3.02945535719025	3.03411154223762	3.00835354478364	3.07177835971019	3.01023083888118
1	34637157	34637157	3.00314497952068	3.01294455427472	3.52311765170937	3.01921631496355	2.9452173878593	3.06816086080318	2.98198732199504	3.02445275387233	3.06136300409401	3.0091877531352	2.9809540230101	2.2693421226581	2.999192501955	3.00960494405338	3.03558405954637	3.03179902950397	2.98402256624021	2.98943765562603	3.06195409343104	2.9795080059309	3.04950297631498	3.01085686387368	3.00897917936322	3.05267525675736	3.09035831774373	2.93116488222785	3.01963489623196	3.00168819793392	2.97172253197165	3.02717929028582	3.01085686387368	3.23636454832995	3.0039777435511	2.99711434044742	2.9718461070664	2.94460501079306	3.02696946947873	3.01817011562844	3.01775173740766	3.00501902333242	3.14019174124845	3.01127428619578	3.02945535719025	3.03411154223762	3.00835354478364	3.07177835971019	3.01023083888118
1	35170931	35170931	3.00314497952068	3.01294455427472	3.52311765170937	3.01921631496355	2.9452173878593	3.06816086080318	2.98198732199504	3.02445275387233	3.06136300409401	3.0091877531352	2.9809540230101	2.2693421226581	2.999192501955	3.00960494405338	3.03558405954637	3.03179902950397	2.98402256624021	2.98943765562603	3.06195409343104	2.9795080059309	3.04950297631498	3.01085686387368	3.00897917936322	3.05267525675736	3.09035831774373	2.93116488222785	3.01963489623196	3.00168819793392	2.97172253197165	3.02717929028582	3.01085686387368	3.23636454832995	3.0039777435511	2.99711434044742	2.9718461070664	2.94460501079306	3.02696946947873	3.01817011562844	3.01775173740766	3.00501902333242	3.14019174124845	3.01127428619578	3.02945535719025	3.03411154223762	3.00835354478364	3.07177835971019	3.01023083888118
1	35750993	35750993	3.00314497952068	3.01294455427472	3.52311765170937	3.01921631496355	2.9452173878593	3.06816086080318	2.98198732199504	3.02445275387233	3.06136300409401	3.0091877531352	2.9809540230101	2.2693421226581	2.999192501955	3.00960494405338	3.03558405954637	3.03179902950397	2.98402256624021	2.98943765562603	3.06195409343104	2.9795080059309	3.04950297631498	3.01085686387368	3.00897917936322	3.05267525675736	3.09035831774373	2.93116488222785	3.01963489623196	3.00168819793392	2.97172253197165	3.02717929028582	3.01085686387368	3.23636454832995	3.0039777435511	2.99711434044742	2.9718461070664	2.94460501079306	3.02696946947873	3.01817011562844	3.01775173740766	3.00501902333242	3.14019174124845	3.01127428619578	3.02945535719025	3.03411154223762	3.00835354478364	3.07177835971019	3.01023083888118
1	36319516	36319516	3.00314497952068	3.01294455427472	3.52311765170937	3.01921631496355	2.9452173878593	3.06816086080318	2.98198732199504	3.02445275387233	3.06136300409401	3.0091877531352	2.9809540230101	2.2693421226581	2.999192501955	3.00960494405338	3.03558405954637	3.03179902950397	2.98402256624021	2.98943765562603	3.06195409343104	2.9795080059309	3.04950297631498	3.01085686387368	3.00897917936322	3.05267525675736	3.09035831774373	2.93116488222785	3.01963489623196	3.00168819793392	2.97172253197165	3.02717929028582	3.01085686387368	3.23636454832995	3.0039777435511	2.99711434044742	2.9718461070664	2.94460501079306	3.02696946947873	3.01817011562844	3.01775173740766	3.00501902333242	3.14019174124845	3.01127428619578	3.02945535719025	3.03411154223762	3.00835354478364	3.07177835971019	3.01023083888118
1	36900818	36900818	3.00314497952068	3.01294455427472	3.52311765170937	3.01921631496355	2.9452173878593	3.06816086080318	2.98198732199504	3.02445275387233	3.06136300409401	3.0091877531352	2.9809540230101	2.2693421226581	2.999192501955	3.00960494405338	3.03558405954637	3.03179902950397	2.98402256624021	2.98943765562603	3.06195409343104	2.9795080059309	3.04950297631498	3.01085686387368	3.00897917936322	3.05267525675736	3.09035831774373	2.93116488222785	3.01963489623196	3.00168819793392	2.97172253197165	3.02717929028582	3.01085686387368	3.23636454832995	3.0039777435511	2.99711434044742	2.9718461070664	2.94460501079306	3.02696946947873	3.01817011562844	3.01775173740766	3.00501902333242	3.14019174124845	3.01127428619578	3.02945535719025	3.03411154223762	3.00835354478364	3.07177835971019	3.01023083888118
1	37428485	37428485	3.00314497952068	3.01294455427472	3.52311765170937	3.01921631496355	2.9452173878593	3.06816086080318	2.98198732199504	3.02445275387233	3.06136300409401	3.0091877531352	2.9809540230101	2.2693421226581	2.999192501955	3.00960494405338	3.03558405954637	3.03179902950397	2.98402256624021	2.98943765562603	3.06195409343104	2.9795080059309	3.04950297631498	3.01085686387368	3.00897917936322	3.05267525675736	3.09035831774373	2.93116488222785	3.01963489623196	3.00168819793392	2.97172253197165	3.02717929028582	3.01085686387368	3.23636454832995	3.0039777435511	2.99711434044742	2.9718461070664	2.94460501079306	3.02696946947873	3.01817011562844	3.01775173740766	3.00501902333242	3.14019174124845	3.01127428619578	3.02945535719025	3.03411154223762	3.00835354478364	3.07177835971019	3.01023083888118
1	37965421	37965421	3.00314497952068	3.01294455427472	3.52311765170937	3.01921631496355	2.9452173878593	3.06816086080318	2.98198732199504	3.02445275387233	3.06136300409401	3.0091877531352	2.9809540230101	2.2693421226581	2.999192501955	3.00960494405338	3.03558405954637	3.03179902950397	2.98402256624021	2.98943765562603	3.06195409343104	2.9795080059309	3.04950297631498	3.01085686387368	3.00897917936322	3.05267525675736	3.09035831774373	2.93116488222785	3.01963489623196	3.00168819793392	2.97172253197165	3.02717929028582	3.01085686387368	3.23636454832995	3.0039777435511	2.99711434044742	2.9718461070664	2.94460501079306	3.02696946947873	3.01817011562844	3.01775173740766	3.00501902333242	3.14019174124845	3.01127428619578	3.02945535719025	3.03411154223762	3.00835354478364	3.07177835971019	3.01023083888118
1	38542604	38542604	3.00314497952068	3.01294455427472	3.52311765170937	3.01921631496355	2.9452173878593	3.06816086080318	2.98198732199504	3.02445275387233	3.06136300409401	3.0091877531352	2.9809540230101	2.2693421226581	2.999192501955	3.00960494405338	3.03558405954637	3.03179902950397	2.98402256624021	2.98943765562603	3.06195409343104	2.9795080059309	3.04950297631498	3.01085686387368	3.00897917936322	3.05267525675736	3.09035831774373	2.93116488222785	3.01963489623196	3.00168819793392	2.97172253197165	3.02717929028582	3.01085686387368	3.23636454832995	3.0039777435511	2.99711434044742	2.9718461070664	2.94460501079306	3.02696946947873	3.01817011562844	3.01775173740766	3.00501902333242	3.14019174124845	3.01127428619578	3.02945535719025	3.03411154223762	3.00835354478364	3.07177835971019	3.01023083888118
1	39073178	39073178	3.00314497952068	3.01294455427472	3.52311765170937	3.01921631496355	2.9452173878593	3.06816086080318	2.98198732199504	3.02445275387233	3.06136300409401	3.0091877531352	2.9809540230101	2.2693421226581	2.999192501955	3.00960494405338	3.03558405954637	3.03179902950397	2.98402256624021	2.98943765562603	3.06195409343104	2.9795080059309	3.04950297631498	3.01085686387368	3.00897917936322	3.05267525675736	3.09035831774373	2.93116488222785	3.01963489623196	3.00168819793392	2.97172253197165	3.02717929028582	3.01085686387368	3.23636454832995	3.0039777435511	2.99711434044742	2.9718461070664	2.94460501079306	3.02696946947873	3.01817011562844	3.01775173740766	3.00501902333242	3.14019174124845	3.01127428619578	3.02945535719025	3.03411154223762	3.00835354478364	3.07177835971019	3.01023083888118
1	39663210	39663210	3.00314497952068	3.01294455427472	3.52311765170937	3.01921631496355	2.9452173878593	3.06816086080318	2.98198732199504	3.02445275387233	3.06136300409401	3.0091877531352	2.9809540230101	2.2693421226581	2.999192501955	3.00960494405338	3.03558405954637	3.03179902950397	2.98402256624021	2.98943765562603	3.06195409343104	2.9795080059309	3.04950297631498	3.01085686387368	3.00897917936322	3.05267525675736	3.09035831774373	2.93116488222785	3.01963489623196	3.00168819793392	2.97172253197165	3.02717929028582	3.01085686387368	3.23636454832995	3.0039777435511	2.99711434044742	2.9718461070664	2.94460501079306	3.02696946947873	3.01817011562844	3.01775173740766	3.00501902333242	3.14019174124845	3.01127428619578	3.02945535719025	3.03411154223762	3.00835354478364	3.07177835971019	3.01023083888118
1	40254118	40254118	3.00314497952068	3.01294455427472	3.52311765170937	3.01921631496355	2.9452173878593	3.06816086080318	2.98198732199504	3.02445275387233	3.06136300409401	3.0091877531352	2.9809540230101	2.2693421226581	2.999192501955	3.00960494405338	3.03558405954637	3.03179902950397	2.98402256624021	2.98943765562603	3.06195409343104	2.9795080059309	3.04950297631498	3.01085686387368	3.00897917936322	3.05267525675736	3.09035831774373	2.93116488222785	3.01963489623196	3.00168819793392	2.97172253197165	3.02717929028582	3.01085686387368	3.23636454832995	3.0039777435511	2.99711434044742	2.9718461070664	2.94460501079306	3.02696946947873	3.01817011562844	3.01775173740766	3.00501902333242	3.14019174124845	3.01127428619578	3.02945535719025	3.03411154223762	3.00835354478364	3.07177835971019	3.01023083888118
1	40844200	40844200	3.00314497952068	3.01294455427472	3.52311765170937	3.01921631496355	2.9452173878593	3.06816086080318	2.98198732199504	3.02445275387233	3.06136300409401	3.0091877531352	2.9809540230101	2.2693421226581	2.999192501955	3.00960494405338	3.03558405954637	3.03179902950397	2.98402256624021	2.98943765562603	3.06195409343104	2.9795080059309	3.04950297631498	3.01085686387368	3.00897917936322	3.05267525675736	3.09035831774373	2.93116488222785	3.01963489623196	3.00168819793392	2.97172253197165	3.02717929028582	3.01085686387368	3.23636454832995	3.0039777435511	2.99711434044742	2.9718461070664	2.94460501079306	3.02696946947873	3.01817011562844	3.01775173740766	3.00501902333242	3.14019174124845	3.01127428619578	3.02945535719025	3.03411154223762	3.00835354478364	3.07177835971019	3.01023083888118
1	41406493	41406493	3.00314497952068	3.01294455427472	3.52311765170937	3.01921631496355	2.9452173878593	3.06816086080318	2.98198732199504	3.02445275387233	3.06136300409401	3.0091877531352	2.9809540230101	2.2693421226581	2.999192501955	3.00960494405338	3.03558405954637	3.03179902950397	2.98402256624021	2.98943765562603	3.06195409343104	2.9795080059309	3.04950297631498	3.01085686387368	3.00897917936322	3.05267525675736	3.09035831774373	2.93116488222785	3.01963489623196	3.00168819793392	2.97172253197165	3.02717929028582	3.01085686387368	3.23636454832995	3.0039777435511	2.99711434044742	2.9718461070664	2.94460501079306	3.02696946947873	3.01817011562844	3.01775173740766	3.00501902333242	3.14019174124845	3.01127428619578	3.02945535719025	3.03411154223762	3.00835354478364	3.07177835971019	3.01023083888118
1	41955921	41955921	3.00314497952068	3.01294455427472	3.52311765170937	3.01921631496355	2.9452173878593	3.06816086080318	2.98198732199504	3.02445275387233	3.06136300409401	3.0091877531352	2.9809540230101	2.2693421226581	2.999192501955	3.00960494405338	3.03558405954637	3.03179902950397	2.98402256624021	2.98943765562603	3.06195409343104	2.9795080059309	3.04950297631498	3.01085686387368	3.00897917936322	3.05267525675736	3.09035831774373	2.93116488222785	3.01963489623196	3.00168819793392	2.97172253197165	3.02717929028582	3.01085686387368	3.23636454832995	3.0039777435511	2.99711434044742	2.9718461070664	2.94460501079306	3.02696946947873	3.01817011562844	3.01775173740766	3.00501902333242	3.14019174124845	3.01127428619578	3.02945535719025	3.03411154223762	3.00835354478364	3.07177835971019	3.01023083888118
1	42484024	42484024	3.00314497952068	3.01294455427472	3.52311765170937	3.01921631496355	2.9452173878593	3.06816086080318	2.98198732199504	3.02445275387233	3.06136300409401	3.0091877531352	2.9809540230101	2.2693421226581	2.999192501955	3.00960494405338	3.03558405954637	3.03179902950397	2.98402256624021	2.98943765562603	3.06195409343104	2.9795080059309	3.04950297631498	3.01085686387368	3.00897917936322	3.05267525675736	3.09035831774373	2.93116488222785	3.01963489623196	3.00168819793392	2.97172253197165	3.02717929028582	3.01085686387368	3.23636454832995	3.0039777435511	2.99711434044742	2.9718461070664	2.94460501079306	3.02696946947873	3.01817011562844	3.01775173740766	3.00501902333242	3.14019174124845	3.01127428619578	3.02945535719025	3.03411154223762	3.00835354478364	3.07177835971019	3.01023083888118
1	43039816	43039816	3.00314497952068	3.01294455427472	3.52311765170937	3.01921631496355	2.9452173878593	3.06816086080318	2.98198732199504	3.02445275387233	3.06136300409401	3.0091877531352	2.9809540230101	2.2693421226581	2.999192501955	3.00960494405338	3.03558405954637	3.03179902950397	2.98402256624021	2.98943765562603	3.06195409343104	2.9795080059309	3.04950297631498	3.01085686387368	3.00897917936322	3.05267525675736	3.09035831774373	2.93116488222785	3.01963489623196	3.00168819793392	2.97172253197165	3.02717929028582	3.01085686387368	3.23636454832995	3.0039777435511	2.99711434044742	2.9718461070664	2.94460501079306	3.02696946947873	3.01817011562844	3.01775173740766	3.00501902333242	3.14019174124845	3.01127428619578	3.02945535719025	3.03411154223762	3.00835354478364	3.07177835971019	3.01023083888118
1	43613613	43613613	3.00314497952068	3.01294455427472	3.52311765170937	3.01921631496355	2.9452173878593	3.06816086080318	2.98198732199504	3.02445275387233	3.06136300409401	3.0091877531352	2.9809540230101	2.2693421226581	2.999192501955	3.00960494405338	3.03558405954637	3.03179902950397	2.98402256624021	2.98943765562603	3.06195409343104	2.9795080059309	3.04950297631498	3.01085686387368	3.00897917936322	3.05267525675736	3.09035831774373	2.93116488222785	3.01963489623196	3.00168819793392	2.97172253197165	3.02717929028582	3.01085686387368	3.23636454832995	3.0039777435511	2.99711434044742	2.9718461070664	2.94460501079306	3.02696946947873	3.01817011562844	3.01775173740766	3.00501902333242	3.14019174124845	3.01127428619578	3.02945535719025	3.03411154223762	3.00835354478364	3.07177835971019	3.01023083888118
1	44162975	44162975	3.00314497952068	3.01294455427472	3.52311765170937	3.01921631496355	2.9452173878593	3.06816086080318	2.98198732199504	3.02445275387233	3.06136300409401	3.0091877531352	2.9809540230101	2.2693421226581	2.999192501955	3.00960494405338	3.03558405954637	3.03179902950397	2.98402256624021	2.98943765562603	3.06195409343104	2.9795080059309	3.04950297631498	3.01085686387368	3.00897917936322	3.05267525675736	3.09035831774373	2.93116488222785	3.01963489623196	3.00168819793392	2.97172253197165	3.02717929028582	3.01085686387368	3.23636454832995	3.0039777435511	2.99711434044742	2.9718461070664	2.94460501079306	3.02696946947873	3.01817011562844	3.01775173740766	3.00501902333242	3.14019174124845	3.01127428619578	3.02945535719025	3.03411154223762	3.00835354478364	3.07177835971019	3.01023083888118
1	44711039	44711039	3.00314497952068	3.01294455427472	3.52311765170937	3.01921631496355	2.9452173878593	3.06816086080318	2.98198732199504	3.02445275387233	3.06136300409401	3.0091877531352	2.9809540230101	2.2693421226581	2.999192501955	3.00960494405338	3.03558405954637	3.03179902950397	2.98402256624021	2.98943765562603	3.06195409343104	2.9795080059309	3.04950297631498	3.01085686387368	3.00897917936322	3.05267525675736	3.09035831774373	2.93116488222785	3.01963489623196	3.00168819793392	2.97172253197165	3.02717929028582	3.01085686387368	3.23636454832995	3.0039777435511	2.99711434044742	2.9718461070664	2.94460501079306	3.02696946947873	3.01817011562844	3.01775173740766	3.00501902333242	3.14019174124845	3.01127428619578	3.02945535719025	3.03411154223762	3.00835354478364	3.07177835971019	3.01023083888118
1	45259305	45259305	3.00314497952068	3.01294455427472	3.52311765170937	3.01921631496355	2.9452173878593	3.06816086080318	2.98198732199504	3.02445275387233	3.06136300409401	3.0091877531352	2.9809540230101	2.2693421226581	2.999192501955	3.00960494405338	3.03558405954637	3.03179902950397	2.98402256624021	2.98943765562603	3.06195409343104	2.9795080059309	3.04950297631498	3.01085686387368	3.00897917936322	3.05267525675736	3.09035831774373	2.93116488222785	3.01963489623196	3.00168819793392	2.97172253197165	3.02717929028582	3.01085686387368	3.23636454832995	3.0039777435511	2.99711434044742	2.9718461070664	2.94460501079306	3.02696946947873	3.01817011562844	3.01775173740766	3.00501902333242	3.14019174124845	3.01127428619578	3.02945535719025	3.03411154223762	3.00835354478364	3.07177835971019	3.01023083888118
1	45867098	45867098	3.00314497952068	3.01294455427472	3.52311765170937	3.01921631496355	2.9452173878593	3.06816086080318	2.98198732199504	3.02445275387233	3.06136300409401	3.0091877531352	2.9809540230101	2.2693421226581	2.999192501955	3.00960494405338	3.03558405954637	3.03179902950397	2.98402256624021	2.98943765562603	3.06195409343104	2.9795080059309	3.04950297631498	3.01085686387368	3.00897917936322	3.05267525675736	3.09035831774373	2.93116488222785	3.01963489623196	3.00168819793392	2.97172253197165	3.02717929028582	3.01085686387368	3.23636454832995	3.0039777435511	2.99711434044742	2.9718461070664	2.94460501079306	3.02696946947873	3.01817011562844	3.01775173740766	3.00501902333242	3.14019174124845	3.01127428619578	3.02945535719025	3.03411154223762	3.00835354478364	3.07177835971019	3.01023083888118
1	46467709	46467709	3.00314497952068	3.01294455427472	3.52311765170937	3.01921631496355	2.9452173878593	3.06816086080318	2.98198732199504	3.02445275387233	3.06136300409401	3.0091877531352	2.9809540230101	2.2693421226581	2.999192501955	3.00960494405338	3.03558405954637	3.03179902950397	2.98402256624021	2.98943765562603	3.06195409343104	2.9795080059309	3.04950297631498	3.01085686387368	3.00897917936322	3.05267525675736	3.09035831774373	2.93116488222785	3.01963489623196	3.00168819793392	2.97172253197165	3.02717929028582	3.01085686387368	3.23636454832995	3.0039777435511	2.99711434044742	2.9718461070664	2.94460501079306	3.02696946947873	3.01817011562844	3.01775173740766	3.00501902333242	3.14019174124845	3.01127428619578	3.02945535719025	3.03411154223762	3.00835354478364	3.07177835971019	3.01023083888118
1	47042550	47042550	3.00314497952068	3.01294455427472	3.52311765170937	3.01921631496355	2.9452173878593	3.06816086080318	2.98198732199504	3.02445275387233	3.06136300409401	3.0091877531352	2.9809540230101	2.2693421226581	2.999192501955	3.00960494405338	3.03558405954637	3.03179902950397	2.98402256624021	2.98943765562603	3.06195409343104	2.9795080059309	3.04950297631498	3.01085686387368	3.00897917936322	3.05267525675736	3.09035831774373	2.93116488222785	3.01963489623196	3.00168819793392	2.97172253197165	3.02717929028582	3.01085686387368	3.23636454832995	3.0039777435511	2.99711434044742	2.9718461070664	2.94460501079306	3.02696946947873	3.01817011562844	3.01775173740766	3.00501902333242	3.14019174124845	3.01127428619578	3.02945535719025	3.03411154223762	3.00835354478364	3.07177835971019	3.01023083888118
1	47721010	47721010	3.00314497952068	3.01294455427472	2.98421742823353	3.01921631496355	2.9452173878593	3.06816086080318	2.98198732199504	3.02445275387233	3.06136300409401	3.0091877531352	2.9809540230101	2.2693421226581	2.999192501955	3.00960494405338	3.03558405954637	3.03179902950397	2.98402256624021	2.98943765562603	3.06195409343104	2.9795080059309	3.04950297631498	3.01085686387368	3.00897917936322	3.05267525675736	3.09035831774373	2.93116488222785	3.01963489623196	3.00168819793392	2.97172253197165	3.02717929028582	3.01085686387368	3.23636454832995	3.0039777435511	2.99711434044742	2.9718461070664	2.94460501079306	3.02696946947873	3.01817011562844	3.01775173740766	3.00501902333242	3.14019174124845	3.01127428619578	3.02945535719025	3.03411154223762	3.00835354478364	3.07177835971019	3.01023083888118
1	48263105	48263105	3.00314497952068	3.01294455427472	2.98421742823353	3.01921631496355	2.9452173878593	3.06816086080318	2.98198732199504	3.02445275387233	3.06136300409401	3.0091877531352	2.9809540230101	2.2693421226581	2.999192501955	3.00960494405338	3.03558405954637	3.03179902950397	2.98402256624021	2.98943765562603	3.06195409343104	2.9795080059309	3.04950297631498	3.01085686387368	3.00897917936322	3.05267525675736	3.09035831774373	2.93116488222785	3.01963489623196	3.00168819793392	2.97172253197165	3.02717929028582	3.01085686387368	3.23636454832995	3.0039777435511	2.99711434044742	2.9718461070664	2.94460501079306	3.02696946947873	3.01817011562844	3.01775173740766	3.00501902333242	3.14019174124845	3.01127428619578	3.02945535719025	3.03411154223762	3.00835354478364	3.07177835971019	3.01023083888118
1	48815705	48815705	3.00314497952068	3.01294455427472	2.98421742823353	3.01921631496355	2.9452173878593	3.06816086080318	2.98198732199504	3.02445275387233	3.06136300409401	3.0091877531352	2.9809540230101	2.99503761891251	2.999192501955	3.00960494405338	3.03558405954637	3.03179902950397	2.98402256624021	2.98943765562603	3.06195409343104	2.9795080059309	3.04950297631498	3.01085686387368	3.00897917936322	3.05267525675736	3.09035831774373	2.93116488222785	3.01963489623196	3.00168819793392	2.97172253197165	3.02717929028582	3.01085686387368	3.23636454832995	3.0039777435511	2.99711434044742	2.9718461070664	2.94460501079306	3.02696946947873	3.01817011562844	3.01775173740766	3.00501902333242	3.14019174124845	3.01127428619578	3.02945535719025	3.03411154223762	3.00835354478364	3.07177835971019	3.01023083888118
1	49352965	49352965	3.00314497952068	3.01294455427472	2.98421742823353	3.01921631496355	2.9452173878593	3.06816086080318	2.98198732199504	3.02445275387233	3.06136300409401	3.0091877531352	2.9809540230101	2.99503761891251	2.999192501955	3.00960494405338	3.03558405954637	3.03179902950397	2.98402256624021	2.98943765562603	3.06195409343104	2.9795080059309	3.04950297631498	3.01085686387368	3.00897917936322	3.05267525675736	3.09035831774373	2.93116488222785	3.01963489623196	3.00168819793392	2.97172253197165	3.02717929028582	3.01085686387368	3.23636454832995	3.0039777435511	2.99711434044742	2.9718461070664	2.94460501079306	3.02696946947873	3.01817011562844	3.01775173740766	3.00501902333242	3.14019174124845	3.01127428619578	3.02945535719025	3.03411154223762	3.00835354478364	3.07177835971019	3.01023083888118
1	49908902	49908902	3.00314497952068	3.01294455427472	2.98421742823353	3.01921631496355	2.9452173878593	3.06816086080318	2.98198732199504	3.02445275387233	3.06136300409401	3.0091877531352	2.9809540230101	2.99503761891251	2.999192501955	3.00960494405338	3.03558405954637	3.03179902950397	2.98402256624021	2.98943765562603	3.06195409343104	2.9795080059309	3.04950297631498	3.01085686387368	3.00897917936322	3.05267525675736	3.09035831774373	2.93116488222785	3.01963489623196	3.00168819793392	2.97172253197165	3.02717929028582	3.01085686387368	3.23636454832995	3.0039777435511	2.99711434044742	2.9718461070664	2.94460501079306	3.02696946947873	3.01817011562844	3.01775173740766	3.00501902333242	3.14019174124845	3.01127428619578	3.02945535719025	3.03411154223762	3.00835354478364	3.07177835971019	3.01023083888118
1	50497242	50497242	3.00314497952068	3.01294455427472	2.98421742823353	3.01921631496355	2.9452173878593	3.06816086080318	2.98198732199504	3.02445275387233	3.06136300409401	3.0091877531352	2.9809540230101	2.99503761891251	2.999192501955	3.00960494405338	3.03558405954637	3.03179902950397	2.98402256624021	2.98943765562603	3.06195409343104	2.9795080059309	3.04950297631498	3.01085686387368	3.00897917936322	3.05267525675736	3.09035831774373	2.93116488222785	3.01963489623196	3.00168819793392	2.97172253197165	3.02717929028582	3.01085686387368	3.23636454832995	3.0039777435511	2.99711434044742	2.9718461070664	2.94460501079306	3.02696946947873	3.01817011562844	3.01775173740766	3.00501902333242	3.14019174124845	3.01127428619578	3.02945535719025	3.03411154223762	3.00835354478364	3.07177835971019	3.01023083888118
1	51031169	51031169	3.00314497952068	3.01294455427472	2.98421742823353	3.01921631496355	2.9452173878593	3.06816086080318	2.98198732199504	3.02445275387233	3.06136300409401	3.0091877531352	2.9809540230101	2.99503761891251	2.999192501955	3.00960494405338	3.03558405954637	3.03179902950397	2.98402256624021	2.98943765562603	3.06195409343104	2.9795080059309	3.04950297631498	3.01085686387368	3.00897917936322	3.05267525675736	3.09035831774373	2.93116488222785	3.01963489623196	3.00168819793392	2.97172253197165	3.02717929028582	3.01085686387368	3.23636454832995	3.0039777435511	2.99711434044742	2.9718461070664	2.94460501079306	3.02696946947873	3.01817011562844	3.01775173740766	3.00501902333242	3.14019174124845	3.01127428619578	3.02945535719025	3.03411154223762	3.00835354478364	3.07177835971019	3.01023083888118
1	51609342	51609342	3.00314497952068	3.01294455427472	2.98421742823353	3.01921631496355	2.9452173878593	3.06816086080318	2.98198732199504	3.02445275387233	3.06136300409401	3.0091877531352	2.9809540230101	2.99503761891251	2.999192501955	3.00960494405338	3.03558405954637	3.03179902950397	2.98402256624021	2.98943765562603	3.06195409343104	2.9795080059309	3.04950297631498	3.01085686387368	3.00897917936322	3.05267525675736	3.09035831774373	2.93116488222785	3.01963489623196	3.00168819793392	2.97172253197165	3.02717929028582	3.01085686387368	3.23636454832995	3.0039777435511	2.99711434044742	2.9718461070664	2.94460501079306	3.02696946947873	3.01817011562844	3.01775173740766	3.00501902333242	3.14019174124845	3.01127428619578	3.02945535719025	3.03411154223762	3.00835354478364	3.07177835971019	3.01023083888118
1	52183223	52183223	3.00314497952068	3.01294455427472	2.98421742823353	3.01921631496355	2.9452173878593	3.06816086080318	2.98198732199504	3.02445275387233	3.06136300409401	3.0091877531352	2.9809540230101	2.99503761891251	2.999192501955	3.00960494405338	3.03558405954637	3.03179902950397	2.98402256624021	2.98943765562603	3.06195409343104	2.9795080059309	3.04950297631498	3.01085686387368	3.00897917936322	3.05267525675736	3.09035831774373	2.93116488222785	3.01963489623196	3.00168819793392	2.97172253197165	3.02717929028582	3.01085686387368	3.23636454832995	3.0039777435511	2.99711434044742	2.9718461070664	2.94460501079306	3.02696946947873	3.01817011562844	3.01775173740766	3.00501902333242	3.14019174124845	3.01127428619578	3.02945535719025	3.03411154223762	3.00835354478364	3.07177835971019	3.01023083888118
1	52759680	52759680	3.00314497952068	3.01294455427472	2.98421742823353	3.01921631496355	2.9452173878593	3.06816086080318	2.98198732199504	3.02445275387233	3.06136300409401	3.0091877531352	2.9809540230101	2.99503761891251	2.999192501955	3.00960494405338	3.03558405954637	3.03179902950397	2.98402256624021	2.98943765562603	3.06195409343104	2.9795080059309	3.04950297631498	3.01085686387368	3.00897917936322	3.05267525675736	3.09035831774373	2.93116488222785	3.01963489623196	3.00168819793392	2.97172253197165	3.02717929028582	3.01085686387368	3.23636454832995	3.0039777435511	2.99711434044742	2.9718461070664	2.94460501079306	3.02696946947873	3.01817011562844	3.01775173740766	3.00501902333242	3.14019174124845	3.01127428619578	3.02945535719025	3.03411154223762	3.00835354478364	3.07177835971019	3.01023083888118
1	53346074	53346074	3.00314497952068	3.01294455427472	2.98421742823353	3.01921631496355	2.9452173878593	3.06816086080318	2.98198732199504	3.02445275387233	3.06136300409401	3.0091877531352	2.9809540230101	2.99503761891251	2.999192501955	3.00960494405338	3.03558405954637	3.03179902950397	2.98402256624021	2.98943765562603	3.06195409343104	2.9795080059309	3.04950297631498	3.01085686387368	3.00897917936322	3.05267525675736	3.09035831774373	2.93116488222785	3.01963489623196	3.00168819793392	2.97172253197165	3.02717929028582	3.01085686387368	3.23636454832995	3.0039777435511	2.99711434044742	2.9718461070664	2.94460501079306	3.02696946947873	3.01817011562844	3.01775173740766	3.00501902333242	3.14019174124845	3.01127428619578	3.02945535719025	3.03411154223762	3.00835354478364	3.07177835971019	3.01023083888118
1	53889482	53889482	3.00314497952068	3.01294455427472	2.98421742823353	3.01921631496355	2.9452173878593	3.06816086080318	2.98198732199504	3.02445275387233	3.06136300409401	3.0091877531352	2.9809540230101	2.99503761891251	2.999192501955	3.00960494405338	3.03558405954637	3.03179902950397	2.98402256624021	2.98943765562603	3.06195409343104	2.9795080059309	3.04950297631498	3.01085686387368	3.00897917936322	3.05267525675736	3.09035831774373	2.93116488222785	3.01963489623196	3.00168819793392	2.97172253197165	3.02717929028582	3.01085686387368	3.23636454832995	3.0039777435511	2.99711434044742	2.9718461070664	2.94460501079306	3.02696946947873	3.01817011562844	3.01775173740766	3.00501902333242	3.14019174124845	3.01127428619578	3.02945535719025	3.03411154223762	3.00835354478364	3.07177835971019	3.01023083888118
1	54430856	54430856	3.00314497952068	3.01294455427472	2.98421742823353	3.01921631496355	2.9452173878593	3.06816086080318	2.98198732199504	3.02445275387233	3.06136300409401	3.0091877531352	2.9809540230101	2.99503761891251	2.999192501955	3.00960494405338	3.03558405954637	3.03179902950397	2.98402256624021	2.98943765562603	3.06195409343104	2.9795080059309	3.04950297631498	3.01085686387368	3.00897917936322	3.05267525675736	3.09035831774373	2.93116488222785	3.01963489623196	3.00168819793392	2.97172253197165	3.02717929028582	3.01085686387368	3.23636454832995	3.0039777435511	2.99711434044742	2.9718461070664	2.94460501079306	3.02696946947873	3.01817011562844	3.01775173740766	3.00501902333242	3.14019174124845	3.01127428619578	3.02945535719025	3.03411154223762	3.00835354478364	3.07177835971019	3.01023083888118
1	54990804	54990804	3.00314497952068	3.01294455427472	2.98421742823353	3.01921631496355	2.9452173878593	3.06816086080318	2.98198732199504	3.02445275387233	3.06136300409401	3.0091877531352	2.9809540230101	2.99503761891251	2.999192501955	3.00960494405338	3.03558405954637	3.03179902950397	2.98402256624021	2.98943765562603	3.06195409343104	2.9795080059309	3.04950297631498	3.01085686387368	3.00897917936322	3.05267525675736	3.09035831774373	2.93116488222785	3.01963489623196	3.00168819793392	2.97172253197165	3.02717929028582	3.01085686387368	3.23636454832995	3.0039777435511	2.99711434044742	2.9718461070664	2.94460501079306	3.02696946947873	3.01817011562844	3.01775173740766	3.00501902333242	3.14019174124845	3.01127428619578	3.02945535719025	3.03411154223762	3.00835354478364	3.07177835971019	3.01023083888118
1	55556185	55556185	3.00314497952068	3.01294455427472	2.98421742823353	3.01921631496355	2.9452173878593	3.06816086080318	2.98198732199504	3.02445275387233	3.06136300409401	3.0091877531352	2.9809540230101	2.99503761891251	2.999192501955	3.00960494405338	3.03558405954637	3.03179902950397	2.98402256624021	2.98943765562603	3.06195409343104	2.9795080059309	3.04950297631498	3.01085686387368	3.00897917936322	3.05267525675736	3.09035831774373	2.93116488222785	3.01963489623196	3.00168819793392	2.97172253197165	3.02717929028582	3.01085686387368	3.23636454832995	3.0039777435511	2.99711434044742	2.9718461070664	2.94460501079306	3.02696946947873	3.01817011562844	3.01775173740766	3.00501902333242	3.14019174124845	3.01127428619578	3.02945535719025	3.03411154223762	3.00835354478364	3.07177835971019	3.01023083888118
1	56100409	56100409	3.00314497952068	3.01294455427472	2.98421742823353	3.01921631496355	2.9452173878593	3.06816086080318	2.98198732199504	3.02445275387233	3.06136300409401	3.0091877531352	2.9809540230101	2.99503761891251	2.999192501955	3.00960494405338	3.03558405954637	3.03179902950397	2.98402256624021	2.98943765562603	3.06195409343104	2.9795080059309	3.04950297631498	3.01085686387368	3.00897917936322	3.05267525675736	3.09035831774373	2.93116488222785	3.01963489623196	3.00168819793392	2.97172253197165	3.02717929028582	3.01085686387368	3.23636454832995	3.0039777435511	2.99711434044742	2.9718461070664	2.94460501079306	3.02696946947873	3.01817011562844	3.01775173740766	3.00501902333242	3.14019174124845	3.01127428619578	3.02945535719025	3.03411154223762	3.00835354478364	3.07177835971019	3.01023083888118
1	56634486	56634486	3.00314497952068	3.01294455427472	2.98421742823353	3.01921631496355	2.9452173878593	3.06816086080318	2.98198732199504	3.02445275387233	3.06136300409401	3.0091877531352	2.9809540230101	2.99503761891251	2.999192501955	3.00960494405338	3.03558405954637	3.03179902950397	2.98402256624021	2.98943765562603	3.06195409343104	2.9795080059309	3.04950297631498	3.01085686387368	3.00897917936322	3.05267525675736	3.09035831774373	2.93116488222785	3.01963489623196	3.00168819793392	2.97172253197165	3.02717929028582	3.01085686387368	3.23636454832995	3.0039777435511	2.99711434044742	2.9718461070664	2.94460501079306	3.02696946947873	3.01817011562844	3.01775173740766	3.00501902333242	3.14019174124845	3.01127428619578	3.02945535719025	3.03411154223762	3.00835354478364	3.07177835971019	3.01023083888118
1	57176704	57176704	3.00314497952068	3.01294455427472	2.98421742823353	3.01921631496355	2.9452173878593	3.06816086080318	2.98198732199504	3.02445275387233	3.06136300409401	3.0091877531352	2.9809540230101	2.99503761891251	2.999192501955	3.00960494405338	3.03558405954637	3.03179902950397	2.98402256624021	2.98943765562603	3.06195409343104	2.9795080059309	3.04950297631498	3.01085686387368	3.00897917936322	3.05267525675736	3.09035831774373	2.93116488222785	3.01963489623196	3.00168819793392	2.97172253197165	3.02717929028582	3.01085686387368	3.23636454832995	3.0039777435511	2.99711434044742	2.9718461070664	2.94460501079306	3.02696946947873	3.01817011562844	3.01775173740766	3.00501902333242	3.14019174124845	3.01127428619578	3.02945535719025	3.03411154223762	3.00835354478364	3.07177835971019	3.01023083888118
1	57695026	57695026	3.00314497952068	3.01294455427472	2.98421742823353	3.01921631496355	2.9452173878593	3.06816086080318	2.98198732199504	3.02445275387233	3.06136300409401	3.0091877531352	2.9809540230101	2.99503761891251	2.999192501955	3.00960494405338	3.03558405954637	3.03179902950397	2.98402256624021	2.98943765562603	3.06195409343104	2.9795080059309	3.04950297631498	3.01085686387368	3.00897917936322	3.05267525675736	3.09035831774373	2.93116488222785	3.01963489623196	3.00168819793392	2.97172253197165	3.02717929028582	3.01085686387368	3.23636454832995	3.0039777435511	2.99711434044742	2.9718461070664	2.94460501079306	3.02696946947873	3.01817011562844	3.01775173740766	3.00501902333242	3.14019174124845	3.01127428619578	3.02945535719025	3.03411154223762	3.00835354478364	3.07177835971019	3.01023083888118
1	58226514	58226514	3.00314497952068	3.01294455427472	2.98421742823353	3.01921631496355	2.9452173878593	3.06816086080318	2.98198732199504	3.02445275387233	3.06136300409401	3.0091877531352	2.9809540230101	2.99503761891251	2.999192501955	3.00960494405338	3.03558405954637	3.03179902950397	2.98402256624021	2.98943765562603	3.06195409343104	2.9795080059309	3.04950297631498	3.01085686387368	3.00897917936322	3.05267525675736	3.09035831774373	2.93116488222785	3.01963489623196	3.00168819793392	2.97172253197165	3.02717929028582	3.01085686387368	3.23636454832995	3.0039777435511	2.99711434044742	2.9718461070664	2.94460501079306	3.02696946947873	3.01817011562844	3.01775173740766	3.00501902333242	3.14019174124845	3.01127428619578	3.02945535719025	3.03411154223762	3.00835354478364	3.07177835971019	3.01023083888118
1	58765632	58765632	3.00314497952068	3.01294455427472	2.98421742823353	3.01921631496355	2.9452173878593	3.06816086080318	2.98198732199504	3.02445275387233	3.06136300409401	3.0091877531352	2.9809540230101	2.99503761891251	2.999192501955	3.00960494405338	3.03558405954637	3.03179902950397	2.98402256624021	2.98943765562603	3.06195409343104	2.9795080059309	3.04950297631498	3.01085686387368	3.00897917936322	3.05267525675736	3.09035831774373	2.93116488222785	3.01963489623196	3.00168819793392	2.97172253197165	3.02717929028582	3.01085686387368	3.23636454832995	3.0039777435511	2.99711434044742	2.9718461070664	2.94460501079306	3.02696946947873	3.01817011562844	3.01775173740766	3.00501902333242	3.14019174124845	3.01127428619578	3.02945535719025	3.03411154223762	3.00835354478364	3.07177835971019	3.01023083888118
1	59308504	59308504	3.00314497952068	3.01294455427472	2.98421742823353	3.01921631496355	2.9452173878593	3.06816086080318	2.98198732199504	3.02445275387233	3.06136300409401	3.0091877531352	2.9809540230101	2.99503761891251	2.999192501955	3.00960494405338	3.03558405954637	3.03179902950397	2.98402256624021	2.98943765562603	3.06195409343104	2.9795080059309	3.04950297631498	3.01085686387368	3.00897917936322	3.05267525675736	3.09035831774373	2.93116488222785	3.01963489623196	3.00168819793392	2.97172253197165	3.02717929028582	3.01085686387368	3.23636454832995	3.0039777435511	2.99711434044742	2.9718461070664	2.94460501079306	3.02696946947873	3.01817011562844	3.01775173740766	3.00501902333242	3.14019174124845	3.01127428619578	3.02945535719025	3.03411154223762	3.00835354478364	3.07177835971019	3.01023083888118
1	59848435	59848435	3.00314497952068	3.01294455427472	2.98421742823353	3.01921631496355	2.9452173878593	3.06816086080318	2.98198732199504	3.02445275387233	3.06136300409401	3.0091877531352	2.9809540230101	2.99503761891251	2.999192501955	3.00960494405338	3.03558405954637	3.03179902950397	2.98402256624021	2.98943765562603	3.06195409343104	2.9795080059309	3.04950297631498	3.01085686387368	3.00897917936322	3.05267525675736	3.09035831774373	2.93116488222785	3.01963489623196	3.00168819793392	2.97172253197165	3.02717929028582	3.01085686387368	3.23636454832995	3.0039777435511	2.99711434044742	2.9718461070664	2.94460501079306	3.02696946947873	3.01817011562844	3.01775173740766	3.00501902333242	3.14019174124845	3.01127428619578	3.02945535719025	3.03411154223762	3.00835354478364	3.07177835971019	3.01023083888118
1	60402266	60402266	3.00314497952068	3.01294455427472	2.98421742823353	3.01921631496355	2.9452173878593	3.06816086080318	2.98198732199504	3.02445275387233	3.06136300409401	3.0091877531352	2.9809540230101	2.99503761891251	2.999192501955	3.00960494405338	3.03558405954637	3.03179902950397	2.98402256624021	2.98943765562603	3.06195409343104	2.9795080059309	3.04950297631498	3.01085686387368	3.00897917936322	3.05267525675736	3.09035831774373	2.93116488222785	3.01963489623196	3.00168819793392	2.97172253197165	3.02717929028582	3.01085686387368	3.23636454832995	3.0039777435511	2.99711434044742	2.9718461070664	2.94460501079306	3.02696946947873	3.01817011562844	3.01775173740766	3.00501902333242	3.14019174124845	3.01127428619578	3.02945535719025	3.03411154223762	3.00835354478364	3.07177835971019	3.01023083888118
1	60940681	60940681	3.00314497952068	3.01294455427472	2.98421742823353	3.01921631496355	2.9452173878593	3.06816086080318	2.98198732199504	3.02445275387233	3.06136300409401	3.0091877531352	2.9809540230101	2.99503761891251	2.999192501955	3.00960494405338	3.03558405954637	3.03179902950397	2.98402256624021	2.98943765562603	3.06195409343104	2.9795080059309	3.04950297631498	3.01085686387368	3.00897917936322	3.05267525675736	3.09035831774373	2.93116488222785	3.01963489623196	3.00168819793392	2.97172253197165	3.02717929028582	3.01085686387368	3.23636454832995	3.0039777435511	2.99711434044742	2.9718461070664	2.94460501079306	3.02696946947873	3.01817011562844	3.01775173740766	3.00501902333242	3.14019174124845	3.01127428619578	3.02945535719025	3.03411154223762	3.00835354478364	3.07177835971019	3.01023083888118
1	61489303	61489303	3.00314497952068	3.01294455427472	2.98421742823353	3.01921631496355	2.9452173878593	3.06816086080318	2.98198732199504	3.02445275387233	3.06136300409401	3.0091877531352	2.9809540230101	2.99503761891251	2.999192501955	3.00960494405338	3.03558405954637	3.03179902950397	2.98402256624021	2.98943765562603	3.06195409343104	2.9795080059309	3.04950297631498	3.01085686387368	3.00897917936322	3.05267525675736	3.09035831774373	2.93116488222785	3.01963489623196	3.00168819793392	2.97172253197165	3.02717929028582	3.01085686387368	3.23636454832995	3.0039777435511	2.99711434044742	2.9718461070664	2.94460501079306	3.02696946947873	3.01817011562844	3.01775173740766	3.00501902333242	3.14019174124845	3.01127428619578	3.02945535719025	3.03411154223762	3.00835354478364	3.07177835971019	3.01023083888118
1	62016033	62016033	3.00314497952068	3.01294455427472	2.98421742823353	3.01921631496355	2.9452173878593	3.06816086080318	2.98198732199504	3.02445275387233	3.06136300409401	3.0091877531352	2.9809540230101	2.99503761891251	2.999192501955	3.00960494405338	3.03558405954637	3.03179902950397	2.98402256624021	2.98943765562603	3.06195409343104	2.9795080059309	3.04950297631498	3.01085686387368	3.00897917936322	3.05267525675736	3.09035831774373	2.93116488222785	3.01963489623196	3.00168819793392	2.97172253197165	3.02717929028582	3.01085686387368	3.23636454832995	3.0039777435511	2.99711434044742	2.9718461070664	2.94460501079306	3.02696946947873	3.01817011562844	3.01775173740766	3.00501902333242	3.14019174124845	3.01127428619578	3.02945535719025	3.03411154223762	3.00835354478364	3.07177835971019	3.01023083888118
1	62587363	62587363	3.00314497952068	3.01294455427472	2.98421742823353	3.01921631496355	2.9452173878593	3.06816086080318	2.98198732199504	3.02445275387233	3.06136300409401	3.0091877531352	2.9809540230101	2.99503761891251	2.999192501955	3.00960494405338	3.03558405954637	3.03179902950397	2.98402256624021	2.98943765562603	3.06195409343104	2.9795080059309	3.04950297631498	3.01085686387368	3.00897917936322	3.05267525675736	3.09035831774373	2.93116488222785	3.01963489623196	3.00168819793392	2.97172253197165	3.02717929028582	3.01085686387368	3.23636454832995	3.0039777435511	2.99711434044742	2.9718461070664	2.94460501079306	3.02696946947873	3.01817011562844	3.01775173740766	3.00501902333242	3.14019174124845	3.01127428619578	3.02945535719025	3.03411154223762	3.00835354478364	3.07177835971019	3.01023083888118
1	63158348	63158348	3.00314497952068	3.01294455427472	2.98421742823353	3.01921631496355	2.9452173878593	3.06816086080318	2.98198732199504	3.02445275387233	3.06136300409401	3.0091877531352	2.9809540230101	2.99503761891251	2.999192501955	3.00960494405338	3.03558405954637	3.03179902950397	2.98402256624021	2.98943765562603	3.06195409343104	2.9795080059309	3.04950297631498	3.01085686387368	3.00897917936322	3.05267525675736	3.09035831774373	2.93116488222785	3.01963489623196	3.00168819793392	2.97172253197165	3.02717929028582	3.01085686387368	3.23636454832995	3.0039777435511	2.99711434044742	2.9718461070664	2.94460501079306	3.02696946947873	3.01817011562844	3.01775173740766	3.00501902333242	3.14019174124845	3.01127428619578	3.02945535719025	3.03411154223762	3.00835354478364	3.07177835971019	3.01023083888118
1	63709196	63709196	3.00314497952068	3.01294455427472	2.98421742823353	3.01921631496355	2.9452173878593	3.06816086080318	2.98198732199504	3.02445275387233	3.06136300409401	3.0091877531352	2.9809540230101	2.99503761891251	2.999192501955	3.00960494405338	3.03558405954637	3.03179902950397	2.98402256624021	2.98943765562603	3.06195409343104	2.9795080059309	3.04950297631498	3.01085686387368	3.00897917936322	3.05267525675736	3.09035831774373	2.93116488222785	3.01963489623196	3.00168819793392	2.97172253197165	3.02717929028582	3.01085686387368	3.23636454832995	3.0039777435511	2.99711434044742	2.9718461070664	2.94460501079306	3.02696946947873	3.01817011562844	3.01775173740766	3.00501902333242	3.14019174124845	3.01127428619578	3.02945535719025	3.03411154223762	3.00835354478364	3.07177835971019	3.01023083888118
1	64261621	64261621	3.00314497952068	3.01294455427472	2.98421742823353	3.01921631496355	2.9452173878593	3.06816086080318	2.98198732199504	3.02445275387233	3.06136300409401	3.0091877531352	2.9809540230101	2.99503761891251	2.999192501955	3.00960494405338	3.03558405954637	3.03179902950397	2.98402256624021	2.98943765562603	3.06195409343104	2.9795080059309	3.04950297631498	3.01085686387368	3.00897917936322	3.05267525675736	3.09035831774373	2.93116488222785	3.01963489623196	3.00168819793392	2.97172253197165	3.02717929028582	3.01085686387368	3.23636454832995	3.0039777435511	2.99711434044742	2.9718461070664	2.94460501079306	3.02696946947873	3.01817011562844	3.01775173740766	3.00501902333242	3.14019174124845	3.01127428619578	3.02945535719025	3.03411154223762	3.00835354478364	3.07177835971019	3.01023083888118
1	64797016	64797016	3.00314497952068	3.01294455427472	2.98421742823353	3.01921631496355	2.9452173878593	3.06816086080318	2.98198732199504	3.02445275387233	3.06136300409401	3.0091877531352	2.9809540230101	2.99503761891251	2.999192501955	3.00960494405338	3.03558405954637	3.03179902950397	2.98402256624021	2.98943765562603	3.06195409343104	2.9795080059309	3.04950297631498	3.01085686387368	3.00897917936322	3.05267525675736	3.09035831774373	2.93116488222785	3.01963489623196	3.00168819793392	2.97172253197165	3.02717929028582	3.01085686387368	3.23636454832995	3.0039777435511	2.99711434044742	2.9718461070664	2.94460501079306	3.02696946947873	3.01817011562844	3.01775173740766	3.00501902333242	3.14019174124845	3.01127428619578	3.02945535719025	3.03411154223762	3.00835354478364	3.07177835971019	3.01023083888118
1	65336828	65336828	3.00314497952068	3.01294455427472	2.98421742823353	3.01921631496355	2.9452173878593	3.06816086080318	2.98198732199504	3.02445275387233	3.06136300409401	3.0091877531352	2.9809540230101	2.99503761891251	2.999192501955	3.00960494405338	3.03558405954637	3.03179902950397	2.98402256624021	2.98943765562603	3.06195409343104	2.9795080059309	3.04950297631498	3.01085686387368	3.00897917936322	3.05267525675736	3.09035831774373	2.93116488222785	3.01963489623196	3.00168819793392	2.97172253197165	3.02717929028582	3.01085686387368	3.23636454832995	3.0039777435511	2.99711434044742	2.9718461070664	2.94460501079306	3.02696946947873	3.01817011562844	3.01775173740766	3.00501902333242	3.14019174124845	3.01127428619578	3.02945535719025	3.03411154223762	3.00835354478364	3.07177835971019	3.01023083888118
1	65886461	65886461	3.00314497952068	3.01294455427472	2.98421742823353	3.01921631496355	2.9452173878593	3.06816086080318	2.98198732199504	3.02445275387233	3.06136300409401	3.0091877531352	2.9809540230101	2.99503761891251	2.999192501955	3.00960494405338	3.03558405954637	3.03179902950397	2.98402256624021	2.98943765562603	3.06195409343104	2.9795080059309	3.04950297631498	3.01085686387368	3.00897917936322	3.05267525675736	3.09035831774373	2.93116488222785	3.01963489623196	3.00168819793392	2.97172253197165	3.02717929028582	3.01085686387368	3.23636454832995	3.0039777435511	2.99711434044742	2.9718461070664	2.94460501079306	3.02696946947873	3.01817011562844	3.01775173740766	3.00501902333242	3.14019174124845	3.01127428619578	3.02945535719025	3.03411154223762	3.00835354478364	3.07177835971019	3.01023083888118
1	66458675	66458675	3.00314497952068	3.01294455427472	2.98421742823353	3.01921631496355	2.9452173878593	3.06816086080318	2.98198732199504	3.02445275387233	3.06136300409401	3.0091877531352	2.9809540230101	2.99503761891251	2.999192501955	3.00960494405338	3.03558405954637	3.03179902950397	2.98402256624021	2.98943765562603	3.06195409343104	2.9795080059309	3.04950297631498	3.01085686387368	3.00897917936322	3.05267525675736	3.09035831774373	2.93116488222785	3.01963489623196	3.00168819793392	2.97172253197165	3.02717929028582	3.01085686387368	3.23636454832995	3.0039777435511	2.99711434044742	2.9718461070664	2.94460501079306	3.02696946947873	3.01817011562844	3.01775173740766	3.00501902333242	3.14019174124845	3.01127428619578	3.02945535719025	3.03411154223762	3.00835354478364	3.07177835971019	3.01023083888118
1	67007788	67007788	3.00314497952068	3.01294455427472	2.98421742823353	3.01921631496355	2.9452173878593	3.06816086080318	2.98198732199504	3.02445275387233	3.06136300409401	3.0091877531352	2.9809540230101	2.99503761891251	2.999192501955	3.00960494405338	3.03558405954637	3.03179902950397	2.98402256624021	2.98943765562603	3.06195409343104	2.9795080059309	3.04950297631498	3.01085686387368	3.00897917936322	3.05267525675736	3.09035831774373	2.93116488222785	3.01963489623196	3.00168819793392	2.97172253197165	3.02717929028582	3.01085686387368	3.23636454832995	3.0039777435511	2.99711434044742	2.9718461070664	2.94460501079306	3.02696946947873	3.01817011562844	3.01775173740766	3.00501902333242	3.14019174124845	3.01127428619578	3.02945535719025	3.03411154223762	3.00835354478364	3.07177835971019	3.01023083888118
1	67543866	67543866	3.00314497952068	3.01294455427472	2.98421742823353	3.01921631496355	2.9452173878593	3.06816086080318	2.98198732199504	3.02445275387233	3.06136300409401	3.0091877531352	2.9809540230101	2.99503761891251	2.999192501955	3.00960494405338	3.03558405954637	3.03179902950397	2.98402256624021	2.98943765562603	3.06195409343104	2.9795080059309	3.04950297631498	3.01085686387368	3.00897917936322	3.05267525675736	3.09035831774373	2.93116488222785	3.01963489623196	3.00168819793392	2.97172253197165	3.02717929028582	3.01085686387368	3.23636454832995	3.0039777435511	2.99711434044742	2.9718461070664	2.94460501079306	3.02696946947873	3.01817011562844	3.01775173740766	3.00501902333242	3.14019174124845	3.01127428619578	3.02945535719025	3.03411154223762	3.00835354478364	3.07177835971019	3.01023083888118
1	68118328	68118328	3.00314497952068	3.01294455427472	2.98421742823353	3.01921631496355	2.9452173878593	3.06816086080318	2.98198732199504	3.02445275387233	3.06136300409401	3.0091877531352	2.9809540230101	2.99503761891251	2.999192501955	3.00960494405338	3.03558405954637	3.03179902950397	2.98402256624021	2.98943765562603	3.06195409343104	2.9795080059309	3.04950297631498	3.01085686387368	3.00897917936322	3.05267525675736	3.09035831774373	2.93116488222785	3.01963489623196	3.00168819793392	2.97172253197165	3.02717929028582	3.01085686387368	3.23636454832995	3.0039777435511	2.99711434044742	2.9718461070664	2.94460501079306	3.02696946947873	3.01817011562844	3.01775173740766	3.00501902333242	3.14019174124845	3.01127428619578	3.02945535719025	3.03411154223762	3.00835354478364	3.07177835971019	3.01023083888118
1	68652604	68652604	3.00314497952068	3.01294455427472	2.98421742823353	3.01921631496355	2.9452173878593	3.06816086080318	2.98198732199504	3.02445275387233	3.06136300409401	3.0091877531352	2.9809540230101	2.99503761891251	2.999192501955	3.00960494405338	3.03558405954637	3.03179902950397	2.98402256624021	2.98943765562603	3.06195409343104	2.9795080059309	3.04950297631498	3.01085686387368	3.00897917936322	3.05267525675736	3.09035831774373	2.93116488222785	3.01963489623196	3.00168819793392	2.97172253197165	3.02717929028582	3.01085686387368	3.23636454832995	3.0039777435511	2.99711434044742	2.9718461070664	2.94460501079306	3.02696946947873	3.01817011562844	3.01775173740766	3.00501902333242	3.14019174124845	3.01127428619578	3.02945535719025	3.03411154223762	3.00835354478364	3.07177835971019	3.01023083888118
1	69198180	69198180	3.00314497952068	3.01294455427472	2.98421742823353	3.01921631496355	2.9452173878593	3.06816086080318	2.98198732199504	3.02445275387233	3.06136300409401	3.0091877531352	2.9809540230101	2.99503761891251	2.999192501955	3.00960494405338	3.03558405954637	3.03179902950397	2.98402256624021	2.98943765562603	3.06195409343104	2.9795080059309	3.04950297631498	3.01085686387368	3.00897917936322	3.05267525675736	3.09035831774373	2.93116488222785	3.01963489623196	3.00168819793392	2.97172253197165	3.02717929028582	3.01085686387368	3.23636454832995	3.0039777435511	2.99711434044742	2.9718461070664	2.94460501079306	3.02696946947873	3.01817011562844	3.01775173740766	3.00501902333242	3.14019174124845	3.01127428619578	3.02945535719025	3.03411154223762	3.00835354478364	3.07177835971019	3.01023083888118
1	69761139	69761139	3.00314497952068	3.01294455427472	2.98421742823353	3.01921631496355	2.9452173878593	3.06816086080318	2.98198732199504	3.02445275387233	3.06136300409401	3.0091877531352	2.9809540230101	2.99503761891251	2.999192501955	3.00960494405338	3.03558405954637	3.03179902950397	2.98402256624021	2.98943765562603	3.06195409343104	2.9795080059309	3.04950297631498	3.01085686387368	3.00897917936322	3.05267525675736	3.09035831774373	2.93116488222785	3.01963489623196	3.00168819793392	2.97172253197165	3.02717929028582	3.01085686387368	3.23636454832995	3.0039777435511	2.99711434044742	2.9718461070664	2.94460501079306	3.02696946947873	3.01817011562844	3.01775173740766	3.00501902333242	3.14019174124845	3.01127428619578	3.02945535719025	3.03411154223762	3.00835354478364	3.07177835971019	3.01023083888118
1	70298667	70298667	3.00314497952068	3.01294455427472	2.98421742823353	3.01921631496355	2.9452173878593	3.06816086080318	2.98198732199504	3.02445275387233	3.06136300409401	3.0091877531352	2.9809540230101	2.99503761891251	2.999192501955	3.00960494405338	3.03558405954637	3.03179902950397	2.98402256624021	2.98943765562603	3.06195409343104	2.9795080059309	3.04950297631498	3.01085686387368	3.00897917936322	3.05267525675736	3.09035831774373	2.93116488222785	3.01963489623196	3.00168819793392	2.97172253197165	3.02717929028582	3.01085686387368	3.23636454832995	3.0039777435511	2.99711434044742	2.9718461070664	2.94460501079306	3.02696946947873	3.01817011562844	3.01775173740766	3.00501902333242	3.14019174124845	3.01127428619578	3.02945535719025	3.03411154223762	3.00835354478364	3.07177835971019	3.01023083888118
1	70857892	70857892	3.00314497952068	3.01294455427472	2.98421742823353	3.01921631496355	2.9452173878593	3.06816086080318	2.98198732199504	3.02445275387233	3.06136300409401	3.0091877531352	2.9809540230101	2.99503761891251	2.999192501955	3.00960494405338	3.03558405954637	3.03179902950397	2.98402256624021	2.98943765562603	3.06195409343104	2.9795080059309	3.04950297631498	3.01085686387368	3.00897917936322	3.05267525675736	3.09035831774373	2.93116488222785	3.01963489623196	3.00168819793392	2.97172253197165	3.02717929028582	3.01085686387368	3.23636454832995	3.0039777435511	2.99711434044742	2.9718461070664	2.94460501079306	3.02696946947873	3.01817011562844	3.01775173740766	3.00501902333242	3.14019174124845	3.01127428619578	3.02945535719025	3.03411154223762	3.00835354478364	3.07177835971019	3.01023083888118
1	71414459	71414459	3.00314497952068	3.01294455427472	2.98421742823353	3.01921631496355	2.9452173878593	3.06816086080318	2.98198732199504	3.02445275387233	3.06136300409401	3.0091877531352	2.9809540230101	2.99503761891251	2.999192501955	3.00960494405338	3.03558405954637	3.03179902950397	2.98402256624021	2.98943765562603	3.06195409343104	2.9795080059309	3.04950297631498	3.01085686387368	3.00897917936322	3.05267525675736	3.09035831774373	2.93116488222785	3.01963489623196	3.00168819793392	2.97172253197165	3.02717929028582	3.01085686387368	3.23636454832995	3.0039777435511	2.99711434044742	2.9718461070664	2.94460501079306	3.02696946947873	3.01817011562844	3.01775173740766	3.00501902333242	3.14019174124845	3.01127428619578	3.02945535719025	3.03411154223762	3.00835354478364	3.07177835971019	3.01023083888118
1	71952599	71952599	3.00314497952068	3.01294455427472	2.98421742823353	3.01921631496355	2.9452173878593	3.06816086080318	2.98198732199504	3.02445275387233	3.06136300409401	3.0091877531352	2.9809540230101	2.99503761891251	2.999192501955	3.00960494405338	3.03558405954637	3.03179902950397	2.98402256624021	2.98943765562603	3.06195409343104	2.9795080059309	3.04950297631498	3.01085686387368	3.00897917936322	3.05267525675736	3.09035831774373	2.93116488222785	3.01963489623196	3.00168819793392	2.97172253197165	3.02717929028582	3.01085686387368	3.23636454832995	3.0039777435511	2.99711434044742	2.9718461070664	2.94460501079306	3.02696946947873	3.01817011562844	3.01775173740766	3.00501902333242	3.14019174124845	3.01127428619578	3.02945535719025	3.03411154223762	3.00835354478364	3.07177835971019	3.01023083888118
1	72482897	72482897	3.00314497952068	3.01294455427472	2.98421742823353	3.01921631496355	2.9452173878593	3.06816086080318	2.98198732199504	3.02445275387233	3.06136300409401	3.0091877531352	2.9809540230101	2.99503761891251	2.999192501955	3.00960494405338	3.03558405954637	3.03179902950397	2.98402256624021	2.98943765562603	3.06195409343104	2.9795080059309	3.04950297631498	3.01085686387368	3.00897917936322	3.05267525675736	3.09035831774373	2.93116488222785	3.01963489623196	3.00168819793392	2.97172253197165	3.02717929028582	3.01085686387368	3.23636454832995	3.0039777435511	2.99711434044742	2.9718461070664	2.94460501079306	3.02696946947873	3.01817011562844	3.01775173740766	3.00501902333242	3.14019174124845	3.01127428619578	3.02945535719025	3.03411154223762	3.00835354478364	3.07177835971019	3.01023083888118
1	73010724	73010724	3.00314497952068	3.01294455427472	2.98421742823353	3.01921631496355	2.9452173878593	3.06816086080318	2.98198732199504	3.02445275387233	3.06136300409401	3.0091877531352	2.9809540230101	2.99503761891251	2.999192501955	3.00960494405338	3.03558405954637	3.03179902950397	2.98402256624021	2.98943765562603	3.06195409343104	2.9795080059309	3.04950297631498	3.01085686387368	3.00897917936322	3.05267525675736	3.09035831774373	2.93116488222785	3.01963489623196	3.00168819793392	2.97172253197165	3.02717929028582	3.01085686387368	3.23636454832995	3.0039777435511	2.99711434044742	2.9718461070664	2.94460501079306	3.02696946947873	3.01817011562844	3.01775173740766	3.00501902333242	3.14019174124845	3.01127428619578	3.02945535719025	3.03411154223762	3.00835354478364	3.07177835971019	3.01023083888118
1	73550549	73550549	3.00314497952068	3.01294455427472	2.98421742823353	3.01921631496355	2.9452173878593	3.06816086080318	2.98198732199504	3.02445275387233	3.06136300409401	3.0091877531352	2.9809540230101	2.99503761891251	2.999192501955	3.00960494405338	3.03558405954637	3.03179902950397	2.98402256624021	2.98943765562603	3.06195409343104	2.9795080059309	3.04950297631498	3.01085686387368	3.00897917936322	3.05267525675736	3.09035831774373	2.93116488222785	3.01963489623196	3.00168819793392	2.97172253197165	3.02717929028582	3.01085686387368	3.23636454832995	3.0039777435511	2.99711434044742	2.9718461070664	2.94460501079306	3.02696946947873	3.01817011562844	3.01775173740766	3.00501902333242	3.14019174124845	3.01127428619578	3.02945535719025	3.03411154223762	3.00835354478364	3.07177835971019	3.01023083888118
1	74084658	74084658	3.00314497952068	3.01294455427472	2.98421742823353	3.01921631496355	2.9452173878593	3.06816086080318	2.98198732199504	3.02445275387233	3.06136300409401	3.0091877531352	2.9809540230101	2.99503761891251	2.999192501955	3.00960494405338	3.03558405954637	3.03179902950397	2.98402256624021	2.98943765562603	3.06195409343104	2.9795080059309	3.04950297631498	3.01085686387368	3.00897917936322	3.05267525675736	3.09035831774373	2.93116488222785	3.01963489623196	3.00168819793392	2.97172253197165	3.02717929028582	3.01085686387368	3.23636454832995	3.0039777435511	2.99711434044742	2.9718461070664	2.94460501079306	3.02696946947873	3.01817011562844	3.01775173740766	3.00501902333242	3.14019174124845	3.01127428619578	3.02945535719025	3.03411154223762	3.00835354478364	3.07177835971019	3.01023083888118
1	74618032	74618032	3.00314497952068	3.01294455427472	2.98421742823353	3.01921631496355	2.9452173878593	3.06816086080318	2.98198732199504	3.02445275387233	3.06136300409401	3.0091877531352	2.9809540230101	2.99503761891251	2.999192501955	3.00960494405338	3.03558405954637	3.03179902950397	2.98402256624021	2.98943765562603	3.06195409343104	2.9795080059309	3.04950297631498	3.01085686387368	3.00897917936322	3.05267525675736	3.09035831774373	2.93116488222785	3.01963489623196	3.00168819793392	2.97172253197165	3.02717929028582	3.01085686387368	3.23636454832995	3.0039777435511	2.99711434044742	2.9718461070664	2.94460501079306	3.02696946947873	3.01817011562844	3.01775173740766	3.00501902333242	3.14019174124845	3.01127428619578	3.02945535719025	3.03411154223762	3.00835354478364	3.07177835971019	3.01023083888118
1	75149814	75149814	3.00314497952068	3.01294455427472	2.98421742823353	3.01921631496355	2.9452173878593	3.06816086080318	2.98198732199504	3.02445275387233	3.06136300409401	3.0091877531352	2.9809540230101	2.99503761891251	2.999192501955	3.00960494405338	3.03558405954637	3.03179902950397	2.98402256624021	2.98943765562603	3.06195409343104	2.9795080059309	3.04950297631498	3.01085686387368	3.00897917936322	3.05267525675736	3.09035831774373	2.93116488222785	3.01963489623196	3.00168819793392	2.97172253197165	3.02717929028582	3.01085686387368	3.23636454832995	3.0039777435511	2.99711434044742	2.9718461070664	2.94460501079306	3.02696946947873	3.01817011562844	3.01775173740766	3.00501902333242	3.14019174124845	3.01127428619578	3.02945535719025	3.03411154223762	3.00835354478364	3.07177835971019	3.01023083888118
1	75707449	75707449	3.00314497952068	3.01294455427472	2.98421742823353	3.01921631496355	2.9452173878593	3.06816086080318	2.98198732199504	3.02445275387233	3.06136300409401	3.0091877531352	2.9809540230101	2.99503761891251	2.999192501955	3.00960494405338	3.03558405954637	3.03179902950397	2.98402256624021	2.98943765562603	3.06195409343104	2.9795080059309	3.04950297631498	3.01085686387368	3.00897917936322	3.05267525675736	3.09035831774373	2.93116488222785	3.01963489623196	3.00168819793392	2.97172253197165	3.02717929028582	3.01085686387368	3.23636454832995	3.0039777435511	2.99711434044742	2.9718461070664	2.94460501079306	3.02696946947873	3.01817011562844	3.01775173740766	3.00501902333242	3.14019174124845	3.01127428619578	3.02945535719025	3.03411154223762	3.00835354478364	3.07177835971019	3.01023083888118
1	76283952	76283952	3.00314497952068	3.01294455427472	2.98421742823353	3.01921631496355	2.9452173878593	3.06816086080318	2.98198732199504	3.02445275387233	3.06136300409401	3.0091877531352	2.9809540230101	2.99503761891251	2.999192501955	3.00960494405338	3.03558405954637	3.03179902950397	2.98402256624021	2.98943765562603	3.06195409343104	2.9795080059309	3.04950297631498	3.01085686387368	3.00897917936322	3.05267525675736	3.09035831774373	2.93116488222785	3.01963489623196	3.00168819793392	2.97172253197165	3.02717929028582	3.01085686387368	3.23636454832995	3.0039777435511	2.99711434044742	2.9718461070664	2.94460501079306	3.02696946947873	3.01817011562844	3.01775173740766	3.00501902333242	3.14019174124845	3.01127428619578	3.02945535719025	3.03411154223762	3.00835354478364	3.07177835971019	3.01023083888118
1	76828345	76828345	3.00314497952068	3.01294455427472	2.98421742823353	3.01921631496355	2.9452173878593	3.06816086080318	2.98198732199504	3.02445275387233	3.06136300409401	3.0091877531352	2.9809540230101	2.99503761891251	2.999192501955	3.00960494405338	3.03558405954637	3.03179902950397	2.98402256624021	2.98943765562603	3.06195409343104	2.9795080059309	3.04950297631498	3.01085686387368	3.00897917936322	3.05267525675736	3.09035831774373	2.93116488222785	3.01963489623196	3.00168819793392	2.97172253197165	3.02717929028582	3.01085686387368	3.23636454832995	3.0039777435511	2.99711434044742	2.9718461070664	2.94460501079306	3.02696946947873	3.01817011562844	3.01775173740766	3.00501902333242	3.14019174124845	3.01127428619578	3.02945535719025	3.03411154223762	3.00835354478364	3.07177835971019	3.01023083888118
1	77358985	77358985	3.00314497952068	3.01294455427472	2.98421742823353	3.01921631496355	2.9452173878593	3.06816086080318	2.98198732199504	3.02445275387233	3.06136300409401	3.0091877531352	2.9809540230101	2.99503761891251	2.999192501955	3.00960494405338	3.03558405954637	3.03179902950397	2.98402256624021	2.98943765562603	3.06195409343104	2.9795080059309	3.04950297631498	3.01085686387368	3.00897917936322	3.05267525675736	3.09035831774373	2.93116488222785	3.01963489623196	3.00168819793392	2.97172253197165	3.02717929028582	3.01085686387368	3.23636454832995	3.0039777435511	2.99711434044742	2.9718461070664	2.94460501079306	3.02696946947873	3.01817011562844	3.01775173740766	3.00501902333242	3.14019174124845	3.01127428619578	3.02945535719025	3.03411154223762	3.00835354478364	3.07177835971019	3.01023083888118
1	77911607	77911607	3.00314497952068	3.01294455427472	2.98421742823353	3.01921631496355	2.9452173878593	3.06816086080318	2.98198732199504	3.02445275387233	3.06136300409401	3.0091877531352	2.9809540230101	2.99503761891251	2.999192501955	3.00960494405338	3.03558405954637	3.03179902950397	2.98402256624021	2.98943765562603	3.06195409343104	2.9795080059309	3.04950297631498	3.01085686387368	3.00897917936322	3.05267525675736	3.09035831774373	2.93116488222785	3.01963489623196	3.00168819793392	2.97172253197165	3.02717929028582	3.01085686387368	3.23636454832995	3.0039777435511	2.99711434044742	2.9718461070664	2.94460501079306	3.02696946947873	3.01817011562844	3.01775173740766	3.00501902333242	3.14019174124845	3.01127428619578	3.02945535719025	3.03411154223762	3.00835354478364	3.07177835971019	3.01023083888118
1	78474042	78474042	3.00314497952068	3.01294455427472	2.98421742823353	3.01921631496355	2.9452173878593	3.06816086080318	2.98198732199504	3.02445275387233	3.06136300409401	3.0091877531352	2.9809540230101	2.99503761891251	2.999192501955	3.00960494405338	3.03558405954637	3.03179902950397	2.98402256624021	2.98943765562603	3.06195409343104	2.9795080059309	3.04950297631498	3.01085686387368	3.00897917936322	3.05267525675736	3.09035831774373	2.93116488222785	3.01963489623196	3.00168819793392	2.97172253197165	3.02717929028582	3.01085686387368	3.23636454832995	3.0039777435511	2.99711434044742	2.9718461070664	2.94460501079306	3.02696946947873	3.01817011562844	3.01775173740766	3.00501902333242	3.14019174124845	3.01127428619578	3.02945535719025	3.03411154223762	3.00835354478364	3.07177835971019	3.01023083888118
1	79038727	79038727	3.00314497952068	3.01294455427472	2.98421742823353	3.01921631496355	2.9452173878593	3.06816086080318	2.98198732199504	3.02445275387233	3.06136300409401	3.0091877531352	2.9809540230101	2.99503761891251	2.999192501955	3.00960494405338	3.03558405954637	3.03179902950397	2.98402256624021	2.98943765562603	3.06195409343104	2.9795080059309	3.04950297631498	3.01085686387368	3.00897917936322	3.05267525675736	3.09035831774373	2.93116488222785	3.01963489623196	3.00168819793392	2.97172253197165	3.02717929028582	3.01085686387368	3.23636454832995	3.0039777435511	2.99711434044742	2.9718461070664	2.94460501079306	3.02696946947873	3.01817011562844	3.01775173740766	3.00501902333242	3.14019174124845	3.01127428619578	3.02945535719025	3.03411154223762	3.00835354478364	3.07177835971019	3.01023083888118
1	79574660	79574660	3.00314497952068	3.01294455427472	2.98421742823353	3.01921631496355	2.9452173878593	3.06816086080318	2.98198732199504	3.02445275387233	3.06136300409401	3.0091877531352	2.9809540230101	2.99503761891251	2.999192501955	3.00960494405338	3.03558405954637	3.03179902950397	2.98402256624021	2.98943765562603	3.06195409343104	2.9795080059309	3.04950297631498	3.01085686387368	3.00897917936322	3.05267525675736	3.09035831774373	2.93116488222785	3.01963489623196	3.00168819793392	2.97172253197165	3.02717929028582	3.01085686387368	3.23636454832995	3.0039777435511	2.99711434044742	2.9718461070664	2.94460501079306	3.02696946947873	3.01817011562844	3.01775173740766	3.00501902333242	3.14019174124845	3.01127428619578	3.02945535719025	3.03411154223762	3.00835354478364	3.07177835971019	3.01023083888118
1	80118870	80118870	3.00314497952068	3.01294455427472	2.98421742823353	3.01921631496355	2.9452173878593	3.06816086080318	2.98198732199504	3.02445275387233	3.06136300409401	3.0091877531352	2.9809540230101	2.99503761891251	2.999192501955	3.00960494405338	3.03558405954637	3.03179902950397	2.98402256624021	2.98943765562603	3.06195409343104	2.9795080059309	3.04950297631498	3.01085686387368	3.00897917936322	3.05267525675736	3.09035831774373	2.93116488222785	3.01963489623196	3.00168819793392	2.97172253197165	3.02717929028582	3.01085686387368	3.23636454832995	3.0039777435511	2.99711434044742	2.9718461070664	2.94460501079306	3.02696946947873	3.01817011562844	3.01775173740766	3.00501902333242	3.14019174124845	3.01127428619578	3.02945535719025	3.03411154223762	3.00835354478364	3.07177835971019	3.01023083888118
1	80668353	80668353	3.00314497952068	3.01294455427472	2.98421742823353	3.01921631496355	2.9452173878593	3.06816086080318	2.98198732199504	3.02445275387233	3.06136300409401	3.0091877531352	2.9809540230101	2.99503761891251	2.999192501955	3.00960494405338	3.03558405954637	3.03179902950397	2.98402256624021	2.98943765562603	3.06195409343104	2.9795080059309	3.04950297631498	3.01085686387368	3.00897917936322	3.05267525675736	3.09035831774373	2.93116488222785	3.01963489623196	3.00168819793392	2.97172253197165	3.02717929028582	3.01085686387368	3.23636454832995	3.0039777435511	2.99711434044742	2.9718461070664	2.94460501079306	3.02696946947873	3.01817011562844	3.01775173740766	3.00501902333242	3.14019174124845	3.01127428619578	3.02945535719025	3.03411154223762	3.00835354478364	3.07177835971019	3.01023083888118
1	81209242	81209242	3.00314497952068	3.01294455427472	2.98421742823353	3.01921631496355	2.9452173878593	3.06816086080318	2.98198732199504	3.02445275387233	3.06136300409401	3.0091877531352	2.9809540230101	2.99503761891251	2.999192501955	3.00960494405338	3.03558405954637	3.03179902950397	2.98402256624021	2.98943765562603	3.06195409343104	2.9795080059309	3.04950297631498	3.01085686387368	3.00897917936322	3.05267525675736	3.09035831774373	2.93116488222785	3.01963489623196	3.00168819793392	2.97172253197165	3.02717929028582	3.01085686387368	3.23636454832995	3.0039777435511	2.99711434044742	2.9718461070664	2.94460501079306	3.02696946947873	3.01817011562844	3.01775173740766	3.00501902333242	3.14019174124845	3.01127428619578	3.02945535719025	3.03411154223762	3.00835354478364	3.07177835971019	3.01023083888118
1	81743486	81743486	3.00314497952068	3.01294455427472	2.98421742823353	3.01921631496355	2.9452173878593	3.06816086080318	2.98198732199504	3.02445275387233	3.06136300409401	3.0091877531352	2.9809540230101	2.99503761891251	2.999192501955	3.00960494405338	3.03558405954637	3.03179902950397	2.98402256624021	2.98943765562603	3.06195409343104	2.9795080059309	3.04950297631498	3.01085686387368	3.00897917936322	3.05267525675736	3.09035831774373	2.93116488222785	3.01963489623196	3.00168819793392	2.97172253197165	3.02717929028582	3.01085686387368	3.23636454832995	3.0039777435511	2.99711434044742	2.9718461070664	2.94460501079306	3.02696946947873	3.01817011562844	3.01775173740766	3.00501902333242	3.14019174124845	3.01127428619578	3.02945535719025	3.03411154223762	3.00835354478364	3.07177835971019	3.01023083888118
1	82275838	82275838	3.00314497952068	3.01294455427472	2.98421742823353	3.01921631496355	2.9452173878593	3.06816086080318	2.98198732199504	3.02445275387233	3.06136300409401	3.0091877531352	2.9809540230101	2.99503761891251	2.999192501955	3.00960494405338	3.03558405954637	3.03179902950397	2.98402256624021	2.98943765562603	3.06195409343104	2.9795080059309	3.04950297631498	3.01085686387368	3.00897917936322	3.05267525675736	3.09035831774373	2.93116488222785	3.01963489623196	3.00168819793392	2.97172253197165	3.02717929028582	3.01085686387368	3.23636454832995	3.0039777435511	2.99711434044742	2.9718461070664	2.94460501079306	3.02696946947873	3.01817011562844	3.01775173740766	3.00501902333242	3.14019174124845	3.01127428619578	3.02945535719025	3.03411154223762	3.00835354478364	3.07177835971019	3.01023083888118
1	82810893	82810893	3.00314497952068	3.01294455427472	2.98421742823353	3.01921631496355	2.9452173878593	3.06816086080318	2.98198732199504	3.02445275387233	3.06136300409401	3.0091877531352	2.9809540230101	2.99503761891251	2.999192501955	3.00960494405338	3.03558405954637	3.03179902950397	2.98402256624021	2.98943765562603	3.06195409343104	2.9795080059309	3.04950297631498	3.01085686387368	3.00897917936322	3.05267525675736	3.09035831774373	2.93116488222785	3.01963489623196	3.00168819793392	2.97172253197165	3.02717929028582	3.01085686387368	3.23636454832995	3.0039777435511	2.99711434044742	2.9718461070664	2.94460501079306	3.02696946947873	3.01817011562844	3.01775173740766	3.00501902333242	3.14019174124845	3.01127428619578	3.02945535719025	3.03411154223762	3.00835354478364	3.07177835971019	3.01023083888118
1	83333763	83333763	3.00314497952068	3.01294455427472	2.98421742823353	3.01921631496355	2.9452173878593	3.06816086080318	2.98198732199504	3.02445275387233	3.06136300409401	3.0091877531352	2.9809540230101	2.99503761891251	2.999192501955	3.00960494405338	3.03558405954637	3.03179902950397	2.98402256624021	2.98943765562603	3.06195409343104	2.9795080059309	3.04950297631498	3.01085686387368	3.00897917936322	3.05267525675736	3.09035831774373	2.93116488222785	3.01963489623196	3.00168819793392	2.97172253197165	3.02717929028582	3.01085686387368	3.23636454832995	3.0039777435511	2.99711434044742	2.9718461070664	2.94460501079306	3.02696946947873	3.01817011562844	3.01775173740766	3.00501902333242	3.14019174124845	3.01127428619578	3.02945535719025	3.03411154223762	3.00835354478364	3.07177835971019	3.01023083888118
1	84093613	84093613	3.00314497952068	3.01294455427472	2.98421742823353	3.01921631496355	2.9452173878593	3.06816086080318	2.98198732199504	3.02445275387233	3.06136300409401	3.0091877531352	2.9809540230101	2.99503761891251	2.999192501955	3.00960494405338	3.03558405954637	3.03179902950397	2.98402256624021	2.98943765562603	3.06195409343104	2.9795080059309	3.04950297631498	3.01085686387368	3.00897917936322	3.05267525675736	3.09035831774373	2.93116488222785	3.01963489623196	3.00168819793392	2.97172253197165	3.02717929028582	3.01085686387368	3.23636454832995	3.0039777435511	2.99711434044742	2.9718461070664	2.94460501079306	3.02696946947873	3.01817011562844	3.01775173740766	3.00501902333242	3.14019174124845	3.01127428619578	3.02945535719025	3.03411154223762	3.00835354478364	3.07177835971019	3.01023083888118
1	84625357	84625357	3.00314497952068	3.01294455427472	2.98421742823353	3.01921631496355	2.9452173878593	3.06816086080318	2.98198732199504	3.02445275387233	3.06136300409401	3.0091877531352	2.9809540230101	2.99503761891251	2.999192501955	3.00960494405338	3.03558405954637	3.03179902950397	2.98402256624021	2.98943765562603	3.06195409343104	2.9795080059309	3.04950297631498	3.01085686387368	3.00897917936322	3.05267525675736	3.09035831774373	2.93116488222785	3.01963489623196	3.00168819793392	2.97172253197165	3.02717929028582	3.01085686387368	3.23636454832995	3.0039777435511	2.99711434044742	2.9718461070664	2.94460501079306	3.02696946947873	3.01817011562844	3.01775173740766	3.00501902333242	3.14019174124845	3.01127428619578	3.02945535719025	3.03411154223762	3.00835354478364	3.07177835971019	3.01023083888118
1	85163643	85163643	3.00314497952068	3.01294455427472	2.98421742823353	3.01921631496355	2.9452173878593	3.06816086080318	2.98198732199504	3.02445275387233	3.06136300409401	3.0091877531352	2.9809540230101	2.99503761891251	2.999192501955	3.00960494405338	3.03558405954637	3.03179902950397	2.98402256624021	2.98943765562603	3.06195409343104	2.9795080059309	3.04950297631498	3.01085686387368	3.00897917936322	3.05267525675736	3.09035831774373	2.93116488222785	3.01963489623196	3.00168819793392	2.97172253197165	3.02717929028582	3.01085686387368	3.23636454832995	3.0039777435511	2.99711434044742	2.9718461070664	2.94460501079306	3.02696946947873	3.01817011562844	3.01775173740766	3.00501902333242	3.14019174124845	3.01127428619578	3.02945535719025	3.03411154223762	3.00835354478364	3.07177835971019	3.01023083888118
1	85701220	85701220	3.00314497952068	3.01294455427472	2.98421742823353	3.01921631496355	2.9452173878593	3.06816086080318	2.98198732199504	3.02445275387233	3.06136300409401	3.0091877531352	2.9809540230101	2.99503761891251	2.999192501955	3.00960494405338	3.03558405954637	3.03179902950397	2.98402256624021	2.98943765562603	3.06195409343104	2.9795080059309	3.04950297631498	3.01085686387368	3.00897917936322	3.05267525675736	3.09035831774373	2.93116488222785	3.01963489623196	3.00168819793392	2.97172253197165	3.02717929028582	3.01085686387368	3.23636454832995	3.0039777435511	2.99711434044742	2.9718461070664	2.94460501079306	3.02696946947873	3.01817011562844	3.01775173740766	3.00501902333242	3.14019174124845	3.01127428619578	3.02945535719025	3.03411154223762	3.00835354478364	3.07177835971019	3.01023083888118
1	86253418	86253418	3.00314497952068	3.01294455427472	2.98421742823353	3.01921631496355	2.9452173878593	3.06816086080318	2.98198732199504	3.02445275387233	3.06136300409401	3.0091877531352	2.9809540230101	2.99503761891251	2.999192501955	3.00960494405338	3.03558405954637	3.03179902950397	2.98402256624021	2.98943765562603	3.06195409343104	2.9795080059309	3.04950297631498	3.01085686387368	3.00897917936322	3.05267525675736	3.09035831774373	2.93116488222785	3.01963489623196	3.00168819793392	2.97172253197165	3.02717929028582	3.01085686387368	3.23636454832995	3.0039777435511	2.99711434044742	2.9718461070664	2.94460501079306	3.02696946947873	3.01817011562844	3.01775173740766	3.00501902333242	3.14019174124845	3.01127428619578	3.02945535719025	3.03411154223762	3.00835354478364	3.07177835971019	3.01023083888118
1	86825989	86825989	3.00314497952068	3.01294455427472	2.98421742823353	3.01921631496355	2.9452173878593	3.06816086080318	2.98198732199504	3.02445275387233	3.06136300409401	3.0091877531352	2.9809540230101	2.99503761891251	2.999192501955	3.00960494405338	3.03558405954637	3.03179902950397	2.98402256624021	2.98943765562603	3.06195409343104	2.9795080059309	3.04950297631498	3.01085686387368	3.00897917936322	3.05267525675736	3.09035831774373	2.93116488222785	3.01963489623196	3.00168819793392	2.97172253197165	3.02717929028582	3.01085686387368	3.23636454832995	3.0039777435511	2.99711434044742	2.9718461070664	2.94460501079306	3.02696946947873	3.01817011562844	3.01775173740766	3.00501902333242	3.14019174124845	3.01127428619578	3.02945535719025	3.03411154223762	3.00835354478364	3.07177835971019	3.01023083888118
1	87399574	87399574	3.00314497952068	3.01294455427472	2.98421742823353	3.01921631496355	2.9452173878593	3.06816086080318	2.98198732199504	3.02445275387233	3.06136300409401	3.0091877531352	2.9809540230101	2.99503761891251	2.999192501955	3.00960494405338	3.03558405954637	3.03179902950397	2.98402256624021	2.98943765562603	3.06195409343104	2.9795080059309	3.04950297631498	3.01085686387368	3.00897917936322	3.05267525675736	3.09035831774373	2.93116488222785	3.01963489623196	3.00168819793392	2.97172253197165	3.02717929028582	3.01085686387368	3.23636454832995	3.0039777435511	2.99711434044742	2.9718461070664	2.94460501079306	3.02696946947873	3.01817011562844	3.01775173740766	3.00501902333242	3.14019174124845	3.01127428619578	3.02945535719025	3.03411154223762	3.00835354478364	3.07177835971019	3.01023083888118
1	87932798	87932798	3.00314497952068	3.01294455427472	2.98421742823353	3.01921631496355	2.9452173878593	3.06816086080318	2.98198732199504	3.02445275387233	3.06136300409401	3.0091877531352	2.9809540230101	2.99503761891251	2.999192501955	3.00960494405338	3.03558405954637	3.03179902950397	2.98402256624021	2.98943765562603	3.06195409343104	2.9795080059309	3.04950297631498	3.01085686387368	3.00897917936322	3.05267525675736	3.09035831774373	2.93116488222785	3.01963489623196	3.00168819793392	2.97172253197165	3.02717929028582	3.01085686387368	3.23636454832995	3.0039777435511	2.99711434044742	2.9718461070664	2.94460501079306	3.02696946947873	3.01817011562844	3.01775173740766	3.00501902333242	3.14019174124845	3.01127428619578	3.02945535719025	3.03411154223762	3.00835354478364	3.07177835971019	3.01023083888118
1	88459943	88459943	3.00314497952068	3.01294455427472	2.98421742823353	3.01921631496355	2.9452173878593	3.06816086080318	2.98198732199504	3.02445275387233	3.06136300409401	3.0091877531352	2.9809540230101	2.99503761891251	2.999192501955	3.00960494405338	3.03558405954637	3.03179902950397	2.98402256624021	2.98943765562603	3.06195409343104	2.9795080059309	3.04950297631498	3.01085686387368	3.00897917936322	3.05267525675736	3.09035831774373	2.93116488222785	3.01963489623196	3.00168819793392	2.97172253197165	3.02717929028582	3.01085686387368	3.23636454832995	3.0039777435511	2.99711434044742	2.9718461070664	2.94460501079306	3.02696946947873	3.01817011562844	3.01775173740766	3.00501902333242	3.14019174124845	3.01127428619578	3.02945535719025	3.03411154223762	3.00835354478364	3.07177835971019	3.01023083888118
1	88984401	88984401	3.00314497952068	3.01294455427472	2.98421742823353	3.01921631496355	2.9452173878593	3.06816086080318	2.98198732199504	3.02445275387233	3.06136300409401	3.0091877531352	2.9809540230101	2.99503761891251	2.999192501955	3.00960494405338	3.03558405954637	3.03179902950397	2.98402256624021	2.98943765562603	3.06195409343104	2.9795080059309	3.04950297631498	3.01085686387368	3.00897917936322	3.05267525675736	3.09035831774373	2.93116488222785	3.01963489623196	3.00168819793392	2.97172253197165	3.02717929028582	3.01085686387368	3.23636454832995	3.0039777435511	2.99711434044742	2.9718461070664	2.94460501079306	3.02696946947873	3.01817011562844	3.01775173740766	3.00501902333242	3.14019174124845	3.01127428619578	3.02945535719025	3.03411154223762	3.00835354478364	3.07177835971019	3.01023083888118
1	89551506	89551506	3.00314497952068	3.01294455427472	2.98421742823353	3.01921631496355	2.9452173878593	3.06816086080318	2.98198732199504	3.02445275387233	3.06136300409401	3.0091877531352	2.9809540230101	2.99503761891251	2.999192501955	3.00960494405338	3.03558405954637	3.03179902950397	2.98402256624021	2.98943765562603	3.06195409343104	2.9795080059309	3.04950297631498	3.01085686387368	3.00897917936322	3.05267525675736	3.09035831774373	2.93116488222785	3.01963489623196	3.00168819793392	2.97172253197165	3.02717929028582	3.01085686387368	3.23636454832995	3.0039777435511	2.99711434044742	2.9718461070664	2.94460501079306	3.02696946947873	3.01817011562844	3.01775173740766	3.00501902333242	3.14019174124845	3.01127428619578	3.02945535719025	3.03411154223762	3.00835354478364	3.07177835971019	3.01023083888118
1	90127339	90127339	3.00314497952068	3.01294455427472	2.98421742823353	3.01921631496355	2.9452173878593	3.06816086080318	2.98198732199504	3.02445275387233	3.06136300409401	3.0091877531352	2.9809540230101	2.99503761891251	2.999192501955	3.00960494405338	3.03558405954637	3.03179902950397	2.98402256624021	2.98943765562603	3.06195409343104	2.9795080059309	3.04950297631498	3.01085686387368	3.00897917936322	3.05267525675736	3.09035831774373	2.93116488222785	3.01963489623196	3.00168819793392	2.97172253197165	3.02717929028582	3.01085686387368	3.23636454832995	3.0039777435511	2.99711434044742	2.9718461070664	2.94460501079306	3.02696946947873	3.01817011562844	3.01775173740766	3.00501902333242	3.14019174124845	3.01127428619578	3.02945535719025	3.03411154223762	3.00835354478364	3.07177835971019	3.01023083888118
1	90686520	90686520	3.00314497952068	3.01294455427472	2.98421742823353	3.01921631496355	2.9452173878593	3.06816086080318	2.98198732199504	3.02445275387233	3.06136300409401	3.0091877531352	2.9809540230101	2.99503761891251	2.999192501955	3.00960494405338	3.03558405954637	3.03179902950397	2.98402256624021	2.98943765562603	3.06195409343104	2.9795080059309	3.04950297631498	3.01085686387368	3.00897917936322	3.05267525675736	3.09035831774373	2.93116488222785	3.01963489623196	3.00168819793392	2.97172253197165	3.02717929028582	3.01085686387368	3.23636454832995	3.0039777435511	2.99711434044742	2.9718461070664	2.94460501079306	3.02696946947873	3.01817011562844	3.01775173740766	3.00501902333242	3.14019174124845	3.01127428619578	3.02945535719025	3.03411154223762	3.00835354478364	3.07177835971019	3.01023083888118
1	91222128	91222128	3.00314497952068	3.01294455427472	2.98421742823353	3.01921631496355	2.9452173878593	3.06816086080318	2.98198732199504	3.02445275387233	3.06136300409401	3.0091877531352	2.9809540230101	2.99503761891251	2.999192501955	3.00960494405338	3.03558405954637	3.03179902950397	2.98402256624021	2.98943765562603	3.06195409343104	2.9795080059309	3.04950297631498	3.01085686387368	3.00897917936322	3.05267525675736	3.09035831774373	2.93116488222785	3.01963489623196	3.00168819793392	2.97172253197165	3.02717929028582	3.01085686387368	3.23636454832995	3.0039777435511	2.99711434044742	2.9718461070664	2.94460501079306	3.02696946947873	3.01817011562844	3.01775173740766	3.00501902333242	3.14019174124845	3.01127428619578	3.02945535719025	3.03411154223762	3.00835354478364	3.07177835971019	3.01023083888118
1	91805588	91805588	3.00314497952068	3.01294455427472	2.98421742823353	3.01921631496355	2.9452173878593	3.06816086080318	2.98198732199504	3.02445275387233	3.06136300409401	3.0091877531352	2.9809540230101	2.99503761891251	2.999192501955	3.00960494405338	3.03558405954637	3.03179902950397	2.98402256624021	2.98943765562603	3.06195409343104	2.9795080059309	3.04950297631498	3.01085686387368	3.00897917936322	3.05267525675736	3.09035831774373	2.93116488222785	3.01963489623196	3.00168819793392	2.97172253197165	3.02717929028582	3.01085686387368	3.23636454832995	3.0039777435511	2.99711434044742	2.9718461070664	2.94460501079306	3.02696946947873	3.01817011562844	3.01775173740766	3.00501902333242	3.14019174124845	3.01127428619578	3.02945535719025	3.03411154223762	3.00835354478364	3.07177835971019	3.01023083888118
1	92362972	92362972	3.00314497952068	3.01294455427472	2.98421742823353	3.01921631496355	2.9452173878593	3.06816086080318	2.98198732199504	3.02445275387233	3.06136300409401	3.0091877531352	2.9809540230101	2.99503761891251	2.999192501955	3.00960494405338	3.03558405954637	3.03179902950397	2.98402256624021	2.98943765562603	3.06195409343104	2.9795080059309	3.04950297631498	3.01085686387368	3.00897917936322	3.05267525675736	3.09035831774373	2.93116488222785	3.01963489623196	3.00168819793392	2.97172253197165	3.02717929028582	3.01085686387368	3.23636454832995	3.0039777435511	2.99711434044742	2.9718461070664	2.94460501079306	3.02696946947873	3.01817011562844	3.01775173740766	3.00501902333242	3.14019174124845	3.01127428619578	3.02945535719025	3.03411154223762	3.00835354478364	3.07177835971019	3.01023083888118
1	92950447	92950447	3.00314497952068	3.01294455427472	2.98421742823353	3.01921631496355	2.9452173878593	3.06816086080318	2.98198732199504	3.02445275387233	3.06136300409401	3.0091877531352	2.9809540230101	2.99503761891251	2.999192501955	3.00960494405338	3.03558405954637	3.03179902950397	2.98402256624021	2.98943765562603	3.06195409343104	2.9795080059309	3.04950297631498	3.01085686387368	3.00897917936322	3.05267525675736	3.09035831774373	2.93116488222785	3.01963489623196	3.00168819793392	2.97172253197165	3.02717929028582	3.01085686387368	3.23636454832995	3.0039777435511	2.99711434044742	2.9718461070664	2.94460501079306	3.02696946947873	3.01817011562844	3.01775173740766	3.00501902333242	3.14019174124845	3.01127428619578	3.02945535719025	3.03411154223762	3.00835354478364	3.07177835971019	3.01023083888118
1	93535502	93535502	3.00314497952068	3.01294455427472	2.98421742823353	3.01921631496355	2.9452173878593	3.06816086080318	2.98198732199504	3.02445275387233	3.06136300409401	3.0091877531352	2.9809540230101	2.99503761891251	2.999192501955	3.00960494405338	3.03558405954637	3.03179902950397	2.98402256624021	2.98943765562603	3.06195409343104	2.9795080059309	3.04950297631498	3.01085686387368	3.00897917936322	3.05267525675736	3.09035831774373	2.93116488222785	3.01963489623196	3.00168819793392	2.97172253197165	3.02717929028582	3.01085686387368	3.23636454832995	3.0039777435511	2.99711434044742	2.9718461070664	2.94460501079306	3.02696946947873	3.01817011562844	3.01775173740766	3.00501902333242	3.14019174124845	3.01127428619578	3.02945535719025	3.03411154223762	3.00835354478364	3.07177835971019	3.01023083888118
1	94097510	94097510	3.00314497952068	3.01294455427472	2.98421742823353	3.01921631496355	2.9452173878593	3.06816086080318	2.98198732199504	3.02445275387233	3.06136300409401	3.0091877531352	2.9809540230101	2.99503761891251	2.999192501955	3.00960494405338	3.03558405954637	3.03179902950397	2.98402256624021	2.98943765562603	3.06195409343104	2.9795080059309	3.04950297631498	3.01085686387368	3.00897917936322	3.05267525675736	3.09035831774373	2.93116488222785	3.01963489623196	3.00168819793392	2.97172253197165	3.02717929028582	3.01085686387368	3.23636454832995	3.0039777435511	2.99711434044742	2.9718461070664	2.94460501079306	3.02696946947873	3.01817011562844	3.01775173740766	3.00501902333242	3.14019174124845	3.01127428619578	3.02945535719025	3.03411154223762	3.00835354478364	3.07177835971019	3.01023083888118
1	94655868	94655868	3.00314497952068	3.01294455427472	2.98421742823353	3.01921631496355	2.9452173878593	3.06816086080318	2.98198732199504	3.02445275387233	3.06136300409401	3.0091877531352	2.9809540230101	2.99503761891251	2.999192501955	3.00960494405338	3.03558405954637	3.03179902950397	2.98402256624021	2.98943765562603	3.06195409343104	2.9795080059309	3.04950297631498	3.01085686387368	3.00897917936322	3.05267525675736	3.09035831774373	2.93116488222785	3.01963489623196	3.00168819793392	2.97172253197165	3.02717929028582	3.01085686387368	3.23636454832995	3.0039777435511	2.99711434044742	2.9718461070664	2.94460501079306	3.02696946947873	3.01817011562844	3.01775173740766	3.00501902333242	3.14019174124845	3.01127428619578	3.02945535719025	3.03411154223762	3.00835354478364	3.07177835971019	3.01023083888118
1	95207249	95207249	3.00314497952068	3.01294455427472	2.98421742823353	3.01921631496355	2.9452173878593	3.06816086080318	2.98198732199504	3.02445275387233	3.06136300409401	3.0091877531352	2.9809540230101	2.99503761891251	2.999192501955	3.00960494405338	3.03558405954637	3.03179902950397	2.98402256624021	2.98943765562603	3.06195409343104	2.9795080059309	3.04950297631498	3.01085686387368	3.00897917936322	3.05267525675736	3.09035831774373	2.93116488222785	3.01963489623196	3.00168819793392	2.97172253197165	3.02717929028582	3.01085686387368	3.23636454832995	3.0039777435511	2.99711434044742	2.9718461070664	2.94460501079306	3.02696946947873	3.01817011562844	3.01775173740766	3.00501902333242	3.14019174124845	3.01127428619578	3.02945535719025	3.03411154223762	3.00835354478364	3.07177835971019	3.01023083888118
1	95764038	95764038	3.00314497952068	3.01294455427472	2.98421742823353	3.01921631496355	2.9452173878593	3.06816086080318	2.98198732199504	3.02445275387233	3.06136300409401	3.0091877531352	2.9809540230101	2.99503761891251	2.999192501955	3.00960494405338	3.03558405954637	3.03179902950397	2.98402256624021	2.98943765562603	3.06195409343104	2.9795080059309	3.04950297631498	3.01085686387368	3.00897917936322	3.05267525675736	3.09035831774373	2.93116488222785	3.01963489623196	3.00168819793392	2.97172253197165	3.02717929028582	3.01085686387368	3.23636454832995	3.0039777435511	2.99711434044742	2.9718461070664	2.94460501079306	3.02696946947873	3.01817011562844	3.01775173740766	3.00501902333242	3.14019174124845	3.01127428619578	3.02945535719025	3.03411154223762	3.00835354478364	3.07177835971019	3.01023083888118
1	96291927	96291927	3.00314497952068	3.01294455427472	2.98421742823353	3.01921631496355	2.9452173878593	3.06816086080318	2.98198732199504	3.02445275387233	3.06136300409401	3.0091877531352	2.9809540230101	2.99503761891251	2.999192501955	3.00960494405338	3.03558405954637	3.03179902950397	2.98402256624021	2.98943765562603	3.06195409343104	2.9795080059309	3.04950297631498	3.01085686387368	3.00897917936322	3.05267525675736	3.09035831774373	2.93116488222785	3.01963489623196	3.00168819793392	2.97172253197165	3.02717929028582	3.01085686387368	3.23636454832995	3.0039777435511	2.99711434044742	2.9718461070664	2.94460501079306	3.02696946947873	3.01817011562844	3.01775173740766	3.00501902333242	3.14019174124845	3.01127428619578	3.02945535719025	3.03411154223762	3.00835354478364	3.07177835971019	3.01023083888118
1	96833745	96833745	3.00314497952068	3.01294455427472	2.98421742823353	3.01921631496355	2.9452173878593	3.06816086080318	2.98198732199504	3.02445275387233	3.06136300409401	3.0091877531352	2.9809540230101	2.99503761891251	2.999192501955	3.00960494405338	3.03558405954637	3.03179902950397	2.98402256624021	2.98943765562603	3.06195409343104	2.9795080059309	3.04950297631498	3.01085686387368	3.00897917936322	3.05267525675736	3.09035831774373	2.93116488222785	3.01963489623196	3.00168819793392	2.97172253197165	3.02717929028582	3.01085686387368	3.23636454832995	3.0039777435511	2.99711434044742	2.9718461070664	2.94460501079306	3.02696946947873	3.01817011562844	3.01775173740766	3.00501902333242	3.14019174124845	3.01127428619578	3.02945535719025	3.03411154223762	3.00835354478364	3.07177835971019	3.01023083888118
1	97396062	97396062	3.00314497952068	3.01294455427472	2.98421742823353	3.01921631496355	2.9452173878593	3.06816086080318	2.98198732199504	3.02445275387233	3.06136300409401	3.0091877531352	2.9809540230101	2.99503761891251	2.999192501955	3.00960494405338	3.03558405954637	3.03179902950397	2.98402256624021	2.98943765562603	3.06195409343104	2.9795080059309	3.04950297631498	3.01085686387368	3.00897917936322	3.05267525675736	3.09035831774373	2.93116488222785	3.01963489623196	3.00168819793392	2.97172253197165	3.02717929028582	3.01085686387368	3.23636454832995	3.0039777435511	2.99711434044742	2.9718461070664	2.94460501079306	3.02696946947873	3.01817011562844	3.01775173740766	3.00501902333242	3.14019174124845	3.01127428619578	3.02945535719025	3.03411154223762	3.00835354478364	3.07177835971019	3.01023083888118
1	97931841	97931841	3.00314497952068	3.01294455427472	2.98421742823353	3.01921631496355	2.9452173878593	3.06816086080318	2.98198732199504	3.02445275387233	3.06136300409401	3.0091877531352	2.9809540230101	2.99503761891251	2.999192501955	3.00960494405338	3.03558405954637	3.03179902950397	2.98402256624021	2.98943765562603	3.06195409343104	2.9795080059309	3.04950297631498	3.01085686387368	3.00897917936322	3.05267525675736	3.09035831774373	2.93116488222785	3.01963489623196	3.00168819793392	2.97172253197165	3.02717929028582	3.01085686387368	3.23636454832995	3.0039777435511	2.99711434044742	2.9718461070664	2.94460501079306	3.02696946947873	3.01817011562844	3.01775173740766	3.00501902333242	3.14019174124845	3.01127428619578	3.02945535719025	3.03411154223762	3.00835354478364	3.07177835971019	3.01023083888118
1	98450950	98450950	3.00314497952068	3.01294455427472	2.98421742823353	3.01921631496355	2.9452173878593	3.06816086080318	2.98198732199504	3.02445275387233	3.06136300409401	3.0091877531352	2.9809540230101	2.99503761891251	2.999192501955	3.00960494405338	3.03558405954637	3.03179902950397	2.98402256624021	2.98943765562603	3.06195409343104	2.9795080059309	3.04950297631498	3.01085686387368	3.00897917936322	3.05267525675736	3.09035831774373	2.93116488222785	3.01963489623196	3.00168819793392	2.97172253197165	3.02717929028582	3.01085686387368	3.23636454832995	3.0039777435511	2.99711434044742	2.9718461070664	2.94460501079306	3.02696946947873	3.01817011562844	3.01775173740766	3.00501902333242	3.14019174124845	3.01127428619578	3.02945535719025	3.03411154223762	3.00835354478364	3.07177835971019	3.01023083888118
1	98975392	98975392	3.00314497952068	3.01294455427472	2.98421742823353	3.01921631496355	2.9452173878593	3.06816086080318	2.98198732199504	3.02445275387233	3.06136300409401	3.0091877531352	2.9809540230101	2.99503761891251	2.999192501955	3.00960494405338	3.03558405954637	3.03179902950397	2.98402256624021	2.98943765562603	3.06195409343104	2.9795080059309	3.04950297631498	3.01085686387368	3.00897917936322	3.05267525675736	3.09035831774373	2.93116488222785	3.01963489623196	3.00168819793392	2.97172253197165	3.02717929028582	3.01085686387368	3.23636454832995	3.0039777435511	2.99711434044742	2.9718461070664	2.94460501079306	3.02696946947873	3.01817011562844	3.01775173740766	3.00501902333242	3.14019174124845	3.01127428619578	3.02945535719025	3.03411154223762	3.00835354478364	3.07177835971019	3.01023083888118
1	99520318	99520318	3.00314497952068	3.01294455427472	2.98421742823353	3.01921631496355	2.9452173878593	3.06816086080318	2.98198732199504	3.02445275387233	3.06136300409401	3.0091877531352	2.9809540230101	2.99503761891251	2.999192501955	3.00960494405338	3.03558405954637	3.03179902950397	2.98402256624021	2.98943765562603	3.06195409343104	2.9795080059309	3.04950297631498	3.01085686387368	3.00897917936322	3.05267525675736	3.09035831774373	2.93116488222785	3.01963489623196	3.00168819793392	2.97172253197165	3.02717929028582	3.01085686387368	3.23636454832995	3.0039777435511	2.99711434044742	2.9718461070664	2.94460501079306	3.02696946947873	3.01817011562844	3.01775173740766	3.00501902333242	3.14019174124845	3.01127428619578	3.02945535719025	3.03411154223762	3.00835354478364	3.07177835971019	3.01023083888118
1	100075108	100075108	3.00314497952068	3.01294455427472	2.98421742823353	3.01921631496355	2.9452173878593	3.06816086080318	2.98198732199504	3.02445275387233	3.06136300409401	3.0091877531352	2.9809540230101	2.99503761891251	2.999192501955	3.00960494405338	3.03558405954637	3.03179902950397	2.98402256624021	2.98943765562603	3.06195409343104	2.9795080059309	3.04950297631498	3.01085686387368	3.00897917936322	3.05267525675736	3.09035831774373	2.93116488222785	3.01963489623196	3.00168819793392	2.97172253197165	3.02717929028582	3.01085686387368	3.23636454832995	3.0039777435511	2.99711434044742	2.9718461070664	2.94460501079306	3.02696946947873	3.01817011562844	3.01775173740766	3.00501902333242	3.14019174124845	3.01127428619578	3.02945535719025	3.03411154223762	3.00835354478364	3.07177835971019	3.01023083888118
1	100623332	100623332	3.00314497952068	3.01294455427472	2.98421742823353	3.01921631496355	2.9452173878593	3.06816086080318	2.98198732199504	3.02445275387233	3.06136300409401	3.0091877531352	2.9809540230101	2.99503761891251	2.999192501955	3.00960494405338	3.03558405954637	3.03179902950397	2.98402256624021	2.98943765562603	3.06195409343104	2.9795080059309	3.04950297631498	3.01085686387368	3.00897917936322	3.05267525675736	3.09035831774373	2.93116488222785	3.01963489623196	3.00168819793392	2.97172253197165	3.02717929028582	3.01085686387368	3.23636454832995	3.0039777435511	2.99711434044742	2.9718461070664	2.94460501079306	3.02696946947873	3.01817011562844	3.01775173740766	3.00501902333242	3.14019174124845	3.01127428619578	3.02945535719025	3.03411154223762	3.00835354478364	3.07177835971019	3.01023083888118
1	101186742	101186742	3.00314497952068	3.01294455427472	2.98421742823353	3.01921631496355	2.9452173878593	3.06816086080318	2.98198732199504	3.02445275387233	3.06136300409401	3.0091877531352	2.9809540230101	2.99503761891251	2.999192501955	3.00960494405338	3.03558405954637	3.03179902950397	2.98402256624021	2.98943765562603	3.06195409343104	2.9795080059309	3.04950297631498	3.01085686387368	3.00897917936322	3.05267525675736	3.09035831774373	2.93116488222785	3.01963489623196	3.00168819793392	2.97172253197165	3.02717929028582	3.01085686387368	3.23636454832995	3.0039777435511	2.99711434044742	2.9718461070664	2.94460501079306	3.02696946947873	3.01817011562844	3.01775173740766	3.00501902333242	3.14019174124845	3.01127428619578	3.02945535719025	3.03411154223762	3.00835354478364	3.07177835971019	3.01023083888118
1	101730376	101730376	3.00314497952068	3.01294455427472	2.98421742823353	3.01921631496355	2.9452173878593	3.06816086080318	2.98198732199504	3.02445275387233	3.06136300409401	3.0091877531352	2.9809540230101	2.99503761891251	2.999192501955	3.00960494405338	3.03558405954637	3.03179902950397	2.98402256624021	2.98943765562603	3.06195409343104	2.9795080059309	3.04950297631498	3.01085686387368	3.00897917936322	3.05267525675736	3.09035831774373	2.93116488222785	3.01963489623196	3.00168819793392	2.97172253197165	3.02717929028582	3.01085686387368	3.23636454832995	3.0039777435511	2.99711434044742	2.9718461070664	2.94460501079306	3.02696946947873	3.01817011562844	3.01775173740766	3.00501902333242	3.14019174124845	3.01127428619578	3.02945535719025	3.03411154223762	3.00835354478364	3.07177835971019	3.01023083888118
1	102267823	102267823	3.00314497952068	3.01294455427472	2.98421742823353	3.01921631496355	2.9452173878593	3.06816086080318	2.98198732199504	3.02445275387233	3.06136300409401	3.0091877531352	2.9809540230101	2.99503761891251	2.999192501955	3.00960494405338	3.03558405954637	3.03179902950397	2.98402256624021	2.98943765562603	3.06195409343104	2.9795080059309	3.04950297631498	3.01085686387368	3.00897917936322	3.05267525675736	3.09035831774373	2.93116488222785	3.01963489623196	3.00168819793392	2.97172253197165	3.02717929028582	3.01085686387368	3.23636454832995	3.0039777435511	2.99711434044742	2.9718461070664	2.94460501079306	3.02696946947873	3.01817011562844	3.01775173740766	3.00501902333242	3.14019174124845	3.01127428619578	3.02945535719025	3.03411154223762	3.00835354478364	3.07177835971019	3.01023083888118
1	102797436	102797436	3.00314497952068	3.01294455427472	2.98421742823353	3.01921631496355	2.9452173878593	3.06816086080318	2.98198732199504	3.02445275387233	3.06136300409401	3.0091877531352	2.9809540230101	2.99503761891251	2.999192501955	3.00960494405338	3.03558405954637	3.03179902950397	2.98402256624021	2.98943765562603	3.06195409343104	2.9795080059309	3.04950297631498	3.01085686387368	3.00897917936322	3.05267525675736	3.09035831774373	2.93116488222785	3.01963489623196	3.00168819793392	2.97172253197165	3.02717929028582	3.01085686387368	3.23636454832995	3.0039777435511	2.99711434044742	2.9718461070664	2.94460501079306	3.02696946947873	3.01817011562844	3.01775173740766	3.00501902333242	3.14019174124845	3.01127428619578	3.02945535719025	3.03411154223762	3.00835354478364	3.07177835971019	3.01023083888118
1	103357057	103357057	3.00314497952068	3.01294455427472	2.98421742823353	3.01921631496355	2.9452173878593	3.06816086080318	2.98198732199504	3.02445275387233	3.06136300409401	3.0091877531352	2.9809540230101	2.99503761891251	2.999192501955	3.00960494405338	3.03558405954637	3.03179902950397	2.98402256624021	2.98943765562603	3.06195409343104	2.9795080059309	3.04950297631498	3.01085686387368	3.00897917936322	3.05267525675736	3.09035831774373	2.93116488222785	3.01963489623196	3.00168819793392	2.97172253197165	3.02717929028582	3.01085686387368	3.23636454832995	3.0039777435511	2.99711434044742	2.9718461070664	2.94460501079306	3.02696946947873	3.01817011562844	3.01775173740766	3.00501902333242	3.14019174124845	3.01127428619578	3.02945535719025	3.03411154223762	3.00835354478364	3.07177835971019	3.01023083888118
1	104114997	104114997	3.00314497952068	3.01294455427472	2.98421742823353	3.01921631496355	2.9452173878593	3.06816086080318	2.98198732199504	3.02445275387233	3.06136300409401	3.0091877531352	2.9809540230101	2.99503761891251	2.999192501955	3.00960494405338	3.03558405954637	3.03179902950397	2.98402256624021	2.98943765562603	3.06195409343104	2.9795080059309	3.04950297631498	3.01085686387368	3.00897917936322	3.05267525675736	3.09035831774373	2.93116488222785	3.01963489623196	3.00168819793392	2.97172253197165	3.02717929028582	3.01085686387368	3.23636454832995	3.0039777435511	2.99711434044742	2.9718461070664	2.94460501079306	3.02696946947873	3.01817011562844	3.01775173740766	3.00501902333242	3.14019174124845	3.01127428619578	3.02945535719025	3.03411154223762	3.00835354478364	3.07177835971019	3.01023083888118
1	104814987	104814987	3.00314497952068	3.01294455427472	2.98421742823353	3.01921631496355	2.9452173878593	3.06816086080318	2.98198732199504	3.02445275387233	3.06136300409401	3.0091877531352	2.9809540230101	2.99503761891251	2.999192501955	3.00960494405338	3.03558405954637	3.03179902950397	2.98402256624021	2.98943765562603	3.06195409343104	2.9795080059309	3.04950297631498	3.01085686387368	3.00897917936322	3.05267525675736	3.09035831774373	2.93116488222785	3.01963489623196	3.00168819793392	2.97172253197165	3.02717929028582	3.01085686387368	3.23636454832995	3.0039777435511	2.99711434044742	2.9718461070664	2.94460501079306	3.02696946947873	3.01817011562844	3.01775173740766	3.00501902333242	3.14019174124845	3.01127428619578	3.02945535719025	3.03411154223762	3.00835354478364	3.07177835971019	3.01023083888118
1	105370289	105370289	3.00314497952068	3.01294455427472	2.98421742823353	3.01921631496355	2.9452173878593	3.06816086080318	2.98198732199504	3.02445275387233	3.06136300409401	3.0091877531352	2.9809540230101	2.99503761891251	2.999192501955	3.00960494405338	3.03558405954637	3.03179902950397	2.98402256624021	2.98943765562603	3.06195409343104	2.9795080059309	3.04950297631498	3.01085686387368	3.00897917936322	3.05267525675736	3.09035831774373	2.93116488222785	3.01963489623196	3.00168819793392	2.97172253197165	3.02717929028582	3.01085686387368	3.23636454832995	3.0039777435511	2.99711434044742	2.9718461070664	2.94460501079306	3.02696946947873	3.01817011562844	3.01775173740766	3.00501902333242	3.14019174124845	3.01127428619578	3.02945535719025	3.03411154223762	3.00835354478364	3.07177835971019	3.01023083888118
1	105924571	105924571	3.00314497952068	3.01294455427472	2.98421742823353	3.01921631496355	2.9452173878593	3.06816086080318	2.98198732199504	3.02445275387233	3.06136300409401	3.0091877531352	2.9809540230101	2.99503761891251	2.999192501955	3.00960494405338	3.03558405954637	3.03179902950397	2.98402256624021	2.98943765562603	3.06195409343104	2.9795080059309	3.04950297631498	3.01085686387368	3.00897917936322	3.05267525675736	3.09035831774373	2.93116488222785	3.01963489623196	3.00168819793392	2.97172253197165	3.02717929028582	3.01085686387368	3.23636454832995	3.0039777435511	2.99711434044742	2.9718461070664	2.94460501079306	3.02696946947873	3.01817011562844	3.01775173740766	3.00501902333242	3.14019174124845	3.01127428619578	3.02945535719025	3.03411154223762	3.00835354478364	3.07177835971019	3.01023083888118
1	106462037	106462037	3.00314497952068	3.01294455427472	2.98421742823353	3.01921631496355	2.9452173878593	3.06816086080318	2.98198732199504	3.02445275387233	3.06136300409401	3.0091877531352	2.9809540230101	2.99503761891251	2.999192501955	3.00960494405338	3.03558405954637	3.03179902950397	2.98402256624021	2.98943765562603	3.06195409343104	2.9795080059309	3.04950297631498	3.01085686387368	3.00897917936322	3.05267525675736	3.09035831774373	2.93116488222785	3.01963489623196	3.00168819793392	2.97172253197165	3.02717929028582	3.01085686387368	3.23636454832995	3.0039777435511	2.99711434044742	2.9718461070664	2.94460501079306	3.02696946947873	3.01817011562844	3.01775173740766	3.00501902333242	3.14019174124845	3.01127428619578	3.02945535719025	3.03411154223762	3.00835354478364	3.07177835971019	3.01023083888118
1	107006985	107006985	3.00314497952068	3.01294455427472	2.98421742823353	3.01921631496355	2.9452173878593	3.06816086080318	2.98198732199504	3.02445275387233	3.06136300409401	3.0091877531352	2.9809540230101	2.99503761891251	2.999192501955	3.00960494405338	3.03558405954637	3.03179902950397	2.98402256624021	2.98943765562603	3.06195409343104	2.9795080059309	3.04950297631498	3.01085686387368	3.00897917936322	3.05267525675736	3.09035831774373	2.93116488222785	3.01963489623196	3.00168819793392	2.97172253197165	3.02717929028582	3.01085686387368	3.23636454832995	3.0039777435511	2.99711434044742	2.9718461070664	2.94460501079306	3.02696946947873	3.01817011562844	3.01775173740766	3.00501902333242	3.14019174124845	3.01127428619578	3.02945535719025	3.03411154223762	3.00835354478364	3.07177835971019	3.01023083888118
1	107538366	107538366	3.00314497952068	3.01294455427472	2.98421742823353	3.01921631496355	2.9452173878593	3.06816086080318	2.98198732199504	3.02445275387233	3.06136300409401	3.0091877531352	2.9809540230101	2.99503761891251	2.999192501955	3.00960494405338	3.03558405954637	3.03179902950397	2.98402256624021	2.98943765562603	3.06195409343104	2.9795080059309	3.04950297631498	3.01085686387368	3.00897917936322	3.05267525675736	3.09035831774373	2.93116488222785	3.01963489623196	3.00168819793392	2.97172253197165	3.02717929028582	3.01085686387368	3.23636454832995	3.0039777435511	2.99711434044742	2.9718461070664	2.94460501079306	3.02696946947873	3.01817011562844	3.01775173740766	3.00501902333242	3.14019174124845	3.01127428619578	3.02945535719025	3.03411154223762	3.00835354478364	3.07177835971019	3.01023083888118
1	108059096	108059096	3.00314497952068	3.01294455427472	2.98421742823353	3.01921631496355	2.9452173878593	3.06816086080318	2.98198732199504	3.02445275387233	3.06136300409401	3.0091877531352	2.9809540230101	2.99503761891251	2.999192501955	3.00960494405338	3.03558405954637	3.03179902950397	2.98402256624021	2.98943765562603	3.06195409343104	2.9795080059309	3.04950297631498	3.01085686387368	3.00897917936322	3.05267525675736	3.09035831774373	2.93116488222785	3.01963489623196	3.00168819793392	2.97172253197165	3.02717929028582	3.01085686387368	3.23636454832995	3.0039777435511	2.99711434044742	2.9718461070664	2.94460501079306	3.02696946947873	3.01817011562844	3.01775173740766	3.00501902333242	3.14019174124845	3.01127428619578	3.02945535719025	3.03411154223762	3.00835354478364	3.07177835971019	3.01023083888118
1	108594913	108594913	3.00314497952068	3.01294455427472	2.98421742823353	3.01921631496355	2.9452173878593	3.06816086080318	2.98198732199504	3.02445275387233	3.06136300409401	3.0091877531352	2.9809540230101	2.99503761891251	2.999192501955	3.00960494405338	3.03558405954637	3.03179902950397	2.98402256624021	2.98943765562603	3.06195409343104	2.9795080059309	3.04950297631498	3.01085686387368	3.00897917936322	3.05267525675736	3.09035831774373	2.93116488222785	3.01963489623196	3.00168819793392	2.97172253197165	3.02717929028582	3.01085686387368	3.23636454832995	3.0039777435511	2.99711434044742	2.9718461070664	2.94460501079306	3.02696946947873	3.01817011562844	3.01775173740766	3.00501902333242	3.14019174124845	3.01127428619578	3.02945535719025	3.03411154223762	3.00835354478364	3.07177835971019	3.01023083888118
1	109364959	109364959	3.00314497952068	3.01294455427472	2.98421742823353	3.01921631496355	2.9452173878593	3.06816086080318	2.98198732199504	3.02445275387233	3.06136300409401	3.0091877531352	2.9809540230101	2.99503761891251	2.999192501955	3.00960494405338	3.03558405954637	3.03179902950397	2.98402256624021	2.98943765562603	3.06195409343104	2.9795080059309	3.04950297631498	3.01085686387368	3.00897917936322	3.05267525675736	3.09035831774373	2.93116488222785	3.01963489623196	3.00168819793392	2.97172253197165	3.02717929028582	3.01085686387368	3.23636454832995	3.0039777435511	2.99711434044742	2.9718461070664	2.94460501079306	3.02696946947873	3.01817011562844	3.01775173740766	3.00501902333242	3.14019174124845	3.01127428619578	3.02945535719025	3.03411154223762	3.00835354478364	3.07177835971019	3.01023083888118
1	109936333	109936333	3.00314497952068	3.01294455427472	2.65710023683061	3.01921631496355	2.9452173878593	3.06816086080318	2.98198732199504	3.02445275387233	3.06136300409401	3.0091877531352	2.9809540230101	2.99503761891251	2.999192501955	3.00960494405338	3.03558405954637	3.03179902950397	2.98402256624021	2.98943765562603	3.06195409343104	2.9795080059309	3.04950297631498	3.01085686387368	3.00897917936322	3.05267525675736	3.09035831774373	2.93116488222785	3.01963489623196	3.00168819793392	2.97172253197165	3.02717929028582	3.01085686387368	3.23636454832995	3.0039777435511	2.99711434044742	2.9718461070664	2.94460501079306	3.02696946947873	3.01817011562844	3.01775173740766	3.00501902333242	3.14019174124845	3.01127428619578	3.02945535719025	3.03411154223762	3.00835354478364	3.07177835971019	3.01023083888118
1	110508854	110508854	3.00314497952068	3.01294455427472	2.65710023683061	3.01921631496355	2.9452173878593	3.06816086080318	2.98198732199504	3.02445275387233	3.06136300409401	3.0091877531352	2.9809540230101	2.99503761891251	2.999192501955	3.00960494405338	3.03558405954637	3.03179902950397	2.98402256624021	2.98943765562603	3.06195409343104	2.9795080059309	3.04950297631498	3.01085686387368	3.00897917936322	3.05267525675736	3.09035831774373	2.93116488222785	3.01963489623196	3.00168819793392	2.97172253197165	3.02717929028582	3.01085686387368	3.23636454832995	3.0039777435511	2.99711434044742	2.9718461070664	2.94460501079306	3.02696946947873	3.01817011562844	3.01775173740766	3.00501902333242	3.14019174124845	3.01127428619578	3.02945535719025	3.03411154223762	3.00835354478364	3.07177835971019	3.01023083888118
1	111035660	111035660	3.00314497952068	3.01294455427472	2.65710023683061	3.01921631496355	2.9452173878593	3.06816086080318	2.98198732199504	3.02445275387233	3.06136300409401	3.0091877531352	2.9809540230101	2.99503761891251	2.999192501955	3.00960494405338	3.03558405954637	3.03179902950397	2.98402256624021	2.98943765562603	3.06195409343104	2.9795080059309	3.04950297631498	3.01085686387368	3.00897917936322	3.05267525675736	3.09035831774373	2.93116488222785	3.01963489623196	3.00168819793392	2.97172253197165	3.02717929028582	3.01085686387368	3.23636454832995	3.0039777435511	2.99711434044742	2.9718461070664	2.94460501079306	3.02696946947873	3.01817011562844	3.01775173740766	3.00501902333242	3.14019174124845	3.01127428619578	3.02945535719025	3.03411154223762	3.00835354478364	3.07177835971019	3.01023083888118
1	111570122	111570122	3.00314497952068	3.01294455427472	2.65710023683061	3.01921631496355	2.9452173878593	3.06816086080318	2.98198732199504	3.02445275387233	3.06136300409401	3.0091877531352	2.9809540230101	2.99503761891251	2.999192501955	3.00960494405338	3.03558405954637	3.03179902950397	2.98402256624021	2.98943765562603	3.06195409343104	2.9795080059309	3.04950297631498	3.01085686387368	3.00897917936322	3.05267525675736	3.09035831774373	2.93116488222785	3.01963489623196	3.00168819793392	2.97172253197165	3.02717929028582	3.01085686387368	3.23636454832995	3.0039777435511	2.99711434044742	2.9718461070664	2.94460501079306	3.02696946947873	3.01817011562844	3.01775173740766	3.00501902333242	3.14019174124845	3.01127428619578	3.02945535719025	3.03411154223762	3.00835354478364	3.07177835971019	3.01023083888118
1	112127180	112127180	3.00314497952068	3.01294455427472	2.65710023683061	3.01921631496355	2.9452173878593	3.06816086080318	2.98198732199504	3.02445275387233	3.06136300409401	3.0091877531352	2.9809540230101	2.99503761891251	2.999192501955	3.00960494405338	3.03558405954637	3.03179902950397	2.98402256624021	2.98943765562603	3.06195409343104	2.9795080059309	3.04950297631498	3.01085686387368	3.00897917936322	3.05267525675736	3.09035831774373	2.93116488222785	3.01963489623196	3.00168819793392	2.97172253197165	3.02717929028582	3.01085686387368	3.23636454832995	3.0039777435511	2.99711434044742	2.9718461070664	2.94460501079306	3.02696946947873	3.01817011562844	3.01775173740766	3.00501902333242	3.14019174124845	3.01127428619578	3.02945535719025	3.03411154223762	3.00835354478364	3.07177835971019	3.01023083888118
1	112648925	112648925	3.00314497952068	3.01294455427472	2.65710023683061	3.01921631496355	2.9452173878593	3.06816086080318	2.98198732199504	3.02445275387233	3.06136300409401	3.0091877531352	2.9809540230101	2.99503761891251	2.999192501955	3.00960494405338	3.03558405954637	3.03179902950397	2.98402256624021	2.98943765562603	3.06195409343104	2.9795080059309	3.04950297631498	3.01085686387368	3.00897917936322	3.05267525675736	3.09035831774373	2.93116488222785	3.01963489623196	3.00168819793392	2.97172253197165	3.02717929028582	3.01085686387368	3.23636454832995	3.0039777435511	2.99711434044742	2.9718461070664	2.94460501079306	3.02696946947873	3.01817011562844	3.01775173740766	3.00501902333242	3.14019174124845	3.01127428619578	3.02945535719025	3.03411154223762	3.00835354478364	3.07177835971019	3.01023083888118
1	113220802	113220802	3.00314497952068	3.01294455427472	2.65710023683061	3.01921631496355	2.9452173878593	3.06816086080318	2.98198732199504	3.02445275387233	3.06136300409401	3.0091877531352	2.9809540230101	2.99503761891251	2.999192501955	3.00960494405338	3.03558405954637	3.03179902950397	2.98402256624021	2.98943765562603	3.06195409343104	2.9795080059309	3.04950297631498	3.01085686387368	3.00897917936322	3.05267525675736	3.09035831774373	2.93116488222785	3.01963489623196	3.00168819793392	2.97172253197165	3.02717929028582	3.01085686387368	3.23636454832995	3.0039777435511	2.99711434044742	2.9718461070664	2.94460501079306	3.02696946947873	3.01817011562844	3.01775173740766	3.00501902333242	3.14019174124845	3.01127428619578	3.02945535719025	3.03411154223762	3.00835354478364	3.07177835971019	3.01023083888118
1	113825191	113825191	3.00314497952068	3.01294455427472	2.65710023683061	3.01921631496355	2.9452173878593	3.06816086080318	2.98198732199504	3.02445275387233	3.06136300409401	3.0091877531352	2.9809540230101	2.99503761891251	3.87064534466735	3.00960494405338	3.03558405954637	3.03179902950397	2.98402256624021	2.98943765562603	3.06195409343104	2.9795080059309	3.04950297631498	3.01085686387368	3.00897917936322	3.05267525675736	3.09035831774373	2.93116488222785	3.01963489623196	3.00168819793392	2.97172253197165	3.02717929028582	3.01085686387368	3.23636454832995	3.0039777435511	2.99711434044742	2.9718461070664	2.94460501079306	3.02696946947873	3.01817011562844	3.01775173740766	3.00501902333242	3.14019174124845	3.01127428619578	3.02945535719025	3.03411154223762	3.00835354478364	3.07177835971019	3.01023083888118
1	114402025	114402025	3.00314497952068	3.01294455427472	2.65710023683061	3.01921631496355	2.9452173878593	3.06816086080318	2.98198732199504	3.02445275387233	3.06136300409401	3.0091877531352	2.9809540230101	2.99503761891251	3.87064534466735	3.00960494405338	3.03558405954637	3.03179902950397	2.98402256624021	2.98943765562603	3.06195409343104	2.9795080059309	3.04950297631498	3.01085686387368	3.00897917936322	3.05267525675736	3.09035831774373	2.93116488222785	3.01963489623196	3.00168819793392	2.97172253197165	3.02717929028582	3.01085686387368	3.23636454832995	3.0039777435511	2.99711434044742	2.9718461070664	2.94460501079306	3.96872094261292	3.01817011562844	3.01775173740766	3.00501902333242	3.14019174124845	3.01127428619578	3.02945535719025	3.03411154223762	3.00835354478364	3.07177835971019	3.01023083888118
1	114952770	114952770	3.00314497952068	3.01294455427472	2.65710023683061	3.01921631496355	3.78468734666007	3.06816086080318	2.98198732199504	3.02445275387233	3.9451335090874	3.0091877531352	2.9809540230101	2.99503761891251	3.87064534466735	3.87494040896866	3.76141144138574	3.03179902950397	2.98402256624021	2.98943765562603	3.86656550171272	4.04889356668518	3.04950297631498	3.9399412683549	3.00897917936322	3.05267525675736	3.98553700554442	2.93116488222785	3.01963489623196	3.00168819793392	3.91035454082556	3.97587975151871	3.01085686387368	3.23636454832995	3.0039777435511	3.80046019482327	3.76010806138956	3.93093940234987	3.96872094261292	3.01817011562844	3.01775173740766	3.00501902333242	3.14019174124845	3.86046363740616	3.02945535719025	3.03411154223762	3.00835354478364	3.07177835971019	3.01023083888118
1	115516909	115516909	3.00314497952068	3.01294455427472	3.75198134124348	3.01921631496355	3.78468734666007	4.21512122776734	2.98198732199504	3.9056810090699	3.9451335090874	3.80573240493424	3.88623764222623	4.20549063839991	3.87064534466735	3.87494040896866	3.76141144138574	4.10127966506815	3.95439899739639	4.02412222240359	3.86656550171272	4.04889356668518	3.04950297631498	3.9399412683549	4.114092193823	3.05267525675736	3.98553700554442	3.83911592464811	3.01963489623196	3.96514637331016	3.91035454082556	3.97587975151871	3.01085686387368	4.19384669188095	3.0039777435511	3.80046019482327	3.76010806138956	3.93093940234987	3.96872094261292	3.01817011562844	3.87279228139568	3.00501902333242	3.14019174124845	3.86046363740616	3.86443753283299	3.03411154223762	3.00835354478364	3.07177835971019	3.01023083888118
1	116049576	116049576	3.00314497952068	3.8986485971917	3.75198134124348	3.88327566343654	3.78468734666007	4.21512122776734	3.96102587072367	3.9056810090699	3.9451335090874	3.80573240493424	3.88623764222623	4.20549063839991	3.87064534466735	3.87494040896866	3.76141144138574	4.10127966506815	3.95439899739639	4.02412222240359	3.86656550171272	4.04889356668518	3.04950297631498	3.9399412683549	4.114092193823	3.05267525675736	3.98553700554442	3.83911592464811	3.96294823879545	3.96514637331016	3.91035454082556	3.97587975151871	3.01085686387368	4.19384669188095	3.98553700554442	3.80046019482327	3.76010806138956	3.93093940234987	3.96872094261292	3.89028034550036	3.87279228139568	3.00501902333242	3.14019174124845	3.86046363740616	3.86443753283299	3.03411154223762	3.9	3.07177835971019	3.01023083888118
1	116602357	116602357	3.00314497952068	3.8986485971917	3.75198134124348	3.88327566343654	3.78468734666007	4.21512122776734	3.96102587072367	3.9056810090699	3.9451335090874	3.80573240493424	3.88623764222623	4.20549063839991	3.87064534466735	3.87494040896866	3.76141144138574	4.10127966506815	3.95439899739639	4.02412222240359	3.86656550171272	4.04889356668518	3.04950297631498	3.9399412683549	4.114092193823	3.05267525675736	3.98553700554442	3.83911592464811	3.96294823879545	3.96514637331016	3.91035454082556	3.97587975151871	3.01085686387368	4.19384669188095	3.98553700554442	3.80046019482327	3.76010806138956	3.93093940234987	3.96872094261292	3.89028034550036	3.87279228139568	3.00501902333242	3.14019174124845	3.86046363740616	3.86443753283299	3.03411154223762	3.9	3.07177835971019	3.01023083888118
1	117128059	117128059	3.00314497952068	3.8986485971917	3.75198134124348	3.88327566343654	3.78468734666007	4.21512122776734	3.96102587072367	3.9056810090699	3.9451335090874	3.80573240493424	3.88623764222623	4.20549063839991	3.87064534466735	3.87494040896866	3.76141144138574	4.10127966506815	3.95439899739639	4.02412222240359	3.86656550171272	4.04889356668518	3.04950297631498	3.9399412683549	4.114092193823	3.05267525675736	3.98553700554442	3.83911592464811	3.96294823879545	3.96514637331016	3.91035454082556	3.97587975151871	3.01085686387368	4.19384669188095	3.98553700554442	3.80046019482327	3.76010806138956	3.93093940234987	3.96872094261292	3.89028034550036	3.87279228139568	3.00501902333242	5.9539728927556	3.86046363740616	3.86443753283299	5.79939997608762	3.9	3.07177835971019	4.64820637440457
1	117708896	117708896	3.00314497952068	3.8986485971917	3.75198134124348	3.88327566343654	3.78468734666007	4.21512122776734	3.96102587072367	3.9056810090699	3.9451335090874	3.80573240493424	3.88623764222623	4.20549063839991	3.87064534466735	3.87494040896866	3.76141144138574	4.10127966506815	3.95439899739639	4.02412222240359	3.86656550171272	4.04889356668518	3.04950297631498	3.9399412683549	4.114092193823	3.05267525675736	3.98553700554442	3.83911592464811	3.96294823879545	3.96514637331016	3.91035454082556	3.97587975151871	5.87986752474753	4.19384669188095	3.98553700554442	3.80046019482327	3.76010806138956	3.93093940234987	3.96872094261292	3.89028034550036	3.87279228139568	3.00501902333242	5.9539728927556	3.86046363740616	3.86443753283299	5.79939997608762	3.9	3.07177835971019	4.64820637440457
1	118258220	118258220	5.9243930292956	3.8986485971917	3.75198134124348	3.88327566343654	3.78468734666007	4.21512122776734	3.96102587072367	3.9056810090699	3.9451335090874	3.80573240493424	3.88623764222623	4.20549063839991	3.87064534466735	3.87494040896866	3.76141144138574	4.10127966506815	3.95439899739639	4.02412222240359	3.86656550171272	4.04889356668518	5.88539513037005	3.9399412683549	4.114092193823	3.05267525675736	3.98553700554442	3.83911592464811	3.96294823879545	3.96514637331016	3.91035454082556	3.97587975151871	5.87986752474753	4.19384669188095	3.98553700554442	3.80046019482327	3.76010806138956	3.93093940234987	3.96872094261292	3.89028034550036	3.87279228139568	5.88051558963229	5.9539728927556	3.86046363740616	3.86443753283299	5.79939997608762	3.9	3.07177835971019	4.64820637440457
1	118799867	118799867	5.9243930292956	3.8986485971917	3.75198134124348	3.88327566343654	3.78468734666007	4.21512122776734	3.96102587072367	3.9056810090699	3.9451335090874	3.80573240493424	3.88623764222623	4.20549063839991	3.87064534466735	3.87494040896866	3.76141144138574	4.10127966506815	3.95439899739639	4.02412222240359	3.86656550171272	4.04889356668518	5.88539513037005	3.9399412683549	4.114092193823	3.05267525675736	3.98553700554442	3.83911592464811	3.96294823879545	3.96514637331016	3.91035454082556	3.97587975151871	5.87986752474753	4.19384669188095	3.98553700554442	3.80046019482327	3.76010806138956	3.93093940234987	3.96872094261292	3.89028034550036	3.87279228139568	5.88051558963229	5.9539728927556	3.86046363740616	3.86443753283299	5.79939997608762	3.9	3.07177835971019	4.64820637440457
1	119372896	119372896	5.9243930292956	3.8986485971917	3.75198134124348	3.88327566343654	3.78468734666007	4.21512122776734	3.96102587072367	3.9056810090699	3.9451335090874	3.80573240493424	3.88623764222623	4.20549063839991	3.87064534466735	3.87494040896866	3.76141144138574	4.10127966506815	3.95439899739639	4.02412222240359	3.86656550171272	4.04889356668518	5.88539513037005	3.9399412683549	4.114092193823	3.05267525675736	3.98553700554442	3.83911592464811	3.96294823879545	3.96514637331016	3.91035454082556	3.97587975151871	5.87986752474753	4.19384669188095	3.98553700554442	3.80046019482327	3.76010806138956	3.93093940234987	3.96872094261292	3.89028034550036	3.87279228139568	5.88051558963229	5.9539728927556	3.86046363740616	3.86443753283299	5.79939997608762	3.9	3.07177835971019	4.64820637440457
1	119932172	119932172	5.9243930292956	3.8986485971917	3.75198134124348	3.88327566343654	3.78468734666007	5.80088944371837	3.96102587072367	3.9056810090699	5.9243354041262	3.80573240493424	5.90105998659665	4.20549063839991	3.87064534466735	5.84650368155641	3.76141144138574	4.10127966506815	5.82902645800085	4.02412222240359	3.86656550171272	4.04889356668518	5.88539513037005	3.9399412683549	4.114092193823	3.05267525675736	3.98553700554442	3.83911592464811	3.96294823879545	5.8605885263839	3.91035454082556	3.97587975151871	5.87986752474753	4.19384669188095	3.98553700554442	5.80019476740019	5.87398619927603	3.93093940234987	5.84039848822212	3.89028034550036	5.83840432181589	5.88051558963229	5.9539728927556	3.86046363740616	3.86443753283299	5.79939997608762	3.9	5.82143216994363	4.64820637440457
1	120500810	120500810	5.9243930292956	5.91539342696032	6.33414340155198	5.92589374000748	5.85583183658163	5.80088944371837	5.81417350234597	5.86639463041588	5.9243354041262	5.90434311274965	5.90105998659665	5.87616181203218	5.94004608484272	5.84650368155641	5.82385373903711	5.82708406483019	5.82902645800085	6.0221854109423	5.79448819693878	5.85380271155883	5.88539513037005	5.85826771506962	5.82991206967626	5.81659205201664	5.94284281281899	5.81739845878747	5.89223619777776	5.8605885263839	5.87324901271571	5.89150281148148	5.87986752474753	6.01410231189613	5.88961824466612	5.80019476740019	5.87398619927603	5.79968330807835	5.84039848822212	5.82102867299839	5.83840432181589	5.88051558963229	5.9539728927556	5.85461427717999	5.90450285914971	5.79939997608762	5.86870200979585	5.82143216994363	5.8129646046508
1	144922932	144922932	5.9243930292956	5.91539342696032	6.33414340155198	5.92589374000748	5.85583183658163	5.80088944371837	5.81417350234597	5.86639463041588	5.9243354041262	5.90434311274965	5.90105998659665	5.87616181203218	5.94004608484272	5.84650368155641	5.82385373903711	5.82708406483019	5.82902645800085	6.0221854109423	5.79448819693878	5.85380271155883	5.88539513037005	5.85826771506962	5.82991206967626	5.81659205201664	5.94284281281899	5.81739845878747	5.89223619777776	5.8605885263839	5.87324901271571	5.89150281148148	5.87986752474753	6.01410231189613	5.88961824466612	5.80019476740019	5.87398619927603	5.79968330807835	5.84039848822212	5.82102867299839	5.83840432181589	5.88051558963229	5.9539728927556	5.85461427717999	5.90450285914971	5.79939997608762	5.86870200979585	5.82143216994363	5.8129646046508
1	145771584	145771584	5.9243930292956	5.91539342696032	6.33414340155198	5.92589374000748	5.85583183658163	5.80088944371837	5.81417350234597	5.86639463041588	5.9243354041262	5.90434311274965	5.90105998659665	5.87616181203218	5.94004608484272	5.84650368155641	5.82385373903711	5.82708406483019	5.82902645800085	6.0221854109423	5.79448819693878	5.85380271155883	5.88539513037005	5.85826771506962	5.82991206967626	5.81659205201664	5.94284281281899	5.81739845878747	5.89223619777776	5.8605885263839	5.87324901271571	5.89150281148148	5.87986752474753	6.01410231189613	5.88961824466612	5.80019476740019	5.87398619927603	5.79968330807835	5.84039848822212	5.82102867299839	5.83840432181589	5.88051558963229	5.9539728927556	5.85461427717999	5.90450285914971	5.79939997608762	5.86870200979585	5.82143216994363	5.8129646046508
1	147063376	147063376	5.9243930292956	5.91539342696032	6.33414340155198	5.92589374000748	5.85583183658163	5.80088944371837	5.81417350234597	5.86639463041588	5.9243354041262	5.90434311274965	5.90105998659665	5.87616181203218	5.94004608484272	5.84650368155641	5.82385373903711	5.82708406483019	5.82902645800085	6.0221854109423	5.79448819693878	5.85380271155883	5.88539513037005	5.85826771506962	5.82991206967626	5.81659205201664	5.94284281281899	5.81739845878747	5.89223619777776	5.8605885263839	5.87324901271571	5.89150281148148	5.87986752474753	6.01410231189613	5.88961824466612	5.80019476740019	5.87398619927603	5.79968330807835	5.84039848822212	5.82102867299839	5.83840432181589	5.88051558963229	5.9539728927556	5.85461427717999	5.90450285914971	5.79939997608762	5.86870200979585	5.82143216994363	5.8129646046508
1	149110381	149110381	5.9243930292956	5.91539342696032	6.33414340155198	5.92589374000748	5.85583183658163	5.80088944371837	5.81417350234597	5.86639463041588	5.9243354041262	5.90434311274965	5.90105998659665	5.87616181203218	5.94004608484272	5.84650368155641	5.82385373903711	5.82708406483019	5.82902645800085	6.0221854109423	5.79448819693878	5.85380271155883	5.88539513037005	5.85826771506962	5.82991206967626	5.81659205201664	5.94284281281899	5.81739845878747	5.89223619777776	5.8605885263839	5.87324901271571	5.89150281148148	5.87986752474753	6.01410231189613	5.88961824466612	5.80019476740019	5.87398619927603	5.79968330807835	5.84039848822212	5.82102867299839	5.83840432181589	5.88051558963229	5.9539728927556	5.85461427717999	5.90450285914971	5.79939997608762	5.86870200979585	5.82143216994363	5.8129646046508
1	150224132	150224132	5.9243930292956	5.91539342696032	6.33414340155198	5.92589374000748	5.85583183658163	5.80088944371837	5.81417350234597	5.86639463041588	5.9243354041262	5.90434311274965	5.90105998659665	5.87616181203218	5.94004608484272	5.84650368155641	5.82385373903711	5.82708406483019	5.82902645800085	6.0221854109423	5.79448819693878	5.85380271155883	5.88539513037005	5.85826771506962	5.82991206967626	5.81659205201664	5.94284281281899	5.81739845878747	5.89223619777776	5.8605885263839	5.87324901271571	5.89150281148148	5.87986752474753	6.01410231189613	5.88961824466612	5.80019476740019	5.87398619927603	5.79968330807835	5.84039848822212	5.82102867299839	5.83840432181589	5.88051558963229	5.9539728927556	5.85461427717999	5.90450285914971	5.79939997608762	5.86870200979585	5.82143216994363	5.8129646046508
1	150838717	150838717	5.9243930292956	5.91539342696032	6.33414340155198	5.92589374000748	5.85583183658163	5.80088944371837	5.81417350234597	5.86639463041588	5.9243354041262	5.90434311274965	5.90105998659665	5.87616181203218	5.94004608484272	5.84650368155641	5.82385373903711	5.82708406483019	5.82902645800085	6.0221854109423	5.79448819693878	5.85380271155883	5.88539513037005	5.85826771506962	5.82991206967626	5.81659205201664	5.94284281281899	5.81739845878747	5.89223619777776	5.8605885263839	5.87324901271571	5.89150281148148	5.87986752474753	6.01410231189613	5.88961824466612	5.80019476740019	5.87398619927603	5.79968330807835	5.84039848822212	5.82102867299839	5.83840432181589	5.88051558963229	5.9539728927556	5.85461427717999	5.90450285914971	5.79939997608762	5.86870200979585	5.82143216994363	5.8129646046508
1	151442657	151442657	5.9243930292956	5.91539342696032	6.33414340155198	5.92589374000748	5.85583183658163	5.80088944371837	5.81417350234597	5.86639463041588	5.9243354041262	5.90434311274965	5.90105998659665	5.87616181203218	5.94004608484272	5.84650368155641	5.82385373903711	5.82708406483019	5.82902645800085	6.0221854109423	5.79448819693878	5.85380271155883	5.88539513037005	5.85826771506962	5.82991206967626	5.81659205201664	5.94284281281899	5.81739845878747	5.89223619777776	5.8605885263839	5.87324901271571	5.89150281148148	5.87986752474753	6.01410231189613	5.88961824466612	5.80019476740019	5.87398619927603	5.79968330807835	5.84039848822212	5.82102867299839	5.83840432181589	5.88051558963229	5.9539728927556	5.85461427717999	5.90450285914971	5.79939997608762	5.86870200979585	5.82143216994363	5.8129646046508
1	152006354	152006354	5.9243930292956	5.91539342696032	6.33414340155198	5.92589374000748	5.85583183658163	5.80088944371837	5.81417350234597	5.86639463041588	5.9243354041262	5.90434311274965	5.90105998659665	5.87616181203218	5.94004608484272	5.84650368155641	5.82385373903711	5.82708406483019	5.82902645800085	6.0221854109423	5.79448819693878	5.85380271155883	5.88539513037005	5.85826771506962	5.82991206967626	5.81659205201664	5.94284281281899	5.81739845878747	5.89223619777776	5.8605885263839	5.87324901271571	5.89150281148148	5.87986752474753	6.01410231189613	5.88961824466612	5.80019476740019	5.87398619927603	5.79968330807835	5.84039848822212	5.82102867299839	5.83840432181589	5.88051558963229	5.9539728927556	5.85461427717999	5.90450285914971	5.79939997608762	5.86870200979585	5.82143216994363	5.8129646046508
1	152585762	152585762	5.9243930292956	5.91539342696032	6.33414340155198	5.92589374000748	5.85583183658163	5.80088944371837	5.81417350234597	5.86639463041588	5.9243354041262	5.90434311274965	5.90105998659665	5.87616181203218	5.94004608484272	5.84650368155641	5.82385373903711	5.82708406483019	5.82902645800085	6.0221854109423	5.79448819693878	5.85380271155883	5.88539513037005	5.85826771506962	5.82991206967626	5.81659205201664	5.94284281281899	5.81739845878747	5.89223619777776	5.8605885263839	5.87324901271571	5.89150281148148	5.87986752474753	6.01410231189613	5.88961824466612	5.80019476740019	5.87398619927603	5.79968330807835	5.84039848822212	5.82102867299839	5.83840432181589	5.88051558963229	5.9539728927556	5.85461427717999	5.90450285914971	5.79939997608762	5.86870200979585	5.82143216994363	5.8129646046508
1	153144253	153144253	5.9243930292956	5.91539342696032	6.33414340155198	5.92589374000748	5.85583183658163	5.80088944371837	5.81417350234597	5.86639463041588	5.9243354041262	5.90434311274965	5.90105998659665	5.87616181203218	5.94004608484272	5.84650368155641	5.82385373903711	5.82708406483019	5.82902645800085	6.0221854109423	5.79448819693878	5.85380271155883	5.88539513037005	5.85826771506962	5.82991206967626	5.81659205201664	5.94284281281899	5.81739845878747	5.89223619777776	5.8605885263839	5.87324901271571	5.89150281148148	5.87986752474753	6.01410231189613	5.88961824466612	5.80019476740019	5.87398619927603	5.79968330807835	5.84039848822212	5.82102867299839	5.83840432181589	5.88051558963229	5.9539728927556	5.85461427717999	5.90450285914971	5.79939997608762	5.86870200979585	5.82143216994363	5.8129646046508
1	153721256	153721256	5.9243930292956	5.91539342696032	6.33414340155198	5.92589374000748	5.85583183658163	5.80088944371837	5.81417350234597	5.86639463041588	5.9243354041262	5.90434311274965	5.90105998659665	5.87616181203218	5.94004608484272	5.84650368155641	5.82385373903711	5.82708406483019	5.82902645800085	6.0221854109423	5.79448819693878	5.85380271155883	5.88539513037005	5.85826771506962	5.82991206967626	5.81659205201664	5.94284281281899	5.81739845878747	5.89223619777776	5.8605885263839	5.87324901271571	5.89150281148148	5.87986752474753	6.01410231189613	5.88961824466612	5.80019476740019	5.87398619927603	5.79968330807835	5.84039848822212	5.82102867299839	5.83840432181589	5.88051558963229	5.9539728927556	5.85461427717999	5.90450285914971	5.79939997608762	5.86870200979585	5.82143216994363	5.8129646046508
1	154333037	154333037	5.9243930292956	5.91539342696032	7.60238797875241	5.92589374000748	5.85583183658163	5.80088944371837	5.81417350234597	5.86639463041588	5.9243354041262	5.90434311274965	5.90105998659665	5.87616181203218	5.94004608484272	5.84650368155641	5.82385373903711	5.82708406483019	5.82902645800085	6.0221854109423	5.79448819693878	5.85380271155883	5.88539513037005	5.85826771506962	5.82991206967626	5.81659205201664	5.94284281281899	5.81739845878747	5.89223619777776	5.8605885263839	5.87324901271571	5.89150281148148	5.87986752474753	6.01410231189613	5.88961824466612	5.80019476740019	5.87398619927603	5.79968330807835	5.84039848822212	5.82102867299839	5.83840432181589	5.88051558963229	5.9539728927556	5.85461427717999	5.90450285914971	5.79939997608762	5.86870200979585	5.82143216994363	5.8129646046508
1	154893493	154893493	5.9243930292956	5.91539342696032	7.60238797875241	5.92589374000748	5.85583183658163	5.80088944371837	5.81417350234597	5.86639463041588	5.9243354041262	5.90434311274965	5.90105998659665	5.87616181203218	5.94004608484272	5.84650368155641	5.82385373903711	5.82708406483019	5.82902645800085	6.0221854109423	5.79448819693878	5.85380271155883	5.88539513037005	5.85826771506962	5.82991206967626	5.81659205201664	5.94284281281899	5.81739845878747	5.89223619777776	5.8605885263839	5.87324901271571	5.89150281148148	5.87986752474753	6.01410231189613	5.88961824466612	5.80019476740019	5.87398619927603	5.79968330807835	5.84039848822212	5.82102867299839	5.83840432181589	5.88051558963229	5.9539728927556	5.85461427717999	5.90450285914971	5.79939997608762	5.86870200979585	5.82143216994363	5.8129646046508
1	155484434	155484434	5.9243930292956	5.91539342696032	7.60238797875241	5.92589374000748	5.85583183658163	5.80088944371837	5.81417350234597	5.86639463041588	5.9243354041262	5.90434311274965	5.90105998659665	5.87616181203218	5.94004608484272	5.84650368155641	5.82385373903711	5.82708406483019	5.82902645800085	6.0221854109423	5.79448819693878	5.85380271155883	5.88539513037005	5.85826771506962	5.82991206967626	5.81659205201664	5.94284281281899	5.81739845878747	5.89223619777776	5.8605885263839	5.87324901271571	5.89150281148148	5.87986752474753	6.01410231189613	5.88961824466612	5.80019476740019	5.87398619927603	5.79968330807835	5.84039848822212	5.82102867299839	5.83840432181589	5.88051558963229	5.9539728927556	5.85461427717999	5.90450285914971	5.79939997608762	5.86870200979585	5.82143216994363	5.8129646046508
1	156128871	156128871	5.9243930292956	5.91539342696032	7.60238797875241	5.92589374000748	5.85583183658163	5.80088944371837	5.81417350234597	5.86639463041588	5.9243354041262	5.90434311274965	5.90105998659665	5.87616181203218	5.94004608484272	5.84650368155641	5.82385373903711	5.82708406483019	5.82902645800085	6.0221854109423	5.79448819693878	5.85380271155883	5.88539513037005	5.85826771506962	5.82991206967626	5.81659205201664	5.94284281281899	5.81739845878747	5.89223619777776	5.8605885263839	5.87324901271571	5.89150281148148	5.87986752474753	6.01410231189613	5.88961824466612	5.80019476740019	5.87398619927603	5.79968330807835	5.84039848822212	5.82102867299839	5.83840432181589	5.88051558963229	5.9539728927556	5.85461427717999	5.90450285914971	5.79939997608762	5.86870200979585	5.82143216994363	5.8129646046508
1	156698994	156698994	5.9243930292956	5.91539342696032	7.60238797875241	5.92589374000748	5.85583183658163	5.80088944371837	5.81417350234597	5.86639463041588	5.9243354041262	5.90434311274965	5.90105998659665	5.87616181203218	5.94004608484272	5.84650368155641	5.82385373903711	5.82708406483019	5.82902645800085	6.0221854109423	5.79448819693878	5.85380271155883	5.88539513037005	5.85826771506962	5.82991206967626	5.81659205201664	5.94284281281899	5.81739845878747	5.89223619777776	5.8605885263839	5.87324901271571	5.89150281148148	5.87986752474753	6.01410231189613	5.88961824466612	5.80019476740019	5.87398619927603	5.79968330807835	5.84039848822212	5.82102867299839	5.83840432181589	5.88051558963229	5.9539728927556	5.85461427717999	5.90450285914971	5.79939997608762	5.86870200979585	5.82143216994363	5.8129646046508
1	157245705	157245705	5.9243930292956	5.91539342696032	7.60238797875241	5.92589374000748	5.85583183658163	5.80088944371837	5.81417350234597	5.86639463041588	5.9243354041262	5.90434311274965	5.90105998659665	5.87616181203218	5.94004608484272	5.84650368155641	5.82385373903711	5.82708406483019	5.82902645800085	6.0221854109423	5.79448819693878	5.85380271155883	5.88539513037005	5.85826771506962	5.82991206967626	5.81659205201664	5.94284281281899	5.81739845878747	5.89223619777776	5.8605885263839	5.87324901271571	5.89150281148148	5.87986752474753	6.01410231189613	5.88961824466612	5.80019476740019	5.87398619927603	5.79968330807835	5.84039848822212	5.82102867299839	5.83840432181589	5.88051558963229	5.9539728927556	5.85461427717999	5.90450285914971	5.79939997608762	5.86870200979585	5.82143216994363	5.8129646046508
1	157808225	157808225	5.9243930292956	5.91539342696032	5.92990473816759	5.92589374000748	5.85583183658163	5.80088944371837	5.81417350234597	5.86639463041588	5.9243354041262	5.90434311274965	5.90105998659665	5.87616181203218	5.94004608484272	5.84650368155641	5.82385373903711	5.82708406483019	5.82902645800085	6.0221854109423	5.79448819693878	5.85380271155883	5.88539513037005	5.85826771506962	5.82991206967626	5.81659205201664	5.94284281281899	5.81739845878747	5.89223619777776	5.8605885263839	5.87324901271571	5.89150281148148	5.87986752474753	6.01410231189613	5.88961824466612	5.80019476740019	5.87398619927603	5.79968330807835	5.84039848822212	5.82102867299839	5.83840432181589	5.88051558963229	5.9539728927556	5.85461427717999	5.90450285914971	5.79939997608762	5.86870200979585	5.82143216994363	5.8129646046508
1	158383111	158383111	5.9243930292956	5.91539342696032	5.92990473816759	5.92589374000748	5.85583183658163	5.80088944371837	5.81417350234597	5.86639463041588	5.9243354041262	5.90434311274965	5.90105998659665	5.87616181203218	5.94004608484272	5.84650368155641	5.82385373903711	5.82708406483019	5.82902645800085	6.0221854109423	5.79448819693878	5.85380271155883	5.88539513037005	5.85826771506962	5.82991206967626	5.81659205201664	5.94284281281899	5.81739845878747	5.89223619777776	5.8605885263839	5.87324901271571	5.89150281148148	5.87986752474753	6.01410231189613	5.88961824466612	5.80019476740019	5.87398619927603	5.79968330807835	5.84039848822212	5.82102867299839	5.83840432181589	5.88051558963229	5.9539728927556	5.85461427717999	5.90450285914971	5.79939997608762	5.86870200979585	5.82143216994363	5.8129646046508
1	158929835	158929835	5.9243930292956	5.91539342696032	5.92990473816759	5.92589374000748	5.85583183658163	5.80088944371837	5.81417350234597	5.86639463041588	5.9243354041262	5.90434311274965	5.90105998659665	5.87616181203218	5.94004608484272	5.84650368155641	5.82385373903711	5.82708406483019	5.82902645800085	6.0221854109423	5.79448819693878	5.85380271155883	5.88539513037005	5.85826771506962	5.82991206967626	5.81659205201664	5.94284281281899	5.81739845878747	5.89223619777776	5.8605885263839	5.87324901271571	5.89150281148148	5.87986752474753	6.01410231189613	5.88961824466612	5.80019476740019	5.87398619927603	5.79968330807835	5.84039848822212	5.82102867299839	5.83840432181589	5.88051558963229	5.9539728927556	5.85461427717999	5.90450285914971	5.79939997608762	5.86870200979585	5.82143216994363	5.8129646046508
1	159486079	159486079	5.9243930292956	5.91539342696032	5.92990473816759	5.92589374000748	5.85583183658163	5.80088944371837	5.81417350234597	5.86639463041588	5.9243354041262	5.90434311274965	5.90105998659665	5.87616181203218	5.94004608484272	5.84650368155641	5.82385373903711	5.82708406483019	5.82902645800085	6.0221854109423	5.79448819693878	5.85380271155883	5.88539513037005	5.85826771506962	5.82991206967626	5.81659205201664	5.94284281281899	5.81739845878747	5.89223619777776	5.8605885263839	5.87324901271571	5.89150281148148	5.87986752474753	6.01410231189613	5.88961824466612	5.80019476740019	5.87398619927603	5.79968330807835	5.84039848822212	5.82102867299839	5.83840432181589	5.88051558963229	5.9539728927556	5.85461427717999	5.90450285914971	5.79939997608762	5.86870200979585	5.82143216994363	5.8129646046508
1	160040254	160040254	5.9243930292956	5.91539342696032	5.92990473816759	5.92589374000748	5.85583183658163	5.80088944371837	5.81417350234597	5.86639463041588	5.9243354041262	5.90434311274965	5.90105998659665	5.87616181203218	5.94004608484272	5.84650368155641	5.82385373903711	5.82708406483019	5.82902645800085	6.0221854109423	5.79448819693878	5.85380271155883	5.88539513037005	5.85826771506962	5.82991206967626	5.81659205201664	5.94284281281899	5.81739845878747	5.89223619777776	5.8605885263839	5.87324901271571	5.89150281148148	5.87986752474753	6.01410231189613	5.88961824466612	5.80019476740019	5.87398619927603	5.79968330807835	5.84039848822212	5.82102867299839	5.83840432181589	5.88051558963229	5.9539728927556	5.85461427717999	5.90450285914971	5.79939997608762	5.86870200979585	5.82143216994363	5.8129646046508
1	160593333	160593333	5.9243930292956	5.91539342696032	5.92990473816759	5.92589374000748	5.85583183658163	5.80088944371837	5.81417350234597	5.86639463041588	5.9243354041262	5.90434311274965	5.90105998659665	5.87616181203218	5.94004608484272	5.84650368155641	5.82385373903711	5.82708406483019	5.82902645800085	6.0221854109423	5.79448819693878	5.85380271155883	5.88539513037005	5.85826771506962	5.82991206967626	5.81659205201664	5.94284281281899	5.81739845878747	5.89223619777776	5.8605885263839	5.87324901271571	5.89150281148148	5.87986752474753	6.01410231189613	5.88961824466612	5.80019476740019	5.87398619927603	5.79968330807835	5.84039848822212	5.82102867299839	5.83840432181589	5.88051558963229	5.9539728927556	5.85461427717999	5.90450285914971	5.79939997608762	5.86870200979585	5.82143216994363	5.8129646046508
1	161180561	161180561	5.9243930292956	5.91539342696032	5.92990473816759	5.92589374000748	5.85583183658163	5.80088944371837	5.81417350234597	5.86639463041588	5.9243354041262	5.90434311274965	5.90105998659665	5.87616181203218	5.94004608484272	5.84650368155641	5.82385373903711	5.82708406483019	5.82902645800085	6.0221854109423	5.79448819693878	5.85380271155883	5.88539513037005	5.85826771506962	5.82991206967626	5.81659205201664	5.94284281281899	5.81739845878747	5.89223619777776	5.8605885263839	5.87324901271571	5.89150281148148	5.87986752474753	6.01410231189613	5.88961824466612	5.80019476740019	5.87398619927603	5.79968330807835	5.84039848822212	5.82102867299839	5.83840432181589	5.88051558963229	5.9539728927556	5.85461427717999	5.90450285914971	5.79939997608762	5.86870200979585	5.82143216994363	5.8129646046508
1	161898100	161898100	5.9243930292956	5.91539342696032	5.92990473816759	5.92589374000748	5.85583183658163	5.80088944371837	5.81417350234597	5.86639463041588	5.9243354041262	5.90434311274965	5.90105998659665	5.87616181203218	5.94004608484272	5.84650368155641	5.82385373903711	5.82708406483019	5.82902645800085	6.0221854109423	5.79448819693878	5.85380271155883	5.88539513037005	5.85826771506962	5.82991206967626	5.81659205201664	5.94284281281899	5.81739845878747	5.89223619777776	5.8605885263839	5.87324901271571	5.89150281148148	5.87986752474753	6.01410231189613	5.88961824466612	5.80019476740019	5.87398619927603	5.79968330807835	5.84039848822212	5.82102867299839	5.83840432181589	5.88051558963229	5.9539728927556	5.85461427717999	5.90450285914971	5.79939997608762	5.86870200979585	5.82143216994363	5.8129646046508
1	162434716	162434716	5.9243930292956	5.91539342696032	5.92990473816759	5.92589374000748	5.85583183658163	5.80088944371837	5.81417350234597	5.86639463041588	5.9243354041262	5.90434311274965	5.90105998659665	5.87616181203218	5.94004608484272	5.84650368155641	5.82385373903711	5.82708406483019	5.82902645800085	6.0221854109423	5.79448819693878	5.85380271155883	5.88539513037005	5.85826771506962	5.82991206967626	5.81659205201664	5.94284281281899	5.81739845878747	5.89223619777776	5.8605885263839	5.87324901271571	5.89150281148148	5.87986752474753	6.01410231189613	5.88961824466612	5.80019476740019	5.87398619927603	5.79968330807835	5.84039848822212	5.82102867299839	5.83840432181589	5.88051558963229	5.9539728927556	5.85461427717999	5.90450285914971	5.79939997608762	5.86870200979585	5.82143216994363	5.8129646046508
1	163001923	163001923	5.9243930292956	5.91539342696032	5.92990473816759	5.92589374000748	5.85583183658163	5.80088944371837	5.81417350234597	5.86639463041588	5.9243354041262	5.90434311274965	5.90105998659665	5.87616181203218	5.94004608484272	5.84650368155641	5.82385373903711	5.82708406483019	5.82902645800085	6.0221854109423	5.79448819693878	5.85380271155883	5.88539513037005	5.85826771506962	5.82991206967626	5.81659205201664	5.94284281281899	5.81739845878747	5.89223619777776	5.8605885263839	5.87324901271571	5.89150281148148	5.87986752474753	6.01410231189613	5.88961824466612	5.80019476740019	5.87398619927603	5.79968330807835	5.84039848822212	5.82102867299839	5.83840432181589	5.88051558963229	5.9539728927556	5.85461427717999	5.90450285914971	5.79939997608762	5.86870200979585	5.82143216994363	5.8129646046508
1	163533958	163533958	5.9243930292956	5.91539342696032	5.92990473816759	5.92589374000748	5.85583183658163	5.80088944371837	5.81417350234597	5.86639463041588	5.9243354041262	5.90434311274965	5.90105998659665	5.87616181203218	5.94004608484272	5.84650368155641	5.82385373903711	5.82708406483019	5.82902645800085	6.0221854109423	5.79448819693878	5.85380271155883	5.88539513037005	5.85826771506962	5.82991206967626	5.81659205201664	5.94284281281899	5.81739845878747	5.89223619777776	5.8605885263839	5.87324901271571	5.89150281148148	5.87986752474753	6.01410231189613	5.88961824466612	5.80019476740019	5.87398619927603	5.79968330807835	5.84039848822212	5.82102867299839	5.83840432181589	5.88051558963229	5.9539728927556	5.85461427717999	5.90450285914971	5.79939997608762	5.86870200979585	5.82143216994363	5.8129646046508
1	164077562	164077562	5.9243930292956	5.91539342696032	5.92990473816759	5.92589374000748	5.85583183658163	5.80088944371837	5.81417350234597	5.86639463041588	5.9243354041262	5.90434311274965	5.90105998659665	5.87616181203218	5.94004608484272	5.84650368155641	5.82385373903711	5.82708406483019	5.82902645800085	6.0221854109423	5.79448819693878	5.85380271155883	5.88539513037005	5.85826771506962	5.82991206967626	5.81659205201664	5.94284281281899	5.81739845878747	5.89223619777776	5.8605885263839	5.87324901271571	5.89150281148148	5.87986752474753	6.01410231189613	5.88961824466612	5.80019476740019	5.87398619927603	5.79968330807835	5.84039848822212	5.82102867299839	5.83840432181589	5.88051558963229	5.9539728927556	5.85461427717999	5.90450285914971	5.79939997608762	5.86870200979585	5.82143216994363	5.8129646046508
1	164635934	164635934	5.9243930292956	5.91539342696032	5.92990473816759	5.92589374000748	5.85583183658163	5.80088944371837	5.81417350234597	5.86639463041588	5.9243354041262	5.90434311274965	5.90105998659665	5.87616181203218	5.94004608484272	5.84650368155641	5.82385373903711	5.82708406483019	5.82902645800085	6.0221854109423	5.79448819693878	5.85380271155883	5.88539513037005	5.85826771506962	5.82991206967626	5.81659205201664	5.94284281281899	5.81739845878747	5.89223619777776	5.8605885263839	5.87324901271571	5.89150281148148	5.87986752474753	6.01410231189613	5.88961824466612	5.80019476740019	5.87398619927603	5.79968330807835	5.84039848822212	5.82102867299839	5.83840432181589	5.88051558963229	5.9539728927556	5.85461427717999	5.90450285914971	5.79939997608762	5.86870200979585	5.82143216994363	5.8129646046508
1	165168385	165168385	5.9243930292956	5.91539342696032	5.92990473816759	5.92589374000748	5.85583183658163	5.80088944371837	5.81417350234597	5.86639463041588	5.9243354041262	5.90434311274965	5.90105998659665	5.87616181203218	5.94004608484272	5.84650368155641	5.82385373903711	5.82708406483019	5.82902645800085	6.0221854109423	5.79448819693878	5.85380271155883	5.88539513037005	5.85826771506962	5.82991206967626	5.81659205201664	5.94284281281899	5.81739845878747	5.89223619777776	5.8605885263839	5.87324901271571	5.89150281148148	5.87986752474753	6.01410231189613	5.88961824466612	5.80019476740019	5.87398619927603	5.79968330807835	5.84039848822212	5.82102867299839	5.83840432181589	5.88051558963229	5.9539728927556	5.85461427717999	5.90450285914971	5.79939997608762	5.86870200979585	5.82143216994363	5.8129646046508
1	165693626	165693626	5.9243930292956	5.91539342696032	5.92990473816759	5.92589374000748	5.85583183658163	5.80088944371837	5.81417350234597	5.86639463041588	5.9243354041262	5.90434311274965	5.90105998659665	5.87616181203218	5.94004608484272	5.84650368155641	5.82385373903711	5.82708406483019	5.82902645800085	6.0221854109423	5.79448819693878	5.85380271155883	5.88539513037005	5.85826771506962	5.82991206967626	5.81659205201664	5.94284281281899	5.81739845878747	5.89223619777776	5.8605885263839	5.87324901271571	5.89150281148148	5.87986752474753	6.01410231189613	5.88961824466612	5.80019476740019	5.87398619927603	5.79968330807835	5.84039848822212	5.82102867299839	5.83840432181589	5.88051558963229	5.9539728927556	5.85461427717999	5.90450285914971	5.79939997608762	5.86870200979585	5.82143216994363	5.8129646046508
1	166269428	166269428	5.9243930292956	5.91539342696032	5.92990473816759	5.92589374000748	5.85583183658163	5.80088944371837	5.81417350234597	5.86639463041588	5.9243354041262	5.90434311274965	5.90105998659665	5.87616181203218	5.94004608484272	5.84650368155641	5.82385373903711	5.82708406483019	5.82902645800085	6.0221854109423	5.79448819693878	5.85380271155883	5.88539513037005	5.85826771506962	5.82991206967626	5.81659205201664	5.94284281281899	5.81739845878747	5.89223619777776	5.8605885263839	5.87324901271571	5.89150281148148	5.87986752474753	6.01410231189613	5.88961824466612	5.80019476740019	5.87398619927603	5.79968330807835	5.84039848822212	5.82102867299839	5.83840432181589	5.88051558963229	5.9539728927556	5.85461427717999	5.90450285914971	5.79939997608762	5.86870200979585	5.82143216994363	5.8129646046508
1	166840676	166840676	5.9243930292956	5.91539342696032	5.92990473816759	5.92589374000748	5.85583183658163	5.80088944371837	5.81417350234597	5.86639463041588	5.9243354041262	5.90434311274965	5.90105998659665	5.87616181203218	5.94004608484272	5.84650368155641	5.82385373903711	5.82708406483019	5.82902645800085	6.0221854109423	5.79448819693878	5.85380271155883	5.88539513037005	5.85826771506962	5.82991206967626	5.81659205201664	5.94284281281899	5.81739845878747	5.89223619777776	5.8605885263839	5.87324901271571	5.89150281148148	5.87986752474753	6.01410231189613	5.88961824466612	5.80019476740019	5.87398619927603	5.79968330807835	5.84039848822212	5.82102867299839	5.83840432181589	5.88051558963229	5.9539728927556	5.85461427717999	5.90450285914971	5.79939997608762	5.86870200979585	5.82143216994363	5.8129646046508
1	167369833	167369833	5.9243930292956	5.91539342696032	5.92990473816759	5.92589374000748	5.85583183658163	5.80088944371837	5.81417350234597	5.86639463041588	5.9243354041262	5.90434311274965	5.90105998659665	5.87616181203218	5.94004608484272	5.84650368155641	5.82385373903711	5.82708406483019	5.82902645800085	6.0221854109423	5.79448819693878	5.85380271155883	5.88539513037005	5.85826771506962	5.82991206967626	5.81659205201664	5.94284281281899	5.81739845878747	5.89223619777776	5.8605885263839	5.87324901271571	5.89150281148148	5.87986752474753	6.01410231189613	5.88961824466612	5.80019476740019	5.87398619927603	5.79968330807835	5.84039848822212	5.82102867299839	5.83840432181589	5.88051558963229	5.9539728927556	5.85461427717999	5.90450285914971	5.79939997608762	5.86870200979585	5.82143216994363	5.8129646046508
1	167920894	167920894	5.9243930292956	5.91539342696032	5.92990473816759	5.92589374000748	5.85583183658163	5.80088944371837	5.81417350234597	5.86639463041588	5.9243354041262	5.90434311274965	5.90105998659665	5.87616181203218	5.94004608484272	5.84650368155641	5.82385373903711	5.82708406483019	5.82902645800085	6.0221854109423	5.79448819693878	5.85380271155883	5.88539513037005	5.85826771506962	5.82991206967626	5.81659205201664	5.94284281281899	5.81739845878747	5.89223619777776	5.8605885263839	5.87324901271571	5.89150281148148	5.87986752474753	6.01410231189613	5.88961824466612	5.80019476740019	5.87398619927603	5.79968330807835	5.84039848822212	5.82102867299839	5.83840432181589	5.88051558963229	5.9539728927556	5.85461427717999	5.90450285914971	5.79939997608762	5.86870200979585	5.82143216994363	5.8129646046508
1	168470978	168470978	5.9243930292956	5.91539342696032	5.92990473816759	5.92589374000748	5.85583183658163	5.80088944371837	5.81417350234597	5.86639463041588	5.9243354041262	5.90434311274965	5.90105998659665	5.87616181203218	5.94004608484272	5.84650368155641	5.82385373903711	5.82708406483019	5.82902645800085	6.0221854109423	5.79448819693878	5.85380271155883	5.88539513037005	5.85826771506962	5.82991206967626	5.81659205201664	5.94284281281899	5.81739845878747	5.89223619777776	5.8605885263839	5.87324901271571	5.89150281148148	5.87986752474753	6.01410231189613	5.88961824466612	5.80019476740019	5.87398619927603	5.79968330807835	5.84039848822212	5.82102867299839	5.83840432181589	5.88051558963229	5.9539728927556	5.85461427717999	5.90450285914971	5.79939997608762	5.86870200979585	5.82143216994363	5.8129646046508
1	169021130	169021130	5.9243930292956	5.91539342696032	5.92990473816759	5.92589374000748	5.85583183658163	5.80088944371837	5.81417350234597	5.86639463041588	5.9243354041262	5.90434311274965	5.90105998659665	5.87616181203218	5.94004608484272	5.84650368155641	5.82385373903711	5.82708406483019	5.82902645800085	6.0221854109423	5.79448819693878	5.85380271155883	5.88539513037005	5.85826771506962	5.82991206967626	5.81659205201664	5.94284281281899	5.81739845878747	5.89223619777776	5.8605885263839	5.87324901271571	5.89150281148148	5.87986752474753	6.01410231189613	5.88961824466612	5.80019476740019	5.87398619927603	5.79968330807835	5.84039848822212	5.82102867299839	5.83840432181589	5.88051558963229	5.9539728927556	5.85461427717999	5.90450285914971	5.79939997608762	5.86870200979585	5.82143216994363	5.8129646046508
1	169573901	169573901	5.9243930292956	5.91539342696032	5.92990473816759	5.92589374000748	5.85583183658163	5.80088944371837	5.81417350234597	5.86639463041588	5.9243354041262	5.90434311274965	5.90105998659665	5.87616181203218	5.94004608484272	5.84650368155641	5.82385373903711	5.82708406483019	5.82902645800085	6.0221854109423	5.79448819693878	5.85380271155883	5.88539513037005	5.85826771506962	5.82991206967626	5.81659205201664	5.94284281281899	5.81739845878747	5.89223619777776	5.8605885263839	5.87324901271571	5.89150281148148	5.87986752474753	6.01410231189613	5.88961824466612	5.80019476740019	5.87398619927603	5.79968330807835	5.84039848822212	5.82102867299839	5.83840432181589	5.88051558963229	5.9539728927556	5.85461427717999	5.90450285914971	5.79939997608762	5.86870200979585	5.82143216994363	5.8129646046508
1	170134639	170134639	5.9243930292956	5.91539342696032	5.92990473816759	5.92589374000748	5.85583183658163	5.80088944371837	5.81417350234597	5.86639463041588	5.9243354041262	5.90434311274965	5.90105998659665	5.87616181203218	5.94004608484272	5.84650368155641	5.82385373903711	5.82708406483019	5.82902645800085	6.0221854109423	5.79448819693878	5.85380271155883	5.88539513037005	5.85826771506962	5.82991206967626	5.81659205201664	5.94284281281899	5.81739845878747	5.89223619777776	5.8605885263839	5.87324901271571	5.89150281148148	5.87986752474753	6.01410231189613	5.88961824466612	5.80019476740019	5.87398619927603	5.79968330807835	5.84039848822212	5.82102867299839	5.83840432181589	5.88051558963229	5.9539728927556	5.85461427717999	5.90450285914971	5.79939997608762	5.86870200979585	5.82143216994363	5.8129646046508
1	170686607	170686607	5.9243930292956	5.91539342696032	5.92990473816759	5.92589374000748	5.85583183658163	5.80088944371837	5.81417350234597	5.86639463041588	5.9243354041262	5.90434311274965	5.90105998659665	5.87616181203218	5.94004608484272	5.84650368155641	5.82385373903711	5.82708406483019	5.82902645800085	6.0221854109423	5.79448819693878	5.85380271155883	5.88539513037005	5.85826771506962	5.82991206967626	5.81659205201664	5.94284281281899	5.81739845878747	5.89223619777776	5.8605885263839	5.87324901271571	5.89150281148148	5.87986752474753	6.01410231189613	5.88961824466612	5.80019476740019	5.87398619927603	5.79968330807835	5.84039848822212	5.82102867299839	5.83840432181589	5.88051558963229	5.9539728927556	5.85461427717999	5.90450285914971	5.79939997608762	5.86870200979585	5.82143216994363	5.8129646046508
1	171236786	171236786	5.9243930292956	5.91539342696032	5.92990473816759	5.92589374000748	5.85583183658163	5.80088944371837	5.81417350234597	5.86639463041588	5.9243354041262	5.90434311274965	5.90105998659665	5.87616181203218	5.94004608484272	5.84650368155641	5.82385373903711	5.82708406483019	5.82902645800085	6.0221854109423	5.79448819693878	5.85380271155883	5.88539513037005	5.85826771506962	5.82991206967626	5.81659205201664	5.94284281281899	5.81739845878747	5.89223619777776	5.8605885263839	5.87324901271571	5.89150281148148	5.87986752474753	6.01410231189613	5.88961824466612	5.80019476740019	5.87398619927603	5.79968330807835	5.84039848822212	5.82102867299839	5.83840432181589	5.88051558963229	5.9539728927556	5.85461427717999	5.90450285914971	5.79939997608762	5.86870200979585	5.82143216994363	5.8129646046508
1	171813037	171813037	5.9243930292956	5.91539342696032	5.92990473816759	5.92589374000748	5.85583183658163	5.80088944371837	5.81417350234597	5.86639463041588	5.9243354041262	5.90434311274965	5.90105998659665	5.87616181203218	5.94004608484272	5.84650368155641	5.82385373903711	5.82708406483019	5.82902645800085	6.0221854109423	5.79448819693878	5.85380271155883	5.88539513037005	5.85826771506962	5.82991206967626	5.81659205201664	5.94284281281899	5.81739845878747	5.89223619777776	5.8605885263839	5.87324901271571	5.89150281148148	5.87986752474753	6.01410231189613	5.88961824466612	5.80019476740019	5.87398619927603	5.79968330807835	5.84039848822212	5.82102867299839	5.83840432181589	5.88051558963229	5.9539728927556	5.85461427717999	5.90450285914971	5.79939997608762	5.86870200979585	5.82143216994363	5.8129646046508
1	172365466	172365466	5.9243930292956	5.91539342696032	5.92990473816759	5.92589374000748	5.85583183658163	5.80088944371837	5.81417350234597	5.86639463041588	5.9243354041262	5.90434311274965	5.90105998659665	5.87616181203218	5.94004608484272	5.84650368155641	5.82385373903711	5.82708406483019	5.82902645800085	6.0221854109423	5.79448819693878	5.85380271155883	5.88539513037005	5.85826771506962	5.82991206967626	5.81659205201664	5.94284281281899	5.81739845878747	5.89223619777776	5.8605885263839	5.87324901271571	5.89150281148148	5.87986752474753	6.01410231189613	5.88961824466612	5.80019476740019	5.87398619927603	5.79968330807835	5.84039848822212	5.82102867299839	5.83840432181589	5.88051558963229	5.9539728927556	5.85461427717999	5.90450285914971	5.79939997608762	5.86870200979585	5.82143216994363	5.8129646046508
1	172904441	172904441	5.9243930292956	5.91539342696032	5.92990473816759	5.92589374000748	5.85583183658163	5.80088944371837	5.81417350234597	5.86639463041588	5.9243354041262	5.90434311274965	5.90105998659665	5.87616181203218	5.94004608484272	5.84650368155641	5.82385373903711	5.82708406483019	5.82902645800085	6.0221854109423	5.79448819693878	5.85380271155883	5.88539513037005	5.85826771506962	5.82991206967626	5.81659205201664	5.94284281281899	5.81739845878747	5.89223619777776	5.8605885263839	5.87324901271571	5.89150281148148	5.87986752474753	6.01410231189613	5.88961824466612	5.80019476740019	5.87398619927603	5.79968330807835	5.84039848822212	5.82102867299839	5.83840432181589	5.88051558963229	5.9539728927556	5.85461427717999	5.90450285914971	5.79939997608762	5.86870200979585	5.82143216994363	5.8129646046508
1	173476419	173476419	5.9243930292956	5.91539342696032	5.92990473816759	5.92589374000748	5.85583183658163	5.80088944371837	5.81417350234597	5.86639463041588	5.9243354041262	5.90434311274965	5.90105998659665	5.87616181203218	5.94004608484272	5.84650368155641	5.82385373903711	5.82708406483019	5.82902645800085	6.0221854109423	5.79448819693878	5.85380271155883	5.88539513037005	5.85826771506962	5.82991206967626	5.81659205201664	5.94284281281899	5.81739845878747	5.89223619777776	5.8605885263839	5.87324901271571	5.89150281148148	5.87986752474753	6.01410231189613	5.88961824466612	5.80019476740019	5.87398619927603	5.79968330807835	5.84039848822212	5.82102867299839	5.83840432181589	5.88051558963229	5.9539728927556	5.85461427717999	5.90450285914971	5.79939997608762	5.86870200979585	5.82143216994363	5.8129646046508
1	174071246	174071246	5.9243930292956	5.91539342696032	5.92990473816759	5.92589374000748	5.85583183658163	5.80088944371837	5.81417350234597	5.86639463041588	5.9243354041262	5.90434311274965	5.90105998659665	5.87616181203218	5.94004608484272	5.84650368155641	5.82385373903711	5.82708406483019	5.82902645800085	6.0221854109423	5.79448819693878	5.85380271155883	5.88539513037005	5.85826771506962	5.82991206967626	5.81659205201664	5.94284281281899	5.81739845878747	5.89223619777776	5.8605885263839	5.87324901271571	5.89150281148148	5.87986752474753	6.01410231189613	5.88961824466612	5.80019476740019	5.87398619927603	5.79968330807835	5.84039848822212	5.82102867299839	5.83840432181589	5.88051558963229	5.9539728927556	5.85461427717999	5.90450285914971	5.79939997608762	5.86870200979585	5.82143216994363	5.8129646046508
1	174673461	174673461	5.9243930292956	5.91539342696032	5.92990473816759	5.92589374000748	5.85583183658163	5.80088944371837	5.81417350234597	5.86639463041588	5.9243354041262	5.90434311274965	5.90105998659665	5.87616181203218	5.94004608484272	5.84650368155641	5.82385373903711	5.82708406483019	5.82902645800085	6.0221854109423	5.79448819693878	5.85380271155883	5.88539513037005	5.85826771506962	5.82991206967626	5.81659205201664	5.94284281281899	5.81739845878747	5.89223619777776	5.8605885263839	5.87324901271571	5.89150281148148	5.87986752474753	6.01410231189613	5.88961824466612	5.80019476740019	5.87398619927603	5.79968330807835	5.84039848822212	5.82102867299839	5.83840432181589	5.88051558963229	5.9539728927556	5.85461427717999	5.90450285914971	5.79939997608762	5.86870200979585	5.82143216994363	5.8129646046508
1	175236220	175236220	5.9243930292956	5.91539342696032	5.92990473816759	5.92589374000748	5.85583183658163	5.80088944371837	5.81417350234597	5.86639463041588	5.9243354041262	5.90434311274965	5.90105998659665	5.87616181203218	5.94004608484272	5.84650368155641	5.82385373903711	5.82708406483019	5.82902645800085	6.0221854109423	5.79448819693878	5.85380271155883	5.88539513037005	5.85826771506962	5.82991206967626	5.81659205201664	5.94284281281899	5.81739845878747	5.89223619777776	5.8605885263839	5.87324901271571	5.89150281148148	5.87986752474753	6.01410231189613	5.88961824466612	5.80019476740019	5.87398619927603	5.79968330807835	5.84039848822212	5.82102867299839	5.83840432181589	5.88051558963229	5.9539728927556	5.85461427717999	5.90450285914971	5.79939997608762	5.86870200979585	5.82143216994363	5.8129646046508
1	175756542	175756542	5.9243930292956	5.91539342696032	5.92990473816759	5.92589374000748	5.85583183658163	5.80088944371837	5.81417350234597	5.86639463041588	5.9243354041262	5.90434311274965	5.90105998659665	5.87616181203218	5.94004608484272	5.84650368155641	5.82385373903711	5.82708406483019	5.82902645800085	6.0221854109423	5.79448819693878	5.85380271155883	5.88539513037005	5.85826771506962	5.82991206967626	5.81659205201664	5.94284281281899	5.81739845878747	5.89223619777776	5.8605885263839	5.87324901271571	5.89150281148148	5.87986752474753	6.01410231189613	5.88961824466612	5.80019476740019	5.87398619927603	5.79968330807835	5.84039848822212	5.82102867299839	5.83840432181589	5.88051558963229	5.9539728927556	5.85461427717999	5.90450285914971	5.79939997608762	5.86870200979585	5.82143216994363	5.8129646046508
1	176318592	176318592	5.9243930292956	5.91539342696032	5.92990473816759	5.92589374000748	5.85583183658163	5.80088944371837	5.81417350234597	5.86639463041588	5.9243354041262	5.90434311274965	5.90105998659665	5.87616181203218	5.94004608484272	5.84650368155641	5.82385373903711	5.82708406483019	5.82902645800085	6.0221854109423	5.79448819693878	5.85380271155883	5.88539513037005	5.85826771506962	5.82991206967626	5.81659205201664	5.94284281281899	5.81739845878747	5.89223619777776	5.8605885263839	5.87324901271571	5.89150281148148	5.87986752474753	6.01410231189613	5.88961824466612	5.80019476740019	5.87398619927603	5.79968330807835	5.84039848822212	5.82102867299839	5.83840432181589	5.88051558963229	5.9539728927556	5.85461427717999	5.90450285914971	5.79939997608762	5.86870200979585	5.82143216994363	5.8129646046508
1	176851545	176851545	5.9243930292956	5.91539342696032	5.92990473816759	5.92589374000748	5.85583183658163	5.80088944371837	5.81417350234597	5.86639463041588	5.9243354041262	5.90434311274965	5.90105998659665	5.87616181203218	5.94004608484272	5.84650368155641	5.82385373903711	5.82708406483019	5.82902645800085	6.0221854109423	5.79448819693878	5.85380271155883	5.88539513037005	5.85826771506962	5.82991206967626	5.81659205201664	5.94284281281899	5.81739845878747	5.89223619777776	5.8605885263839	5.87324901271571	5.89150281148148	5.87986752474753	6.01410231189613	5.88961824466612	5.80019476740019	5.87398619927603	5.79968330807835	5.84039848822212	5.82102867299839	5.83840432181589	5.88051558963229	5.9539728927556	5.85461427717999	5.90450285914971	5.79939997608762	5.86870200979585	5.82143216994363	5.8129646046508
1	177376481	177376481	5.9243930292956	5.91539342696032	5.92990473816759	5.92589374000748	5.85583183658163	5.80088944371837	5.81417350234597	5.86639463041588	5.9243354041262	5.90434311274965	5.90105998659665	5.87616181203218	5.94004608484272	5.84650368155641	5.82385373903711	5.82708406483019	5.82902645800085	6.0221854109423	5.79448819693878	5.85380271155883	5.88539513037005	5.85826771506962	5.82991206967626	5.81659205201664	5.94284281281899	5.81739845878747	5.89223619777776	5.8605885263839	5.87324901271571	5.89150281148148	5.87986752474753	6.01410231189613	5.88961824466612	5.80019476740019	5.87398619927603	5.79968330807835	5.84039848822212	5.82102867299839	5.83840432181589	5.88051558963229	5.9539728927556	5.85461427717999	5.90450285914971	5.79939997608762	5.86870200979585	5.82143216994363	5.8129646046508
1	177923850	177923850	5.9243930292956	5.91539342696032	5.92990473816759	5.92589374000748	5.85583183658163	5.80088944371837	5.81417350234597	5.86639463041588	5.9243354041262	5.90434311274965	5.90105998659665	5.87616181203218	5.94004608484272	5.84650368155641	5.82385373903711	5.82708406483019	5.82902645800085	6.0221854109423	5.79448819693878	5.85380271155883	5.88539513037005	5.85826771506962	5.82991206967626	5.81659205201664	5.94284281281899	5.81739845878747	5.89223619777776	5.8605885263839	5.87324901271571	5.89150281148148	5.87986752474753	6.01410231189613	5.88961824466612	5.80019476740019	5.87398619927603	5.79968330807835	5.84039848822212	5.82102867299839	5.83840432181589	5.88051558963229	5.9539728927556	5.85461427717999	5.90450285914971	5.79939997608762	5.86870200979585	5.82143216994363	5.8129646046508
1	178475797	178475797	5.9243930292956	5.91539342696032	5.92990473816759	5.92589374000748	5.85583183658163	5.80088944371837	5.81417350234597	5.86639463041588	5.9243354041262	5.90434311274965	5.90105998659665	5.87616181203218	5.94004608484272	5.84650368155641	5.82385373903711	5.82708406483019	5.82902645800085	6.0221854109423	5.79448819693878	5.85380271155883	5.88539513037005	5.85826771506962	5.82991206967626	5.81659205201664	5.94284281281899	5.81739845878747	5.89223619777776	5.8605885263839	5.87324901271571	5.89150281148148	5.87986752474753	6.01410231189613	5.88961824466612	5.80019476740019	5.87398619927603	5.79968330807835	5.84039848822212	5.82102867299839	5.83840432181589	5.88051558963229	5.9539728927556	5.85461427717999	5.90450285914971	5.79939997608762	5.86870200979585	5.82143216994363	5.8129646046508
1	179042816	179042816	5.9243930292956	5.91539342696032	5.92990473816759	5.92589374000748	5.85583183658163	5.80088944371837	5.81417350234597	5.86639463041588	5.9243354041262	5.90434311274965	5.90105998659665	5.87616181203218	5.94004608484272	5.84650368155641	5.82385373903711	5.82708406483019	5.82902645800085	6.0221854109423	5.79448819693878	5.85380271155883	5.88539513037005	5.85826771506962	5.82991206967626	5.81659205201664	5.94284281281899	5.81739845878747	5.89223619777776	5.8605885263839	5.87324901271571	5.89150281148148	5.87986752474753	6.01410231189613	5.88961824466612	5.80019476740019	5.87398619927603	5.79968330807835	5.84039848822212	5.82102867299839	5.83840432181589	5.88051558963229	5.9539728927556	5.85461427717999	5.90450285914971	5.79939997608762	5.86870200979585	5.82143216994363	5.8129646046508
1	179635361	179635361	5.9243930292956	5.91539342696032	5.92990473816759	5.92589374000748	5.85583183658163	5.80088944371837	5.81417350234597	5.86639463041588	5.9243354041262	5.90434311274965	5.90105998659665	5.87616181203218	5.94004608484272	5.84650368155641	5.82385373903711	5.82708406483019	5.82902645800085	6.0221854109423	5.79448819693878	5.85380271155883	5.88539513037005	5.85826771506962	5.82991206967626	5.81659205201664	5.94284281281899	5.81739845878747	5.89223619777776	5.8605885263839	5.87324901271571	5.89150281148148	5.87986752474753	6.01410231189613	5.88961824466612	5.80019476740019	5.87398619927603	5.79968330807835	5.84039848822212	5.82102867299839	5.83840432181589	5.88051558963229	5.9539728927556	5.85461427717999	5.90450285914971	5.79939997608762	5.86870200979585	5.82143216994363	5.8129646046508
1	180186313	180186313	5.9243930292956	5.91539342696032	5.92990473816759	5.92589374000748	5.85583183658163	5.80088944371837	5.81417350234597	5.86639463041588	5.9243354041262	5.90434311274965	5.90105998659665	5.87616181203218	5.94004608484272	5.84650368155641	5.82385373903711	5.82708406483019	5.82902645800085	6.0221854109423	5.79448819693878	5.85380271155883	5.88539513037005	5.85826771506962	5.82991206967626	5.81659205201664	5.94284281281899	5.81739845878747	5.89223619777776	5.8605885263839	5.87324901271571	5.89150281148148	5.87986752474753	6.01410231189613	5.88961824466612	5.80019476740019	5.87398619927603	5.79968330807835	5.84039848822212	5.82102867299839	5.83840432181589	5.88051558963229	5.9539728927556	5.85461427717999	5.90450285914971	5.79939997608762	5.86870200979585	5.82143216994363	5.8129646046508
1	180745307	180745307	5.9243930292956	5.91539342696032	5.92990473816759	5.92589374000748	5.85583183658163	5.80088944371837	5.81417350234597	5.86639463041588	5.9243354041262	5.90434311274965	5.90105998659665	5.87616181203218	5.94004608484272	5.84650368155641	5.82385373903711	5.82708406483019	5.82902645800085	6.0221854109423	5.79448819693878	5.85380271155883	5.88539513037005	5.85826771506962	5.82991206967626	5.81659205201664	5.94284281281899	5.81739845878747	5.89223619777776	5.8605885263839	5.87324901271571	5.89150281148148	5.87986752474753	6.01410231189613	5.88961824466612	5.80019476740019	5.87398619927603	5.79968330807835	5.84039848822212	5.82102867299839	5.83840432181589	5.88051558963229	5.9539728927556	5.85461427717999	5.90450285914971	5.79939997608762	5.86870200979585	5.82143216994363	5.8129646046508
1	181307162	181307162	5.9243930292956	5.91539342696032	5.92990473816759	5.92589374000748	5.85583183658163	5.80088944371837	5.81417350234597	5.86639463041588	5.9243354041262	5.90434311274965	5.90105998659665	5.87616181203218	5.94004608484272	5.84650368155641	5.82385373903711	5.82708406483019	5.82902645800085	6.0221854109423	5.79448819693878	5.85380271155883	5.88539513037005	5.85826771506962	5.82991206967626	5.81659205201664	5.94284281281899	5.81739845878747	5.89223619777776	5.8605885263839	5.87324901271571	5.89150281148148	5.87986752474753	6.01410231189613	5.88961824466612	5.80019476740019	5.87398619927603	5.79968330807835	5.84039848822212	5.82102867299839	5.83840432181589	5.88051558963229	5.9539728927556	5.85461427717999	5.90450285914971	5.79939997608762	5.86870200979585	5.82143216994363	5.8129646046508
1	181825873	181825873	5.9243930292956	5.91539342696032	5.92990473816759	5.92589374000748	5.85583183658163	5.80088944371837	5.81417350234597	5.86639463041588	5.9243354041262	5.90434311274965	5.90105998659665	5.87616181203218	5.94004608484272	5.84650368155641	5.82385373903711	5.82708406483019	5.82902645800085	6.0221854109423	5.79448819693878	5.85380271155883	5.88539513037005	5.85826771506962	5.82991206967626	5.81659205201664	5.94284281281899	5.81739845878747	5.89223619777776	5.8605885263839	5.87324901271571	5.89150281148148	5.87986752474753	6.01410231189613	5.88961824466612	5.80019476740019	5.87398619927603	5.79968330807835	5.84039848822212	5.82102867299839	5.83840432181589	5.88051558963229	5.9539728927556	5.85461427717999	5.90450285914971	5.79939997608762	5.86870200979585	5.82143216994363	5.8129646046508
1	182385372	182385372	5.9243930292956	5.91539342696032	5.92990473816759	5.92589374000748	5.85583183658163	5.80088944371837	5.81417350234597	5.86639463041588	5.9243354041262	5.90434311274965	5.90105998659665	5.87616181203218	5.94004608484272	5.84650368155641	5.82385373903711	5.82708406483019	5.82902645800085	6.0221854109423	5.79448819693878	5.85380271155883	5.88539513037005	5.85826771506962	5.82991206967626	5.81659205201664	5.94284281281899	5.81739845878747	5.89223619777776	5.8605885263839	5.87324901271571	5.89150281148148	5.87986752474753	6.01410231189613	5.88961824466612	5.80019476740019	5.87398619927603	5.79968330807835	5.84039848822212	5.82102867299839	5.83840432181589	5.88051558963229	5.9539728927556	5.85461427717999	5.90450285914971	5.79939997608762	5.86870200979585	5.82143216994363	5.8129646046508
1	182929695	182929695	5.9243930292956	5.91539342696032	5.92990473816759	5.92589374000748	5.85583183658163	5.80088944371837	5.81417350234597	5.86639463041588	5.9243354041262	5.90434311274965	5.90105998659665	5.87616181203218	5.94004608484272	5.84650368155641	5.82385373903711	5.82708406483019	5.82902645800085	6.0221854109423	5.79448819693878	5.85380271155883	5.88539513037005	5.85826771506962	5.82991206967626	5.81659205201664	5.94284281281899	5.81739845878747	5.89223619777776	5.8605885263839	5.87324901271571	5.89150281148148	5.87986752474753	6.01410231189613	5.88961824466612	5.80019476740019	5.87398619927603	5.79968330807835	5.84039848822212	5.82102867299839	5.83840432181589	5.88051558963229	5.9539728927556	5.85461427717999	5.90450285914971	5.79939997608762	5.86870200979585	5.82143216994363	5.8129646046508
1	183477887	183477887	5.9243930292956	5.91539342696032	5.92990473816759	5.92589374000748	5.85583183658163	5.80088944371837	5.81417350234597	5.86639463041588	5.9243354041262	5.90434311274965	5.90105998659665	5.87616181203218	5.94004608484272	5.84650368155641	5.82385373903711	5.82708406483019	5.82902645800085	6.0221854109423	5.79448819693878	5.85380271155883	5.88539513037005	5.85826771506962	5.82991206967626	5.81659205201664	5.94284281281899	5.81739845878747	5.89223619777776	5.8605885263839	5.87324901271571	5.89150281148148	5.87986752474753	6.01410231189613	5.88961824466612	5.80019476740019	5.87398619927603	5.79968330807835	5.84039848822212	5.82102867299839	5.83840432181589	5.88051558963229	5.9539728927556	5.85461427717999	5.90450285914971	5.79939997608762	5.86870200979585	5.82143216994363	5.8129646046508
1	184021090	184021090	5.9243930292956	5.91539342696032	5.92990473816759	5.92589374000748	5.85583183658163	5.80088944371837	5.81417350234597	5.86639463041588	5.9243354041262	5.90434311274965	5.90105998659665	5.87616181203218	5.94004608484272	5.84650368155641	5.82385373903711	5.82708406483019	5.82902645800085	6.0221854109423	5.79448819693878	5.85380271155883	5.88539513037005	5.85826771506962	5.82991206967626	5.81659205201664	5.94284281281899	5.81739845878747	5.89223619777776	5.8605885263839	5.87324901271571	5.89150281148148	5.87986752474753	6.01410231189613	5.88961824466612	5.80019476740019	5.87398619927603	5.79968330807835	5.84039848822212	5.82102867299839	5.83840432181589	5.88051558963229	5.9539728927556	5.85461427717999	5.90450285914971	5.79939997608762	5.86870200979585	5.82143216994363	5.8129646046508
1	184563890	184563890	5.9243930292956	5.91539342696032	5.92990473816759	5.92589374000748	5.85583183658163	5.80088944371837	5.81417350234597	5.86639463041588	5.9243354041262	5.90434311274965	5.90105998659665	5.87616181203218	5.94004608484272	5.84650368155641	5.82385373903711	5.82708406483019	5.82902645800085	6.0221854109423	5.79448819693878	5.85380271155883	5.88539513037005	5.85826771506962	5.82991206967626	5.81659205201664	5.94284281281899	5.81739845878747	5.89223619777776	5.8605885263839	5.87324901271571	5.89150281148148	5.87986752474753	6.01410231189613	5.88961824466612	5.80019476740019	5.87398619927603	5.79968330807835	5.84039848822212	5.82102867299839	5.83840432181589	5.88051558963229	5.9539728927556	5.85461427717999	5.90450285914971	5.79939997608762	5.86870200979585	5.82143216994363	5.8129646046508
1	185114574	185114574	5.9243930292956	5.91539342696032	5.92990473816759	5.92589374000748	5.85583183658163	5.80088944371837	5.81417350234597	5.86639463041588	5.9243354041262	5.90434311274965	5.90105998659665	5.87616181203218	5.94004608484272	5.84650368155641	5.82385373903711	5.82708406483019	5.82902645800085	6.0221854109423	5.79448819693878	5.85380271155883	5.88539513037005	5.85826771506962	5.82991206967626	5.81659205201664	5.94284281281899	5.81739845878747	5.89223619777776	5.8605885263839	5.87324901271571	5.89150281148148	5.87986752474753	6.01410231189613	5.88961824466612	5.80019476740019	5.87398619927603	5.79968330807835	5.84039848822212	5.82102867299839	5.83840432181589	5.88051558963229	5.9539728927556	5.85461427717999	5.90450285914971	5.79939997608762	5.86870200979585	5.82143216994363	5.8129646046508
1	185672951	185672951	5.9243930292956	5.91539342696032	5.92990473816759	5.92589374000748	5.85583183658163	5.80088944371837	5.81417350234597	5.86639463041588	5.9243354041262	5.90434311274965	5.90105998659665	5.87616181203218	5.94004608484272	5.84650368155641	5.82385373903711	5.82708406483019	5.82902645800085	6.0221854109423	5.79448819693878	5.85380271155883	5.88539513037005	5.85826771506962	5.82991206967626	5.81659205201664	5.94284281281899	5.81739845878747	5.89223619777776	5.8605885263839	5.87324901271571	5.89150281148148	5.87986752474753	6.01410231189613	5.88961824466612	5.80019476740019	5.87398619927603	5.79968330807835	5.84039848822212	5.82102867299839	5.83840432181589	5.88051558963229	5.9539728927556	5.85461427717999	5.90450285914971	5.79939997608762	5.86870200979585	5.82143216994363	5.8129646046508
1	186217266	186217266	5.9243930292956	5.91539342696032	5.92990473816759	5.92589374000748	5.85583183658163	5.80088944371837	5.81417350234597	5.86639463041588	5.9243354041262	5.90434311274965	5.90105998659665	5.87616181203218	5.94004608484272	5.84650368155641	5.82385373903711	5.82708406483019	5.82902645800085	6.0221854109423	5.79448819693878	5.85380271155883	5.88539513037005	5.85826771506962	5.82991206967626	5.81659205201664	5.94284281281899	5.81739845878747	5.89223619777776	5.8605885263839	5.87324901271571	5.89150281148148	5.87986752474753	6.01410231189613	5.88961824466612	5.80019476740019	5.87398619927603	5.79968330807835	5.84039848822212	5.82102867299839	5.83840432181589	5.88051558963229	5.9539728927556	5.85461427717999	5.90450285914971	5.79939997608762	5.86870200979585	5.82143216994363	5.8129646046508
1	186771733	186771733	5.9243930292956	5.91539342696032	5.92990473816759	5.92589374000748	5.85583183658163	5.80088944371837	5.81417350234597	5.86639463041588	5.9243354041262	5.90434311274965	5.90105998659665	5.87616181203218	5.94004608484272	5.84650368155641	5.82385373903711	5.82708406483019	5.82902645800085	6.0221854109423	5.79448819693878	5.85380271155883	5.88539513037005	5.85826771506962	5.82991206967626	5.81659205201664	5.94284281281899	5.81739845878747	5.89223619777776	5.8605885263839	5.87324901271571	5.89150281148148	5.87986752474753	6.01410231189613	5.88961824466612	5.80019476740019	5.87398619927603	5.79968330807835	5.84039848822212	5.82102867299839	5.83840432181589	5.88051558963229	5.9539728927556	5.85461427717999	5.90450285914971	5.79939997608762	5.86870200979585	5.82143216994363	5.8129646046508
1	187306354	187306354	5.9243930292956	5.91539342696032	5.92990473816759	5.92589374000748	5.85583183658163	5.80088944371837	5.81417350234597	5.86639463041588	5.9243354041262	5.90434311274965	5.90105998659665	5.87616181203218	5.94004608484272	5.84650368155641	5.82385373903711	5.82708406483019	5.82902645800085	6.0221854109423	5.79448819693878	5.85380271155883	5.88539513037005	5.85826771506962	5.82991206967626	5.81659205201664	5.94284281281899	5.81739845878747	5.89223619777776	5.8605885263839	5.87324901271571	5.89150281148148	5.87986752474753	6.01410231189613	5.88961824466612	5.80019476740019	5.87398619927603	5.79968330807835	5.84039848822212	5.82102867299839	5.83840432181589	5.88051558963229	5.9539728927556	5.85461427717999	5.90450285914971	5.79939997608762	5.86870200979585	5.82143216994363	5.8129646046508
1	187863851	187863851	5.9243930292956	5.91539342696032	5.92990473816759	5.92589374000748	5.85583183658163	5.80088944371837	5.81417350234597	5.86639463041588	5.9243354041262	5.90434311274965	5.90105998659665	5.87616181203218	5.94004608484272	5.84650368155641	5.82385373903711	5.82708406483019	5.82902645800085	6.0221854109423	5.79448819693878	5.85380271155883	5.88539513037005	5.85826771506962	5.82991206967626	5.81659205201664	5.94284281281899	5.81739845878747	5.89223619777776	5.8605885263839	5.87324901271571	5.89150281148148	5.87986752474753	6.01410231189613	5.88961824466612	5.80019476740019	5.87398619927603	5.79968330807835	5.84039848822212	5.82102867299839	5.83840432181589	5.88051558963229	5.9539728927556	5.85461427717999	5.90450285914971	5.79939997608762	5.86870200979585	5.82143216994363	5.8129646046508
1	188388592	188388592	5.9243930292956	5.91539342696032	5.92990473816759	5.92589374000748	5.85583183658163	5.80088944371837	5.81417350234597	5.86639463041588	5.9243354041262	5.90434311274965	5.90105998659665	5.87616181203218	5.94004608484272	5.84650368155641	5.82385373903711	5.82708406483019	5.82902645800085	6.0221854109423	5.79448819693878	5.85380271155883	5.88539513037005	5.85826771506962	5.82991206967626	5.81659205201664	5.94284281281899	5.81739845878747	5.89223619777776	5.8605885263839	5.87324901271571	5.89150281148148	5.87986752474753	6.01410231189613	5.88961824466612	5.80019476740019	5.87398619927603	5.79968330807835	5.84039848822212	5.82102867299839	5.83840432181589	5.10416201673281	5.9539728927556	5.85461427717999	5.90450285914971	5.79939997608762	5.86870200979585	5.82143216994363	5.8129646046508
1	188924834	188924834	5.9243930292956	5.91539342696032	5.92990473816759	5.92589374000748	5.85583183658163	5.80088944371837	5.81417350234597	5.86639463041588	5.9243354041262	5.90434311274965	5.90105998659665	5.87616181203218	5.94004608484272	5.84650368155641	5.82385373903711	5.82708406483019	5.82902645800085	6.0221854109423	5.79448819693878	5.85380271155883	5.88539513037005	5.85826771506962	5.82991206967626	5.81659205201664	5.94284281281899	5.81739845878747	5.89223619777776	5.8605885263839	5.87324901271571	5.89150281148148	5.87986752474753	6.01410231189613	5.88961824466612	5.80019476740019	5.87398619927603	5.79968330807835	5.84039848822212	5.82102867299839	5.83840432181589	5.10416201673281	5.9539728927556	5.85461427717999	5.90450285914971	5.79939997608762	5.86870200979585	5.82143216994363	5.8129646046508
1	189477775	189477775	5.9243930292956	5.91539342696032	5.92990473816759	5.92589374000748	5.85583183658163	5.80088944371837	5.81417350234597	5.86639463041588	5.9243354041262	5.90434311274965	5.90105998659665	5.87616181203218	5.94004608484272	5.84650368155641	5.82385373903711	5.82708406483019	5.82902645800085	6.0221854109423	5.79448819693878	5.85380271155883	5.88539513037005	5.85826771506962	5.82991206967626	5.81659205201664	5.94284281281899	5.81739845878747	5.89223619777776	5.8605885263839	5.87324901271571	5.89150281148148	5.87986752474753	6.01410231189613	5.88961824466612	5.80019476740019	5.87398619927603	5.79968330807835	5.84039848822212	5.82102867299839	5.83840432181589	5.10416201673281	5.9539728927556	5.85461427717999	5.90450285914971	5.79939997608762	5.86870200979585	5.82143216994363	5.8129646046508
1	190007577	190007577	5.9243930292956	5.91539342696032	5.92990473816759	5.92589374000748	5.85583183658163	5.80088944371837	5.81417350234597	5.86639463041588	5.9243354041262	5.90434311274965	5.90105998659665	5.87616181203218	5.94004608484272	5.84650368155641	5.82385373903711	5.82708406483019	5.82902645800085	6.0221854109423	5.79448819693878	5.85380271155883	5.88539513037005	5.85826771506962	5.82991206967626	5.81659205201664	5.94284281281899	5.81739845878747	5.89223619777776	5.8605885263839	5.87324901271571	5.89150281148148	5.87986752474753	6.01410231189613	5.88961824466612	5.80019476740019	5.87398619927603	5.79968330807835	5.84039848822212	5.82102867299839	5.83840432181589	5.10416201673281	5.9539728927556	5.85461427717999	5.90450285914971	5.79939997608762	5.86870200979585	5.82143216994363	5.8129646046508
1	190526136	190526136	5.9243930292956	5.91539342696032	5.92990473816759	5.92589374000748	5.85583183658163	5.80088944371837	5.81417350234597	5.86639463041588	5.9243354041262	5.90434311274965	5.90105998659665	5.87616181203218	5.94004608484272	5.84650368155641	5.82385373903711	5.82708406483019	5.82902645800085	6.0221854109423	5.79448819693878	5.85380271155883	5.88539513037005	5.85826771506962	5.82991206967626	5.81659205201664	5.94284281281899	5.81739845878747	5.89223619777776	5.8605885263839	5.87324901271571	5.89150281148148	5.87986752474753	6.01410231189613	5.88961824466612	5.80019476740019	5.87398619927603	5.79968330807835	5.84039848822212	5.82102867299839	5.83840432181589	5.10416201673281	5.9539728927556	5.85461427717999	5.90450285914971	5.79939997608762	5.86870200979585	5.82143216994363	5.8129646046508
1	191063465	191063465	5.9243930292956	5.91539342696032	5.92990473816759	5.92589374000748	5.85583183658163	5.80088944371837	5.81417350234597	5.86639463041588	5.9243354041262	5.90434311274965	5.90105998659665	5.87616181203218	5.94004608484272	5.84650368155641	5.82385373903711	5.82708406483019	5.82902645800085	6.0221854109423	5.79448819693878	5.85380271155883	5.88539513037005	5.85826771506962	5.82991206967626	5.81659205201664	5.94284281281899	5.81739845878747	5.89223619777776	5.8605885263839	5.87324901271571	5.89150281148148	5.87986752474753	6.01410231189613	5.88961824466612	5.80019476740019	5.87398619927603	5.79968330807835	5.84039848822212	5.82102867299839	5.83840432181589	5.10416201673281	5.9539728927556	5.85461427717999	5.90450285914971	5.79939997608762	5.86870200979585	5.82143216994363	5.8129646046508
1	191597069	191597069	5.9243930292956	5.91539342696032	5.92990473816759	5.92589374000748	5.85583183658163	5.80088944371837	5.81417350234597	5.86639463041588	5.9243354041262	5.90434311274965	5.90105998659665	5.87616181203218	5.94004608484272	5.84650368155641	5.82385373903711	5.82708406483019	5.82902645800085	6.0221854109423	5.79448819693878	5.85380271155883	5.88539513037005	5.85826771506962	5.82991206967626	5.81659205201664	5.94284281281899	5.81739845878747	5.89223619777776	5.8605885263839	5.87324901271571	5.89150281148148	5.87986752474753	6.01410231189613	5.88961824466612	5.80019476740019	5.87398619927603	5.79968330807835	5.84039848822212	5.82102867299839	5.83840432181589	5.10416201673281	5.9539728927556	5.85461427717999	5.90450285914971	5.79939997608762	5.86870200979585	5.82143216994363	5.8129646046508
1	192126376	192126376	5.9243930292956	5.91539342696032	5.92990473816759	5.92589374000748	5.85583183658163	5.80088944371837	5.81417350234597	5.86639463041588	5.9243354041262	5.90434311274965	5.90105998659665	5.87616181203218	5.94004608484272	5.84650368155641	5.82385373903711	5.82708406483019	5.82902645800085	6.0221854109423	5.79448819693878	5.85380271155883	5.88539513037005	5.85826771506962	5.82991206967626	5.81659205201664	5.94284281281899	5.81739845878747	5.89223619777776	5.8605885263839	5.87324901271571	5.89150281148148	5.87986752474753	6.01410231189613	5.88961824466612	5.80019476740019	5.87398619927603	5.79968330807835	5.84039848822212	5.82102867299839	5.83840432181589	5.10416201673281	5.9539728927556	5.85461427717999	5.90450285914971	5.79939997608762	5.86870200979585	5.82143216994363	5.8129646046508
1	192671400	192671400	5.9243930292956	5.91539342696032	5.92990473816759	5.92589374000748	5.85583183658163	5.80088944371837	5.81417350234597	5.86639463041588	5.9243354041262	5.90434311274965	5.90105998659665	5.87616181203218	5.94004608484272	5.84650368155641	5.82385373903711	5.82708406483019	5.82902645800085	6.0221854109423	5.79448819693878	5.85380271155883	5.88539513037005	5.85826771506962	5.82991206967626	5.81659205201664	5.94284281281899	5.81739845878747	5.89223619777776	5.8605885263839	5.87324901271571	5.89150281148148	5.87986752474753	6.01410231189613	5.88961824466612	5.80019476740019	5.87398619927603	5.79968330807835	5.84039848822212	5.82102867299839	5.83840432181589	5.10416201673281	5.9539728927556	5.85461427717999	5.90450285914971	5.79939997608762	5.86870200979585	5.82143216994363	5.8129646046508
1	193209686	193209686	5.9243930292956	5.91539342696032	5.92990473816759	5.92589374000748	5.85583183658163	5.80088944371837	5.81417350234597	5.86639463041588	5.9243354041262	5.90434311274965	5.90105998659665	5.87616181203218	5.94004608484272	5.84650368155641	5.82385373903711	5.82708406483019	5.82902645800085	6.0221854109423	5.79448819693878	5.85380271155883	5.88539513037005	5.85826771506962	5.82991206967626	5.81659205201664	5.94284281281899	5.81739845878747	5.89223619777776	5.8605885263839	5.87324901271571	5.89150281148148	5.87986752474753	6.01410231189613	5.88961824466612	5.80019476740019	5.87398619927603	5.79968330807835	5.84039848822212	5.82102867299839	5.83840432181589	5.10416201673281	5.9539728927556	5.85461427717999	5.90450285914971	5.79939997608762	5.86870200979585	5.82143216994363	5.8129646046508
1	193749109	193749109	5.9243930292956	5.91539342696032	5.92990473816759	5.92589374000748	5.85583183658163	5.80088944371837	5.81417350234597	5.86639463041588	5.9243354041262	5.90434311274965	5.90105998659665	5.87616181203218	5.94004608484272	5.84650368155641	5.82385373903711	5.82708406483019	5.82902645800085	6.0221854109423	5.79448819693878	5.85380271155883	5.88539513037005	5.85826771506962	5.82991206967626	5.81659205201664	5.94284281281899	5.81739845878747	5.89223619777776	5.8605885263839	5.87324901271571	5.89150281148148	5.87986752474753	6.01410231189613	5.88961824466612	5.80019476740019	5.87398619927603	5.79968330807835	5.84039848822212	5.82102867299839	5.83840432181589	5.10416201673281	5.9539728927556	5.85461427717999	5.90450285914971	5.79939997608762	5.86870200979585	5.82143216994363	5.8129646046508
1	194295488	194295488	5.9243930292956	5.91539342696032	5.92990473816759	5.92589374000748	5.85583183658163	5.80088944371837	5.81417350234597	5.86639463041588	5.9243354041262	5.90434311274965	5.90105998659665	5.87616181203218	5.94004608484272	5.84650368155641	5.82385373903711	5.82708406483019	5.82902645800085	6.0221854109423	5.79448819693878	5.85380271155883	5.88539513037005	5.85826771506962	5.82991206967626	5.81659205201664	5.94284281281899	5.81739845878747	5.89223619777776	5.8605885263839	5.87324901271571	5.89150281148148	5.87986752474753	6.01410231189613	5.88961824466612	5.80019476740019	5.87398619927603	5.79968330807835	5.84039848822212	5.82102867299839	5.83840432181589	5.10416201673281	5.9539728927556	5.85461427717999	5.90450285914971	5.79939997608762	5.86870200979585	5.82143216994363	5.8129646046508
1	194831608	194831608	5.9243930292956	5.91539342696032	5.92990473816759	5.92589374000748	5.85583183658163	5.80088944371837	5.81417350234597	5.86639463041588	5.9243354041262	5.90434311274965	5.90105998659665	5.87616181203218	5.94004608484272	5.84650368155641	5.82385373903711	5.82708406483019	5.82902645800085	6.0221854109423	5.79448819693878	5.85380271155883	5.88539513037005	5.85826771506962	5.82991206967626	5.81659205201664	5.94284281281899	5.81739845878747	5.89223619777776	5.8605885263839	5.87324901271571	5.89150281148148	5.87986752474753	6.01410231189613	5.88961824466612	5.80019476740019	5.87398619927603	5.79968330807835	5.84039848822212	5.82102867299839	5.83840432181589	5.10416201673281	5.9539728927556	5.85461427717999	5.90450285914971	5.79939997608762	5.86870200979585	5.82143216994363	5.8129646046508
1	195363758	195363758	5.9243930292956	5.91539342696032	5.92990473816759	5.92589374000748	5.85583183658163	5.80088944371837	5.81417350234597	5.86639463041588	5.9243354041262	5.90434311274965	5.90105998659665	5.87616181203218	5.94004608484272	5.84650368155641	5.82385373903711	5.82708406483019	5.82902645800085	6.0221854109423	5.79448819693878	5.85380271155883	5.88539513037005	5.85826771506962	5.82991206967626	5.81659205201664	5.94284281281899	5.81739845878747	5.89223619777776	5.8605885263839	5.87324901271571	5.89150281148148	5.87986752474753	6.01410231189613	5.88961824466612	5.80019476740019	5.87398619927603	5.79968330807835	5.84039848822212	5.82102867299839	5.83840432181589	5.10416201673281	5.9539728927556	5.85461427717999	5.90450285914971	5.79939997608762	5.86870200979585	5.82143216994363	5.8129646046508
1	195901143	195901143	5.9243930292956	5.91539342696032	5.92990473816759	5.92589374000748	5.85583183658163	5.80088944371837	5.81417350234597	5.86639463041588	5.9243354041262	5.90434311274965	5.90105998659665	5.87616181203218	5.94004608484272	5.84650368155641	5.82385373903711	5.82708406483019	5.82902645800085	6.0221854109423	5.79448819693878	5.85380271155883	5.88539513037005	5.85826771506962	5.82991206967626	5.81659205201664	5.94284281281899	5.81739845878747	5.89223619777776	5.8605885263839	5.87324901271571	5.89150281148148	5.87986752474753	6.01410231189613	5.88961824466612	5.80019476740019	5.87398619927603	5.79968330807835	5.84039848822212	5.82102867299839	5.83840432181589	5.10416201673281	5.9539728927556	5.85461427717999	5.90450285914971	5.79939997608762	5.86870200979585	5.82143216994363	5.8129646046508
1	196436068	196436068	5.9243930292956	5.91539342696032	5.92990473816759	5.92589374000748	5.85583183658163	5.80088944371837	5.81417350234597	5.86639463041588	5.9243354041262	5.90434311274965	5.90105998659665	5.87616181203218	5.94004608484272	5.84650368155641	5.82385373903711	5.82708406483019	5.82902645800085	6.0221854109423	5.79448819693878	5.85380271155883	5.88539513037005	5.85826771506962	5.82991206967626	5.81659205201664	5.94284281281899	5.81739845878747	5.89223619777776	5.8605885263839	5.87324901271571	5.89150281148148	5.87986752474753	6.01410231189613	5.88961824466612	5.80019476740019	5.87398619927603	5.79968330807835	5.84039848822212	5.82102867299839	5.83840432181589	5.72777223116852	5.9539728927556	5.85461427717999	5.90450285914971	5.79939997608762	5.86870200979585	5.82143216994363	5.8129646046508
1	197059186	197059186	5.9243930292956	5.91539342696032	5.92990473816759	5.92589374000748	5.85583183658163	5.80088944371837	5.81417350234597	5.86639463041588	5.9243354041262	5.90434311274965	5.90105998659665	5.87616181203218	5.94004608484272	5.84650368155641	5.82385373903711	5.82708406483019	5.82902645800085	6.0221854109423	5.79448819693878	5.85380271155883	5.88539513037005	5.85826771506962	5.82991206967626	5.81659205201664	5.94284281281899	5.81739845878747	5.89223619777776	5.8605885263839	5.87324901271571	5.89150281148148	5.87986752474753	6.01410231189613	5.88961824466612	5.80019476740019	5.87398619927603	5.79968330807835	5.84039848822212	5.82102867299839	5.83840432181589	5.72777223116852	5.9539728927556	5.85461427717999	5.90450285914971	5.79939997608762	5.86870200979585	5.82143216994363	5.8129646046508
1	197589627	197589627	5.9243930292956	5.91539342696032	5.92990473816759	5.92589374000748	5.85583183658163	5.80088944371837	5.81417350234597	5.86639463041588	5.9243354041262	5.90434311274965	5.90105998659665	5.87616181203218	5.94004608484272	5.84650368155641	5.82385373903711	5.82708406483019	5.82902645800085	6.0221854109423	5.79448819693878	5.85380271155883	5.88539513037005	5.85826771506962	5.82991206967626	5.81659205201664	5.94284281281899	5.81739845878747	5.89223619777776	5.8605885263839	5.87324901271571	5.89150281148148	5.87986752474753	6.01410231189613	5.88961824466612	5.80019476740019	5.87398619927603	5.79968330807835	5.84039848822212	5.82102867299839	5.83840432181589	5.72777223116852	5.9539728927556	5.85461427717999	5.90450285914971	5.79939997608762	5.86870200979585	5.82143216994363	5.8129646046508
1	198141751	198141751	5.9243930292956	5.91539342696032	5.92990473816759	5.92589374000748	5.85583183658163	5.80088944371837	5.81417350234597	5.86639463041588	5.9243354041262	5.90434311274965	5.90105998659665	5.87616181203218	5.94004608484272	5.84650368155641	5.82385373903711	5.82708406483019	5.82902645800085	6.0221854109423	5.79448819693878	5.85380271155883	5.88539513037005	5.85826771506962	5.82991206967626	5.81659205201664	5.94284281281899	5.81739845878747	5.89223619777776	5.8605885263839	5.87324901271571	5.89150281148148	5.87986752474753	6.01410231189613	5.88961824466612	5.80019476740019	5.87398619927603	5.79968330807835	5.84039848822212	5.82102867299839	5.83840432181589	5.72777223116852	5.9539728927556	5.85461427717999	5.90450285914971	5.79939997608762	5.86870200979585	5.82143216994363	5.8129646046508
1	198670535	198670535	5.9243930292956	5.91539342696032	5.92990473816759	5.92589374000748	5.85583183658163	5.80088944371837	5.81417350234597	5.86639463041588	5.9243354041262	5.90434311274965	5.90105998659665	5.87616181203218	5.94004608484272	5.84650368155641	5.82385373903711	5.82708406483019	5.82902645800085	6.0221854109423	5.79448819693878	5.85380271155883	5.88539513037005	5.85826771506962	5.82991206967626	5.81659205201664	5.94284281281899	5.81739845878747	5.89223619777776	5.8605885263839	5.87324901271571	5.89150281148148	5.87986752474753	6.01410231189613	5.88961824466612	5.80019476740019	5.87398619927603	5.79968330807835	5.84039848822212	5.82102867299839	5.83840432181589	5.72777223116852	5.9539728927556	5.85461427717999	5.90450285914971	5.79939997608762	5.86870200979585	5.82143216994363	5.8129646046508
1	199194224	199194224	5.9243930292956	5.91539342696032	5.92990473816759	5.92589374000748	5.85583183658163	5.80088944371837	5.81417350234597	5.86639463041588	5.9243354041262	5.90434311274965	5.90105998659665	5.87616181203218	5.94004608484272	5.84650368155641	5.82385373903711	5.82708406483019	5.82902645800085	6.0221854109423	5.79448819693878	5.85380271155883	5.88539513037005	5.85826771506962	5.82991206967626	5.81659205201664	5.94284281281899	5.81739845878747	5.89223619777776	5.8605885263839	5.87324901271571	5.89150281148148	5.87986752474753	6.01410231189613	5.88961824466612	5.80019476740019	5.87398619927603	5.79968330807835	5.84039848822212	5.82102867299839	5.83840432181589	5.72777223116852	5.9539728927556	5.85461427717999	5.90450285914971	5.79939997608762	5.86870200979585	5.82143216994363	5.8129646046508
1	199737268	199737268	5.9243930292956	5.91539342696032	5.92990473816759	5.92589374000748	5.85583183658163	5.80088944371837	5.81417350234597	5.86639463041588	5.9243354041262	5.90434311274965	5.90105998659665	5.87616181203218	5.94004608484272	5.84650368155641	5.82385373903711	5.82708406483019	5.82902645800085	6.0221854109423	5.79448819693878	5.85380271155883	5.88539513037005	5.85826771506962	5.82991206967626	5.81659205201664	5.94284281281899	5.81739845878747	5.89223619777776	5.8605885263839	5.87324901271571	5.89150281148148	5.87986752474753	6.01410231189613	5.88961824466612	5.80019476740019	5.87398619927603	5.79968330807835	5.84039848822212	5.82102867299839	5.83840432181589	5.72777223116852	5.9539728927556	5.85461427717999	5.90450285914971	5.79939997608762	5.86870200979585	5.82143216994363	5.8129646046508
1	200303053	200303053	5.9243930292956	5.91539342696032	5.92990473816759	5.92589374000748	5.85583183658163	5.80088944371837	5.81417350234597	5.86639463041588	5.9243354041262	5.90434311274965	5.90105998659665	5.87616181203218	5.94004608484272	5.84650368155641	5.82385373903711	5.82708406483019	5.82902645800085	6.0221854109423	5.79448819693878	5.85380271155883	5.88539513037005	5.85826771506962	5.82991206967626	5.81659205201664	5.94284281281899	5.81739845878747	5.89223619777776	5.8605885263839	5.87324901271571	5.89150281148148	5.87986752474753	6.01410231189613	5.88961824466612	5.80019476740019	5.87398619927603	5.79968330807835	5.84039848822212	5.82102867299839	5.83840432181589	5.72777223116852	5.9539728927556	5.85461427717999	5.90450285914971	5.79939997608762	5.86870200979585	5.82143216994363	5.8129646046508
1	200867375	200867375	5.9243930292956	5.91539342696032	5.92990473816759	5.92589374000748	5.85583183658163	5.80088944371837	5.81417350234597	5.86639463041588	5.9243354041262	5.90434311274965	5.90105998659665	5.87616181203218	5.94004608484272	5.84650368155641	5.82385373903711	5.82708406483019	5.82902645800085	6.0221854109423	5.79448819693878	5.85380271155883	5.88539513037005	5.85826771506962	5.82991206967626	5.81659205201664	5.94284281281899	5.81739845878747	5.89223619777776	5.8605885263839	5.87324901271571	5.89150281148148	5.87986752474753	6.01410231189613	5.88961824466612	5.80019476740019	5.87398619927603	5.79968330807835	5.84039848822212	5.82102867299839	5.83840432181589	5.72777223116852	5.9539728927556	5.85461427717999	5.90450285914971	5.79939997608762	5.86870200979585	5.82143216994363	5.8129646046508
1	201400507	201400507	5.9243930292956	5.91539342696032	5.92990473816759	5.92589374000748	5.85583183658163	5.80088944371837	5.81417350234597	5.86639463041588	5.9243354041262	5.90434311274965	5.90105998659665	5.87616181203218	5.94004608484272	5.84650368155641	5.82385373903711	5.82708406483019	5.82902645800085	6.0221854109423	5.79448819693878	5.85380271155883	5.88539513037005	5.85826771506962	5.82991206967626	5.81659205201664	5.94284281281899	5.81739845878747	5.89223619777776	5.8605885263839	5.87324901271571	5.89150281148148	5.87986752474753	6.01410231189613	5.88961824466612	5.80019476740019	5.87398619927603	5.79968330807835	5.84039848822212	5.82102867299839	5.83840432181589	5.72777223116852	5.9539728927556	5.85461427717999	5.90450285914971	5.79939997608762	5.86870200979585	5.82143216994363	5.8129646046508
1	201949533	201949533	5.9243930292956	5.91539342696032	5.92990473816759	5.92589374000748	5.85583183658163	5.80088944371837	5.81417350234597	5.86639463041588	5.9243354041262	5.90434311274965	5.90105998659665	5.87616181203218	5.94004608484272	5.84650368155641	5.82385373903711	5.82708406483019	5.82902645800085	6.0221854109423	5.79448819693878	5.85380271155883	5.88539513037005	5.85826771506962	5.82991206967626	5.81659205201664	5.94284281281899	5.81739845878747	5.89223619777776	5.8605885263839	5.87324901271571	5.89150281148148	5.87986752474753	6.01410231189613	5.88961824466612	5.80019476740019	5.87398619927603	5.79968330807835	5.84039848822212	5.82102867299839	5.83840432181589	5.72777223116852	5.9539728927556	5.85461427717999	5.90450285914971	5.79939997608762	5.86870200979585	5.82143216994363	5.8129646046508
1	202584523	202584523	5.9243930292956	5.91539342696032	5.92990473816759	5.92589374000748	5.85583183658163	5.80088944371837	5.81417350234597	5.86639463041588	5.9243354041262	5.90434311274965	5.90105998659665	5.87616181203218	5.94004608484272	5.84650368155641	5.82385373903711	5.82708406483019	5.82902645800085	6.0221854109423	5.79448819693878	5.85380271155883	5.88539513037005	5.85826771506962	5.82991206967626	5.81659205201664	5.94284281281899	5.81739845878747	5.89223619777776	5.8605885263839	5.87324901271571	5.89150281148148	5.87986752474753	6.01410231189613	5.88961824466612	5.80019476740019	5.87398619927603	5.79968330807835	5.84039848822212	5.82102867299839	5.83840432181589	5.72777223116852	5.9539728927556	5.85461427717999	5.90450285914971	5.79939997608762	5.86870200979585	5.82143216994363	5.8129646046508
1	203140598	203140598	5.9243930292956	5.91539342696032	5.92990473816759	5.92589374000748	5.85583183658163	5.80088944371837	5.81417350234597	5.86639463041588	5.9243354041262	5.90434311274965	5.90105998659665	5.87616181203218	5.94004608484272	5.84650368155641	5.82385373903711	5.82708406483019	5.82902645800085	6.0221854109423	5.79448819693878	5.85380271155883	5.88539513037005	5.85826771506962	5.82991206967626	5.81659205201664	5.94284281281899	5.81739845878747	5.89223619777776	5.8605885263839	5.87324901271571	5.89150281148148	5.87986752474753	6.01410231189613	5.88961824466612	5.80019476740019	5.87398619927603	5.79968330807835	5.84039848822212	5.82102867299839	5.83840432181589	5.72777223116852	5.9539728927556	5.85461427717999	5.90450285914971	5.79939997608762	5.86870200979585	5.82143216994363	5.8129646046508
1	203696988	203696988	5.9243930292956	5.91539342696032	5.92990473816759	5.92589374000748	5.85583183658163	5.80088944371837	5.81417350234597	5.86639463041588	5.9243354041262	5.90434311274965	5.90105998659665	5.87616181203218	5.94004608484272	5.84650368155641	5.82385373903711	5.82708406483019	5.82902645800085	6.0221854109423	5.79448819693878	5.85380271155883	5.88539513037005	5.85826771506962	5.82991206967626	5.81659205201664	5.94284281281899	5.81739845878747	5.89223619777776	5.8605885263839	5.87324901271571	5.89150281148148	5.87986752474753	6.01410231189613	5.88961824466612	5.80019476740019	5.87398619927603	5.79968330807835	5.84039848822212	5.82102867299839	5.83840432181589	5.72777223116852	5.9539728927556	5.85461427717999	5.90450285914971	5.79939997608762	5.86870200979585	5.82143216994363	5.8129646046508
1	204271279	204271279	5.9243930292956	5.91539342696032	5.92990473816759	5.92589374000748	5.85583183658163	5.80088944371837	5.81417350234597	5.86639463041588	5.9243354041262	5.90434311274965	5.90105998659665	5.87616181203218	5.94004608484272	5.84650368155641	5.82385373903711	5.82708406483019	5.82902645800085	6.0221854109423	5.79448819693878	5.85380271155883	5.88539513037005	5.85826771506962	5.82991206967626	5.81659205201664	5.94284281281899	5.81739845878747	5.89223619777776	5.8605885263839	5.87324901271571	5.89150281148148	5.87986752474753	6.01410231189613	5.88961824466612	5.80019476740019	5.87398619927603	5.79968330807835	5.84039848822212	5.82102867299839	5.83840432181589	5.72777223116852	5.9539728927556	5.85461427717999	5.90450285914971	5.79939997608762	5.86870200979585	5.82143216994363	5.8129646046508
1	204806017	204806017	5.9243930292956	5.91539342696032	5.92990473816759	5.92589374000748	5.85583183658163	5.80088944371837	5.81417350234597	5.86639463041588	5.9243354041262	5.90434311274965	5.90105998659665	5.87616181203218	5.94004608484272	5.84650368155641	5.82385373903711	5.82708406483019	5.82902645800085	6.0221854109423	5.79448819693878	5.85380271155883	5.88539513037005	5.85826771506962	5.82991206967626	5.81659205201664	5.94284281281899	5.81739845878747	5.89223619777776	5.8605885263839	5.87324901271571	5.89150281148148	5.87986752474753	6.01410231189613	5.88961824466612	5.80019476740019	5.87398619927603	5.79968330807835	5.84039848822212	5.82102867299839	5.83840432181589	5.72777223116852	5.9539728927556	5.85461427717999	5.90450285914971	5.79939997608762	5.86870200979585	5.82143216994363	5.8129646046508
1	205348127	205348127	5.9243930292956	5.91539342696032	5.92990473816759	5.92589374000748	5.85583183658163	5.80088944371837	5.81417350234597	5.86639463041588	5.9243354041262	5.90434311274965	5.90105998659665	5.87616181203218	5.94004608484272	5.84650368155641	5.82385373903711	5.82708406483019	5.82902645800085	6.0221854109423	5.79448819693878	5.85380271155883	5.88539513037005	5.85826771506962	5.82991206967626	5.81659205201664	5.94284281281899	5.81739845878747	5.89223619777776	5.8605885263839	5.87324901271571	5.89150281148148	5.87986752474753	6.01410231189613	5.88961824466612	5.80019476740019	5.87398619927603	5.79968330807835	5.84039848822212	5.82102867299839	5.83840432181589	5.72777223116852	5.9539728927556	5.85461427717999	5.90450285914971	5.79939997608762	5.86870200979585	5.82143216994363	5.8129646046508
1	205915792	205915792	5.9243930292956	5.91539342696032	5.92990473816759	5.92589374000748	5.85583183658163	5.80088944371837	5.81417350234597	5.86639463041588	5.9243354041262	5.90434311274965	5.90105998659665	5.87616181203218	5.94004608484272	5.84650368155641	5.82385373903711	5.82708406483019	5.82902645800085	6.0221854109423	5.79448819693878	5.85380271155883	5.88539513037005	5.85826771506962	5.82991206967626	5.81659205201664	5.94284281281899	5.81739845878747	5.89223619777776	5.8605885263839	5.87324901271571	5.89150281148148	5.87986752474753	6.01410231189613	5.88961824466612	5.80019476740019	5.87398619927603	5.79968330807835	5.84039848822212	5.82102867299839	5.83840432181589	5.72777223116852	5.9539728927556	5.85461427717999	5.90450285914971	5.79939997608762	5.86870200979585	5.82143216994363	5.8129646046508
1	206941459	206941459	5.9243930292956	5.91539342696032	5.92990473816759	5.92589374000748	5.85583183658163	5.80088944371837	5.81417350234597	5.86639463041588	5.9243354041262	5.90434311274965	5.90105998659665	5.87616181203218	5.94004608484272	5.84650368155641	5.82385373903711	5.82708406483019	5.82902645800085	6.0221854109423	5.79448819693878	5.85380271155883	5.88539513037005	5.85826771506962	5.82991206967626	5.81659205201664	5.94284281281899	5.81739845878747	5.89223619777776	5.8605885263839	5.87324901271571	5.89150281148148	5.87986752474753	6.01410231189613	5.88961824466612	5.80019476740019	5.87398619927603	5.79968330807835	5.84039848822212	5.82102867299839	5.83840432181589	5.72777223116852	5.9539728927556	5.85461427717999	5.90450285914971	5.79939997608762	5.86870200979585	5.82143216994363	5.8129646046508
1	207480087	207480087	5.9243930292956	5.91539342696032	5.92990473816759	5.92589374000748	5.85583183658163	5.80088944371837	5.81417350234597	5.86639463041588	5.9243354041262	5.90434311274965	5.90105998659665	5.87616181203218	5.94004608484272	5.84650368155641	5.82385373903711	5.82708406483019	5.82902645800085	6.0221854109423	5.79448819693878	5.85380271155883	5.88539513037005	5.85826771506962	5.82991206967626	5.81659205201664	5.94284281281899	5.81739845878747	5.89223619777776	5.8605885263839	5.87324901271571	5.89150281148148	5.87986752474753	6.01410231189613	5.88961824466612	5.80019476740019	5.87398619927603	5.79968330807835	5.84039848822212	5.82102867299839	5.83840432181589	5.72777223116852	5.9539728927556	5.85461427717999	5.90450285914971	5.79939997608762	5.86870200979585	5.82143216994363	5.8129646046508
1	208090090	208090090	5.9243930292956	5.91539342696032	5.92990473816759	5.92589374000748	5.85583183658163	5.80088944371837	5.81417350234597	5.86639463041588	5.9243354041262	5.90434311274965	5.90105998659665	5.87616181203218	5.94004608484272	5.84650368155641	5.82385373903711	5.82708406483019	5.82902645800085	6.0221854109423	5.79448819693878	5.85380271155883	5.88539513037005	5.85826771506962	5.82991206967626	5.81659205201664	5.94284281281899	5.81739845878747	5.89223619777776	5.8605885263839	5.87324901271571	5.89150281148148	5.87986752474753	6.01410231189613	5.88961824466612	5.80019476740019	5.87398619927603	5.79968330807835	5.84039848822212	5.82102867299839	5.83840432181589	5.72777223116852	5.9539728927556	5.85461427717999	5.90450285914971	5.79939997608762	5.86870200979585	5.82143216994363	5.8129646046508
1	208603812	208603812	5.9243930292956	5.91539342696032	5.92990473816759	5.92589374000748	5.85583183658163	5.80088944371837	5.81417350234597	5.86639463041588	5.9243354041262	5.90434311274965	5.90105998659665	5.87616181203218	5.94004608484272	5.84650368155641	5.82385373903711	5.82708406483019	5.82902645800085	6.0221854109423	5.79448819693878	5.85380271155883	5.88539513037005	5.85826771506962	5.82991206967626	5.81659205201664	5.94284281281899	5.81739845878747	5.89223619777776	5.8605885263839	5.87324901271571	5.89150281148148	5.87986752474753	6.01410231189613	5.88961824466612	5.80019476740019	5.87398619927603	5.79968330807835	5.84039848822212	5.82102867299839	5.83840432181589	5.72777223116852	5.9539728927556	5.85461427717999	5.90450285914971	5.79939997608762	5.86870200979585	5.82143216994363	5.8129646046508
1	209136854	209136854	5.9243930292956	5.91539342696032	5.92990473816759	5.92589374000748	5.85583183658163	5.80088944371837	5.81417350234597	5.86639463041588	5.9243354041262	5.90434311274965	5.90105998659665	5.87616181203218	5.94004608484272	5.84650368155641	5.82385373903711	5.82708406483019	5.82902645800085	6.0221854109423	5.79448819693878	5.85380271155883	5.88539513037005	5.85826771506962	5.82991206967626	5.81659205201664	5.94284281281899	5.81739845878747	5.89223619777776	5.8605885263839	5.87324901271571	5.89150281148148	5.87986752474753	6.01410231189613	5.88961824466612	5.80019476740019	5.87398619927603	5.79968330807835	5.84039848822212	5.82102867299839	5.83840432181589	5.72777223116852	5.9539728927556	5.85461427717999	5.90450285914971	5.79939997608762	5.86870200979585	5.82143216994363	5.8129646046508
1	209675409	209675409	5.9243930292956	5.91539342696032	5.92990473816759	5.92589374000748	5.85583183658163	5.80088944371837	5.81417350234597	5.86639463041588	5.9243354041262	5.90434311274965	5.90105998659665	5.87616181203218	5.94004608484272	5.84650368155641	5.82385373903711	5.82708406483019	5.82902645800085	6.0221854109423	5.79448819693878	5.85380271155883	5.88539513037005	5.85826771506962	5.82991206967626	5.81659205201664	5.94284281281899	5.81739845878747	5.89223619777776	5.8605885263839	5.87324901271571	5.89150281148148	5.87986752474753	6.01410231189613	5.88961824466612	5.80019476740019	5.87398619927603	5.79968330807835	5.84039848822212	5.82102867299839	5.83840432181589	5.72777223116852	5.9539728927556	5.85461427717999	5.90450285914971	5.79939997608762	5.86870200979585	5.82143216994363	5.8129646046508
1	210209516	210209516	5.9243930292956	5.91539342696032	5.92990473816759	5.92589374000748	5.85583183658163	5.80088944371837	5.81417350234597	5.86639463041588	5.9243354041262	5.90434311274965	5.90105998659665	5.87616181203218	5.94004608484272	5.84650368155641	5.82385373903711	5.82708406483019	5.82902645800085	6.0221854109423	5.79448819693878	5.85380271155883	5.88539513037005	5.85826771506962	5.82991206967626	5.81659205201664	5.94284281281899	5.81739845878747	5.89223619777776	5.8605885263839	5.87324901271571	5.89150281148148	5.87986752474753	6.01410231189613	5.88961824466612	5.80019476740019	5.87398619927603	5.79968330807835	5.84039848822212	5.82102867299839	5.83840432181589	5.72777223116852	5.9539728927556	5.85461427717999	5.90450285914971	5.79939997608762	5.86870200979585	5.82143216994363	5.8129646046508
1	210753871	210753871	5.9243930292956	5.91539342696032	5.92990473816759	5.92589374000748	5.85583183658163	5.80088944371837	5.81417350234597	5.86639463041588	5.9243354041262	5.90434311274965	5.90105998659665	5.87616181203218	5.94004608484272	5.84650368155641	5.82385373903711	5.82708406483019	5.82902645800085	6.0221854109423	5.79448819693878	5.85380271155883	5.88539513037005	5.85826771506962	5.82991206967626	5.81659205201664	5.94284281281899	5.81739845878747	5.89223619777776	5.8605885263839	5.87324901271571	5.89150281148148	5.87986752474753	6.01410231189613	5.88961824466612	5.80019476740019	5.87398619927603	5.79968330807835	5.84039848822212	5.82102867299839	5.83840432181589	5.72777223116852	5.9539728927556	5.85461427717999	5.90450285914971	5.79939997608762	5.86870200979585	5.82143216994363	5.8129646046508
1	211323557	211323557	5.9243930292956	5.91539342696032	5.92990473816759	5.92589374000748	5.85583183658163	5.80088944371837	5.81417350234597	5.86639463041588	5.9243354041262	5.90434311274965	5.90105998659665	5.87616181203218	5.94004608484272	5.84650368155641	5.82385373903711	5.82708406483019	5.82902645800085	6.0221854109423	5.79448819693878	5.85380271155883	5.88539513037005	5.85826771506962	5.82991206967626	5.81659205201664	5.94284281281899	5.81739845878747	5.89223619777776	5.8605885263839	5.87324901271571	5.89150281148148	5.87986752474753	6.01410231189613	5.88961824466612	5.80019476740019	5.87398619927603	5.79968330807835	5.84039848822212	5.82102867299839	5.83840432181589	5.72777223116852	5.9539728927556	5.85461427717999	5.90450285914971	5.79939997608762	5.86870200979585	5.82143216994363	5.8129646046508
1	211903097	211903097	5.9243930292956	5.91539342696032	5.92990473816759	5.92589374000748	5.85583183658163	5.80088944371837	5.81417350234597	5.86639463041588	5.9243354041262	5.90434311274965	5.90105998659665	5.87616181203218	5.94004608484272	5.84650368155641	5.82385373903711	5.82708406483019	5.82902645800085	6.0221854109423	5.79448819693878	5.85380271155883	5.88539513037005	5.85826771506962	5.82991206967626	5.81659205201664	5.94284281281899	5.81739845878747	5.89223619777776	5.8605885263839	5.87324901271571	5.89150281148148	5.87986752474753	6.01410231189613	5.88961824466612	5.80019476740019	5.87398619927603	5.79968330807835	5.84039848822212	5.82102867299839	5.83840432181589	5.72777223116852	5.9539728927556	5.85461427717999	5.90450285914971	5.79939997608762	5.86870200979585	5.82143216994363	5.8129646046508
1	212462719	212462719	5.9243930292956	5.91539342696032	5.92990473816759	5.92589374000748	5.85583183658163	5.80088944371837	5.81417350234597	5.86639463041588	5.9243354041262	5.90434311274965	5.90105998659665	5.87616181203218	5.94004608484272	5.84650368155641	5.82385373903711	5.82708406483019	5.82902645800085	6.0221854109423	5.79448819693878	5.85380271155883	5.88539513037005	5.85826771506962	5.82991206967626	5.81659205201664	5.94284281281899	5.81739845878747	5.89223619777776	5.8605885263839	5.87324901271571	5.89150281148148	5.87986752474753	6.01410231189613	5.88961824466612	5.80019476740019	5.87398619927603	5.79968330807835	5.84039848822212	5.82102867299839	5.83840432181589	5.72777223116852	5.9539728927556	5.85461427717999	5.90450285914971	5.79939997608762	5.86870200979585	5.82143216994363	5.8129646046508
1	213030587	213030587	5.9243930292956	5.91539342696032	5.92990473816759	5.92589374000748	5.85583183658163	5.80088944371837	5.81417350234597	5.86639463041588	5.9243354041262	5.90434311274965	5.90105998659665	5.87616181203218	5.94004608484272	5.84650368155641	5.82385373903711	5.82708406483019	5.82902645800085	6.0221854109423	5.79448819693878	5.85380271155883	5.88539513037005	5.85826771506962	5.82991206967626	5.81659205201664	5.94284281281899	5.81739845878747	5.89223619777776	5.8605885263839	5.87324901271571	5.89150281148148	5.87986752474753	6.01410231189613	5.88961824466612	5.80019476740019	5.87398619927603	5.79968330807835	5.84039848822212	5.82102867299839	5.83840432181589	5.72777223116852	5.9539728927556	5.85461427717999	5.90450285914971	5.79939997608762	5.86870200979585	5.82143216994363	5.8129646046508
1	213593663	213593663	5.9243930292956	5.91539342696032	5.92990473816759	5.92589374000748	5.85583183658163	5.80088944371837	5.81417350234597	5.86639463041588	5.9243354041262	5.90434311274965	5.90105998659665	5.87616181203218	5.94004608484272	5.84650368155641	5.82385373903711	5.82708406483019	5.82902645800085	6.0221854109423	5.79448819693878	5.85380271155883	5.88539513037005	5.85826771506962	5.82991206967626	5.81659205201664	5.94284281281899	5.81739845878747	5.89223619777776	5.8605885263839	5.87324901271571	5.89150281148148	5.87986752474753	6.01410231189613	5.88961824466612	5.80019476740019	5.87398619927603	5.79968330807835	5.84039848822212	5.82102867299839	5.83840432181589	5.72777223116852	5.9539728927556	5.85461427717999	5.90450285914971	5.79939997608762	5.86870200979585	5.82143216994363	5.8129646046508
1	214127585	214127585	5.9243930292956	5.91539342696032	5.92990473816759	5.92589374000748	5.85583183658163	5.80088944371837	5.81417350234597	5.86639463041588	5.9243354041262	5.90434311274965	5.90105998659665	5.87616181203218	5.94004608484272	5.84650368155641	5.82385373903711	5.82708406483019	5.82902645800085	6.0221854109423	5.79448819693878	5.85380271155883	5.88539513037005	5.85826771506962	5.82991206967626	5.81659205201664	5.94284281281899	5.81739845878747	5.89223619777776	5.8605885263839	5.87324901271571	5.89150281148148	5.87986752474753	6.01410231189613	5.88961824466612	5.80019476740019	5.87398619927603	5.79968330807835	5.84039848822212	5.82102867299839	5.83840432181589	5.72777223116852	5.9539728927556	5.85461427717999	5.90450285914971	5.79939997608762	5.86870200979585	5.82143216994363	5.8129646046508
1	214652073	214652073	5.9243930292956	5.91539342696032	5.92990473816759	5.92589374000748	5.85583183658163	5.80088944371837	5.81417350234597	5.86639463041588	5.9243354041262	5.90434311274965	5.90105998659665	5.87616181203218	5.94004608484272	5.84650368155641	5.82385373903711	5.82708406483019	5.82902645800085	6.0221854109423	5.79448819693878	5.85380271155883	5.88539513037005	5.85826771506962	5.82991206967626	5.81659205201664	5.94284281281899	5.81739845878747	5.89223619777776	5.8605885263839	5.87324901271571	5.89150281148148	5.87986752474753	6.01410231189613	5.88961824466612	5.80019476740019	5.87398619927603	5.79968330807835	5.84039848822212	5.82102867299839	5.83840432181589	5.72777223116852	5.9539728927556	5.85461427717999	5.90450285914971	5.79939997608762	5.86870200979585	5.82143216994363	5.8129646046508
1	215199454	215199454	5.9243930292956	5.91539342696032	5.92990473816759	5.92589374000748	5.85583183658163	5.80088944371837	5.81417350234597	5.86639463041588	5.9243354041262	5.90434311274965	5.90105998659665	5.87616181203218	5.94004608484272	5.84650368155641	5.82385373903711	5.82708406483019	5.82902645800085	6.0221854109423	5.79448819693878	5.85380271155883	5.88539513037005	5.85826771506962	5.82991206967626	5.81659205201664	5.94284281281899	5.81739845878747	5.89223619777776	5.8605885263839	5.87324901271571	5.89150281148148	5.87986752474753	6.01410231189613	5.88961824466612	5.80019476740019	5.87398619927603	5.79968330807835	5.84039848822212	5.82102867299839	5.83840432181589	5.72777223116852	5.9539728927556	5.85461427717999	5.90450285914971	5.79939997608762	5.86870200979585	5.82143216994363	5.8129646046508
1	215740043	215740043	5.9243930292956	5.91539342696032	5.92990473816759	5.92589374000748	5.85583183658163	5.80088944371837	5.81417350234597	5.86639463041588	5.9243354041262	5.90434311274965	5.90105998659665	5.87616181203218	5.94004608484272	5.84650368155641	5.82385373903711	5.82708406483019	5.82902645800085	6.0221854109423	5.79448819693878	5.85380271155883	5.88539513037005	5.85826771506962	5.82991206967626	5.81659205201664	5.94284281281899	5.81739845878747	5.89223619777776	5.8605885263839	5.87324901271571	5.89150281148148	5.87986752474753	6.01410231189613	5.88961824466612	5.80019476740019	5.87398619927603	5.79968330807835	5.84039848822212	5.82102867299839	5.83840432181589	5.72777223116852	5.9539728927556	5.85461427717999	5.90450285914971	5.79939997608762	5.86870200979585	5.82143216994363	5.8129646046508
1	216273765	216273765	5.9243930292956	5.91539342696032	5.92990473816759	5.92589374000748	5.85583183658163	5.80088944371837	5.81417350234597	5.86639463041588	5.9243354041262	5.90434311274965	5.90105998659665	5.87616181203218	5.94004608484272	5.84650368155641	5.82385373903711	5.82708406483019	5.82902645800085	6.0221854109423	5.79448819693878	5.85380271155883	5.88539513037005	5.85826771506962	5.82991206967626	5.81659205201664	5.94284281281899	5.81739845878747	5.89223619777776	5.8605885263839	5.87324901271571	5.89150281148148	5.87986752474753	6.01410231189613	5.88961824466612	5.80019476740019	5.87398619927603	5.79968330807835	5.84039848822212	5.82102867299839	5.83840432181589	5.72777223116852	5.9539728927556	5.85461427717999	5.90450285914971	5.79939997608762	5.86870200979585	5.82143216994363	5.8129646046508
1	216801060	216801060	5.9243930292956	5.91539342696032	5.92990473816759	5.92589374000748	5.85583183658163	5.80088944371837	5.81417350234597	5.86639463041588	5.9243354041262	5.90434311274965	5.90105998659665	5.87616181203218	5.94004608484272	5.84650368155641	5.82385373903711	5.82708406483019	5.82902645800085	6.0221854109423	5.79448819693878	5.85380271155883	5.88539513037005	5.85826771506962	5.82991206967626	5.81659205201664	5.94284281281899	5.81739845878747	5.89223619777776	5.8605885263839	5.87324901271571	5.89150281148148	5.87986752474753	6.01410231189613	5.88961824466612	5.80019476740019	5.87398619927603	5.79968330807835	5.84039848822212	5.82102867299839	5.83840432181589	5.72777223116852	5.9539728927556	5.85461427717999	5.90450285914971	5.79939997608762	5.86870200979585	5.82143216994363	5.8129646046508
1	217315246	217315246	5.9243930292956	5.91539342696032	5.92990473816759	5.92589374000748	5.85583183658163	5.80088944371837	5.81417350234597	5.86639463041588	5.9243354041262	5.90434311274965	5.90105998659665	5.87616181203218	5.94004608484272	5.84650368155641	5.82385373903711	5.82708406483019	5.82902645800085	6.0221854109423	5.79448819693878	5.85380271155883	5.88539513037005	5.85826771506962	5.82991206967626	5.81659205201664	5.94284281281899	5.81739845878747	5.89223619777776	5.8605885263839	5.87324901271571	5.89150281148148	5.87986752474753	6.01410231189613	5.88961824466612	5.80019476740019	5.87398619927603	5.79968330807835	5.84039848822212	5.82102867299839	5.83840432181589	5.72777223116852	5.9539728927556	5.85461427717999	5.90450285914971	5.79939997608762	5.86870200979585	5.82143216994363	5.8129646046508
1	217851577	217851577	5.9243930292956	5.91539342696032	5.92990473816759	5.92589374000748	5.85583183658163	5.80088944371837	5.81417350234597	5.86639463041588	5.9243354041262	5.90434311274965	5.90105998659665	5.87616181203218	5.94004608484272	5.84650368155641	5.82385373903711	5.82708406483019	5.82902645800085	6.0221854109423	5.79448819693878	5.85380271155883	5.88539513037005	5.85826771506962	5.82991206967626	5.81659205201664	5.94284281281899	5.81739845878747	5.89223619777776	5.8605885263839	5.87324901271571	5.89150281148148	5.87986752474753	6.01410231189613	5.88961824466612	5.80019476740019	5.87398619927603	5.79968330807835	5.84039848822212	5.82102867299839	5.83840432181589	5.72777223116852	5.9539728927556	5.85461427717999	5.90450285914971	5.79939997608762	5.86870200979585	5.82143216994363	5.8129646046508
1	218390083	218390083	5.9243930292956	5.91539342696032	5.92990473816759	5.92589374000748	5.85583183658163	5.80088944371837	5.81417350234597	5.86639463041588	5.9243354041262	5.90434311274965	5.90105998659665	5.87616181203218	5.94004608484272	5.84650368155641	5.82385373903711	5.82708406483019	5.82902645800085	6.0221854109423	5.79448819693878	5.85380271155883	5.88539513037005	5.85826771506962	5.82991206967626	5.81659205201664	5.94284281281899	5.81739845878747	5.89223619777776	5.8605885263839	5.87324901271571	5.89150281148148	5.87986752474753	6.01410231189613	5.88961824466612	5.80019476740019	5.87398619927603	5.79968330807835	5.84039848822212	5.82102867299839	5.83840432181589	5.72777223116852	5.9539728927556	5.85461427717999	5.90450285914971	5.79939997608762	5.86870200979585	5.82143216994363	5.8129646046508
1	218933669	218933669	5.9243930292956	5.91539342696032	5.92990473816759	5.92589374000748	5.85583183658163	5.80088944371837	5.81417350234597	5.86639463041588	5.9243354041262	5.90434311274965	5.90105998659665	5.87616181203218	5.94004608484272	5.84650368155641	5.82385373903711	5.82708406483019	5.82902645800085	6.0221854109423	5.79448819693878	5.85380271155883	5.88539513037005	5.85826771506962	5.82991206967626	5.81659205201664	5.94284281281899	5.81739845878747	5.89223619777776	5.8605885263839	5.87324901271571	5.89150281148148	5.87986752474753	6.01410231189613	5.88961824466612	5.80019476740019	5.87398619927603	5.79968330807835	5.84039848822212	5.82102867299839	5.83840432181589	5.72777223116852	5.9539728927556	5.85461427717999	5.90450285914971	5.79939997608762	5.86870200979585	5.82143216994363	5.8129646046508
1	219457932	219457932	5.9243930292956	5.91539342696032	5.92990473816759	5.92589374000748	5.85583183658163	5.80088944371837	5.81417350234597	5.86639463041588	5.9243354041262	5.90434311274965	5.90105998659665	5.87616181203218	5.94004608484272	5.84650368155641	5.82385373903711	5.82708406483019	5.82902645800085	6.0221854109423	5.79448819693878	5.85380271155883	5.88539513037005	5.85826771506962	5.82991206967626	5.81659205201664	5.94284281281899	5.81739845878747	5.89223619777776	5.8605885263839	5.87324901271571	5.89150281148148	5.87986752474753	6.01410231189613	5.88961824466612	5.80019476740019	5.87398619927603	5.79968330807835	5.84039848822212	5.82102867299839	5.83840432181589	5.72777223116852	5.9539728927556	5.85461427717999	5.90450285914971	5.79939997608762	5.86870200979585	5.82143216994363	5.8129646046508
1	220007585	220007585	5.9243930292956	5.91539342696032	5.92990473816759	5.92589374000748	5.85583183658163	5.80088944371837	5.81417350234597	5.86639463041588	5.9243354041262	5.90434311274965	5.90105998659665	5.87616181203218	5.94004608484272	5.84650368155641	5.82385373903711	5.82708406483019	5.82902645800085	6.0221854109423	5.79448819693878	5.85380271155883	5.88539513037005	5.85826771506962	5.82991206967626	5.81659205201664	5.94284281281899	5.81739845878747	5.89223619777776	5.8605885263839	5.87324901271571	5.89150281148148	5.87986752474753	6.01410231189613	5.88961824466612	5.80019476740019	5.87398619927603	5.79968330807835	5.84039848822212	5.82102867299839	5.83840432181589	5.72777223116852	5.9539728927556	5.85461427717999	5.90450285914971	5.79939997608762	5.86870200979585	5.82143216994363	5.8129646046508
1	220582350	220582350	5.9243930292956	5.91539342696032	5.92990473816759	5.92589374000748	5.85583183658163	5.80088944371837	5.81417350234597	5.86639463041588	5.9243354041262	5.90434311274965	5.90105998659665	5.87616181203218	5.94004608484272	5.84650368155641	5.82385373903711	5.82708406483019	5.82902645800085	6.0221854109423	5.79448819693878	5.85380271155883	5.88539513037005	5.85826771506962	5.82991206967626	5.81659205201664	5.94284281281899	5.81739845878747	5.89223619777776	5.8605885263839	5.87324901271571	5.89150281148148	5.87986752474753	6.01410231189613	5.88961824466612	5.80019476740019	5.87398619927603	5.79968330807835	5.84039848822212	5.82102867299839	5.83840432181589	5.72777223116852	5.9539728927556	5.85461427717999	5.90450285914971	5.79939997608762	5.86870200979585	5.82143216994363	5.8129646046508
1	221125133	221125133	5.9243930292956	5.91539342696032	5.92990473816759	5.92589374000748	5.85583183658163	5.80088944371837	5.81417350234597	5.86639463041588	5.9243354041262	5.90434311274965	5.90105998659665	5.87616181203218	5.94004608484272	5.84650368155641	5.82385373903711	5.82708406483019	5.82902645800085	6.0221854109423	5.79448819693878	5.85380271155883	5.88539513037005	5.85826771506962	5.82991206967626	5.81659205201664	5.94284281281899	5.81739845878747	5.89223619777776	5.8605885263839	5.87324901271571	5.89150281148148	5.87986752474753	6.01410231189613	5.88961824466612	5.80019476740019	5.87398619927603	5.79968330807835	5.84039848822212	5.82102867299839	5.83840432181589	5.72777223116852	5.9539728927556	5.85461427717999	5.90450285914971	5.79939997608762	5.86870200979585	5.82143216994363	5.8129646046508
1	221665670	221665670	5.9243930292956	5.91539342696032	5.92990473816759	5.92589374000748	5.85583183658163	5.80088944371837	5.81417350234597	5.86639463041588	5.9243354041262	5.90434311274965	5.90105998659665	5.87616181203218	5.94004608484272	5.84650368155641	5.82385373903711	5.82708406483019	5.82902645800085	6.0221854109423	5.79448819693878	5.85380271155883	5.88539513037005	5.85826771506962	5.82991206967626	5.81659205201664	5.94284281281899	5.81739845878747	5.89223619777776	5.8605885263839	5.87324901271571	5.89150281148148	5.87986752474753	6.01410231189613	5.88961824466612	5.80019476740019	5.87398619927603	5.79968330807835	5.84039848822212	5.82102867299839	5.83840432181589	5.72777223116852	5.9539728927556	5.85461427717999	5.90450285914971	5.79939997608762	5.86870200979585	5.82143216994363	5.8129646046508
1	222196518	222196518	5.9243930292956	5.91539342696032	5.92990473816759	5.92589374000748	5.85583183658163	5.80088944371837	5.81417350234597	5.86639463041588	5.9243354041262	5.90434311274965	5.90105998659665	5.87616181203218	5.94004608484272	5.84650368155641	5.82385373903711	5.82708406483019	5.82902645800085	6.0221854109423	5.79448819693878	5.85380271155883	5.88539513037005	5.85826771506962	5.82991206967626	5.81659205201664	5.94284281281899	5.81739845878747	5.89223619777776	5.8605885263839	5.87324901271571	5.89150281148148	5.87986752474753	6.01410231189613	5.88961824466612	5.80019476740019	5.87398619927603	5.79968330807835	5.84039848822212	5.82102867299839	5.83840432181589	5.72777223116852	5.9539728927556	5.85461427717999	5.90450285914971	5.79939997608762	5.86870200979585	5.82143216994363	5.8129646046508
1	222780181	222780181	5.9243930292956	5.91539342696032	5.92990473816759	5.92589374000748	5.85583183658163	5.80088944371837	5.81417350234597	5.86639463041588	5.9243354041262	5.90434311274965	5.90105998659665	5.87616181203218	5.94004608484272	5.84650368155641	5.82385373903711	5.82708406483019	5.82902645800085	6.0221854109423	5.79448819693878	5.85380271155883	5.88539513037005	5.85826771506962	5.82991206967626	5.81659205201664	5.94284281281899	5.81739845878747	5.89223619777776	5.8605885263839	5.87324901271571	5.89150281148148	5.87986752474753	6.01410231189613	5.88961824466612	5.80019476740019	5.87398619927603	5.79968330807835	5.84039848822212	5.82102867299839	5.83840432181589	5.72777223116852	5.9539728927556	5.85461427717999	5.90450285914971	5.79939997608762	5.86870200979585	5.82143216994363	5.8129646046508
1	223333671	223333671	5.9243930292956	5.91539342696032	5.92990473816759	5.92589374000748	5.85583183658163	5.80088944371837	5.81417350234597	5.86639463041588	5.9243354041262	5.90434311274965	5.90105998659665	5.87616181203218	5.94004608484272	5.84650368155641	5.82385373903711	5.82708406483019	5.82902645800085	6.0221854109423	5.79448819693878	5.85380271155883	5.88539513037005	5.85826771506962	5.82991206967626	5.81659205201664	5.94284281281899	5.81739845878747	5.89223619777776	5.8605885263839	5.87324901271571	5.89150281148148	5.87986752474753	6.01410231189613	5.88961824466612	5.80019476740019	5.87398619927603	5.79968330807835	5.84039848822212	5.82102867299839	5.83840432181589	5.72777223116852	5.9539728927556	5.85461427717999	5.90450285914971	5.79939997608762	5.86870200979585	5.82143216994363	5.8129646046508
1	223962622	223962622	5.9243930292956	5.91539342696032	5.92990473816759	5.92589374000748	5.85583183658163	5.80088944371837	5.81417350234597	5.86639463041588	5.9243354041262	5.90434311274965	5.90105998659665	5.87616181203218	5.94004608484272	5.84650368155641	5.82385373903711	5.82708406483019	5.82902645800085	6.0221854109423	5.79448819693878	5.85380271155883	5.88539513037005	5.85826771506962	5.82991206967626	5.81659205201664	5.94284281281899	5.81739845878747	5.89223619777776	5.8605885263839	5.87324901271571	5.89150281148148	5.87986752474753	6.01410231189613	5.88961824466612	5.80019476740019	5.87398619927603	5.79968330807835	5.84039848822212	5.82102867299839	5.83840432181589	5.72777223116852	5.9539728927556	5.85461427717999	5.90450285914971	5.79939997608762	5.86870200979585	5.82143216994363	5.8129646046508
1	224669215	224669215	5.9243930292956	5.91539342696032	5.92990473816759	5.92589374000748	5.85583183658163	5.80088944371837	5.81417350234597	5.86639463041588	5.9243354041262	5.90434311274965	5.90105998659665	5.87616181203218	5.94004608484272	5.84650368155641	5.82385373903711	5.82708406483019	5.82902645800085	6.0221854109423	5.79448819693878	5.85380271155883	5.88539513037005	5.85826771506962	5.82991206967626	5.81659205201664	5.94284281281899	5.81739845878747	5.89223619777776	5.8605885263839	5.87324901271571	5.89150281148148	5.87986752474753	6.01410231189613	5.88961824466612	5.80019476740019	5.87398619927603	5.79968330807835	5.84039848822212	5.82102867299839	5.83840432181589	5.72777223116852	5.9539728927556	5.85461427717999	5.90450285914971	5.79939997608762	5.86870200979585	5.82143216994363	5.8129646046508
1	225218729	225218729	5.9243930292956	5.91539342696032	5.92990473816759	5.92589374000748	5.85583183658163	5.80088944371837	5.81417350234597	5.86639463041588	5.9243354041262	5.90434311274965	5.90105998659665	5.87616181203218	5.94004608484272	5.84650368155641	5.82385373903711	5.82708406483019	5.82902645800085	6.0221854109423	5.79448819693878	5.85380271155883	5.88539513037005	5.85826771506962	5.82991206967626	5.81659205201664	5.94284281281899	5.81739845878747	5.89223619777776	5.8605885263839	5.87324901271571	5.89150281148148	5.87986752474753	6.01410231189613	5.88961824466612	5.80019476740019	5.87398619927603	5.79968330807835	5.84039848822212	5.82102867299839	5.83840432181589	5.72777223116852	5.9539728927556	5.85461427717999	5.90450285914971	5.79939997608762	5.86870200979585	5.82143216994363	5.8129646046508
1	225798513	225798513	5.9243930292956	5.91539342696032	5.92990473816759	5.92589374000748	5.85583183658163	5.80088944371837	5.81417350234597	5.86639463041588	5.9243354041262	5.90434311274965	5.90105998659665	5.87616181203218	5.94004608484272	5.84650368155641	5.82385373903711	5.82708406483019	5.82902645800085	6.0221854109423	5.79448819693878	5.85380271155883	5.88539513037005	5.85826771506962	5.82991206967626	5.81659205201664	5.94284281281899	5.81739845878747	5.89223619777776	5.8605885263839	5.87324901271571	5.89150281148148	5.87986752474753	6.01410231189613	5.88961824466612	5.80019476740019	5.87398619927603	5.79968330807835	5.84039848822212	5.82102867299839	5.83840432181589	5.72777223116852	5.9539728927556	5.85461427717999	5.90450285914971	5.79939997608762	5.86870200979585	5.82143216994363	5.8129646046508
1	226389464	226389464	5.9243930292956	5.91539342696032	5.92990473816759	5.92589374000748	5.85583183658163	5.80088944371837	5.81417350234597	5.86639463041588	5.9243354041262	5.90434311274965	5.90105998659665	5.87616181203218	5.94004608484272	5.84650368155641	5.82385373903711	5.82708406483019	5.82902645800085	6.0221854109423	5.79448819693878	5.85380271155883	5.88539513037005	5.85826771506962	5.82991206967626	5.81659205201664	5.94284281281899	5.81739845878747	5.89223619777776	5.8605885263839	5.87324901271571	5.89150281148148	5.87986752474753	6.01410231189613	5.88961824466612	5.80019476740019	5.87398619927603	5.79968330807835	5.84039848822212	5.82102867299839	5.83840432181589	5.72777223116852	5.9539728927556	5.85461427717999	5.90450285914971	5.79939997608762	5.86870200979585	5.82143216994363	5.8129646046508
1	226936983	226936983	5.9243930292956	5.91539342696032	5.92990473816759	5.92589374000748	5.85583183658163	5.80088944371837	5.81417350234597	5.86639463041588	5.9243354041262	5.90434311274965	5.90105998659665	5.87616181203218	5.94004608484272	5.84650368155641	5.82385373903711	5.82708406483019	5.82902645800085	6.0221854109423	5.79448819693878	5.85380271155883	5.88539513037005	5.85826771506962	5.82991206967626	5.81659205201664	5.94284281281899	5.81739845878747	5.89223619777776	5.8605885263839	5.87324901271571	5.89150281148148	5.87986752474753	6.01410231189613	5.88961824466612	5.80019476740019	5.87398619927603	5.79968330807835	5.84039848822212	5.82102867299839	5.83840432181589	5.72777223116852	5.9539728927556	5.85461427717999	5.90450285914971	5.79939997608762	5.86870200979585	5.82143216994363	5.8129646046508
1	227492636	227492636	5.9243930292956	5.91539342696032	5.92990473816759	5.92589374000748	5.85583183658163	5.80088944371837	5.81417350234597	5.86639463041588	5.9243354041262	5.90434311274965	5.90105998659665	5.87616181203218	5.94004608484272	5.84650368155641	5.82385373903711	5.82708406483019	5.82902645800085	6.0221854109423	5.79448819693878	5.85380271155883	5.88539513037005	5.85826771506962	5.82991206967626	5.81659205201664	5.94284281281899	5.81739845878747	5.89223619777776	5.8605885263839	5.87324901271571	5.89150281148148	5.87986752474753	6.01410231189613	5.88961824466612	5.80019476740019	5.87398619927603	5.79968330807835	5.84039848822212	5.82102867299839	5.83840432181589	5.72777223116852	5.9539728927556	5.85461427717999	5.90450285914971	5.79939997608762	5.86870200979585	5.82143216994363	5.8129646046508
1	228074772	228074772	5.9243930292956	5.91539342696032	5.92990473816759	5.92589374000748	5.85583183658163	5.80088944371837	5.81417350234597	5.86639463041588	5.9243354041262	5.90434311274965	5.90105998659665	5.87616181203218	5.94004608484272	5.84650368155641	5.82385373903711	5.82708406483019	5.82902645800085	6.0221854109423	5.79448819693878	5.85380271155883	5.88539513037005	5.85826771506962	5.82991206967626	5.81659205201664	5.94284281281899	5.81739845878747	5.89223619777776	5.8605885263839	5.87324901271571	5.89150281148148	5.87986752474753	6.01410231189613	5.88961824466612	5.80019476740019	5.87398619927603	5.79968330807835	5.84039848822212	5.82102867299839	5.83840432181589	5.72777223116852	5.9539728927556	5.85461427717999	5.90450285914971	5.79939997608762	5.86870200979585	5.82143216994363	5.8129646046508
1	228616664	228616664	5.9243930292956	5.91539342696032	5.92990473816759	5.92589374000748	5.85583183658163	5.80088944371837	5.81417350234597	5.86639463041588	5.9243354041262	5.90434311274965	5.90105998659665	5.87616181203218	5.94004608484272	5.84650368155641	5.82385373903711	5.82708406483019	5.82902645800085	6.0221854109423	5.79448819693878	5.85380271155883	5.88539513037005	5.85826771506962	5.82991206967626	5.81659205201664	5.94284281281899	5.81739845878747	5.89223619777776	5.8605885263839	5.87324901271571	5.89150281148148	5.87986752474753	6.01410231189613	5.88961824466612	5.80019476740019	5.87398619927603	5.79968330807835	5.84039848822212	5.82102867299839	5.83840432181589	5.72777223116852	5.9539728927556	5.85461427717999	5.90450285914971	5.79939997608762	5.86870200979585	5.82143216994363	5.8129646046508
1	229205320	229205320	5.9243930292956	5.91539342696032	5.92990473816759	5.92589374000748	5.85583183658163	5.80088944371837	5.81417350234597	5.86639463041588	5.9243354041262	5.90434311274965	5.90105998659665	5.87616181203218	5.94004608484272	5.84650368155641	5.82385373903711	5.82708406483019	5.82902645800085	6.0221854109423	5.79448819693878	5.85380271155883	5.88539513037005	5.85826771506962	5.82991206967626	5.81659205201664	5.94284281281899	5.81739845878747	5.89223619777776	5.8605885263839	5.87324901271571	5.89150281148148	5.87986752474753	6.01410231189613	5.88961824466612	5.80019476740019	5.87398619927603	5.79968330807835	5.84039848822212	5.82102867299839	5.83840432181589	5.72777223116852	5.9539728927556	5.85461427717999	5.90450285914971	5.79939997608762	5.86870200979585	5.82143216994363	5.8129646046508
1	229760926	229760926	5.9243930292956	5.91539342696032	5.92990473816759	5.92589374000748	5.85583183658163	5.80088944371837	5.81417350234597	5.86639463041588	5.9243354041262	5.90434311274965	5.90105998659665	5.87616181203218	5.94004608484272	5.84650368155641	5.82385373903711	5.82708406483019	5.82902645800085	6.0221854109423	5.79448819693878	5.85380271155883	5.88539513037005	5.85826771506962	5.82991206967626	5.81659205201664	5.94284281281899	5.81739845878747	5.89223619777776	5.8605885263839	5.87324901271571	5.89150281148148	5.87986752474753	6.01410231189613	5.88961824466612	5.80019476740019	5.87398619927603	5.79968330807835	5.84039848822212	5.82102867299839	5.83840432181589	5.72777223116852	5.9539728927556	5.85461427717999	5.90450285914971	5.79939997608762	5.86870200979585	5.82143216994363	5.8129646046508
1	230291982	230291982	5.9243930292956	5.91539342696032	5.92990473816759	5.92589374000748	5.85583183658163	5.80088944371837	5.81417350234597	5.86639463041588	5.9243354041262	5.90434311274965	5.90105998659665	5.87616181203218	5.94004608484272	5.84650368155641	5.82385373903711	5.82708406483019	5.82902645800085	6.0221854109423	5.79448819693878	5.85380271155883	5.88539513037005	5.85826771506962	5.82991206967626	5.81659205201664	5.94284281281899	5.81739845878747	5.89223619777776	5.8605885263839	5.87324901271571	5.89150281148148	5.87986752474753	6.01410231189613	5.88961824466612	5.80019476740019	5.87398619927603	5.79968330807835	5.84039848822212	5.82102867299839	5.83840432181589	5.72777223116852	5.9539728927556	5.85461427717999	5.90450285914971	5.79939997608762	5.86870200979585	5.82143216994363	5.8129646046508
1	230833226	230833226	5.9243930292956	5.91539342696032	5.92990473816759	5.92589374000748	5.85583183658163	5.80088944371837	5.81417350234597	5.86639463041588	5.9243354041262	5.90434311274965	5.90105998659665	5.87616181203218	5.94004608484272	5.84650368155641	5.82385373903711	5.82708406483019	5.82902645800085	6.0221854109423	5.79448819693878	5.85380271155883	5.88539513037005	5.85826771506962	5.82991206967626	5.81659205201664	5.94284281281899	5.81739845878747	5.89223619777776	5.8605885263839	5.87324901271571	5.89150281148148	5.87986752474753	6.01410231189613	5.88961824466612	5.80019476740019	5.87398619927603	5.79968330807835	5.84039848822212	5.82102867299839	5.83840432181589	5.72777223116852	5.9539728927556	5.85461427717999	5.90450285914971	5.79939997608762	5.86870200979585	5.82143216994363	5.8129646046508
1	231371288	231371288	5.9243930292956	5.91539342696032	5.92990473816759	5.92589374000748	5.85583183658163	5.80088944371837	5.81417350234597	5.86639463041588	5.9243354041262	5.90434311274965	5.90105998659665	5.87616181203218	5.94004608484272	5.84650368155641	5.82385373903711	5.82708406483019	5.82902645800085	6.0221854109423	5.79448819693878	5.85380271155883	5.88539513037005	5.85826771506962	5.82991206967626	5.81659205201664	5.94284281281899	5.81739845878747	5.89223619777776	5.8605885263839	5.87324901271571	5.89150281148148	5.87986752474753	6.01410231189613	5.88961824466612	5.80019476740019	5.87398619927603	5.79968330807835	5.84039848822212	5.82102867299839	5.83840432181589	5.72777223116852	5.9539728927556	5.85461427717999	5.90450285914971	5.79939997608762	5.86870200979585	5.82143216994363	5.8129646046508
1	231929655	231929655	5.9243930292956	5.91539342696032	5.92990473816759	5.92589374000748	5.85583183658163	5.80088944371837	5.81417350234597	5.86639463041588	5.9243354041262	5.90434311274965	5.90105998659665	5.87616181203218	5.94004608484272	5.84650368155641	5.82385373903711	5.82708406483019	5.82902645800085	6.0221854109423	5.79448819693878	5.85380271155883	5.88539513037005	5.85826771506962	5.82991206967626	5.81659205201664	5.94284281281899	5.81739845878747	5.89223619777776	5.8605885263839	5.87324901271571	5.89150281148148	5.87986752474753	6.01410231189613	5.88961824466612	5.80019476740019	5.87398619927603	5.79968330807835	5.84039848822212	5.82102867299839	5.83840432181589	5.72777223116852	5.9539728927556	5.85461427717999	5.90450285914971	5.79939997608762	5.86870200979585	5.82143216994363	5.8129646046508
1	232482890	232482890	5.9243930292956	5.91539342696032	5.92990473816759	5.92589374000748	5.85583183658163	5.80088944371837	5.81417350234597	5.86639463041588	5.9243354041262	5.90434311274965	5.90105998659665	5.87616181203218	5.94004608484272	5.84650368155641	5.82385373903711	5.82708406483019	5.82902645800085	6.0221854109423	5.79448819693878	5.85380271155883	5.88539513037005	5.85826771506962	5.82991206967626	5.81659205201664	5.94284281281899	5.81739845878747	5.89223619777776	5.8605885263839	5.87324901271571	5.89150281148148	5.87986752474753	6.01410231189613	5.88961824466612	5.80019476740019	5.87398619927603	5.79968330807835	5.84039848822212	5.82102867299839	5.83840432181589	5.72777223116852	5.9539728927556	5.85461427717999	5.90450285914971	5.79939997608762	5.86870200979585	5.82143216994363	5.8129646046508
1	233012405	233012405	5.9243930292956	5.91539342696032	5.92990473816759	5.92589374000748	5.85583183658163	5.80088944371837	5.81417350234597	5.86639463041588	5.9243354041262	5.90434311274965	5.90105998659665	5.87616181203218	5.94004608484272	5.84650368155641	5.82385373903711	5.82708406483019	5.82902645800085	6.0221854109423	5.79448819693878	5.85380271155883	5.88539513037005	5.85826771506962	5.82991206967626	5.81659205201664	5.94284281281899	5.81739845878747	5.89223619777776	5.8605885263839	5.87324901271571	5.89150281148148	5.87986752474753	6.01410231189613	5.88961824466612	5.80019476740019	5.87398619927603	5.79968330807835	5.84039848822212	5.82102867299839	5.83840432181589	5.72777223116852	5.9539728927556	5.85461427717999	5.90450285914971	5.79939997608762	5.86870200979585	5.82143216994363	5.8129646046508
1	233545900	233545900	5.9243930292956	5.91539342696032	5.92990473816759	5.92589374000748	5.85583183658163	5.80088944371837	5.81417350234597	5.86639463041588	5.9243354041262	5.90434311274965	5.90105998659665	5.87616181203218	5.94004608484272	5.84650368155641	5.82385373903711	5.82708406483019	5.82902645800085	6.0221854109423	5.79448819693878	5.85380271155883	5.88539513037005	5.85826771506962	5.82991206967626	5.81659205201664	5.94284281281899	5.81739845878747	5.89223619777776	5.8605885263839	5.87324901271571	5.89150281148148	5.87986752474753	6.01410231189613	5.88961824466612	5.80019476740019	5.87398619927603	5.79968330807835	5.84039848822212	5.82102867299839	5.83840432181589	5.72777223116852	5.9539728927556	5.85461427717999	5.90450285914971	5.79939997608762	5.86870200979585	5.82143216994363	5.8129646046508
1	234092162	234092162	5.9243930292956	5.91539342696032	5.92990473816759	5.92589374000748	5.85583183658163	5.80088944371837	5.81417350234597	5.86639463041588	5.9243354041262	5.90434311274965	5.90105998659665	5.87616181203218	5.94004608484272	5.84650368155641	5.82385373903711	5.82708406483019	5.82902645800085	6.0221854109423	5.79448819693878	5.85380271155883	5.88539513037005	5.85826771506962	5.82991206967626	5.81659205201664	5.94284281281899	5.81739845878747	5.89223619777776	5.8605885263839	5.87324901271571	5.89150281148148	5.87986752474753	6.01410231189613	5.88961824466612	5.80019476740019	5.87398619927603	5.79968330807835	5.84039848822212	5.82102867299839	5.83840432181589	5.72777223116852	5.9539728927556	5.85461427717999	5.90450285914971	5.79939997608762	5.86870200979585	5.82143216994363	5.8129646046508
1	234635499	234635499	5.9243930292956	5.91539342696032	5.92990473816759	5.92589374000748	5.85583183658163	5.80088944371837	5.81417350234597	5.86639463041588	5.9243354041262	5.90434311274965	5.90105998659665	5.87616181203218	5.94004608484272	5.84650368155641	5.82385373903711	5.82708406483019	5.82902645800085	6.0221854109423	5.79448819693878	5.85380271155883	5.88539513037005	5.85826771506962	5.82991206967626	5.81659205201664	5.94284281281899	5.81739845878747	5.89223619777776	5.8605885263839	5.87324901271571	5.89150281148148	5.87986752474753	6.01410231189613	5.88961824466612	5.80019476740019	5.87398619927603	5.79968330807835	5.84039848822212	5.82102867299839	5.83840432181589	5.72777223116852	5.9539728927556	5.85461427717999	5.90450285914971	5.79939997608762	5.86870200979585	5.82143216994363	5.8129646046508
1	235250394	235250394	5.9243930292956	5.91539342696032	5.92990473816759	5.92589374000748	5.85583183658163	5.80088944371837	5.81417350234597	5.86639463041588	5.9243354041262	5.90434311274965	5.90105998659665	5.87616181203218	5.94004608484272	5.84650368155641	5.82385373903711	5.82708406483019	5.82902645800085	6.0221854109423	5.79448819693878	5.85380271155883	5.88539513037005	5.85826771506962	5.82991206967626	5.81659205201664	5.94284281281899	5.81739845878747	5.89223619777776	5.8605885263839	5.87324901271571	5.89150281148148	5.87986752474753	6.01410231189613	5.88961824466612	5.80019476740019	5.87398619927603	5.79968330807835	5.84039848822212	5.82102867299839	5.83840432181589	5.72777223116852	5.9539728927556	5.85461427717999	5.90450285914971	5.79939997608762	5.86870200979585	5.82143216994363	5.8129646046508
1	235843116	235843116	5.9243930292956	5.91539342696032	5.92990473816759	5.92589374000748	5.85583183658163	5.80088944371837	5.81417350234597	5.86639463041588	5.9243354041262	5.90434311274965	5.90105998659665	5.87616181203218	5.94004608484272	5.84650368155641	5.82385373903711	5.82708406483019	5.82902645800085	6.0221854109423	5.79448819693878	5.85380271155883	5.88539513037005	5.85826771506962	5.82991206967626	5.81659205201664	5.94284281281899	5.81739845878747	5.89223619777776	5.8605885263839	5.87324901271571	5.89150281148148	5.87986752474753	6.01410231189613	5.88961824466612	5.80019476740019	5.87398619927603	5.79968330807835	5.84039848822212	5.82102867299839	5.83840432181589	5.72777223116852	5.9539728927556	5.85461427717999	5.90450285914971	5.79939997608762	5.86870200979585	5.82143216994363	5.8129646046508
1	236407048	236407048	5.9243930292956	5.91539342696032	5.92990473816759	5.92589374000748	5.85583183658163	5.80088944371837	5.81417350234597	5.86639463041588	5.9243354041262	5.90434311274965	5.90105998659665	5.87616181203218	5.94004608484272	5.84650368155641	5.82385373903711	5.82708406483019	5.82902645800085	6.0221854109423	5.79448819693878	5.85380271155883	5.88539513037005	5.85826771506962	5.82991206967626	5.81659205201664	5.94284281281899	5.81739845878747	5.89223619777776	5.8605885263839	5.87324901271571	5.89150281148148	5.87986752474753	6.01410231189613	5.88961824466612	5.80019476740019	5.87398619927603	5.79968330807835	5.84039848822212	5.82102867299839	5.83840432181589	5.72777223116852	5.9539728927556	5.85461427717999	5.90450285914971	5.79939997608762	5.86870200979585	5.82143216994363	5.8129646046508
1	236972099	236972099	5.9243930292956	5.91539342696032	5.92990473816759	5.92589374000748	5.85583183658163	5.80088944371837	5.81417350234597	5.86639463041588	5.9243354041262	5.90434311274965	5.90105998659665	5.87616181203218	5.94004608484272	5.84650368155641	5.82385373903711	5.82708406483019	5.82902645800085	6.0221854109423	5.79448819693878	5.85380271155883	5.88539513037005	5.85826771506962	5.82991206967626	5.81659205201664	5.94284281281899	5.81739845878747	5.89223619777776	5.8605885263839	5.87324901271571	5.89150281148148	5.87986752474753	6.01410231189613	5.88961824466612	5.80019476740019	5.87398619927603	5.79968330807835	5.84039848822212	5.82102867299839	5.83840432181589	5.72777223116852	5.9539728927556	5.85461427717999	5.90450285914971	5.79939997608762	5.86870200979585	5.82143216994363	5.8129646046508
1	237523729	237523729	5.9243930292956	5.91539342696032	5.92990473816759	5.92589374000748	5.85583183658163	5.80088944371837	5.81417350234597	5.86639463041588	5.9243354041262	5.90434311274965	5.90105998659665	5.87616181203218	5.94004608484272	5.84650368155641	5.82385373903711	5.82708406483019	5.82902645800085	6.0221854109423	5.79448819693878	5.85380271155883	5.88539513037005	5.85826771506962	5.82991206967626	5.81659205201664	5.94284281281899	5.81739845878747	5.89223619777776	5.8605885263839	5.87324901271571	5.89150281148148	5.87986752474753	6.01410231189613	5.88961824466612	5.80019476740019	5.87398619927603	5.79968330807835	5.84039848822212	5.82102867299839	5.83840432181589	5.72777223116852	5.9539728927556	5.85461427717999	5.90450285914971	5.79939997608762	5.86870200979585	5.82143216994363	5.8129646046508
1	238061575	238061575	5.9243930292956	5.91539342696032	5.92990473816759	5.92589374000748	5.85583183658163	5.80088944371837	5.81417350234597	5.86639463041588	5.9243354041262	5.90434311274965	5.90105998659665	5.87616181203218	5.94004608484272	5.84650368155641	5.82385373903711	5.82708406483019	5.82902645800085	6.0221854109423	5.79448819693878	5.85380271155883	5.88539513037005	5.85826771506962	5.82991206967626	5.81659205201664	5.94284281281899	5.81739845878747	5.89223619777776	5.8605885263839	5.87324901271571	5.89150281148148	5.87986752474753	6.01410231189613	5.88961824466612	5.80019476740019	5.87398619927603	5.79968330807835	5.84039848822212	5.82102867299839	5.83840432181589	5.72777223116852	5.9539728927556	5.85461427717999	5.90450285914971	5.79939997608762	5.86870200979585	5.82143216994363	5.8129646046508
1	238606392	238606392	5.9243930292956	5.91539342696032	5.92990473816759	5.92589374000748	5.85583183658163	5.80088944371837	5.81417350234597	5.86639463041588	5.9243354041262	5.90434311274965	5.90105998659665	5.87616181203218	5.94004608484272	5.84650368155641	5.82385373903711	5.82708406483019	5.82902645800085	6.0221854109423	5.79448819693878	5.85380271155883	5.88539513037005	5.85826771506962	5.82991206967626	5.81659205201664	5.94284281281899	5.81739845878747	5.89223619777776	5.8605885263839	5.87324901271571	5.89150281148148	5.87986752474753	6.01410231189613	5.88961824466612	5.80019476740019	5.87398619927603	5.79968330807835	5.84039848822212	5.82102867299839	5.83840432181589	5.72777223116852	5.9539728927556	5.85461427717999	5.90450285914971	5.79939997608762	5.86870200979585	5.82143216994363	5.8129646046508
1	239142946	239142946	5.9243930292956	5.91539342696032	5.92990473816759	5.92589374000748	5.85583183658163	5.80088944371837	5.81417350234597	5.86639463041588	5.9243354041262	5.90434311274965	5.90105998659665	5.87616181203218	5.94004608484272	5.84650368155641	5.82385373903711	5.82708406483019	5.82902645800085	6.0221854109423	5.79448819693878	5.85380271155883	5.88539513037005	5.85826771506962	5.82991206967626	5.81659205201664	5.94284281281899	5.81739845878747	5.89223619777776	5.8605885263839	5.87324901271571	5.89150281148148	5.87986752474753	6.01410231189613	5.88961824466612	5.80019476740019	5.87398619927603	5.79968330807835	5.84039848822212	5.82102867299839	5.83840432181589	5.72777223116852	5.9539728927556	5.85461427717999	5.90450285914971	5.79939997608762	5.86870200979585	5.82143216994363	5.8129646046508
1	239674169	239674169	5.9243930292956	5.91539342696032	5.92990473816759	5.92589374000748	5.85583183658163	5.80088944371837	5.81417350234597	5.86639463041588	5.9243354041262	5.90434311274965	5.90105998659665	5.87616181203218	5.94004608484272	5.84650368155641	5.82385373903711	5.82708406483019	5.82902645800085	6.0221854109423	5.79448819693878	5.85380271155883	5.88539513037005	5.85826771506962	5.82991206967626	5.81659205201664	5.94284281281899	5.81739845878747	5.89223619777776	5.8605885263839	5.87324901271571	5.89150281148148	5.87986752474753	6.01410231189613	5.88961824466612	5.80019476740019	5.87398619927603	5.79968330807835	5.84039848822212	5.82102867299839	5.83840432181589	5.72777223116852	5.9539728927556	5.85461427717999	5.90450285914971	5.79939997608762	5.86870200979585	5.82143216994363	5.8129646046508
1	240212004	240212004	5.9243930292956	5.91539342696032	5.92990473816759	5.92589374000748	5.85583183658163	5.80088944371837	5.81417350234597	5.86639463041588	5.9243354041262	5.90434311274965	5.90105998659665	5.87616181203218	5.94004608484272	5.84650368155641	5.82385373903711	5.82708406483019	5.82902645800085	6.0221854109423	5.79448819693878	5.85380271155883	5.88539513037005	5.85826771506962	5.82991206967626	5.81659205201664	5.94284281281899	5.81739845878747	5.89223619777776	5.8605885263839	5.87324901271571	5.89150281148148	5.87986752474753	6.01410231189613	5.88961824466612	5.80019476740019	5.87398619927603	5.79968330807835	5.84039848822212	5.82102867299839	5.83840432181589	5.72777223116852	5.9539728927556	5.85461427717999	5.90450285914971	5.79939997608762	5.86870200979585	5.82143216994363	5.8129646046508
1	240756725	240756725	5.9243930292956	5.91539342696032	5.92990473816759	5.92589374000748	5.85583183658163	5.80088944371837	5.81417350234597	5.86639463041588	5.9243354041262	5.90434311274965	5.90105998659665	5.87616181203218	5.94004608484272	5.84650368155641	5.82385373903711	5.82708406483019	5.82902645800085	6.0221854109423	5.79448819693878	5.85380271155883	5.88539513037005	5.85826771506962	5.82991206967626	5.81659205201664	5.94284281281899	5.81739845878747	5.89223619777776	5.8605885263839	5.87324901271571	5.89150281148148	5.87986752474753	6.01410231189613	5.88961824466612	5.80019476740019	5.87398619927603	5.79968330807835	5.84039848822212	5.82102867299839	5.83840432181589	5.72777223116852	5.9539728927556	5.85461427717999	5.90450285914971	5.79939997608762	5.86870200979585	5.82143216994363	5.8129646046508
1	241312131	241312131	5.9243930292956	5.91539342696032	5.92990473816759	5.92589374000748	5.85583183658163	5.80088944371837	5.81417350234597	5.86639463041588	5.9243354041262	5.90434311274965	5.90105998659665	5.87616181203218	5.94004608484272	5.84650368155641	5.82385373903711	5.82708406483019	5.82902645800085	6.0221854109423	5.79448819693878	5.85380271155883	5.88539513037005	5.85826771506962	5.82991206967626	5.81659205201664	5.94284281281899	5.81739845878747	5.89223619777776	5.8605885263839	5.87324901271571	5.89150281148148	5.87986752474753	6.01410231189613	5.88961824466612	5.80019476740019	5.87398619927603	5.79968330807835	5.84039848822212	5.82102867299839	5.83840432181589	5.72777223116852	5.9539728927556	5.85461427717999	5.90450285914971	5.79939997608762	5.86870200979585	5.82143216994363	5.8129646046508
1	241849298	241849298	5.9243930292956	5.91539342696032	5.92990473816759	5.92589374000748	5.85583183658163	5.80088944371837	5.81417350234597	5.86639463041588	5.9243354041262	5.90434311274965	5.90105998659665	5.87616181203218	5.94004608484272	5.84650368155641	5.82385373903711	5.82708406483019	5.82902645800085	6.0221854109423	5.79448819693878	5.85380271155883	5.88539513037005	5.85826771506962	5.82991206967626	5.81659205201664	5.94284281281899	5.81739845878747	5.89223619777776	5.8605885263839	5.87324901271571	5.89150281148148	5.87986752474753	6.01410231189613	5.88961824466612	5.80019476740019	5.87398619927603	5.79968330807835	5.84039848822212	5.82102867299839	5.83840432181589	5.72777223116852	5.9539728927556	5.85461427717999	5.90450285914971	5.79939997608762	5.86870200979585	5.82143216994363	5.8129646046508
1	242445853	242445853	5.9243930292956	5.91539342696032	5.92990473816759	5.92589374000748	5.85583183658163	5.80088944371837	5.81417350234597	5.86639463041588	5.9243354041262	5.90434311274965	5.90105998659665	5.87616181203218	5.94004608484272	5.84650368155641	5.82385373903711	5.82708406483019	5.82902645800085	6.0221854109423	5.79448819693878	5.85380271155883	5.88539513037005	5.85826771506962	5.82991206967626	5.81659205201664	5.94284281281899	5.81739845878747	5.89223619777776	5.8605885263839	5.87324901271571	5.89150281148148	5.87986752474753	6.01410231189613	5.88961824466612	5.80019476740019	5.87398619927603	5.79968330807835	5.84039848822212	5.82102867299839	5.83840432181589	5.72777223116852	5.9539728927556	5.85461427717999	5.90450285914971	5.79939997608762	5.86870200979585	5.82143216994363	5.8129646046508
1	243069865	243069865	5.9243930292956	5.91539342696032	5.92990473816759	5.92589374000748	5.85583183658163	5.80088944371837	5.81417350234597	5.86639463041588	5.9243354041262	5.90434311274965	5.90105998659665	5.87616181203218	5.94004608484272	5.84650368155641	5.82385373903711	5.82708406483019	5.82902645800085	6.0221854109423	5.79448819693878	5.85380271155883	5.88539513037005	5.85826771506962	5.82991206967626	5.81659205201664	5.94284281281899	5.81739845878747	5.89223619777776	5.8605885263839	5.87324901271571	5.89150281148148	5.87986752474753	6.01410231189613	5.88961824466612	5.80019476740019	5.87398619927603	5.79968330807835	5.84039848822212	5.82102867299839	5.83840432181589	5.72777223116852	5.9539728927556	5.85461427717999	5.90450285914971	5.79939997608762	5.86870200979585	5.82143216994363	5.8129646046508
1	243804934	243804934	5.9243930292956	5.91539342696032	5.92990473816759	5.92589374000748	5.85583183658163	5.80088944371837	5.81417350234597	5.86639463041588	5.9243354041262	5.90434311274965	5.90105998659665	5.87616181203218	5.94004608484272	5.84650368155641	5.82385373903711	5.82708406483019	5.82902645800085	6.0221854109423	5.79448819693878	5.85380271155883	5.88539513037005	5.85826771506962	5.82991206967626	5.81659205201664	5.94284281281899	5.81739845878747	5.89223619777776	5.8605885263839	5.87324901271571	5.89150281148148	5.87986752474753	6.01410231189613	5.88961824466612	5.80019476740019	5.87398619927603	5.79968330807835	5.84039848822212	5.82102867299839	5.83840432181589	5.72777223116852	5.9539728927556	5.85461427717999	5.90450285914971	5.79939997608762	5.86870200979585	5.82143216994363	5.8129646046508
1	244343777	244343777	5.9243930292956	5.91539342696032	5.92990473816759	5.92589374000748	5.85583183658163	5.80088944371837	5.81417350234597	5.86639463041588	5.9243354041262	5.90434311274965	5.90105998659665	5.87616181203218	5.94004608484272	5.84650368155641	5.82385373903711	5.82708406483019	5.82902645800085	6.0221854109423	5.79448819693878	5.85380271155883	5.88539513037005	5.85826771506962	5.82991206967626	5.81659205201664	5.94284281281899	5.81739845878747	5.89223619777776	5.8605885263839	5.87324901271571	5.89150281148148	5.87986752474753	6.01410231189613	5.88961824466612	5.80019476740019	5.87398619927603	5.79968330807835	5.84039848822212	5.82102867299839	5.83840432181589	5.72777223116852	5.9539728927556	5.85461427717999	5.90450285914971	5.79939997608762	5.86870200979585	5.82143216994363	5.8129646046508
1	244909768	244909768	5.9243930292956	5.91539342696032	5.92990473816759	5.92589374000748	5.85583183658163	5.80088944371837	5.81417350234597	5.86639463041588	5.9243354041262	5.90434311274965	5.90105998659665	5.87616181203218	5.94004608484272	5.84650368155641	5.82385373903711	5.82708406483019	5.82902645800085	6.0221854109423	5.79448819693878	5.85380271155883	5.88539513037005	5.85826771506962	5.82991206967626	5.81659205201664	5.94284281281899	5.81739845878747	5.89223619777776	5.8605885263839	5.87324901271571	5.89150281148148	5.87986752474753	6.01410231189613	5.88961824466612	5.80019476740019	5.87398619927603	5.79968330807835	5.84039848822212	5.82102867299839	5.83840432181589	5.72777223116852	5.9539728927556	5.85461427717999	5.90450285914971	5.79939997608762	5.86870200979585	5.82143216994363	5.8129646046508
1	245483890	245483890	5.9243930292956	5.91539342696032	5.92990473816759	5.92589374000748	5.85583183658163	5.80088944371837	5.81417350234597	5.86639463041588	5.9243354041262	5.90434311274965	5.90105998659665	5.87616181203218	5.94004608484272	5.84650368155641	5.82385373903711	5.82708406483019	5.82902645800085	6.0221854109423	5.79448819693878	5.85380271155883	5.88539513037005	5.85826771506962	5.82991206967626	5.81659205201664	5.94284281281899	5.81739845878747	5.89223619777776	5.8605885263839	5.87324901271571	5.89150281148148	5.87986752474753	6.01410231189613	5.88961824466612	5.80019476740019	5.87398619927603	5.79968330807835	5.84039848822212	5.82102867299839	5.83840432181589	5.72777223116852	5.9539728927556	5.85461427717999	5.90450285914971	5.79939997608762	5.86870200979585	5.82143216994363	5.8129646046508
1	246034915	246034915	5.9243930292956	5.91539342696032	5.92990473816759	5.92589374000748	5.85583183658163	5.80088944371837	5.81417350234597	5.86639463041588	5.9243354041262	5.90434311274965	5.90105998659665	5.87616181203218	5.94004608484272	5.84650368155641	5.82385373903711	5.82708406483019	5.82902645800085	6.0221854109423	5.79448819693878	5.85380271155883	5.88539513037005	5.85826771506962	5.82991206967626	5.81659205201664	5.94284281281899	5.81739845878747	5.89223619777776	5.8605885263839	5.87324901271571	5.89150281148148	5.87986752474753	6.01410231189613	5.88961824466612	5.80019476740019	5.87398619927603	5.79968330807835	5.84039848822212	5.82102867299839	5.83840432181589	5.72777223116852	5.9539728927556	5.85461427717999	5.90450285914971	5.79939997608762	5.86870200979585	5.82143216994363	5.8129646046508
1	246587210	246587210	5.9243930292956	5.91539342696032	5.92990473816759	5.92589374000748	5.85583183658163	5.80088944371837	5.81417350234597	5.86639463041588	5.9243354041262	5.90434311274965	5.90105998659665	5.87616181203218	5.94004608484272	5.84650368155641	5.82385373903711	5.82708406483019	5.82902645800085	6.0221854109423	5.79448819693878	5.85380271155883	5.88539513037005	5.85826771506962	5.82991206967626	5.81659205201664	5.94284281281899	5.81739845878747	5.89223619777776	5.8605885263839	5.87324901271571	5.89150281148148	5.87986752474753	6.01410231189613	5.88961824466612	5.80019476740019	5.87398619927603	5.79968330807835	5.84039848822212	5.82102867299839	5.83840432181589	5.72777223116852	5.9539728927556	5.85461427717999	5.90450285914971	5.79939997608762	5.86870200979585	5.82143216994363	5.8129646046508
1	247172472	247172472	5.9243930292956	5.91539342696032	5.92990473816759	5.92589374000748	5.85583183658163	5.80088944371837	5.81417350234597	5.86639463041588	5.9243354041262	5.90434311274965	5.90105998659665	5.87616181203218	5.94004608484272	5.84650368155641	5.82385373903711	5.82708406483019	5.82902645800085	6.0221854109423	5.79448819693878	5.85380271155883	5.88539513037005	5.85826771506962	5.82991206967626	5.81659205201664	5.94284281281899	5.81739845878747	5.89223619777776	5.8605885263839	5.87324901271571	5.89150281148148	5.87986752474753	6.01410231189613	5.88961824466612	5.80019476740019	5.87398619927603	5.79968330807835	5.84039848822212	5.82102867299839	5.83840432181589	5.72777223116852	5.9539728927556	5.85461427717999	5.90450285914971	5.79939997608762	5.86870200979585	5.82143216994363	5.8129646046508
1	247759502	247759502	5.9243930292956	5.91539342696032	5.92990473816759	5.92589374000748	5.85583183658163	5.80088944371837	5.81417350234597	5.86639463041588	5.9243354041262	5.90434311274965	5.90105998659665	5.87616181203218	5.94004608484272	5.84650368155641	5.82385373903711	5.82708406483019	5.82902645800085	6.0221854109423	5.79448819693878	5.85380271155883	5.88539513037005	5.85826771506962	5.82991206967626	5.81659205201664	5.94284281281899	5.81739845878747	5.89223619777776	5.8605885263839	5.87324901271571	5.89150281148148	5.87986752474753	6.01410231189613	5.88961824466612	5.80019476740019	5.87398619927603	5.79968330807835	5.84039848822212	5.82102867299839	5.83840432181589	5.72777223116852	5.9539728927556	5.85461427717999	5.90450285914971	5.79939997608762	5.86870200979585	5.82143216994363	5.8129646046508
1	248364647	248364647	5.9243930292956	5.91539342696032	5.92990473816759	5.92589374000748	5.85583183658163	5.80088944371837	5.81417350234597	5.86639463041588	5.9243354041262	5.90434311274965	5.90105998659665	5.87616181203218	5.94004608484272	5.84650368155641	5.82385373903711	5.82708406483019	5.82902645800085	6.0221854109423	5.79448819693878	5.85380271155883	5.88539513037005	5.85826771506962	5.82991206967626	5.81659205201664	5.94284281281899	5.81739845878747	5.89223619777776	5.8605885263839	5.87324901271571	5.89150281148148	5.87986752474753	6.01410231189613	5.88961824466612	5.80019476740019	5.87398619927603	5.79968330807835	5.84039848822212	5.82102867299839	5.83840432181589	5.72777223116852	5.9539728927556	5.85461427717999	5.90450285914971	5.79939997608762	5.86870200979585	5.82143216994363	5.8129646046508
2	0	249250621	3.95885489182403	3.96301901235474	3.51458087433715	3.922329575341	3.96529887671388	3.90623948804896	3.99903787303562	3.95295565313538	3.30895144966704	3.97944730527629	3.9519006770094	3.99803846338695	3.95890653589873	3.94154557432016	3.96224881389587	3.90078840497906	3.97152910754232	3.97581506591067	4.01793062244413	3.91218372464807	3.96005041367223	3.91689395689876	3.98364831592588	3.97593537559058	3.88020448148555	3.95030318766884	3.98046038226886	3.98213324142923	3.01683967118418	3.98483813260709	3.95603753347028	3.97340024214233	3.97093711950192	3.99117361873381	3.97654672003234	4.01467875871031	3.96652429284477	3.95965591534864	3.97568500983997	3.93145510785639	3.27513109078808	3.97147280395701	4.00288494278794	3.94085748916897	3.96145915536933	3.98630769414852	3.96009641846602
2	557486	249808107	3.95885489182403	3.96301901235474	3.51458087433715	3.922329575341	3.96529887671388	3.90623948804896	3.99903787303562	3.95295565313538	3.30895144966704	3.97944730527629	3.9519006770094	3.99803846338695	3.95890653589873	3.94154557432016	3.96224881389587	3.90078840497906	3.97152910754232	3.97581506591067	4.01793062244413	3.91218372464807	3.96005041367223	3.91689395689876	3.98364831592588	3.97593537559058	3.88020448148555	3.95030318766884	3.98046038226886	3.98213324142923	3.01683967118418	3.98483813260709	3.95603753347028	3.97340024214233	3.97093711950192	3.99117361873381	3.97654672003234	4.01467875871031	3.96652429284477	3.95965591534864	3.97568500983997	3.93145510785639	3.27513109078808	3.97147280395701	4.00288494278794	3.94085748916897	3.96145915536933	3.98630769414852	3.96009641846602
2	1094467	250345088	3.95885489182403	3.96301901235474	3.51458087433715	3.922329575341	3.96529887671388	3.90623948804896	3.99903787303562	3.95295565313538	3.30895144966704	3.97944730527629	3.9519006770094	3.99803846338695	3.95890653589873	3.94154557432016	3.96224881389587	3.90078840497906	3.97152910754232	3.97581506591067	4.01793062244413	3.91218372464807	3.96005041367223	3.91689395689876	3.98364831592588	3.97593537559058	3.88020448148555	3.95030318766884	3.98046038226886	3.98213324142923	3.01683967118418	3.98483813260709	3.95603753347028	3.97340024214233	3.97093711950192	3.99117361873381	3.97654672003234	4.01467875871031	3.96652429284477	3.95965591534864	3.97568500983997	3.93145510785639	3.27513109078808	3.97147280395701	4.00288494278794	3.94085748916897	3.96145915536933	3.98630769414852	3.96009641846602
2	1664170	250914791	3.95885489182403	3.96301901235474	3.51458087433715	3.922329575341	3.96529887671388	3.90623948804896	3.99903787303562	3.95295565313538	3.30895144966704	3.97944730527629	3.9519006770094	3.99803846338695	3.95890653589873	3.94154557432016	3.96224881389587	3.90078840497906	3.97152910754232	3.97581506591067	4.01793062244413	3.91218372464807	3.96005041367223	3.91689395689876	3.98364831592588	3.97593537559058	3.88020448148555	3.95030318766884	3.98046038226886	3.98213324142923	3.01683967118418	3.98483813260709	3.95603753347028	3.97340024214233	3.97093711950192	3.99117361873381	3.97654672003234	4.01467875871031	3.96652429284477	3.95965591534864	3.97568500983997	3.93145510785639	3.27513109078808	3.97147280395701	4.00288494278794	3.94085748916897	3.96145915536933	3.98630769414852	3.96009641846602
2	2209305	251459926	3.95885489182403	3.96301901235474	3.51458087433715	3.922329575341	3.96529887671388	3.90623948804896	3.99903787303562	3.95295565313538	3.30895144966704	3.97944730527629	3.9519006770094	3.99803846338695	3.95890653589873	3.94154557432016	3.96224881389587	3.90078840497906	3.97152910754232	3.97581506591067	4.01793062244413	3.91218372464807	3.96005041367223	3.91689395689876	3.98364831592588	3.97593537559058	3.88020448148555	3.95030318766884	3.98046038226886	3.98213324142923	3.01683967118418	3.98483813260709	3.95603753347028	3.97340024214233	3.97093711950192	3.99117361873381	3.97654672003234	4.01467875871031	3.96652429284477	3.95965591534864	3.97568500983997	3.93145510785639	3.27513109078808	3.97147280395701	4.00288494278794	3.94085748916897	3.96145915536933	3.98630769414852	3.96009641846602
2	2735946	251986567	3.95885489182403	3.96301901235474	3.51458087433715	3.922329575341	3.96529887671388	3.90623948804896	3.99903787303562	3.95295565313538	3.30895144966704	3.97944730527629	3.9519006770094	3.99803846338695	3.95890653589873	3.94154557432016	3.96224881389587	3.90078840497906	3.97152910754232	3.97581506591067	4.01793062244413	3.91218372464807	3.96005041367223	3.91689395689876	3.98364831592588	3.97593537559058	3.88020448148555	3.95030318766884	3.98046038226886	3.98213324142923	3.01683967118418	3.98483813260709	3.95603753347028	3.97340024214233	3.97093711950192	3.99117361873381	3.97654672003234	4.01467875871031	3.96652429284477	3.95965591534864	3.97568500983997	3.93145510785639	3.27513109078808	3.97147280395701	4.00288494278794	3.94085748916897	3.96145915536933	3.98630769414852	3.96009641846602
2	3272874	252523495	3.95885489182403	3.96301901235474	3.51458087433715	3.922329575341	3.96529887671388	3.90623948804896	3.99903787303562	3.95295565313538	3.30895144966704	3.97944730527629	3.9519006770094	3.99803846338695	3.95890653589873	3.94154557432016	3.96224881389587	3.90078840497906	3.97152910754232	3.97581506591067	4.01793062244413	3.91218372464807	3.96005041367223	3.91689395689876	3.98364831592588	3.97593537559058	3.88020448148555	3.95030318766884	3.98046038226886	3.98213324142923	3.01683967118418	3.98483813260709	3.95603753347028	3.97340024214233	3.97093711950192	3.99117361873381	3.97654672003234	4.01467875871031	3.96652429284477	3.95965591534864	3.97568500983997	3.93145510785639	3.27513109078808	3.97147280395701	4.00288494278794	3.94085748916897	3.96145915536933	3.98630769414852	3.96009641846602
2	3880296	253130917	3.95885489182403	3.96301901235474	3.51458087433715	3.922329575341	3.96529887671388	3.90623948804896	3.99903787303562	3.95295565313538	3.30895144966704	3.97944730527629	3.9519006770094	3.99803846338695	3.95890653589873	3.94154557432016	3.96224881389587	3.90078840497906	3.97152910754232	3.97581506591067	4.01793062244413	3.91218372464807	3.96005041367223	3.91689395689876	3.98364831592588	3.97593537559058	3.88020448148555	3.95030318766884	3.98046038226886	3.98213324142923	3.01683967118418	3.98483813260709	3.95603753347028	3.97340024214233	3.97093711950192	3.99117361873381	3.97654672003234	4.01467875871031	3.96652429284477	3.95965591534864	3.97568500983997	3.93145510785639	4.06599233547575	3.97147280395701	4.00288494278794	3.94085748916897	3.96145915536933	3.98630769414852	3.96009641846602
2	4425049	253675670	3.95885489182403	3.96301901235474	3.51458087433715	3.922329575341	3.96529887671388	3.90623948804896	3.99903787303562	3.95295565313538	3.30895144966704	3.97944730527629	3.9519006770094	3.99803846338695	3.95890653589873	3.94154557432016	3.96224881389587	3.90078840497906	3.97152910754232	3.97581506591067	4.01793062244413	3.91218372464807	3.96005041367223	3.91689395689876	3.98364831592588	3.97593537559058	3.88020448148555	3.95030318766884	3.98046038226886	3.98213324142923	3.01683967118418	3.98483813260709	3.95603753347028	3.97340024214233	3.97093711950192	3.99117361873381	3.97654672003234	4.01467875871031	3.96652429284477	3.95965591534864	3.97568500983997	3.93145510785639	4.06599233547575	3.97147280395701	4.00288494278794	3.94085748916897	3.96145915536933	3.98630769414852	3.96009641846602
2	4959582	254210203	3.95885489182403	3.96301901235474	3.51458087433715	3.922329575341	3.96529887671388	3.90623948804896	3.99903787303562	3.95295565313538	3.95510960651552	3.97944730527629	3.9519006770094	3.99803846338695	3.95890653589873	3.94154557432016	3.96224881389587	3.90078840497906	3.97152910754232	3.97581506591067	4.01793062244413	3.91218372464807	3.96005041367223	3.91689395689876	3.98364831592588	3.97593537559058	3.88020448148555	3.95030318766884	3.98046038226886	3.98213324142923	3.01683967118418	3.98483813260709	3.95603753347028	3.97340024214233	3.97093711950192	3.99117361873381	3.97654672003234	4.01467875871031	3.96652429284477	3.95965591534864	3.97568500983997	3.93145510785639	4.06599233547575	3.97147280395701	4.00288494278794	3.94085748916897	3.96145915536933	3.98630769414852	3.96009641846602
2	5590420	254841041	3.95885489182403	3.96301901235474	3.51458087433715	3.922329575341	3.96529887671388	3.90623948804896	3.99903787303562	3.95295565313538	3.95510960651552	3.97944730527629	3.9519006770094	3.99803846338695	3.95890653589873	3.94154557432016	3.96224881389587	3.90078840497906	3.97152910754232	3.97581506591067	4.01793062244413	3.91218372464807	3.96005041367223	3.91689395689876	3.98364831592588	3.97593537559058	3.88020448148555	3.95030318766884	3.98046038226886	3.98213324142923	3.01683967118418	3.98483813260709	3.95603753347028	3.97340024214233	3.97093711950192	3.99117361873381	3.97654672003234	4.01467875871031	3.96652429284477	3.95965591534864	3.97568500983997	3.93145510785639	4.06599233547575	3.97147280395701	4.00288494278794	3.94085748916897	3.96145915536933	3.98630769414852	3.96009641846602
2	6135300	255385921	3.95885489182403	3.96301901235474	3.51458087433715	3.922329575341	3.96529887671388	3.90623948804896	3.99903787303562	3.95295565313538	3.95510960651552	3.97944730527629	3.9519006770094	3.99803846338695	3.95890653589873	3.94154557432016	3.96224881389587	3.90078840497906	3.97152910754232	3.97581506591067	4.01793062244413	3.91218372464807	3.96005041367223	3.91689395689876	3.98364831592588	3.97593537559058	3.88020448148555	3.95030318766884	3.98046038226886	3.98213324142923	3.01683967118418	3.98483813260709	3.95603753347028	3.97340024214233	3.97093711950192	3.99117361873381	3.97654672003234	4.01467875871031	3.96652429284477	3.95965591534864	3.97568500983997	3.93145510785639	4.06599233547575	3.97147280395701	4.00288494278794	3.94085748916897	3.96145915536933	3.98630769414852	3.96009641846602
2	6662527	255913148	3.95885489182403	3.96301901235474	3.51458087433715	3.922329575341	3.96529887671388	3.90623948804896	3.99903787303562	3.95295565313538	3.95510960651552	3.97944730527629	3.9519006770094	3.99803846338695	3.95890653589873	3.94154557432016	3.96224881389587	3.90078840497906	3.97152910754232	3.97581506591067	4.01793062244413	3.91218372464807	3.96005041367223	3.91689395689876	3.98364831592588	3.97593537559058	3.88020448148555	3.95030318766884	3.98046038226886	3.98213324142923	3.01683967118418	3.98483813260709	3.95603753347028	3.97340024214233	3.97093711950192	3.99117361873381	3.97654672003234	4.01467875871031	3.96652429284477	3.95965591534864	3.97568500983997	3.93145510785639	4.06599233547575	3.97147280395701	4.00288494278794	3.94085748916897	3.96145915536933	3.98630769414852	3.96009641846602
2	7180839	256431460	3.95885489182403	3.96301901235474	3.51458087433715	3.922329575341	3.96529887671388	3.90623948804896	3.99903787303562	3.95295565313538	3.95510960651552	3.97944730527629	3.9519006770094	3.99803846338695	3.95890653589873	3.94154557432016	3.96224881389587	3.90078840497906	3.97152910754232	3.97581506591067	4.01793062244413	3.91218372464807	3.96005041367223	3.91689395689876	3.98364831592588	3.97593537559058	3.88020448148555	3.95030318766884	3.98046038226886	3.98213324142923	3.01683967118418	3.98483813260709	3.95603753347028	3.97340024214233	3.97093711950192	3.99117361873381	3.97654672003234	4.01467875871031	3.96652429284477	3.95965591534864	3.97568500983997	3.93145510785639	4.06599233547575	3.97147280395701	4.00288494278794	3.94085748916897	3.96145915536933	3.98630769414852	3.96009641846602
2	7704051	256954672	3.95885489182403	3.96301901235474	3.51458087433715	3.922329575341	3.96529887671388	3.90623948804896	3.99903787303562	3.95295565313538	3.95510960651552	3.97944730527629	3.9519006770094	3.99803846338695	3.95890653589873	3.94154557432016	3.96224881389587	3.90078840497906	3.97152910754232	3.97581506591067	4.01793062244413	3.91218372464807	3.96005041367223	3.91689395689876	3.98364831592588	3.97593537559058	3.88020448148555	3.95030318766884	3.98046038226886	3.98213324142923	3.01683967118418	3.98483813260709	3.95603753347028	3.97340024214233	3.97093711950192	3.99117361873381	3.97654672003234	4.01467875871031	3.96652429284477	3.95965591534864	3.97568500983997	3.93145510785639	4.06599233547575	3.97147280395701	4.00288494278794	3.94085748916897	3.96145915536933	3.98630769414852	3.96009641846602
2	8227848	257478469	3.95885489182403	3.96301901235474	3.51458087433715	3.922329575341	3.96529887671388	3.90623948804896	3.99903787303562	3.95295565313538	3.95510960651552	3.97944730527629	3.9519006770094	3.99803846338695	3.95890653589873	3.94154557432016	3.96224881389587	3.90078840497906	3.97152910754232	3.97581506591067	4.01793062244413	3.91218372464807	3.96005041367223	3.91689395689876	3.98364831592588	3.97593537559058	3.88020448148555	3.95030318766884	3.98046038226886	3.98213324142923	3.01683967118418	3.98483813260709	3.95603753347028	3.97340024214233	3.97093711950192	3.99117361873381	3.97654672003234	4.01467875871031	3.96652429284477	3.95965591534864	3.97568500983997	3.93145510785639	4.06599233547575	3.97147280395701	4.00288494278794	3.94085748916897	3.96145915536933	3.98630769414852	3.96009641846602
2	8753003	258003624	3.95885489182403	3.96301901235474	3.51458087433715	3.922329575341	3.96529887671388	3.90623948804896	3.99903787303562	3.95295565313538	3.95510960651552	3.97944730527629	3.9519006770094	3.99803846338695	3.95890653589873	3.94154557432016	3.96224881389587	3.90078840497906	3.97152910754232	3.97581506591067	4.01793062244413	3.91218372464807	3.96005041367223	3.91689395689876	3.98364831592588	3.97593537559058	3.88020448148555	3.95030318766884	3.98046038226886	3.98213324142923	3.01683967118418	3.98483813260709	3.95603753347028	3.97340024214233	3.97093711950192	3.99117361873381	3.97654672003234	4.01467875871031	3.96652429284477	3.95965591534864	3.97568500983997	3.93145510785639	4.06599233547575	3.97147280395701	4.00288494278794	3.94085748916897	3.96145915536933	3.98630769414852	3.96009641846602
2	9296366	258546987	3.95885489182403	3.96301901235474	4.00951390971089	3.922329575341	3.96529887671388	3.90623948804896	3.99903787303562	3.95295565313538	3.95510960651552	3.97944730527629	3.9519006770094	3.99803846338695	3.95890653589873	3.94154557432016	3.96224881389587	3.90078840497906	3.97152910754232	3.97581506591067	4.01793062244413	3.91218372464807	3.96005041367223	3.91689395689876	3.98364831592588	3.97593537559058	3.88020448148555	3.95030318766884	3.98046038226886	3.98213324142923	3.01683967118418	3.98483813260709	3.95603753347028	3.97340024214233	3.97093711950192	3.99117361873381	3.97654672003234	4.01467875871031	3.96652429284477	3.95965591534864	3.97568500983997	3.93145510785639	4.06599233547575	3.97147280395701	4.00288494278794	3.94085748916897	3.96145915536933	3.98630769414852	3.96009641846602
2	9850361	259100982	3.95885489182403	3.96301901235474	4.00951390971089	3.922329575341	3.96529887671388	3.90623948804896	3.99903787303562	3.95295565313538	3.95510960651552	3.97944730527629	3.9519006770094	3.99803846338695	3.95890653589873	3.94154557432016	3.96224881389587	3.90078840497906	3.97152910754232	3.97581506591067	4.01793062244413	3.91218372464807	3.96005041367223	3.91689395689876	3.98364831592588	3.97593537559058	3.88020448148555	3.95030318766884	3.98046038226886	3.98213324142923	3.01683967118418	3.98483813260709	3.95603753347028	3.97340024214233	3.97093711950192	3.99117361873381	3.97654672003234	4.01467875871031	3.96652429284477	3.95965591534864	3.97568500983997	3.93145510785639	4.06599233547575	3.97147280395701	4.00288494278794	3.94085748916897	3.96145915536933	3.98630769414852	3.96009641846602
2	10407491	259658112	3.95885489182403	3.96301901235474	4.00951390971089	3.922329575341	3.96529887671388	3.90623948804896	3.99903787303562	3.95295565313538	3.95510960651552	3.97944730527629	3.9519006770094	3.99803846338695	3.95890653589873	3.94154557432016	3.96224881389587	3.90078840497906	3.97152910754232	3.97581506591067	4.01793062244413	3.91218372464807	3.96005041367223	3.91689395689876	3.98364831592588	3.97593537559058	3.88020448148555	3.95030318766884	3.98046038226886	3.98213324142923	3.01683967118418	3.98483813260709	3.95603753347028	3.97340024214233	3.97093711950192	3.99117361873381	3.97654672003234	4.01467875871031	3.96652429284477	3.95965591534864	3.97568500983997	3.93145510785639	4.06599233547575	3.97147280395701	4.00288494278794	3.94085748916897	3.96145915536933	3.98630769414852	3.96009641846602
2	10958816	260209437	3.95885489182403	3.96301901235474	4.00951390971089	3.922329575341	3.96529887671388	3.90623948804896	3.99903787303562	3.95295565313538	3.95510960651552	3.97944730527629	3.9519006770094	3.99803846338695	3.95890653589873	3.94154557432016	3.96224881389587	3.90078840497906	3.97152910754232	3.97581506591067	4.01793062244413	3.91218372464807	3.96005041367223	3.91689395689876	3.98364831592588	3.97593537559058	3.88020448148555	3.95030318766884	3.98046038226886	3.98213324142923	3.01683967118418	3.98483813260709	3.95603753347028	3.97340024214233	3.97093711950192	3.99117361873381	3.97654672003234	4.01467875871031	3.96652429284477	3.95965591534864	3.97568500983997	3.93145510785639	4.06599233547575	3.97147280395701	4.00288494278794	3.94085748916897	3.96145915536933	3.98630769414852	3.96009641846602
2	11510926	260761547	3.95885489182403	3.96301901235474	4.00951390971089	3.922329575341	3.96529887671388	3.90623948804896	3.99903787303562	3.95295565313538	3.95510960651552	3.97944730527629	3.9519006770094	3.99803846338695	3.95890653589873	3.94154557432016	3.96224881389587	3.90078840497906	3.97152910754232	3.97581506591067	4.88193353359144	3.91218372464807	3.96005041367223	3.91689395689876	3.98364831592588	3.97593537559058	3.88020448148555	3.95030318766884	3.98046038226886	3.98213324142923	3.01683967118418	3.98483813260709	3.95603753347028	3.97340024214233	3.97093711950192	3.99117361873381	3.97654672003234	4.01467875871031	3.96652429284477	3.95965591534864	3.97568500983997	3.93145510785639	4.06599233547575	3.97147280395701	4.00288494278794	3.94085748916897	3.96145915536933	3.98630769414852	3.96009641846602
2	12057328	261307949	3.95885489182403	3.96301901235474	4.00951390971089	3.922329575341	3.96529887671388	3.90623948804896	3.99903787303562	3.95295565313538	3.95510960651552	3.97944730527629	3.9519006770094	3.99803846338695	3.95890653589873	3.94154557432016	3.96224881389587	3.90078840497906	3.97152910754232	3.97581506591067	4.88193353359144	3.91218372464807	3.96005041367223	3.91689395689876	3.98364831592588	3.97593537559058	3.88020448148555	3.95030318766884	3.98046038226886	3.98213324142923	3.01683967118418	3.98483813260709	3.95603753347028	3.97340024214233	3.97093711950192	3.99117361873381	3.97654672003234	4.01467875871031	3.96652429284477	3.95965591534864	3.97568500983997	3.93145510785639	4.06599233547575	3.97147280395701	4.00288494278794	3.94085748916897	3.96145915536933	3.98630769414852	3.96009641846602
2	12580925	261831546	3.95885489182403	3.96301901235474	4.00951390971089	3.922329575341	3.96529887671388	3.90623948804896	3.99903787303562	3.95295565313538	3.95510960651552	3.97944730527629	3.9519006770094	3.99803846338695	3.95890653589873	3.94154557432016	3.96224881389587	3.90078840497906	3.97152910754232	3.97581506591067	4.88193353359144	3.91218372464807	3.96005041367223	3.91689395689876	3.98364831592588	3.97593537559058	3.88020448148555	3.95030318766884	3.98046038226886	3.98213324142923	3.01683967118418	3.98483813260709	3.95603753347028	3.97340024214233	3.97093711950192	3.99117361873381	3.97654672003234	4.01467875871031	3.96652429284477	3.95965591534864	3.97568500983997	3.93145510785639	4.06599233547575	3.97147280395701	4.00288494278794	3.94085748916897	3.96145915536933	3.98630769414852	3.96009641846602
2	13118270	262368891	3.95885489182403	3.96301901235474	4.00951390971089	3.922329575341	3.96529887671388	3.90623948804896	3.99903787303562	3.95295565313538	3.95510960651552	3.97944730527629	3.9519006770094	3.99803846338695	3.95890653589873	3.94154557432016	3.96224881389587	3.90078840497906	3.97152910754232	3.97581506591067	4.88193353359144	3.91218372464807	3.96005041367223	3.91689395689876	3.98364831592588	3.97593537559058	3.88020448148555	3.95030318766884	3.98046038226886	3.98213324142923	3.01683967118418	3.98483813260709	3.95603753347028	3.97340024214233	3.97093711950192	3.99117361873381	3.97654672003234	4.01467875871031	3.96652429284477	3.95965591534864	3.97568500983997	3.93145510785639	4.06599233547575	3.97147280395701	4.00288494278794	3.94085748916897	3.96145915536933	3.98630769414852	3.96009641846602
2	13666229	262916850	3.95885489182403	3.96301901235474	4.00951390971089	3.922329575341	3.96529887671388	3.90623948804896	3.99903787303562	3.95295565313538	3.95510960651552	3.97944730527629	3.9519006770094	3.99803846338695	3.95890653589873	3.94154557432016	3.96224881389587	3.90078840497906	3.97152910754232	3.97581506591067	4.88193353359144	3.91218372464807	3.96005041367223	3.91689395689876	3.98364831592588	3.97593537559058	3.88020448148555	3.95030318766884	3.98046038226886	3.98213324142923	3.01683967118418	3.98483813260709	3.95603753347028	3.97340024214233	3.97093711950192	3.99117361873381	3.97654672003234	4.01467875871031	3.96652429284477	3.95965591534864	3.97568500983997	3.93145510785639	4.06599233547575	3.97147280395701	4.00288494278794	3.94085748916897	3.96145915536933	3.98630769414852	3.96009641846602
2	14216122	263466743	3.95885489182403	3.96301901235474	4.00951390971089	3.922329575341	3.96529887671388	3.90623948804896	3.99903787303562	3.95295565313538	3.95510960651552	3.97944730527629	3.9519006770094	3.99803846338695	3.95890653589873	3.94154557432016	3.96224881389587	3.90078840497906	3.97152910754232	3.97581506591067	4.88193353359144	3.91218372464807	3.96005041367223	3.91689395689876	3.98364831592588	3.97593537559058	3.88020448148555	3.95030318766884	3.98046038226886	3.98213324142923	3.01683967118418	3.98483813260709	3.95603753347028	3.97340024214233	3.97093711950192	3.99117361873381	3.97654672003234	4.01467875871031	3.96652429284477	3.95965591534864	3.97568500983997	3.93145510785639	4.06599233547575	3.97147280395701	4.00288494278794	3.94085748916897	3.96145915536933	3.98630769414852	3.96009641846602
2	14759596	264010217	3.95885489182403	3.96301901235474	4.00951390971089	3.922329575341	3.96529887671388	3.90623948804896	3.99903787303562	3.95295565313538	3.95510960651552	3.97944730527629	3.9519006770094	3.99803846338695	3.95890653589873	3.94154557432016	3.96224881389587	3.90078840497906	3.97152910754232	3.97581506591067	4.88193353359144	3.91218372464807	3.96005041367223	3.91689395689876	3.98364831592588	3.97593537559058	3.88020448148555	3.95030318766884	3.98046038226886	3.98213324142923	3.01683967118418	3.98483813260709	3.95603753347028	3.97340024214233	3.97093711950192	3.99117361873381	3.97654672003234	4.01467875871031	3.96652429284477	3.95965591534864	3.97568500983997	3.93145510785639	4.06599233547575	3.97147280395701	4.00288494278794	3.94085748916897	3.96145915536933	3.98630769414852	3.96009641846602
2	15293722	264544343	3.95885489182403	3.96301901235474	4.00951390971089	3.922329575341	3.96529887671388	3.90623948804896	3.99903787303562	3.95295565313538	3.95510960651552	3.97944730527629	3.9519006770094	3.99803846338695	3.95890653589873	3.94154557432016	3.96224881389587	3.90078840497906	3.97152910754232	3.97581506591067	4.88193353359144	3.91218372464807	3.96005041367223	3.91689395689876	3.98364831592588	3.97593537559058	3.88020448148555	3.95030318766884	3.98046038226886	3.98213324142923	3.01683967118418	3.98483813260709	3.95603753347028	3.97340024214233	3.97093711950192	3.99117361873381	3.97654672003234	4.01467875871031	3.96652429284477	3.95965591534864	3.97568500983997	3.93145510785639	4.06599233547575	3.97147280395701	4.00288494278794	3.94085748916897	3.96145915536933	3.98630769414852	3.96009641846602
2	15834108	265084729	3.95885489182403	3.96301901235474	4.00951390971089	3.922329575341	3.96529887671388	3.90623948804896	3.99903787303562	3.95295565313538	3.95510960651552	3.97944730527629	3.9519006770094	3.99803846338695	3.95890653589873	3.94154557432016	3.96224881389587	3.90078840497906	3.97152910754232	3.97581506591067	4.88193353359144	3.91218372464807	3.96005041367223	3.91689395689876	3.98364831592588	3.97593537559058	3.88020448148555	3.95030318766884	3.98046038226886	3.98213324142923	3.01683967118418	3.98483813260709	3.95603753347028	3.97340024214233	3.97093711950192	3.99117361873381	3.97654672003234	4.01467875871031	3.96652429284477	3.95965591534864	3.97568500983997	3.93145510785639	4.06599233547575	3.97147280395701	4.00288494278794	3.94085748916897	3.96145915536933	3.98630769414852	3.96009641846602
2	16429499	265680120	3.95885489182403	3.96301901235474	4.00951390971089	3.922329575341	3.96529887671388	3.90623948804896	3.99903787303562	3.95295565313538	3.95510960651552	3.97944730527629	3.9519006770094	3.99803846338695	3.95890653589873	3.94154557432016	3.96224881389587	3.90078840497906	3.97152910754232	3.97581506591067	4.88193353359144	3.91218372464807	3.96005041367223	3.91689395689876	3.98364831592588	3.97593537559058	3.88020448148555	3.95030318766884	3.98046038226886	3.98213324142923	3.01683967118418	3.98483813260709	3.95603753347028	3.97340024214233	3.97093711950192	3.99117361873381	3.97654672003234	4.01467875871031	3.96652429284477	3.95965591534864	3.97568500983997	3.93145510785639	4.06599233547575	3.97147280395701	4.00288494278794	3.94085748916897	3.96145915536933	3.98630769414852	3.96009641846602
2	16951063	266201684	3.95885489182403	3.96301901235474	4.00951390971089	3.922329575341	3.96529887671388	3.90623948804896	3.99903787303562	3.95295565313538	3.95510960651552	3.97944730527629	3.9519006770094	3.99803846338695	3.95890653589873	3.94154557432016	3.96224881389587	3.90078840497906	3.97152910754232	3.97581506591067	4.00655501192682	3.91218372464807	3.96005041367223	3.91689395689876	3.98364831592588	3.97593537559058	3.88020448148555	3.95030318766884	3.98046038226886	3.98213324142923	3.01683967118418	3.98483813260709	3.95603753347028	3.97340024214233	3.97093711950192	3.99117361873381	3.97654672003234	4.01467875871031	3.96652429284477	3.95965591534864	3.97568500983997	3.93145510785639	4.06599233547575	3.97147280395701	4.00288494278794	3.94085748916897	3.96145915536933	3.98630769414852	3.96009641846602
2	17486052	266736673	3.95885489182403	3.96301901235474	4.00951390971089	3.922329575341	3.96529887671388	3.90623948804896	3.99903787303562	3.95295565313538	3.95510960651552	3.97944730527629	3.9519006770094	3.99803846338695	3.95890653589873	3.94154557432016	3.96224881389587	3.90078840497906	3.97152910754232	3.97581506591067	4.00655501192682	3.91218372464807	3.96005041367223	3.91689395689876	3.98364831592588	3.97593537559058	3.88020448148555	3.95030318766884	3.98046038226886	3.98213324142923	3.01683967118418	3.98483813260709	3.95603753347028	3.97340024214233	3.97093711950192	3.99117361873381	3.97654672003234	4.01467875871031	3.96652429284477	3.95965591534864	3.97568500983997	3.93145510785639	4.06599233547575	3.97147280395701	4.00288494278794	3.94085748916897	3.96145915536933	3.98630769414852	3.96009641846602
2	18022328	267272949	3.95885489182403	3.96301901235474	4.00951390971089	3.922329575341	3.96529887671388	3.90623948804896	3.99903787303562	3.95295565313538	3.95510960651552	3.97944730527629	3.9519006770094	3.99803846338695	3.95890653589873	3.94154557432016	3.96224881389587	3.90078840497906	3.97152910754232	3.97581506591067	4.00655501192682	3.91218372464807	3.96005041367223	3.91689395689876	3.98364831592588	3.97593537559058	3.88020448148555	3.95030318766884	3.98046038226886	3.98213324142923	3.01683967118418	3.98483813260709	3.95603753347028	3.97340024214233	3.97093711950192	3.99117361873381	3.97654672003234	4.01467875871031	3.96652429284477	3.95965591534864	3.97568500983997	3.93145510785639	4.06599233547575	3.97147280395701	4.00288494278794	3.94085748916897	3.96145915536933	3.98630769414852	3.96009641846602
2	18575989	267826610	3.95885489182403	3.96301901235474	4.00951390971089	3.922329575341	3.96529887671388	3.90623948804896	3.99903787303562	3.95295565313538	3.95510960651552	3.97944730527629	3.9519006770094	3.99803846338695	3.95890653589873	3.94154557432016	3.96224881389587	3.90078840497906	3.97152910754232	3.97581506591067	4.00655501192682	3.91218372464807	3.96005041367223	3.91689395689876	3.98364831592588	3.97593537559058	3.88020448148555	3.95030318766884	3.98046038226886	3.98213324142923	3.01683967118418	3.98483813260709	3.95603753347028	3.97340024214233	3.97093711950192	3.99117361873381	3.97654672003234	4.01467875871031	3.96652429284477	3.95965591534864	3.97568500983997	3.93145510785639	4.06599233547575	3.97147280395701	4.00288494278794	3.94085748916897	3.96145915536933	3.98630769414852	3.96009641846602
2	19106725	268357346	3.95885489182403	3.96301901235474	4.00951390971089	3.922329575341	3.96529887671388	3.90623948804896	3.99903787303562	3.95295565313538	3.95510960651552	3.97944730527629	3.9519006770094	3.99803846338695	3.95890653589873	3.94154557432016	3.96224881389587	3.90078840497906	3.97152910754232	3.97581506591067	4.00655501192682	3.91218372464807	3.96005041367223	3.91689395689876	3.98364831592588	3.97593537559058	3.88020448148555	3.95030318766884	3.98046038226886	3.98213324142923	3.01683967118418	3.98483813260709	3.95603753347028	3.97340024214233	3.97093711950192	3.99117361873381	3.97654672003234	4.01467875871031	3.96652429284477	3.95965591534864	3.97568500983997	3.93145510785639	4.06599233547575	3.97147280395701	4.00288494278794	3.94085748916897	3.96145915536933	3.98630769414852	3.96009641846602
2	19688689	268939310	3.95885489182403	3.96301901235474	4.00951390971089	3.922329575341	3.96529887671388	3.90623948804896	3.99903787303562	3.95295565313538	3.95510960651552	3.97944730527629	3.9519006770094	3.99803846338695	3.95890653589873	3.94154557432016	3.96224881389587	3.90078840497906	3.97152910754232	3.97581506591067	4.00655501192682	3.91218372464807	3.96005041367223	3.91689395689876	3.98364831592588	3.97593537559058	3.88020448148555	3.95030318766884	3.98046038226886	3.98213324142923	3.01683967118418	3.98483813260709	3.95603753347028	3.97340024214233	3.97093711950192	3.99117361873381	3.97654672003234	4.01467875871031	3.96652429284477	3.95965591534864	3.97568500983997	3.93145510785639	4.06599233547575	3.97147280395701	4.00288494278794	3.94085748916897	3.96145915536933	3.98630769414852	3.96009641846602
2	20218467	269469088	3.95885489182403	3.96301901235474	4.00951390971089	3.922329575341	3.96529887671388	3.90623948804896	3.99903787303562	3.95295565313538	3.95510960651552	3.97944730527629	3.9519006770094	3.99803846338695	3.95890653589873	3.94154557432016	3.96224881389587	3.90078840497906	3.97152910754232	3.97581506591067	4.00655501192682	3.91218372464807	3.96005041367223	3.91689395689876	3.98364831592588	3.97593537559058	3.88020448148555	3.95030318766884	3.98046038226886	3.98213324142923	3.01683967118418	3.98483813260709	3.95603753347028	3.97340024214233	3.97093711950192	3.99117361873381	3.97654672003234	4.01467875871031	3.96652429284477	3.95965591534864	3.97568500983997	3.93145510785639	4.06599233547575	3.97147280395701	4.00288494278794	3.94085748916897	3.96145915536933	3.98630769414852	3.96009641846602
2	20763059	270013680	3.95885489182403	3.96301901235474	4.00951390971089	3.922329575341	3.96529887671388	3.90623948804896	3.99903787303562	3.95295565313538	3.95510960651552	3.97944730527629	3.9519006770094	3.99803846338695	3.95890653589873	3.94154557432016	3.96224881389587	3.90078840497906	3.97152910754232	3.97581506591067	4.00655501192682	3.91218372464807	3.96005041367223	3.91689395689876	3.98364831592588	3.97593537559058	3.88020448148555	3.95030318766884	3.98046038226886	3.98213324142923	3.01683967118418	3.98483813260709	3.95603753347028	3.97340024214233	3.97093711950192	3.99117361873381	3.97654672003234	4.01467875871031	3.96652429284477	3.95965591534864	3.97568500983997	3.93145510785639	4.06599233547575	3.97147280395701	4.00288494278794	3.94085748916897	3.96145915536933	3.98630769414852	3.96009641846602
2	21321154	270571775	3.95885489182403	3.96301901235474	4.00951390971089	3.922329575341	3.96529887671388	3.90623948804896	3.99903787303562	3.95295565313538	3.95510960651552	3.97944730527629	3.9519006770094	3.99803846338695	3.95890653589873	3.94154557432016	3.96224881389587	3.90078840497906	3.97152910754232	3.97581506591067	4.00655501192682	3.91218372464807	3.96005041367223	3.91689395689876	3.98364831592588	3.97593537559058	3.88020448148555	3.95030318766884	3.98046038226886	3.98213324142923	3.01683967118418	3.98483813260709	3.95603753347028	3.97340024214233	3.97093711950192	3.99117361873381	3.97654672003234	4.01467875871031	3.96652429284477	3.95965591534864	3.97568500983997	3.93145510785639	4.06599233547575	3.97147280395701	4.00288494278794	3.94085748916897	3.96145915536933	3.98630769414852	3.96009641846602
2	21860775	271111396	3.95885489182403	3.96301901235474	4.00951390971089	3.922329575341	3.96529887671388	3.90623948804896	3.99903787303562	3.95295565313538	3.95510960651552	3.97944730527629	3.9519006770094	3.99803846338695	3.95890653589873	3.94154557432016	3.96224881389587	3.90078840497906	3.97152910754232	3.97581506591067	4.00655501192682	3.91218372464807	3.96005041367223	3.91689395689876	3.98364831592588	3.97593537559058	3.88020448148555	3.95030318766884	3.98046038226886	3.98213324142923	3.01683967118418	3.98483813260709	3.95603753347028	3.97340024214233	3.97093711950192	3.99117361873381	3.97654672003234	4.01467875871031	3.96652429284477	3.95965591534864	3.97568500983997	3.93145510785639	4.06599233547575	3.97147280395701	4.00288494278794	3.94085748916897	3.96145915536933	3.98630769414852	3.96009641846602
2	22386138	271636759	3.95885489182403	3.96301901235474	4.00951390971089	3.922329575341	3.96529887671388	3.90623948804896	3.99903787303562	3.95295565313538	3.95510960651552	3.97944730527629	3.9519006770094	3.99803846338695	3.95890653589873	3.94154557432016	3.96224881389587	3.90078840497906	3.97152910754232	3.97581506591067	4.00655501192682	3.91218372464807	3.96005041367223	3.91689395689876	3.98364831592588	3.97593537559058	3.88020448148555	3.95030318766884	3.98046038226886	3.98213324142923	3.01683967118418	3.98483813260709	3.95603753347028	3.97340024214233	3.97093711950192	3.99117361873381	3.97654672003234	4.01467875871031	3.96652429284477	3.95965591534864	3.97568500983997	3.93145510785639	4.06599233547575	3.97147280395701	4.00288494278794	3.94085748916897	3.96145915536933	3.98630769414852	3.96009641846602
2	22914297	272164918	3.95885489182403	3.96301901235474	4.00951390971089	3.922329575341	3.96529887671388	3.90623948804896	3.99903787303562	3.95295565313538	3.95510960651552	3.97944730527629	3.9519006770094	3.99803846338695	3.95890653589873	3.94154557432016	3.96224881389587	3.90078840497906	3.97152910754232	3.97581506591067	4.00655501192682	3.91218372464807	3.96005041367223	3.91689395689876	3.98364831592588	3.97593537559058	3.88020448148555	3.95030318766884	3.98046038226886	3.98213324142923	3.01683967118418	3.98483813260709	3.95603753347028	3.97340024214233	3.97093711950192	3.99117361873381	3.97654672003234	4.01467875871031	3.96652429284477	3.95965591534864	3.97568500983997	3.93145510785639	4.06599233547575	3.97147280395701	4.00288494278794	3.94085748916897	3.96145915536933	3.98630769414852	3.96009641846602
2	23444646	272695267	3.95885489182403	3.96301901235474	4.00951390971089	3.922329575341	3.96529887671388	3.90623948804896	3.99903787303562	3.95295565313538	3.95510960651552	3.97944730527629	3.9519006770094	3.99803846338695	3.95890653589873	3.94154557432016	3.96224881389587	3.90078840497906	3.97152910754232	3.97581506591067	4.00655501192682	3.91218372464807	3.96005041367223	3.91689395689876	3.98364831592588	3.97593537559058	3.88020448148555	3.95030318766884	3.98046038226886	3.98213324142923	3.01683967118418	3.98483813260709	3.95603753347028	3.97340024214233	3.97093711950192	3.99117361873381	3.97654672003234	4.01467875871031	3.96652429284477	3.95965591534864	3.97568500983997	3.93145510785639	4.06599233547575	3.97147280395701	4.00288494278794	3.94085748916897	3.96145915536933	3.98630769414852	3.96009641846602
2	23975938	273226559	3.95885489182403	3.96301901235474	4.00951390971089	3.922329575341	3.96529887671388	3.90623948804896	3.99903787303562	3.95295565313538	3.95510960651552	3.97944730527629	3.9519006770094	3.99803846338695	3.95890653589873	3.94154557432016	3.96224881389587	3.90078840497906	3.97152910754232	3.97581506591067	4.00655501192682	3.91218372464807	3.96005041367223	3.91689395689876	3.98364831592588	3.97593537559058	3.88020448148555	3.95030318766884	3.98046038226886	3.98213324142923	3.01683967118418	3.98483813260709	3.95603753347028	3.97340024214233	3.97093711950192	3.99117361873381	3.97654672003234	4.01467875871031	3.96652429284477	3.95965591534864	3.97568500983997	3.93145510785639	4.06599233547575	3.97147280395701	4.00288494278794	3.94085748916897	3.96145915536933	3.98630769414852	3.96009641846602
2	24557494	273808115	3.95885489182403	3.96301901235474	4.00951390971089	3.922329575341	3.96529887671388	3.90623948804896	3.99903787303562	3.95295565313538	3.95510960651552	3.97944730527629	3.9519006770094	3.99803846338695	3.95890653589873	3.94154557432016	3.96224881389587	3.90078840497906	3.97152910754232	3.97581506591067	4.00655501192682	3.91218372464807	3.96005041367223	3.91689395689876	3.98364831592588	3.97593537559058	3.88020448148555	3.95030318766884	3.98046038226886	3.98213324142923	3.01683967118418	3.98483813260709	3.95603753347028	3.97340024214233	3.97093711950192	3.99117361873381	3.97654672003234	4.01467875871031	3.96652429284477	3.95965591534864	3.97568500983997	3.93145510785639	4.06599233547575	3.97147280395701	4.00288494278794	3.94085748916897	3.96145915536933	3.98630769414852	3.96009641846602
2	25122569	274373190	3.95885489182403	3.96301901235474	4.00951390971089	3.922329575341	3.96529887671388	3.90623948804896	3.99903787303562	3.95295565313538	3.95510960651552	3.97944730527629	3.9519006770094	3.99803846338695	3.95890653589873	3.94154557432016	3.96224881389587	3.90078840497906	3.97152910754232	3.97581506591067	4.00655501192682	3.91218372464807	3.96005041367223	3.91689395689876	3.98364831592588	3.97593537559058	3.88020448148555	3.95030318766884	3.98046038226886	3.98213324142923	3.01683967118418	3.98483813260709	3.95603753347028	3.97340024214233	3.97093711950192	3.99117361873381	3.97654672003234	4.01467875871031	3.96652429284477	3.95965591534864	3.97568500983997	3.93145510785639	4.06599233547575	3.97147280395701	4.00288494278794	3.94085748916897	3.96145915536933	3.98630769414852	3.96009641846602
2	25690641	274941262	3.95885489182403	3.96301901235474	4.00951390971089	3.922329575341	3.96529887671388	3.90623948804896	3.99903787303562	3.95295565313538	3.95510960651552	3.97944730527629	3.9519006770094	3.99803846338695	3.95890653589873	3.94154557432016	3.96224881389587	3.90078840497906	3.97152910754232	3.97581506591067	4.00655501192682	3.91218372464807	3.96005041367223	3.91689395689876	3.98364831592588	3.97593537559058	3.88020448148555	3.95030318766884	3.98046038226886	3.98213324142923	3.01683967118418	3.98483813260709	3.95603753347028	3.97340024214233	3.97093711950192	3.99117361873381	3.97654672003234	4.01467875871031	3.96652429284477	3.95965591534864	3.97568500983997	3.93145510785639	4.06599233547575	3.97147280395701	4.00288494278794	3.94085748916897	3.96145915536933	3.98630769414852	3.96009641846602
2	26276327	275526948	3.95885489182403	3.96301901235474	4.00951390971089	3.922329575341	3.96529887671388	3.90623948804896	3.99903787303562	3.95295565313538	3.95510960651552	3.97944730527629	3.9519006770094	3.99803846338695	3.95890653589873	3.94154557432016	3.96224881389587	3.90078840497906	3.97152910754232	3.97581506591067	4.00655501192682	3.91218372464807	3.96005041367223	3.91689395689876	3.98364831592588	3.97593537559058	3.88020448148555	3.95030318766884	3.98046038226886	3.98213324142923	3.01683967118418	3.98483813260709	3.95603753347028	3.97340024214233	3.97093711950192	3.99117361873381	3.97654672003234	4.01467875871031	3.96652429284477	3.95965591534864	3.97568500983997	3.93145510785639	4.06599233547575	3.97147280395701	4.00288494278794	3.94085748916897	3.96145915536933	3.98630769414852	3.96009641846602
2	26828038	276078659	3.95885489182403	3.96301901235474	4.00951390971089	3.922329575341	3.96529887671388	3.90623948804896	3.99903787303562	3.95295565313538	3.95510960651552	3.97944730527629	3.9519006770094	3.99803846338695	3.95890653589873	3.94154557432016	3.96224881389587	3.90078840497906	3.97152910754232	3.97581506591067	4.00655501192682	3.91218372464807	3.96005041367223	3.91689395689876	3.98364831592588	3.97593537559058	3.88020448148555	3.95030318766884	3.98046038226886	3.98213324142923	3.01683967118418	3.98483813260709	3.95603753347028	3.97340024214233	3.97093711950192	3.99117361873381	3.97654672003234	4.01467875871031	3.96652429284477	3.95965591534864	3.97568500983997	3.93145510785639	4.06599233547575	3.97147280395701	4.00288494278794	3.94085748916897	3.96145915536933	3.98630769414852	3.96009641846602
2	27376652	276627273	3.95885489182403	3.96301901235474	4.00951390971089	3.922329575341	3.96529887671388	3.90623948804896	3.99903787303562	3.95295565313538	3.95510960651552	3.97944730527629	3.9519006770094	3.99803846338695	3.95890653589873	3.94154557432016	3.96224881389587	3.90078840497906	3.97152910754232	3.97581506591067	4.00655501192682	3.91218372464807	3.96005041367223	3.91689395689876	3.98364831592588	3.97593537559058	3.88020448148555	3.95030318766884	3.98046038226886	3.98213324142923	3.01683967118418	3.98483813260709	3.95603753347028	3.97340024214233	3.97093711950192	3.99117361873381	3.97654672003234	4.01467875871031	3.96652429284477	3.95965591534864	3.97568500983997	3.93145510785639	4.06599233547575	3.97147280395701	4.00288494278794	3.94085748916897	3.96145915536933	3.98630769414852	3.96009641846602
2	27955504	277206125	3.95885489182403	3.96301901235474	4.00951390971089	3.922329575341	3.96529887671388	3.90623948804896	3.99903787303562	3.95295565313538	3.95510960651552	3.97944730527629	3.9519006770094	3.99803846338695	3.95890653589873	3.94154557432016	3.96224881389587	3.90078840497906	3.97152910754232	3.97581506591067	4.00655501192682	3.91218372464807	3.96005041367223	3.91689395689876	3.98364831592588	3.97593537559058	3.88020448148555	3.95030318766884	3.98046038226886	3.98213324142923	3.01683967118418	3.98483813260709	3.95603753347028	3.97340024214233	3.97093711950192	3.99117361873381	3.97654672003234	4.01467875871031	3.96652429284477	3.95965591534864	3.97568500983997	3.93145510785639	4.06599233547575	3.97147280395701	4.00288494278794	3.94085748916897	3.96145915536933	3.98630769414852	3.96009641846602
2	28500494	277751115	3.95885489182403	3.96301901235474	4.00951390971089	3.922329575341	3.96529887671388	3.90623948804896	3.99903787303562	3.95295565313538	3.95510960651552	3.97944730527629	3.9519006770094	3.99803846338695	3.95890653589873	3.94154557432016	3.96224881389587	3.90078840497906	3.97152910754232	3.97581506591067	4.00655501192682	3.91218372464807	3.96005041367223	3.91689395689876	3.98364831592588	3.97593537559058	3.88020448148555	3.95030318766884	3.98046038226886	3.98213324142923	3.01683967118418	3.98483813260709	3.95603753347028	3.97340024214233	3.97093711950192	3.99117361873381	3.97654672003234	4.01467875871031	3.96652429284477	3.95965591534864	3.97568500983997	3.93145510785639	4.06599233547575	3.97147280395701	4.00288494278794	3.94085748916897	3.96145915536933	3.98630769414852	3.96009641846602
2	29042087	278292708	3.95885489182403	3.96301901235474	4.00951390971089	3.922329575341	3.96529887671388	3.90623948804896	3.99903787303562	3.95295565313538	3.95510960651552	3.97944730527629	3.9519006770094	3.99803846338695	3.95890653589873	3.94154557432016	3.96224881389587	3.90078840497906	3.97152910754232	3.97581506591067	4.00655501192682	3.91218372464807	3.96005041367223	3.91689395689876	3.98364831592588	3.97593537559058	3.88020448148555	3.95030318766884	3.98046038226886	3.98213324142923	3.01683967118418	3.98483813260709	3.95603753347028	3.97340024214233	3.97093711950192	3.99117361873381	3.97654672003234	4.01467875871031	3.96652429284477	3.95965591534864	3.97568500983997	3.93145510785639	4.06599233547575	3.97147280395701	4.00288494278794	3.94085748916897	3.96145915536933	3.98630769414852	3.96009641846602
2	29581749	278832370	3.95885489182403	3.96301901235474	4.00951390971089	3.922329575341	3.96529887671388	3.90623948804896	3.99903787303562	3.95295565313538	3.95510960651552	3.97944730527629	3.9519006770094	3.99803846338695	3.95890653589873	3.94154557432016	3.96224881389587	3.90078840497906	3.97152910754232	3.97581506591067	4.00655501192682	3.91218372464807	3.96005041367223	3.91689395689876	3.98364831592588	3.97593537559058	3.88020448148555	3.95030318766884	3.98046038226886	3.98213324142923	3.01683967118418	3.98483813260709	3.95603753347028	3.97340024214233	3.97093711950192	3.99117361873381	3.97654672003234	4.01467875871031	3.96652429284477	3.95965591534864	3.97568500983997	3.93145510785639	4.06599233547575	3.97147280395701	4.00288494278794	3.94085748916897	3.96145915536933	3.98630769414852	3.96009641846602
2	30106496	279357117	3.95885489182403	3.96301901235474	4.00951390971089	3.922329575341	3.96529887671388	3.90623948804896	3.99903787303562	3.95295565313538	3.95510960651552	3.97944730527629	3.9519006770094	3.99803846338695	3.95890653589873	3.94154557432016	3.96224881389587	3.90078840497906	3.97152910754232	3.97581506591067	4.00655501192682	3.91218372464807	3.96005041367223	3.91689395689876	3.98364831592588	3.97593537559058	3.88020448148555	3.95030318766884	3.98046038226886	3.98213324142923	3.01683967118418	3.98483813260709	3.95603753347028	3.97340024214233	3.97093711950192	3.99117361873381	3.97654672003234	4.01467875871031	3.96652429284477	3.95965591534864	3.97568500983997	3.93145510785639	4.06599233547575	3.97147280395701	4.00288494278794	3.94085748916897	3.96145915536933	3.98630769414852	3.96009641846602
2	30642447	279893068	3.95885489182403	3.96301901235474	4.00951390971089	3.922329575341	3.96529887671388	3.90623948804896	3.99903787303562	3.95295565313538	3.95510960651552	3.97944730527629	3.9519006770094	3.99803846338695	3.95890653589873	3.94154557432016	3.96224881389587	3.90078840497906	3.97152910754232	3.97581506591067	4.00655501192682	3.91218372464807	3.96005041367223	3.91689395689876	3.98364831592588	3.97593537559058	3.88020448148555	3.95030318766884	3.98046038226886	3.98213324142923	3.01683967118418	3.98483813260709	3.95603753347028	3.97340024214233	3.97093711950192	3.99117361873381	3.97654672003234	4.01467875871031	3.96652429284477	3.95965591534864	3.97568500983997	3.93145510785639	4.06599233547575	3.97147280395701	4.00288494278794	3.94085748916897	3.96145915536933	3.98630769414852	3.96009641846602
2	31190263	280440884	3.95885489182403	3.96301901235474	4.00951390971089	3.922329575341	3.96529887671388	3.90623948804896	3.99903787303562	3.95295565313538	3.95510960651552	3.97944730527629	3.9519006770094	3.99803846338695	3.95890653589873	3.94154557432016	3.96224881389587	3.90078840497906	3.97152910754232	3.97581506591067	4.00655501192682	3.91218372464807	3.96005041367223	3.91689395689876	3.98364831592588	3.97593537559058	3.88020448148555	3.95030318766884	3.98046038226886	3.98213324142923	3.01683967118418	3.98483813260709	3.95603753347028	3.97340024214233	3.97093711950192	3.99117361873381	3.97654672003234	4.01467875871031	3.96652429284477	3.95965591534864	3.97568500983997	3.93145510785639	4.06599233547575	3.97147280395701	4.00288494278794	3.94085748916897	3.96145915536933	3.98630769414852	3.96009641846602
2	31725608	280976229	3.95885489182403	3.96301901235474	4.00951390971089	3.922329575341	3.96529887671388	3.90623948804896	3.99903787303562	3.95295565313538	3.95510960651552	3.97944730527629	3.9519006770094	3.99803846338695	3.95890653589873	3.94154557432016	3.96224881389587	3.90078840497906	3.97152910754232	3.97581506591067	4.00655501192682	3.91218372464807	3.96005041367223	3.91689395689876	3.98364831592588	3.97593537559058	3.88020448148555	3.95030318766884	3.98046038226886	3.98213324142923	3.01683967118418	3.98483813260709	3.95603753347028	3.97340024214233	3.97093711950192	3.99117361873381	3.97654672003234	4.01467875871031	3.96652429284477	3.95965591534864	3.97568500983997	3.93145510785639	4.06599233547575	3.97147280395701	4.00288494278794	3.94085748916897	3.96145915536933	3.98630769414852	3.96009641846602
2	32309212	281559833	3.95885489182403	3.96301901235474	4.00951390971089	3.922329575341	3.96529887671388	3.90623948804896	3.99903787303562	3.95295565313538	3.95510960651552	3.97944730527629	3.9519006770094	3.99803846338695	3.95890653589873	3.94154557432016	3.96224881389587	3.90078840497906	3.97152910754232	3.97581506591067	4.00655501192682	3.91218372464807	3.96005041367223	3.91689395689876	3.98364831592588	3.97593537559058	3.88020448148555	3.95030318766884	3.98046038226886	3.98213324142923	3.01683967118418	3.98483813260709	3.95603753347028	3.97340024214233	3.97093711950192	3.99117361873381	3.97654672003234	4.01467875871031	3.96652429284477	3.95965591534864	3.97568500983997	3.93145510785639	4.06599233547575	3.97147280395701	4.00288494278794	3.94085748916897	3.96145915536933	3.98630769414852	3.96009641846602
2	32898188	282148809	3.95885489182403	3.96301901235474	4.00951390971089	3.922329575341	3.96529887671388	3.90623948804896	3.99903787303562	3.95295565313538	3.95510960651552	3.97944730527629	3.9519006770094	3.99803846338695	3.95890653589873	3.94154557432016	3.96224881389587	3.90078840497906	3.97152910754232	3.97581506591067	4.00655501192682	3.91218372464807	3.96005041367223	3.91689395689876	3.98364831592588	3.97593537559058	3.88020448148555	3.95030318766884	3.98046038226886	3.98213324142923	3.01683967118418	3.98483813260709	3.95603753347028	3.97340024214233	3.97093711950192	3.99117361873381	3.97654672003234	4.01467875871031	3.96652429284477	3.95965591534864	3.97568500983997	3.93145510785639	4.06599233547575	3.97147280395701	4.00288494278794	3.94085748916897	3.96145915536933	3.98630769414852	3.96009641846602
2	33457180	282707801	3.95885489182403	3.96301901235474	4.00951390971089	3.922329575341	3.96529887671388	3.90623948804896	3.99903787303562	3.95295565313538	3.95510960651552	3.97944730527629	3.9519006770094	3.99803846338695	3.95890653589873	3.94154557432016	3.96224881389587	3.90078840497906	3.97152910754232	3.97581506591067	4.00655501192682	3.91218372464807	3.96005041367223	3.91689395689876	3.98364831592588	3.97593537559058	3.88020448148555	3.95030318766884	3.98046038226886	3.98213324142923	3.01683967118418	3.98483813260709	3.95603753347028	3.97340024214233	3.97093711950192	3.99117361873381	3.97654672003234	4.01467875871031	3.96652429284477	3.95965591534864	3.97568500983997	3.93145510785639	4.06599233547575	3.97147280395701	4.00288494278794	3.94085748916897	3.96145915536933	3.98630769414852	3.96009641846602
2	34013727	283264348	3.95885489182403	3.96301901235474	4.00951390971089	3.922329575341	3.96529887671388	3.90623948804896	3.99903787303562	3.95295565313538	3.95510960651552	3.97944730527629	3.9519006770094	3.99803846338695	3.95890653589873	3.94154557432016	3.96224881389587	3.90078840497906	3.97152910754232	3.97581506591067	4.00655501192682	3.91218372464807	3.96005041367223	3.91689395689876	3.98364831592588	3.97593537559058	3.88020448148555	3.95030318766884	3.98046038226886	3.98213324142923	3.01683967118418	3.98483813260709	3.95603753347028	3.97340024214233	3.97093711950192	3.99117361873381	3.97654672003234	4.01467875871031	3.96652429284477	3.95965591534864	3.97568500983997	3.93145510785639	4.06599233547575	3.97147280395701	4.00288494278794	3.94085748916897	3.96145915536933	3.98630769414852	3.96009641846602
2	34562326	283812947	3.95885489182403	3.96301901235474	4.00951390971089	3.922329575341	3.96529887671388	3.90623948804896	3.99903787303562	3.95295565313538	3.95510960651552	3.97944730527629	3.9519006770094	3.99803846338695	3.95890653589873	3.94154557432016	3.96224881389587	3.90078840497906	3.97152910754232	3.97581506591067	4.00655501192682	3.91218372464807	3.96005041367223	3.91689395689876	3.98364831592588	3.97593537559058	3.88020448148555	3.95030318766884	3.98046038226886	3.98213324142923	3.01683967118418	3.98483813260709	3.95603753347028	3.97340024214233	3.97093711950192	3.99117361873381	3.97654672003234	4.01467875871031	3.96652429284477	3.95965591534864	3.97568500983997	3.93145510785639	4.06599233547575	3.97147280395701	4.00288494278794	3.94085748916897	3.96145915536933	3.98630769414852	3.96009641846602
2	35128713	284379334	3.95885489182403	3.96301901235474	4.00951390971089	3.922329575341	3.96529887671388	3.90623948804896	3.99903787303562	3.95295565313538	3.95510960651552	3.97944730527629	3.9519006770094	3.99803846338695	3.95890653589873	3.94154557432016	3.96224881389587	3.90078840497906	3.97152910754232	3.97581506591067	4.00655501192682	3.91218372464807	3.96005041367223	3.91689395689876	3.98364831592588	3.97593537559058	3.88020448148555	3.95030318766884	3.98046038226886	3.98213324142923	3.01683967118418	3.98483813260709	3.95603753347028	3.97340024214233	3.97093711950192	3.99117361873381	3.97654672003234	4.01467875871031	3.96652429284477	3.95965591534864	3.97568500983997	3.93145510785639	4.06599233547575	3.97147280395701	4.00288494278794	3.94085748916897	3.96145915536933	3.98630769414852	3.96009641846602
2	35677169	284927790	3.95885489182403	3.96301901235474	4.00951390971089	3.922329575341	3.96529887671388	3.90623948804896	3.99903787303562	3.95295565313538	3.95510960651552	3.97944730527629	3.9519006770094	3.99803846338695	3.95890653589873	3.94154557432016	3.96224881389587	3.90078840497906	3.97152910754232	3.97581506591067	4.00655501192682	3.91218372464807	3.96005041367223	3.91689395689876	3.98364831592588	3.97593537559058	3.88020448148555	3.95030318766884	3.98046038226886	3.98213324142923	3.01683967118418	3.98483813260709	3.95603753347028	3.97340024214233	3.97093711950192	3.99117361873381	3.97654672003234	4.01467875871031	3.96652429284477	3.95965591534864	3.97568500983997	3.93145510785639	4.06599233547575	3.97147280395701	4.00288494278794	3.94085748916897	3.96145915536933	3.98630769414852	3.96009641846602
2	36226361	285476982	3.95885489182403	3.96301901235474	4.00951390971089	3.922329575341	3.96529887671388	3.90623948804896	3.99903787303562	3.95295565313538	3.95510960651552	3.97944730527629	3.9519006770094	3.99803846338695	3.95890653589873	3.94154557432016	3.96224881389587	3.90078840497906	3.97152910754232	3.97581506591067	4.00655501192682	3.91218372464807	3.96005041367223	3.91689395689876	3.98364831592588	3.97593537559058	3.88020448148555	3.95030318766884	3.98046038226886	3.98213324142923	3.01683967118418	3.98483813260709	3.95603753347028	3.97340024214233	3.97093711950192	3.99117361873381	3.97654672003234	4.01467875871031	3.96652429284477	3.95965591534864	3.97568500983997	3.93145510785639	4.06599233547575	3.97147280395701	4.00288494278794	3.94085748916897	3.96145915536933	3.98630769414852	3.96009641846602
2	36770812	286021433	3.95885489182403	3.96301901235474	4.00951390971089	3.922329575341	3.96529887671388	3.90623948804896	3.99903787303562	3.95295565313538	3.95510960651552	3.97944730527629	3.9519006770094	3.99803846338695	3.95890653589873	3.94154557432016	3.96224881389587	3.90078840497906	3.97152910754232	3.97581506591067	4.00655501192682	3.91218372464807	3.96005041367223	3.91689395689876	3.98364831592588	3.97593537559058	3.88020448148555	3.95030318766884	3.98046038226886	3.98213324142923	3.01683967118418	3.98483813260709	3.95603753347028	3.97340024214233	3.97093711950192	3.99117361873381	3.97654672003234	4.01467875871031	3.96652429284477	3.95965591534864	3.97568500983997	3.93145510785639	4.06599233547575	3.97147280395701	4.00288494278794	3.94085748916897	3.96145915536933	3.98630769414852	3.96009641846602
2	37328573	286579194	3.95885489182403	3.96301901235474	4.00951390971089	3.922329575341	3.96529887671388	3.90623948804896	3.99903787303562	3.95295565313538	3.95510960651552	3.97944730527629	3.9519006770094	3.99803846338695	3.95890653589873	3.94154557432016	3.96224881389587	3.90078840497906	3.97152910754232	3.97581506591067	4.00655501192682	3.91218372464807	3.96005041367223	3.91689395689876	3.98364831592588	3.97593537559058	3.88020448148555	3.95030318766884	3.98046038226886	3.98213324142923	3.01683967118418	3.98483813260709	3.95603753347028	3.97340024214233	3.97093711950192	3.99117361873381	3.97654672003234	4.01467875871031	3.96652429284477	3.95965591534864	3.97568500983997	3.93145510785639	4.06599233547575	3.97147280395701	4.00288494278794	3.94085748916897	3.96145915536933	3.98630769414852	3.96009641846602
2	37875779	287126400	3.95885489182403	3.96301901235474	4.00951390971089	3.922329575341	3.96529887671388	3.90623948804896	3.99903787303562	3.95295565313538	3.95510960651552	3.97944730527629	3.9519006770094	3.99803846338695	3.95890653589873	3.94154557432016	3.96224881389587	3.90078840497906	3.97152910754232	3.97581506591067	4.00655501192682	3.91218372464807	3.96005041367223	3.91689395689876	3.98364831592588	3.97593537559058	3.88020448148555	3.95030318766884	3.98046038226886	3.98213324142923	3.01683967118418	3.98483813260709	3.95603753347028	3.97340024214233	3.97093711950192	3.99117361873381	3.97654672003234	4.01467875871031	3.96652429284477	3.95965591534864	3.97568500983997	3.93145510785639	4.06599233547575	3.97147280395701	4.00288494278794	3.94085748916897	3.96145915536933	3.98630769414852	3.96009641846602
2	38431248	287681869	3.95885489182403	3.96301901235474	4.00951390971089	3.922329575341	3.96529887671388	3.90623948804896	3.99903787303562	3.95295565313538	3.95510960651552	3.97944730527629	3.9519006770094	3.99803846338695	3.95890653589873	3.94154557432016	3.96224881389587	3.90078840497906	3.97152910754232	3.97581506591067	4.00655501192682	3.91218372464807	3.96005041367223	3.91689395689876	3.98364831592588	3.97593537559058	3.88020448148555	3.95030318766884	3.98046038226886	3.98213324142923	3.01683967118418	3.98483813260709	3.95603753347028	3.97340024214233	3.97093711950192	3.99117361873381	3.97654672003234	4.01467875871031	3.96652429284477	3.95965591534864	3.97568500983997	3.93145510785639	4.06599233547575	3.97147280395701	4.00288494278794	3.94085748916897	3.96145915536933	3.98630769414852	3.96009641846602
2	39004172	288254793	3.95885489182403	3.96301901235474	4.00951390971089	3.922329575341	3.96529887671388	3.90623948804896	3.99903787303562	3.95295565313538	3.95510960651552	3.97944730527629	3.9519006770094	3.99803846338695	3.95890653589873	3.94154557432016	3.96224881389587	3.90078840497906	3.97152910754232	3.97581506591067	4.00655501192682	3.91218372464807	3.96005041367223	3.91689395689876	3.98364831592588	3.97593537559058	3.88020448148555	3.95030318766884	3.98046038226886	3.98213324142923	3.01683967118418	3.98483813260709	3.95603753347028	3.97340024214233	3.97093711950192	3.99117361873381	3.97654672003234	4.01467875871031	3.96652429284477	3.95965591534864	3.97568500983997	3.93145510785639	4.06599233547575	3.97147280395701	4.00288494278794	3.94085748916897	3.96145915536933	3.98630769414852	3.96009641846602
2	39564771	288815392	3.95885489182403	3.96301901235474	4.00951390971089	3.922329575341	3.96529887671388	3.90623948804896	3.99903787303562	3.95295565313538	3.95510960651552	3.97944730527629	3.9519006770094	3.99803846338695	3.95890653589873	3.94154557432016	3.96224881389587	3.90078840497906	3.97152910754232	3.97581506591067	4.00655501192682	3.91218372464807	3.96005041367223	3.91689395689876	3.98364831592588	3.97593537559058	3.88020448148555	3.95030318766884	3.98046038226886	3.98213324142923	3.01683967118418	3.98483813260709	3.95603753347028	3.97340024214233	3.97093711950192	3.99117361873381	3.97654672003234	4.01467875871031	3.96652429284477	3.95965591534864	3.97568500983997	3.93145510785639	4.06599233547575	3.97147280395701	4.00288494278794	3.94085748916897	3.96145915536933	3.98630769414852	3.96009641846602
2	40112880	289363501	3.95885489182403	3.96301901235474	4.00951390971089	3.922329575341	3.96529887671388	3.90623948804896	3.99903787303562	3.95295565313538	3.95510960651552	3.97944730527629	3.9519006770094	3.99803846338695	3.95890653589873	3.94154557432016	3.96224881389587	3.90078840497906	3.97152910754232	3.97581506591067	4.00655501192682	3.91218372464807	3.96005041367223	3.91689395689876	3.98364831592588	3.97593537559058	3.88020448148555	3.95030318766884	3.98046038226886	3.98213324142923	3.01683967118418	3.98483813260709	3.95603753347028	3.97340024214233	3.97093711950192	3.99117361873381	3.97654672003234	4.01467875871031	3.96652429284477	3.95965591534864	3.97568500983997	3.93145510785639	4.06599233547575	3.97147280395701	4.00288494278794	3.94085748916897	3.96145915536933	3.98630769414852	3.96009641846602
2	40653940	289904561	3.95885489182403	3.96301901235474	4.00951390971089	3.922329575341	3.96529887671388	3.90623948804896	3.99903787303562	3.95295565313538	3.95510960651552	3.97944730527629	3.9519006770094	3.99803846338695	3.95890653589873	3.94154557432016	3.96224881389587	3.90078840497906	3.97152910754232	3.97581506591067	4.00655501192682	3.91218372464807	3.96005041367223	3.91689395689876	3.98364831592588	3.97593537559058	3.88020448148555	3.95030318766884	3.98046038226886	3.98213324142923	3.01683967118418	3.98483813260709	3.95603753347028	3.97340024214233	3.97093711950192	3.99117361873381	3.97654672003234	4.01467875871031	3.96652429284477	3.95965591534864	3.97568500983997	3.93145510785639	4.06599233547575	3.97147280395701	4.00288494278794	3.94085748916897	3.96145915536933	3.98630769414852	3.96009641846602
2	41183789	290434410	3.95885489182403	3.96301901235474	4.00951390971089	3.922329575341	3.96529887671388	3.90623948804896	3.99903787303562	3.95295565313538	3.95510960651552	3.97944730527629	3.9519006770094	3.99803846338695	3.95890653589873	3.94154557432016	3.96224881389587	3.90078840497906	3.97152910754232	3.97581506591067	4.00655501192682	3.91218372464807	3.96005041367223	3.91689395689876	3.98364831592588	3.97593537559058	3.88020448148555	3.95030318766884	3.98046038226886	3.98213324142923	3.01683967118418	3.98483813260709	3.95603753347028	3.97340024214233	3.97093711950192	3.99117361873381	3.97654672003234	4.01467875871031	3.96652429284477	3.95965591534864	3.97568500983997	3.93145510785639	4.06599233547575	3.97147280395701	4.00288494278794	3.94085748916897	3.96145915536933	3.98630769414852	3.96009641846602
2	41720796	290971417	3.95885489182403	3.96301901235474	4.00951390971089	3.922329575341	3.96529887671388	3.90623948804896	3.99903787303562	3.95295565313538	3.95510960651552	3.97944730527629	3.9519006770094	3.99803846338695	3.95890653589873	3.94154557432016	3.96224881389587	3.90078840497906	3.97152910754232	3.97581506591067	4.00655501192682	3.91218372464807	3.96005041367223	3.91689395689876	3.98364831592588	3.97593537559058	3.88020448148555	3.95030318766884	3.98046038226886	3.98213324142923	3.01683967118418	3.98483813260709	3.95603753347028	3.97340024214233	3.97093711950192	3.99117361873381	3.97654672003234	4.01467875871031	3.96652429284477	3.95965591534864	3.97568500983997	3.93145510785639	4.06599233547575	3.97147280395701	4.00288494278794	3.94085748916897	3.96145915536933	3.98630769414852	3.96009641846602
2	42261432	291512053	3.95885489182403	3.96301901235474	4.00951390971089	3.922329575341	3.96529887671388	3.90623948804896	3.99903787303562	3.95295565313538	3.95510960651552	3.97944730527629	3.9519006770094	3.99803846338695	3.95890653589873	3.94154557432016	3.96224881389587	3.90078840497906	3.97152910754232	3.97581506591067	4.00655501192682	3.91218372464807	3.96005041367223	3.91689395689876	3.98364831592588	3.97593537559058	3.88020448148555	3.95030318766884	3.98046038226886	3.98213324142923	3.01683967118418	3.98483813260709	3.95603753347028	3.97340024214233	3.97093711950192	3.99117361873381	3.97654672003234	4.01467875871031	3.96652429284477	3.95965591534864	3.97568500983997	3.93145510785639	4.06599233547575	3.97147280395701	4.00288494278794	3.94085748916897	3.96145915536933	3.98630769414852	3.96009641846602
2	42823765	292074386	3.95885489182403	3.96301901235474	4.00951390971089	3.922329575341	3.96529887671388	3.90623948804896	3.99903787303562	3.95295565313538	3.95510960651552	3.97944730527629	3.9519006770094	3.99803846338695	3.95890653589873	3.94154557432016	3.96224881389587	3.90078840497906	3.97152910754232	3.97581506591067	4.00655501192682	3.91218372464807	3.96005041367223	3.91689395689876	3.98364831592588	3.97593537559058	3.88020448148555	3.95030318766884	3.98046038226886	3.98213324142923	3.01683967118418	3.98483813260709	3.95603753347028	3.97340024214233	3.97093711950192	3.99117361873381	3.97654672003234	4.01467875871031	3.96652429284477	3.95965591534864	3.97568500983997	3.93145510785639	4.06599233547575	3.97147280395701	4.00288494278794	3.94085748916897	3.96145915536933	3.98630769414852	3.96009641846602
2	43384529	292635150	3.95885489182403	3.96301901235474	4.00951390971089	3.922329575341	3.96529887671388	3.90623948804896	3.99903787303562	3.95295565313538	3.95510960651552	3.97944730527629	3.9519006770094	3.99803846338695	3.95890653589873	3.94154557432016	3.96224881389587	3.90078840497906	3.97152910754232	3.97581506591067	4.00655501192682	3.91218372464807	3.96005041367223	3.91689395689876	3.98364831592588	3.97593537559058	3.88020448148555	3.95030318766884	3.98046038226886	3.98213324142923	3.01683967118418	3.98483813260709	3.95603753347028	3.97340024214233	3.97093711950192	3.99117361873381	3.97654672003234	4.01467875871031	3.96652429284477	3.95965591534864	3.97568500983997	3.93145510785639	4.06599233547575	3.97147280395701	4.00288494278794	3.94085748916897	3.96145915536933	3.98630769414852	3.96009641846602
2	43941069	293191690	3.95885489182403	3.96301901235474	4.00951390971089	3.922329575341	3.96529887671388	3.90623948804896	3.99903787303562	3.95295565313538	3.95510960651552	3.97944730527629	3.9519006770094	3.99803846338695	3.95890653589873	3.94154557432016	3.96224881389587	3.90078840497906	3.97152910754232	3.97581506591067	4.00655501192682	3.91218372464807	3.96005041367223	3.91689395689876	3.98364831592588	3.97593537559058	3.88020448148555	3.95030318766884	3.98046038226886	3.98213324142923	3.01683967118418	3.98483813260709	3.95603753347028	3.97340024214233	3.97093711950192	3.99117361873381	3.97654672003234	4.01467875871031	3.96652429284477	3.95965591534864	3.97568500983997	3.93145510785639	4.06599233547575	3.97147280395701	4.00288494278794	3.94085748916897	3.96145915536933	3.98630769414852	3.96009641846602
2	44504303	293754924	3.95885489182403	3.96301901235474	4.00951390971089	3.922329575341	3.96529887671388	3.90623948804896	3.99903787303562	3.95295565313538	3.95510960651552	3.97944730527629	3.9519006770094	3.99803846338695	3.95890653589873	3.94154557432016	3.96224881389587	3.90078840497906	3.97152910754232	3.97581506591067	4.00655501192682	3.91218372464807	3.96005041367223	3.91689395689876	3.98364831592588	3.97593537559058	3.88020448148555	3.95030318766884	3.98046038226886	3.98213324142923	3.01683967118418	3.98483813260709	3.95603753347028	3.97340024214233	3.97093711950192	3.99117361873381	3.97654672003234	4.01467875871031	3.96652429284477	3.95965591534864	3.97568500983997	3.93145510785639	4.06599233547575	3.97147280395701	4.00288494278794	3.94085748916897	3.96145915536933	3.98630769414852	3.96009641846602
2	45049053	294299674	3.95885489182403	3.96301901235474	4.00951390971089	3.922329575341	3.96529887671388	3.90623948804896	3.99903787303562	3.95295565313538	3.95510960651552	3.97944730527629	3.9519006770094	3.99803846338695	3.95890653589873	3.94154557432016	3.96224881389587	3.90078840497906	3.97152910754232	3.97581506591067	4.00655501192682	3.91218372464807	3.96005041367223	3.91689395689876	3.98364831592588	3.97593537559058	3.88020448148555	3.95030318766884	3.98046038226886	3.98213324142923	3.01683967118418	3.98483813260709	3.95603753347028	3.97340024214233	3.97093711950192	3.99117361873381	3.97654672003234	4.01467875871031	3.96652429284477	3.95965591534864	3.97568500983997	3.93145510785639	4.06599233547575	3.97147280395701	4.00288494278794	3.94085748916897	3.96145915536933	3.98630769414852	3.96009641846602
2	45586697	294837318	3.95885489182403	3.96301901235474	4.00951390971089	3.922329575341	3.96529887671388	3.90623948804896	3.99903787303562	3.95295565313538	3.95510960651552	3.97944730527629	3.9519006770094	3.99803846338695	3.95890653589873	3.94154557432016	3.96224881389587	3.90078840497906	3.97152910754232	3.97581506591067	4.00655501192682	3.91218372464807	3.96005041367223	3.91689395689876	3.98364831592588	3.97593537559058	3.88020448148555	3.95030318766884	3.98046038226886	3.98213324142923	3.01683967118418	3.98483813260709	3.95603753347028	3.97340024214233	3.97093711950192	3.99117361873381	3.97654672003234	4.01467875871031	3.96652429284477	3.95965591534864	3.97568500983997	3.93145510785639	4.06599233547575	3.97147280395701	4.00288494278794	3.94085748916897	3.96145915536933	3.98630769414852	3.96009641846602
2	46112597	295363218	3.95885489182403	3.96301901235474	4.00951390971089	3.922329575341	3.96529887671388	3.90623948804896	3.99903787303562	3.95295565313538	3.95510960651552	3.97944730527629	3.9519006770094	3.99803846338695	3.95890653589873	3.94154557432016	3.96224881389587	3.90078840497906	3.97152910754232	3.97581506591067	4.00655501192682	3.91218372464807	3.96005041367223	3.91689395689876	3.98364831592588	3.97593537559058	3.88020448148555	3.95030318766884	3.98046038226886	3.98213324142923	3.01683967118418	3.98483813260709	3.95603753347028	3.97340024214233	3.97093711950192	3.99117361873381	3.97654672003234	4.01467875871031	3.96652429284477	3.95965591534864	3.97568500983997	3.93145510785639	4.06599233547575	3.97147280395701	4.00288494278794	3.94085748916897	3.96145915536933	3.98630769414852	3.96009641846602
2	46636309	295886930	3.95885489182403	3.96301901235474	4.00951390971089	3.922329575341	3.96529887671388	3.90623948804896	3.99903787303562	3.95295565313538	3.95510960651552	3.97944730527629	3.9519006770094	3.99803846338695	3.95890653589873	3.94154557432016	3.96224881389587	3.90078840497906	3.97152910754232	3.97581506591067	4.00655501192682	3.91218372464807	3.96005041367223	3.91689395689876	3.98364831592588	3.97593537559058	3.88020448148555	3.95030318766884	3.98046038226886	3.98213324142923	3.01683967118418	3.98483813260709	3.95603753347028	3.97340024214233	3.97093711950192	3.99117361873381	3.97654672003234	4.01467875871031	3.96652429284477	3.95965591534864	3.97568500983997	3.93145510785639	4.06599233547575	3.97147280395701	4.00288494278794	3.94085748916897	3.96145915536933	3.98630769414852	3.96009641846602
2	47175085	296425706	3.95885489182403	3.96301901235474	4.00951390971089	3.922329575341	3.96529887671388	3.90623948804896	3.99903787303562	3.95295565313538	3.95510960651552	3.97944730527629	3.9519006770094	3.99803846338695	3.95890653589873	3.94154557432016	3.96224881389587	3.90078840497906	3.97152910754232	3.97581506591067	4.00655501192682	3.91218372464807	3.96005041367223	3.91689395689876	3.98364831592588	3.97593537559058	3.88020448148555	3.95030318766884	3.98046038226886	3.98213324142923	3.01683967118418	3.98483813260709	3.95603753347028	3.97340024214233	3.97093711950192	3.99117361873381	3.97654672003234	4.01467875871031	3.96652429284477	3.95965591534864	3.97568500983997	3.93145510785639	4.06599233547575	3.97147280395701	4.00288494278794	3.94085748916897	3.96145915536933	3.98630769414852	3.96009641846602
2	47742557	296993178	3.95885489182403	3.96301901235474	4.00951390971089	3.922329575341	3.96529887671388	3.90623948804896	3.99903787303562	3.95295565313538	3.95510960651552	3.97944730527629	3.9519006770094	3.99803846338695	3.95890653589873	3.94154557432016	3.96224881389587	3.90078840497906	3.97152910754232	3.97581506591067	4.00655501192682	3.91218372464807	3.96005041367223	3.91689395689876	3.98364831592588	3.97593537559058	3.88020448148555	3.95030318766884	3.98046038226886	3.98213324142923	3.01683967118418	3.98483813260709	3.95603753347028	3.97340024214233	3.97093711950192	3.99117361873381	3.97654672003234	4.01467875871031	3.96652429284477	3.95965591534864	3.97568500983997	3.93145510785639	4.06599233547575	3.97147280395701	4.00288494278794	3.94085748916897	3.96145915536933	3.98630769414852	3.96009641846602
2	48313939	297564560	3.95885489182403	3.96301901235474	4.00951390971089	3.922329575341	3.96529887671388	3.90623948804896	3.99903787303562	3.95295565313538	3.95510960651552	3.97944730527629	3.9519006770094	3.99803846338695	3.95890653589873	3.94154557432016	3.96224881389587	3.90078840497906	3.97152910754232	3.97581506591067	4.00655501192682	3.91218372464807	3.96005041367223	3.91689395689876	3.98364831592588	3.97593537559058	3.88020448148555	3.95030318766884	3.98046038226886	3.98213324142923	3.01683967118418	3.98483813260709	3.95603753347028	3.97340024214233	3.97093711950192	3.99117361873381	3.97654672003234	4.01467875871031	3.96652429284477	3.95965591534864	3.97568500983997	3.93145510785639	4.06599233547575	3.97147280395701	4.00288494278794	3.94085748916897	3.96145915536933	3.98630769414852	3.96009641846602
2	48870857	298121478	3.95885489182403	3.96301901235474	4.00951390971089	3.922329575341	3.96529887671388	3.90623948804896	3.99903787303562	3.95295565313538	3.95510960651552	3.97944730527629	3.9519006770094	3.99803846338695	3.95890653589873	3.94154557432016	3.96224881389587	3.90078840497906	3.97152910754232	3.97581506591067	4.00655501192682	3.91218372464807	3.96005041367223	3.91689395689876	3.98364831592588	3.97593537559058	3.88020448148555	3.95030318766884	3.98046038226886	3.98213324142923	3.01683967118418	3.98483813260709	3.95603753347028	3.97340024214233	3.97093711950192	3.99117361873381	3.97654672003234	4.01467875871031	3.96652429284477	3.95965591534864	3.97568500983997	3.93145510785639	4.06599233547575	3.97147280395701	4.00288494278794	3.94085748916897	3.96145915536933	3.98630769414852	3.96009641846602
2	49416907	298667528	3.95885489182403	3.96301901235474	4.00951390971089	3.922329575341	3.96529887671388	3.90623948804896	3.99903787303562	3.95295565313538	3.95510960651552	3.97944730527629	3.9519006770094	3.99803846338695	3.95890653589873	3.94154557432016	3.96224881389587	3.90078840497906	3.97152910754232	3.97581506591067	4.00655501192682	3.91218372464807	3.96005041367223	3.91689395689876	3.98364831592588	3.97593537559058	3.88020448148555	3.95030318766884	3.98046038226886	3.98213324142923	3.01683967118418	3.98483813260709	3.95603753347028	3.97340024214233	3.97093711950192	3.99117361873381	3.97654672003234	4.01467875871031	3.96652429284477	3.95965591534864	3.97568500983997	3.93145510785639	4.06599233547575	3.97147280395701	4.00288494278794	3.94085748916897	3.96145915536933	3.98630769414852	3.96009641846602
2	49969688	299220309	3.95885489182403	3.96301901235474	4.00951390971089	3.922329575341	3.96529887671388	3.90623948804896	3.99903787303562	3.95295565313538	3.95510960651552	3.97944730527629	3.9519006770094	3.99803846338695	3.95890653589873	3.94154557432016	3.96224881389587	3.90078840497906	3.97152910754232	3.97581506591067	4.00655501192682	3.91218372464807	3.96005041367223	3.91689395689876	3.98364831592588	3.97593537559058	3.88020448148555	3.95030318766884	3.98046038226886	3.98213324142923	3.01683967118418	3.98483813260709	3.95603753347028	3.97340024214233	3.97093711950192	3.99117361873381	3.97654672003234	4.01467875871031	3.96652429284477	3.95965591534864	3.97568500983997	3.93145510785639	4.06599233547575	3.97147280395701	4.00288494278794	3.94085748916897	3.96145915536933	3.98630769414852	3.96009641846602
2	50495427	299746048	3.95885489182403	3.96301901235474	4.00951390971089	3.922329575341	3.96529887671388	3.90623948804896	3.99903787303562	3.95295565313538	3.95510960651552	3.97944730527629	3.9519006770094	3.99803846338695	3.95890653589873	3.94154557432016	3.96224881389587	3.90078840497906	3.97152910754232	3.97581506591067	4.00655501192682	3.91218372464807	3.96005041367223	3.91689395689876	3.98364831592588	3.97593537559058	3.88020448148555	3.95030318766884	3.98046038226886	3.98213324142923	3.01683967118418	3.98483813260709	3.95603753347028	3.97340024214233	3.97093711950192	3.99117361873381	3.97654672003234	4.01467875871031	3.96652429284477	3.95965591534864	3.97568500983997	3.93145510785639	4.06599233547575	3.97147280395701	4.00288494278794	3.94085748916897	3.96145915536933	3.98630769414852	3.96009641846602
2	51011692	300262313	3.95885489182403	3.96301901235474	4.00951390971089	3.922329575341	3.96529887671388	3.90623948804896	3.99903787303562	3.95295565313538	3.95510960651552	3.97944730527629	3.9519006770094	3.99803846338695	3.95890653589873	3.94154557432016	3.96224881389587	3.90078840497906	3.97152910754232	3.97581506591067	4.00655501192682	3.91218372464807	3.96005041367223	3.91689395689876	3.98364831592588	3.97593537559058	3.88020448148555	3.95030318766884	3.98046038226886	3.98213324142923	3.01683967118418	3.98483813260709	3.95603753347028	3.97340024214233	3.97093711950192	3.99117361873381	3.97654672003234	4.01467875871031	3.96652429284477	3.95965591534864	3.97568500983997	3.93145510785639	4.06599233547575	3.97147280395701	4.00288494278794	3.94085748916897	3.96145915536933	3.98630769414852	3.96009641846602
[truncated: 4,514 more rows]
[truncated: 65 more columns]
