# Supplementary material for: Novel insights into breast cancer copy number genetic heterogeneity revealed by single-cell genome sequencing
Source: eLife. 2020 May 13;9:e51480. doi: 10.7554/eLife.51480 (PMC7220379; doi:10.7554/eLife.51480)
Supplement: Figure 2—source data 1. [file elife-51480-fig2-data1.zip › P20.CNA.calls.5k.seg.quantal.primary.txt]

chrom	chrompos	abspos	CTB8209.	CTB8211.	CTB8215.	CTB8218.	CTB8219.	CTB8220.	CTB8221.	CTB8222.	CTB8223.	CTB8225.	CTB8226.	CTB8227.	CTB8228.	CTB8231.	CTB8232.	CTB8233.	CTB8234.	CTB8235.	CTB8237.	CTB8239.	CTB8240.	CTB8241.	CTB8242.	CTB8243.	CTB8244.	CTB8247.	CTB8250.	CTB8251.	CTB8255.	CTB8258.	CTB8259.	CTB8261.	CTB8262.	CTB8263.	CTB8265.	CTB8266.	CTB8268.	CTB8270.	CTB8271.	CTB8272.	CTB8276.	CTB8279.	CTB8280.	CTB8281.	CTB8287.	CTB8288.	CTB8290.
1	0	0	1.41143826152289	1.84390716767229	1.97173548801369	1.88748610578628	1.79817663815133	2.09396125258087	1.86951756294014	1.97419708853047	2.07105522603195	1.67489645115932	2.09720228735435	1.91277346897066	2.05589420242447	1.90378677490915	1.80320825405661	1.82863358810887	1.83612722260383	1.82180181576334	1.94068507635706	1.98105100433004	1.88147748395929	1.95920182714964	1.7559292858664	2.05247695615023	1.98985874956636	1.93611684812138	1.88030412325563	1.92554391243016	1.82281974741345	1.82079929620684	1.97708089907608	1.43233587113462	1.86615138493288	1.7850519044035	2.0435336849456	1.97734693970566	1.85532497058143	1.88043446052288	1.87808977140006	1.91702865911935	1.9649138014522	2.00314384530088	1.88291258588966	1.95364983226484	1.97077902804506	1.97679877871793	1.93665372811912
1	1311584	1311584	1.41143826152289	1.84390716767229	1.97173548801369	1.88748610578628	1.79817663815133	2.09396125258087	1.86951756294014	1.97419708853047	2.07105522603195	1.67489645115932	2.09720228735435	1.91277346897066	2.05589420242447	1.90378677490915	1.80320825405661	1.82863358810887	1.83612722260383	1.82180181576334	1.94068507635706	1.98105100433004	1.88147748395929	1.95920182714964	1.7559292858664	2.05247695615023	1.98985874956636	1.93611684812138	1.88030412325563	1.92554391243016	1.82281974741345	1.82079929620684	1.97708089907608	1.43233587113462	1.86615138493288	1.7850519044035	2.0435336849456	1.97734693970566	1.85532497058143	1.88043446052288	1.87808977140006	1.91702865911935	1.9649138014522	2.00314384530088	1.88291258588966	1.95364983226484	1.97077902804506	1.97679877871793	1.93665372811912
1	1988508	1988508	1.41143826152289	1.84390716767229	1.97173548801369	1.88748610578628	1.79817663815133	2.09396125258087	1.86951756294014	1.97419708853047	2.07105522603195	1.67489645115932	2.09720228735435	1.91277346897066	2.05589420242447	1.90378677490915	1.80320825405661	1.82863358810887	1.83612722260383	1.82180181576334	1.94068507635706	1.98105100433004	1.88147748395929	1.95920182714964	1.7559292858664	2.05247695615023	1.98985874956636	1.93611684812138	1.88030412325563	1.92554391243016	1.82281974741345	1.82079929620684	1.97708089907608	1.43233587113462	1.86615138493288	1.7850519044035	2.0435336849456	1.97734693970566	1.85532497058143	1.88043446052288	1.87808977140006	1.91702865911935	1.9649138014522	2.00314384530088	1.88291258588966	1.95364983226484	1.97077902804506	1.97679877871793	1.93665372811912
1	2529293	2529293	1.41143826152289	1.84390716767229	1.97173548801369	1.88748610578628	1.79817663815133	2.09396125258087	1.86951756294014	1.97419708853047	2.07105522603195	1.67489645115932	2.09720228735435	1.91277346897066	2.05589420242447	1.90378677490915	1.80320825405661	1.82863358810887	1.83612722260383	1.82180181576334	1.94068507635706	1.98105100433004	1.88147748395929	1.95920182714964	1.7559292858664	2.05247695615023	1.98985874956636	1.93611684812138	1.88030412325563	1.92554391243016	1.82281974741345	1.82079929620684	1.97708089907608	1.43233587113462	1.86615138493288	1.7850519044035	2.0435336849456	1.97734693970566	1.85532497058143	1.88043446052288	1.87808977140006	1.91702865911935	1.9649138014522	2.00314384530088	1.88291258588966	1.95364983226484	1.97077902804506	1.97679877871793	1.93665372811912
1	3144678	3144678	1.41143826152289	1.84390716767229	1.97173548801369	1.88748610578628	1.79817663815133	2.09396125258087	1.86951756294014	1.97419708853047	2.07105522603195	1.67489645115932	2.09720228735435	1.91277346897066	2.05589420242447	1.90378677490915	1.80320825405661	1.82863358810887	1.83612722260383	1.82180181576334	1.94068507635706	1.98105100433004	1.88147748395929	1.95920182714964	1.7559292858664	2.05247695615023	1.98985874956636	1.93611684812138	1.88030412325563	1.92554391243016	1.82281974741345	1.82079929620684	1.97708089907608	1.43233587113462	1.86615138493288	1.7850519044035	2.0435336849456	1.97734693970566	1.85532497058143	1.88043446052288	1.87808977140006	1.91702865911935	1.9649138014522	2.00314384530088	1.88291258588966	1.95364983226484	1.97077902804506	1.97679877871793	1.93665372811912
1	3664503	3664503	2.15287719084771	1.84390716767229	1.97173548801369	1.88748610578628	1.79817663815133	2.09396125258087	1.86951756294014	1.97419708853047	2.07105522603195	1.67489645115932	2.09720228735435	1.91277346897066	2.05589420242447	1.90378677490915	1.80320825405661	1.82863358810887	1.83612722260383	1.82180181576334	1.94068507635706	1.98105100433004	1.88147748395929	1.95920182714964	1.7559292858664	2.05247695615023	1.98985874956636	1.93611684812138	1.88030412325563	1.92554391243016	1.82281974741345	1.82079929620684	1.97708089907608	1.43233587113462	1.86615138493288	1.7850519044035	2.0435336849456	1.97734693970566	1.85532497058143	1.88043446052288	1.87808977140006	1.91702865911935	1.9649138014522	2.00314384530088	1.88291258588966	1.95364983226484	1.97077902804506	1.97679877871793	1.93665372811912
1	4369116	4369116	2.15287719084771	1.84390716767229	1.97173548801369	1.88748610578628	1.79817663815133	2.09396125258087	1.86951756294014	1.97419708853047	2.07105522603195	1.67489645115932	2.09720228735435	1.91277346897066	2.05589420242447	1.90378677490915	1.80320825405661	1.82863358810887	1.83612722260383	1.82180181576334	1.94068507635706	1.98105100433004	1.88147748395929	1.95920182714964	1.7559292858664	2.05247695615023	1.98985874956636	1.93611684812138	1.88030412325563	1.92554391243016	1.82281974741345	1.82079929620684	1.97708089907608	1.43233587113462	1.86615138493288	1.7850519044035	2.0435336849456	1.97734693970566	1.85532497058143	1.88043446052288	1.87808977140006	1.91702865911935	1.9649138014522	2.00314384530088	1.88291258588966	1.95364983226484	1.97077902804506	1.97679877871793	1.93665372811912
1	4893186	4893186	2.15287719084771	1.84390716767229	1.97173548801369	1.88748610578628	1.79817663815133	2.09396125258087	1.86951756294014	1.97419708853047	2.07105522603195	1.67489645115932	2.09720228735435	1.91277346897066	2.05589420242447	1.90378677490915	1.80320825405661	1.82863358810887	1.83612722260383	1.82180181576334	1.94068507635706	1.98105100433004	1.88147748395929	1.95920182714964	1.7559292858664	2.05247695615023	1.98985874956636	1.93611684812138	1.88030412325563	1.92554391243016	1.82281974741345	1.82079929620684	1.97708089907608	1.43233587113462	1.86615138493288	1.7850519044035	2.0435336849456	1.97734693970566	1.85532497058143	1.88043446052288	1.87808977140006	1.91702865911935	1.9649138014522	2.00314384530088	1.88291258588966	1.95364983226484	1.97077902804506	1.97679877871793	1.93665372811912
1	5434547	5434547	2.15287719084771	1.84390716767229	1.97173548801369	1.88748610578628	1.79817663815133	2.09396125258087	1.86951756294014	1.97419708853047	2.07105522603195	1.67489645115932	2.09720228735435	1.91277346897066	2.05589420242447	1.90378677490915	1.80320825405661	1.82863358810887	1.83612722260383	1.82180181576334	1.94068507635706	1.98105100433004	1.88147748395929	1.95920182714964	1.7559292858664	2.05247695615023	1.98985874956636	1.93611684812138	1.88030412325563	1.92554391243016	1.82281974741345	1.82079929620684	1.97708089907608	1.43233587113462	1.86615138493288	1.7850519044035	2.0435336849456	1.97734693970566	1.85532497058143	1.88043446052288	1.87808977140006	1.91702865911935	1.9649138014522	2.00314384530088	1.88291258588966	1.95364983226484	1.97077902804506	1.97679877871793	1.93665372811912
1	5964110	5964110	2.15287719084771	1.84390716767229	1.97173548801369	1.88748610578628	1.79817663815133	2.09396125258087	1.86951756294014	1.97419708853047	2.07105522603195	1.67489645115932	2.09720228735435	1.91277346897066	2.05589420242447	1.90378677490915	1.80320825405661	1.82863358810887	1.83612722260383	1.82180181576334	1.94068507635706	1.98105100433004	1.88147748395929	1.95920182714964	1.7559292858664	2.05247695615023	1.98985874956636	1.93611684812138	1.88030412325563	1.92554391243016	1.82281974741345	1.82079929620684	1.97708089907608	1.43233587113462	1.86615138493288	1.7850519044035	2.0435336849456	1.97734693970566	1.85532497058143	1.88043446052288	1.87808977140006	1.91702865911935	1.9649138014522	2.00314384530088	1.88291258588966	1.95364983226484	1.97077902804506	1.97679877871793	1.93665372811912
1	6523265	6523265	2.15287719084771	1.84390716767229	1.97173548801369	1.88748610578628	1.79817663815133	2.09396125258087	1.86951756294014	1.97419708853047	2.07105522603195	1.67489645115932	2.09720228735435	1.91277346897066	2.05589420242447	1.90378677490915	1.80320825405661	1.82863358810887	1.83612722260383	1.82180181576334	1.94068507635706	1.98105100433004	1.88147748395929	1.95920182714964	0.877052279241808	2.05247695615023	1.98985874956636	1.93611684812138	1.88030412325563	1.92554391243016	1.82281974741345	1.82079929620684	1.97708089907608	1.43233587113462	1.86615138493288	1.7850519044035	2.0435336849456	1.97734693970566	1.85532497058143	1.88043446052288	1.87808977140006	1.91702865911935	1.9649138014522	2.00314384530088	1.88291258588966	1.95364983226484	1.97077902804506	1.97679877871793	1.93665372811912
1	7082402	7082402	2.15287719084771	1.84390716767229	1.97173548801369	1.88748610578628	1.79817663815133	2.09396125258087	1.86951756294014	1.97419708853047	2.07105522603195	1.67489645115932	2.09720228735435	1.91277346897066	2.05589420242447	1.90378677490915	1.80320825405661	1.11811301987506	1.83612722260383	1.82180181576334	1.94068507635706	1.98105100433004	1.88147748395929	1.95920182714964	0.877052279241808	2.05247695615023	1.98985874956636	1.93611684812138	1.88030412325563	1.92554391243016	1.82281974741345	1.82079929620684	1.97708089907608	1.43233587113462	1.86615138493288	1.7850519044035	2.0435336849456	1.97734693970566	1.85532497058143	1.88043446052288	1.87808977140006	1.91702865911935	1.9649138014522	2.00314384530088	1.88291258588966	1.95364983226484	1.97077902804506	1.97679877871793	1.93665372811912
1	7616467	7616467	1.03854665221509	1.84390716767229	1.97173548801369	1.88748610578628	1.79817663815133	1.08555644766912	1.10839032622007	1.03151587502872	1.00623412636274	1.67489645115932	2.09720228735435	0.994998340422418	2.05589420242447	0.966654274711954	1.06419757744945	1.11811301987506	1.03316166891124	1.82180181576334	1.09723003884355	1.98105100433004	1.04186331910909	1.95920182714964	0.877052279241808	2.05247695615023	1.98985874956636	1.93611684812138	0.945510919313811	1.00979750959508	1.00700573880389	1.82079929620684	1.04737052124359	1.43233587113462	1.86615138493288	1.7850519044035	1.10020016500786	1.97734693970566	1.03009107991702	1.08437670378468	1.87808977140006	1.91702865911935	1.04714848096634	1.08430154312409	1.88291258588966	1.95364983226484	1.97077902804506	1.97679877871793	1.93665372811912
1	8179701	8179701	1.03854665221509	1.00623412636274	1.04128574756299	1.03402138612545	1.79817663815133	1.08555644766912	1.10839032622007	1.03151587502872	1.00623412636274	1.67489645115932	1.09563406267756	0.994998340422418	1.09297925946089	0.966654274711954	1.06419757744945	1.11811301987506	1.03316166891124	0.954003209196296	1.09723003884355	0.941391038428897	1.04186331910909	0.96070541498929	0.877052279241808	0.983819819672771	0.95030730493822	0.98388801522964	0.945510919313811	1.00979750959508	1.00700573880389	0.947482961721208	1.04737052124359	1.43233587113462	1.01576454600259	1.04403206708643	1.10020016500786	0.993206786495784	1.03009107991702	1.08437670378468	0.985867744006845	0.984506000987234	1.04714848096634	1.08430154312409	0.987577603677398	0.967458649617809	0.910900907881669	1.00386552611752	1.07182251302392
1	8750759	8750759	1.03854665221509	1.00623412636274	1.04128574756299	1.03402138612545	0.954247063104025	1.08555644766912	1.10839032622007	1.03151587502872	1.00623412636274	1.67489645115932	1.09563406267756	0.994998340422418	1.09297925946089	0.966654274711954	1.06419757744945	1.11811301987506	1.03316166891124	0.954003209196296	1.09723003884355	0.941391038428897	1.04186331910909	0.96070541498929	0.877052279241808	0.983819819672771	0.95030730493822	0.98388801522964	0.945510919313811	1.00979750959508	1.00700573880389	0.947482961721208	1.04737052124359	1.43233587113462	1.01576454600259	1.04403206708643	1.10020016500786	0.993206786495784	1.03009107991702	1.08437670378468	0.985867744006845	0.984506000987234	1.04714848096634	1.08430154312409	0.987577603677398	0.967458649617809	0.910900907881669	1.00386552611752	1.07182251302392
1	9336762	9336762	1.03854665221509	1.00623412636274	1.04128574756299	1.03402138612545	0.954247063104025	1.08555644766912	1.10839032622007	1.03151587502872	1.00623412636274	0.867642065355326	1.09563406267756	0.994998340422418	1.09297925946089	0.966654274711954	1.06419757744945	1.11811301987506	1.03316166891124	0.954003209196296	1.09723003884355	0.941391038428897	1.04186331910909	0.96070541498929	0.877052279241808	0.983819819672771	0.95030730493822	0.98388801522964	0.945510919313811	1.00979750959508	1.00700573880389	0.947482961721208	1.04737052124359	1.43233587113462	1.01576454600259	1.04403206708643	1.10020016500786	0.993206786495784	1.03009107991702	1.08437670378468	0.985867744006845	0.984506000987234	1.04714848096634	1.08430154312409	0.987577603677398	0.967458649617809	0.910900907881669	1.00386552611752	1.07182251302392
1	9924954	9924954	1.03854665221509	1.00623412636274	1.04128574756299	1.03402138612545	0.954247063104025	1.08555644766912	1.10839032622007	1.03151587502872	1.00623412636274	0.867642065355326	1.09563406267756	0.994998340422418	1.09297925946089	0.966654274711954	1.06419757744945	1.11811301987506	1.03316166891124	0.954003209196296	1.09723003884355	0.941391038428897	1.04186331910909	0.96070541498929	0.877052279241808	0.983819819672771	0.95030730493822	0.98388801522964	0.945510919313811	1.00979750959508	1.00700573880389	0.947482961721208	1.04737052124359	1.43233587113462	1.01576454600259	1.04403206708643	1.10020016500786	0.993206786495784	1.03009107991702	1.08437670378468	0.985867744006845	0.984506000987234	1.04714848096634	1.08430154312409	0.987577603677398	0.967458649617809	0.910900907881669	1.00386552611752	1.07182251302392
1	10539461	10539461	1.03854665221509	1.00623412636274	1.04128574756299	1.03402138612545	0.954247063104025	1.08555644766912	1.10839032622007	1.03151587502872	1.00623412636274	0.867642065355326	1.09563406267756	0.994998340422418	1.09297925946089	0.966654274711954	1.06419757744945	1.11811301987506	1.03316166891124	0.954003209196296	1.09723003884355	0.941391038428897	1.04186331910909	0.96070541498929	0.877052279241808	0.983819819672771	0.95030730493822	0.98388801522964	0.945510919313811	1.00979750959508	1.00700573880389	0.947482961721208	1.04737052124359	1.43233587113462	1.01576454600259	1.04403206708643	1.10020016500786	0.993206786495784	1.03009107991702	1.08437670378468	0.985867744006845	0.984506000987234	1.04714848096634	1.08430154312409	0.987577603677398	0.967458649617809	0.910900907881669	1.00386552611752	1.07182251302392
1	11088815	11088815	1.03854665221509	1.00623412636274	1.04128574756299	1.03402138612545	0.954247063104025	1.08555644766912	1.10839032622007	1.03151587502872	1.00623412636274	0.867642065355326	1.09563406267756	0.994998340422418	1.09297925946089	0.966654274711954	1.06419757744945	1.11811301987506	1.03316166891124	0.954003209196296	1.09723003884355	0.941391038428897	1.04186331910909	0.96070541498929	0.877052279241808	0.983819819672771	0.95030730493822	0.98388801522964	0.945510919313811	1.00979750959508	1.00700573880389	0.947482961721208	1.04737052124359	1.43233587113462	1.01576454600259	1.04403206708643	1.10020016500786	0.993206786495784	1.03009107991702	1.08437670378468	0.985867744006845	0.984506000987234	1.04714848096634	1.08430154312409	0.987577603677398	0.967458649617809	0.910900907881669	1.00386552611752	1.07182251302392
1	11659398	11659398	1.03854665221509	1.00623412636274	1.04128574756299	1.03402138612545	0.954247063104025	1.08555644766912	1.10839032622007	1.03151587502872	1.00623412636274	0.867642065355326	1.09563406267756	0.994998340422418	1.09297925946089	0.966654274711954	1.06419757744945	1.11811301987506	1.03316166891124	0.954003209196296	1.09723003884355	0.941391038428897	1.04186331910909	0.96070541498929	0.877052279241808	0.983819819672771	0.95030730493822	0.98388801522964	0.945510919313811	1.00979750959508	1.00700573880389	0.947482961721208	1.04737052124359	1.43233587113462	1.01576454600259	1.04403206708643	1.10020016500786	0.993206786495784	1.03009107991702	1.08437670378468	0.985867744006845	0.984506000987234	1.04714848096634	1.08430154312409	0.987577603677398	0.967458649617809	0.910900907881669	1.00386552611752	1.07182251302392
1	12236298	12236298	1.03854665221509	1.00623412636274	1.04128574756299	1.03402138612545	2.20998219492926	1.08555644766912	1.10839032622007	1.03151587502872	1.00623412636274	0.867642065355326	1.09563406267756	0.994998340422418	1.09297925946089	0.966654274711954	1.06419757744945	1.79038024699625	1.03316166891124	1.9922048820471	1.09723003884355	0.941391038428897	1.04186331910909	0.96070541498929	0.877052279241808	0.983819819672771	0.95030730493822	0.98388801522964	0.945510919313811	1.00979750959508	1.00700573880389	0.947482961721208	1.04737052124359	1.43233587113462	1.01576454600259	1.04403206708643	1.10020016500786	0.993206786495784	1.03009107991702	1.08437670378468	0.985867744006845	0.984506000987234	1.04714848096634	1.08430154312409	0.987577603677398	0.967458649617809	0.910900907881669	1.00386552611752	1.07182251302392
1	12790486	12790486	2.04466717487637	1.94850282675373	1.96791243102726	1.9862758900666	2.20998219492926	2.00977604440136	1.98146299513955	1.96627624804718	2.04452545425935	1.9195550100498	1.86188765520492	1.92581086800047	2.03448835744043	1.97653281184024	2.86486275108344	1.79038024699625	2.03491146139056	1.9922048820471	1.99013462168431	2.05674940260799	1.96559490670269	2.0085662177617	2.30734661666625	1.97734693970566	1.92981964568571	2.01721663054391	2.00759189174621	1.98517477016366	1.98023535139981	1.95364983226484	1.93652738772446	2.90123271938798	1.99427729602196	1.92888351847748	2.00633988131566	2.06417605500958	1.91968806807551	2.00272734655403	1.96791243102726	1.95337901766211	1.98930712004919	1.95716586291625	2.03166991175181	1.94675577381451	1.93907153103789	2.01358451154581	1.9789923348589
1	14208871	14208871	2.04466717487637	1.94850282675373	1.96791243102726	1.9862758900666	2.20998219492926	2.00977604440136	1.98146299513955	1.96627624804718	2.04452545425935	1.9195550100498	1.86188765520492	1.92581086800047	2.03448835744043	1.97653281184024	2.86486275108344	1.79038024699625	2.03491146139056	1.9922048820471	1.99013462168431	2.05674940260799	1.96559490670269	2.0085662177617	2.30734661666625	1.97734693970566	1.92981964568571	2.01721663054391	2.00759189174621	1.98517477016366	1.98023535139981	1.95364983226484	1.93652738772446	2.90123271938798	1.99427729602196	1.92888351847748	2.00633988131566	2.06417605500958	1.91968806807551	2.00272734655403	1.96791243102726	1.95337901766211	1.98930712004919	1.95716586291625	2.03166991175181	1.94675577381451	1.93907153103789	2.01358451154581	1.9789923348589
1	14754110	14754110	2.04466717487637	1.94850282675373	1.96791243102726	1.9862758900666	2.20998219492926	2.00977604440136	1.98146299513955	1.96627624804718	2.04452545425935	1.9195550100498	1.86188765520492	1.92581086800047	2.03448835744043	1.97653281184024	2.86486275108344	1.79038024699625	2.03491146139056	1.9922048820471	1.99013462168431	2.05674940260799	1.96559490670269	2.0085662177617	2.30734661666625	1.97734693970566	1.92981964568571	2.01721663054391	2.00759189174621	1.98517477016366	1.98023535139981	1.95364983226484	1.93652738772446	2.90123271938798	1.99427729602196	1.92888351847748	2.00633988131566	2.06417605500958	1.91968806807551	2.00272734655403	1.96791243102726	1.95337901766211	1.98930712004919	1.95716586291625	2.03166991175181	1.94675577381451	1.93907153103789	2.01358451154581	1.9789923348589
1	15289749	15289749	2.04466717487637	1.94850282675373	1.96791243102726	1.9862758900666	2.20998219492926	2.00977604440136	1.98146299513955	1.96627624804718	2.04452545425935	1.9195550100498	1.86188765520492	1.92581086800047	2.03448835744043	1.97653281184024	2.86486275108344	1.79038024699625	2.03491146139056	1.9922048820471	1.99013462168431	2.05674940260799	1.96559490670269	2.0085662177617	2.30734661666625	1.97734693970566	1.92981964568571	2.01721663054391	2.00759189174621	1.98517477016366	1.98023535139981	1.95364983226484	1.93652738772446	2.90123271938798	1.99427729602196	1.92888351847748	2.00633988131566	2.06417605500958	1.91968806807551	2.00272734655403	1.96791243102726	1.95337901766211	1.98930712004919	1.95716586291625	2.03166991175181	1.94675577381451	1.93907153103789	2.01358451154581	1.9789923348589
1	15848620	15848620	2.04466717487637	1.94850282675373	1.96791243102726	1.9862758900666	2.20998219492926	2.00977604440136	1.98146299513955	1.96627624804718	2.04452545425935	1.9195550100498	1.86188765520492	1.92581086800047	2.03448835744043	1.97653281184024	2.86486275108344	1.79038024699625	2.03491146139056	1.9922048820471	1.99013462168431	2.05674940260799	1.96559490670269	2.0085662177617	2.30734661666625	1.97734693970566	1.92981964568571	2.01721663054391	2.00759189174621	1.98517477016366	1.98023535139981	1.95364983226484	1.93652738772446	2.90123271938798	1.99427729602196	1.92888351847748	2.00633988131566	2.06417605500958	1.91968806807551	2.00272734655403	1.96791243102726	1.95337901766211	1.98930712004919	1.95716586291625	2.03166991175181	1.94675577381451	1.93907153103789	2.01358451154581	1.9789923348589
1	16446714	16446714	2.04466717487637	1.94850282675373	1.96791243102726	1.9862758900666	2.20998219492926	2.00977604440136	1.98146299513955	1.96627624804718	2.04452545425935	1.9195550100498	1.86188765520492	1.92581086800047	2.03448835744043	1.97653281184024	2.86486275108344	2.12647434633079	2.03491146139056	1.9922048820471	1.99013462168431	2.05674940260799	1.96559490670269	2.0085662177617	2.30734661666625	1.97734693970566	1.92981964568571	2.01721663054391	2.00759189174621	1.98517477016366	1.98023535139981	1.95364983226484	1.93652738772446	2.90123271938798	1.99427729602196	1.92888351847748	2.00633988131566	2.06417605500958	1.91968806807551	2.00272734655403	1.96791243102726	1.95337901766211	1.98930712004919	1.95716586291625	2.03166991175181	1.94675577381451	1.93907153103789	2.01358451154581	1.9789923348589
1	17307125	17307125	2.04466717487637	1.94850282675373	1.96791243102726	1.9862758900666	2.20998219492926	2.00977604440136	1.98146299513955	1.96627624804718	2.04452545425935	1.9195550100498	1.86188765520492	1.92581086800047	2.03448835744043	1.97653281184024	1.96750325768539	2.12647434633079	2.03491146139056	1.9922048820471	1.99013462168431	2.05674940260799	1.96559490670269	2.0085662177617	2.30734661666625	1.97734693970566	1.92981964568571	2.01721663054391	2.00759189174621	1.98517477016366	1.98023535139981	1.95364983226484	1.93652738772446	1.93490941223833	1.99427729602196	1.92888351847748	2.00633988131566	2.06417605500958	1.91968806807551	2.00272734655403	1.96791243102726	1.95337901766211	1.98930712004919	1.95716586291625	2.03166991175181	1.94675577381451	1.93907153103789	2.01358451154581	1.9789923348589
1	17878680	17878680	2.04466717487637	1.94850282675373	1.96791243102726	1.9862758900666	2.20998219492926	2.00977604440136	1.98146299513955	1.96627624804718	2.04452545425935	1.9195550100498	1.86188765520492	1.92581086800047	2.03448835744043	1.97653281184024	1.96750325768539	2.12647434633079	2.03491146139056	1.9922048820471	1.99013462168431	2.05674940260799	1.96559490670269	2.0085662177617	2.30734661666625	1.97734693970566	1.92981964568571	2.01721663054391	2.00759189174621	1.98517477016366	1.98023535139981	1.95364983226484	1.93652738772446	1.93490941223833	1.99427729602196	1.92888351847748	2.00633988131566	2.06417605500958	1.91968806807551	2.00272734655403	1.96791243102726	1.95337901766211	1.98930712004919	1.95716586291625	2.03166991175181	1.94675577381451	1.93907153103789	2.01358451154581	1.9789923348589
1	18403245	18403245	2.04466717487637	1.94850282675373	1.96791243102726	1.9862758900666	2.20998219492926	2.00977604440136	1.98146299513955	1.96627624804718	2.04452545425935	1.9195550100498	1.86188765520492	1.92581086800047	2.03448835744043	1.97653281184024	1.96750325768539	2.12647434633079	2.03491146139056	1.9922048820471	1.99013462168431	2.05674940260799	1.96559490670269	2.0085662177617	2.30734661666625	1.97734693970566	1.92981964568571	2.01721663054391	2.00759189174621	1.98517477016366	1.98023535139981	1.95364983226484	1.93652738772446	1.93490941223833	1.99427729602196	1.92888351847748	2.00633988131566	2.06417605500958	1.91968806807551	2.00272734655403	1.96791243102726	1.95337901766211	1.98930712004919	1.95716586291625	2.03166991175181	1.94675577381451	1.93907153103789	2.01358451154581	1.9789923348589
1	18925640	18925640	2.04466717487637	1.94850282675373	1.96791243102726	1.9862758900666	2.20998219492926	2.00977604440136	1.98146299513955	1.96627624804718	2.04452545425935	1.9195550100498	1.86188765520492	1.92581086800047	2.03448835744043	1.97653281184024	1.96750325768539	2.12647434633079	2.03491146139056	1.9922048820471	1.99013462168431	2.05674940260799	1.96559490670269	2.0085662177617	2.30734661666625	1.97734693970566	1.92981964568571	2.01721663054391	2.00759189174621	1.98517477016366	1.98023535139981	1.95364983226484	1.93652738772446	1.93490941223833	1.99427729602196	1.92888351847748	2.00633988131566	2.06417605500958	1.91968806807551	2.00272734655403	1.96791243102726	1.95337901766211	1.98930712004919	1.95716586291625	2.03166991175181	1.94675577381451	1.93907153103789	2.01358451154581	1.9789923348589
1	19452724	19452724	2.04466717487637	1.94850282675373	1.96791243102726	1.9862758900666	2.20998219492926	2.00977604440136	1.98146299513955	1.96627624804718	2.04452545425935	1.9195550100498	1.86188765520492	1.92581086800047	2.03448835744043	1.97653281184024	1.96750325768539	2.12647434633079	2.03491146139056	1.9922048820471	1.99013462168431	2.05674940260799	1.96559490670269	2.0085662177617	2.30734661666625	1.97734693970566	1.92981964568571	2.01721663054391	2.00759189174621	1.98517477016366	1.98023535139981	1.95364983226484	1.93652738772446	1.93490941223833	1.99427729602196	1.92888351847748	2.00633988131566	2.06417605500958	1.91968806807551	2.00272734655403	1.96791243102726	1.95337901766211	1.98930712004919	1.95716586291625	2.03166991175181	1.94675577381451	1.93907153103789	2.01358451154581	1.9789923348589
1	20014359	20014359	2.04466717487637	1.94850282675373	1.96791243102726	1.9862758900666	2.20998219492926	2.00977604440136	1.98146299513955	1.96627624804718	2.04452545425935	1.9195550100498	1.86188765520492	1.92581086800047	2.03448835744043	1.97653281184024	1.96750325768539	2.12647434633079	2.03491146139056	1.9922048820471	1.99013462168431	2.05674940260799	1.96559490670269	2.0085662177617	2.30734661666625	1.97734693970566	1.92981964568571	2.01721663054391	2.00759189174621	1.98517477016366	1.98023535139981	1.95364983226484	1.93652738772446	1.93490941223833	1.99427729602196	1.92888351847748	2.00633988131566	2.06417605500958	1.91968806807551	2.00272734655403	1.96791243102726	1.95337901766211	1.98930712004919	1.95716586291625	2.03166991175181	1.94675577381451	1.93907153103789	2.01358451154581	1.9789923348589
1	20575804	20575804	2.04466717487637	1.94850282675373	1.96791243102726	1.9862758900666	2.20998219492926	2.00977604440136	1.98146299513955	1.96627624804718	2.04452545425935	1.9195550100498	1.86188765520492	1.92581086800047	2.03448835744043	1.97653281184024	1.96750325768539	2.12647434633079	2.03491146139056	1.9922048820471	1.99013462168431	2.05674940260799	1.96559490670269	2.0085662177617	2.30734661666625	1.97734693970566	1.92981964568571	2.01721663054391	2.00759189174621	1.98517477016366	1.98023535139981	1.95364983226484	1.93652738772446	1.93490941223833	1.99427729602196	1.92888351847748	2.00633988131566	2.06417605500958	1.91968806807551	2.00272734655403	1.96791243102726	1.95337901766211	1.98930712004919	1.95716586291625	2.03166991175181	1.94675577381451	1.93907153103789	2.01358451154581	1.9789923348589
1	21126184	21126184	2.04466717487637	1.94850282675373	1.96791243102726	1.9862758900666	2.20998219492926	2.00977604440136	1.98146299513955	1.96627624804718	2.04452545425935	1.9195550100498	1.86188765520492	1.92581086800047	2.03448835744043	1.97653281184024	1.96750325768539	2.12647434633079	2.03491146139056	1.9922048820471	1.99013462168431	2.05674940260799	1.96559490670269	2.0085662177617	2.30734661666625	1.97734693970566	1.92981964568571	2.01721663054391	2.00759189174621	1.98517477016366	1.98023535139981	1.95364983226484	1.93652738772446	1.93490941223833	1.99427729602196	1.92888351847748	2.00633988131566	2.06417605500958	1.91968806807551	2.00272734655403	1.96791243102726	1.95337901766211	1.98930712004919	1.95716586291625	2.03166991175181	1.94675577381451	1.93907153103789	2.01358451154581	1.9789923348589
1	21698064	21698064	2.04466717487637	1.94850282675373	1.96791243102726	1.9862758900666	2.20998219492926	2.00977604440136	1.98146299513955	1.96627624804718	2.04452545425935	1.9195550100498	1.86188765520492	1.92581086800047	2.03448835744043	1.97653281184024	1.96750325768539	2.12647434633079	2.03491146139056	1.9922048820471	1.99013462168431	2.05674940260799	1.96559490670269	2.0085662177617	2.30734661666625	1.97734693970566	1.92981964568571	2.01721663054391	2.00759189174621	1.98517477016366	1.98023535139981	1.95364983226484	1.93652738772446	1.93490941223833	1.99427729602196	1.92888351847748	2.00633988131566	2.06417605500958	1.91968806807551	2.00272734655403	1.96791243102726	1.95337901766211	1.98930712004919	1.95716586291625	2.03166991175181	1.94675577381451	1.93907153103789	2.01358451154581	1.9789923348589
1	22303596	22303596	2.04466717487637	1.94850282675373	1.96791243102726	1.9862758900666	2.20998219492926	2.00977604440136	1.98146299513955	1.96627624804718	2.04452545425935	1.9195550100498	1.86188765520492	1.92581086800047	2.03448835744043	1.97653281184024	1.96750325768539	2.12647434633079	2.03491146139056	1.9922048820471	1.99013462168431	2.05674940260799	1.96559490670269	2.0085662177617	2.30734661666625	1.97734693970566	1.92981964568571	2.01721663054391	2.00759189174621	1.98517477016366	1.98023535139981	1.95364983226484	1.93652738772446	1.93490941223833	1.99427729602196	1.92888351847748	2.00633988131566	2.06417605500958	1.91968806807551	2.00272734655403	1.96791243102726	1.95337901766211	1.98930712004919	1.95716586291625	2.03166991175181	1.94675577381451	1.93907153103789	2.01358451154581	1.9789923348589
1	22867590	22867590	2.04466717487637	1.94850282675373	1.96791243102726	1.9862758900666	2.20998219492926	2.00977604440136	1.98146299513955	1.96627624804718	2.04452545425935	1.9195550100498	1.86188765520492	1.92581086800047	2.03448835744043	1.97653281184024	1.96750325768539	2.12647434633079	2.03491146139056	1.9922048820471	1.99013462168431	2.05674940260799	1.96559490670269	2.0085662177617	2.30734661666625	1.97734693970566	1.92981964568571	2.01721663054391	2.00759189174621	1.98517477016366	1.98023535139981	1.95364983226484	1.93652738772446	1.93490941223833	1.99427729602196	1.92888351847748	2.00633988131566	2.06417605500958	1.91968806807551	2.00272734655403	1.96791243102726	1.95337901766211	1.98930712004919	1.95716586291625	2.03166991175181	1.94675577381451	1.93907153103789	2.01358451154581	1.9789923348589
1	23407094	23407094	2.04466717487637	1.94850282675373	1.96791243102726	1.9862758900666	2.20998219492926	2.00977604440136	1.98146299513955	1.96627624804718	2.04452545425935	1.9195550100498	1.86188765520492	1.92581086800047	2.03448835744043	1.97653281184024	1.96750325768539	2.59559631778476	2.03491146139056	1.9922048820471	1.99013462168431	2.05674940260799	1.96559490670269	2.0085662177617	2.30734661666625	1.97734693970566	1.92981964568571	2.01721663054391	2.00759189174621	1.98517477016366	1.98023535139981	1.95364983226484	1.93652738772446	1.93490941223833	1.99427729602196	1.92888351847748	2.00633988131566	2.06417605500958	1.91968806807551	2.00272734655403	1.96791243102726	1.95337901766211	1.98930712004919	1.95716586291625	2.03166991175181	1.94675577381451	1.93907153103789	2.01358451154581	1.9789923348589
1	23983067	23983067	2.04466717487637	1.94850282675373	1.96791243102726	1.9862758900666	2.20998219492926	2.00977604440136	1.98146299513955	1.96627624804718	2.04452545425935	1.9195550100498	1.86188765520492	1.92581086800047	2.03448835744043	1.97653281184024	1.96750325768539	2.59559631778476	2.03491146139056	1.9922048820471	1.99013462168431	2.05674940260799	1.96559490670269	2.0085662177617	2.30734661666625	1.97734693970566	1.92981964568571	2.01721663054391	2.00759189174621	1.98517477016366	1.98023535139981	1.95364983226484	1.93652738772446	1.93490941223833	1.99427729602196	1.92888351847748	2.00633988131566	2.06417605500958	1.91968806807551	2.00272734655403	1.96791243102726	1.95337901766211	1.98930712004919	1.95716586291625	2.03166991175181	1.94675577381451	1.93907153103789	2.01358451154581	1.9789923348589
1	24666387	24666387	2.04466717487637	1.94850282675373	1.96791243102726	1.9862758900666	2.20998219492926	2.00977604440136	1.98146299513955	1.96627624804718	2.04452545425935	1.9195550100498	1.86188765520492	1.92581086800047	2.03448835744043	1.97653281184024	1.96750325768539	2.59559631778476	2.03491146139056	1.9922048820471	1.99013462168431	2.05674940260799	1.96559490670269	2.0085662177617	2.30734661666625	1.97734693970566	1.92981964568571	2.01721663054391	2.00759189174621	1.98517477016366	1.98023535139981	1.95364983226484	1.93652738772446	1.93490941223833	1.99427729602196	1.92888351847748	2.00633988131566	2.06417605500958	1.91968806807551	2.00272734655403	1.96791243102726	1.95337901766211	1.98930712004919	1.95716586291625	2.03166991175181	1.94675577381451	1.93907153103789	2.01358451154581	1.9789923348589
1	25238653	25238653	2.04466717487637	1.94850282675373	1.96791243102726	1.9862758900666	2.20998219492926	2.00977604440136	1.98146299513955	1.96627624804718	2.04452545425935	1.9195550100498	1.86188765520492	1.92581086800047	2.03448835744043	1.97653281184024	1.96750325768539	2.59559631778476	2.03491146139056	1.9922048820471	1.99013462168431	2.05674940260799	1.96559490670269	2.0085662177617	2.30734661666625	1.97734693970566	1.92981964568571	2.01721663054391	2.00759189174621	1.98517477016366	1.98023535139981	1.95364983226484	1.93652738772446	1.93490941223833	1.99427729602196	1.92888351847748	2.00633988131566	2.06417605500958	1.91968806807551	2.00272734655403	1.96791243102726	1.95337901766211	1.98930712004919	1.95716586291625	2.03166991175181	1.94675577381451	1.93907153103789	2.01358451154581	1.9789923348589
1	25879931	25879931	2.04466717487637	1.94850282675373	1.96791243102726	1.9862758900666	2.20998219492926	2.00977604440136	1.98146299513955	1.96627624804718	2.04452545425935	1.9195550100498	1.86188765520492	1.92581086800047	2.03448835744043	1.97653281184024	1.96750325768539	2.59559631778476	2.03491146139056	1.9922048820471	1.99013462168431	2.05674940260799	1.96559490670269	2.0085662177617	2.30734661666625	1.97734693970566	1.92981964568571	2.01721663054391	2.00759189174621	1.98517477016366	1.98023535139981	1.95364983226484	1.93652738772446	1.93490941223833	1.99427729602196	1.92888351847748	2.00633988131566	2.06417605500958	1.91968806807551	2.00272734655403	1.96791243102726	1.95337901766211	1.98930712004919	1.95716586291625	2.03166991175181	1.94675577381451	1.93907153103789	2.01358451154581	1.9789923348589
1	26437154	26437154	2.04466717487637	1.94850282675373	1.96791243102726	1.9862758900666	2.20998219492926	2.00977604440136	1.98146299513955	1.96627624804718	2.04452545425935	1.9195550100498	1.86188765520492	1.92581086800047	2.03448835744043	1.97653281184024	1.96750325768539	2.59559631778476	2.03491146139056	1.9922048820471	1.99013462168431	2.05674940260799	1.96559490670269	2.0085662177617	2.30734661666625	1.97734693970566	1.92981964568571	2.01721663054391	2.00759189174621	1.98517477016366	1.98023535139981	1.95364983226484	1.93652738772446	1.93490941223833	1.99427729602196	1.92888351847748	2.00633988131566	2.06417605500958	1.91968806807551	2.00272734655403	1.96791243102726	1.95337901766211	1.98930712004919	1.95716586291625	2.03166991175181	1.94675577381451	1.93907153103789	2.01358451154581	1.9789923348589
1	27036861	27036861	2.04466717487637	1.94850282675373	1.96791243102726	1.9862758900666	2.20998219492926	2.00977604440136	1.98146299513955	1.96627624804718	2.04452545425935	1.9195550100498	1.86188765520492	1.92581086800047	2.03448835744043	1.97653281184024	1.96750325768539	2.59559631778476	2.03491146139056	1.9922048820471	1.99013462168431	2.05674940260799	1.96559490670269	2.0085662177617	2.30734661666625	1.97734693970566	1.92981964568571	2.01721663054391	2.00759189174621	1.98517477016366	1.98023535139981	1.95364983226484	1.93652738772446	1.93490941223833	1.99427729602196	1.92888351847748	2.00633988131566	2.06417605500958	1.91968806807551	2.00272734655403	1.96791243102726	1.95337901766211	1.98930712004919	1.95716586291625	2.03166991175181	1.94675577381451	1.93907153103789	2.01358451154581	1.9789923348589
1	27644604	27644604	2.04466717487637	1.94850282675373	1.96791243102726	1.9862758900666	2.20998219492926	2.00977604440136	1.98146299513955	1.96627624804718	2.04452545425935	1.9195550100498	1.86188765520492	1.92581086800047	2.03448835744043	1.97653281184024	1.96750325768539	2.59559631778476	2.03491146139056	1.9922048820471	1.99013462168431	2.05674940260799	1.96559490670269	2.0085662177617	2.30734661666625	1.97734693970566	1.92981964568571	2.01721663054391	2.00759189174621	1.98517477016366	1.98023535139981	1.95364983226484	1.93652738772446	1.93490941223833	1.99427729602196	1.92888351847748	2.00633988131566	2.06417605500958	1.91968806807551	2.00272734655403	1.96791243102726	1.95337901766211	1.98930712004919	1.95716586291625	2.03166991175181	1.94675577381451	1.93907153103789	2.01358451154581	1.9789923348589
1	28228163	28228163	2.04466717487637	1.94850282675373	1.96791243102726	1.9862758900666	2.20998219492926	2.00977604440136	1.98146299513955	1.96627624804718	2.04452545425935	1.9195550100498	1.86188765520492	1.92581086800047	2.03448835744043	1.97653281184024	1.96750325768539	2.59559631778476	2.03491146139056	1.9922048820471	1.99013462168431	2.05674940260799	1.96559490670269	2.0085662177617	2.30734661666625	1.97734693970566	1.92981964568571	2.01721663054391	2.00759189174621	1.98517477016366	1.98023535139981	1.95364983226484	1.93652738772446	1.93490941223833	1.99427729602196	1.92888351847748	2.00633988131566	2.06417605500958	1.91968806807551	2.00272734655403	1.96791243102726	1.95337901766211	1.98930712004919	1.95716586291625	2.03166991175181	1.94675577381451	1.93907153103789	2.01358451154581	1.9789923348589
1	28838239	28838239	2.04466717487637	1.94850282675373	1.96791243102726	1.9862758900666	2.20998219492926	2.00977604440136	1.98146299513955	1.96627624804718	2.04452545425935	1.9195550100498	1.86188765520492	1.92581086800047	2.03448835744043	1.97653281184024	1.96750325768539	2.59559631778476	2.03491146139056	1.9922048820471	1.99013462168431	2.05674940260799	1.96559490670269	2.0085662177617	2.30734661666625	1.97734693970566	1.92981964568571	2.01721663054391	2.00759189174621	1.98517477016366	1.98023535139981	1.95364983226484	1.93652738772446	1.93490941223833	1.99427729602196	1.92888351847748	2.00633988131566	2.06417605500958	1.91968806807551	2.00272734655403	1.96791243102726	1.95337901766211	1.98930712004919	1.95716586291625	2.03166991175181	1.94675577381451	1.93907153103789	2.01358451154581	1.9789923348589
1	29459303	29459303	2.04466717487637	1.94850282675373	1.96791243102726	1.9862758900666	2.20998219492926	2.00977604440136	1.98146299513955	1.96627624804718	2.04452545425935	1.9195550100498	1.86188765520492	1.92581086800047	2.03448835744043	1.97653281184024	1.96750325768539	2.59559631778476	2.03491146139056	1.9922048820471	1.99013462168431	2.05674940260799	1.96559490670269	2.0085662177617	2.30734661666625	1.97734693970566	1.92981964568571	2.01721663054391	2.00759189174621	1.98517477016366	1.98023535139981	1.95364983226484	1.93652738772446	1.93490941223833	1.99427729602196	1.92888351847748	2.00633988131566	2.06417605500958	1.91968806807551	2.00272734655403	1.96791243102726	1.95337901766211	1.98930712004919	1.95716586291625	2.03166991175181	1.94675577381451	1.93907153103789	2.01358451154581	1.9789923348589
1	30152496	30152496	2.04466717487637	1.94850282675373	1.96791243102726	1.9862758900666	2.20998219492926	2.00977604440136	1.98146299513955	1.96627624804718	2.04452545425935	1.9195550100498	1.86188765520492	1.92581086800047	2.03448835744043	1.97653281184024	1.96750325768539	2.59559631778476	2.03491146139056	1.9922048820471	1.99013462168431	2.05674940260799	1.96559490670269	2.0085662177617	2.30734661666625	1.97734693970566	1.92981964568571	2.01721663054391	2.00759189174621	1.98517477016366	1.98023535139981	1.95364983226484	1.93652738772446	1.93490941223833	1.99427729602196	1.92888351847748	2.00633988131566	2.06417605500958	1.91968806807551	2.00272734655403	1.96791243102726	1.95337901766211	1.98930712004919	1.95716586291625	2.03166991175181	1.94675577381451	1.93907153103789	2.01358451154581	1.9789923348589
1	30680350	30680350	2.04466717487637	1.94850282675373	1.96791243102726	1.9862758900666	2.20998219492926	2.00977604440136	1.98146299513955	1.96627624804718	2.04452545425935	1.9195550100498	1.86188765520492	1.92581086800047	2.03448835744043	1.97653281184024	1.96750325768539	2.59559631778476	2.03491146139056	1.9922048820471	1.99013462168431	2.05674940260799	1.96559490670269	2.0085662177617	2.30734661666625	1.97734693970566	1.92981964568571	2.01721663054391	2.00759189174621	1.98517477016366	1.98023535139981	1.95364983226484	1.93652738772446	1.93490941223833	1.99427729602196	1.92888351847748	2.00633988131566	2.06417605500958	1.91968806807551	2.00272734655403	1.96791243102726	1.95337901766211	1.98930712004919	1.95716586291625	2.03166991175181	1.94675577381451	1.93907153103789	2.01358451154581	1.9789923348589
1	31224889	31224889	2.04466717487637	1.94850282675373	1.96791243102726	1.9862758900666	2.20998219492926	2.00977604440136	1.98146299513955	1.96627624804718	2.04452545425935	1.9195550100498	1.86188765520492	1.92581086800047	2.03448835744043	1.97653281184024	1.96750325768539	2.59559631778476	2.03491146139056	1.9922048820471	1.99013462168431	2.05674940260799	1.96559490670269	2.0085662177617	2.30734661666625	1.97734693970566	1.92981964568571	2.01721663054391	2.00759189174621	1.98517477016366	1.98023535139981	1.95364983226484	1.93652738772446	1.93490941223833	1.99427729602196	1.92888351847748	2.00633988131566	2.06417605500958	1.91968806807551	2.00272734655403	1.96791243102726	1.95337901766211	1.98930712004919	1.95716586291625	2.03166991175181	1.94675577381451	1.93907153103789	2.01358451154581	1.9789923348589
1	31802308	31802308	2.04466717487637	1.94850282675373	1.96791243102726	1.9862758900666	2.20998219492926	2.00977604440136	1.98146299513955	1.96627624804718	2.04452545425935	1.9195550100498	1.86188765520492	1.92581086800047	2.03448835744043	1.97653281184024	1.96750325768539	2.59559631778476	2.03491146139056	1.9922048820471	1.99013462168431	2.05674940260799	1.96559490670269	2.0085662177617	2.30734661666625	1.97734693970566	1.92981964568571	2.01721663054391	2.00759189174621	1.98517477016366	1.98023535139981	1.95364983226484	1.93652738772446	1.93490941223833	1.99427729602196	1.92888351847748	2.00633988131566	2.06417605500958	1.91968806807551	2.00272734655403	1.96791243102726	1.95337901766211	1.98930712004919	1.95716586291625	2.03166991175181	1.94675577381451	1.93907153103789	2.01358451154581	1.9789923348589
1	32351708	32351708	2.04466717487637	1.94850282675373	1.96791243102726	1.9862758900666	2.20998219492926	2.00977604440136	1.98146299513955	1.96627624804718	2.04452545425935	1.9195550100498	1.86188765520492	1.92581086800047	2.03448835744043	1.97653281184024	1.96750325768539	2.59559631778476	2.03491146139056	1.9922048820471	1.99013462168431	2.05674940260799	1.96559490670269	2.0085662177617	2.30734661666625	1.97734693970566	1.92981964568571	2.01721663054391	2.00759189174621	1.98517477016366	1.98023535139981	1.95364983226484	1.93652738772446	1.93490941223833	1.99427729602196	1.92888351847748	2.00633988131566	2.06417605500958	1.91968806807551	2.00272734655403	1.96791243102726	1.95337901766211	1.98930712004919	1.95716586291625	2.03166991175181	1.94675577381451	1.93907153103789	2.01358451154581	1.9789923348589
1	32956662	32956662	2.04466717487637	1.94850282675373	1.96791243102726	1.9862758900666	2.20998219492926	2.00977604440136	1.98146299513955	1.96627624804718	2.04452545425935	1.9195550100498	1.86188765520492	1.92581086800047	2.03448835744043	1.97653281184024	1.96750325768539	2.59559631778476	2.03491146139056	1.9922048820471	1.99013462168431	2.05674940260799	1.96559490670269	2.0085662177617	2.30734661666625	1.97734693970566	1.92981964568571	2.01721663054391	2.00759189174621	1.98517477016366	1.98023535139981	1.95364983226484	1.93652738772446	1.93490941223833	1.99427729602196	1.92888351847748	2.00633988131566	2.06417605500958	1.91968806807551	2.00272734655403	1.96791243102726	1.95337901766211	1.98930712004919	1.95716586291625	2.03166991175181	1.94675577381451	1.93907153103789	2.01358451154581	1.9789923348589
1	33562070	33562070	2.04466717487637	1.94850282675373	1.96791243102726	1.9862758900666	2.20998219492926	2.00977604440136	1.98146299513955	1.96627624804718	2.04452545425935	1.9195550100498	1.86188765520492	1.92581086800047	2.03448835744043	1.97653281184024	1.96750325768539	2.59559631778476	2.03491146139056	1.9922048820471	1.99013462168431	2.05674940260799	1.96559490670269	2.0085662177617	2.30734661666625	1.97734693970566	1.92981964568571	2.01721663054391	2.00759189174621	1.98517477016366	1.98023535139981	1.95364983226484	1.93652738772446	1.93490941223833	1.99427729602196	1.92888351847748	2.00633988131566	2.06417605500958	1.91968806807551	2.00272734655403	1.96791243102726	1.95337901766211	1.98930712004919	1.95716586291625	2.03166991175181	1.94675577381451	1.93907153103789	2.01358451154581	1.9789923348589
1	34100961	34100961	2.04466717487637	1.94850282675373	1.96791243102726	1.9862758900666	2.20998219492926	2.00977604440136	1.98146299513955	1.96627624804718	2.04452545425935	1.9195550100498	1.86188765520492	1.92581086800047	2.03448835744043	1.97653281184024	1.96750325768539	2.59559631778476	2.03491146139056	1.9922048820471	1.99013462168431	1.11640928208836	1.96559490670269	2.0085662177617	2.30734661666625	1.97734693970566	1.92981964568571	2.01721663054391	2.00759189174621	1.98517477016366	1.98023535139981	1.95364983226484	1.93652738772446	1.93490941223833	1.99427729602196	1.92888351847748	2.00633988131566	2.06417605500958	1.91968806807551	2.00272734655403	1.96791243102726	1.95337901766211	1.98930712004919	1.95716586291625	2.03166991175181	1.94675577381451	1.93907153103789	2.01358451154581	1.9789923348589
1	34637157	34637157	2.04466717487637	1.94850282675373	1.96791243102726	1.9862758900666	2.20998219492926	2.00977604440136	1.98146299513955	1.96627624804718	2.04452545425935	1.9195550100498	1.86188765520492	1.92581086800047	2.03448835744043	1.97653281184024	1.96750325768539	1.69579999263487	2.03491146139056	1.9922048820471	1.99013462168431	1.11640928208836	1.96559490670269	2.0085662177617	2.30734661666625	1.97734693970566	1.92981964568571	2.01721663054391	2.00759189174621	1.98517477016366	1.98023535139981	1.95364983226484	1.93652738772446	1.93490941223833	1.99427729602196	1.92888351847748	2.00633988131566	2.06417605500958	1.91968806807551	2.00272734655403	1.96791243102726	1.95337901766211	1.98930712004919	1.95716586291625	2.03166991175181	1.94675577381451	1.93907153103789	2.01358451154581	1.9789923348589
1	35170931	35170931	2.04466717487637	1.94850282675373	1.96791243102726	1.9862758900666	2.20998219492926	2.00977604440136	1.98146299513955	1.96627624804718	2.04452545425935	1.9195550100498	1.86188765520492	1.92581086800047	2.03448835744043	1.97653281184024	1.96750325768539	1.69579999263487	2.03491146139056	1.9922048820471	1.99013462168431	1.11640928208836	1.96559490670269	2.0085662177617	2.30734661666625	1.97734693970566	1.92981964568571	2.01721663054391	2.00759189174621	1.98517477016366	1.98023535139981	1.95364983226484	1.93652738772446	1.93490941223833	1.99427729602196	1.92888351847748	2.00633988131566	2.06417605500958	1.91968806807551	2.00272734655403	1.96791243102726	1.95337901766211	1.98930712004919	1.95716586291625	2.03166991175181	1.94675577381451	1.93907153103789	2.01358451154581	1.9789923348589
1	35750993	35750993	2.04466717487637	1.94850282675373	1.96791243102726	1.9862758900666	2.20998219492926	2.00977604440136	1.98146299513955	1.96627624804718	2.04452545425935	1.9195550100498	1.86188765520492	1.92581086800047	2.03448835744043	1.97653281184024	1.96750325768539	1.69579999263487	2.03491146139056	1.9922048820471	1.99013462168431	1.11640928208836	1.96559490670269	2.0085662177617	2.30734661666625	1.97734693970566	1.92981964568571	2.01721663054391	2.00759189174621	1.98517477016366	1.98023535139981	1.95364983226484	1.93652738772446	1.93490941223833	1.99427729602196	1.92888351847748	2.00633988131566	2.06417605500958	1.91968806807551	2.00272734655403	1.96791243102726	1.95337901766211	1.98930712004919	1.95716586291625	2.03166991175181	1.94675577381451	1.93907153103789	2.01358451154581	1.9789923348589
1	36319516	36319516	2.04466717487637	1.94850282675373	1.96791243102726	1.9862758900666	2.20998219492926	2.00977604440136	1.98146299513955	1.96627624804718	2.04452545425935	1.9195550100498	1.86188765520492	1.92581086800047	2.03448835744043	1.97653281184024	1.96750325768539	1.69579999263487	2.03491146139056	1.9922048820471	1.99013462168431	1.11640928208836	1.96559490670269	2.0085662177617	2.30734661666625	1.97734693970566	1.92981964568571	2.01721663054391	2.00759189174621	1.98517477016366	1.98023535139981	1.95364983226484	1.93652738772446	1.93490941223833	1.99427729602196	1.92888351847748	2.00633988131566	2.06417605500958	1.91968806807551	2.00272734655403	1.96791243102726	1.95337901766211	1.98930712004919	1.95716586291625	2.03166991175181	1.94675577381451	1.93907153103789	2.01358451154581	1.9789923348589
1	36900818	36900818	2.04466717487637	1.94850282675373	1.96791243102726	1.9862758900666	2.20998219492926	2.00977604440136	1.98146299513955	1.96627624804718	2.04452545425935	1.9195550100498	1.86188765520492	1.92581086800047	2.03448835744043	1.97653281184024	1.96750325768539	1.69579999263487	2.03491146139056	1.9922048820471	1.99013462168431	1.11640928208836	1.96559490670269	2.0085662177617	2.30734661666625	1.97734693970566	1.92981964568571	2.01721663054391	2.00759189174621	1.98517477016366	1.98023535139981	1.95364983226484	1.93652738772446	1.93490941223833	1.99427729602196	1.92888351847748	2.00633988131566	2.06417605500958	1.91968806807551	2.00272734655403	1.96791243102726	1.95337901766211	1.98930712004919	1.95716586291625	2.03166991175181	1.94675577381451	1.93907153103789	2.01358451154581	1.9789923348589
1	37428485	37428485	2.04466717487637	1.94850282675373	1.96791243102726	1.9862758900666	2.20998219492926	2.00977604440136	1.98146299513955	1.96627624804718	2.04452545425935	1.9195550100498	1.86188765520492	1.92581086800047	2.03448835744043	1.97653281184024	1.96750325768539	1.69579999263487	2.03491146139056	1.9922048820471	1.99013462168431	1.11640928208836	1.96559490670269	2.0085662177617	2.30734661666625	1.97734693970566	1.92981964568571	2.01721663054391	2.00759189174621	1.98517477016366	1.98023535139981	1.95364983226484	1.93652738772446	1.93490941223833	1.99427729602196	1.92888351847748	2.00633988131566	2.06417605500958	1.91968806807551	2.00272734655403	1.96791243102726	1.95337901766211	1.98930712004919	1.95716586291625	2.03166991175181	1.94675577381451	1.93907153103789	2.01358451154581	1.9789923348589
1	37965421	37965421	2.04466717487637	1.94850282675373	1.96791243102726	1.9862758900666	2.20998219492926	2.00977604440136	1.98146299513955	1.96627624804718	2.04452545425935	1.9195550100498	1.86188765520492	1.92581086800047	2.03448835744043	1.97653281184024	1.96750325768539	1.69579999263487	2.03491146139056	1.9922048820471	1.99013462168431	1.11640928208836	1.96559490670269	2.0085662177617	2.30734661666625	1.97734693970566	1.92981964568571	2.01721663054391	2.00759189174621	1.98517477016366	1.98023535139981	1.95364983226484	1.93652738772446	1.93490941223833	1.99427729602196	1.92888351847748	2.00633988131566	2.06417605500958	1.91968806807551	2.00272734655403	1.96791243102726	1.95337901766211	1.98930712004919	1.95716586291625	1.76221619531287	1.94675577381451	1.93907153103789	2.01358451154581	1.9789923348589
1	38542604	38542604	2.04466717487637	1.94850282675373	1.96791243102726	1.9862758900666	2.20998219492926	2.00977604440136	1.98146299513955	1.96627624804718	2.04452545425935	1.9195550100498	1.86188765520492	1.92581086800047	2.03448835744043	1.97653281184024	1.96750325768539	1.69579999263487	2.03491146139056	1.9922048820471	1.99013462168431	1.11640928208836	1.96559490670269	2.0085662177617	2.30734661666625	1.97734693970566	1.92981964568571	2.01721663054391	2.00759189174621	1.98517477016366	1.98023535139981	1.95364983226484	1.93652738772446	1.93490941223833	1.99427729602196	1.92888351847748	2.00633988131566	2.06417605500958	1.91968806807551	2.00272734655403	1.96791243102726	1.95337901766211	1.98930712004919	1.95716586291625	1.76221619531287	1.94675577381451	1.93907153103789	2.01358451154581	1.9789923348589
1	39073178	39073178	2.04466717487637	1.94850282675373	1.96791243102726	1.9862758900666	2.20998219492926	2.00977604440136	1.98146299513955	1.96627624804718	2.04452545425935	1.9195550100498	1.86188765520492	1.92581086800047	2.03448835744043	1.97653281184024	1.96750325768539	2.96055165231497	2.03491146139056	1.9922048820471	1.99013462168431	1.11640928208836	1.96559490670269	2.0085662177617	2.30734661666625	1.97734693970566	1.92981964568571	2.01721663054391	2.00759189174621	1.98517477016366	1.98023535139981	1.95364983226484	1.93652738772446	1.93490941223833	1.99427729602196	1.92888351847748	2.00633988131566	2.06417605500958	1.91968806807551	2.00272734655403	1.96791243102726	1.95337901766211	1.98930712004919	1.95716586291625	1.76221619531287	1.94675577381451	1.93907153103789	2.01358451154581	1.9789923348589
1	39663210	39663210	2.04466717487637	1.94850282675373	1.96791243102726	1.9862758900666	2.20998219492926	2.00977604440136	1.98146299513955	1.96627624804718	2.04452545425935	1.9195550100498	1.86188765520492	1.92581086800047	2.03448835744043	1.97653281184024	1.96750325768539	2.96055165231497	2.03491146139056	1.9922048820471	1.99013462168431	1.11640928208836	1.96559490670269	2.0085662177617	2.30734661666625	1.97734693970566	1.92981964568571	2.01721663054391	2.00759189174621	1.98517477016366	1.98023535139981	1.95364983226484	1.93652738772446	1.93490941223833	1.99427729602196	1.92888351847748	2.00633988131566	2.06417605500958	1.91968806807551	2.00272734655403	1.96791243102726	1.95337901766211	1.98930712004919	1.95716586291625	1.76221619531287	1.94675577381451	1.93907153103789	2.01358451154581	1.9789923348589
1	40254118	40254118	2.04466717487637	1.94850282675373	1.96791243102726	1.9862758900666	2.20998219492926	2.00977604440136	1.98146299513955	1.96627624804718	2.04452545425935	1.9195550100498	1.86188765520492	1.92581086800047	2.03448835744043	1.97653281184024	1.96750325768539	2.96055165231497	2.03491146139056	1.9922048820471	1.99013462168431	1.11640928208836	1.96559490670269	2.0085662177617	2.30734661666625	1.97734693970566	1.92981964568571	2.01721663054391	2.00759189174621	1.98517477016366	1.98023535139981	1.95364983226484	1.93652738772446	1.93490941223833	1.99427729602196	1.92888351847748	2.00633988131566	2.06417605500958	1.91968806807551	2.00272734655403	1.96791243102726	1.95337901766211	1.98930712004919	1.95716586291625	1.76221619531287	1.94675577381451	1.93907153103789	2.01358451154581	1.9789923348589
1	40844200	40844200	2.04466717487637	1.94850282675373	1.96791243102726	1.9862758900666	2.20998219492926	2.00977604440136	1.98146299513955	1.96627624804718	2.04452545425935	1.9195550100498	1.86188765520492	1.92581086800047	2.03448835744043	1.97653281184024	1.96750325768539	2.96055165231497	2.03491146139056	1.9922048820471	1.99013462168431	1.11640928208836	1.96559490670269	2.0085662177617	2.30734661666625	1.97734693970566	1.92981964568571	2.01721663054391	2.00759189174621	1.98517477016366	1.98023535139981	1.95364983226484	1.93652738772446	1.93490941223833	1.99427729602196	1.92888351847748	2.00633988131566	2.06417605500958	1.91968806807551	2.00272734655403	1.96791243102726	1.95337901766211	1.98930712004919	1.95716586291625	1.76221619531287	1.94675577381451	1.93907153103789	2.01358451154581	1.9789923348589
1	41406493	41406493	2.04466717487637	1.94850282675373	1.96791243102726	1.9862758900666	2.20998219492926	2.00977604440136	1.98146299513955	1.96627624804718	2.04452545425935	1.9195550100498	1.86188765520492	1.92581086800047	2.03448835744043	1.97653281184024	1.96750325768539	2.96055165231497	2.03491146139056	1.9922048820471	1.99013462168431	1.11640928208836	1.96559490670269	2.0085662177617	2.30734661666625	1.97734693970566	1.92981964568571	2.01721663054391	2.00759189174621	1.98517477016366	1.98023535139981	1.95364983226484	1.93652738772446	1.93490941223833	1.99427729602196	1.92888351847748	2.00633988131566	2.06417605500958	1.91968806807551	2.00272734655403	1.96791243102726	1.95337901766211	1.98930712004919	1.95716586291625	1.76221619531287	1.94675577381451	1.93907153103789	2.01358451154581	1.9789923348589
1	41955921	41955921	2.04466717487637	1.94850282675373	1.96791243102726	1.9862758900666	2.20998219492926	2.00977604440136	1.98146299513955	1.96627624804718	2.04452545425935	1.9195550100498	1.86188765520492	1.92581086800047	2.03448835744043	1.97653281184024	1.96750325768539	2.96055165231497	2.03491146139056	1.9922048820471	1.99013462168431	1.11640928208836	1.96559490670269	2.0085662177617	2.30734661666625	1.97734693970566	1.92981964568571	2.01721663054391	2.00759189174621	1.98517477016366	1.98023535139981	1.95364983226484	1.93652738772446	1.93490941223833	1.99427729602196	1.92888351847748	2.00633988131566	2.06417605500958	1.91968806807551	2.00272734655403	1.96791243102726	1.95337901766211	1.98930712004919	1.95716586291625	1.76221619531287	1.94675577381451	1.93907153103789	2.01358451154581	1.9789923348589
1	42484024	42484024	2.04466717487637	1.94850282675373	1.96791243102726	1.9862758900666	2.20998219492926	2.00977604440136	1.98146299513955	1.96627624804718	2.04452545425935	1.9195550100498	1.86188765520492	1.92581086800047	2.03448835744043	1.97653281184024	1.96750325768539	2.96055165231497	2.03491146139056	1.9922048820471	1.99013462168431	1.11640928208836	1.96559490670269	2.0085662177617	2.30734661666625	1.97734693970566	1.92981964568571	2.01721663054391	2.00759189174621	1.98517477016366	1.98023535139981	1.95364983226484	1.93652738772446	1.93490941223833	1.99427729602196	1.92888351847748	2.00633988131566	2.06417605500958	1.91968806807551	2.00272734655403	1.96791243102726	1.95337901766211	1.98930712004919	1.95716586291625	1.76221619531287	1.94675577381451	1.93907153103789	2.01358451154581	1.9789923348589
1	43039816	43039816	2.04466717487637	1.94850282675373	1.96791243102726	1.9862758900666	2.20998219492926	2.00977604440136	1.98146299513955	1.96627624804718	2.04452545425935	1.9195550100498	1.86188765520492	1.92581086800047	2.03448835744043	1.97653281184024	1.96750325768539	2.96055165231497	2.03491146139056	1.9922048820471	1.99013462168431	1.11640928208836	1.96559490670269	2.0085662177617	2.30734661666625	1.97734693970566	1.92981964568571	2.01721663054391	2.00759189174621	1.98517477016366	1.98023535139981	1.95364983226484	1.93652738772446	1.93490941223833	1.99427729602196	1.92888351847748	2.00633988131566	2.06417605500958	1.91968806807551	2.00272734655403	1.96791243102726	1.95337901766211	1.98930712004919	1.95716586291625	1.76221619531287	1.94675577381451	1.93907153103789	2.01358451154581	1.9789923348589
1	43613613	43613613	2.04466717487637	1.94850282675373	1.96791243102726	1.9862758900666	2.20998219492926	2.00977604440136	1.98146299513955	1.96627624804718	2.04452545425935	1.9195550100498	1.86188765520492	1.92581086800047	2.03448835744043	1.97653281184024	1.96750325768539	2.96055165231497	2.03491146139056	1.9922048820471	1.99013462168431	1.11640928208836	1.96559490670269	2.0085662177617	2.30734661666625	1.97734693970566	1.92981964568571	2.01721663054391	2.00759189174621	1.98517477016366	1.98023535139981	1.95364983226484	1.93652738772446	1.93490941223833	1.99427729602196	1.92888351847748	2.00633988131566	2.06417605500958	1.91968806807551	2.00272734655403	1.96791243102726	1.95337901766211	1.98930712004919	1.95716586291625	1.76221619531287	1.94675577381451	1.93907153103789	2.01358451154581	1.9789923348589
1	44162975	44162975	2.04466717487637	1.94850282675373	1.96791243102726	1.9862758900666	2.20998219492926	2.00977604440136	1.98146299513955	1.96627624804718	2.04452545425935	1.9195550100498	1.86188765520492	1.92581086800047	2.03448835744043	1.97653281184024	1.96750325768539	2.96055165231497	2.03491146139056	1.9922048820471	1.99013462168431	1.85416036172544	1.96559490670269	2.0085662177617	2.30734661666625	1.97734693970566	1.92981964568571	2.01721663054391	2.00759189174621	1.98517477016366	1.98023535139981	1.95364983226484	1.93652738772446	1.93490941223833	1.99427729602196	1.92888351847748	2.00633988131566	2.06417605500958	1.91968806807551	2.00272734655403	1.96791243102726	1.95337901766211	1.98930712004919	1.95716586291625	1.76221619531287	1.94675577381451	1.93907153103789	2.01358451154581	1.9789923348589
1	44711039	44711039	2.04466717487637	1.94850282675373	1.96791243102726	1.9862758900666	2.20998219492926	2.00977604440136	1.98146299513955	1.96627624804718	2.04452545425935	1.9195550100498	1.86188765520492	1.92581086800047	2.03448835744043	1.97653281184024	1.96750325768539	2.96055165231497	2.03491146139056	1.9922048820471	1.99013462168431	1.85416036172544	1.96559490670269	2.0085662177617	2.30734661666625	1.97734693970566	1.92981964568571	2.01721663054391	2.00759189174621	1.98517477016366	1.98023535139981	1.95364983226484	1.93652738772446	1.93490941223833	1.99427729602196	1.92888351847748	2.00633988131566	2.06417605500958	1.91968806807551	2.00272734655403	1.96791243102726	1.95337901766211	1.98930712004919	1.95716586291625	1.76221619531287	1.94675577381451	1.93907153103789	2.01358451154581	1.9789923348589
1	45259305	45259305	2.04466717487637	1.94850282675373	1.96791243102726	1.9862758900666	2.20998219492926	2.00977604440136	1.98146299513955	1.96627624804718	2.04452545425935	1.9195550100498	1.86188765520492	1.92581086800047	2.03448835744043	1.97653281184024	1.96750325768539	2.96055165231497	2.03491146139056	1.9922048820471	1.99013462168431	1.85416036172544	1.96559490670269	2.0085662177617	2.30734661666625	1.97734693970566	1.92981964568571	2.01721663054391	2.00759189174621	1.98517477016366	1.98023535139981	1.95364983226484	1.93652738772446	1.93490941223833	1.99427729602196	1.92888351847748	2.00633988131566	2.06417605500958	1.91968806807551	2.00272734655403	1.96791243102726	1.95337901766211	1.98930712004919	1.95716586291625	1.76221619531287	1.94675577381451	1.93907153103789	2.01358451154581	1.9789923348589
1	45867098	45867098	2.04466717487637	1.94850282675373	1.96791243102726	1.9862758900666	2.20998219492926	2.00977604440136	1.98146299513955	1.96627624804718	2.04452545425935	1.9195550100498	1.86188765520492	1.92581086800047	2.03448835744043	1.97653281184024	1.96750325768539	2.96055165231497	2.03491146139056	1.9922048820471	1.99013462168431	1.85416036172544	1.96559490670269	2.0085662177617	2.30734661666625	1.97734693970566	1.92981964568571	2.01721663054391	2.00759189174621	1.98517477016366	1.98023535139981	1.95364983226484	1.93652738772446	1.93490941223833	1.99427729602196	1.92888351847748	2.00633988131566	2.06417605500958	1.91968806807551	2.00272734655403	1.96791243102726	1.95337901766211	1.98930712004919	1.95716586291625	1.76221619531287	1.94675577381451	1.93907153103789	2.01358451154581	1.9789923348589
1	46467709	46467709	2.04466717487637	1.94850282675373	1.96791243102726	1.9862758900666	2.20998219492926	2.00977604440136	1.98146299513955	1.96627624804718	2.04452545425935	1.9195550100498	1.86188765520492	1.92581086800047	2.03448835744043	1.97653281184024	1.96750325768539	2.96055165231497	2.03491146139056	1.9922048820471	1.99013462168431	1.85416036172544	1.96559490670269	2.0085662177617	2.30734661666625	1.97734693970566	1.92981964568571	2.01721663054391	2.00759189174621	1.98517477016366	1.98023535139981	1.95364983226484	1.93652738772446	1.93490941223833	1.99427729602196	1.92888351847748	2.00633988131566	2.06417605500958	1.91968806807551	2.00272734655403	1.96791243102726	1.95337901766211	1.98930712004919	1.95716586291625	1.76221619531287	1.94675577381451	1.93907153103789	2.01358451154581	1.9789923348589
1	47042550	47042550	2.04466717487637	1.94850282675373	1.96791243102726	1.9862758900666	2.20998219492926	2.00977604440136	1.98146299513955	1.96627624804718	2.04452545425935	1.9195550100498	1.86188765520492	1.92581086800047	2.03448835744043	1.97653281184024	1.96750325768539	2.96055165231497	2.03491146139056	1.9922048820471	1.99013462168431	1.85416036172544	1.96559490670269	2.0085662177617	2.30734661666625	1.97734693970566	1.92981964568571	2.01721663054391	2.00759189174621	1.98517477016366	1.98023535139981	1.95364983226484	1.93652738772446	1.93490941223833	1.99427729602196	1.92888351847748	2.00633988131566	2.06417605500958	1.91968806807551	2.00272734655403	1.96791243102726	1.95337901766211	1.98930712004919	1.95716586291625	1.76221619531287	1.94675577381451	1.93907153103789	2.01358451154581	1.9789923348589
1	47721010	47721010	2.04466717487637	1.94850282675373	1.96791243102726	1.9862758900666	2.20998219492926	2.00977604440136	1.98146299513955	1.96627624804718	2.04452545425935	1.9195550100498	1.63408386414903	1.92581086800047	2.03448835744043	1.97653281184024	1.96750325768539	1.89036657395498	2.03491146139056	1.9922048820471	1.99013462168431	1.85416036172544	1.96559490670269	2.0085662177617	2.30734661666625	1.97734693970566	1.92981964568571	2.01721663054391	2.00759189174621	1.98517477016366	1.98023535139981	1.95364983226484	1.93652738772446	1.93490941223833	1.99427729602196	1.92888351847748	2.00633988131566	2.06417605500958	1.91968806807551	2.00272734655403	1.96791243102726	1.95337901766211	1.98930712004919	1.95716586291625	1.76221619531287	1.94675577381451	1.93907153103789	2.01358451154581	1.9789923348589
1	48263105	48263105	2.04466717487637	1.94850282675373	1.96791243102726	1.9862758900666	2.20998219492926	2.00977604440136	1.98146299513955	1.96627624804718	2.04452545425935	1.9195550100498	1.63408386414903	1.92581086800047	2.03448835744043	1.97653281184024	1.96750325768539	1.89036657395498	2.03491146139056	1.9922048820471	1.99013462168431	1.85416036172544	1.96559490670269	2.0085662177617	2.30734661666625	1.97734693970566	1.92981964568571	2.01721663054391	2.00759189174621	1.98517477016366	1.98023535139981	1.95364983226484	1.93652738772446	1.93490941223833	1.99427729602196	1.92888351847748	2.00633988131566	2.06417605500958	1.91968806807551	2.00272734655403	1.96791243102726	1.95337901766211	1.98930712004919	1.95716586291625	1.76221619531287	1.94675577381451	1.93907153103789	2.01358451154581	1.9789923348589
1	48815705	48815705	2.04466717487637	1.94850282675373	1.96791243102726	1.9862758900666	2.20998219492926	2.00977604440136	1.98146299513955	1.96627624804718	2.04452545425935	1.9195550100498	1.63408386414903	1.92581086800047	2.03448835744043	1.97653281184024	1.96750325768539	1.89036657395498	2.03491146139056	1.9922048820471	1.99013462168431	1.85416036172544	1.96559490670269	2.0085662177617	2.30734661666625	1.97734693970566	1.92981964568571	2.01721663054391	2.00759189174621	1.98517477016366	1.98023535139981	1.95364983226484	1.93652738772446	1.93490941223833	1.99427729602196	1.92888351847748	2.00633988131566	2.06417605500958	1.91968806807551	2.00272734655403	1.96791243102726	1.95337901766211	1.98930712004919	1.95716586291625	1.76221619531287	1.94675577381451	1.93907153103789	2.01358451154581	1.9789923348589
1	49352965	49352965	2.04466717487637	1.94850282675373	1.96791243102726	1.9862758900666	2.20998219492926	2.00977604440136	1.98146299513955	1.96627624804718	2.04452545425935	1.9195550100498	1.63408386414903	1.92581086800047	2.03448835744043	1.97653281184024	1.96750325768539	1.89036657395498	2.03491146139056	1.9922048820471	1.99013462168431	1.85416036172544	1.96559490670269	2.0085662177617	2.30734661666625	1.97734693970566	1.92981964568571	2.01721663054391	2.00759189174621	1.98517477016366	1.98023535139981	1.95364983226484	1.93652738772446	1.93490941223833	1.99427729602196	1.92888351847748	2.00633988131566	2.06417605500958	1.91968806807551	2.00272734655403	1.96791243102726	1.95337901766211	1.98930712004919	1.95716586291625	1.76221619531287	1.94675577381451	1.93907153103789	2.01358451154581	1.9789923348589
1	49908902	49908902	2.04466717487637	1.94850282675373	1.96791243102726	1.9862758900666	2.20998219492926	2.00977604440136	1.98146299513955	1.96627624804718	2.04452545425935	1.9195550100498	1.63408386414903	1.92581086800047	2.03448835744043	1.97653281184024	1.96750325768539	1.89036657395498	2.03491146139056	1.9922048820471	1.99013462168431	1.85416036172544	1.96559490670269	2.0085662177617	2.30734661666625	1.97734693970566	1.92981964568571	2.01721663054391	2.00759189174621	1.98517477016366	1.98023535139981	1.95364983226484	1.93652738772446	1.93490941223833	1.99427729602196	1.92888351847748	2.00633988131566	2.06417605500958	1.91968806807551	2.00272734655403	1.96791243102726	1.95337901766211	1.98930712004919	1.95716586291625	1.76221619531287	1.94675577381451	1.93907153103789	2.01358451154581	1.9789923348589
1	50497242	50497242	2.04466717487637	1.94850282675373	1.96791243102726	1.9862758900666	2.20998219492926	2.00977604440136	1.98146299513955	1.96627624804718	2.04452545425935	1.9195550100498	1.63408386414903	1.92581086800047	2.03448835744043	1.97653281184024	1.96750325768539	1.89036657395498	2.03491146139056	1.9922048820471	1.99013462168431	1.85416036172544	1.96559490670269	2.0085662177617	2.30734661666625	1.97734693970566	1.92981964568571	2.01721663054391	2.00759189174621	1.98517477016366	1.98023535139981	1.95364983226484	1.93652738772446	1.93490941223833	1.99427729602196	1.92888351847748	2.00633988131566	2.06417605500958	1.91968806807551	2.00272734655403	1.96791243102726	1.95337901766211	1.98930712004919	1.95716586291625	1.76221619531287	1.94675577381451	1.93907153103789	2.01358451154581	1.9789923348589
1	51031169	51031169	2.04466717487637	1.94850282675373	1.96791243102726	1.9862758900666	2.20998219492926	2.00977604440136	1.98146299513955	1.96627624804718	2.04452545425935	1.9195550100498	1.63408386414903	1.92581086800047	2.03448835744043	1.97653281184024	1.96750325768539	1.89036657395498	2.03491146139056	1.9922048820471	1.99013462168431	1.85416036172544	1.96559490670269	2.0085662177617	2.30734661666625	1.97734693970566	1.92981964568571	2.01721663054391	2.00759189174621	1.98517477016366	1.98023535139981	1.95364983226484	1.93652738772446	1.93490941223833	1.99427729602196	1.92888351847748	2.00633988131566	2.06417605500958	1.91968806807551	2.00272734655403	1.96791243102726	1.95337901766211	1.98930712004919	1.95716586291625	1.76221619531287	1.94675577381451	1.93907153103789	2.01358451154581	1.9789923348589
1	51609342	51609342	2.04466717487637	1.94850282675373	1.96791243102726	1.9862758900666	2.20998219492926	2.00977604440136	1.98146299513955	1.96627624804718	2.04452545425935	1.9195550100498	1.63408386414903	1.92581086800047	2.03448835744043	1.97653281184024	1.96750325768539	1.89036657395498	2.03491146139056	1.9922048820471	1.99013462168431	1.85416036172544	1.96559490670269	2.0085662177617	2.30734661666625	1.97734693970566	1.92981964568571	2.01721663054391	2.00759189174621	1.98517477016366	1.98023535139981	1.95364983226484	1.93652738772446	1.93490941223833	1.99427729602196	1.92888351847748	2.00633988131566	2.06417605500958	1.91968806807551	2.00272734655403	1.96791243102726	1.95337901766211	1.98930712004919	1.95716586291625	1.76221619531287	1.94675577381451	1.93907153103789	2.01358451154581	1.9789923348589
1	52183223	52183223	2.04466717487637	1.94850282675373	1.96791243102726	1.9862758900666	2.20998219492926	2.00977604440136	1.98146299513955	1.96627624804718	2.04452545425935	1.9195550100498	1.63408386414903	1.92581086800047	2.03448835744043	1.97653281184024	1.96750325768539	1.89036657395498	2.03491146139056	1.9922048820471	1.99013462168431	1.85416036172544	1.96559490670269	2.0085662177617	2.30734661666625	1.97734693970566	1.92981964568571	2.01721663054391	2.00759189174621	1.98517477016366	1.98023535139981	1.95364983226484	1.93652738772446	1.93490941223833	1.99427729602196	1.92888351847748	2.00633988131566	2.06417605500958	1.91968806807551	2.00272734655403	1.96791243102726	1.95337901766211	1.98930712004919	1.95716586291625	1.76221619531287	1.94675577381451	1.93907153103789	2.01358451154581	1.9789923348589
1	52759680	52759680	2.04466717487637	1.94850282675373	1.96791243102726	1.9862758900666	2.20998219492926	2.00977604440136	1.98146299513955	1.96627624804718	2.04452545425935	1.9195550100498	1.63408386414903	1.92581086800047	2.03448835744043	1.97653281184024	1.96750325768539	1.89036657395498	2.03491146139056	1.9922048820471	1.99013462168431	1.85416036172544	1.96559490670269	2.0085662177617	2.30734661666625	1.97734693970566	1.92981964568571	2.01721663054391	2.00759189174621	1.98517477016366	1.98023535139981	1.95364983226484	1.93652738772446	1.93490941223833	1.99427729602196	1.92888351847748	2.00633988131566	2.06417605500958	1.91968806807551	2.00272734655403	1.96791243102726	1.95337901766211	1.98930712004919	1.95716586291625	1.76221619531287	1.94675577381451	1.93907153103789	2.01358451154581	1.9789923348589
1	53346074	53346074	2.04466717487637	1.94850282675373	1.96791243102726	1.9862758900666	2.20998219492926	2.00977604440136	1.98146299513955	1.96627624804718	2.04452545425935	1.9195550100498	1.63408386414903	1.92581086800047	2.03448835744043	1.97653281184024	1.96750325768539	1.89036657395498	2.03491146139056	1.9922048820471	1.99013462168431	1.85416036172544	1.96559490670269	2.0085662177617	1.63833995451901	1.97734693970566	1.92981964568571	2.01721663054391	2.00759189174621	1.98517477016366	1.98023535139981	1.95364983226484	1.93652738772446	1.93490941223833	1.99427729602196	1.92888351847748	2.00633988131566	2.06417605500958	1.91968806807551	2.00272734655403	1.96791243102726	1.95337901766211	1.98930712004919	1.95716586291625	1.76221619531287	1.94675577381451	1.93907153103789	2.01358451154581	1.9789923348589
1	53889482	53889482	2.04466717487637	1.94850282675373	1.96791243102726	1.9862758900666	2.20998219492926	2.00977604440136	1.98146299513955	1.96627624804718	2.04452545425935	1.9195550100498	1.63408386414903	1.92581086800047	2.03448835744043	1.97653281184024	1.96750325768539	1.89036657395498	2.03491146139056	1.9922048820471	1.99013462168431	1.85416036172544	1.96559490670269	2.0085662177617	1.63833995451901	1.97734693970566	1.92981964568571	2.01721663054391	2.00759189174621	1.98517477016366	1.98023535139981	1.95364983226484	1.93652738772446	1.93490941223833	1.99427729602196	1.92888351847748	2.00633988131566	2.06417605500958	1.91968806807551	2.00272734655403	1.96791243102726	1.95337901766211	1.98930712004919	1.95716586291625	1.76221619531287	1.94675577381451	1.93907153103789	2.01358451154581	1.9789923348589
1	54430856	54430856	2.04466717487637	1.94850282675373	1.96791243102726	1.9862758900666	2.20998219492926	2.00977604440136	1.98146299513955	1.96627624804718	2.04452545425935	1.9195550100498	1.63408386414903	1.92581086800047	2.03448835744043	1.97653281184024	1.96750325768539	1.89036657395498	2.03491146139056	1.9922048820471	1.99013462168431	1.85416036172544	1.96559490670269	2.0085662177617	1.63833995451901	1.97734693970566	1.92981964568571	2.01721663054391	2.00759189174621	1.98517477016366	1.98023535139981	1.95364983226484	1.93652738772446	1.93490941223833	1.99427729602196	1.92888351847748	2.00633988131566	2.06417605500958	1.91968806807551	2.00272734655403	1.96791243102726	1.95337901766211	1.98930712004919	1.95716586291625	1.76221619531287	1.94675577381451	1.93907153103789	2.01358451154581	1.9789923348589
1	54990804	54990804	2.04466717487637	1.94850282675373	1.96791243102726	1.9862758900666	2.20998219492926	2.00977604440136	1.98146299513955	1.96627624804718	2.04452545425935	1.9195550100498	1.63408386414903	1.92581086800047	2.03448835744043	1.97653281184024	1.96750325768539	1.89036657395498	2.03491146139056	1.9922048820471	1.99013462168431	1.85416036172544	1.96559490670269	2.0085662177617	1.63833995451901	1.97734693970566	1.92981964568571	2.01721663054391	2.00759189174621	1.98517477016366	1.98023535139981	1.95364983226484	1.93652738772446	1.93490941223833	1.99427729602196	1.92888351847748	2.00633988131566	2.06417605500958	1.91968806807551	2.00272734655403	1.96791243102726	1.95337901766211	1.98930712004919	1.95716586291625	1.76221619531287	1.94675577381451	1.93907153103789	2.01358451154581	1.9789923348589
1	55556185	55556185	2.04466717487637	1.94850282675373	1.96791243102726	1.9862758900666	2.20998219492926	2.00977604440136	1.98146299513955	1.96627624804718	2.04452545425935	1.9195550100498	1.63408386414903	1.92581086800047	2.03448835744043	1.97653281184024	1.96750325768539	1.89036657395498	2.03491146139056	1.9922048820471	1.99013462168431	1.85416036172544	1.96559490670269	2.0085662177617	1.63833995451901	1.97734693970566	1.92981964568571	2.01721663054391	2.00759189174621	1.98517477016366	1.98023535139981	1.95364983226484	1.93652738772446	1.93490941223833	1.99427729602196	1.92888351847748	2.00633988131566	2.06417605500958	1.91968806807551	2.00272734655403	1.96791243102726	1.95337901766211	1.98930712004919	1.95716586291625	1.76221619531287	1.94675577381451	1.93907153103789	2.01358451154581	1.9789923348589
1	56100409	56100409	2.04466717487637	1.94850282675373	1.96791243102726	1.9862758900666	2.20998219492926	2.00977604440136	1.98146299513955	1.96627624804718	2.04452545425935	1.9195550100498	1.63408386414903	1.92581086800047	2.03448835744043	1.97653281184024	1.96750325768539	1.89036657395498	2.03491146139056	1.9922048820471	1.99013462168431	1.85416036172544	1.96559490670269	2.0085662177617	1.63833995451901	1.97734693970566	1.92981964568571	2.01721663054391	2.00759189174621	1.98517477016366	1.98023535139981	1.95364983226484	1.93652738772446	1.93490941223833	1.99427729602196	1.92888351847748	2.00633988131566	2.06417605500958	1.91968806807551	2.00272734655403	1.96791243102726	1.95337901766211	1.98930712004919	1.95716586291625	1.76221619531287	1.94675577381451	1.93907153103789	2.01358451154581	1.9789923348589
1	56634486	56634486	2.04466717487637	1.94850282675373	1.96791243102726	1.9862758900666	2.20998219492926	2.00977604440136	1.98146299513955	1.96627624804718	2.04452545425935	1.9195550100498	1.63408386414903	1.92581086800047	2.03448835744043	1.97653281184024	1.96750325768539	1.89036657395498	2.03491146139056	1.9922048820471	1.99013462168431	1.85416036172544	1.96559490670269	2.0085662177617	1.63833995451901	1.97734693970566	2.97577618989049	2.01721663054391	2.00759189174621	1.98517477016366	1.98023535139981	1.95364983226484	1.93652738772446	1.93490941223833	1.99427729602196	1.92888351847748	2.00633988131566	2.06417605500958	1.91968806807551	2.00272734655403	1.96791243102726	1.95337901766211	1.98930712004919	1.95716586291625	1.76221619531287	1.94675577381451	1.93907153103789	2.01358451154581	1.9789923348589
1	57176704	57176704	2.04466717487637	1.94850282675373	1.96791243102726	1.9862758900666	2.20998219492926	2.00977604440136	1.98146299513955	1.96627624804718	2.04452545425935	1.9195550100498	1.63408386414903	1.92581086800047	2.03448835744043	1.97653281184024	1.96750325768539	1.89036657395498	2.03491146139056	1.9922048820471	1.99013462168431	1.85416036172544	1.96559490670269	2.0085662177617	1.63833995451901	1.97734693970566	2.97577618989049	2.01721663054391	2.00759189174621	1.98517477016366	1.98023535139981	1.95364983226484	1.93652738772446	1.93490941223833	1.99427729602196	1.92888351847748	2.00633988131566	2.06417605500958	1.91968806807551	2.00272734655403	1.96791243102726	1.95337901766211	1.98930712004919	1.95716586291625	1.76221619531287	1.94675577381451	1.93907153103789	2.01358451154581	1.9789923348589
1	57695026	57695026	2.04466717487637	1.94850282675373	1.96791243102726	1.9862758900666	2.20998219492926	2.00977604440136	1.98146299513955	1.96627624804718	2.04452545425935	1.9195550100498	1.63408386414903	1.92581086800047	2.03448835744043	1.97653281184024	1.96750325768539	1.89036657395498	2.03491146139056	1.9922048820471	1.99013462168431	1.85416036172544	1.96559490670269	2.0085662177617	1.63833995451901	1.97734693970566	2.97577618989049	2.01721663054391	2.00759189174621	1.98517477016366	1.98023535139981	1.95364983226484	1.93652738772446	1.93490941223833	1.99427729602196	1.92888351847748	2.00633988131566	2.06417605500958	1.91968806807551	2.00272734655403	1.96791243102726	1.95337901766211	1.98930712004919	1.95716586291625	1.76221619531287	1.94675577381451	1.93907153103789	2.01358451154581	1.9789923348589
1	58226514	58226514	2.04466717487637	1.94850282675373	1.96791243102726	1.9862758900666	2.20998219492926	2.00977604440136	1.98146299513955	1.96627624804718	2.04452545425935	2.87262944653268	1.63408386414903	1.92581086800047	2.03448835744043	1.97653281184024	2.94525907704643	1.89036657395498	2.03491146139056	1.9922048820471	2.8482307365683	2.89861962122138	1.96559490670269	2.0085662177617	1.63833995451901	1.97734693970566	2.97577618989049	2.01721663054391	2.00759189174621	1.98517477016366	1.98023535139981	1.95364983226484	1.93652738772446	1.93490941223833	1.99427729602196	1.92888351847748	2.00633988131566	3.02296866475494	1.91968806807551	2.00272734655403	1.96791243102726	2.81760994246877	1.98930712004919	1.95716586291625	1.76221619531287	1.94675577381451	1.93907153103789	2.01358451154581	1.9789923348589
1	58765632	58765632	2.69421694430348	2.95399221595371	2.99792860133507	3.04378408827448	2.20998219492926	2.89654834855592	2.87480883406945	2.97742676818647	3.03346365171107	2.87262944653268	2.9333841674996	2.88378982874897	2.92505960734306	2.92081686698712	2.94525907704643	2.96691999576878	2.97309595150284	2.97598246212686	2.8482307365683	2.89861962122138	2.95481135005491	2.97928476313772	1.63833995451901	2.96691999576878	2.97577618989049	2.94438438314377	2.89360104569664	3.00354447028331	2.86348472014747	2.90104345329388	2.89822962866445	1.93490941223833	1.99427729602196	2.89560743238344	2.91392960382321	3.02296866475494	2.89341227746576	2.95891042897619	2.94540500586082	2.81760994246877	2.90868289957097	2.97639504949518	2.97949127857828	2.89883236123835	2.93135160504824	2.91433358824248	2.90082164041189
1	59308504	59308504	2.69421694430348	2.95399221595371	2.99792860133507	3.04378408827448	2.20998219492926	2.89654834855592	2.87480883406945	2.97742676818647	3.03346365171107	2.87262944653268	2.9333841674996	2.88378982874897	2.92505960734306	2.92081686698712	2.94525907704643	2.96691999576878	2.97309595150284	2.97598246212686	2.8482307365683	2.89861962122138	2.95481135005491	2.97928476313772	3.57758727719246	2.96691999576878	2.97577618989049	2.94438438314377	2.89360104569664	3.00354447028331	2.86348472014747	2.90104345329388	2.89822962866445	2.93908284324281	2.88799055597277	2.89560743238344	2.91392960382321	3.02296866475494	2.89341227746576	2.95891042897619	2.94540500586082	2.81760994246877	2.90868289957097	2.97639504949518	2.97949127857828	2.89883236123835	2.93135160504824	2.91433358824248	2.90082164041189
1	59848435	59848435	2.69421694430348	2.95399221595371	2.99792860133507	3.04378408827448	2.20998219492926	2.89654834855592	2.87480883406945	2.97742676818647	3.03346365171107	2.87262944653268	2.9333841674996	2.88378982874897	2.92505960734306	2.92081686698712	2.94525907704643	2.96691999576878	2.97309595150284	2.97598246212686	2.8482307365683	2.89861962122138	2.95481135005491	2.97928476313772	3.57758727719246	2.96691999576878	2.97577618989049	2.94438438314377	2.89360104569664	3.00354447028331	2.86348472014747	2.90104345329388	2.89822962866445	2.93908284324281	2.88799055597277	2.89560743238344	2.91392960382321	3.02296866475494	2.89341227746576	2.95891042897619	2.94540500586082	2.81760994246877	2.90868289957097	2.97639504949518	2.97949127857828	2.89883236123835	2.93135160504824	2.91433358824248	2.90082164041189
1	60402266	60402266	2.69421694430348	2.95399221595371	2.99792860133507	3.04378408827448	2.93576145389931	2.89654834855592	2.87480883406945	2.97742676818647	3.03346365171107	2.87262944653268	2.9333841674996	2.88378982874897	2.92505960734306	2.92081686698712	2.94525907704643	2.96691999576878	2.97309595150284	2.97598246212686	2.8482307365683	2.89861962122138	2.95481135005491	2.97928476313772	3.57758727719246	2.96691999576878	2.97577618989049	2.94438438314377	2.89360104569664	3.00354447028331	2.86348472014747	2.90104345329388	2.89822962866445	2.93908284324281	2.88799055597277	2.89560743238344	2.91392960382321	3.02296866475494	2.89341227746576	2.95891042897619	2.94540500586082	2.81760994246877	2.90868289957097	2.97639504949518	2.97949127857828	2.89883236123835	2.93135160504824	2.91433358824248	2.90082164041189
1	60940681	60940681	2.69421694430348	2.95399221595371	2.99792860133507	3.04378408827448	2.93576145389931	2.89654834855592	2.87480883406945	2.97742676818647	3.03346365171107	2.87262944653268	2.9333841674996	2.88378982874897	2.92505960734306	2.92081686698712	2.94525907704643	2.96691999576878	2.97309595150284	2.97598246212686	2.8482307365683	2.89861962122138	2.95481135005491	2.97928476313772	3.57758727719246	2.96691999576878	2.97577618989049	2.94438438314377	2.89360104569664	3.00354447028331	2.86348472014747	2.90104345329388	2.89822962866445	2.93908284324281	2.88799055597277	2.89560743238344	2.91392960382321	3.02296866475494	2.89341227746576	2.95891042897619	2.94540500586082	2.81760994246877	2.90868289957097	2.97639504949518	2.97949127857828	2.89883236123835	2.93135160504824	2.91433358824248	2.90082164041189
1	61489303	61489303	2.69421694430348	2.95399221595371	2.99792860133507	3.04378408827448	2.93576145389931	2.89654834855592	2.87480883406945	2.97742676818647	3.03346365171107	2.87262944653268	2.9333841674996	2.88378982874897	2.92505960734306	2.92081686698712	2.94525907704643	2.96691999576878	2.97309595150284	2.97598246212686	2.8482307365683	2.89861962122138	2.95481135005491	2.97928476313772	3.57758727719246	2.96691999576878	2.97577618989049	2.94438438314377	2.89360104569664	3.00354447028331	2.86348472014747	2.90104345329388	2.89822962866445	2.93908284324281	2.88799055597277	2.89560743238344	2.91392960382321	3.02296866475494	2.89341227746576	2.95891042897619	2.94540500586082	2.81760994246877	2.90868289957097	2.97639504949518	2.97949127857828	2.89883236123835	2.93135160504824	2.91433358824248	2.90082164041189
1	62016033	62016033	2.69421694430348	2.95399221595371	2.99792860133507	3.04378408827448	2.93576145389931	2.89654834855592	2.87480883406945	2.97742676818647	3.03346365171107	2.87262944653268	2.9333841674996	2.88378982874897	2.92505960734306	2.92081686698712	2.94525907704643	2.96691999576878	2.97309595150284	2.97598246212686	2.8482307365683	2.89861962122138	2.95481135005491	2.97928476313772	3.57758727719246	2.96691999576878	2.97577618989049	2.94438438314377	2.89360104569664	3.00354447028331	2.86348472014747	2.90104345329388	2.89822962866445	2.93908284324281	2.88799055597277	2.89560743238344	2.91392960382321	3.02296866475494	2.89341227746576	2.95891042897619	2.94540500586082	2.81760994246877	2.90868289957097	2.97639504949518	2.97949127857828	2.89883236123835	2.93135160504824	2.91433358824248	2.90082164041189
1	62587363	62587363	2.69421694430348	2.95399221595371	2.99792860133507	3.04378408827448	2.93576145389931	2.89654834855592	2.87480883406945	2.97742676818647	3.03346365171107	2.87262944653268	2.9333841674996	2.88378982874897	2.92505960734306	2.92081686698712	2.94525907704643	2.96691999576878	2.97309595150284	2.97598246212686	2.8482307365683	2.89861962122138	2.95481135005491	2.97928476313772	3.57758727719246	2.96691999576878	2.97577618989049	2.94438438314377	2.89360104569664	3.00354447028331	2.86348472014747	2.90104345329388	2.89822962866445	2.93908284324281	2.88799055597277	2.89560743238344	2.91392960382321	3.02296866475494	2.89341227746576	2.95891042897619	2.94540500586082	2.81760994246877	2.90868289957097	2.97639504949518	2.97949127857828	2.89883236123835	2.93135160504824	2.91433358824248	2.90082164041189
1	63158348	63158348	2.69421694430348	2.95399221595371	2.99792860133507	3.04378408827448	2.93576145389931	2.89654834855592	2.87480883406945	2.97742676818647	3.03346365171107	2.87262944653268	2.9333841674996	2.88378982874897	2.92505960734306	2.92081686698712	2.94525907704643	2.96691999576878	2.97309595150284	2.97598246212686	2.8482307365683	2.89861962122138	2.95481135005491	2.97928476313772	3.57758727719246	2.96691999576878	2.97577618989049	2.94438438314377	2.89360104569664	3.00354447028331	2.86348472014747	2.90104345329388	2.89822962866445	2.93908284324281	2.88799055597277	2.89560743238344	2.91392960382321	3.02296866475494	2.89341227746576	2.95891042897619	2.94540500586082	2.81760994246877	2.90868289957097	2.97639504949518	2.97949127857828	2.89883236123835	2.93135160504824	2.91433358824248	2.90082164041189
1	63709196	63709196	2.69421694430348	2.95399221595371	2.99792860133507	3.04378408827448	2.93576145389931	2.89654834855592	2.87480883406945	2.97742676818647	3.03346365171107	2.87262944653268	2.9333841674996	2.88378982874897	2.92505960734306	2.92081686698712	2.94525907704643	2.96691999576878	2.97309595150284	2.97598246212686	2.8482307365683	2.89861962122138	2.95481135005491	2.97928476313772	3.57758727719246	2.96691999576878	2.97577618989049	2.94438438314377	2.89360104569664	3.00354447028331	2.86348472014747	2.90104345329388	2.89822962866445	2.93908284324281	2.88799055597277	2.89560743238344	2.91392960382321	3.02296866475494	2.89341227746576	2.95891042897619	2.94540500586082	2.81760994246877	2.90868289957097	2.97639504949518	2.97949127857828	2.89883236123835	2.93135160504824	2.91433358824248	2.90082164041189
1	64261621	64261621	2.69421694430348	2.95399221595371	2.99792860133507	3.04378408827448	2.93576145389931	2.89654834855592	2.87480883406945	2.97742676818647	3.03346365171107	2.87262944653268	2.9333841674996	2.88378982874897	2.92505960734306	2.92081686698712	2.94525907704643	2.96691999576878	2.97309595150284	2.97598246212686	2.8482307365683	2.89861962122138	2.95481135005491	2.97928476313772	3.57758727719246	2.96691999576878	2.97577618989049	2.94438438314377	2.89360104569664	3.00354447028331	2.86348472014747	2.90104345329388	2.89822962866445	2.93908284324281	2.88799055597277	2.89560743238344	2.91392960382321	3.02296866475494	2.89341227746576	2.95891042897619	2.94540500586082	2.81760994246877	2.90868289957097	2.97639504949518	2.97949127857828	2.89883236123835	2.93135160504824	2.91433358824248	2.90082164041189
1	64797016	64797016	2.69421694430348	2.95399221595371	2.99792860133507	3.04378408827448	2.93576145389931	2.89654834855592	2.87480883406945	2.97742676818647	3.03346365171107	2.87262944653268	2.9333841674996	2.88378982874897	2.92505960734306	2.92081686698712	2.94525907704643	2.96691999576878	2.97309595150284	2.97598246212686	2.8482307365683	2.89861962122138	2.95481135005491	2.97928476313772	3.57758727719246	2.96691999576878	2.97577618989049	2.94438438314377	2.89360104569664	3.00354447028331	2.86348472014747	2.90104345329388	2.89822962866445	2.93908284324281	2.88799055597277	2.89560743238344	2.91392960382321	3.02296866475494	2.89341227746576	2.95891042897619	2.94540500586082	2.81760994246877	2.90868289957097	2.97639504949518	2.97949127857828	2.89883236123835	2.93135160504824	2.91433358824248	2.90082164041189
1	65336828	65336828	2.69421694430348	2.95399221595371	2.99792860133507	3.04378408827448	2.93576145389931	2.89654834855592	2.87480883406945	2.97742676818647	3.03346365171107	2.87262944653268	2.9333841674996	2.88378982874897	2.92505960734306	2.92081686698712	2.94525907704643	2.96691999576878	2.97309595150284	2.97598246212686	2.8482307365683	2.89861962122138	2.95481135005491	2.97928476313772	3.57758727719246	2.96691999576878	2.97577618989049	2.94438438314377	2.89360104569664	3.00354447028331	2.86348472014747	2.90104345329388	2.89822962866445	2.93908284324281	2.88799055597277	2.89560743238344	2.91392960382321	3.02296866475494	2.89341227746576	2.95891042897619	2.94540500586082	2.81760994246877	2.90868289957097	2.97639504949518	2.97949127857828	2.89883236123835	2.93135160504824	2.91433358824248	2.90082164041189
1	65886461	65886461	2.69421694430348	2.95399221595371	2.99792860133507	3.04378408827448	2.93576145389931	2.89654834855592	2.87480883406945	2.97742676818647	3.03346365171107	2.87262944653268	2.9333841674996	2.88378982874897	2.92505960734306	2.92081686698712	2.94525907704643	2.96691999576878	2.97309595150284	2.97598246212686	2.8482307365683	2.89861962122138	2.95481135005491	2.97928476313772	3.57758727719246	2.96691999576878	2.97577618989049	2.94438438314377	2.89360104569664	3.00354447028331	2.86348472014747	2.90104345329388	2.89822962866445	2.93908284324281	2.88799055597277	2.89560743238344	2.91392960382321	3.02296866475494	2.89341227746576	2.95891042897619	2.94540500586082	2.81760994246877	2.90868289957097	2.97639504949518	2.97949127857828	2.89883236123835	2.93135160504824	2.91433358824248	2.90082164041189
1	66458675	66458675	2.69421694430348	2.95399221595371	2.99792860133507	3.04378408827448	2.93576145389931	2.89654834855592	2.87480883406945	2.97742676818647	3.03346365171107	2.87262944653268	2.9333841674996	2.88378982874897	2.92505960734306	2.92081686698712	2.94525907704643	2.96691999576878	2.97309595150284	2.97598246212686	2.8482307365683	2.89861962122138	2.95481135005491	2.97928476313772	3.57758727719246	2.96691999576878	2.97577618989049	2.94438438314377	2.89360104569664	3.00354447028331	2.86348472014747	2.90104345329388	2.89822962866445	2.93908284324281	2.88799055597277	2.89560743238344	2.91392960382321	3.02296866475494	2.89341227746576	2.95891042897619	2.94540500586082	2.81760994246877	2.90868289957097	2.97639504949518	2.97949127857828	2.89883236123835	2.93135160504824	2.91433358824248	2.90082164041189
1	67007788	67007788	2.69421694430348	2.95399221595371	2.99792860133507	3.04378408827448	2.93576145389931	2.89654834855592	2.87480883406945	2.97742676818647	3.03346365171107	2.87262944653268	2.9333841674996	2.88378982874897	2.92505960734306	2.92081686698712	2.94525907704643	2.96691999576878	2.97309595150284	2.97598246212686	2.8482307365683	2.89861962122138	2.95481135005491	2.97928476313772	3.02252959727187	2.96691999576878	2.97577618989049	2.94438438314377	2.89360104569664	3.00354447028331	2.86348472014747	2.90104345329388	2.89822962866445	2.93908284324281	2.88799055597277	2.89560743238344	2.91392960382321	3.02296866475494	2.89341227746576	2.95891042897619	2.94540500586082	2.81760994246877	2.90868289957097	2.97639504949518	2.97949127857828	2.89883236123835	2.93135160504824	2.91433358824248	2.90082164041189
1	67543866	67543866	2.69421694430348	2.95399221595371	2.99792860133507	3.04378408827448	2.93576145389931	2.89654834855592	2.87480883406945	2.97742676818647	3.03346365171107	2.87262944653268	2.9333841674996	2.88378982874897	2.92505960734306	2.92081686698712	2.94525907704643	2.96691999576878	2.97309595150284	2.97598246212686	2.8482307365683	2.89861962122138	2.95481135005491	2.97928476313772	3.02252959727187	2.96691999576878	2.97577618989049	2.94438438314377	2.89360104569664	3.00354447028331	2.86348472014747	2.90104345329388	2.89822962866445	2.93908284324281	2.88799055597277	2.89560743238344	2.91392960382321	3.02296866475494	2.89341227746576	2.95891042897619	2.94540500586082	2.81760994246877	2.90868289957097	2.97639504949518	2.97949127857828	2.89883236123835	2.93135160504824	2.91433358824248	2.90082164041189
1	68118328	68118328	2.69421694430348	2.95399221595371	2.99792860133507	3.04378408827448	2.93576145389931	2.89654834855592	2.87480883406945	2.97742676818647	3.03346365171107	2.87262944653268	2.9333841674996	2.88378982874897	2.92505960734306	2.92081686698712	2.94525907704643	2.96691999576878	2.97309595150284	2.97598246212686	2.8482307365683	2.89861962122138	2.95481135005491	2.97928476313772	3.02252959727187	2.96691999576878	2.97577618989049	2.94438438314377	2.89360104569664	3.00354447028331	2.86348472014747	2.90104345329388	2.89822962866445	2.93908284324281	2.88799055597277	2.89560743238344	2.91392960382321	3.02296866475494	2.89341227746576	2.95891042897619	2.94540500586082	2.81760994246877	2.90868289957097	2.97639504949518	2.97949127857828	2.89883236123835	2.93135160504824	2.91433358824248	2.90082164041189
1	68652604	68652604	2.69421694430348	2.95399221595371	2.99792860133507	3.04378408827448	2.93576145389931	2.89654834855592	2.87480883406945	2.97742676818647	3.03346365171107	2.87262944653268	2.9333841674996	2.88378982874897	2.92505960734306	2.92081686698712	2.94525907704643	2.96691999576878	2.97309595150284	2.97598246212686	2.8482307365683	2.89861962122138	2.95481135005491	2.97928476313772	3.02252959727187	2.96691999576878	2.97577618989049	2.94438438314377	2.89360104569664	3.00354447028331	2.86348472014747	2.90104345329388	2.89822962866445	2.93908284324281	2.88799055597277	2.89560743238344	2.91392960382321	3.02296866475494	2.89341227746576	2.95891042897619	2.94540500586082	2.81760994246877	2.90868289957097	2.97639504949518	2.97949127857828	2.89883236123835	2.93135160504824	2.91433358824248	2.90082164041189
1	69198180	69198180	2.69421694430348	2.95399221595371	2.99792860133507	3.04378408827448	2.93576145389931	2.89654834855592	2.87480883406945	2.97742676818647	3.03346365171107	2.87262944653268	2.9333841674996	2.88378982874897	2.92505960734306	2.92081686698712	2.94525907704643	2.96691999576878	2.97309595150284	2.97598246212686	2.8482307365683	2.89861962122138	2.95481135005491	2.97928476313772	3.02252959727187	2.96691999576878	2.97577618989049	2.94438438314377	2.89360104569664	3.00354447028331	2.86348472014747	2.90104345329388	2.89822962866445	2.93908284324281	2.88799055597277	2.89560743238344	2.91392960382321	3.02296866475494	2.89341227746576	2.95891042897619	2.94540500586082	2.81760994246877	2.90868289957097	2.97639504949518	2.97949127857828	2.89883236123835	2.93135160504824	2.91433358824248	2.90082164041189
1	69761139	69761139	2.69421694430348	2.95399221595371	2.99792860133507	3.04378408827448	2.93576145389931	2.89654834855592	2.87480883406945	2.97742676818647	3.03346365171107	2.87262944653268	2.9333841674996	2.88378982874897	2.92505960734306	2.92081686698712	2.94525907704643	2.96691999576878	2.97309595150284	2.97598246212686	2.8482307365683	2.89861962122138	2.95481135005491	2.97928476313772	3.02252959727187	2.96691999576878	2.97577618989049	2.94438438314377	2.89360104569664	3.00354447028331	2.86348472014747	2.90104345329388	2.89822962866445	3.90755457947939	2.88799055597277	2.89560743238344	2.91392960382321	3.02296866475494	2.89341227746576	2.95891042897619	2.94540500586082	2.81760994246877	2.90868289957097	2.97639504949518	2.97949127857828	2.89883236123835	2.93135160504824	2.91433358824248	2.90082164041189
1	70298667	70298667	2.24741417780009	2.95399221595371	2.99792860133507	3.04378408827448	3.76104807199299	2.89654834855592	2.87480883406945	2.97742676818647	3.03346365171107	2.87262944653268	2.9333841674996	2.88378982874897	2.92505960734306	2.92081686698712	3.8599068304528	2.96691999576878	2.97309595150284	2.97598246212686	2.8482307365683	2.89861962122138	2.95481135005491	2.97928476313772	3.02252959727187	2.96691999576878	2.97577618989049	2.94438438314377	2.89360104569664	3.00354447028331	2.86348472014747	2.90104345329388	2.89822962866445	3.90755457947939	2.88799055597277	2.89560743238344	2.91392960382321	3.02296866475494	2.89341227746576	2.95891042897619	2.94540500586082	2.81760994246877	2.90868289957097	2.97639504949518	2.97949127857828	2.89883236123835	2.93135160504824	2.91433358824248	2.90082164041189
1	70857892	70857892	2.24741417780009	2.95399221595371	2.99792860133507	3.04378408827448	3.76104807199299	2.89654834855592	2.87480883406945	2.97742676818647	3.03346365171107	2.87262944653268	2.9333841674996	2.88378982874897	2.92505960734306	2.92081686698712	3.8599068304528	2.96691999576878	2.97309595150284	2.97598246212686	2.8482307365683	2.89861962122138	2.95481135005491	2.97928476313772	3.02252959727187	2.96691999576878	2.97577618989049	2.94438438314377	2.89360104569664	3.00354447028331	2.86348472014747	2.90104345329388	2.89822962866445	3.90755457947939	2.88799055597277	2.89560743238344	2.91392960382321	3.02296866475494	2.89341227746576	2.95891042897619	2.94540500586082	2.81760994246877	2.90868289957097	2.97639504949518	2.97949127857828	2.89883236123835	2.93135160504824	2.91433358824248	2.90082164041189
1	71414459	71414459	2.24741417780009	2.95399221595371	2.99792860133507	3.04378408827448	3.76104807199299	2.89654834855592	2.87480883406945	2.97742676818647	3.03346365171107	2.87262944653268	2.9333841674996	2.88378982874897	2.92505960734306	2.92081686698712	3.8599068304528	2.96691999576878	2.97309595150284	2.97598246212686	2.8482307365683	2.89861962122138	2.95481135005491	2.97928476313772	3.02252959727187	2.96691999576878	2.97577618989049	2.94438438314377	2.89360104569664	3.00354447028331	2.86348472014747	2.90104345329388	2.89822962866445	3.90755457947939	2.88799055597277	2.89560743238344	2.91392960382321	3.02296866475494	2.89341227746576	2.95891042897619	2.94540500586082	2.81760994246877	2.90868289957097	2.97639504949518	2.97949127857828	2.89883236123835	2.93135160504824	2.91433358824248	2.90082164041189
1	71952599	71952599	2.24741417780009	2.95399221595371	2.99792860133507	3.04378408827448	3.76104807199299	2.89654834855592	2.87480883406945	2.97742676818647	3.03346365171107	2.87262944653268	2.9333841674996	2.88378982874897	2.92505960734306	2.92081686698712	3.8599068304528	2.96691999576878	2.97309595150284	2.97598246212686	2.8482307365683	2.89861962122138	2.95481135005491	2.97928476313772	3.02252959727187	2.96691999576878	2.97577618989049	2.94438438314377	2.89360104569664	3.00354447028331	2.86348472014747	2.90104345329388	2.89822962866445	3.90755457947939	2.88799055597277	2.89560743238344	2.91392960382321	3.02296866475494	2.89341227746576	2.95891042897619	2.94540500586082	2.81760994246877	2.90868289957097	2.97639504949518	2.97949127857828	2.89883236123835	2.93135160504824	2.91433358824248	2.90082164041189
1	72482897	72482897	2.24741417780009	2.95399221595371	2.99792860133507	3.04378408827448	3.76104807199299	2.89654834855592	2.87480883406945	2.97742676818647	3.03346365171107	2.87262944653268	2.9333841674996	2.88378982874897	2.92505960734306	2.92081686698712	3.8599068304528	2.96691999576878	2.97309595150284	2.97598246212686	2.8482307365683	2.89861962122138	2.95481135005491	2.97928476313772	3.02252959727187	2.96691999576878	2.97577618989049	2.94438438314377	2.89360104569664	3.00354447028331	2.86348472014747	2.90104345329388	2.89822962866445	3.90755457947939	2.88799055597277	2.89560743238344	2.91392960382321	3.02296866475494	2.89341227746576	2.95891042897619	2.94540500586082	2.81760994246877	2.90868289957097	2.97639504949518	2.97949127857828	2.89883236123835	2.93135160504824	2.91433358824248	2.90082164041189
1	73010724	73010724	2.24741417780009	2.95399221595371	2.99792860133507	3.04378408827448	3.76104807199299	2.89654834855592	2.87480883406945	2.97742676818647	3.03346365171107	2.87262944653268	2.9333841674996	2.88378982874897	2.92505960734306	2.92081686698712	3.8599068304528	2.96691999576878	2.97309595150284	2.97598246212686	2.8482307365683	2.89861962122138	2.95481135005491	2.97928476313772	3.02252959727187	2.96691999576878	2.97577618989049	2.94438438314377	2.89360104569664	3.00354447028331	2.86348472014747	2.90104345329388	2.89822962866445	3.90755457947939	2.88799055597277	2.89560743238344	2.91392960382321	3.02296866475494	2.89341227746576	2.95891042897619	2.94540500586082	2.81760994246877	2.90868289957097	2.97639504949518	2.97949127857828	2.89883236123835	2.93135160504824	2.91433358824248	2.90082164041189
1	73550549	73550549	2.24741417780009	2.95399221595371	2.99792860133507	3.04378408827448	3.76104807199299	2.89654834855592	2.87480883406945	2.97742676818647	3.03346365171107	2.87262944653268	2.9333841674996	2.88378982874897	2.92505960734306	2.92081686698712	3.8599068304528	2.96691999576878	2.97309595150284	2.97598246212686	2.8482307365683	2.89861962122138	2.95481135005491	2.97928476313772	3.02252959727187	2.96691999576878	2.97577618989049	2.94438438314377	2.89360104569664	3.00354447028331	2.86348472014747	2.90104345329388	2.89822962866445	3.90755457947939	2.88799055597277	2.89560743238344	2.91392960382321	3.02296866475494	2.89341227746576	2.95891042897619	2.94540500586082	2.81760994246877	2.90868289957097	2.97639504949518	2.97949127857828	2.89883236123835	2.93135160504824	2.91433358824248	2.90082164041189
1	74084658	74084658	2.24741417780009	2.95399221595371	2.99792860133507	3.04378408827448	3.76104807199299	2.89654834855592	2.87480883406945	2.97742676818647	3.03346365171107	2.87262944653268	2.9333841674996	2.88378982874897	2.92505960734306	2.92081686698712	3.8599068304528	2.96691999576878	2.97309595150284	2.97598246212686	2.8482307365683	2.89861962122138	2.95481135005491	2.97928476313772	3.02252959727187	2.96691999576878	2.97577618989049	2.94438438314377	2.89360104569664	3.00354447028331	2.86348472014747	2.90104345329388	2.89822962866445	3.90755457947939	2.88799055597277	2.89560743238344	2.91392960382321	3.02296866475494	2.89341227746576	2.95891042897619	2.94540500586082	2.81760994246877	2.90868289957097	2.97639504949518	2.97949127857828	2.89883236123835	2.93135160504824	2.91433358824248	2.90082164041189
1	74618032	74618032	2.24741417780009	2.95399221595371	2.99792860133507	3.04378408827448	3.76104807199299	2.89654834855592	2.87480883406945	2.97742676818647	3.03346365171107	2.87262944653268	2.9333841674996	2.88378982874897	2.92505960734306	2.92081686698712	3.8599068304528	2.96691999576878	2.97309595150284	2.97598246212686	2.8482307365683	2.89861962122138	2.95481135005491	2.97928476313772	3.02252959727187	2.96691999576878	2.97577618989049	2.94438438314377	2.89360104569664	3.00354447028331	2.86348472014747	2.90104345329388	2.89822962866445	3.90755457947939	2.88799055597277	2.89560743238344	2.91392960382321	3.02296866475494	2.89341227746576	2.95891042897619	2.94540500586082	2.81760994246877	2.90868289957097	2.97639504949518	2.97949127857828	2.89883236123835	2.93135160504824	2.91433358824248	2.90082164041189
1	75149814	75149814	2.24741417780009	2.95399221595371	2.99792860133507	3.04378408827448	3.76104807199299	2.89654834855592	2.87480883406945	2.97742676818647	3.03346365171107	2.87262944653268	2.9333841674996	2.88378982874897	2.92505960734306	2.92081686698712	3.8599068304528	2.96691999576878	2.97309595150284	2.97598246212686	2.8482307365683	2.89861962122138	2.95481135005491	2.97928476313772	3.02252959727187	2.96691999576878	2.97577618989049	2.94438438314377	2.89360104569664	3.00354447028331	2.86348472014747	2.90104345329388	2.89822962866445	3.90755457947939	2.88799055597277	2.89560743238344	2.91392960382321	3.02296866475494	2.89341227746576	2.95891042897619	2.94540500586082	2.81760994246877	2.90868289957097	2.97639504949518	2.97949127857828	2.89883236123835	2.93135160504824	2.91433358824248	2.90082164041189
1	75707449	75707449	2.24741417780009	2.95399221595371	2.99792860133507	3.04378408827448	3.76104807199299	2.89654834855592	2.87480883406945	2.97742676818647	3.03346365171107	2.87262944653268	2.9333841674996	2.88378982874897	2.92505960734306	2.92081686698712	3.8599068304528	2.96691999576878	2.97309595150284	2.97598246212686	2.8482307365683	2.89861962122138	2.95481135005491	2.97928476313772	3.02252959727187	2.96691999576878	2.97577618989049	2.94438438314377	2.89360104569664	3.00354447028331	2.86348472014747	2.90104345329388	2.89822962866445	3.90755457947939	2.88799055597277	2.89560743238344	2.91392960382321	3.02296866475494	2.89341227746576	2.95891042897619	2.94540500586082	2.81760994246877	2.90868289957097	2.97639504949518	2.97949127857828	2.89883236123835	2.93135160504824	2.91433358824248	2.90082164041189
1	76283952	76283952	2.24741417780009	2.95399221595371	2.99792860133507	3.04378408827448	3.76104807199299	2.89654834855592	2.87480883406945	2.97742676818647	3.03346365171107	2.87262944653268	2.9333841674996	2.88378982874897	2.92505960734306	2.92081686698712	3.8599068304528	2.96691999576878	2.97309595150284	2.97598246212686	2.8482307365683	2.89861962122138	2.95481135005491	2.97928476313772	3.02252959727187	2.96691999576878	2.97577618989049	2.94438438314377	2.89360104569664	3.00354447028331	2.86348472014747	2.90104345329388	2.89822962866445	3.90755457947939	2.88799055597277	2.89560743238344	2.91392960382321	3.02296866475494	2.89341227746576	2.95891042897619	2.94540500586082	2.81760994246877	2.90868289957097	2.97639504949518	2.97949127857828	2.89883236123835	2.93135160504824	2.91433358824248	2.90082164041189
1	76828345	76828345	2.24741417780009	2.95399221595371	2.99792860133507	3.04378408827448	3.76104807199299	2.89654834855592	2.87480883406945	2.97742676818647	3.03346365171107	2.87262944653268	2.9333841674996	2.88378982874897	2.92505960734306	2.92081686698712	3.8599068304528	2.96691999576878	2.97309595150284	2.97598246212686	2.8482307365683	2.89861962122138	2.95481135005491	2.97928476313772	3.02252959727187	2.96691999576878	2.97577618989049	2.94438438314377	2.89360104569664	3.00354447028331	2.86348472014747	2.90104345329388	2.89822962866445	3.90755457947939	2.88799055597277	2.89560743238344	2.91392960382321	3.02296866475494	2.89341227746576	2.95891042897619	2.94540500586082	2.81760994246877	2.90868289957097	2.97639504949518	2.97949127857828	2.89883236123835	2.93135160504824	2.91433358824248	2.90082164041189
1	77358985	77358985	2.93908284324281	2.95399221595371	2.99792860133507	3.04378408827448	3.76104807199299	2.89654834855592	2.87480883406945	2.97742676818647	3.03346365171107	2.87262944653268	2.9333841674996	2.88378982874897	2.92505960734306	2.92081686698712	3.8599068304528	2.96691999576878	2.97309595150284	2.97598246212686	2.8482307365683	2.89861962122138	2.95481135005491	2.97928476313772	3.02252959727187	2.96691999576878	2.97577618989049	2.94438438314377	2.89360104569664	3.00354447028331	2.86348472014747	2.90104345329388	2.89822962866445	3.90755457947939	2.88799055597277	2.89560743238344	2.91392960382321	3.02296866475494	2.89341227746576	2.95891042897619	2.94540500586082	2.81760994246877	2.90868289957097	2.97639504949518	2.97949127857828	2.89883236123835	2.93135160504824	2.91433358824248	2.90082164041189
1	77911607	77911607	2.93908284324281	2.95399221595371	2.99792860133507	3.04378408827448	3.76104807199299	2.89654834855592	2.87480883406945	2.97742676818647	3.03346365171107	2.87262944653268	2.9333841674996	2.88378982874897	2.92505960734306	2.92081686698712	3.8599068304528	2.96691999576878	2.97309595150284	2.97598246212686	2.8482307365683	2.89861962122138	2.95481135005491	2.97928476313772	3.02252959727187	2.96691999576878	2.97577618989049	2.94438438314377	2.89360104569664	3.00354447028331	2.86348472014747	2.90104345329388	2.89822962866445	3.90755457947939	2.88799055597277	2.89560743238344	2.91392960382321	3.02296866475494	2.89341227746576	2.95891042897619	2.94540500586082	2.81760994246877	2.90868289957097	2.97639504949518	2.97949127857828	2.89883236123835	2.93135160504824	2.91433358824248	2.90082164041189
1	78474042	78474042	2.93908284324281	2.95399221595371	2.99792860133507	3.04378408827448	3.76104807199299	2.89654834855592	2.87480883406945	2.97742676818647	3.03346365171107	2.87262944653268	2.9333841674996	2.88378982874897	2.92505960734306	2.92081686698712	3.8599068304528	2.96691999576878	2.97309595150284	2.97598246212686	2.8482307365683	2.89861962122138	2.95481135005491	2.97928476313772	3.02252959727187	2.96691999576878	2.97577618989049	2.94438438314377	2.89360104569664	3.00354447028331	2.86348472014747	2.90104345329388	2.89822962866445	3.90755457947939	2.88799055597277	2.89560743238344	2.91392960382321	3.02296866475494	2.89341227746576	2.95891042897619	2.94540500586082	2.81760994246877	2.90868289957097	2.97639504949518	2.97949127857828	2.89883236123835	2.93135160504824	2.91433358824248	2.90082164041189
1	79038727	79038727	2.93908284324281	2.95399221595371	2.99792860133507	3.04378408827448	3.76104807199299	2.89654834855592	2.87480883406945	2.97742676818647	3.03346365171107	2.87262944653268	2.9333841674996	2.88378982874897	2.92505960734306	2.92081686698712	3.8599068304528	2.96691999576878	2.97309595150284	2.97598246212686	2.8482307365683	2.89861962122138	2.95481135005491	2.97928476313772	3.02252959727187	2.96691999576878	2.97577618989049	2.94438438314377	2.89360104569664	3.00354447028331	2.86348472014747	2.90104345329388	2.89822962866445	3.90755457947939	2.88799055597277	2.89560743238344	2.91392960382321	3.02296866475494	2.89341227746576	2.95891042897619	2.94540500586082	2.81760994246877	2.90868289957097	2.97639504949518	2.97949127857828	2.89883236123835	2.93135160504824	2.91433358824248	2.90082164041189
1	79574660	79574660	2.93908284324281	2.95399221595371	2.99792860133507	3.04378408827448	3.76104807199299	2.89654834855592	2.87480883406945	2.97742676818647	3.03346365171107	2.87262944653268	2.9333841674996	2.88378982874897	2.92505960734306	2.92081686698712	3.8599068304528	2.96691999576878	2.97309595150284	2.97598246212686	2.8482307365683	2.89861962122138	2.95481135005491	2.97928476313772	3.02252959727187	2.96691999576878	2.97577618989049	2.94438438314377	2.89360104569664	3.00354447028331	2.86348472014747	2.90104345329388	2.89822962866445	3.90755457947939	2.88799055597277	2.89560743238344	2.91392960382321	3.02296866475494	2.89341227746576	2.95891042897619	2.94540500586082	2.81760994246877	2.90868289957097	2.97639504949518	2.97949127857828	2.89883236123835	2.93135160504824	2.91433358824248	2.90082164041189
1	80118870	80118870	2.93908284324281	2.95399221595371	2.99792860133507	3.04378408827448	3.76104807199299	2.89654834855592	2.87480883406945	2.97742676818647	3.03346365171107	2.87262944653268	2.9333841674996	2.88378982874897	2.92505960734306	2.92081686698712	3.8599068304528	2.96691999576878	2.97309595150284	2.97598246212686	2.8482307365683	2.89861962122138	2.95481135005491	2.97928476313772	3.02252959727187	2.96691999576878	2.97577618989049	2.94438438314377	2.89360104569664	3.00354447028331	2.86348472014747	2.90104345329388	2.89822962866445	3.90755457947939	2.88799055597277	2.89560743238344	2.91392960382321	3.02296866475494	2.89341227746576	2.95891042897619	2.94540500586082	2.81760994246877	2.90868289957097	2.97639504949518	2.97949127857828	2.89883236123835	2.93135160504824	2.91433358824248	2.90082164041189
1	80668353	80668353	2.93908284324281	2.95399221595371	2.99792860133507	3.04378408827448	3.76104807199299	2.89654834855592	2.87480883406945	2.97742676818647	3.03346365171107	2.87262944653268	2.9333841674996	2.88378982874897	2.92505960734306	2.92081686698712	3.8599068304528	2.96691999576878	2.97309595150284	2.97598246212686	2.8482307365683	2.89861962122138	2.95481135005491	2.97928476313772	3.02252959727187	2.96691999576878	2.97577618989049	2.94438438314377	2.89360104569664	3.00354447028331	2.86348472014747	2.90104345329388	2.89822962866445	3.90755457947939	2.88799055597277	2.89560743238344	2.91392960382321	3.02296866475494	2.89341227746576	2.95891042897619	2.94540500586082	2.81760994246877	2.90868289957097	2.97639504949518	2.97949127857828	2.89883236123835	2.93135160504824	2.91433358824248	2.90082164041189
1	81209242	81209242	2.93908284324281	2.95399221595371	2.99792860133507	3.04378408827448	3.76104807199299	2.89654834855592	2.87480883406945	2.97742676818647	3.03346365171107	2.87262944653268	2.9333841674996	2.88378982874897	2.92505960734306	2.92081686698712	3.8599068304528	2.96691999576878	2.97309595150284	2.97598246212686	2.8482307365683	2.89861962122138	2.95481135005491	2.97928476313772	3.02252959727187	2.96691999576878	2.97577618989049	2.94438438314377	2.89360104569664	3.00354447028331	2.86348472014747	2.90104345329388	2.89822962866445	3.90755457947939	2.88799055597277	2.89560743238344	2.91392960382321	3.02296866475494	2.89341227746576	2.95891042897619	2.94540500586082	2.81760994246877	2.90868289957097	2.97639504949518	2.97949127857828	2.89883236123835	2.93135160504824	2.91433358824248	2.90082164041189
1	81743486	81743486	2.93908284324281	2.95399221595371	2.99792860133507	3.04378408827448	3.76104807199299	2.89654834855592	2.87480883406945	2.97742676818647	3.03346365171107	2.87262944653268	2.9333841674996	2.88378982874897	2.92505960734306	2.92081686698712	3.8599068304528	2.96691999576878	2.97309595150284	2.97598246212686	2.8482307365683	2.89861962122138	2.95481135005491	2.97928476313772	3.02252959727187	2.96691999576878	2.97577618989049	2.94438438314377	2.89360104569664	3.00354447028331	2.86348472014747	2.90104345329388	2.89822962866445	3.90755457947939	2.88799055597277	2.89560743238344	2.91392960382321	3.02296866475494	2.89341227746576	2.95891042897619	2.94540500586082	2.81760994246877	2.90868289957097	2.97639504949518	2.97949127857828	2.89883236123835	2.93135160504824	2.91433358824248	2.90082164041189
1	82275838	82275838	2.93908284324281	2.95399221595371	2.99792860133507	3.04378408827448	3.76104807199299	2.89654834855592	2.87480883406945	2.97742676818647	3.03346365171107	2.87262944653268	2.9333841674996	2.88378982874897	2.92505960734306	2.92081686698712	3.8599068304528	2.96691999576878	2.97309595150284	2.97598246212686	2.8482307365683	2.89861962122138	2.95481135005491	2.97928476313772	3.02252959727187	2.96691999576878	2.97577618989049	2.94438438314377	2.89360104569664	3.00354447028331	2.86348472014747	2.90104345329388	2.89822962866445	3.90755457947939	2.88799055597277	2.89560743238344	2.91392960382321	3.02296866475494	2.89341227746576	2.95891042897619	2.94540500586082	2.81760994246877	2.90868289957097	2.97639504949518	2.97949127857828	2.89883236123835	2.93135160504824	2.91433358824248	2.90082164041189
1	82810893	82810893	2.93908284324281	2.95399221595371	2.99792860133507	3.04378408827448	3.76104807199299	2.89654834855592	2.87480883406945	2.97742676818647	3.03346365171107	2.87262944653268	2.9333841674996	2.88378982874897	2.92505960734306	2.92081686698712	3.8599068304528	2.96691999576878	2.97309595150284	2.97598246212686	2.8482307365683	2.89861962122138	2.95481135005491	2.97928476313772	3.02252959727187	2.96691999576878	2.97577618989049	2.94438438314377	2.89360104569664	3.00354447028331	2.86348472014747	2.90104345329388	2.89822962866445	3.90755457947939	2.88799055597277	2.89560743238344	2.91392960382321	3.02296866475494	2.89341227746576	2.95891042897619	2.94540500586082	2.81760994246877	2.90868289957097	2.97639504949518	2.97949127857828	2.89883236123835	2.93135160504824	2.91433358824248	2.90082164041189
1	83333763	83333763	2.93908284324281	2.95399221595371	2.99792860133507	3.04378408827448	3.76104807199299	2.89654834855592	2.87480883406945	2.97742676818647	3.03346365171107	2.87262944653268	2.9333841674996	2.88378982874897	2.92505960734306	2.92081686698712	3.8599068304528	2.96691999576878	2.97309595150284	2.97598246212686	2.8482307365683	2.89861962122138	2.95481135005491	2.97928476313772	3.02252959727187	2.96691999576878	2.97577618989049	2.94438438314377	2.89360104569664	3.00354447028331	2.86348472014747	2.90104345329388	2.89822962866445	3.90755457947939	2.88799055597277	2.89560743238344	2.91392960382321	3.02296866475494	2.89341227746576	2.95891042897619	2.94540500586082	2.81760994246877	2.90868289957097	2.97639504949518	2.97949127857828	2.89883236123835	2.93135160504824	2.91433358824248	2.90082164041189
1	84093613	84093613	2.93908284324281	2.95399221595371	2.99792860133507	3.04378408827448	3.76104807199299	2.89654834855592	2.87480883406945	2.97742676818647	3.03346365171107	2.87262944653268	2.9333841674996	2.88378982874897	2.92505960734306	2.92081686698712	3.8599068304528	2.96691999576878	2.97309595150284	2.97598246212686	2.8482307365683	2.89861962122138	2.95481135005491	2.97928476313772	3.02252959727187	2.96691999576878	2.97577618989049	2.94438438314377	2.89360104569664	3.00354447028331	2.86348472014747	2.90104345329388	2.89822962866445	3.90755457947939	2.88799055597277	2.89560743238344	2.91392960382321	3.02296866475494	2.89341227746576	2.95891042897619	2.94540500586082	2.81760994246877	2.90868289957097	2.97639504949518	2.97949127857828	2.89883236123835	2.93135160504824	2.91433358824248	2.90082164041189
1	84625357	84625357	2.93908284324281	2.95399221595371	2.99792860133507	3.04378408827448	3.76104807199299	2.89654834855592	2.87480883406945	2.97742676818647	3.03346365171107	2.87262944653268	2.9333841674996	2.88378982874897	2.92505960734306	2.92081686698712	3.8599068304528	2.96691999576878	2.97309595150284	2.97598246212686	2.8482307365683	2.89861962122138	2.95481135005491	2.97928476313772	3.02252959727187	2.96691999576878	2.97577618989049	2.94438438314377	2.89360104569664	3.00354447028331	2.86348472014747	2.90104345329388	2.89822962866445	3.90755457947939	2.88799055597277	2.89560743238344	2.91392960382321	3.02296866475494	2.89341227746576	2.95891042897619	2.94540500586082	2.81760994246877	2.90868289957097	2.97639504949518	2.97949127857828	2.89883236123835	2.93135160504824	2.91433358824248	2.90082164041189
1	85163643	85163643	2.93908284324281	2.95399221595371	2.99792860133507	3.04378408827448	3.76104807199299	2.89654834855592	2.87480883406945	2.97742676818647	3.03346365171107	2.87262944653268	2.9333841674996	2.88378982874897	2.92505960734306	2.92081686698712	3.8599068304528	2.96691999576878	2.97309595150284	2.97598246212686	2.8482307365683	2.89861962122138	2.95481135005491	2.97928476313772	3.02252959727187	2.96691999576878	2.97577618989049	2.94438438314377	2.89360104569664	3.00354447028331	2.86348472014747	2.90104345329388	2.89822962866445	3.90755457947939	2.88799055597277	2.89560743238344	2.91392960382321	3.02296866475494	2.89341227746576	2.95891042897619	2.94540500586082	2.81760994246877	2.90868289957097	2.97639504949518	2.97949127857828	2.89883236123835	2.93135160504824	2.91433358824248	2.90082164041189
1	85701220	85701220	2.93908284324281	2.95399221595371	2.99792860133507	3.04378408827448	3.76104807199299	2.89654834855592	2.87480883406945	2.97742676818647	3.03346365171107	2.87262944653268	2.9333841674996	2.88378982874897	2.92505960734306	2.92081686698712	3.8599068304528	2.96691999576878	2.97309595150284	2.97598246212686	2.8482307365683	2.89861962122138	2.95481135005491	2.97928476313772	3.02252959727187	2.96691999576878	2.97577618989049	2.94438438314377	2.89360104569664	3.00354447028331	2.86348472014747	2.90104345329388	2.89822962866445	3.90755457947939	2.88799055597277	2.89560743238344	2.91392960382321	3.02296866475494	2.89341227746576	2.95891042897619	2.94540500586082	2.81760994246877	2.90868289957097	2.97639504949518	2.97949127857828	2.89883236123835	2.93135160504824	2.91433358824248	2.90082164041189
1	86253418	86253418	2.93908284324281	2.95399221595371	2.99792860133507	3.04378408827448	3.76104807199299	2.89654834855592	2.87480883406945	2.97742676818647	3.03346365171107	2.87262944653268	2.9333841674996	2.88378982874897	2.92505960734306	2.92081686698712	3.8599068304528	2.96691999576878	2.97309595150284	2.97598246212686	2.0041160125871	2.89861962122138	2.95481135005491	2.97928476313772	3.02252959727187	2.96691999576878	2.97577618989049	2.94438438314377	2.89360104569664	3.00354447028331	2.86348472014747	2.90104345329388	2.89822962866445	3.90755457947939	2.88799055597277	2.89560743238344	2.91392960382321	3.02296866475494	2.89341227746576	2.95891042897619	2.94540500586082	2.81760994246877	2.90868289957097	2.97639504949518	2.97949127857828	2.89883236123835	2.93135160504824	2.91433358824248	2.90082164041189
1	86825989	86825989	2.93908284324281	2.95399221595371	2.99792860133507	3.04378408827448	3.76104807199299	2.89654834855592	2.87480883406945	2.97742676818647	3.03346365171107	2.87262944653268	2.9333841674996	2.88378982874897	2.92505960734306	2.92081686698712	3.8599068304528	2.96691999576878	2.97309595150284	2.97598246212686	2.0041160125871	2.89861962122138	2.95481135005491	2.97928476313772	3.02252959727187	2.96691999576878	2.97577618989049	2.94438438314377	2.89360104569664	3.00354447028331	2.86348472014747	2.90104345329388	2.89822962866445	3.90755457947939	2.88799055597277	2.89560743238344	2.91392960382321	3.02296866475494	2.89341227746576	2.95891042897619	2.94540500586082	2.81760994246877	2.90868289957097	2.97639504949518	2.97949127857828	2.89883236123835	2.93135160504824	2.91433358824248	2.90082164041189
1	87399574	87399574	2.93908284324281	2.95399221595371	2.99792860133507	3.04378408827448	3.76104807199299	2.89654834855592	2.87480883406945	2.97742676818647	3.03346365171107	2.87262944653268	2.9333841674996	2.88378982874897	2.92505960734306	2.92081686698712	3.8599068304528	2.96691999576878	2.97309595150284	2.97598246212686	2.0041160125871	2.89861962122138	2.95481135005491	2.97928476313772	3.02252959727187	2.96691999576878	2.97577618989049	2.94438438314377	2.89360104569664	3.00354447028331	2.86348472014747	2.90104345329388	2.89822962866445	3.90755457947939	2.88799055597277	2.89560743238344	2.91392960382321	3.02296866475494	2.89341227746576	2.95891042897619	2.94540500586082	2.81760994246877	2.90868289957097	2.97639504949518	2.97949127857828	2.89883236123835	2.93135160504824	2.91433358824248	2.90082164041189
1	87932798	87932798	2.93908284324281	2.95399221595371	2.99792860133507	3.04378408827448	3.76104807199299	2.89654834855592	2.87480883406945	2.97742676818647	3.03346365171107	2.87262944653268	2.9333841674996	2.88378982874897	2.92505960734306	2.92081686698712	3.8599068304528	2.96691999576878	2.97309595150284	2.97598246212686	2.0041160125871	2.89861962122138	2.95481135005491	2.97928476313772	3.02252959727187	2.96691999576878	2.97577618989049	2.94438438314377	2.89360104569664	3.00354447028331	2.86348472014747	2.90104345329388	2.89822962866445	3.90755457947939	2.88799055597277	2.89560743238344	2.91392960382321	3.02296866475494	2.89341227746576	2.95891042897619	2.94540500586082	2.81760994246877	2.90868289957097	2.97639504949518	2.97949127857828	2.89883236123835	2.93135160504824	2.91433358824248	2.90082164041189
1	88459943	88459943	2.93908284324281	2.95399221595371	2.99792860133507	3.04378408827448	3.76104807199299	2.89654834855592	2.87480883406945	2.97742676818647	3.03346365171107	2.87262944653268	2.9333841674996	2.88378982874897	2.92505960734306	2.92081686698712	3.8599068304528	2.96691999576878	2.97309595150284	2.97598246212686	2.0041160125871	2.89861962122138	2.95481135005491	2.97928476313772	3.02252959727187	2.96691999576878	2.97577618989049	2.94438438314377	2.89360104569664	3.00354447028331	2.86348472014747	2.90104345329388	2.89822962866445	3.90755457947939	2.88799055597277	2.89560743238344	2.91392960382321	3.02296866475494	2.89341227746576	2.95891042897619	2.94540500586082	2.81760994246877	2.90868289957097	2.97639504949518	2.97949127857828	2.89883236123835	2.93135160504824	2.91433358824248	2.90082164041189
1	88984401	88984401	2.93908284324281	2.95399221595371	2.99792860133507	3.04378408827448	3.76104807199299	2.89654834855592	2.87480883406945	2.97742676818647	3.03346365171107	2.87262944653268	2.9333841674996	2.88378982874897	2.92505960734306	2.92081686698712	3.8599068304528	2.96691999576878	2.97309595150284	2.97598246212686	2.0041160125871	2.89861962122138	2.95481135005491	2.97928476313772	3.02252959727187	2.96691999576878	2.97577618989049	2.94438438314377	2.89360104569664	3.00354447028331	2.86348472014747	2.90104345329388	2.89822962866445	3.90755457947939	2.88799055597277	2.89560743238344	2.91392960382321	3.02296866475494	2.89341227746576	2.95891042897619	2.94540500586082	2.81760994246877	2.90868289957097	2.97639504949518	2.97949127857828	2.89883236123835	2.93135160504824	2.91433358824248	2.90082164041189
1	89551506	89551506	2.93908284324281	2.95399221595371	2.99792860133507	3.04378408827448	3.76104807199299	2.89654834855592	2.87480883406945	2.97742676818647	3.03346365171107	2.87262944653268	2.9333841674996	2.88378982874897	2.92505960734306	2.92081686698712	3.8599068304528	2.96691999576878	2.97309595150284	2.97598246212686	2.0041160125871	2.89861962122138	2.95481135005491	2.97928476313772	3.02252959727187	2.96691999576878	2.97577618989049	2.94438438314377	2.89360104569664	3.00354447028331	2.86348472014747	2.90104345329388	2.89822962866445	3.90755457947939	2.88799055597277	2.89560743238344	2.91392960382321	3.02296866475494	2.89341227746576	2.95891042897619	2.94540500586082	2.81760994246877	2.90868289957097	2.97639504949518	2.97949127857828	2.89883236123835	2.93135160504824	2.91433358824248	2.90082164041189
1	90127339	90127339	2.93908284324281	1.87465767225847	2.0067571313461	3.04378408827448	2.55096846422159	2.89654834855592	1.98655126546032	2.0435336849456	3.03346365171107	2.87262944653268	2.9333841674996	1.9110506616924	2.92505960734306	2.92081686698712	1.96723052272321	2.96691999576878	2.97309595150284	2.08459341599365	2.0041160125871	2.89861962122138	2.02618516801693	2.97928476313772	3.02252959727187	2.96691999576878	2.06976363745964	2.10346239231026	2.89360104569664	2.02492156211425	2.00634805947485	1.87157150920607	1.97242699778245	1.83759137982424	2.88799055597277	2.89560743238344	2.91392960382321	3.02296866475494	1.94015498713404	2.00328269746394	2.94540500586082	2.00120908246395	2.90868289957097	2.14349644504672	1.83434629788316	2.89883236123835	2.93135160504824	2.91433358824248	2.90082164041189
1	90686520	90686520	2.93908284324281	1.87465767225847	2.0067571313461	3.04378408827448	2.55096846422159	2.89654834855592	1.98655126546032	2.0435336849456	3.03346365171107	2.87262944653268	2.9333841674996	1.9110506616924	2.92505960734306	2.92081686698712	1.96723052272321	2.96691999576878	2.97309595150284	2.08459341599365	2.0041160125871	2.89861962122138	2.02618516801693	2.97928476313772	3.02252959727187	2.96691999576878	2.06976363745964	2.10346239231026	2.89360104569664	2.02492156211425	2.00634805947485	1.87157150920607	1.97242699778245	1.83759137982424	2.88799055597277	2.89560743238344	2.91392960382321	3.02296866475494	1.94015498713404	2.00328269746394	2.94540500586082	2.00120908246395	2.90868289957097	2.14349644504672	1.83434629788316	2.89883236123835	2.93135160504824	2.91433358824248	2.90082164041189
1	91222128	91222128	2.93908284324281	1.87465767225847	2.0067571313461	3.04378408827448	2.55096846422159	2.89654834855592	1.98655126546032	2.0435336849456	3.03346365171107	2.87262944653268	1.93732503747713	1.9110506616924	2.92505960734306	2.92081686698712	1.96723052272321	2.96691999576878	2.97309595150284	2.08459341599365	2.0041160125871	2.89861962122138	2.02618516801693	2.97928476313772	3.02252959727187	2.96691999576878	2.06976363745964	2.10346239231026	2.89360104569664	2.02492156211425	2.00634805947485	1.87157150920607	1.97242699778245	1.83759137982424	2.88799055597277	2.89560743238344	2.91392960382321	3.02296866475494	1.94015498713404	2.00328269746394	2.94540500586082	2.00120908246395	2.90868289957097	2.14349644504672	1.83434629788316	2.89883236123835	2.93135160504824	2.91433358824248	2.90082164041189
1	91805588	91805588	2.93908284324281	1.87465767225847	2.0067571313461	3.04378408827448	2.55096846422159	2.89654834855592	1.98655126546032	2.0435336849456	3.03346365171107	2.87262944653268	1.93732503747713	1.9110506616924	2.92505960734306	2.92081686698712	1.96723052272321	2.96691999576878	2.97309595150284	2.08459341599365	2.0041160125871	2.89861962122138	2.02618516801693	2.97928476313772	3.02252959727187	2.96691999576878	2.06976363745964	2.10346239231026	2.89360104569664	2.02492156211425	2.00634805947485	1.87157150920607	1.97242699778245	1.83759137982424	2.88799055597277	2.89560743238344	2.91392960382321	3.02296866475494	1.94015498713404	2.00328269746394	2.94540500586082	2.00120908246395	2.90868289957097	2.14349644504672	1.83434629788316	2.89883236123835	2.93135160504824	2.91433358824248	2.90082164041189
1	92362972	92362972	2.93908284324281	1.87465767225847	2.0067571313461	3.04378408827448	2.55096846422159	2.89654834855592	1.98655126546032	2.0435336849456	3.03346365171107	2.87262944653268	1.93732503747713	1.9110506616924	2.92505960734306	2.92081686698712	1.96723052272321	2.96691999576878	2.97309595150284	2.08459341599365	1.43133961746035	2.89861962122138	2.02618516801693	2.97928476313772	3.02252959727187	2.96691999576878	2.06976363745964	2.10346239231026	2.89360104569664	2.02492156211425	2.00634805947485	1.87157150920607	1.97242699778245	1.83759137982424	2.88799055597277	2.89560743238344	2.91392960382321	3.02296866475494	1.94015498713404	2.00328269746394	2.94540500586082	2.00120908246395	2.90868289957097	2.14349644504672	1.83434629788316	2.89883236123835	2.93135160504824	2.91433358824248	2.90082164041189
1	92950447	92950447	2.93908284324281	1.87465767225847	2.0067571313461	3.04378408827448	2.55096846422159	2.89654834855592	1.98655126546032	2.0435336849456	3.03346365171107	2.87262944653268	1.93732503747713	1.9110506616924	2.92505960734306	2.92081686698712	1.96723052272321	2.96691999576878	2.97309595150284	2.08459341599365	1.43133961746035	2.89861962122138	2.02618516801693	2.97928476313772	3.02252959727187	2.96691999576878	2.06976363745964	2.10346239231026	2.89360104569664	2.02492156211425	2.00634805947485	1.87157150920607	1.97242699778245	1.83759137982424	2.88799055597277	2.89560743238344	2.91392960382321	3.02296866475494	1.94015498713404	2.00328269746394	2.94540500586082	2.00120908246395	2.90868289957097	2.14349644504672	1.83434629788316	2.89883236123835	2.93135160504824	2.91433358824248	2.90082164041189
1	93535502	93535502	2.93908284324281	1.87465767225847	2.0067571313461	3.04378408827448	2.55096846422159	2.89654834855592	1.98655126546032	2.0435336849456	3.03346365171107	2.87262944653268	1.93732503747713	1.9110506616924	2.92505960734306	2.92081686698712	1.96723052272321	2.96691999576878	2.97309595150284	2.08459341599365	1.43133961746035	2.89861962122138	2.02618516801693	2.97928476313772	3.02252959727187	2.96691999576878	2.06976363745964	2.10346239231026	2.89360104569664	2.02492156211425	2.00634805947485	1.87157150920607	1.97242699778245	1.83759137982424	2.88799055597277	2.89560743238344	2.91392960382321	3.02296866475494	1.94015498713404	2.00328269746394	2.94540500586082	2.00120908246395	2.90868289957097	2.14349644504672	1.83434629788316	2.89883236123835	2.93135160504824	2.91433358824248	2.90082164041189
1	94097510	94097510	2.93908284324281	1.87465767225847	2.0067571313461	3.04378408827448	2.55096846422159	2.89654834855592	1.98655126546032	2.0435336849456	3.03346365171107	2.87262944653268	1.93732503747713	1.9110506616924	2.92505960734306	2.92081686698712	1.96723052272321	2.96691999576878	2.97309595150284	2.08459341599365	1.43133961746035	2.89861962122138	2.02618516801693	2.97928476313772	3.02252959727187	2.96691999576878	2.06976363745964	2.10346239231026	2.89360104569664	2.02492156211425	2.00634805947485	1.87157150920607	1.97242699778245	1.83759137982424	2.88799055597277	2.89560743238344	2.91392960382321	3.02296866475494	1.94015498713404	2.00328269746394	2.94540500586082	2.00120908246395	2.90868289957097	2.14349644504672	1.83434629788316	2.89883236123835	2.93135160504824	2.91433358824248	2.90082164041189
1	94655868	94655868	2.93908284324281	1.87465767225847	2.0067571313461	3.04378408827448	2.55096846422159	2.89654834855592	1.98655126546032	2.0435336849456	3.03346365171107	2.87262944653268	1.93732503747713	1.9110506616924	2.92505960734306	2.92081686698712	1.96723052272321	2.96691999576878	2.97309595150284	2.08459341599365	1.43133961746035	2.89861962122138	2.02618516801693	2.97928476313772	3.02252959727187	2.96691999576878	2.06976363745964	2.10346239231026	2.89360104569664	2.02492156211425	2.00634805947485	1.87157150920607	1.97242699778245	1.83759137982424	2.88799055597277	2.89560743238344	2.91392960382321	3.02296866475494	1.94015498713404	2.00328269746394	2.94540500586082	2.00120908246395	2.90868289957097	2.14349644504672	1.83434629788316	2.89883236123835	2.93135160504824	2.91433358824248	2.90082164041189
1	95207249	95207249	2.93908284324281	1.87465767225847	2.0067571313461	3.04378408827448	1.78183292457728	2.89654834855592	1.98655126546032	2.0435336849456	3.03346365171107	2.87262944653268	1.93732503747713	1.9110506616924	2.92505960734306	2.92081686698712	1.96723052272321	1.94796266194366	2.97309595150284	2.08459341599365	1.87024599371774	2.89861962122138	2.02618516801693	2.97928476313772	3.02252959727187	2.96691999576878	2.06976363745964	2.10346239231026	2.89360104569664	2.02492156211425	2.00634805947485	1.87157150920607	1.97242699778245	1.83759137982424	2.88799055597277	2.89560743238344	2.91392960382321	3.02296866475494	1.94015498713404	2.00328269746394	2.94540500586082	2.00120908246395	2.90868289957097	2.14349644504672	1.83434629788316	2.89883236123835	2.93135160504824	2.91433358824248	2.90082164041189
1	95764038	95764038	2.93908284324281	1.87465767225847	2.0067571313461	3.04378408827448	1.78183292457728	2.89654834855592	1.98655126546032	2.0435336849456	3.03346365171107	2.87262944653268	1.93732503747713	1.9110506616924	2.92505960734306	2.92081686698712	1.96723052272321	1.94796266194366	2.97309595150284	2.08459341599365	1.87024599371774	2.89861962122138	2.02618516801693	2.97928476313772	3.02252959727187	2.96691999576878	2.06976363745964	2.10346239231026	2.89360104569664	2.02492156211425	2.00634805947485	1.87157150920607	1.97242699778245	1.83759137982424	2.88799055597277	2.89560743238344	2.91392960382321	3.02296866475494	1.94015498713404	2.00328269746394	2.94540500586082	2.00120908246395	2.90868289957097	2.14349644504672	1.83434629788316	2.89883236123835	2.93135160504824	2.91433358824248	2.90082164041189
1	96291927	96291927	2.93908284324281	1.87465767225847	2.0067571313461	3.04378408827448	1.78183292457728	2.89654834855592	1.98655126546032	2.0435336849456	3.03346365171107	2.87262944653268	1.93732503747713	1.9110506616924	2.92505960734306	2.92081686698712	1.96723052272321	1.94796266194366	2.97309595150284	2.08459341599365	1.87024599371774	2.89861962122138	2.02618516801693	2.97928476313772	3.02252959727187	2.96691999576878	2.06976363745964	2.10346239231026	2.89360104569664	2.02492156211425	2.00634805947485	1.87157150920607	2.35752309675136	1.83759137982424	2.88799055597277	2.89560743238344	2.91392960382321	3.02296866475494	1.94015498713404	2.00328269746394	2.94540500586082	2.00120908246395	2.90868289957097	2.14349644504672	1.83434629788316	2.89883236123835	2.93135160504824	2.91433358824248	2.90082164041189
1	96833745	96833745	2.93908284324281	1.87465767225847	2.0067571313461	3.04378408827448	1.78183292457728	2.89654834855592	1.98655126546032	2.0435336849456	3.03346365171107	2.87262944653268	1.93732503747713	1.9110506616924	2.92505960734306	2.92081686698712	1.96723052272321	1.94796266194366	2.97309595150284	2.08459341599365	1.87024599371774	2.89861962122138	2.02618516801693	2.97928476313772	3.02252959727187	2.96691999576878	2.06976363745964	2.10346239231026	2.89360104569664	2.02492156211425	2.00634805947485	1.87157150920607	2.35752309675136	1.83759137982424	2.88799055597277	2.89560743238344	2.91392960382321	3.02296866475494	1.94015498713404	2.00328269746394	2.94540500586082	2.00120908246395	2.90868289957097	2.14349644504672	1.83434629788316	2.89883236123835	2.93135160504824	2.91433358824248	2.90082164041189
1	97396062	97396062	2.93908284324281	1.87465767225847	2.0067571313461	3.04378408827448	1.78183292457728	2.89654834855592	1.98655126546032	2.0435336849456	3.03346365171107	2.87262944653268	1.93732503747713	1.9110506616924	2.92505960734306	2.92081686698712	1.96723052272321	1.94796266194366	2.97309595150284	2.08459341599365	1.87024599371774	2.89861962122138	2.02618516801693	2.97928476313772	3.02252959727187	2.96691999576878	2.06976363745964	2.10346239231026	2.89360104569664	2.02492156211425	2.00634805947485	1.87157150920607	2.35752309675136	1.83759137982424	2.88799055597277	2.89560743238344	2.91392960382321	3.02296866475494	1.94015498713404	2.00328269746394	2.94540500586082	2.00120908246395	2.90868289957097	2.14349644504672	1.83434629788316	2.89883236123835	2.93135160504824	2.91433358824248	2.90082164041189
1	97931841	97931841	2.93908284324281	1.87465767225847	2.0067571313461	3.04378408827448	1.78183292457728	2.89654834855592	1.98655126546032	2.0435336849456	3.03346365171107	2.87262944653268	1.93732503747713	1.9110506616924	2.92505960734306	2.92081686698712	1.96723052272321	1.94796266194366	2.97309595150284	2.08459341599365	1.87024599371774	2.89861962122138	2.02618516801693	2.97928476313772	3.02252959727187	2.96691999576878	2.06976363745964	2.10346239231026	2.89360104569664	2.02492156211425	2.00634805947485	1.87157150920607	2.35752309675136	1.83759137982424	2.88799055597277	2.89560743238344	2.91392960382321	3.02296866475494	1.94015498713404	2.00328269746394	2.94540500586082	2.00120908246395	2.90868289957097	2.14349644504672	1.83434629788316	2.89883236123835	2.93135160504824	2.91433358824248	2.90082164041189
1	98450950	98450950	2.93908284324281	1.87465767225847	2.0067571313461	3.04378408827448	1.78183292457728	2.89654834855592	1.98655126546032	2.0435336849456	3.03346365171107	2.87262944653268	1.93732503747713	1.9110506616924	2.92505960734306	2.92081686698712	1.96723052272321	1.94796266194366	2.97309595150284	2.08459341599365	1.87024599371774	2.89861962122138	2.02618516801693	2.97928476313772	3.02252959727187	2.96691999576878	2.06976363745964	2.10346239231026	2.89360104569664	2.02492156211425	2.00634805947485	1.87157150920607	2.35752309675136	1.83759137982424	2.88799055597277	2.89560743238344	2.91392960382321	3.02296866475494	1.94015498713404	2.00328269746394	2.94540500586082	2.00120908246395	2.90868289957097	2.14349644504672	1.83434629788316	2.89883236123835	2.93135160504824	2.91433358824248	2.90082164041189
1	98975392	98975392	2.93908284324281	1.87465767225847	2.0067571313461	3.04378408827448	1.78183292457728	2.89654834855592	1.98655126546032	2.0435336849456	3.03346365171107	2.87262944653268	1.93732503747713	1.9110506616924	2.92505960734306	2.92081686698712	1.96723052272321	1.94796266194366	2.97309595150284	2.08459341599365	1.87024599371774	2.89861962122138	2.02618516801693	2.97928476313772	3.02252959727187	2.96691999576878	2.06976363745964	2.10346239231026	2.89360104569664	2.02492156211425	2.00634805947485	1.87157150920607	2.35752309675136	1.83759137982424	2.88799055597277	2.89560743238344	2.91392960382321	3.02296866475494	1.94015498713404	2.00328269746394	2.94540500586082	2.00120908246395	2.90868289957097	2.14349644504672	1.83434629788316	2.89883236123835	2.93135160504824	2.91433358824248	2.90082164041189
1	99520318	99520318	2.93908284324281	1.87465767225847	2.0067571313461	3.04378408827448	1.78183292457728	2.89654834855592	1.98655126546032	2.0435336849456	3.03346365171107	2.87262944653268	1.93732503747713	1.9110506616924	2.92505960734306	2.92081686698712	1.96723052272321	1.94796266194366	2.97309595150284	2.08459341599365	1.87024599371774	2.89861962122138	2.02618516801693	2.97928476313772	3.02252959727187	2.96691999576878	2.06976363745964	2.10346239231026	2.89360104569664	2.02492156211425	2.00634805947485	1.87157150920607	1.73168144759407	1.83759137982424	2.88799055597277	2.89560743238344	2.91392960382321	3.02296866475494	1.94015498713404	2.00328269746394	2.94540500586082	2.00120908246395	2.90868289957097	2.14349644504672	1.83434629788316	2.89883236123835	2.93135160504824	2.91433358824248	2.90082164041189
1	100075108	100075108	2.93908284324281	1.87465767225847	2.0067571313461	3.04378408827448	1.78183292457728	2.89654834855592	1.98655126546032	2.0435336849456	3.03346365171107	2.87262944653268	1.93732503747713	1.9110506616924	2.92505960734306	2.92081686698712	1.96723052272321	1.94796266194366	2.97309595150284	2.08459341599365	1.87024599371774	1.94958360577415	2.02618516801693	2.97928476313772	3.02252959727187	2.96691999576878	2.06976363745964	2.10346239231026	2.89360104569664	2.02492156211425	2.00634805947485	1.87157150920607	1.73168144759407	1.83759137982424	2.88799055597277	2.89560743238344	2.91392960382321	3.02296866475494	1.94015498713404	2.00328269746394	2.94540500586082	2.00120908246395	2.90868289957097	2.14349644504672	1.83434629788316	2.89883236123835	2.93135160504824	2.91433358824248	2.90082164041189
1	100623332	100623332	2.93908284324281	1.87465767225847	2.0067571313461	3.04378408827448	1.78183292457728	2.89654834855592	1.98655126546032	2.0435336849456	3.03346365171107	2.87262944653268	1.93732503747713	1.9110506616924	2.92505960734306	2.92081686698712	1.96723052272321	1.94796266194366	2.97309595150284	2.08459341599365	1.87024599371774	1.94958360577415	2.02618516801693	2.97928476313772	3.02252959727187	2.96691999576878	2.06976363745964	2.10346239231026	2.89360104569664	2.02492156211425	2.00634805947485	1.87157150920607	1.73168144759407	1.83759137982424	2.88799055597277	2.89560743238344	2.91392960382321	3.02296866475494	1.94015498713404	2.00328269746394	2.94540500586082	2.00120908246395	2.90868289957097	2.14349644504672	1.83434629788316	2.89883236123835	2.93135160504824	2.91433358824248	2.90082164041189
1	101186742	101186742	2.93908284324281	1.87465767225847	2.0067571313461	3.04378408827448	1.78183292457728	2.89654834855592	1.98655126546032	2.0435336849456	3.03346365171107	2.87262944653268	1.93732503747713	1.9110506616924	2.92505960734306	2.92081686698712	1.96723052272321	1.94796266194366	2.97309595150284	2.08459341599365	1.87024599371774	1.94958360577415	2.02618516801693	2.97928476313772	3.02252959727187	2.96691999576878	2.06976363745964	2.10346239231026	2.89360104569664	2.02492156211425	2.00634805947485	1.87157150920607	1.73168144759407	1.83759137982424	2.88799055597277	2.89560743238344	2.91392960382321	3.02296866475494	1.94015498713404	2.00328269746394	2.94540500586082	2.00120908246395	2.90868289957097	2.14349644504672	1.83434629788316	2.89883236123835	2.93135160504824	2.91433358824248	2.90082164041189
1	101730376	101730376	2.93908284324281	1.87465767225847	2.0067571313461	3.04378408827448	1.78183292457728	2.89654834855592	1.98655126546032	2.0435336849456	3.03346365171107	2.87262944653268	1.93732503747713	1.9110506616924	2.92505960734306	2.92081686698712	1.96723052272321	1.94796266194366	2.97309595150284	2.08459341599365	1.87024599371774	1.94958360577415	2.02618516801693	2.97928476313772	3.02252959727187	2.96691999576878	2.06976363745964	2.10346239231026	2.89360104569664	2.02492156211425	2.00634805947485	1.87157150920607	1.73168144759407	1.83759137982424	2.88799055597277	2.89560743238344	2.91392960382321	3.02296866475494	1.94015498713404	2.00328269746394	2.94540500586082	2.00120908246395	2.90868289957097	2.14349644504672	1.83434629788316	2.89883236123835	2.93135160504824	2.91433358824248	2.90082164041189
1	102267823	102267823	2.93908284324281	1.87465767225847	2.0067571313461	3.04378408827448	1.78183292457728	2.89654834855592	1.98655126546032	2.0435336849456	3.03346365171107	2.87262944653268	1.93732503747713	1.9110506616924	2.92505960734306	2.92081686698712	1.96723052272321	1.94796266194366	2.97309595150284	2.08459341599365	1.87024599371774	1.94958360577415	2.02618516801693	2.97928476313772	3.02252959727187	2.96691999576878	2.06976363745964	2.10346239231026	2.89360104569664	2.02492156211425	2.00634805947485	1.87157150920607	1.73168144759407	1.83759137982424	2.88799055597277	2.89560743238344	2.91392960382321	3.02296866475494	1.94015498713404	2.00328269746394	2.94540500586082	2.00120908246395	2.90868289957097	2.14349644504672	1.83434629788316	2.89883236123835	2.93135160504824	2.91433358824248	2.90082164041189
1	102797436	102797436	2.93908284324281	1.87465767225847	2.0067571313461	3.04378408827448	1.78183292457728	2.89654834855592	1.98655126546032	2.0435336849456	3.03346365171107	2.87262944653268	1.93732503747713	1.9110506616924	2.92505960734306	2.92081686698712	1.96723052272321	1.94796266194366	2.97309595150284	2.08459341599365	1.87024599371774	1.94958360577415	2.02618516801693	2.97928476313772	3.02252959727187	2.96691999576878	2.06976363745964	2.10346239231026	2.89360104569664	2.02492156211425	2.00634805947485	1.87157150920607	1.73168144759407	1.83759137982424	2.88799055597277	2.89560743238344	2.91392960382321	3.02296866475494	1.94015498713404	2.00328269746394	2.94540500586082	2.00120908246395	2.90868289957097	2.14349644504672	1.83434629788316	2.89883236123835	2.93135160504824	2.91433358824248	2.90082164041189
1	103357057	103357057	2.93908284324281	1.87465767225847	2.0067571313461	3.04378408827448	1.78183292457728	2.89654834855592	1.98655126546032	2.0435336849456	3.03346365171107	2.87262944653268	1.93732503747713	1.9110506616924	2.92505960734306	2.92081686698712	1.96723052272321	1.94796266194366	2.97309595150284	2.08459341599365	1.87024599371774	1.94958360577415	2.02618516801693	2.97928476313772	3.02252959727187	2.96691999576878	2.06976363745964	2.10346239231026	2.89360104569664	2.02492156211425	2.00634805947485	1.87157150920607	1.73168144759407	1.83759137982424	2.88799055597277	2.89560743238344	2.91392960382321	3.02296866475494	1.94015498713404	2.00328269746394	2.94540500586082	2.00120908246395	2.90868289957097	2.14349644504672	1.83434629788316	2.89883236123835	2.93135160504824	2.91433358824248	2.90082164041189
1	104114997	104114997	2.16274867450445	1.87465767225847	2.0067571313461	3.04378408827448	1.78183292457728	2.89654834855592	1.98655126546032	2.0435336849456	3.03346365171107	2.87262944653268	1.93732503747713	1.9110506616924	2.92505960734306	2.92081686698712	1.96723052272321	1.94796266194366	2.97309595150284	2.08459341599365	1.87024599371774	1.94958360577415	2.02618516801693	2.97928476313772	3.02252959727187	2.96691999576878	2.06976363745964	2.10346239231026	2.89360104569664	2.02492156211425	2.00634805947485	1.87157150920607	1.73168144759407	1.83759137982424	2.88799055597277	2.89560743238344	2.91392960382321	3.02296866475494	1.94015498713404	2.00328269746394	2.94540500586082	2.00120908246395	2.90868289957097	2.14349644504672	1.83434629788316	2.89883236123835	2.93135160504824	2.91433358824248	2.90082164041189
1	104814987	104814987	2.16274867450445	1.87465767225847	2.0067571313461	3.04378408827448	1.78183292457728	2.89654834855592	1.98655126546032	2.0435336849456	3.03346365171107	2.87262944653268	1.93732503747713	1.9110506616924	2.92505960734306	2.92081686698712	1.96723052272321	1.94796266194366	2.97309595150284	2.08459341599365	1.87024599371774	1.94958360577415	2.02618516801693	2.97928476313772	3.02252959727187	2.96691999576878	2.06976363745964	2.10346239231026	2.89360104569664	2.02492156211425	2.00634805947485	1.87157150920607	1.73168144759407	1.83759137982424	2.88799055597277	2.89560743238344	2.91392960382321	3.02296866475494	1.94015498713404	2.00328269746394	2.94540500586082	2.00120908246395	2.90868289957097	2.14349644504672	1.83434629788316	2.89883236123835	2.93135160504824	2.91433358824248	2.90082164041189
1	105370289	105370289	2.16274867450445	1.87465767225847	2.0067571313461	3.04378408827448	1.78183292457728	2.89654834855592	1.98655126546032	2.0435336849456	3.03346365171107	2.87262944653268	1.93732503747713	1.9110506616924	2.92505960734306	2.92081686698712	1.96723052272321	1.94796266194366	2.97309595150284	2.08459341599365	1.87024599371774	1.94958360577415	2.02618516801693	2.97928476313772	3.02252959727187	2.96691999576878	2.06976363745964	2.10346239231026	2.89360104569664	2.02492156211425	2.00634805947485	1.87157150920607	1.73168144759407	1.83759137982424	2.88799055597277	2.89560743238344	2.91392960382321	3.02296866475494	1.94015498713404	2.00328269746394	2.94540500586082	2.00120908246395	2.90868289957097	2.14349644504672	1.83434629788316	2.89883236123835	2.93135160504824	2.91433358824248	2.90082164041189
1	105924571	105924571	2.16274867450445	1.87465767225847	2.0067571313461	3.04378408827448	1.78183292457728	2.89654834855592	1.98655126546032	2.0435336849456	3.03346365171107	2.87262944653268	1.93732503747713	1.9110506616924	2.92505960734306	2.92081686698712	1.96723052272321	1.94796266194366	2.97309595150284	2.08459341599365	1.87024599371774	1.94958360577415	2.02618516801693	2.97928476313772	3.02252959727187	2.96691999576878	2.06976363745964	2.10346239231026	2.89360104569664	2.02492156211425	2.00634805947485	1.87157150920607	1.73168144759407	1.83759137982424	2.88799055597277	2.89560743238344	2.91392960382321	3.02296866475494	1.94015498713404	2.00328269746394	2.94540500586082	2.00120908246395	2.90868289957097	2.14349644504672	1.83434629788316	2.89883236123835	2.93135160504824	2.91433358824248	2.90082164041189
1	106462037	106462037	2.16274867450445	1.87465767225847	2.0067571313461	3.04378408827448	1.78183292457728	2.89654834855592	1.98655126546032	2.0435336849456	3.03346365171107	2.87262944653268	1.31854530185497	1.9110506616924	2.92505960734306	2.92081686698712	1.96723052272321	1.94796266194366	2.97309595150284	2.08459341599365	1.87024599371774	1.94958360577415	2.02618516801693	2.97928476313772	3.02252959727187	2.96691999576878	2.06976363745964	2.10346239231026	2.89360104569664	2.02492156211425	2.00634805947485	1.87157150920607	1.73168144759407	1.83759137982424	2.88799055597277	2.89560743238344	2.91392960382321	3.02296866475494	1.94015498713404	2.00328269746394	2.94540500586082	2.00120908246395	2.90868289957097	2.14349644504672	1.83434629788316	2.89883236123835	2.93135160504824	2.91433358824248	2.90082164041189
1	107006985	107006985	2.16274867450445	1.87465767225847	2.0067571313461	3.04378408827448	1.78183292457728	2.89654834855592	1.98655126546032	2.0435336849456	3.03346365171107	2.87262944653268	1.31854530185497	1.9110506616924	2.92505960734306	2.92081686698712	1.96723052272321	1.94796266194366	2.97309595150284	2.08459341599365	1.87024599371774	1.94958360577415	2.02618516801693	2.97928476313772	3.02252959727187	2.96691999576878	2.06976363745964	2.10346239231026	2.89360104569664	2.02492156211425	2.00634805947485	1.87157150920607	1.73168144759407	1.83759137982424	2.88799055597277	2.89560743238344	2.91392960382321	3.02296866475494	1.94015498713404	2.00328269746394	2.94540500586082	2.00120908246395	2.90868289957097	2.14349644504672	1.83434629788316	2.89883236123835	2.93135160504824	2.91433358824248	2.90082164041189
1	107538366	107538366	2.16274867450445	1.87465767225847	2.0067571313461	3.04378408827448	1.78183292457728	2.89654834855592	1.98655126546032	2.0435336849456	3.03346365171107	2.87262944653268	1.31854530185497	1.9110506616924	2.92505960734306	2.92081686698712	1.96723052272321	1.94796266194366	2.97309595150284	2.08459341599365	1.87024599371774	1.94958360577415	2.02618516801693	2.97928476313772	3.02252959727187	2.96691999576878	2.06976363745964	2.10346239231026	2.89360104569664	2.02492156211425	2.00634805947485	1.87157150920607	1.73168144759407	1.83759137982424	2.88799055597277	2.89560743238344	2.91392960382321	3.02296866475494	1.94015498713404	2.00328269746394	2.94540500586082	2.00120908246395	2.90868289957097	1.41479336355825	1.83434629788316	2.89883236123835	2.93135160504824	2.91433358824248	2.90082164041189
1	108059096	108059096	2.16274867450445	1.87465767225847	2.0067571313461	3.04378408827448	1.78183292457728	2.89654834855592	1.98655126546032	2.0435336849456	3.03346365171107	2.87262944653268	1.31854530185497	1.9110506616924	2.92505960734306	2.92081686698712	1.96723052272321	1.94796266194366	2.97309595150284	2.08459341599365	1.87024599371774	1.94958360577415	2.02618516801693	2.97928476313772	3.02252959727187	2.96691999576878	2.06976363745964	2.10346239231026	2.89360104569664	2.02492156211425	2.00634805947485	1.87157150920607	1.73168144759407	1.83759137982424	2.88799055597277	2.89560743238344	2.91392960382321	3.02296866475494	1.94015498713404	2.00328269746394	2.94540500586082	2.00120908246395	2.90868289957097	1.41479336355825	1.83434629788316	2.89883236123835	2.93135160504824	2.91433358824248	2.90082164041189
1	108594913	108594913	2.16274867450445	1.87465767225847	2.0067571313461	3.04378408827448	1.78183292457728	2.89654834855592	1.98655126546032	2.0435336849456	3.03346365171107	2.87262944653268	1.31854530185497	1.9110506616924	2.92505960734306	2.92081686698712	1.96723052272321	1.94796266194366	2.97309595150284	2.08459341599365	1.87024599371774	1.94958360577415	2.02618516801693	2.97928476313772	3.02252959727187	2.96691999576878	2.06976363745964	2.10346239231026	2.89360104569664	2.02492156211425	2.00634805947485	1.87157150920607	1.73168144759407	1.83759137982424	2.88799055597277	2.89560743238344	2.91392960382321	3.02296866475494	1.94015498713404	2.00328269746394	2.94540500586082	2.00120908246395	2.90868289957097	1.41479336355825	1.83434629788316	2.89883236123835	2.93135160504824	2.91433358824248	2.90082164041189
1	109364959	109364959	2.16274867450445	1.87465767225847	2.0067571313461	3.04378408827448	1.78183292457728	2.89654834855592	1.98655126546032	2.0435336849456	3.03346365171107	2.87262944653268	1.31854530185497	1.9110506616924	2.92505960734306	2.92081686698712	1.96723052272321	1.94796266194366	2.97309595150284	2.08459341599365	1.87024599371774	1.94958360577415	2.02618516801693	2.97928476313772	3.02252959727187	2.96691999576878	2.06976363745964	2.10346239231026	2.89360104569664	2.02492156211425	2.00634805947485	1.87157150920607	1.73168144759407	1.83759137982424	2.88799055597277	2.89560743238344	2.91392960382321	3.02296866475494	1.94015498713404	2.00328269746394	2.94540500586082	2.00120908246395	2.90868289957097	1.41479336355825	1.83434629788316	2.89883236123835	2.93135160504824	2.91433358824248	2.90082164041189
1	109936333	109936333	2.16274867450445	1.87465767225847	2.0067571313461	3.04378408827448	1.78183292457728	2.89654834855592	1.98655126546032	2.0435336849456	3.03346365171107	2.87262944653268	1.31854530185497	1.9110506616924	2.92505960734306	2.92081686698712	1.96723052272321	1.94796266194366	2.97309595150284	2.08459341599365	1.87024599371774	1.94958360577415	2.02618516801693	2.97928476313772	3.02252959727187	2.96691999576878	2.06976363745964	2.10346239231026	2.89360104569664	2.02492156211425	2.00634805947485	1.87157150920607	1.73168144759407	1.83759137982424	2.88799055597277	2.89560743238344	2.91392960382321	3.02296866475494	1.94015498713404	2.00328269746394	2.94540500586082	2.00120908246395	2.90868289957097	1.41479336355825	1.83434629788316	2.89883236123835	2.93135160504824	2.91433358824248	2.90082164041189
1	110508854	110508854	2.16274867450445	1.87465767225847	2.0067571313461	3.04378408827448	1.78183292457728	2.89654834855592	1.98655126546032	2.0435336849456	3.03346365171107	2.87262944653268	1.31854530185497	1.9110506616924	2.92505960734306	2.92081686698712	1.96723052272321	1.94796266194366	2.97309595150284	2.08459341599365	1.87024599371774	1.94958360577415	2.02618516801693	2.97928476313772	3.02252959727187	2.96691999576878	2.06976363745964	2.10346239231026	2.89360104569664	2.02492156211425	2.00634805947485	1.87157150920607	1.73168144759407	1.83759137982424	2.88799055597277	2.89560743238344	2.91392960382321	3.02296866475494	1.94015498713404	2.00328269746394	2.94540500586082	2.00120908246395	2.90868289957097	1.41479336355825	1.83434629788316	2.89883236123835	2.93135160504824	2.91433358824248	2.90082164041189
1	111035660	111035660	2.16274867450445	1.87465767225847	2.0067571313461	3.04378408827448	1.78183292457728	2.89654834855592	1.98655126546032	2.0435336849456	3.03346365171107	2.87262944653268	1.31854530185497	1.9110506616924	2.92505960734306	2.92081686698712	1.96723052272321	1.94796266194366	2.97309595150284	2.08459341599365	1.87024599371774	1.94958360577415	2.02618516801693	2.97928476313772	3.02252959727187	2.96691999576878	2.06976363745964	2.10346239231026	2.89360104569664	2.02492156211425	2.00634805947485	1.87157150920607	1.73168144759407	1.83759137982424	2.88799055597277	2.89560743238344	2.91392960382321	3.02296866475494	1.94015498713404	2.00328269746394	2.94540500586082	2.00120908246395	2.90868289957097	1.41479336355825	1.83434629788316	2.89883236123835	2.93135160504824	2.91433358824248	2.90082164041189
1	111570122	111570122	1.42816832297382	1.87465767225847	1.03524054359595	1.93531180717584	1.78183292457728	1.91008222737643	1.01830237864274	1.10363722548689	3.03346365171107	2.87262944653268	1.31854530185497	1.06552616808573	2.92505960734306	1.9754370931494	1.0217668424728	1.94796266194366	1.91542697488998	1.06663459390138	1.87024599371774	1.01344375599254	1.60243640272657	2.97928476313772	1.91087677345252	2.96691999576878	1.14430054953339	1.66593287588308	2.89360104569664	1.02566956837883	1.11672341130437	1.87157150920607	1.73168144759407	1.83759137982424	1.97720988521004	2.89560743238344	1.8979816240285	1.92101132536749	1.02453687111819	0.967387649593009	2.94540500586082	0.983210280031799	1.91795121504529	1.41479336355825	0.778120786186238	2.03957972990114	2.93135160504824	1.94553377279011	1.98489958557947
1	112127180	112127180	1.42816832297382	1.87465767225847	1.03524054359595	1.93531180717584	1.78183292457728	1.91008222737643	1.01830237864274	1.10363722548689	1.93853398077576	1.78865098467992	1.31854530185497	1.06552616808573	1.99621349407817	1.9754370931494	1.0217668424728	1.94796266194366	1.91542697488998	1.06663459390138	1.87024599371774	1.01344375599254	1.60243640272657	1.98036454333244	1.91087677345252	1.96300796207466	1.14430054953339	1.66593287588308	1.94485961899416	1.02566956837883	1.11672341130437	1.87157150920607	1.73168144759407	1.83759137982424	1.97720988521004	2.04410035134345	1.8979816240285	1.92101132536749	1.02453687111819	0.967387649593009	1.85801999135286	0.983210280031799	1.91795121504529	1.41479336355825	0.778120786186238	2.03957972990114	2.06288875654917	1.94553377279011	1.98489958557947
1	112648925	112648925	1.42816832297382	1.87465767225847	1.03524054359595	1.93531180717584	1.78183292457728	1.91008222737643	1.01830237864274	1.10363722548689	1.93853398077576	1.78865098467992	1.31854530185497	1.06552616808573	1.99621349407817	1.9754370931494	1.0217668424728	1.40100880663729	1.91542697488998	1.06663459390138	1.87024599371774	1.01344375599254	1.60243640272657	1.98036454333244	1.91087677345252	1.96300796207466	1.14430054953339	1.66593287588308	1.94485961899416	1.02566956837883	1.11672341130437	1.87157150920607	1.73168144759407	1.83759137982424	1.97720988521004	2.04410035134345	1.8979816240285	1.92101132536749	1.02453687111819	0.967387649593009	1.85801999135286	0.983210280031799	1.91795121504529	1.41479336355825	0.778120786186238	2.03957972990114	2.06288875654917	1.94553377279011	1.98489958557947
1	113220802	113220802	1.42816832297382	1.87465767225847	1.03524054359595	1.93531180717584	1.78183292457728	1.91008222737643	1.01830237864274	1.10363722548689	1.93853398077576	1.78865098467992	1.31854530185497	1.06552616808573	1.99621349407817	1.9754370931494	1.0217668424728	1.40100880663729	1.91542697488998	1.06663459390138	1.87024599371774	1.01344375599254	1.60243640272657	1.98036454333244	1.91087677345252	1.96300796207466	1.14430054953339	1.66593287588308	1.94485961899416	1.02566956837883	1.11672341130437	1.87157150920607	1.73168144759407	1.83759137982424	1.97720988521004	2.04410035134345	1.8979816240285	1.92101132536749	1.02453687111819	0.967387649593009	1.85801999135286	0.983210280031799	1.91795121504529	1.41479336355825	0.778120786186238	2.03957972990114	2.06288875654917	1.94553377279011	1.98489958557947
1	113825191	113825191	1.42816832297382	1.87465767225847	1.03524054359595	1.93531180717584	1.78183292457728	1.91008222737643	1.01830237864274	1.10363722548689	1.93853398077576	1.78865098467992	1.31854530185497	1.06552616808573	1.99621349407817	1.9754370931494	1.0217668424728	1.40100880663729	1.91542697488998	1.06663459390138	1.87024599371774	1.01344375599254	1.60243640272657	1.98036454333244	1.91087677345252	1.96300796207466	1.14430054953339	1.66593287588308	1.94485961899416	1.02566956837883	1.11672341130437	1.87157150920607	1.73168144759407	1.83759137982424	1.97720988521004	2.04410035134345	1.8979816240285	1.92101132536749	1.02453687111819	0.967387649593009	1.85801999135286	0.983210280031799	1.91795121504529	1.41479336355825	0.778120786186238	2.03957972990114	2.06288875654917	1.94553377279011	1.98489958557947
1	114402025	114402025	1.42816832297382	1.87465767225847	1.91835008325816	1.93531180717584	2.34751560207818	1.91008222737643	1.98187507162905	2.02365874424412	1.93853398077576	1.78865098467992	1.98655126546032	1.99386264083052	1.99621349407817	1.9754370931494	1.96028854060085	1.40100880663729	1.91542697488998	1.98531237676217	2.16905408147195	1.01344375599254	1.60243640272657	1.98036454333244	1.91087677345252	1.96300796207466	2.09807467066031	1.66593287588308	1.94485961899416	2.03012143125724	1.95568213890703	1.87157150920607	2.04623509091977	2.15571435411514	1.97720988521004	2.04410035134345	1.8979816240285	1.92101132536749	1.9331745473311	1.98366172693153	1.85801999135286	1.90880788155604	1.91795121504529	1.99524516018778	2.04310878824089	2.03957972990114	2.06288875654917	1.94553377279011	1.98489958557947
1	114952770	114952770	1.42816832297382	1.87465767225847	1.91835008325816	1.93531180717584	2.34751560207818	1.91008222737643	1.98187507162905	2.02365874424412	1.93853398077576	1.78865098467992	1.98655126546032	1.99386264083052	1.99621349407817	1.9754370931494	1.96028854060085	1.40100880663729	1.91542697488998	1.98531237676217	2.16905408147195	1.01344375599254	1.60243640272657	1.98036454333244	1.91087677345252	1.96300796207466	2.09807467066031	1.66593287588308	1.94485961899416	2.03012143125724	1.95568213890703	1.87157150920607	2.04623509091977	2.15571435411514	1.97720988521004	2.04410035134345	1.8979816240285	1.92101132536749	1.9331745473311	1.98366172693153	1.85801999135286	1.90880788155604	1.91795121504529	1.99524516018778	2.04310878824089	2.03957972990114	2.06288875654917	1.94553377279011	1.98489958557947
1	115516909	115516909	1.42816832297382	1.87465767225847	1.91835008325816	1.93531180717584	2.34751560207818	1.91008222737643	1.98187507162905	2.02365874424412	1.93853398077576	1.78865098467992	1.98655126546032	1.99386264083052	1.99621349407817	1.9754370931494	1.96028854060085	1.40100880663729	1.91542697488998	1.98531237676217	2.16905408147195	1.01344375599254	1.60243640272657	1.98036454333244	1.91087677345252	1.96300796207466	2.09807467066031	1.66593287588308	1.94485961899416	2.03012143125724	1.95568213890703	1.87157150920607	2.04623509091977	2.15571435411514	1.97720988521004	2.04410035134345	1.8979816240285	1.92101132536749	1.9331745473311	1.98366172693153	1.85801999135286	1.90880788155604	1.91795121504529	1.99524516018778	2.04310878824089	2.03957972990114	2.06288875654917	1.94553377279011	1.98489958557947
1	116049576	116049576	1.42816832297382	1.87465767225847	1.91835008325816	1.93531180717584	2.34751560207818	1.91008222737643	1.98187507162905	2.02365874424412	1.93853398077576	1.78865098467992	1.98655126546032	1.99386264083052	1.99621349407817	1.9754370931494	1.96028854060085	2.27973482852855	1.91542697488998	1.98531237676217	2.16905408147195	1.01344375599254	1.60243640272657	1.98036454333244	1.91087677345252	1.96300796207466	2.09807467066031	1.66593287588308	1.94485961899416	2.03012143125724	1.95568213890703	1.87157150920607	2.04623509091977	2.15571435411514	1.97720988521004	2.04410035134345	1.8979816240285	1.92101132536749	1.9331745473311	1.98366172693153	1.85801999135286	1.90880788155604	1.91795121504529	1.99524516018778	2.04310878824089	2.03957972990114	2.06288875654917	1.94553377279011	1.98489958557947
1	116602357	116602357	1.42816832297382	1.87465767225847	1.91835008325816	1.93531180717584	2.34751560207818	1.91008222737643	1.98187507162905	2.02365874424412	1.93853398077576	1.78865098467992	1.98655126546032	1.99386264083052	1.99621349407817	1.9754370931494	1.96028854060085	2.27973482852855	1.91542697488998	1.98531237676217	2.16905408147195	1.01344375599254	1.60243640272657	1.98036454333244	1.91087677345252	1.96300796207466	2.09807467066031	1.66593287588308	1.94485961899416	2.03012143125724	1.95568213890703	1.87157150920607	2.04623509091977	2.15571435411514	1.97720988521004	2.04410035134345	1.8979816240285	1.92101132536749	1.9331745473311	1.98366172693153	1.85801999135286	1.90880788155604	1.91795121504529	1.99524516018778	2.04310878824089	2.03957972990114	2.06288875654917	1.94553377279011	1.98489958557947
1	117128059	117128059	1.42816832297382	1.87465767225847	1.91835008325816	1.93531180717584	2.34751560207818	1.91008222737643	1.98187507162905	2.02365874424412	1.93853398077576	1.78865098467992	1.98655126546032	1.99386264083052	1.99621349407817	1.9754370931494	1.96028854060085	2.27973482852855	1.91542697488998	1.98531237676217	2.16905408147195	1.01344375599254	1.60243640272657	1.98036454333244	1.91087677345252	1.96300796207466	2.09807467066031	1.66593287588308	1.94485961899416	2.03012143125724	1.95568213890703	1.87157150920607	2.04623509091977	2.15571435411514	1.97720988521004	2.04410035134345	1.8979816240285	1.92101132536749	1.9331745473311	1.98366172693153	1.85801999135286	1.90880788155604	1.91795121504529	1.99524516018778	2.04310878824089	2.03957972990114	2.06288875654917	1.94553377279011	1.98489958557947
1	117708896	117708896	1.42816832297382	1.87465767225847	1.91835008325816	1.93531180717584	2.34751560207818	1.91008222737643	1.98187507162905	2.02365874424412	1.93853398077576	1.78865098467992	1.98655126546032	1.99386264083052	1.99621349407817	1.9754370931494	1.96028854060085	2.27973482852855	1.91542697488998	1.98531237676217	2.16905408147195	1.01344375599254	1.60243640272657	1.98036454333244	1.91087677345252	1.96300796207466	2.09807467066031	1.66593287588308	1.94485961899416	2.03012143125724	1.95568213890703	1.87157150920607	2.04623509091977	2.15571435411514	1.97720988521004	2.04410035134345	1.8979816240285	1.92101132536749	1.9331745473311	1.98366172693153	1.85801999135286	1.90880788155604	1.91795121504529	1.99524516018778	2.04310878824089	2.03957972990114	2.06288875654917	1.94553377279011	1.98489958557947
1	118258220	118258220	1.42816832297382	1.87465767225847	1.91835008325816	1.93531180717584	2.34751560207818	1.91008222737643	1.98187507162905	2.02365874424412	1.93853398077576	1.78865098467992	1.98655126546032	1.99386264083052	1.99621349407817	1.9754370931494	1.96028854060085	2.27973482852855	1.91542697488998	1.98531237676217	2.16905408147195	1.01344375599254	1.60243640272657	1.98036454333244	1.91087677345252	1.96300796207466	2.09807467066031	1.66593287588308	1.94485961899416	2.03012143125724	1.95568213890703	1.87157150920607	2.04623509091977	2.15571435411514	1.97720988521004	2.04410035134345	1.8979816240285	1.92101132536749	1.9331745473311	1.98366172693153	1.85801999135286	1.90880788155604	1.91795121504529	1.99524516018778	2.04310878824089	2.03957972990114	2.06288875654917	1.94553377279011	1.98489958557947
1	118799867	118799867	1.42816832297382	1.87465767225847	1.91835008325816	2.90505610092442	2.34751560207818	1.91008222737643	1.98187507162905	2.02365874424412	1.93853398077576	1.78865098467992	1.98655126546032	1.99386264083052	1.99621349407817	1.9754370931494	1.96028854060085	2.27973482852855	1.91542697488998	1.98531237676217	2.16905408147195	1.01344375599254	1.60243640272657	1.98036454333244	1.91087677345252	1.96300796207466	2.09807467066031	1.66593287588308	1.94485961899416	2.03012143125724	1.95568213890703	1.87157150920607	2.04623509091977	2.15571435411514	1.97720988521004	2.04410035134345	1.8979816240285	1.92101132536749	1.9331745473311	1.98366172693153	1.85801999135286	1.90880788155604	1.91795121504529	1.99524516018778	2.04310878824089	2.03957972990114	2.06288875654917	1.94553377279011	1.98489958557947
1	119372896	119372896	1.42816832297382	1.87465767225847	1.91835008325816	2.90505610092442	2.34751560207818	1.91008222737643	1.98187507162905	2.02365874424412	1.93853398077576	1.78865098467992	1.98655126546032	1.99386264083052	1.99621349407817	1.9754370931494	1.96028854060085	2.27973482852855	1.91542697488998	1.98531237676217	2.16905408147195	2.91453560145463	1.60243640272657	1.98036454333244	1.91087677345252	1.96300796207466	2.09807467066031	1.66593287588308	1.94485961899416	2.03012143125724	1.95568213890703	1.87157150920607	2.04623509091977	2.15571435411514	1.97720988521004	2.04410035134345	1.8979816240285	1.92101132536749	1.9331745473311	1.98366172693153	1.85801999135286	1.90880788155604	1.91795121504529	1.99524516018778	2.48142013932635	2.03957972990114	2.06288875654917	1.94553377279011	1.98489958557947
1	119932172	119932172	1.42816832297382	1.87465767225847	3.0282116116275	2.90505610092442	2.34751560207818	1.91008222737643	1.98187507162905	2.02365874424412	1.93853398077576	1.78865098467992	1.98655126546032	1.99386264083052	1.99621349407817	1.9754370931494	1.96028854060085	2.27973482852855	1.91542697488998	1.98531237676217	2.16905408147195	2.91453560145463	1.60243640272657	2.98465881956639	1.91087677345252	1.96300796207466	2.09807467066031	1.66593287588308	1.94485961899416	2.03012143125724	1.95568213890703	1.87157150920607	2.04623509091977	2.15571435411514	1.97720988521004	2.04410035134345	1.8979816240285	1.92101132536749	1.9331745473311	1.98366172693153	1.85801999135286	1.90880788155604	1.91795121504529	2.92040007984351	2.48142013932635	2.03957972990114	2.06288875654917	1.94553377279011	1.98489958557947
1	120500810	120500810	2.71107687840566	2.90264074784591	3.0282116116275	2.90505610092442	3.13819444666677	2.83792162378734	2.50336043254725	2.9562453813344	2.91514172511282	2.91030812595838	2.89400221178401	3.00958804773257	2.95071794972662	2.95830726329803	2.91959048524976	3.0458946100001	2.95932064949413	2.89982537394401	2.80376614816195	2.91453560145463	2.92587071850967	2.98465881956639	3.09541908282149	2.63602860237024	2.97804597105496	2.98511543478583	2.89279888034292	2.92505960734306	2.91212423705888	2.83838817648688	2.901646771047	2.99751302898951	2.93460438139748	3.00583543177714	2.97206573349817	3.03178200858263	2.91434546752786	2.59721604019253	3.01083996052443	2.78055313213871	2.99336047257784	2.92040007984351	2.48142013932635	2.85615030871353	2.95583558710961	2.94010162826771	2.90445207429478
1	144922932	144922932	2.71107687840566	2.90264074784591	3.0282116116275	2.90505610092442	3.13819444666677	2.83792162378734	2.50336043254725	2.9562453813344	2.91514172511282	2.91030812595838	2.89400221178401	3.00958804773257	2.95071794972662	2.95830726329803	2.91959048524976	3.0458946100001	2.95932064949413	2.89982537394401	2.80376614816195	2.91453560145463	2.92587071850967	2.98465881956639	3.09541908282149	2.63602860237024	2.97804597105496	2.98511543478583	2.89279888034292	2.92505960734306	2.91212423705888	2.83838817648688	2.901646771047	2.99751302898951	2.93460438139748	3.00583543177714	2.97206573349817	3.03178200858263	2.91434546752786	2.59721604019253	3.01083996052443	2.78055313213871	2.99336047257784	2.92040007984351	2.48142013932635	2.85615030871353	2.95583558710961	2.94010162826771	2.90445207429478
1	145771584	145771584	2.71107687840566	2.90264074784591	3.0282116116275	2.90505610092442	3.13819444666677	2.83792162378734	2.50336043254725	2.9562453813344	2.91514172511282	2.91030812595838	2.89400221178401	3.00958804773257	2.95071794972662	2.95830726329803	2.91959048524976	3.0458946100001	2.95932064949413	2.89982537394401	2.80376614816195	2.91453560145463	2.92587071850967	2.98465881956639	3.09541908282149	2.63602860237024	2.97804597105496	2.98511543478583	2.89279888034292	2.92505960734306	2.91212423705888	2.83838817648688	2.901646771047	2.99751302898951	2.93460438139748	3.00583543177714	2.97206573349817	3.03178200858263	2.91434546752786	2.59721604019253	3.01083996052443	2.78055313213871	2.99336047257784	2.92040007984351	2.48142013932635	2.85615030871353	2.95583558710961	2.94010162826771	2.90445207429478
1	147063376	147063376	2.71107687840566	2.90264074784591	3.0282116116275	2.90505610092442	3.13819444666677	2.83792162378734	2.50336043254725	2.9562453813344	2.91514172511282	2.91030812595838	2.89400221178401	3.00958804773257	2.95071794972662	2.95830726329803	2.91959048524976	3.0458946100001	2.95932064949413	2.89982537394401	2.80376614816195	2.91453560145463	2.92587071850967	2.98465881956639	3.09541908282149	2.63602860237024	2.97804597105496	2.98511543478583	2.89279888034292	2.92505960734306	2.91212423705888	2.83838817648688	2.901646771047	2.99751302898951	2.93460438139748	3.00583543177714	2.97206573349817	3.03178200858263	2.91434546752786	2.59721604019253	3.01083996052443	2.78055313213871	2.99336047257784	2.92040007984351	2.48142013932635	2.85615030871353	2.95583558710961	2.94010162826771	2.90445207429478
1	149110381	149110381	2.71107687840566	2.90264074784591	3.0282116116275	2.90505610092442	3.13819444666677	2.83792162378734	2.50336043254725	2.9562453813344	2.91514172511282	2.91030812595838	2.89400221178401	3.00958804773257	2.95071794972662	2.95830726329803	2.91959048524976	3.0458946100001	2.95932064949413	2.89982537394401	2.80376614816195	2.91453560145463	2.92587071850967	2.98465881956639	3.09541908282149	2.63602860237024	2.97804597105496	2.98511543478583	2.89279888034292	2.92505960734306	2.91212423705888	2.83838817648688	2.901646771047	2.99751302898951	2.93460438139748	3.00583543177714	2.97206573349817	3.03178200858263	2.91434546752786	2.59721604019253	3.01083996052443	2.78055313213871	2.99336047257784	2.92040007984351	2.48142013932635	2.85615030871353	2.95583558710961	2.94010162826771	2.90445207429478
1	150224132	150224132	2.71107687840566	2.90264074784591	3.0282116116275	2.90505610092442	3.13819444666677	2.83792162378734	2.50336043254725	2.9562453813344	2.91514172511282	2.91030812595838	2.89400221178401	3.00958804773257	2.95071794972662	2.95830726329803	2.91959048524976	3.0458946100001	2.95932064949413	2.89982537394401	2.80376614816195	2.91453560145463	2.92587071850967	2.98465881956639	3.09541908282149	2.63602860237024	2.97804597105496	2.98511543478583	2.89279888034292	2.92505960734306	2.91212423705888	2.83838817648688	2.901646771047	2.99751302898951	2.93460438139748	3.00583543177714	2.97206573349817	3.03178200858263	2.91434546752786	3.01418094118266	3.01083996052443	2.78055313213871	2.99336047257784	2.92040007984351	2.48142013932635	2.85615030871353	2.95583558710961	2.94010162826771	2.90445207429478
1	150838717	150838717	2.71107687840566	2.90264074784591	3.0282116116275	2.90505610092442	3.13819444666677	2.83792162378734	2.50336043254725	2.9562453813344	2.91514172511282	2.91030812595838	2.89400221178401	3.00958804773257	2.95071794972662	2.95830726329803	2.91959048524976	3.0458946100001	2.95932064949413	2.89982537394401	2.80376614816195	2.91453560145463	2.92587071850967	2.98465881956639	3.09541908282149	2.63602860237024	2.97804597105496	2.98511543478583	2.89279888034292	2.92505960734306	2.91212423705888	2.83838817648688	2.901646771047	2.99751302898951	2.93460438139748	3.00583543177714	2.97206573349817	3.03178200858263	2.91434546752786	3.01418094118266	3.01083996052443	2.78055313213871	2.99336047257784	2.92040007984351	2.90566025317092	2.85615030871353	2.95583558710961	2.94010162826771	2.90445207429478
1	151442657	151442657	2.71107687840566	2.90264074784591	3.0282116116275	2.90505610092442	3.13819444666677	2.83792162378734	2.9733020379528	2.9562453813344	2.91514172511282	2.91030812595838	2.89400221178401	3.00958804773257	2.95071794972662	2.95830726329803	2.91959048524976	3.0458946100001	2.95932064949413	2.89982537394401	2.80376614816195	2.91453560145463	2.92587071850967	2.98465881956639	3.09541908282149	2.63602860237024	2.97804597105496	2.98511543478583	2.89279888034292	2.92505960734306	2.91212423705888	2.83838817648688	2.901646771047	2.99751302898951	2.93460438139748	3.00583543177714	2.97206573349817	3.03178200858263	2.91434546752786	3.01418094118266	3.01083996052443	2.78055313213871	2.99336047257784	2.92040007984351	2.90566025317092	2.85615030871353	2.95583558710961	2.94010162826771	2.90445207429478
1	152006354	152006354	2.71107687840566	2.90264074784591	3.0282116116275	2.90505610092442	3.13819444666677	2.83792162378734	2.9733020379528	2.9562453813344	2.91514172511282	2.91030812595838	2.89400221178401	3.00958804773257	2.95071794972662	2.95830726329803	2.91959048524976	3.0458946100001	2.95932064949413	2.89982537394401	2.80376614816195	2.91453560145463	2.92587071850967	2.98465881956639	3.09541908282149	2.98714242173916	2.97804597105496	2.98511543478583	2.89279888034292	2.92505960734306	2.91212423705888	2.83838817648688	2.901646771047	2.99751302898951	2.93460438139748	3.00583543177714	2.97206573349817	3.03178200858263	2.91434546752786	3.01418094118266	3.01083996052443	2.78055313213871	2.99336047257784	2.92040007984351	2.90566025317092	2.85615030871353	2.95583558710961	2.94010162826771	2.90445207429478
1	152585762	152585762	2.71107687840566	2.90264074784591	3.0282116116275	2.90505610092442	3.13819444666677	2.83792162378734	2.9733020379528	2.9562453813344	2.91514172511282	2.91030812595838	2.89400221178401	3.00958804773257	2.95071794972662	2.95830726329803	2.91959048524976	3.0458946100001	2.95932064949413	2.89982537394401	2.80376614816195	2.91453560145463	2.92587071850967	2.98465881956639	3.09541908282149	2.98714242173916	2.97804597105496	2.98511543478583	2.89279888034292	2.92505960734306	2.91212423705888	2.83838817648688	2.901646771047	2.99751302898951	2.93460438139748	3.00583543177714	2.97206573349817	3.03178200858263	2.91434546752786	3.01418094118266	3.01083996052443	2.78055313213871	2.99336047257784	2.92040007984351	2.90566025317092	2.85615030871353	2.95583558710961	2.94010162826771	2.90445207429478
1	153144253	153144253	2.71107687840566	2.90264074784591	3.0282116116275	2.90505610092442	3.13819444666677	2.83792162378734	2.9733020379528	2.9562453813344	2.91514172511282	2.91030812595838	2.89400221178401	3.00958804773257	2.95071794972662	2.95830726329803	2.91959048524976	3.0458946100001	2.95932064949413	2.89982537394401	2.80376614816195	2.91453560145463	2.92587071850967	2.98465881956639	3.09541908282149	2.98714242173916	2.97804597105496	2.98511543478583	2.89279888034292	2.92505960734306	2.91212423705888	2.83838817648688	2.901646771047	2.99751302898951	2.93460438139748	3.00583543177714	2.97206573349817	3.03178200858263	2.91434546752786	3.01418094118266	3.01083996052443	2.78055313213871	2.99336047257784	2.92040007984351	2.90566025317092	2.85615030871353	2.95583558710961	2.94010162826771	2.90445207429478
1	153721256	153721256	2.71107687840566	2.90264074784591	3.0282116116275	2.90505610092442	3.13819444666677	2.83792162378734	2.9733020379528	2.9562453813344	2.91514172511282	2.91030812595838	2.89400221178401	3.00958804773257	2.95071794972662	2.95830726329803	2.91959048524976	3.0458946100001	2.95932064949413	2.89982537394401	2.80376614816195	2.91453560145463	2.92587071850967	2.98465881956639	3.09541908282149	2.98714242173916	2.97804597105496	2.98511543478583	2.89279888034292	2.92505960734306	2.91212423705888	2.83838817648688	2.901646771047	2.99751302898951	2.93460438139748	3.00583543177714	2.97206573349817	3.03178200858263	2.91434546752786	3.01418094118266	3.01083996052443	2.78055313213871	2.99336047257784	2.92040007984351	2.90566025317092	2.85615030871353	2.95583558710961	2.94010162826771	2.90445207429478
1	154333037	154333037	2.71107687840566	2.90264074784591	3.0282116116275	2.90505610092442	3.13819444666677	2.83792162378734	2.9733020379528	2.9562453813344	2.91514172511282	2.91030812595838	2.89400221178401	3.00958804773257	2.95071794972662	2.95830726329803	2.91959048524976	3.0458946100001	2.95932064949413	2.89982537394401	2.80376614816195	2.91453560145463	2.92587071850967	2.98465881956639	3.09541908282149	2.98714242173916	2.97804597105496	2.98511543478583	2.89279888034292	2.92505960734306	2.91212423705888	2.83838817648688	2.901646771047	2.99751302898951	2.93460438139748	3.00583543177714	2.97206573349817	3.03178200858263	2.91434546752786	3.01418094118266	3.01083996052443	2.78055313213871	2.99336047257784	2.92040007984351	2.90566025317092	2.85615030871353	2.95583558710961	2.94010162826771	2.90445207429478
1	154893493	154893493	2.71107687840566	2.90264074784591	3.0282116116275	2.90505610092442	3.13819444666677	2.83792162378734	2.9733020379528	2.9562453813344	2.91514172511282	2.91030812595838	2.89400221178401	3.00958804773257	2.95071794972662	2.95830726329803	2.91959048524976	3.0458946100001	2.95932064949413	2.89982537394401	2.80376614816195	2.91453560145463	2.92587071850967	2.98465881956639	3.09541908282149	2.98714242173916	2.97804597105496	2.98511543478583	2.89279888034292	2.92505960734306	2.91212423705888	2.83838817648688	2.901646771047	2.99751302898951	2.93460438139748	3.00583543177714	2.97206573349817	3.03178200858263	2.91434546752786	3.01418094118266	3.01083996052443	2.78055313213871	2.99336047257784	2.92040007984351	2.90566025317092	2.85615030871353	2.95583558710961	2.94010162826771	2.90445207429478
1	155484434	155484434	2.71107687840566	2.90264074784591	3.0282116116275	2.90505610092442	3.13819444666677	2.83792162378734	2.9733020379528	2.9562453813344	2.91514172511282	2.91030812595838	2.89400221178401	3.00958804773257	2.95071794972662	2.95830726329803	2.91959048524976	3.0458946100001	2.95932064949413	2.89982537394401	2.80376614816195	2.91453560145463	2.92587071850967	2.98465881956639	3.09541908282149	2.98714242173916	2.97804597105496	2.98511543478583	2.89279888034292	2.92505960734306	2.91212423705888	2.83838817648688	2.901646771047	2.99751302898951	2.93460438139748	3.00583543177714	2.97206573349817	3.03178200858263	2.91434546752786	3.01418094118266	3.01083996052443	2.78055313213871	2.99336047257784	2.92040007984351	2.90566025317092	2.85615030871353	2.95583558710961	2.94010162826771	2.90445207429478
1	156128871	156128871	2.71107687840566	2.90264074784591	3.0282116116275	2.90505610092442	3.13819444666677	2.83792162378734	2.9733020379528	2.9562453813344	2.91514172511282	2.91030812595838	2.89400221178401	3.00958804773257	2.95071794972662	2.95830726329803	2.91959048524976	3.0458946100001	2.95932064949413	2.89982537394401	2.80376614816195	2.91453560145463	2.92587071850967	2.98465881956639	3.09541908282149	2.98714242173916	2.97804597105496	2.98511543478583	2.89279888034292	2.92505960734306	2.91212423705888	2.83838817648688	2.901646771047	2.99751302898951	2.93460438139748	3.00583543177714	2.97206573349817	3.03178200858263	2.91434546752786	3.01418094118266	3.01083996052443	2.78055313213871	2.99336047257784	2.92040007984351	2.90566025317092	2.85615030871353	2.95583558710961	2.94010162826771	2.90445207429478
1	156698994	156698994	2.71107687840566	2.90264074784591	3.0282116116275	2.90505610092442	3.13819444666677	2.83792162378734	2.9733020379528	2.9562453813344	2.91514172511282	2.91030812595838	2.89400221178401	3.00958804773257	2.95071794972662	2.95830726329803	2.91959048524976	3.0458946100001	2.95932064949413	2.89982537394401	2.80376614816195	2.91453560145463	2.92587071850967	2.98465881956639	3.09541908282149	2.98714242173916	2.97804597105496	2.98511543478583	2.89279888034292	2.92505960734306	2.91212423705888	2.83838817648688	2.901646771047	2.99751302898951	2.93460438139748	3.00583543177714	2.97206573349817	3.03178200858263	2.91434546752786	3.01418094118266	3.01083996052443	2.78055313213871	2.99336047257784	2.92040007984351	2.90566025317092	2.85615030871353	2.95583558710961	2.94010162826771	2.90445207429478
1	157245705	157245705	2.71107687840566	2.90264074784591	3.0282116116275	2.90505610092442	3.13819444666677	2.83792162378734	2.9733020379528	2.9562453813344	2.91514172511282	2.91030812595838	2.89400221178401	3.00958804773257	2.95071794972662	2.95830726329803	2.91959048524976	3.0458946100001	2.95932064949413	2.89982537394401	2.80376614816195	2.91453560145463	2.92587071850967	2.98465881956639	3.09541908282149	2.98714242173916	2.97804597105496	2.98511543478583	2.89279888034292	2.92505960734306	2.91212423705888	2.83838817648688	2.901646771047	2.99751302898951	2.93460438139748	3.00583543177714	2.97206573349817	3.03178200858263	2.91434546752786	3.01418094118266	3.01083996052443	2.78055313213871	2.99336047257784	2.92040007984351	2.90566025317092	2.85615030871353	2.95583558710961	2.94010162826771	2.90445207429478
1	157808225	157808225	2.71107687840566	2.90264074784591	3.0282116116275	2.90505610092442	3.13819444666677	2.83792162378734	2.9733020379528	2.9562453813344	2.91514172511282	2.91030812595838	2.89400221178401	3.00958804773257	2.95071794972662	2.95830726329803	2.91959048524976	3.0458946100001	2.95932064949413	2.89982537394401	2.80376614816195	2.91453560145463	2.92587071850967	2.98465881956639	3.09541908282149	2.98714242173916	2.97804597105496	2.98511543478583	2.89279888034292	2.92505960734306	2.91212423705888	2.83838817648688	2.901646771047	2.99751302898951	2.93460438139748	3.00583543177714	2.97206573349817	3.03178200858263	2.91434546752786	3.01418094118266	3.01083996052443	2.78055313213871	2.99336047257784	2.92040007984351	2.90566025317092	2.85615030871353	2.95583558710961	2.94010162826771	2.90445207429478
1	158383111	158383111	2.71107687840566	2.90264074784591	3.0282116116275	2.90505610092442	3.13819444666677	2.83792162378734	2.9733020379528	2.9562453813344	2.91514172511282	2.91030812595838	2.89400221178401	3.00958804773257	2.95071794972662	2.95830726329803	2.91959048524976	3.0458946100001	2.95932064949413	2.89982537394401	2.80376614816195	2.91453560145463	2.92587071850967	2.98465881956639	3.09541908282149	2.98714242173916	2.97804597105496	2.98511543478583	2.89279888034292	2.92505960734306	2.91212423705888	2.83838817648688	2.901646771047	2.99751302898951	2.93460438139748	3.00583543177714	2.97206573349817	3.03178200858263	2.91434546752786	3.01418094118266	3.01083996052443	2.78055313213871	2.99336047257784	2.92040007984351	2.90566025317092	2.85615030871353	2.95583558710961	2.94010162826771	2.90445207429478
1	158929835	158929835	2.71107687840566	2.90264074784591	3.0282116116275	2.90505610092442	3.13819444666677	2.83792162378734	2.9733020379528	2.9562453813344	2.91514172511282	2.91030812595838	2.89400221178401	3.00958804773257	2.95071794972662	2.95830726329803	2.91959048524976	3.0458946100001	2.95932064949413	2.89982537394401	2.80376614816195	2.91453560145463	2.92587071850967	2.98465881956639	3.09541908282149	2.98714242173916	2.97804597105496	2.98511543478583	2.89279888034292	2.92505960734306	2.91212423705888	2.83838817648688	2.901646771047	2.99751302898951	2.93460438139748	3.00583543177714	2.97206573349817	3.03178200858263	2.91434546752786	3.01418094118266	3.01083996052443	2.78055313213871	2.99336047257784	2.92040007984351	2.90566025317092	2.85615030871353	2.95583558710961	2.94010162826771	2.90445207429478
1	159486079	159486079	2.71107687840566	2.90264074784591	3.0282116116275	2.90505610092442	3.13819444666677	2.83792162378734	2.9733020379528	2.9562453813344	2.91514172511282	2.91030812595838	2.89400221178401	3.00958804773257	2.95071794972662	2.95830726329803	2.91959048524976	3.0458946100001	2.95932064949413	2.89982537394401	2.80376614816195	2.91453560145463	2.92587071850967	2.98465881956639	3.09541908282149	2.98714242173916	2.97804597105496	2.98511543478583	2.89279888034292	2.92505960734306	2.91212423705888	2.83838817648688	2.901646771047	2.99751302898951	2.93460438139748	3.00583543177714	2.97206573349817	3.03178200858263	2.91434546752786	3.01418094118266	3.01083996052443	2.78055313213871	2.99336047257784	2.92040007984351	2.90566025317092	2.85615030871353	2.95583558710961	2.94010162826771	2.90445207429478
1	160040254	160040254	2.71107687840566	2.90264074784591	3.0282116116275	2.90505610092442	3.13819444666677	2.83792162378734	2.9733020379528	2.9562453813344	2.91514172511282	2.91030812595838	2.89400221178401	3.00958804773257	2.95071794972662	2.95830726329803	2.91959048524976	3.0458946100001	2.95932064949413	2.89982537394401	2.80376614816195	2.91453560145463	2.92587071850967	2.98465881956639	3.09541908282149	2.98714242173916	2.97804597105496	2.98511543478583	2.89279888034292	2.92505960734306	2.91212423705888	2.83838817648688	2.901646771047	2.99751302898951	2.93460438139748	3.00583543177714	2.97206573349817	3.03178200858263	2.91434546752786	3.01418094118266	3.01083996052443	2.78055313213871	2.99336047257784	2.92040007984351	2.90566025317092	2.85615030871353	2.95583558710961	2.94010162826771	2.90445207429478
1	160593333	160593333	2.71107687840566	2.90264074784591	3.0282116116275	2.90505610092442	3.13819444666677	2.83792162378734	2.9733020379528	2.9562453813344	2.91514172511282	2.91030812595838	2.89400221178401	3.00958804773257	2.95071794972662	2.95830726329803	2.91959048524976	3.0458946100001	2.95932064949413	2.89982537394401	2.80376614816195	2.91453560145463	2.92587071850967	2.98465881956639	3.09541908282149	2.98714242173916	2.97804597105496	2.98511543478583	2.89279888034292	2.92505960734306	2.91212423705888	2.83838817648688	2.901646771047	2.99751302898951	2.93460438139748	3.00583543177714	2.97206573349817	3.03178200858263	2.91434546752786	3.01418094118266	3.01083996052443	2.78055313213871	2.99336047257784	2.92040007984351	2.90566025317092	2.85615030871353	2.95583558710961	2.94010162826771	2.90445207429478
1	161180561	161180561	2.0916856104553	2.90264074784591	3.0282116116275	2.90505610092442	3.13819444666677	2.83792162378734	2.9733020379528	2.9562453813344	2.91514172511282	2.91030812595838	2.89400221178401	3.00958804773257	2.95071794972662	2.95830726329803	2.91959048524976	3.0458946100001	2.95932064949413	2.89982537394401	2.80376614816195	2.91453560145463	2.92587071850967	2.98465881956639	3.09541908282149	2.98714242173916	2.97804597105496	2.98511543478583	2.89279888034292	2.92505960734306	2.91212423705888	2.83838817648688	2.901646771047	2.99751302898951	2.93460438139748	3.00583543177714	2.97206573349817	3.03178200858263	2.91434546752786	3.01418094118266	3.01083996052443	2.78055313213871	2.99336047257784	2.92040007984351	2.90566025317092	2.85615030871353	2.95583558710961	2.94010162826771	2.90445207429478
1	161898100	161898100	2.0916856104553	2.90264074784591	3.0282116116275	2.90505610092442	3.13819444666677	2.83792162378734	2.9733020379528	2.9562453813344	2.91514172511282	2.91030812595838	2.89400221178401	3.00958804773257	2.95071794972662	2.95830726329803	2.91959048524976	3.0458946100001	2.95932064949413	2.89982537394401	2.80376614816195	2.91453560145463	2.92587071850967	2.98465881956639	3.09541908282149	2.98714242173916	2.97804597105496	2.98511543478583	2.89279888034292	2.92505960734306	2.91212423705888	2.83838817648688	2.901646771047	2.99751302898951	2.93460438139748	3.00583543177714	2.97206573349817	3.03178200858263	2.91434546752786	3.01418094118266	3.01083996052443	2.78055313213871	2.99336047257784	2.92040007984351	2.90566025317092	2.85615030871353	2.95583558710961	2.94010162826771	2.90445207429478
1	162434716	162434716	2.0916856104553	2.90264074784591	3.0282116116275	2.90505610092442	3.13819444666677	2.83792162378734	2.9733020379528	2.9562453813344	2.91514172511282	2.91030812595838	2.89400221178401	3.00958804773257	2.95071794972662	2.95830726329803	2.91959048524976	3.0458946100001	2.95932064949413	2.89982537394401	2.80376614816195	2.91453560145463	2.92587071850967	2.98465881956639	3.09541908282149	2.98714242173916	2.97804597105496	2.98511543478583	2.89279888034292	2.92505960734306	2.91212423705888	2.83838817648688	2.901646771047	2.99751302898951	2.93460438139748	3.00583543177714	2.97206573349817	3.03178200858263	2.91434546752786	3.01418094118266	3.01083996052443	2.78055313213871	2.99336047257784	2.92040007984351	2.90566025317092	2.85615030871353	2.95583558710961	2.94010162826771	2.90445207429478
1	163001923	163001923	2.0916856104553	2.90264074784591	3.0282116116275	2.90505610092442	3.13819444666677	2.83792162378734	2.9733020379528	2.9562453813344	2.91514172511282	2.91030812595838	2.89400221178401	3.00958804773257	2.95071794972662	2.95830726329803	2.91959048524976	3.0458946100001	2.95932064949413	2.89982537394401	2.80376614816195	2.91453560145463	2.92587071850967	2.98465881956639	3.09541908282149	2.98714242173916	2.97804597105496	2.98511543478583	2.89279888034292	2.92505960734306	2.91212423705888	2.83838817648688	2.901646771047	2.99751302898951	2.93460438139748	3.00583543177714	2.97206573349817	3.03178200858263	2.91434546752786	3.01418094118266	3.01083996052443	2.78055313213871	2.99336047257784	2.92040007984351	2.90566025317092	2.85615030871353	2.95583558710961	2.94010162826771	2.90445207429478
1	163533958	163533958	2.0916856104553	2.90264074784591	3.0282116116275	2.90505610092442	3.13819444666677	2.83792162378734	2.9733020379528	2.9562453813344	2.91514172511282	2.91030812595838	2.89400221178401	3.00958804773257	2.95071794972662	2.95830726329803	2.91959048524976	3.0458946100001	2.95932064949413	2.89982537394401	2.80376614816195	2.91453560145463	2.92587071850967	2.98465881956639	3.09541908282149	2.98714242173916	2.97804597105496	2.98511543478583	2.89279888034292	2.92505960734306	2.91212423705888	2.83838817648688	2.901646771047	2.99751302898951	2.93460438139748	3.00583543177714	2.97206573349817	3.03178200858263	2.91434546752786	3.01418094118266	3.01083996052443	2.78055313213871	2.99336047257784	2.92040007984351	2.90566025317092	2.85615030871353	2.95583558710961	2.94010162826771	2.90445207429478
1	164077562	164077562	2.0916856104553	2.90264074784591	3.0282116116275	2.90505610092442	3.13819444666677	2.83792162378734	2.9733020379528	2.9562453813344	2.91514172511282	2.91030812595838	2.89400221178401	3.00958804773257	2.95071794972662	2.95830726329803	2.91959048524976	3.0458946100001	2.95932064949413	2.89982537394401	2.80376614816195	2.91453560145463	2.92587071850967	2.98465881956639	3.09541908282149	2.98714242173916	2.97804597105496	2.98511543478583	2.89279888034292	2.92505960734306	2.91212423705888	2.83838817648688	2.901646771047	2.99751302898951	2.93460438139748	3.00583543177714	2.97206573349817	3.03178200858263	2.91434546752786	3.01418094118266	3.01083996052443	2.78055313213871	2.99336047257784	2.92040007984351	2.90566025317092	2.85615030871353	2.95583558710961	2.94010162826771	2.90445207429478
1	164635934	164635934	2.0916856104553	2.90264074784591	3.0282116116275	2.90505610092442	3.13819444666677	2.83792162378734	2.9733020379528	2.9562453813344	2.91514172511282	2.91030812595838	2.89400221178401	3.00958804773257	2.95071794972662	2.95830726329803	2.91959048524976	3.0458946100001	2.95932064949413	2.89982537394401	2.80376614816195	2.91453560145463	2.92587071850967	2.98465881956639	3.09541908282149	2.98714242173916	2.97804597105496	2.98511543478583	2.89279888034292	2.92505960734306	2.91212423705888	2.83838817648688	2.901646771047	2.99751302898951	2.93460438139748	3.00583543177714	2.97206573349817	3.03178200858263	2.91434546752786	3.01418094118266	3.01083996052443	2.78055313213871	2.99336047257784	2.92040007984351	2.90566025317092	2.85615030871353	2.95583558710961	2.94010162826771	2.90445207429478
1	165168385	165168385	2.0916856104553	2.90264074784591	3.0282116116275	2.90505610092442	3.13819444666677	2.83792162378734	2.9733020379528	2.9562453813344	2.91514172511282	2.91030812595838	2.89400221178401	3.00958804773257	2.95071794972662	2.95830726329803	2.91959048524976	3.0458946100001	2.95932064949413	2.89982537394401	2.80376614816195	2.91453560145463	2.92587071850967	2.98465881956639	3.09541908282149	2.98714242173916	2.97804597105496	2.98511543478583	2.89279888034292	2.92505960734306	2.91212423705888	2.83838817648688	2.901646771047	2.99751302898951	2.93460438139748	3.00583543177714	2.97206573349817	3.03178200858263	2.91434546752786	3.01418094118266	3.01083996052443	2.78055313213871	2.99336047257784	2.92040007984351	2.90566025317092	2.85615030871353	2.95583558710961	2.94010162826771	2.90445207429478
1	165693626	165693626	2.79484064114815	2.90264074784591	3.0282116116275	2.90505610092442	3.13819444666677	2.83792162378734	2.9733020379528	2.9562453813344	2.91514172511282	2.91030812595838	2.89400221178401	3.00958804773257	2.95071794972662	2.95830726329803	2.91959048524976	3.0458946100001	2.95932064949413	2.89982537394401	2.80376614816195	2.91453560145463	2.92587071850967	2.98465881956639	3.09541908282149	2.98714242173916	2.97804597105496	2.98511543478583	2.89279888034292	2.92505960734306	2.91212423705888	2.83838817648688	2.901646771047	2.99751302898951	2.93460438139748	3.00583543177714	2.97206573349817	3.03178200858263	2.91434546752786	3.01418094118266	3.01083996052443	2.78055313213871	2.99336047257784	2.92040007984351	2.90566025317092	2.85615030871353	2.95583558710961	2.94010162826771	2.90445207429478
1	166269428	166269428	2.79484064114815	2.90264074784591	3.0282116116275	2.90505610092442	3.13819444666677	2.83792162378734	2.9733020379528	2.9562453813344	2.91514172511282	2.91030812595838	2.89400221178401	3.00958804773257	2.95071794972662	2.95830726329803	2.91959048524976	3.0458946100001	2.95932064949413	2.89982537394401	2.80376614816195	2.91453560145463	2.92587071850967	2.98465881956639	3.09541908282149	2.98714242173916	2.97804597105496	2.98511543478583	2.89279888034292	2.92505960734306	2.91212423705888	2.83838817648688	2.901646771047	2.99751302898951	2.93460438139748	3.00583543177714	2.97206573349817	3.03178200858263	2.91434546752786	3.01418094118266	3.01083996052443	2.78055313213871	2.99336047257784	2.92040007984351	2.90566025317092	2.85615030871353	2.95583558710961	2.94010162826771	2.90445207429478
1	166840676	166840676	2.79484064114815	2.90264074784591	3.0282116116275	2.90505610092442	3.13819444666677	2.83792162378734	2.9733020379528	2.9562453813344	2.91514172511282	2.91030812595838	2.89400221178401	3.00958804773257	2.95071794972662	2.95830726329803	2.91959048524976	3.0458946100001	2.95932064949413	2.89982537394401	2.80376614816195	2.91453560145463	2.92587071850967	2.98465881956639	3.09541908282149	2.98714242173916	2.97804597105496	2.98511543478583	2.89279888034292	2.92505960734306	2.91212423705888	2.83838817648688	2.901646771047	2.99751302898951	2.93460438139748	3.00583543177714	2.97206573349817	3.03178200858263	2.91434546752786	3.01418094118266	3.01083996052443	2.78055313213871	2.99336047257784	2.92040007984351	2.90566025317092	2.85615030871353	2.95583558710961	2.94010162826771	2.90445207429478
1	167369833	167369833	2.79484064114815	2.90264074784591	3.0282116116275	2.90505610092442	3.13819444666677	2.83792162378734	2.9733020379528	2.9562453813344	2.91514172511282	2.91030812595838	2.89400221178401	3.00958804773257	2.95071794972662	2.95830726329803	2.91959048524976	3.0458946100001	2.95932064949413	2.89982537394401	2.80376614816195	2.91453560145463	2.92587071850967	2.98465881956639	3.09541908282149	2.98714242173916	2.97804597105496	2.98511543478583	2.89279888034292	2.92505960734306	2.91212423705888	2.83838817648688	2.901646771047	2.99751302898951	2.93460438139748	3.00583543177714	2.97206573349817	3.03178200858263	2.91434546752786	3.01418094118266	3.01083996052443	2.78055313213871	2.99336047257784	2.92040007984351	2.90566025317092	2.85615030871353	2.95583558710961	2.94010162826771	2.90445207429478
1	167920894	167920894	2.79484064114815	2.90264074784591	3.0282116116275	2.90505610092442	3.13819444666677	2.83792162378734	2.9733020379528	2.9562453813344	2.91514172511282	2.91030812595838	2.89400221178401	3.00958804773257	2.95071794972662	2.95830726329803	2.91959048524976	3.0458946100001	2.95932064949413	2.89982537394401	2.80376614816195	2.91453560145463	2.92587071850967	2.98465881956639	3.09541908282149	2.98714242173916	2.97804597105496	2.98511543478583	2.89279888034292	2.92505960734306	2.91212423705888	2.83838817648688	2.901646771047	2.99751302898951	2.93460438139748	3.00583543177714	2.97206573349817	3.03178200858263	2.91434546752786	3.01418094118266	3.01083996052443	2.78055313213871	2.99336047257784	2.92040007984351	2.90566025317092	2.85615030871353	2.95583558710961	2.94010162826771	2.90445207429478
1	168470978	168470978	2.79484064114815	2.90264074784591	3.0282116116275	2.90505610092442	3.13819444666677	2.83792162378734	2.9733020379528	2.9562453813344	2.91514172511282	2.91030812595838	2.89400221178401	3.00958804773257	2.95071794972662	2.95830726329803	2.91959048524976	3.0458946100001	2.95932064949413	2.89982537394401	2.80376614816195	2.91453560145463	2.92587071850967	2.98465881956639	3.09541908282149	2.98714242173916	2.97804597105496	2.98511543478583	2.89279888034292	2.92505960734306	2.91212423705888	2.83838817648688	2.901646771047	2.99751302898951	2.93460438139748	3.00583543177714	2.97206573349817	3.03178200858263	2.91434546752786	3.01418094118266	3.01083996052443	2.78055313213871	2.99336047257784	2.92040007984351	2.90566025317092	2.85615030871353	2.95583558710961	2.94010162826771	2.90445207429478
1	169021130	169021130	2.79484064114815	2.90264074784591	3.0282116116275	2.90505610092442	3.13819444666677	2.83792162378734	2.9733020379528	2.9562453813344	2.91514172511282	2.91030812595838	2.89400221178401	3.00958804773257	2.95071794972662	2.95830726329803	2.91959048524976	3.0458946100001	2.95932064949413	2.89982537394401	2.80376614816195	2.91453560145463	2.92587071850967	2.98465881956639	3.09541908282149	2.98714242173916	2.97804597105496	2.98511543478583	2.89279888034292	2.92505960734306	2.91212423705888	2.83838817648688	2.901646771047	2.99751302898951	2.93460438139748	3.00583543177714	2.97206573349817	3.03178200858263	2.91434546752786	3.01418094118266	3.01083996052443	2.78055313213871	2.99336047257784	2.92040007984351	2.90566025317092	2.85615030871353	2.95583558710961	2.94010162826771	2.90445207429478
1	169573901	169573901	2.79484064114815	2.90264074784591	3.0282116116275	2.90505610092442	3.13819444666677	2.83792162378734	2.9733020379528	2.9562453813344	2.91514172511282	2.91030812595838	2.89400221178401	3.00958804773257	2.95071794972662	2.95830726329803	2.91959048524976	3.0458946100001	2.95932064949413	2.89982537394401	2.80376614816195	2.91453560145463	2.92587071850967	2.98465881956639	3.09541908282149	2.98714242173916	2.97804597105496	2.98511543478583	2.89279888034292	2.92505960734306	2.91212423705888	2.83838817648688	2.901646771047	2.99751302898951	2.93460438139748	3.00583543177714	2.97206573349817	3.03178200858263	2.91434546752786	3.01418094118266	3.01083996052443	2.78055313213871	2.99336047257784	2.92040007984351	2.90566025317092	2.85615030871353	2.95583558710961	2.94010162826771	2.90445207429478
1	170134639	170134639	2.79484064114815	2.90264074784591	3.0282116116275	2.90505610092442	3.13819444666677	2.83792162378734	2.9733020379528	2.9562453813344	2.91514172511282	2.91030812595838	2.89400221178401	3.00958804773257	2.95071794972662	2.95830726329803	2.91959048524976	3.0458946100001	2.95932064949413	2.89982537394401	2.80376614816195	2.91453560145463	2.92587071850967	2.98465881956639	3.09541908282149	2.98714242173916	2.97804597105496	2.98511543478583	2.89279888034292	2.92505960734306	2.91212423705888	2.83838817648688	2.901646771047	2.99751302898951	2.93460438139748	3.00583543177714	2.97206573349817	3.03178200858263	2.91434546752786	3.01418094118266	3.01083996052443	2.78055313213871	2.99336047257784	2.92040007984351	2.90566025317092	2.85615030871353	2.95583558710961	2.94010162826771	2.90445207429478
1	170686607	170686607	2.79484064114815	2.90264074784591	3.0282116116275	2.90505610092442	3.13819444666677	2.83792162378734	2.9733020379528	2.9562453813344	2.91514172511282	2.91030812595838	2.89400221178401	3.00958804773257	2.95071794972662	2.95830726329803	2.91959048524976	3.0458946100001	2.95932064949413	2.89982537394401	2.80376614816195	2.91453560145463	2.92587071850967	2.98465881956639	3.09541908282149	2.98714242173916	2.97804597105496	2.98511543478583	2.89279888034292	2.92505960734306	2.91212423705888	2.83838817648688	2.901646771047	2.99751302898951	2.93460438139748	3.00583543177714	2.97206573349817	3.03178200858263	2.91434546752786	3.01418094118266	3.01083996052443	2.78055313213871	2.99336047257784	2.92040007984351	2.90566025317092	2.85615030871353	2.95583558710961	2.94010162826771	2.90445207429478
1	171236786	171236786	2.79484064114815	2.90264074784591	3.0282116116275	2.90505610092442	3.13819444666677	2.83792162378734	2.9733020379528	2.9562453813344	2.91514172511282	2.91030812595838	2.89400221178401	3.00958804773257	2.95071794972662	2.95830726329803	2.91959048524976	3.0458946100001	2.95932064949413	2.89982537394401	2.80376614816195	2.91453560145463	2.92587071850967	2.98465881956639	3.09541908282149	2.98714242173916	2.97804597105496	2.98511543478583	2.89279888034292	2.92505960734306	2.91212423705888	2.83838817648688	2.901646771047	2.99751302898951	2.93460438139748	3.00583543177714	2.97206573349817	3.03178200858263	2.91434546752786	3.01418094118266	3.01083996052443	2.78055313213871	2.99336047257784	2.92040007984351	2.90566025317092	2.85615030871353	2.95583558710961	2.94010162826771	2.90445207429478
1	171813037	171813037	2.79484064114815	2.90264074784591	3.0282116116275	2.90505610092442	3.13819444666677	2.83792162378734	2.9733020379528	2.9562453813344	2.91514172511282	2.91030812595838	2.89400221178401	3.00958804773257	2.95071794972662	2.95830726329803	2.91959048524976	3.0458946100001	2.95932064949413	2.89982537394401	2.80376614816195	2.91453560145463	2.92587071850967	2.98465881956639	3.09541908282149	2.98714242173916	2.97804597105496	2.98511543478583	2.89279888034292	2.92505960734306	2.91212423705888	2.83838817648688	2.901646771047	2.99751302898951	2.93460438139748	3.00583543177714	2.97206573349817	3.03178200858263	2.91434546752786	3.01418094118266	3.01083996052443	2.78055313213871	2.99336047257784	2.92040007984351	2.90566025317092	2.85615030871353	2.95583558710961	2.94010162826771	2.90445207429478
1	172365466	172365466	2.79484064114815	2.90264074784591	3.0282116116275	2.90505610092442	3.13819444666677	2.83792162378734	2.9733020379528	2.9562453813344	2.91514172511282	2.91030812595838	2.89400221178401	3.00958804773257	2.95071794972662	2.95830726329803	2.91959048524976	3.0458946100001	2.95932064949413	2.89982537394401	2.80376614816195	2.91453560145463	2.92587071850967	2.98465881956639	3.09541908282149	2.98714242173916	2.97804597105496	2.98511543478583	2.89279888034292	2.92505960734306	2.91212423705888	2.83838817648688	2.901646771047	2.99751302898951	2.93460438139748	3.00583543177714	2.97206573349817	3.03178200858263	2.91434546752786	3.01418094118266	3.01083996052443	2.78055313213871	2.99336047257784	2.92040007984351	2.90566025317092	2.85615030871353	2.95583558710961	2.94010162826771	2.90445207429478
1	172904441	172904441	2.79484064114815	2.90264074784591	3.0282116116275	2.90505610092442	3.13819444666677	2.83792162378734	2.9733020379528	2.9562453813344	2.91514172511282	2.91030812595838	2.89400221178401	3.00958804773257	2.95071794972662	2.95830726329803	2.91959048524976	3.0458946100001	2.95932064949413	2.89982537394401	2.80376614816195	2.91453560145463	2.92587071850967	2.98465881956639	3.09541908282149	2.98714242173916	2.97804597105496	2.98511543478583	2.89279888034292	2.92505960734306	2.91212423705888	2.83838817648688	2.901646771047	2.99751302898951	2.93460438139748	3.00583543177714	2.97206573349817	3.03178200858263	2.91434546752786	3.01418094118266	3.01083996052443	2.78055313213871	2.99336047257784	2.92040007984351	2.90566025317092	2.85615030871353	2.95583558710961	2.94010162826771	2.90445207429478
1	173476419	173476419	2.79484064114815	2.90264074784591	3.0282116116275	2.90505610092442	3.13819444666677	2.83792162378734	2.9733020379528	2.9562453813344	2.91514172511282	2.91030812595838	2.89400221178401	3.00958804773257	2.95071794972662	2.95830726329803	2.91959048524976	3.0458946100001	2.95932064949413	2.89982537394401	2.80376614816195	2.91453560145463	2.92587071850967	2.98465881956639	3.09541908282149	2.98714242173916	2.97804597105496	2.98511543478583	2.89279888034292	2.92505960734306	2.91212423705888	2.83838817648688	2.901646771047	2.99751302898951	2.93460438139748	3.00583543177714	2.97206573349817	3.03178200858263	2.91434546752786	3.01418094118266	3.01083996052443	2.78055313213871	2.99336047257784	2.92040007984351	2.90566025317092	2.85615030871353	2.95583558710961	2.94010162826771	2.90445207429478
1	174071246	174071246	2.79484064114815	2.90264074784591	3.0282116116275	2.90505610092442	3.13819444666677	2.83792162378734	2.9733020379528	2.9562453813344	2.91514172511282	2.91030812595838	2.89400221178401	3.00958804773257	2.95071794972662	2.95830726329803	2.91959048524976	3.0458946100001	2.95932064949413	2.89982537394401	2.80376614816195	2.91453560145463	2.92587071850967	2.98465881956639	3.09541908282149	2.98714242173916	2.97804597105496	2.98511543478583	2.89279888034292	2.92505960734306	2.91212423705888	2.83838817648688	2.901646771047	2.99751302898951	2.93460438139748	3.00583543177714	2.97206573349817	3.03178200858263	2.91434546752786	3.01418094118266	3.01083996052443	2.78055313213871	2.99336047257784	2.92040007984351	2.90566025317092	2.85615030871353	2.95583558710961	2.94010162826771	2.90445207429478
1	174673461	174673461	2.79484064114815	2.90264074784591	3.0282116116275	2.90505610092442	3.13819444666677	2.83792162378734	2.9733020379528	2.9562453813344	2.91514172511282	2.91030812595838	2.89400221178401	3.00958804773257	2.95071794972662	2.95830726329803	2.91959048524976	3.0458946100001	2.95932064949413	2.89982537394401	2.80376614816195	2.91453560145463	2.92587071850967	2.98465881956639	3.09541908282149	2.98714242173916	2.97804597105496	2.98511543478583	2.89279888034292	2.92505960734306	2.91212423705888	2.83838817648688	2.901646771047	2.99751302898951	2.93460438139748	3.00583543177714	2.97206573349817	3.03178200858263	2.91434546752786	3.01418094118266	3.01083996052443	2.78055313213871	2.99336047257784	2.92040007984351	2.90566025317092	2.85615030871353	2.95583558710961	2.94010162826771	2.90445207429478
1	175236220	175236220	2.79484064114815	2.90264074784591	3.0282116116275	2.90505610092442	3.13819444666677	2.83792162378734	2.9733020379528	2.9562453813344	2.91514172511282	2.91030812595838	2.89400221178401	3.00958804773257	2.95071794972662	2.95830726329803	2.91959048524976	3.0458946100001	2.95932064949413	2.89982537394401	2.80376614816195	2.91453560145463	2.92587071850967	2.98465881956639	3.09541908282149	2.98714242173916	2.97804597105496	2.98511543478583	2.89279888034292	2.92505960734306	2.91212423705888	2.83838817648688	2.901646771047	2.99751302898951	2.93460438139748	3.00583543177714	2.97206573349817	3.03178200858263	2.91434546752786	3.01418094118266	3.01083996052443	2.78055313213871	2.99336047257784	2.92040007984351	2.90566025317092	2.85615030871353	2.95583558710961	2.94010162826771	2.90445207429478
1	175756542	175756542	2.79484064114815	2.90264074784591	3.0282116116275	2.90505610092442	3.13819444666677	2.83792162378734	2.9733020379528	2.9562453813344	2.91514172511282	2.91030812595838	2.89400221178401	3.00958804773257	2.95071794972662	2.95830726329803	2.91959048524976	3.0458946100001	2.95932064949413	2.89982537394401	2.80376614816195	2.91453560145463	2.92587071850967	2.98465881956639	3.09541908282149	2.98714242173916	2.97804597105496	2.98511543478583	2.89279888034292	2.92505960734306	2.91212423705888	2.83838817648688	2.901646771047	2.99751302898951	2.93460438139748	3.00583543177714	2.97206573349817	3.03178200858263	2.91434546752786	3.01418094118266	3.01083996052443	2.78055313213871	2.99336047257784	2.92040007984351	2.90566025317092	2.85615030871353	2.95583558710961	2.94010162826771	2.90445207429478
1	176318592	176318592	2.79484064114815	2.90264074784591	3.0282116116275	2.90505610092442	3.13819444666677	2.83792162378734	2.9733020379528	2.9562453813344	2.91514172511282	2.91030812595838	2.89400221178401	3.00958804773257	2.95071794972662	2.95830726329803	2.91959048524976	3.0458946100001	2.95932064949413	2.89982537394401	2.80376614816195	2.91453560145463	2.92587071850967	2.98465881956639	3.09541908282149	2.98714242173916	2.97804597105496	2.98511543478583	2.89279888034292	2.92505960734306	2.91212423705888	2.83838817648688	2.901646771047	2.99751302898951	2.93460438139748	3.00583543177714	2.97206573349817	3.03178200858263	2.91434546752786	3.01418094118266	3.01083996052443	2.78055313213871	2.99336047257784	2.92040007984351	2.90566025317092	2.85615030871353	2.95583558710961	2.94010162826771	2.90445207429478
1	176851545	176851545	2.79484064114815	2.90264074784591	3.0282116116275	2.90505610092442	3.13819444666677	2.83792162378734	2.9733020379528	2.9562453813344	2.91514172511282	2.91030812595838	2.89400221178401	3.00958804773257	2.95071794972662	2.95830726329803	2.91959048524976	3.0458946100001	2.95932064949413	2.89982537394401	2.80376614816195	2.91453560145463	2.92587071850967	2.98465881956639	3.09541908282149	2.98714242173916	2.97804597105496	2.98511543478583	2.89279888034292	2.92505960734306	2.91212423705888	2.83838817648688	2.901646771047	2.99751302898951	2.93460438139748	3.00583543177714	2.97206573349817	3.03178200858263	2.91434546752786	3.01418094118266	3.01083996052443	2.78055313213871	2.99336047257784	2.92040007984351	2.90566025317092	2.85615030871353	2.95583558710961	2.94010162826771	2.90445207429478
1	177376481	177376481	2.79484064114815	2.90264074784591	3.0282116116275	2.90505610092442	3.13819444666677	2.83792162378734	2.9733020379528	2.9562453813344	2.91514172511282	2.91030812595838	2.89400221178401	3.00958804773257	2.95071794972662	2.95830726329803	2.91959048524976	3.0458946100001	2.95932064949413	2.89982537394401	2.80376614816195	2.91453560145463	2.92587071850967	2.98465881956639	3.09541908282149	2.98714242173916	2.97804597105496	2.98511543478583	2.89279888034292	2.92505960734306	2.91212423705888	2.83838817648688	2.901646771047	2.99751302898951	2.93460438139748	3.00583543177714	2.97206573349817	3.03178200858263	2.91434546752786	3.01418094118266	3.01083996052443	2.78055313213871	2.99336047257784	2.92040007984351	2.90566025317092	2.85615030871353	2.95583558710961	2.94010162826771	2.90445207429478
1	177923850	177923850	2.79484064114815	2.90264074784591	3.0282116116275	2.90505610092442	3.13819444666677	2.83792162378734	2.9733020379528	2.9562453813344	2.91514172511282	2.91030812595838	2.89400221178401	3.00958804773257	2.95071794972662	2.95830726329803	2.91959048524976	3.0458946100001	2.95932064949413	2.89982537394401	2.80376614816195	2.91453560145463	2.92587071850967	2.98465881956639	3.09541908282149	2.98714242173916	2.97804597105496	2.98511543478583	2.89279888034292	2.92505960734306	2.91212423705888	2.83838817648688	2.901646771047	2.99751302898951	2.93460438139748	3.00583543177714	2.97206573349817	3.03178200858263	2.91434546752786	3.01418094118266	3.01083996052443	2.78055313213871	2.99336047257784	2.92040007984351	2.90566025317092	2.85615030871353	2.95583558710961	2.94010162826771	2.90445207429478
1	178475797	178475797	2.79484064114815	2.90264074784591	3.0282116116275	2.90505610092442	3.13819444666677	2.83792162378734	2.9733020379528	2.9562453813344	2.91514172511282	2.91030812595838	2.89400221178401	3.00958804773257	2.95071794972662	2.95830726329803	2.91959048524976	3.0458946100001	2.95932064949413	2.89982537394401	2.80376614816195	2.91453560145463	2.92587071850967	2.98465881956639	3.09541908282149	2.98714242173916	2.97804597105496	1.88239060403499	2.89279888034292	2.92505960734306	2.91212423705888	2.83838817648688	2.901646771047	2.99751302898951	2.93460438139748	3.00583543177714	2.97206573349817	3.03178200858263	2.91434546752786	3.01418094118266	3.01083996052443	2.78055313213871	2.99336047257784	2.92040007984351	2.90566025317092	2.85615030871353	2.95583558710961	2.94010162826771	2.90445207429478
1	179042816	179042816	2.79484064114815	2.90264074784591	3.0282116116275	2.90505610092442	2.23075913280633	2.83792162378734	2.9733020379528	2.9562453813344	2.91514172511282	2.91030812595838	2.89400221178401	3.00958804773257	2.95071794972662	2.95830726329803	2.91959048524976	3.0458946100001	2.95932064949413	2.89982537394401	2.80376614816195	2.91453560145463	2.92587071850967	2.98465881956639	3.09541908282149	2.98714242173916	2.97804597105496	1.88239060403499	2.89279888034292	2.92505960734306	2.91212423705888	2.83838817648688	2.901646771047	2.99751302898951	2.93460438139748	3.00583543177714	2.97206573349817	3.03178200858263	2.91434546752786	3.01418094118266	3.01083996052443	2.78055313213871	2.99336047257784	2.92040007984351	2.90566025317092	2.85615030871353	2.95583558710961	2.94010162826771	2.90445207429478
1	179635361	179635361	2.79484064114815	2.90264074784591	3.0282116116275	2.90505610092442	2.23075913280633	2.83792162378734	2.9733020379528	2.9562453813344	2.91514172511282	2.91030812595838	2.89400221178401	3.00958804773257	2.95071794972662	2.95830726329803	2.91959048524976	3.0458946100001	2.95932064949413	2.89982537394401	2.80376614816195	2.91453560145463	2.92587071850967	2.98465881956639	3.09541908282149	2.98714242173916	2.97804597105496	1.88239060403499	2.89279888034292	2.92505960734306	2.91212423705888	2.83838817648688	2.901646771047	2.99751302898951	2.93460438139748	3.00583543177714	2.97206573349817	3.03178200858263	2.91434546752786	3.01418094118266	3.01083996052443	2.78055313213871	2.99336047257784	2.92040007984351	2.90566025317092	2.85615030871353	2.95583558710961	2.94010162826771	2.90445207429478
1	180186313	180186313	2.79484064114815	2.90264074784591	3.0282116116275	2.90505610092442	2.23075913280633	2.83792162378734	2.9733020379528	2.9562453813344	2.91514172511282	2.91030812595838	2.89400221178401	3.00958804773257	2.95071794972662	2.95830726329803	2.91959048524976	3.0458946100001	2.95932064949413	2.89982537394401	2.80376614816195	2.91453560145463	2.92587071850967	2.98465881956639	3.09541908282149	2.98714242173916	2.97804597105496	1.88239060403499	2.89279888034292	2.92505960734306	2.91212423705888	2.83838817648688	2.901646771047	2.99751302898951	2.93460438139748	3.00583543177714	2.97206573349817	3.03178200858263	2.91434546752786	3.01418094118266	3.01083996052443	2.78055313213871	2.99336047257784	2.92040007984351	2.90566025317092	2.85615030871353	2.95583558710961	2.94010162826771	2.90445207429478
1	180745307	180745307	2.79484064114815	2.90264074784591	3.0282116116275	2.90505610092442	2.23075913280633	2.83792162378734	2.9733020379528	2.9562453813344	2.91514172511282	2.91030812595838	2.89400221178401	3.00958804773257	2.95071794972662	2.95830726329803	2.91959048524976	3.0458946100001	2.95932064949413	2.89982537394401	2.80376614816195	2.91453560145463	2.92587071850967	2.98465881956639	3.09541908282149	2.98714242173916	2.97804597105496	1.88239060403499	2.89279888034292	2.92505960734306	2.91212423705888	2.83838817648688	2.901646771047	2.99751302898951	2.93460438139748	3.00583543177714	2.97206573349817	3.03178200858263	2.91434546752786	3.01418094118266	3.01083996052443	2.78055313213871	2.99336047257784	2.92040007984351	2.90566025317092	2.85615030871353	2.95583558710961	2.94010162826771	2.90445207429478
1	181307162	181307162	2.79484064114815	2.90264074784591	3.0282116116275	2.90505610092442	2.23075913280633	2.83792162378734	2.9733020379528	2.9562453813344	2.91514172511282	2.91030812595838	2.89400221178401	3.00958804773257	2.95071794972662	2.95830726329803	2.91959048524976	3.0458946100001	2.95932064949413	2.89982537394401	2.80376614816195	2.91453560145463	2.92587071850967	2.98465881956639	3.09541908282149	2.98714242173916	2.97804597105496	1.88239060403499	2.89279888034292	2.92505960734306	2.91212423705888	2.83838817648688	2.901646771047	2.99751302898951	2.93460438139748	3.00583543177714	2.97206573349817	3.03178200858263	2.91434546752786	3.01418094118266	3.01083996052443	2.78055313213871	2.99336047257784	2.92040007984351	2.90566025317092	2.85615030871353	2.95583558710961	2.94010162826771	2.90445207429478
1	181825873	181825873	2.79484064114815	2.90264074784591	3.0282116116275	2.90505610092442	2.23075913280633	2.83792162378734	2.9733020379528	2.9562453813344	2.91514172511282	2.91030812595838	2.89400221178401	3.00958804773257	2.95071794972662	2.95830726329803	2.91959048524976	3.0458946100001	2.95932064949413	2.89982537394401	2.80376614816195	2.91453560145463	2.92587071850967	2.98465881956639	3.09541908282149	2.98714242173916	2.97804597105496	1.88239060403499	2.89279888034292	2.92505960734306	2.91212423705888	2.83838817648688	2.901646771047	2.99751302898951	2.93460438139748	3.00583543177714	2.97206573349817	3.03178200858263	2.91434546752786	3.01418094118266	3.01083996052443	2.78055313213871	2.99336047257784	2.92040007984351	2.90566025317092	2.85615030871353	2.95583558710961	2.94010162826771	2.90445207429478
1	182385372	182385372	2.79484064114815	2.90264074784591	3.0282116116275	2.90505610092442	2.23075913280633	2.83792162378734	2.9733020379528	2.9562453813344	2.91514172511282	2.91030812595838	2.89400221178401	3.00958804773257	2.95071794972662	2.95830726329803	2.91959048524976	3.0458946100001	2.95932064949413	2.89982537394401	2.80376614816195	2.91453560145463	2.92587071850967	2.98465881956639	3.09541908282149	2.98714242173916	2.97804597105496	1.88239060403499	2.89279888034292	2.92505960734306	2.91212423705888	2.83838817648688	2.901646771047	2.99751302898951	2.93460438139748	3.00583543177714	2.97206573349817	3.03178200858263	2.91434546752786	3.01418094118266	3.01083996052443	2.78055313213871	2.99336047257784	2.92040007984351	2.90566025317092	2.85615030871353	2.95583558710961	2.94010162826771	2.90445207429478
1	182929695	182929695	2.79484064114815	2.90264074784591	3.0282116116275	2.90505610092442	2.23075913280633	2.83792162378734	2.9733020379528	2.9562453813344	2.91514172511282	2.91030812595838	2.89400221178401	3.00958804773257	2.95071794972662	2.95830726329803	2.91959048524976	3.0458946100001	2.95932064949413	2.89982537394401	2.80376614816195	2.91453560145463	2.92587071850967	2.98465881956639	3.09541908282149	2.98714242173916	2.97804597105496	1.88239060403499	2.89279888034292	2.92505960734306	2.91212423705888	2.83838817648688	2.901646771047	2.99751302898951	2.93460438139748	3.00583543177714	2.97206573349817	3.03178200858263	2.91434546752786	3.01418094118266	3.01083996052443	2.78055313213871	2.99336047257784	2.92040007984351	2.90566025317092	2.85615030871353	2.95583558710961	2.94010162826771	2.90445207429478
1	183477887	183477887	2.79484064114815	2.90264074784591	3.0282116116275	2.90505610092442	2.23075913280633	2.83792162378734	2.9733020379528	2.9562453813344	2.91514172511282	2.91030812595838	2.89400221178401	3.00958804773257	2.95071794972662	2.95830726329803	2.91959048524976	3.0458946100001	2.95932064949413	2.89982537394401	2.80376614816195	2.91453560145463	2.92587071850967	2.98465881956639	3.09541908282149	2.98714242173916	2.97804597105496	1.88239060403499	2.89279888034292	2.92505960734306	2.91212423705888	2.83838817648688	2.901646771047	2.99751302898951	2.93460438139748	3.00583543177714	2.97206573349817	3.03178200858263	2.91434546752786	3.01418094118266	3.01083996052443	2.78055313213871	2.99336047257784	2.92040007984351	2.90566025317092	2.85615030871353	2.95583558710961	2.94010162826771	2.90445207429478
1	184021090	184021090	2.09342614940495	2.90264074784591	2.04197616222361	2.02618516801693	2.23075913280633	1.79207963278378	1.95920182714964	2.01833552315417	1.97077902804506	2.91030812595838	2.32362321272523	1.99192872295001	2.03632244348535	1.99829822340459	1.94108867243504	1.978443717734	2.01973501170121	1.98751538002315	1.82218068819177	2.0453759253301	2.92587071850967	2.01749629553237	2.15686330544753	2.01889520216949	2.97804597105496	1.08302460866209	1.96477760872618	1.9935862519352	2.91212423705888	2.83838817648688	2.901646771047	2.01260775122961	2.93460438139748	2.08112846673911	2.04070270845815	3.03178200858263	1.97762913829503	2.02436021246878	3.01083996052443	1.83359104729665	2.04310878824089	2.01274725940337	2.90566025317092	2.00176401236331	2.05290380111325	2.02183606420916	1.96832168946318
1	184563890	184563890	2.09342614940495	2.00314384530088	2.04197616222361	2.02618516801693	2.23075913280633	1.79207963278378	1.95920182714964	2.01833552315417	1.97077902804506	1.84724075100716	2.32362321272523	1.99192872295001	2.03632244348535	1.99829822340459	1.94108867243504	1.978443717734	2.01973501170121	1.98751538002315	1.82218068819177	2.0453759253301	1.98834213633956	2.01749629553237	2.15686330544753	2.01889520216949	2.01344494534016	1.08302460866209	1.96477760872618	1.9935862519352	2.00676531120607	1.94284647822081	1.97749206423957	2.01260775122961	1.97173548801369	2.08112846673911	2.04070270845815	2.00050748203392	1.97762913829503	2.02436021246878	2.00898393079393	1.83359104729665	2.04310878824089	2.01274725940337	1.93745932726996	2.00176401236331	2.05290380111325	2.02183606420916	1.96832168946318
1	185114574	185114574	2.09342614940495	2.00314384530088	2.04197616222361	2.02618516801693	2.23075913280633	1.79207963278378	1.95920182714964	2.01833552315417	1.97077902804506	1.84724075100716	2.32362321272523	1.99192872295001	2.03632244348535	1.99829822340459	1.94108867243504	1.978443717734	2.01973501170121	1.98751538002315	1.82218068819177	2.0453759253301	1.98834213633956	2.01749629553237	2.15686330544753	2.01889520216949	2.01344494534016	1.08302460866209	1.96477760872618	1.9935862519352	2.00676531120607	1.94284647822081	1.97749206423957	2.01260775122961	1.97173548801369	2.08112846673911	2.04070270845815	2.00050748203392	1.97762913829503	2.02436021246878	2.00898393079393	1.83359104729665	2.04310878824089	2.01274725940337	1.93745932726996	2.00176401236331	2.05290380111325	2.02183606420916	1.96832168946318
1	185672951	185672951	2.09342614940495	2.00314384530088	2.04197616222361	2.02618516801693	2.23075913280633	1.79207963278378	1.95920182714964	2.01833552315417	1.97077902804506	1.84724075100716	2.32362321272523	1.99192872295001	2.03632244348535	1.99829822340459	1.94108867243504	1.978443717734	2.01973501170121	1.98751538002315	1.82218068819177	2.0453759253301	1.98834213633956	2.01749629553237	2.15686330544753	2.01889520216949	2.01344494534016	1.08302460866209	1.96477760872618	1.9935862519352	2.00676531120607	1.94284647822081	1.97749206423957	2.01260775122961	1.97173548801369	2.08112846673911	2.04070270845815	2.00050748203392	1.97762913829503	2.02436021246878	2.00898393079393	1.83359104729665	2.04310878824089	2.01274725940337	1.93745932726996	2.00176401236331	2.05290380111325	2.02183606420916	1.96832168946318
1	186217266	186217266	2.09342614940495	2.00314384530088	2.04197616222361	2.02618516801693	2.23075913280633	1.79207963278378	1.95920182714964	2.01833552315417	1.97077902804506	1.84724075100716	2.32362321272523	1.99192872295001	2.03632244348535	1.99829822340459	1.94108867243504	1.978443717734	2.01973501170121	1.98751538002315	1.82218068819177	2.0453759253301	1.98834213633956	2.01749629553237	2.15686330544753	2.01889520216949	2.01344494534016	1.08302460866209	1.96477760872618	1.9935862519352	2.00676531120607	1.94284647822081	1.97749206423957	2.01260775122961	1.97173548801369	2.08112846673911	2.04070270845815	2.00050748203392	1.97762913829503	2.02436021246878	2.00898393079393	1.83359104729665	2.04310878824089	2.01274725940337	1.93745932726996	2.00176401236331	2.05290380111325	2.02183606420916	1.96832168946318
1	186771733	186771733	2.09342614940495	2.00314384530088	2.04197616222361	2.02618516801693	2.23075913280633	1.79207963278378	1.95920182714964	2.01833552315417	1.97077902804506	1.84724075100716	2.32362321272523	1.99192872295001	2.03632244348535	1.99829822340459	1.94108867243504	1.978443717734	2.01973501170121	1.98751538002315	1.82218068819177	2.0453759253301	1.98834213633956	2.01749629553237	2.15686330544753	2.01889520216949	2.01344494534016	1.08302460866209	1.96477760872618	1.9935862519352	2.00676531120607	1.94284647822081	1.97749206423957	2.01260775122961	1.97173548801369	2.08112846673911	2.04070270845815	2.00050748203392	1.97762913829503	2.02436021246878	2.00898393079393	1.83359104729665	2.04310878824089	2.01274725940337	1.93745932726996	2.00176401236331	2.05290380111325	2.02183606420916	1.96832168946318
1	187306354	187306354	2.09342614940495	2.00314384530088	2.04197616222361	2.02618516801693	2.23075913280633	1.79207963278378	1.95920182714964	2.01833552315417	1.97077902804506	1.84724075100716	2.32362321272523	1.99192872295001	2.03632244348535	1.99829822340459	1.94108867243504	1.978443717734	2.01973501170121	1.98751538002315	1.82218068819177	2.0453759253301	1.98834213633956	2.01749629553237	2.15686330544753	2.01889520216949	2.01344494534016	1.08302460866209	1.96477760872618	1.9935862519352	2.00676531120607	1.94284647822081	1.97749206423957	2.01260775122961	1.97173548801369	2.08112846673911	2.04070270845815	2.00050748203392	1.97762913829503	2.02436021246878	2.00898393079393	1.83359104729665	2.04310878824089	2.01274725940337	1.93745932726996	2.00176401236331	2.05290380111325	2.02183606420916	1.96832168946318
1	187863851	187863851	2.09342614940495	2.00314384530088	2.04197616222361	2.02618516801693	2.23075913280633	1.79207963278378	1.95920182714964	2.01833552315417	1.97077902804506	1.84724075100716	2.32362321272523	1.99192872295001	2.03632244348535	1.99829822340459	1.94108867243504	1.978443717734	2.01973501170121	1.98751538002315	1.82218068819177	2.0453759253301	1.98834213633956	2.01749629553237	2.15686330544753	2.01889520216949	2.01344494534016	1.08302460866209	1.96477760872618	1.9935862519352	2.00676531120607	1.94284647822081	1.97749206423957	2.01260775122961	1.97173548801369	2.08112846673911	2.04070270845815	2.00050748203392	1.97762913829503	2.02436021246878	2.00898393079393	1.83359104729665	2.04310878824089	2.01274725940337	1.93745932726996	2.00176401236331	2.05290380111325	2.02183606420916	1.96832168946318
1	188388592	188388592	2.09342614940495	2.00314384530088	2.04197616222361	2.02618516801693	2.23075913280633	1.79207963278378	1.95920182714964	2.01833552315417	1.97077902804506	1.84724075100716	2.32362321272523	1.99192872295001	2.03632244348535	1.99829822340459	1.94108867243504	1.978443717734	2.01973501170121	1.98751538002315	1.82218068819177	2.0453759253301	1.98834213633956	2.01749629553237	2.15686330544753	2.01889520216949	2.01344494534016	1.08302460866209	1.96477760872618	1.9935862519352	2.00676531120607	1.94284647822081	1.97749206423957	2.01260775122961	1.97173548801369	2.08112846673911	2.04070270845815	2.00050748203392	1.97762913829503	2.02436021246878	2.00898393079393	1.83359104729665	2.04310878824089	2.01274725940337	1.93745932726996	2.00176401236331	2.05290380111325	2.02183606420916	1.96832168946318
1	188924834	188924834	2.09342614940495	2.00314384530088	2.04197616222361	2.02618516801693	2.23075913280633	1.79207963278378	1.95920182714964	2.01833552315417	1.97077902804506	1.84724075100716	2.32362321272523	1.99192872295001	2.03632244348535	1.99829822340459	1.94108867243504	1.978443717734	2.01973501170121	1.98751538002315	1.82218068819177	2.0453759253301	1.98834213633956	2.01749629553237	2.15686330544753	2.01889520216949	2.01344494534016	1.08302460866209	1.96477760872618	1.9935862519352	2.00676531120607	1.94284647822081	1.97749206423957	2.01260775122961	1.97173548801369	2.08112846673911	2.04070270845815	2.00050748203392	1.97762913829503	2.02436021246878	2.00898393079393	1.83359104729665	2.04310878824089	2.01274725940337	1.93745932726996	2.00176401236331	2.05290380111325	2.02183606420916	1.96832168946318
1	189477775	189477775	2.09342614940495	2.00314384530088	2.04197616222361	2.02618516801693	2.23075913280633	1.79207963278378	1.95920182714964	2.01833552315417	1.97077902804506	1.84724075100716	2.32362321272523	1.99192872295001	2.03632244348535	1.99829822340459	1.94108867243504	1.978443717734	2.01973501170121	1.98751538002315	1.82218068819177	2.0453759253301	1.98834213633956	2.01749629553237	2.15686330544753	2.01889520216949	2.01344494534016	1.08302460866209	1.96477760872618	1.9935862519352	2.00676531120607	1.94284647822081	1.97749206423957	2.01260775122961	1.97173548801369	2.08112846673911	2.04070270845815	2.00050748203392	1.97762913829503	2.02436021246878	2.00898393079393	1.83359104729665	2.04310878824089	2.01274725940337	1.93745932726996	2.00176401236331	2.05290380111325	2.02183606420916	1.96832168946318
1	190007577	190007577	2.09342614940495	2.00314384530088	2.04197616222361	2.02618516801693	2.23075913280633	1.79207963278378	1.95920182714964	2.01833552315417	1.97077902804506	1.84724075100716	2.32362321272523	1.99192872295001	2.03632244348535	1.99829822340459	1.94108867243504	1.978443717734	2.01973501170121	1.98751538002315	1.82218068819177	2.0453759253301	1.98834213633956	2.01749629553237	2.15686330544753	2.01889520216949	2.01344494534016	1.08302460866209	1.96477760872618	1.9935862519352	2.00676531120607	1.94284647822081	1.97749206423957	2.01260775122961	1.97173548801369	2.08112846673911	2.04070270845815	2.00050748203392	1.97762913829503	2.02436021246878	2.00898393079393	1.83359104729665	2.04310878824089	2.01274725940337	1.93745932726996	2.00176401236331	2.05290380111325	2.02183606420916	1.96832168946318
1	190526136	190526136	2.09342614940495	2.00314384530088	2.04197616222361	2.02618516801693	2.23075913280633	1.79207963278378	1.95920182714964	2.01833552315417	1.97077902804506	1.84724075100716	2.32362321272523	1.99192872295001	2.03632244348535	1.99829822340459	1.94108867243504	1.978443717734	2.01973501170121	1.98751538002315	1.82218068819177	2.0453759253301	1.98834213633956	2.01749629553237	2.15686330544753	2.01889520216949	2.01344494534016	2.02562346807408	1.96477760872618	1.9935862519352	2.00676531120607	1.94284647822081	1.97749206423957	2.01260775122961	1.97173548801369	2.08112846673911	2.04070270845815	2.00050748203392	1.97762913829503	2.02436021246878	2.00898393079393	1.83359104729665	2.04310878824089	2.01274725940337	1.93745932726996	2.00176401236331	2.05290380111325	2.02183606420916	1.96832168946318
1	191063465	191063465	2.09342614940495	2.00314384530088	2.04197616222361	2.02618516801693	1.75106755903029	2.72779409194492	1.95920182714964	2.01833552315417	1.97077902804506	1.84724075100716	2.32362321272523	1.99192872295001	2.03632244348535	1.99829822340459	1.94108867243504	1.978443717734	2.01973501170121	1.98751538002315	1.82218068819177	2.0453759253301	1.98834213633956	2.01749629553237	2.15686330544753	2.01889520216949	2.01344494534016	2.02562346807408	1.96477760872618	1.9935862519352	2.00676531120607	1.94284647822081	1.97749206423957	2.01260775122961	1.97173548801369	2.08112846673911	2.04070270845815	2.00050748203392	1.97762913829503	2.02436021246878	2.00898393079393	1.83359104729665	2.04310878824089	2.01274725940337	1.93745932726996	2.00176401236331	2.05290380111325	2.02183606420916	1.96832168946318
1	191597069	191597069	2.09342614940495	2.00314384530088	2.04197616222361	2.02618516801693	1.75106755903029	2.72779409194492	1.95920182714964	2.01833552315417	1.97077902804506	1.84724075100716	2.32362321272523	1.99192872295001	2.03632244348535	1.99829822340459	1.94108867243504	1.978443717734	2.01973501170121	1.98751538002315	1.82218068819177	2.0453759253301	1.98834213633956	2.01749629553237	2.15686330544753	2.01889520216949	2.01344494534016	2.02562346807408	1.96477760872618	1.9935862519352	2.00676531120607	1.94284647822081	1.97749206423957	2.01260775122961	1.97173548801369	2.08112846673911	2.04070270845815	2.00050748203392	1.97762913829503	2.02436021246878	2.00898393079393	1.83359104729665	2.04310878824089	2.01274725940337	1.93745932726996	2.00176401236331	2.05290380111325	2.02183606420916	1.96832168946318
1	192126376	192126376	2.09342614940495	2.00314384530088	2.04197616222361	2.02618516801693	1.75106755903029	2.72779409194492	1.95920182714964	2.01833552315417	1.97077902804506	1.84724075100716	2.00717446815027	1.99192872295001	2.03632244348535	1.99829822340459	1.94108867243504	1.978443717734	2.01973501170121	1.98751538002315	1.82218068819177	2.0453759253301	1.98834213633956	2.01749629553237	2.15686330544753	2.01889520216949	2.01344494534016	2.02562346807408	1.96477760872618	1.9935862519352	2.00676531120607	1.94284647822081	1.97749206423957	2.01260775122961	1.97173548801369	2.08112846673911	2.04070270845815	2.00050748203392	1.97762913829503	2.02436021246878	2.00898393079393	1.83359104729665	2.04310878824089	2.01274725940337	1.93745932726996	2.00176401236331	2.05290380111325	2.02183606420916	1.96832168946318
1	192671400	192671400	2.09342614940495	2.00314384530088	2.04197616222361	2.02618516801693	1.75106755903029	2.72779409194492	1.95920182714964	2.01833552315417	1.97077902804506	1.84724075100716	2.00717446815027	1.99192872295001	2.03632244348535	1.99829822340459	1.94108867243504	1.978443717734	2.01973501170121	1.98751538002315	1.82218068819177	2.0453759253301	1.98834213633956	2.01749629553237	2.15686330544753	2.01889520216949	2.01344494534016	2.02562346807408	1.96477760872618	1.9935862519352	2.00676531120607	1.94284647822081	1.97749206423957	2.01260775122961	1.97173548801369	2.08112846673911	2.04070270845815	2.00050748203392	1.97762913829503	2.02436021246878	2.00898393079393	1.83359104729665	2.04310878824089	2.01274725940337	1.93745932726996	2.00176401236331	2.05290380111325	2.02183606420916	1.96832168946318
1	193209686	193209686	2.09342614940495	2.00314384530088	2.04197616222361	2.02618516801693	1.75106755903029	2.72779409194492	1.95920182714964	2.01833552315417	1.97077902804506	1.84724075100716	2.00717446815027	1.99192872295001	2.03632244348535	1.99829822340459	1.94108867243504	1.978443717734	2.01973501170121	1.98751538002315	1.82218068819177	2.0453759253301	1.98834213633956	2.01749629553237	2.15686330544753	2.01889520216949	2.01344494534016	2.02562346807408	1.96477760872618	1.9935862519352	2.00676531120607	1.94284647822081	1.97749206423957	2.01260775122961	1.97173548801369	2.08112846673911	2.04070270845815	2.00050748203392	1.97762913829503	2.02436021246878	2.00898393079393	1.83359104729665	2.04310878824089	2.01274725940337	1.93745932726996	2.00176401236331	2.05290380111325	2.02183606420916	1.96832168946318
1	193749109	193749109	2.09342614940495	2.00314384530088	2.04197616222361	2.02618516801693	1.75106755903029	2.72779409194492	1.95920182714964	2.01833552315417	1.97077902804506	1.84724075100716	2.00717446815027	1.99192872295001	2.03632244348535	1.99829822340459	1.94108867243504	1.978443717734	2.01973501170121	1.98751538002315	1.82218068819177	2.0453759253301	1.98834213633956	2.01749629553237	2.15686330544753	2.01889520216949	2.01344494534016	2.02562346807408	1.96477760872618	1.9935862519352	2.00676531120607	1.94284647822081	1.97749206423957	2.01260775122961	1.97173548801369	2.08112846673911	2.04070270845815	2.00050748203392	1.97762913829503	2.02436021246878	2.00898393079393	1.83359104729665	2.04310878824089	2.01274725940337	1.93745932726996	2.00176401236331	2.05290380111325	2.02183606420916	1.96832168946318
1	194295488	194295488	2.09342614940495	2.00314384530088	2.04197616222361	2.02618516801693	1.75106755903029	2.72779409194492	1.95920182714964	2.01833552315417	1.97077902804506	1.84724075100716	2.00717446815027	1.99192872295001	2.03632244348535	1.99829822340459	1.94108867243504	1.978443717734	2.01973501170121	1.98751538002315	1.82218068819177	2.0453759253301	1.98834213633956	2.01749629553237	2.15686330544753	2.01889520216949	2.01344494534016	2.02562346807408	1.96477760872618	1.9935862519352	2.00676531120607	1.94284647822081	1.97749206423957	2.01260775122961	1.97173548801369	2.08112846673911	2.04070270845815	2.00050748203392	1.97762913829503	2.02436021246878	2.00898393079393	1.83359104729665	2.04310878824089	2.01274725940337	1.93745932726996	2.00176401236331	2.05290380111325	2.02183606420916	1.96832168946318
1	194831608	194831608	2.09342614940495	2.00314384530088	2.04197616222361	2.02618516801693	1.75106755903029	2.72779409194492	1.95920182714964	2.01833552315417	1.97077902804506	1.84724075100716	2.00717446815027	1.99192872295001	2.03632244348535	1.99829822340459	1.94108867243504	1.978443717734	2.01973501170121	1.98751538002315	1.82218068819177	2.0453759253301	1.98834213633956	2.01749629553237	2.15686330544753	2.01889520216949	2.01344494534016	2.02562346807408	1.96477760872618	1.9935862519352	2.00676531120607	1.94284647822081	1.97749206423957	2.01260775122961	1.97173548801369	2.08112846673911	2.04070270845815	2.00050748203392	1.97762913829503	2.02436021246878	2.00898393079393	1.83359104729665	2.04310878824089	2.01274725940337	1.93745932726996	2.00176401236331	2.05290380111325	2.02183606420916	1.96832168946318
1	195363758	195363758	2.09342614940495	2.00314384530088	2.04197616222361	2.02618516801693	1.75106755903029	2.72779409194492	1.95920182714964	2.01833552315417	1.97077902804506	1.84724075100716	2.00717446815027	1.99192872295001	2.03632244348535	1.99829822340459	1.94108867243504	1.978443717734	2.01973501170121	1.98751538002315	1.82218068819177	2.0453759253301	1.98834213633956	2.01749629553237	2.15686330544753	2.01889520216949	2.01344494534016	2.02562346807408	1.96477760872618	1.9935862519352	2.00676531120607	1.94284647822081	1.97749206423957	2.01260775122961	1.97173548801369	2.08112846673911	2.04070270845815	2.00050748203392	1.97762913829503	2.02436021246878	2.00898393079393	1.83359104729665	2.04310878824089	2.01274725940337	1.93745932726996	2.00176401236331	2.05290380111325	2.02183606420916	1.96832168946318
1	195901143	195901143	2.09342614940495	2.00314384530088	2.04197616222361	2.02618516801693	1.75106755903029	2.72779409194492	1.95920182714964	2.01833552315417	1.97077902804506	1.84724075100716	2.00717446815027	1.99192872295001	2.03632244348535	1.99829822340459	1.94108867243504	1.978443717734	2.01973501170121	1.98751538002315	1.82218068819177	2.0453759253301	1.98834213633956	2.01749629553237	2.15686330544753	2.01889520216949	2.01344494534016	2.02562346807408	1.96477760872618	1.9935862519352	2.00676531120607	1.94284647822081	1.97749206423957	2.01260775122961	1.97173548801369	2.08112846673911	2.04070270845815	2.00050748203392	1.97762913829503	2.02436021246878	2.00898393079393	1.83359104729665	2.04310878824089	2.01274725940337	1.93745932726996	2.00176401236331	2.05290380111325	2.02183606420916	1.96832168946318
1	196436068	196436068	2.09342614940495	2.00314384530088	2.04197616222361	2.02618516801693	1.75106755903029	2.72779409194492	1.95920182714964	2.01833552315417	1.97077902804506	1.84724075100716	2.00717446815027	1.99192872295001	2.03632244348535	1.99829822340459	1.94108867243504	1.978443717734	2.01973501170121	1.98751538002315	1.82218068819177	2.0453759253301	1.98834213633956	2.01749629553237	2.15686330544753	2.01889520216949	2.01344494534016	2.02562346807408	1.96477760872618	1.9935862519352	2.00676531120607	1.94284647822081	1.97749206423957	2.01260775122961	1.97173548801369	2.08112846673911	2.04070270845815	2.00050748203392	1.97762913829503	2.02436021246878	2.00898393079393	1.83359104729665	2.04310878824089	2.01274725940337	1.93745932726996	2.00176401236331	2.05290380111325	2.02183606420916	1.96832168946318
1	197059186	197059186	2.09342614940495	2.00314384530088	2.04197616222361	2.02618516801693	2.28585635507308	2.72779409194492	1.95920182714964	2.01833552315417	1.97077902804506	1.84724075100716	2.00717446815027	1.99192872295001	2.03632244348535	1.99829822340459	1.94108867243504	1.978443717734	2.01973501170121	1.98751538002315	1.82218068819177	2.0453759253301	1.98834213633956	2.01749629553237	2.15686330544753	2.01889520216949	2.01344494534016	2.02562346807408	1.96477760872618	1.9935862519352	2.00676531120607	1.94284647822081	1.97749206423957	2.01260775122961	1.97173548801369	2.08112846673911	2.04070270845815	2.00050748203392	1.97762913829503	2.02436021246878	2.00898393079393	1.83359104729665	2.04310878824089	2.01274725940337	1.93745932726996	2.00176401236331	2.05290380111325	2.02183606420916	1.96832168946318
1	197589627	197589627	2.09342614940495	2.00314384530088	2.04197616222361	2.02618516801693	2.28585635507308	2.72779409194492	1.95920182714964	2.01833552315417	1.97077902804506	1.84724075100716	2.00717446815027	1.99192872295001	2.03632244348535	1.99829822340459	1.94108867243504	1.978443717734	2.01973501170121	1.98751538002315	1.82218068819177	2.0453759253301	1.98834213633956	2.01749629553237	2.15686330544753	2.01889520216949	2.01344494534016	2.02562346807408	1.96477760872618	1.9935862519352	2.00676531120607	1.94284647822081	1.97749206423957	2.01260775122961	1.97173548801369	2.08112846673911	2.04070270845815	2.00050748203392	1.97762913829503	2.02436021246878	2.00898393079393	1.83359104729665	2.04310878824089	2.01274725940337	1.93745932726996	2.00176401236331	2.05290380111325	2.02183606420916	1.96832168946318
1	198141751	198141751	2.09342614940495	2.00314384530088	2.04197616222361	2.02618516801693	2.28585635507308	2.72779409194492	1.95920182714964	2.01833552315417	1.97077902804506	1.84724075100716	2.00717446815027	1.99192872295001	2.03632244348535	1.99829822340459	1.94108867243504	1.978443717734	2.01973501170121	1.98751538002315	1.82218068819177	2.0453759253301	1.98834213633956	2.01749629553237	2.15686330544753	2.01889520216949	2.01344494534016	2.02562346807408	1.96477760872618	1.9935862519352	2.00676531120607	1.94284647822081	1.97749206423957	2.01260775122961	1.97173548801369	2.08112846673911	2.04070270845815	2.00050748203392	1.97762913829503	2.02436021246878	2.00898393079393	1.83359104729665	2.04310878824089	2.01274725940337	1.93745932726996	2.00176401236331	2.05290380111325	2.02183606420916	1.96832168946318
1	198670535	198670535	2.09342614940495	2.00314384530088	2.04197616222361	2.02618516801693	2.28585635507308	2.72779409194492	1.95920182714964	2.01833552315417	1.97077902804506	1.84724075100716	2.00717446815027	1.99192872295001	2.03632244348535	1.99829822340459	1.94108867243504	1.978443717734	2.01973501170121	1.98751538002315	1.82218068819177	2.0453759253301	1.98834213633956	2.01749629553237	2.15686330544753	2.01889520216949	2.01344494534016	2.02562346807408	1.96477760872618	1.9935862519352	2.00676531120607	1.94284647822081	1.97749206423957	2.01260775122961	1.97173548801369	2.08112846673911	2.04070270845815	2.00050748203392	1.97762913829503	2.02436021246878	2.00898393079393	1.83359104729665	2.04310878824089	2.01274725940337	1.93745932726996	2.00176401236331	2.05290380111325	2.02183606420916	1.96832168946318
1	199194224	199194224	1.40801824113061	2.00314384530088	2.04197616222361	2.02618516801693	2.28585635507308	2.72779409194492	1.95920182714964	2.01833552315417	1.97077902804506	1.84724075100716	2.00717446815027	1.99192872295001	2.03632244348535	1.99829822340459	1.94108867243504	1.978443717734	2.01973501170121	1.98751538002315	1.82218068819177	2.0453759253301	1.98834213633956	2.01749629553237	2.15686330544753	2.01889520216949	2.01344494534016	2.02562346807408	1.96477760872618	1.9935862519352	2.00676531120607	1.94284647822081	1.97749206423957	2.01260775122961	1.97173548801369	2.08112846673911	2.04070270845815	2.00050748203392	1.97762913829503	2.02436021246878	2.00898393079393	1.83359104729665	2.04310878824089	2.01274725940337	1.93745932726996	2.00176401236331	2.05290380111325	2.02183606420916	1.96832168946318
1	199737268	199737268	1.40801824113061	2.00314384530088	2.04197616222361	2.02618516801693	2.28585635507308	2.72779409194492	1.95920182714964	2.01833552315417	1.97077902804506	1.84724075100716	2.00717446815027	1.99192872295001	2.03632244348535	1.99829822340459	1.94108867243504	1.978443717734	2.01973501170121	1.98751538002315	1.82218068819177	2.0453759253301	1.98834213633956	2.01749629553237	2.15686330544753	2.01889520216949	2.01344494534016	2.02562346807408	1.96477760872618	1.9935862519352	2.00676531120607	1.94284647822081	1.97749206423957	2.01260775122961	1.97173548801369	2.08112846673911	2.04070270845815	2.00050748203392	1.97762913829503	2.02436021246878	2.00898393079393	1.83359104729665	2.04310878824089	2.01274725940337	1.93745932726996	2.00176401236331	2.05290380111325	2.02183606420916	1.96832168946318
1	200303053	200303053	1.40801824113061	2.00314384530088	2.04197616222361	2.02618516801693	2.28585635507308	2.72779409194492	1.95920182714964	2.01833552315417	1.97077902804506	1.84724075100716	2.00717446815027	1.99192872295001	2.03632244348535	1.99829822340459	1.94108867243504	1.978443717734	2.01973501170121	1.98751538002315	1.82218068819177	2.0453759253301	1.98834213633956	2.01749629553237	2.15686330544753	2.01889520216949	2.01344494534016	2.02562346807408	1.96477760872618	1.9935862519352	2.00676531120607	1.94284647822081	1.97749206423957	2.01260775122961	1.97173548801369	2.08112846673911	2.04070270845815	2.00050748203392	1.97762913829503	2.02436021246878	2.00898393079393	1.83359104729665	2.04310878824089	2.01274725940337	1.93745932726996	2.00176401236331	2.05290380111325	2.02183606420916	1.96832168946318
1	200867375	200867375	1.40801824113061	2.00314384530088	2.04197616222361	2.02618516801693	2.28585635507308	2.72779409194492	1.95920182714964	2.01833552315417	1.97077902804506	1.84724075100716	2.00717446815027	1.99192872295001	2.03632244348535	1.99829822340459	1.94108867243504	1.978443717734	2.01973501170121	1.98751538002315	1.82218068819177	2.0453759253301	1.98834213633956	2.01749629553237	2.15686330544753	2.01889520216949	2.01344494534016	2.02562346807408	1.96477760872618	1.9935862519352	2.00676531120607	1.94284647822081	1.97749206423957	2.01260775122961	1.97173548801369	2.08112846673911	2.04070270845815	2.00050748203392	1.97762913829503	2.02436021246878	2.00898393079393	1.83359104729665	2.04310878824089	2.01274725940337	1.93745932726996	2.00176401236331	2.05290380111325	2.02183606420916	1.96832168946318
1	201400507	201400507	1.40801824113061	2.00314384530088	2.04197616222361	2.02618516801693	2.28585635507308	2.72779409194492	1.95920182714964	2.01833552315417	1.97077902804506	1.84724075100716	2.00717446815027	1.99192872295001	2.03632244348535	1.99829822340459	1.94108867243504	1.978443717734	2.01973501170121	1.98751538002315	1.82218068819177	2.0453759253301	1.98834213633956	2.01749629553237	2.15686330544753	2.01889520216949	2.01344494534016	2.02562346807408	1.96477760872618	1.9935862519352	2.00676531120607	1.94284647822081	1.97749206423957	2.01260775122961	1.97173548801369	2.08112846673911	2.04070270845815	2.00050748203392	1.97762913829503	2.02436021246878	2.00898393079393	1.83359104729665	2.04310878824089	2.01274725940337	1.93745932726996	2.00176401236331	2.05290380111325	2.02183606420916	1.96832168946318
1	201949533	201949533	1.40801824113061	2.00314384530088	2.04197616222361	2.02618516801693	2.28585635507308	2.72779409194492	1.95920182714964	2.01833552315417	1.97077902804506	1.84724075100716	2.00717446815027	1.99192872295001	2.03632244348535	1.99829822340459	1.94108867243504	1.978443717734	2.01973501170121	1.98751538002315	1.82218068819177	2.0453759253301	1.98834213633956	2.01749629553237	2.15686330544753	2.01889520216949	2.01344494534016	2.02562346807408	1.96477760872618	1.9935862519352	2.00676531120607	1.94284647822081	1.97749206423957	2.01260775122961	1.97173548801369	2.08112846673911	2.04070270845815	2.00050748203392	1.97762913829503	2.02436021246878	2.00898393079393	1.83359104729665	2.04310878824089	2.01274725940337	1.93745932726996	2.00176401236331	2.05290380111325	2.02183606420916	1.96832168946318
1	202584523	202584523	1.40801824113061	2.00314384530088	2.04197616222361	2.89902148307927	2.28585635507308	2.72779409194492	1.95920182714964	2.01833552315417	1.97077902804506	1.84724075100716	2.00717446815027	1.99192872295001	2.03632244348535	1.99829822340459	1.94108867243504	1.978443717734	2.01973501170121	1.98751538002315	1.82218068819177	2.0453759253301	1.98834213633956	2.01749629553237	2.15686330544753	2.01889520216949	2.01344494534016	2.02562346807408	1.96477760872618	1.9935862519352	2.00676531120607	1.94284647822081	1.97749206423957	2.01260775122961	1.97173548801369	2.08112846673911	2.04070270845815	2.00050748203392	1.97762913829503	2.02436021246878	2.93541813930427	1.83359104729665	2.9074734638729	2.01274725940337	1.93745932726996	2.00176401236331	2.05290380111325	2.02183606420916	1.96832168946318
1	203140598	203140598	1.40801824113061	2.00314384530088	2.04197616222361	2.89902148307927	2.28585635507308	2.72779409194492	1.95920182714964	2.01833552315417	1.97077902804506	1.84724075100716	2.00717446815027	1.99192872295001	2.03632244348535	1.99829822340459	1.94108867243504	1.978443717734	2.01973501170121	1.98751538002315	1.82218068819177	2.0453759253301	1.98834213633956	2.01749629553237	2.15686330544753	2.01889520216949	2.01344494534016	2.02562346807408	1.96477760872618	1.9935862519352	2.00676531120607	1.94284647822081	1.97749206423957	2.01260775122961	1.97173548801369	2.08112846673911	2.04070270845815	2.00050748203392	1.97762913829503	2.02436021246878	2.93541813930427	1.83359104729665	2.9074734638729	2.01274725940337	1.93745932726996	2.00176401236331	2.05290380111325	2.02183606420916	1.96832168946318
1	203696988	203696988	1.40801824113061	2.00314384530088	2.04197616222361	2.89902148307927	2.28585635507308	2.72779409194492	1.95920182714964	2.01833552315417	1.97077902804506	1.84724075100716	2.00717446815027	1.99192872295001	2.03632244348535	1.99829822340459	1.94108867243504	1.978443717734	2.01973501170121	1.98751538002315	1.82218068819177	2.0453759253301	1.98834213633956	2.01749629553237	2.15686330544753	2.01889520216949	2.01344494534016	2.02562346807408	1.96477760872618	1.9935862519352	2.00676531120607	1.94284647822081	1.97749206423957	2.01260775122961	1.97173548801369	2.08112846673911	2.04070270845815	2.00050748203392	1.97762913829503	2.02436021246878	2.93541813930427	1.83359104729665	2.9074734638729	2.01274725940337	1.93745932726996	2.00176401236331	2.05290380111325	2.02183606420916	1.96832168946318
1	204271279	204271279	1.40801824113061	2.00314384530088	2.04197616222361	2.89902148307927	2.28585635507308	2.72779409194492	1.95920182714964	2.01833552315417	1.97077902804506	1.84724075100716	2.00717446815027	1.99192872295001	2.03632244348535	1.99829822340459	1.94108867243504	1.978443717734	2.01973501170121	1.98751538002315	1.82218068819177	2.0453759253301	1.98834213633956	2.01749629553237	2.15686330544753	2.01889520216949	2.01344494534016	2.02562346807408	1.96477760872618	1.9935862519352	2.00676531120607	1.94284647822081	1.97749206423957	2.01260775122961	1.97173548801369	2.08112846673911	2.04070270845815	2.00050748203392	1.97762913829503	2.02436021246878	2.93541813930427	1.83359104729665	2.9074734638729	2.01274725940337	1.93745932726996	2.00176401236331	2.05290380111325	2.02183606420916	1.96832168946318
1	204806017	204806017	1.40801824113061	2.00314384530088	2.04197616222361	2.89902148307927	2.28585635507308	2.72779409194492	1.95920182714964	2.01833552315417	1.97077902804506	1.84724075100716	2.00717446815027	1.99192872295001	2.03632244348535	1.99829822340459	1.94108867243504	1.978443717734	2.01973501170121	1.98751538002315	1.82218068819177	2.0453759253301	1.98834213633956	2.01749629553237	2.15686330544753	2.01889520216949	2.01344494534016	2.02562346807408	1.96477760872618	1.9935862519352	2.00676531120607	1.94284647822081	1.97749206423957	2.01260775122961	1.97173548801369	2.08112846673911	2.04070270845815	2.00050748203392	1.97762913829503	2.02436021246878	2.93541813930427	1.83359104729665	2.9074734638729	2.01274725940337	1.93745932726996	2.00176401236331	2.05290380111325	2.02183606420916	1.96832168946318
1	205348127	205348127	2.16890373931037	2.00314384530088	2.04197616222361	2.89902148307927	2.28585635507308	2.72779409194492	1.95920182714964	2.01833552315417	1.97077902804506	1.84724075100716	2.00717446815027	1.99192872295001	2.03632244348535	1.99829822340459	1.94108867243504	1.978443717734	2.01973501170121	1.98751538002315	1.82218068819177	2.0453759253301	1.98834213633956	2.01749629553237	2.15686330544753	2.01889520216949	2.01344494534016	2.02562346807408	1.96477760872618	1.9935862519352	2.00676531120607	1.94284647822081	1.97749206423957	2.01260775122961	1.97173548801369	2.08112846673911	2.04070270845815	2.00050748203392	1.97762913829503	2.02436021246878	2.93541813930427	1.83359104729665	2.9074734638729	2.01274725940337	1.93745932726996	2.00176401236331	2.05290380111325	2.02183606420916	1.96832168946318
1	205915792	205915792	2.16890373931037	2.00314384530088	2.04197616222361	2.89902148307927	2.28585635507308	2.72779409194492	1.95920182714964	2.01833552315417	1.97077902804506	1.84724075100716	2.00717446815027	1.99192872295001	2.03632244348535	1.99829822340459	1.94108867243504	1.978443717734	2.01973501170121	1.98751538002315	1.82218068819177	2.0453759253301	1.98834213633956	2.01749629553237	1.21531874777613	2.01889520216949	2.01344494534016	2.02562346807408	1.96477760872618	1.9935862519352	2.00676531120607	1.94284647822081	1.97749206423957	2.01260775122961	1.97173548801369	2.08112846673911	2.04070270845815	2.00050748203392	1.97762913829503	2.02436021246878	2.93541813930427	1.83359104729665	2.9074734638729	2.01274725940337	1.93745932726996	2.00176401236331	2.05290380111325	2.02183606420916	1.96832168946318
1	206941459	206941459	2.16890373931037	2.00314384530088	2.04197616222361	2.89902148307927	2.28585635507308	2.72779409194492	1.95920182714964	2.01833552315417	1.97077902804506	1.84724075100716	2.00717446815027	1.99192872295001	2.03632244348535	1.99829822340459	1.94108867243504	1.978443717734	2.01973501170121	1.98751538002315	1.82218068819177	2.0453759253301	1.98834213633956	2.01749629553237	1.21531874777613	2.01889520216949	2.01344494534016	2.02562346807408	1.96477760872618	1.9935862519352	2.00676531120607	1.94284647822081	1.97749206423957	2.01260775122961	1.97173548801369	2.08112846673911	2.04070270845815	2.00050748203392	1.97762913829503	2.02436021246878	2.93541813930427	1.83359104729665	2.9074734638729	2.01274725940337	1.93745932726996	2.00176401236331	2.05290380111325	2.02183606420916	1.96832168946318
1	207480087	207480087	2.16890373931037	2.00314384530088	2.04197616222361	2.89902148307927	2.28585635507308	2.72779409194492	1.95920182714964	2.01833552315417	1.97077902804506	1.84724075100716	2.00717446815027	1.99192872295001	2.03632244348535	1.99829822340459	1.94108867243504	1.978443717734	2.01973501170121	1.98751538002315	1.82218068819177	2.8624808159934	1.98834213633956	2.01749629553237	1.21531874777613	2.01889520216949	2.01344494534016	2.02562346807408	1.96477760872618	1.9935862519352	2.00676531120607	1.94284647822081	1.97749206423957	2.01260775122961	1.97173548801369	2.08112846673911	2.04070270845815	2.00050748203392	1.97762913829503	2.02436021246878	2.93541813930427	1.83359104729665	2.9074734638729	2.01274725940337	1.93745932726996	2.00176401236331	2.05290380111325	2.02183606420916	1.96832168946318
1	208090090	208090090	2.16890373931037	2.00314384530088	2.04197616222361	2.89902148307927	2.28585635507308	2.72779409194492	1.95920182714964	2.01833552315417	1.97077902804506	1.84724075100716	2.00717446815027	1.99192872295001	2.03632244348535	1.99829822340459	1.94108867243504	1.978443717734	2.01973501170121	1.98751538002315	1.82218068819177	2.8624808159934	1.98834213633956	2.01749629553237	1.21531874777613	2.01889520216949	2.01344494534016	2.02562346807408	1.96477760872618	1.9935862519352	2.00676531120607	1.94284647822081	1.97749206423957	2.01260775122961	1.97173548801369	2.08112846673911	2.04070270845815	2.00050748203392	1.97762913829503	2.02436021246878	2.93541813930427	1.83359104729665	2.9074734638729	2.01274725940337	1.93745932726996	2.00176401236331	2.05290380111325	2.02183606420916	1.96832168946318
1	208603812	208603812	1.42995131055164	2.00314384530088	2.04197616222361	2.89902148307927	2.28585635507308	2.72779409194492	1.95920182714964	2.01833552315417	1.97077902804506	1.84724075100716	2.00717446815027	1.99192872295001	2.03632244348535	1.99829822340459	1.94108867243504	1.978443717734	2.01973501170121	1.98751538002315	1.82218068819177	2.8624808159934	1.98834213633956	2.01749629553237	1.21531874777613	2.01889520216949	2.01344494534016	2.02562346807408	1.96477760872618	1.9935862519352	2.00676531120607	1.94284647822081	1.97749206423957	2.01260775122961	1.97173548801369	2.08112846673911	2.04070270845815	2.00050748203392	1.97762913829503	2.02436021246878	2.93541813930427	1.83359104729665	2.9074734638729	2.01274725940337	1.93745932726996	2.00176401236331	2.05290380111325	2.02183606420916	1.96832168946318
1	209136854	209136854	1.42995131055164	2.00314384530088	2.04197616222361	2.89902148307927	2.28585635507308	2.72779409194492	1.95920182714964	2.01833552315417	1.97077902804506	1.84724075100716	2.00717446815027	1.99192872295001	2.03632244348535	1.99829822340459	1.94108867243504	1.978443717734	2.01973501170121	1.98751538002315	1.82218068819177	2.8624808159934	1.98834213633956	2.01749629553237	2.0621292295304	2.01889520216949	2.01344494534016	2.02562346807408	1.96477760872618	1.9935862519352	2.00676531120607	1.94284647822081	1.97749206423957	2.01260775122961	1.97173548801369	2.08112846673911	2.04070270845815	2.00050748203392	1.97762913829503	2.02436021246878	2.93541813930427	1.83359104729665	2.9074734638729	2.01274725940337	1.93745932726996	2.00176401236331	2.05290380111325	2.02183606420916	1.96832168946318
1	209675409	209675409	1.42995131055164	2.00314384530088	2.04197616222361	2.89902148307927	2.28585635507308	2.72779409194492	1.95920182714964	2.01833552315417	1.97077902804506	1.84724075100716	2.00717446815027	1.99192872295001	2.03632244348535	1.99829822340459	1.94108867243504	1.978443717734	2.01973501170121	1.98751538002315	1.82218068819177	2.8624808159934	1.98834213633956	2.01749629553237	2.0621292295304	2.01889520216949	2.01344494534016	2.02562346807408	1.96477760872618	1.9935862519352	2.00676531120607	1.94284647822081	1.97749206423957	2.01260775122961	1.97173548801369	2.08112846673911	2.04070270845815	2.00050748203392	1.97762913829503	2.02436021246878	2.93541813930427	1.83359104729665	2.9074734638729	2.01274725940337	1.93745932726996	2.00176401236331	2.05290380111325	2.02183606420916	1.96832168946318
1	210209516	210209516	1.42995131055164	2.00314384530088	2.04197616222361	2.89902148307927	2.28585635507308	2.72779409194492	1.95920182714964	2.01833552315417	1.97077902804506	1.84724075100716	2.00717446815027	1.99192872295001	2.03632244348535	1.99829822340459	1.94108867243504	1.978443717734	2.01973501170121	1.98751538002315	1.82218068819177	2.8624808159934	1.98834213633956	2.01749629553237	2.0621292295304	2.01889520216949	2.01344494534016	2.02562346807408	1.96477760872618	1.9935862519352	2.00676531120607	1.94284647822081	1.97749206423957	2.01260775122961	1.97173548801369	2.08112846673911	2.04070270845815	2.00050748203392	1.97762913829503	2.02436021246878	2.93541813930427	1.83359104729665	2.9074734638729	2.01274725940337	1.93745932726996	2.00176401236331	2.05290380111325	2.02183606420916	1.96832168946318
1	210753871	210753871	1.42995131055164	2.00314384530088	2.04197616222361	2.89902148307927	2.28585635507308	2.72779409194492	1.95920182714964	2.01833552315417	1.97077902804506	1.84724075100716	2.00717446815027	1.99192872295001	2.03632244348535	1.99829822340459	1.94108867243504	1.978443717734	2.01973501170121	1.98751538002315	1.82218068819177	2.8624808159934	1.98834213633956	2.01749629553237	2.0621292295304	2.01889520216949	2.01344494534016	2.02562346807408	1.96477760872618	1.9935862519352	2.00676531120607	1.94284647822081	1.97749206423957	2.01260775122961	1.97173548801369	2.08112846673911	2.04070270845815	2.00050748203392	1.97762913829503	2.02436021246878	2.93541813930427	1.83359104729665	2.9074734638729	2.01274725940337	1.93745932726996	2.00176401236331	2.05290380111325	2.02183606420916	1.96832168946318
1	211323557	211323557	1.42995131055164	2.00314384530088	2.04197616222361	2.89902148307927	2.28585635507308	2.72779409194492	1.95920182714964	2.01833552315417	1.97077902804506	1.84724075100716	2.00717446815027	1.99192872295001	2.03632244348535	1.99829822340459	1.94108867243504	1.978443717734	2.01973501170121	1.98751538002315	1.82218068819177	2.8624808159934	1.98834213633956	2.01749629553237	2.0621292295304	2.01889520216949	2.01344494534016	2.02562346807408	1.96477760872618	1.9935862519352	2.00676531120607	1.94284647822081	1.97749206423957	2.01260775122961	1.97173548801369	2.08112846673911	2.04070270845815	2.00050748203392	1.97762913829503	2.02436021246878	2.93541813930427	1.83359104729665	2.9074734638729	2.01274725940337	1.93745932726996	2.00176401236331	2.05290380111325	2.02183606420916	1.96832168946318
1	211903097	211903097	1.42995131055164	2.00314384530088	2.04197616222361	2.89902148307927	2.28585635507308	2.72779409194492	1.95920182714964	2.01833552315417	1.97077902804506	1.84724075100716	2.00717446815027	1.99192872295001	2.03632244348535	1.99829822340459	1.94108867243504	1.978443717734	2.01973501170121	1.98751538002315	1.82218068819177	2.8624808159934	1.98834213633956	2.01749629553237	2.0621292295304	2.01889520216949	2.01344494534016	2.02562346807408	1.96477760872618	1.9935862519352	2.00676531120607	1.94284647822081	1.97749206423957	2.01260775122961	1.97173548801369	2.08112846673911	2.04070270845815	2.00050748203392	1.97762913829503	2.02436021246878	2.93541813930427	1.83359104729665	2.9074734638729	2.01274725940337	1.93745932726996	2.00176401236331	2.05290380111325	2.02183606420916	1.96832168946318
1	212462719	212462719	1.42995131055164	2.00314384530088	2.04197616222361	2.89902148307927	2.28585635507308	2.72779409194492	1.95920182714964	2.01833552315417	1.97077902804506	1.84724075100716	2.00717446815027	1.99192872295001	2.03632244348535	1.99829822340459	1.94108867243504	1.978443717734	2.01973501170121	1.98751538002315	1.82218068819177	2.8624808159934	1.98834213633956	2.01749629553237	2.0621292295304	2.01889520216949	2.01344494534016	2.02562346807408	1.96477760872618	1.9935862519352	2.00676531120607	1.94284647822081	1.97749206423957	2.01260775122961	1.97173548801369	2.08112846673911	2.04070270845815	2.00050748203392	1.97762913829503	2.02436021246878	2.93541813930427	1.83359104729665	2.9074734638729	2.01274725940337	1.93745932726996	2.00176401236331	2.05290380111325	2.02183606420916	1.96832168946318
1	213030587	213030587	1.42995131055164	2.00314384530088	2.04197616222361	2.89902148307927	2.28585635507308	2.72779409194492	1.95920182714964	2.01833552315417	1.97077902804506	1.84724075100716	2.00717446815027	1.99192872295001	2.03632244348535	1.99829822340459	1.94108867243504	1.978443717734	2.01973501170121	1.98751538002315	1.82218068819177	2.8624808159934	1.98834213633956	2.01749629553237	2.0621292295304	2.01889520216949	2.01344494534016	2.02562346807408	1.96477760872618	1.9935862519352	2.00676531120607	1.94284647822081	1.97749206423957	2.01260775122961	1.97173548801369	2.08112846673911	2.04070270845815	2.00050748203392	1.97762913829503	2.02436021246878	2.93541813930427	1.83359104729665	2.9074734638729	2.01274725940337	1.93745932726996	2.00176401236331	2.05290380111325	2.02183606420916	1.96832168946318
1	213593663	213593663	1.97050583899616	2.00314384530088	2.04197616222361	2.89902148307927	2.28585635507308	2.72779409194492	1.95920182714964	2.01833552315417	1.97077902804506	1.84724075100716	2.00717446815027	1.99192872295001	2.03632244348535	1.99829822340459	1.94108867243504	1.978443717734	2.01973501170121	1.98751538002315	1.82218068819177	2.8624808159934	1.98834213633956	2.01749629553237	2.0621292295304	2.01889520216949	2.01344494534016	2.02562346807408	1.96477760872618	1.9935862519352	2.00676531120607	1.94284647822081	1.97749206423957	2.01260775122961	1.97173548801369	2.08112846673911	2.04070270845815	2.00050748203392	1.97762913829503	2.02436021246878	2.93541813930427	1.83359104729665	2.9074734638729	2.01274725940337	1.93745932726996	2.00176401236331	2.05290380111325	2.02183606420916	1.96832168946318
1	214127585	214127585	1.97050583899616	2.00314384530088	2.04197616222361	2.89902148307927	2.28585635507308	2.72779409194492	1.95920182714964	2.01833552315417	1.97077902804506	1.84724075100716	2.00717446815027	1.99192872295001	2.03632244348535	1.99829822340459	1.94108867243504	1.978443717734	2.01973501170121	1.98751538002315	1.82218068819177	2.8624808159934	1.98834213633956	2.01749629553237	2.0621292295304	2.01889520216949	2.01344494534016	2.02562346807408	1.96477760872618	1.9935862519352	2.00676531120607	1.94284647822081	1.97749206423957	2.01260775122961	1.97173548801369	2.08112846673911	2.04070270845815	2.00050748203392	1.97762913829503	2.02436021246878	2.93541813930427	1.83359104729665	2.9074734638729	2.01274725940337	1.93745932726996	2.00176401236331	2.05290380111325	2.02183606420916	1.96832168946318
1	214652073	214652073	1.97050583899616	2.00314384530088	2.04197616222361	2.89902148307927	2.28585635507308	2.72779409194492	1.95920182714964	2.01833552315417	1.97077902804506	1.84724075100716	2.00717446815027	1.99192872295001	2.03632244348535	1.99829822340459	1.94108867243504	1.978443717734	2.01973501170121	1.98751538002315	1.82218068819177	2.8624808159934	1.98834213633956	2.01749629553237	2.0621292295304	2.01889520216949	2.01344494534016	2.02562346807408	1.96477760872618	1.9935862519352	2.00676531120607	1.94284647822081	1.97749206423957	2.01260775122961	1.97173548801369	2.08112846673911	2.04070270845815	2.00050748203392	1.97762913829503	2.02436021246878	2.93541813930427	1.83359104729665	2.9074734638729	2.01274725940337	1.93745932726996	2.00176401236331	2.05290380111325	2.02183606420916	1.96832168946318
1	215199454	215199454	1.97050583899616	2.00314384530088	2.04197616222361	2.89902148307927	2.28585635507308	2.72779409194492	1.95920182714964	2.01833552315417	1.97077902804506	1.84724075100716	2.00717446815027	1.99192872295001	2.03632244348535	1.99829822340459	1.94108867243504	1.978443717734	2.01973501170121	1.98751538002315	1.82218068819177	2.8624808159934	1.98834213633956	2.01749629553237	2.0621292295304	2.01889520216949	2.01344494534016	2.02562346807408	1.96477760872618	1.9935862519352	2.00676531120607	1.94284647822081	1.97749206423957	2.01260775122961	1.97173548801369	2.08112846673911	2.04070270845815	2.00050748203392	1.97762913829503	2.02436021246878	2.93541813930427	1.83359104729665	2.9074734638729	2.01274725940337	1.93745932726996	2.00176401236331	2.05290380111325	2.02183606420916	1.96832168946318
1	215740043	215740043	1.97050583899616	2.00314384530088	2.04197616222361	2.89902148307927	2.28585635507308	2.72779409194492	1.95920182714964	2.01833552315417	1.97077902804506	1.84724075100716	2.00717446815027	1.99192872295001	2.03632244348535	1.99829822340459	1.94108867243504	1.978443717734	2.01973501170121	1.98751538002315	1.82218068819177	2.8624808159934	1.98834213633956	2.01749629553237	2.0621292295304	2.01889520216949	2.01344494534016	2.02562346807408	1.96477760872618	1.9935862519352	2.00676531120607	1.94284647822081	1.97749206423957	2.01260775122961	1.97173548801369	2.08112846673911	2.04070270845815	2.00050748203392	1.97762913829503	2.02436021246878	2.93541813930427	1.83359104729665	2.9074734638729	2.01274725940337	1.93745932726996	2.00176401236331	2.05290380111325	2.02183606420916	1.96832168946318
1	216273765	216273765	1.97050583899616	2.00314384530088	2.04197616222361	2.89902148307927	2.28585635507308	2.72779409194492	1.95920182714964	2.01833552315417	1.97077902804506	1.84724075100716	2.00717446815027	1.99192872295001	2.03632244348535	1.99829822340459	1.94108867243504	1.978443717734	2.01973501170121	1.98751538002315	1.82218068819177	2.8624808159934	1.98834213633956	2.01749629553237	2.0621292295304	2.01889520216949	2.01344494534016	2.02562346807408	1.96477760872618	1.9935862519352	2.00676531120607	1.94284647822081	1.97749206423957	2.01260775122961	1.97173548801369	2.08112846673911	2.04070270845815	2.00050748203392	1.97762913829503	2.02436021246878	2.93541813930427	1.83359104729665	2.9074734638729	2.01274725940337	1.93745932726996	2.00176401236331	2.05290380111325	2.02183606420916	1.96832168946318
1	216801060	216801060	1.97050583899616	2.00314384530088	2.04197616222361	2.89902148307927	1.66074980654603	2.72779409194492	1.95920182714964	2.01833552315417	1.97077902804506	1.84724075100716	2.00717446815027	1.99192872295001	2.03632244348535	1.99829822340459	1.94108867243504	1.978443717734	2.01973501170121	1.98751538002315	1.82218068819177	2.8624808159934	1.98834213633956	2.01749629553237	2.0621292295304	2.01889520216949	2.01344494534016	2.02562346807408	1.96477760872618	1.9935862519352	2.00676531120607	1.94284647822081	1.97749206423957	2.01260775122961	1.97173548801369	2.08112846673911	2.04070270845815	2.00050748203392	1.97762913829503	2.02436021246878	2.93541813930427	1.83359104729665	2.9074734638729	2.01274725940337	1.93745932726996	2.00176401236331	2.05290380111325	2.02183606420916	1.96832168946318
1	217315246	217315246	1.97050583899616	2.00314384530088	2.04197616222361	2.89902148307927	1.66074980654603	2.72779409194492	1.95920182714964	2.01833552315417	1.97077902804506	1.84724075100716	2.00717446815027	1.99192872295001	2.03632244348535	1.99829822340459	1.94108867243504	1.978443717734	2.01973501170121	1.98751538002315	1.82218068819177	2.8624808159934	1.98834213633956	2.01749629553237	2.0621292295304	2.01889520216949	2.01344494534016	2.02562346807408	1.96477760872618	1.9935862519352	2.00676531120607	1.94284647822081	1.97749206423957	2.01260775122961	1.97173548801369	2.08112846673911	2.04070270845815	2.00050748203392	1.97762913829503	2.02436021246878	2.93541813930427	1.83359104729665	2.9074734638729	2.01274725940337	1.93745932726996	2.00176401236331	2.05290380111325	2.02183606420916	1.96832168946318
1	217851577	217851577	1.97050583899616	2.00314384530088	2.04197616222361	2.89902148307927	1.66074980654603	2.72779409194492	1.95920182714964	2.01833552315417	1.97077902804506	1.84724075100716	2.00717446815027	1.99192872295001	2.03632244348535	1.99829822340459	1.94108867243504	1.978443717734	2.01973501170121	1.98751538002315	1.82218068819177	2.8624808159934	1.98834213633956	2.01749629553237	2.0621292295304	2.01889520216949	2.01344494534016	2.02562346807408	1.96477760872618	1.9935862519352	2.00676531120607	1.94284647822081	1.97749206423957	2.01260775122961	1.97173548801369	2.08112846673911	2.04070270845815	2.00050748203392	1.97762913829503	2.02436021246878	2.93541813930427	1.83359104729665	2.9074734638729	2.01274725940337	1.93745932726996	2.00176401236331	2.05290380111325	2.02183606420916	1.96832168946318
1	218390083	218390083	1.97050583899616	2.00314384530088	2.04197616222361	2.89902148307927	1.66074980654603	2.72779409194492	1.95920182714964	2.01833552315417	1.97077902804506	1.84724075100716	2.00717446815027	1.99192872295001	2.03632244348535	1.99829822340459	1.94108867243504	1.978443717734	2.01973501170121	1.98751538002315	1.82218068819177	2.8624808159934	1.98834213633956	2.01749629553237	2.0621292295304	2.01889520216949	2.01344494534016	2.02562346807408	1.96477760872618	1.9935862519352	2.00676531120607	1.94284647822081	1.97749206423957	2.01260775122961	1.97173548801369	2.08112846673911	2.04070270845815	2.00050748203392	1.97762913829503	2.02436021246878	2.93541813930427	1.83359104729665	2.9074734638729	2.01274725940337	1.93745932726996	2.00176401236331	2.05290380111325	2.02183606420916	1.96832168946318
1	218933669	218933669	1.97050583899616	2.00314384530088	2.04197616222361	2.89902148307927	1.66074980654603	2.72779409194492	1.95920182714964	2.01833552315417	1.97077902804506	1.84724075100716	2.00717446815027	1.99192872295001	2.03632244348535	1.99829822340459	1.94108867243504	1.978443717734	2.01973501170121	1.98751538002315	1.82218068819177	2.8624808159934	1.98834213633956	2.01749629553237	2.0621292295304	2.01889520216949	2.01344494534016	2.02562346807408	1.96477760872618	1.9935862519352	2.00676531120607	1.94284647822081	1.97749206423957	2.01260775122961	1.97173548801369	2.08112846673911	2.04070270845815	2.00050748203392	1.97762913829503	2.02436021246878	2.93541813930427	1.83359104729665	2.9074734638729	2.01274725940337	1.93745932726996	2.00176401236331	2.05290380111325	2.02183606420916	1.96832168946318
1	219457932	219457932	1.97050583899616	2.00314384530088	2.04197616222361	2.89902148307927	1.66074980654603	2.72779409194492	1.95920182714964	2.01833552315417	1.97077902804506	1.84724075100716	2.00717446815027	1.99192872295001	2.03632244348535	1.99829822340459	1.94108867243504	1.978443717734	2.01973501170121	1.98751538002315	1.82218068819177	2.8624808159934	1.98834213633956	2.01749629553237	2.0621292295304	2.01889520216949	2.01344494534016	2.02562346807408	1.96477760872618	1.9935862519352	2.00676531120607	1.94284647822081	1.97749206423957	2.01260775122961	1.97173548801369	2.08112846673911	2.04070270845815	2.00050748203392	1.97762913829503	2.02436021246878	2.93541813930427	1.83359104729665	2.9074734638729	2.01274725940337	1.93745932726996	2.00176401236331	2.05290380111325	2.02183606420916	1.96832168946318
1	220007585	220007585	1.97050583899616	2.00314384530088	2.04197616222361	2.89902148307927	1.66074980654603	2.72779409194492	1.95920182714964	2.01833552315417	1.97077902804506	1.84724075100716	2.00717446815027	1.99192872295001	2.03632244348535	1.99829822340459	1.94108867243504	1.978443717734	2.01973501170121	1.98751538002315	1.82218068819177	2.8624808159934	1.98834213633956	2.01749629553237	2.0621292295304	2.01889520216949	2.01344494534016	2.02562346807408	1.96477760872618	1.9935862519352	2.00676531120607	1.94284647822081	1.97749206423957	2.01260775122961	1.97173548801369	2.08112846673911	2.04070270845815	2.00050748203392	1.97762913829503	2.02436021246878	2.93541813930427	1.83359104729665	2.9074734638729	2.01274725940337	1.93745932726996	2.00176401236331	2.05290380111325	2.02183606420916	1.96832168946318
1	220582350	220582350	1.97050583899616	2.00314384530088	2.04197616222361	2.89902148307927	1.66074980654603	2.72779409194492	1.95920182714964	2.01833552315417	1.97077902804506	1.09033533339224	2.00717446815027	1.99192872295001	2.03632244348535	1.99829822340459	1.94108867243504	1.978443717734	2.01973501170121	1.98751538002315	1.82218068819177	2.8624808159934	1.98834213633956	2.01749629553237	2.0621292295304	2.01889520216949	2.01344494534016	2.02562346807408	1.96477760872618	1.9935862519352	2.00676531120607	1.94284647822081	1.97749206423957	2.01260775122961	1.97173548801369	2.08112846673911	2.04070270845815	2.00050748203392	1.97762913829503	2.02436021246878	2.93541813930427	1.83359104729665	2.9074734638729	2.01274725940337	1.93745932726996	2.00176401236331	2.05290380111325	2.02183606420916	1.96832168946318
1	221125133	221125133	1.97050583899616	2.00314384530088	2.04197616222361	2.89902148307927	1.66074980654603	2.72779409194492	1.95920182714964	2.01833552315417	1.97077902804506	1.09033533339224	2.00717446815027	1.99192872295001	2.03632244348535	1.99829822340459	1.94108867243504	1.978443717734	2.01973501170121	1.98751538002315	1.82218068819177	2.8624808159934	1.98834213633956	2.01749629553237	2.0621292295304	2.01889520216949	2.01344494534016	2.02562346807408	1.96477760872618	1.9935862519352	2.00676531120607	1.94284647822081	1.97749206423957	2.01260775122961	1.97173548801369	2.08112846673911	2.04070270845815	2.00050748203392	1.97762913829503	2.02436021246878	2.93541813930427	1.83359104729665	2.9074734638729	2.01274725940337	1.93745932726996	2.00176401236331	2.05290380111325	2.02183606420916	1.96832168946318
1	221665670	221665670	1.97050583899616	2.00314384530088	2.04197616222361	2.89902148307927	1.66074980654603	2.72779409194492	1.95920182714964	2.01833552315417	1.97077902804506	1.09033533339224	2.00717446815027	1.99192872295001	2.03632244348535	1.99829822340459	1.94108867243504	1.978443717734	2.01973501170121	1.98751538002315	1.82218068819177	2.8624808159934	1.98834213633956	2.01749629553237	2.0621292295304	2.01889520216949	2.01344494534016	2.02562346807408	1.96477760872618	1.9935862519352	2.00676531120607	1.94284647822081	1.97749206423957	2.01260775122961	1.97173548801369	2.08112846673911	2.04070270845815	2.00050748203392	1.97762913829503	2.02436021246878	2.93541813930427	1.83359104729665	2.9074734638729	2.01274725940337	1.93745932726996	2.00176401236331	2.05290380111325	2.02183606420916	1.96832168946318
1	222196518	222196518	1.97050583899616	2.00314384530088	2.04197616222361	2.89902148307927	1.66074980654603	2.72779409194492	1.95920182714964	2.01833552315417	1.97077902804506	1.09033533339224	2.00717446815027	1.99192872295001	2.03632244348535	1.99829822340459	1.94108867243504	1.978443717734	2.01973501170121	1.98751538002315	1.82218068819177	2.8624808159934	1.98834213633956	2.01749629553237	2.0621292295304	2.01889520216949	2.01344494534016	2.02562346807408	1.96477760872618	1.9935862519352	2.00676531120607	1.94284647822081	1.97749206423957	2.01260775122961	1.97173548801369	2.08112846673911	2.04070270845815	2.00050748203392	1.97762913829503	2.02436021246878	2.93541813930427	1.83359104729665	2.9074734638729	2.01274725940337	1.93745932726996	2.00176401236331	2.05290380111325	2.02183606420916	1.96832168946318
1	222780181	222780181	1.97050583899616	2.00314384530088	2.04197616222361	2.89902148307927	1.66074980654603	2.72779409194492	1.95920182714964	2.01833552315417	1.97077902804506	1.09033533339224	2.00717446815027	1.99192872295001	2.03632244348535	1.99829822340459	1.94108867243504	1.978443717734	2.01973501170121	1.98751538002315	1.82218068819177	2.8624808159934	1.98834213633956	2.01749629553237	2.0621292295304	2.01889520216949	2.01344494534016	2.02562346807408	1.96477760872618	1.9935862519352	2.00676531120607	1.94284647822081	1.97749206423957	2.01260775122961	1.97173548801369	2.08112846673911	2.04070270845815	2.00050748203392	1.97762913829503	2.02436021246878	2.93541813930427	1.83359104729665	2.9074734638729	2.01274725940337	1.93745932726996	2.00176401236331	2.05290380111325	2.02183606420916	1.96832168946318
1	223333671	223333671	1.97050583899616	2.00314384530088	2.04197616222361	2.89902148307927	1.66074980654603	2.72779409194492	1.95920182714964	2.01833552315417	1.97077902804506	1.09033533339224	2.00717446815027	1.99192872295001	2.03632244348535	1.99829822340459	1.94108867243504	1.978443717734	2.01973501170121	1.98751538002315	1.82218068819177	2.8624808159934	1.98834213633956	2.01749629553237	2.0621292295304	2.01889520216949	2.01344494534016	2.02562346807408	1.96477760872618	1.9935862519352	2.00676531120607	1.94284647822081	1.97749206423957	2.01260775122961	1.97173548801369	2.08112846673911	2.04070270845815	2.00050748203392	1.97762913829503	2.02436021246878	2.93541813930427	1.83359104729665	2.9074734638729	2.01274725940337	1.93745932726996	2.00176401236331	2.05290380111325	2.02183606420916	1.96832168946318
1	223962622	223962622	1.97050583899616	2.00314384530088	2.04197616222361	2.89902148307927	2.80351103092706	2.72779409194492	1.95920182714964	2.01833552315417	1.97077902804506	1.09033533339224	2.00717446815027	1.99192872295001	2.03632244348535	1.99829822340459	1.94108867243504	1.978443717734	2.01973501170121	1.98751538002315	1.82218068819177	2.8624808159934	1.98834213633956	2.01749629553237	2.0621292295304	2.01889520216949	2.01344494534016	2.02562346807408	1.96477760872618	1.9935862519352	2.00676531120607	1.94284647822081	1.97749206423957	2.01260775122961	1.97173548801369	2.08112846673911	2.04070270845815	2.00050748203392	1.97762913829503	2.02436021246878	2.93541813930427	1.83359104729665	2.9074734638729	2.01274725940337	1.93745932726996	2.00176401236331	2.05290380111325	2.02183606420916	1.96832168946318
1	224669215	224669215	1.45283012658546	2.00314384530088	2.04197616222361	2.89902148307927	2.80351103092706	2.72779409194492	1.95920182714964	2.01833552315417	1.97077902804506	1.09033533339224	2.00717446815027	1.99192872295001	2.03632244348535	1.99829822340459	1.94108867243504	1.978443717734	2.01973501170121	1.98751538002315	1.82218068819177	2.8624808159934	1.98834213633956	2.01749629553237	2.0621292295304	2.01889520216949	2.01344494534016	2.02562346807408	1.96477760872618	1.9935862519352	2.00676531120607	1.94284647822081	1.97749206423957	2.01260775122961	1.97173548801369	2.08112846673911	2.04070270845815	2.00050748203392	1.97762913829503	2.02436021246878	2.93541813930427	1.83359104729665	2.9074734638729	2.01274725940337	1.93745932726996	2.00176401236331	2.05290380111325	2.02183606420916	1.96832168946318
1	225218729	225218729	1.45283012658546	2.00314384530088	2.04197616222361	2.89902148307927	2.80351103092706	2.72779409194492	1.95920182714964	2.01833552315417	1.97077902804506	1.97256372074209	2.00717446815027	1.99192872295001	2.03632244348535	1.99829822340459	1.94108867243504	1.978443717734	2.01973501170121	1.98751538002315	1.82218068819177	2.8624808159934	1.98834213633956	2.01749629553237	2.0621292295304	2.01889520216949	2.01344494534016	2.02562346807408	1.96477760872618	1.9935862519352	2.00676531120607	1.94284647822081	1.97749206423957	2.01260775122961	1.97173548801369	2.08112846673911	2.04070270845815	2.00050748203392	1.97762913829503	2.02436021246878	2.93541813930427	1.83359104729665	2.9074734638729	2.01274725940337	1.93745932726996	2.00176401236331	2.05290380111325	2.02183606420916	1.96832168946318
1	225798513	225798513	1.45283012658546	2.00314384530088	2.04197616222361	2.89902148307927	2.80351103092706	2.72779409194492	1.95920182714964	2.01833552315417	1.97077902804506	1.97256372074209	2.00717446815027	1.99192872295001	2.03632244348535	1.99829822340459	1.94108867243504	1.6175725270333	2.01973501170121	1.98751538002315	1.82218068819177	2.8624808159934	1.98834213633956	2.01749629553237	2.0621292295304	2.01889520216949	2.01344494534016	2.02562346807408	1.96477760872618	1.9935862519352	2.00676531120607	1.94284647822081	1.97749206423957	2.01260775122961	1.97173548801369	2.08112846673911	2.04070270845815	2.00050748203392	1.97762913829503	2.02436021246878	2.93541813930427	1.83359104729665	2.9074734638729	2.01274725940337	1.93745932726996	2.00176401236331	2.05290380111325	2.02183606420916	1.96832168946318
1	226389464	226389464	1.45283012658546	2.00314384530088	2.04197616222361	2.89902148307927	2.80351103092706	2.72779409194492	1.95920182714964	2.01833552315417	1.97077902804506	1.97256372074209	2.00717446815027	1.99192872295001	2.03632244348535	1.99829822340459	1.94108867243504	1.6175725270333	2.01973501170121	1.98751538002315	1.82218068819177	2.8624808159934	1.98834213633956	2.01749629553237	2.0621292295304	2.01889520216949	2.01344494534016	2.02562346807408	1.96477760872618	1.9935862519352	2.00676531120607	1.94284647822081	1.97749206423957	2.01260775122961	1.97173548801369	2.08112846673911	2.04070270845815	2.00050748203392	1.97762913829503	2.02436021246878	2.93541813930427	1.83359104729665	2.9074734638729	2.01274725940337	1.93745932726996	2.00176401236331	2.05290380111325	2.02183606420916	1.96832168946318
1	226936983	226936983	1.45283012658546	2.00314384530088	2.04197616222361	2.89902148307927	2.80351103092706	2.72779409194492	1.95920182714964	2.01833552315417	1.97077902804506	1.97256372074209	2.00717446815027	1.99192872295001	2.03632244348535	1.99829822340459	1.94108867243504	1.6175725270333	2.01973501170121	1.98751538002315	1.82218068819177	2.8624808159934	1.98834213633956	2.01749629553237	2.0621292295304	2.01889520216949	2.01344494534016	2.02562346807408	1.96477760872618	1.9935862519352	2.00676531120607	1.94284647822081	1.97749206423957	2.01260775122961	1.97173548801369	2.08112846673911	2.04070270845815	2.00050748203392	1.97762913829503	2.02436021246878	2.93541813930427	1.83359104729665	2.9074734638729	2.01274725940337	1.93745932726996	2.00176401236331	2.05290380111325	2.02183606420916	1.96832168946318
1	227492636	227492636	1.45283012658546	2.00314384530088	2.04197616222361	2.89902148307927	1.73969542043097	2.72779409194492	1.95920182714964	2.01833552315417	1.97077902804506	1.97256372074209	2.00717446815027	1.99192872295001	2.03632244348535	1.99829822340459	1.94108867243504	1.6175725270333	2.01973501170121	1.98751538002315	1.82218068819177	2.8624808159934	1.98834213633956	2.01749629553237	2.0621292295304	2.01889520216949	2.01344494534016	2.02562346807408	1.96477760872618	1.9935862519352	2.00676531120607	1.94284647822081	1.97749206423957	2.01260775122961	1.97173548801369	2.08112846673911	2.04070270845815	2.00050748203392	1.97762913829503	2.02436021246878	2.93541813930427	1.83359104729665	2.9074734638729	2.01274725940337	1.93745932726996	2.00176401236331	2.05290380111325	2.02183606420916	1.96832168946318
1	228074772	228074772	1.45283012658546	2.00314384530088	2.04197616222361	2.89902148307927	1.73969542043097	2.72779409194492	1.95920182714964	2.01833552315417	1.97077902804506	1.97256372074209	2.00717446815027	1.99192872295001	2.03632244348535	1.99829822340459	1.94108867243504	1.6175725270333	2.01973501170121	1.98751538002315	1.82218068819177	2.8624808159934	1.98834213633956	2.01749629553237	2.0621292295304	2.01889520216949	2.01344494534016	2.02562346807408	1.96477760872618	1.9935862519352	2.00676531120607	1.94284647822081	1.97749206423957	2.01260775122961	1.97173548801369	2.08112846673911	2.04070270845815	2.00050748203392	1.97762913829503	2.02436021246878	2.93541813930427	1.83359104729665	2.9074734638729	2.01274725940337	1.93745932726996	2.00176401236331	2.05290380111325	2.02183606420916	1.96832168946318
1	228616664	228616664	1.45283012658546	2.00314384530088	2.04197616222361	2.89902148307927	1.73969542043097	2.72779409194492	1.95920182714964	2.01833552315417	1.97077902804506	1.97256372074209	2.00717446815027	1.99192872295001	2.03632244348535	1.99829822340459	1.94108867243504	1.6175725270333	2.01973501170121	1.98751538002315	1.82218068819177	2.8624808159934	1.98834213633956	2.01749629553237	2.0621292295304	2.01889520216949	2.01344494534016	2.02562346807408	1.96477760872618	1.9935862519352	2.00676531120607	1.94284647822081	1.97749206423957	2.01260775122961	1.97173548801369	2.08112846673911	2.04070270845815	2.00050748203392	1.97762913829503	2.02436021246878	2.93541813930427	1.83359104729665	2.9074734638729	2.01274725940337	1.93745932726996	2.00176401236331	2.05290380111325	2.02183606420916	1.96832168946318
1	229205320	229205320	0.873128576059499	2.00314384530088	2.04197616222361	2.89902148307927	1.73969542043097	2.72779409194492	1.95920182714964	2.01833552315417	1.97077902804506	1.97256372074209	2.00717446815027	1.99192872295001	2.03632244348535	1.99829822340459	1.94108867243504	1.6175725270333	2.01973501170121	1.98751538002315	1.82218068819177	2.8624808159934	1.98834213633956	2.01749629553237	2.0621292295304	2.01889520216949	2.01344494534016	2.02562346807408	1.96477760872618	1.9935862519352	2.00676531120607	1.94284647822081	1.97749206423957	2.01260775122961	1.97173548801369	2.08112846673911	2.04070270845815	2.00050748203392	1.97762913829503	2.02436021246878	2.93541813930427	1.83359104729665	2.9074734638729	2.01274725940337	1.93745932726996	2.00176401236331	2.05290380111325	2.02183606420916	1.96832168946318
1	229760926	229760926	0.873128576059499	2.00314384530088	2.04197616222361	2.89902148307927	1.73969542043097	2.72779409194492	1.95920182714964	2.01833552315417	1.97077902804506	1.97256372074209	2.00717446815027	1.99192872295001	2.03632244348535	1.99829822340459	1.94108867243504	1.6175725270333	2.01973501170121	1.98751538002315	1.82218068819177	2.8624808159934	1.98834213633956	2.01749629553237	2.0621292295304	2.01889520216949	2.01344494534016	2.02562346807408	1.96477760872618	1.9935862519352	2.00676531120607	1.94284647822081	1.97749206423957	2.01260775122961	1.97173548801369	2.08112846673911	2.04070270845815	2.00050748203392	1.97762913829503	2.02436021246878	2.93541813930427	1.83359104729665	2.9074734638729	2.01274725940337	1.93745932726996	2.00176401236331	2.05290380111325	2.02183606420916	1.96832168946318
1	230291982	230291982	0.873128576059499	2.00314384530088	2.04197616222361	2.89902148307927	1.73969542043097	2.72779409194492	1.95920182714964	2.01833552315417	1.97077902804506	1.97256372074209	2.00717446815027	1.99192872295001	2.03632244348535	1.99829822340459	1.94108867243504	1.6175725270333	2.01973501170121	1.98751538002315	1.82218068819177	2.8624808159934	1.98834213633956	2.01749629553237	2.0621292295304	2.01889520216949	2.01344494534016	2.02562346807408	1.96477760872618	1.9935862519352	2.00676531120607	1.94284647822081	1.97749206423957	2.01260775122961	1.97173548801369	2.08112846673911	2.04070270845815	2.00050748203392	1.97762913829503	2.02436021246878	2.93541813930427	1.83359104729665	2.9074734638729	2.01274725940337	1.93745932726996	2.00176401236331	2.05290380111325	2.02183606420916	1.96832168946318
1	230833226	230833226	0.873128576059499	2.00314384530088	2.04197616222361	2.89902148307927	1.73969542043097	2.72779409194492	1.95920182714964	2.01833552315417	1.97077902804506	1.97256372074209	2.00717446815027	1.99192872295001	2.03632244348535	1.99829822340459	1.94108867243504	1.6175725270333	2.01973501170121	1.98751538002315	1.82218068819177	2.8624808159934	1.98834213633956	2.01749629553237	2.0621292295304	2.01889520216949	2.01344494534016	2.02562346807408	1.96477760872618	1.9935862519352	2.00676531120607	1.94284647822081	1.97749206423957	2.01260775122961	1.97173548801369	2.08112846673911	2.04070270845815	2.00050748203392	1.97762913829503	2.02436021246878	2.93541813930427	1.83359104729665	2.9074734638729	2.01274725940337	1.93745932726996	2.00176401236331	2.05290380111325	2.02183606420916	1.96832168946318
1	231371288	231371288	0.873128576059499	2.00314384530088	2.04197616222361	2.89902148307927	1.73969542043097	2.72779409194492	1.95920182714964	2.01833552315417	1.97077902804506	1.97256372074209	2.00717446815027	1.99192872295001	2.03632244348535	1.99829822340459	1.94108867243504	1.6175725270333	2.01973501170121	1.98751538002315	1.82218068819177	2.8624808159934	1.98834213633956	2.01749629553237	2.0621292295304	2.01889520216949	2.01344494534016	2.02562346807408	1.96477760872618	1.9935862519352	2.00676531120607	1.94284647822081	1.97749206423957	2.01260775122961	1.97173548801369	2.08112846673911	2.04070270845815	2.00050748203392	1.97762913829503	2.02436021246878	2.93541813930427	1.83359104729665	2.9074734638729	2.01274725940337	1.93745932726996	2.00176401236331	2.05290380111325	2.02183606420916	1.96832168946318
1	231929655	231929655	0.873128576059499	2.00314384530088	2.04197616222361	2.89902148307927	1.73969542043097	2.72779409194492	1.95920182714964	2.01833552315417	1.97077902804506	1.97256372074209	2.00717446815027	1.99192872295001	2.03632244348535	1.99829822340459	1.94108867243504	1.6175725270333	2.01973501170121	1.98751538002315	1.82218068819177	2.8624808159934	1.98834213633956	2.01749629553237	2.0621292295304	2.01889520216949	2.01344494534016	2.02562346807408	1.96477760872618	1.9935862519352	2.00676531120607	1.94284647822081	1.97749206423957	2.01260775122961	1.97173548801369	2.08112846673911	2.04070270845815	2.00050748203392	1.97762913829503	2.02436021246878	2.93541813930427	1.83359104729665	2.9074734638729	2.01274725940337	1.93745932726996	2.00176401236331	2.05290380111325	2.02183606420916	1.96832168946318
1	232482890	232482890	1.96818526052855	2.00314384530088	2.04197616222361	2.89902148307927	1.73969542043097	2.72779409194492	1.95920182714964	2.01833552315417	1.97077902804506	1.97256372074209	2.00717446815027	1.99192872295001	2.03632244348535	1.99829822340459	1.94108867243504	1.6175725270333	2.01973501170121	1.98751538002315	1.82218068819177	2.8624808159934	1.98834213633956	2.01749629553237	2.0621292295304	2.01889520216949	2.01344494534016	2.02562346807408	1.96477760872618	1.9935862519352	2.00676531120607	1.94284647822081	1.97749206423957	2.01260775122961	1.97173548801369	2.08112846673911	2.04070270845815	2.00050748203392	1.97762913829503	2.02436021246878	2.93541813930427	1.83359104729665	2.9074734638729	2.01274725940337	1.93745932726996	2.00176401236331	2.05290380111325	2.02183606420916	1.96832168946318
1	233012405	233012405	1.96818526052855	2.00314384530088	2.04197616222361	2.89902148307927	1.73969542043097	2.72779409194492	1.95920182714964	2.01833552315417	1.97077902804506	1.97256372074209	2.00717446815027	1.99192872295001	2.03632244348535	1.99829822340459	1.94108867243504	1.6175725270333	2.01973501170121	1.98751538002315	1.82218068819177	2.8624808159934	1.98834213633956	2.01749629553237	2.0621292295304	2.01889520216949	2.01344494534016	2.02562346807408	1.96477760872618	1.9935862519352	2.00676531120607	1.94284647822081	1.97749206423957	2.01260775122961	1.97173548801369	2.08112846673911	2.04070270845815	2.00050748203392	1.97762913829503	2.02436021246878	2.93541813930427	1.83359104729665	2.9074734638729	2.01274725940337	1.93745932726996	2.00176401236331	2.05290380111325	2.02183606420916	1.96832168946318
1	233545900	233545900	1.96818526052855	2.00314384530088	2.04197616222361	2.89902148307927	1.73969542043097	2.72779409194492	1.95920182714964	2.01833552315417	1.97077902804506	1.97256372074209	2.00717446815027	1.99192872295001	2.03632244348535	1.99829822340459	1.94108867243504	1.6175725270333	2.01973501170121	1.98751538002315	1.82218068819177	2.8624808159934	1.98834213633956	2.01749629553237	2.0621292295304	2.01889520216949	2.01344494534016	2.02562346807408	1.96477760872618	1.9935862519352	2.00676531120607	1.94284647822081	1.97749206423957	2.01260775122961	1.97173548801369	2.08112846673911	2.04070270845815	2.00050748203392	1.97762913829503	2.02436021246878	2.93541813930427	1.83359104729665	2.9074734638729	2.01274725940337	1.93745932726996	2.00176401236331	2.05290380111325	2.02183606420916	1.96832168946318
1	234092162	234092162	1.96818526052855	2.00314384530088	2.04197616222361	2.89902148307927	1.73969542043097	2.72779409194492	1.95920182714964	2.01833552315417	1.97077902804506	1.97256372074209	2.00717446815027	1.99192872295001	2.03632244348535	1.99829822340459	1.94108867243504	1.9942382158033	2.01973501170121	1.98751538002315	1.82218068819177	2.8624808159934	1.98834213633956	2.01749629553237	2.0621292295304	2.01889520216949	2.01344494534016	2.02562346807408	1.96477760872618	1.9935862519352	2.00676531120607	1.94284647822081	1.97749206423957	2.01260775122961	1.97173548801369	2.08112846673911	2.04070270845815	2.00050748203392	1.97762913829503	2.02436021246878	2.93541813930427	1.83359104729665	2.9074734638729	2.01274725940337	1.93745932726996	2.00176401236331	2.05290380111325	2.02183606420916	1.96832168946318
1	234635499	234635499	1.96818526052855	2.00314384530088	2.04197616222361	2.89902148307927	1.73969542043097	2.72779409194492	1.95920182714964	2.01833552315417	1.97077902804506	1.97256372074209	2.00717446815027	1.99192872295001	2.03632244348535	1.99829822340459	1.94108867243504	1.9942382158033	2.01973501170121	1.98751538002315	1.82218068819177	2.8624808159934	1.98834213633956	2.01749629553237	2.0621292295304	2.01889520216949	2.01344494534016	2.02562346807408	1.96477760872618	1.9935862519352	2.00676531120607	1.94284647822081	1.97749206423957	2.01260775122961	1.97173548801369	2.08112846673911	2.04070270845815	2.00050748203392	1.97762913829503	2.02436021246878	2.93541813930427	1.83359104729665	2.9074734638729	2.01274725940337	1.93745932726996	2.00176401236331	2.05290380111325	2.02183606420916	1.96832168946318
1	235250394	235250394	1.96818526052855	2.00314384530088	2.04197616222361	2.89902148307927	1.73969542043097	2.72779409194492	1.95920182714964	2.01833552315417	1.97077902804506	1.97256372074209	2.00717446815027	1.99192872295001	2.03632244348535	1.99829822340459	1.94108867243504	1.9942382158033	2.01973501170121	1.98751538002315	1.82218068819177	2.8624808159934	1.98834213633956	2.01749629553237	2.0621292295304	2.01889520216949	1.54827959647669	2.02562346807408	1.96477760872618	1.9935862519352	2.00676531120607	1.94284647822081	1.97749206423957	2.01260775122961	1.97173548801369	2.08112846673911	2.04070270845815	2.00050748203392	1.97762913829503	2.02436021246878	2.93541813930427	1.83359104729665	2.9074734638729	2.01274725940337	1.93745932726996	2.00176401236331	2.05290380111325	2.02183606420916	1.96832168946318
1	235843116	235843116	1.96818526052855	2.00314384530088	2.04197616222361	2.89902148307927	1.73969542043097	2.72779409194492	1.95920182714964	2.01833552315417	1.97077902804506	1.97256372074209	2.00717446815027	1.99192872295001	2.03632244348535	1.99829822340459	1.94108867243504	1.9942382158033	2.01973501170121	1.98751538002315	1.82218068819177	2.8624808159934	1.98834213633956	2.01749629553237	2.0621292295304	2.01889520216949	1.54827959647669	2.02562346807408	1.96477760872618	1.9935862519352	2.00676531120607	1.94284647822081	1.97749206423957	2.01260775122961	1.97173548801369	2.08112846673911	2.04070270845815	2.00050748203392	1.97762913829503	2.02436021246878	2.93541813930427	1.83359104729665	2.9074734638729	2.01274725940337	1.93745932726996	2.00176401236331	2.05290380111325	2.69408526147852	1.96832168946318
1	236407048	236407048	1.96818526052855	2.00314384530088	2.04197616222361	2.89902148307927	1.73969542043097	2.72779409194492	1.95920182714964	2.01833552315417	1.97077902804506	1.97256372074209	2.00717446815027	1.99192872295001	2.03632244348535	1.99829822340459	1.94108867243504	1.9942382158033	2.01973501170121	1.98751538002315	1.82218068819177	2.8624808159934	1.98834213633956	2.01749629553237	2.0621292295304	2.01889520216949	1.54827959647669	2.02562346807408	1.96477760872618	1.9935862519352	2.00676531120607	1.94284647822081	1.97749206423957	2.01260775122961	1.97173548801369	2.08112846673911	2.04070270845815	2.00050748203392	1.97762913829503	2.02436021246878	2.93541813930427	1.83359104729665	2.9074734638729	2.01274725940337	1.93745932726996	2.00176401236331	2.05290380111325	2.69408526147852	1.96832168946318
1	236972099	236972099	1.96818526052855	2.00314384530088	2.04197616222361	2.89902148307927	1.73969542043097	2.72779409194492	1.95920182714964	2.01833552315417	1.97077902804506	1.97256372074209	2.00717446815027	1.99192872295001	2.03632244348535	1.99829822340459	1.94108867243504	1.9942382158033	2.01973501170121	1.98751538002315	1.82218068819177	2.8624808159934	1.98834213633956	2.01749629553237	2.0621292295304	2.01889520216949	1.54827959647669	2.02562346807408	1.96477760872618	1.9935862519352	2.00676531120607	1.94284647822081	1.97749206423957	2.01260775122961	1.97173548801369	2.08112846673911	2.04070270845815	2.00050748203392	1.97762913829503	2.02436021246878	2.93541813930427	1.83359104729665	2.9074734638729	2.01274725940337	1.93745932726996	2.00176401236331	2.05290380111325	2.69408526147852	1.96832168946318
1	237523729	237523729	1.96818526052855	2.00314384530088	2.04197616222361	2.89902148307927	1.73969542043097	2.72779409194492	1.95920182714964	2.01833552315417	1.97077902804506	1.97256372074209	2.00717446815027	1.99192872295001	2.03632244348535	1.99829822340459	1.94108867243504	1.9942382158033	2.01973501170121	1.98751538002315	1.82218068819177	2.8624808159934	1.98834213633956	2.01749629553237	2.0621292295304	2.01889520216949	1.54827959647669	2.02562346807408	1.96477760872618	1.9935862519352	2.00676531120607	1.94284647822081	1.97749206423957	2.01260775122961	1.97173548801369	2.08112846673911	2.04070270845815	2.00050748203392	1.97762913829503	2.02436021246878	2.93541813930427	1.83359104729665	2.9074734638729	2.01274725940337	1.93745932726996	2.00176401236331	2.05290380111325	2.69408526147852	1.96832168946318
1	238061575	238061575	1.96818526052855	2.00314384530088	2.04197616222361	2.89902148307927	1.73969542043097	2.72779409194492	1.95920182714964	2.01833552315417	1.97077902804506	1.97256372074209	2.00717446815027	1.99192872295001	2.03632244348535	1.99829822340459	1.94108867243504	1.9942382158033	2.01973501170121	1.98751538002315	1.82218068819177	2.8624808159934	1.98834213633956	2.01749629553237	2.0621292295304	2.01889520216949	1.54827959647669	2.02562346807408	1.96477760872618	1.9935862519352	2.00676531120607	1.94284647822081	1.97749206423957	2.01260775122961	1.97173548801369	2.08112846673911	2.04070270845815	2.00050748203392	1.97762913829503	2.02436021246878	2.93541813930427	1.83359104729665	2.9074734638729	2.01274725940337	1.93745932726996	2.00176401236331	2.05290380111325	2.69408526147852	1.96832168946318
1	238606392	238606392	1.96818526052855	2.00314384530088	2.04197616222361	2.89902148307927	1.73969542043097	2.72779409194492	1.95920182714964	2.01833552315417	1.97077902804506	1.97256372074209	2.00717446815027	1.99192872295001	2.03632244348535	1.99829822340459	1.94108867243504	1.9942382158033	2.01973501170121	1.98751538002315	1.82218068819177	2.8624808159934	1.98834213633956	2.01749629553237	2.0621292295304	2.01889520216949	1.54827959647669	2.02562346807408	1.96477760872618	1.9935862519352	2.00676531120607	1.94284647822081	1.97749206423957	2.01260775122961	1.97173548801369	2.08112846673911	2.04070270845815	2.00050748203392	1.97762913829503	2.02436021246878	2.93541813930427	1.83359104729665	2.9074734638729	2.01274725940337	1.93745932726996	2.00176401236331	2.05290380111325	2.69408526147852	1.96832168946318
1	239142946	239142946	1.96818526052855	2.00314384530088	2.04197616222361	2.89902148307927	1.73969542043097	2.72779409194492	1.95920182714964	2.01833552315417	1.97077902804506	1.97256372074209	2.00717446815027	1.99192872295001	2.03632244348535	1.99829822340459	1.94108867243504	1.9942382158033	2.01973501170121	1.98751538002315	1.82218068819177	2.8624808159934	1.98834213633956	2.01749629553237	2.0621292295304	2.01889520216949	1.54827959647669	2.02562346807408	1.96477760872618	1.9935862519352	2.00676531120607	1.94284647822081	1.97749206423957	2.01260775122961	1.97173548801369	2.08112846673911	2.04070270845815	2.00050748203392	1.97762913829503	2.02436021246878	2.93541813930427	1.83359104729665	2.9074734638729	2.01274725940337	1.93745932726996	2.00176401236331	2.05290380111325	2.69408526147852	1.96832168946318
1	239674169	239674169	1.96818526052855	2.00314384530088	2.04197616222361	2.89902148307927	1.73969542043097	2.72779409194492	1.95920182714964	2.01833552315417	1.97077902804506	1.97256372074209	2.00717446815027	1.99192872295001	2.03632244348535	1.99829822340459	1.94108867243504	1.9942382158033	2.01973501170121	1.98751538002315	1.82218068819177	2.8624808159934	1.98834213633956	2.01749629553237	2.0621292295304	2.01889520216949	1.54827959647669	2.02562346807408	1.96477760872618	1.9935862519352	2.00676531120607	1.94284647822081	1.97749206423957	2.01260775122961	1.97173548801369	2.08112846673911	2.04070270845815	2.00050748203392	1.97762913829503	2.02436021246878	2.93541813930427	1.83359104729665	2.9074734638729	2.01274725940337	1.93745932726996	2.00176401236331	2.05290380111325	2.69408526147852	1.96832168946318
1	240212004	240212004	1.96818526052855	2.00314384530088	2.04197616222361	2.89902148307927	1.73969542043097	1.9366117412776	1.95920182714964	2.01833552315417	1.97077902804506	1.97256372074209	2.00717446815027	1.99192872295001	2.03632244348535	1.99829822340459	1.94108867243504	1.9942382158033	2.01973501170121	1.98751538002315	1.82218068819177	2.8624808159934	1.98834213633956	2.01749629553237	2.0621292295304	2.01889520216949	2.01749629553237	2.02562346807408	1.96477760872618	1.9935862519352	2.00676531120607	1.94284647822081	1.97749206423957	2.01260775122961	1.97173548801369	2.08112846673911	2.04070270845815	2.00050748203392	1.97762913829503	2.02436021246878	2.93541813930427	1.83359104729665	2.9074734638729	2.01274725940337	1.93745932726996	2.00176401236331	2.05290380111325	2.69408526147852	1.96832168946318
1	240756725	240756725	1.96818526052855	2.00314384530088	2.04197616222361	2.89902148307927	1.73969542043097	1.9366117412776	1.95920182714964	2.01833552315417	1.97077902804506	1.97256372074209	2.00717446815027	1.99192872295001	2.03632244348535	1.99829822340459	1.94108867243504	1.9942382158033	2.01973501170121	1.98751538002315	1.82218068819177	2.8624808159934	1.98834213633956	2.01749629553237	2.0621292295304	2.01889520216949	2.01749629553237	2.02562346807408	1.96477760872618	1.9935862519352	2.00676531120607	1.94284647822081	1.97749206423957	2.01260775122961	1.97173548801369	2.08112846673911	2.04070270845815	2.00050748203392	1.97762913829503	2.02436021246878	2.93541813930427	1.83359104729665	2.9074734638729	2.01274725940337	1.93745932726996	2.00176401236331	2.05290380111325	2.69408526147852	1.96832168946318
1	241312131	241312131	1.96818526052855	2.00314384530088	2.04197616222361	2.89902148307927	1.73969542043097	1.9366117412776	1.95920182714964	2.01833552315417	1.97077902804506	1.97256372074209	2.00717446815027	1.99192872295001	2.03632244348535	1.99829822340459	1.94108867243504	1.9942382158033	2.01973501170121	1.98751538002315	1.82218068819177	2.8624808159934	1.98834213633956	2.01749629553237	2.0621292295304	2.01889520216949	2.01749629553237	2.02562346807408	1.96477760872618	1.9935862519352	2.00676531120607	1.94284647822081	1.97749206423957	2.01260775122961	1.97173548801369	2.08112846673911	2.04070270845815	2.00050748203392	1.97762913829503	2.02436021246878	2.93541813930427	1.83359104729665	2.9074734638729	2.01274725940337	1.93745932726996	2.00176401236331	2.05290380111325	2.69408526147852	1.96832168946318
1	241849298	241849298	1.3263541347262	2.00314384530088	2.04197616222361	2.89902148307927	1.73969542043097	1.9366117412776	1.95920182714964	2.01833552315417	1.97077902804506	1.97256372074209	2.00717446815027	1.99192872295001	2.03632244348535	1.99829822340459	1.94108867243504	1.9942382158033	2.01973501170121	1.98751538002315	1.82218068819177	2.8624808159934	1.98834213633956	2.01749629553237	2.0621292295304	2.01889520216949	2.01749629553237	2.02562346807408	1.96477760872618	1.9935862519352	2.00676531120607	1.94284647822081	1.97749206423957	2.01260775122961	1.97173548801369	2.08112846673911	2.04070270845815	2.00050748203392	1.97762913829503	2.02436021246878	2.93541813930427	1.83359104729665	2.9074734638729	2.01274725940337	1.93745932726996	2.00176401236331	2.05290380111325	2.69408526147852	1.96832168946318
1	242445853	242445853	1.3263541347262	2.00314384530088	2.04197616222361	2.89902148307927	1.73969542043097	1.9366117412776	1.95920182714964	2.01833552315417	1.97077902804506	1.97256372074209	2.00717446815027	1.99192872295001	2.03632244348535	1.99829822340459	1.94108867243504	1.9942382158033	2.01973501170121	1.98751538002315	1.82218068819177	2.8624808159934	1.98834213633956	2.01749629553237	2.0621292295304	2.01889520216949	2.01749629553237	2.02562346807408	1.96477760872618	1.9935862519352	2.00676531120607	1.94284647822081	1.97749206423957	2.01260775122961	1.97173548801369	2.08112846673911	2.04070270845815	2.00050748203392	1.97762913829503	2.02436021246878	2.93541813930427	1.83359104729665	2.9074734638729	2.01274725940337	1.93745932726996	2.00176401236331	2.05290380111325	2.69408526147852	1.96832168946318
1	243069865	243069865	1.3263541347262	2.00314384530088	2.04197616222361	2.89902148307927	1.73969542043097	1.9366117412776	1.95920182714964	2.01833552315417	1.97077902804506	1.97256372074209	2.00717446815027	1.99192872295001	2.03632244348535	1.99829822340459	1.94108867243504	1.9942382158033	2.01973501170121	1.98751538002315	1.82218068819177	2.8624808159934	1.98834213633956	2.01749629553237	2.0621292295304	2.01889520216949	2.01749629553237	2.02562346807408	1.96477760872618	1.9935862519352	2.00676531120607	1.94284647822081	1.97749206423957	2.01260775122961	1.97173548801369	2.08112846673911	2.04070270845815	2.00050748203392	1.97762913829503	2.02436021246878	2.93541813930427	1.83359104729665	2.9074734638729	2.01274725940337	1.93745932726996	2.00176401236331	2.05290380111325	2.69408526147852	1.96832168946318
1	243804934	243804934	1.3263541347262	2.00314384530088	2.04197616222361	2.89902148307927	1.73969542043097	1.9366117412776	1.95920182714964	2.01833552315417	1.97077902804506	1.97256372074209	2.00717446815027	1.99192872295001	2.03632244348535	1.99829822340459	1.94108867243504	1.9942382158033	2.01973501170121	1.98751538002315	1.82218068819177	2.8624808159934	1.98834213633956	2.01749629553237	2.0621292295304	2.01889520216949	2.01749629553237	2.02562346807408	1.96477760872618	1.9935862519352	2.00676531120607	1.94284647822081	1.97749206423957	2.01260775122961	1.97173548801369	2.08112846673911	2.04070270845815	2.00050748203392	1.97762913829503	2.02436021246878	2.93541813930427	1.83359104729665	2.9074734638729	2.01274725940337	1.93745932726996	2.00176401236331	2.05290380111325	2.69408526147852	1.96832168946318
1	244343777	244343777	1.3263541347262	2.00314384530088	2.04197616222361	2.89902148307927	1.73969542043097	1.9366117412776	1.95920182714964	2.01833552315417	1.97077902804506	1.97256372074209	2.00717446815027	1.99192872295001	2.03632244348535	1.99829822340459	1.94108867243504	1.9942382158033	2.01973501170121	1.98751538002315	1.82218068819177	2.8624808159934	1.98834213633956	2.01749629553237	2.0621292295304	2.01889520216949	2.01749629553237	2.02562346807408	1.96477760872618	1.9935862519352	2.00676531120607	1.94284647822081	1.97749206423957	2.01260775122961	1.97173548801369	2.08112846673911	2.04070270845815	2.00050748203392	1.97762913829503	2.02436021246878	2.93541813930427	1.83359104729665	2.9074734638729	2.01274725940337	1.93745932726996	2.00176401236331	2.05290380111325	2.69408526147852	1.96832168946318
1	244909768	244909768	1.3263541347262	2.00314384530088	2.04197616222361	2.89902148307927	1.73969542043097	1.9366117412776	1.95920182714964	2.01833552315417	1.97077902804506	1.97256372074209	2.00717446815027	1.99192872295001	2.03632244348535	1.99829822340459	1.94108867243504	1.9942382158033	2.01973501170121	1.98751538002315	1.82218068819177	2.8624808159934	1.98834213633956	2.01749629553237	2.0621292295304	2.01889520216949	2.01749629553237	2.02562346807408	1.96477760872618	1.9935862519352	2.00676531120607	1.94284647822081	1.97749206423957	2.01260775122961	1.97173548801369	2.08112846673911	2.04070270845815	2.00050748203392	1.97762913829503	2.02436021246878	2.93541813930427	1.83359104729665	2.9074734638729	2.01274725940337	1.93745932726996	2.00176401236331	2.05290380111325	2.69408526147852	1.96832168946318
1	245483890	245483890	1.3263541347262	2.00314384530088	2.04197616222361	2.89902148307927	1.73969542043097	1.9366117412776	1.95920182714964	2.01833552315417	1.97077902804506	1.97256372074209	2.00717446815027	1.99192872295001	2.03632244348535	1.99829822340459	1.94108867243504	1.9942382158033	2.01973501170121	1.98751538002315	1.82218068819177	2.8624808159934	1.98834213633956	2.01749629553237	2.0621292295304	2.01889520216949	2.01749629553237	2.02562346807408	1.96477760872618	1.9935862519352	2.00676531120607	1.94284647822081	1.97749206423957	2.01260775122961	1.97173548801369	2.08112846673911	2.04070270845815	2.00050748203392	1.97762913829503	2.02436021246878	2.93541813930427	1.83359104729665	2.9074734638729	2.01274725940337	1.93745932726996	2.00176401236331	2.05290380111325	2.69408526147852	1.96832168946318
1	246034915	246034915	1.3263541347262	2.00314384530088	2.04197616222361	2.89902148307927	1.73969542043097	1.9366117412776	1.95920182714964	2.01833552315417	1.97077902804506	1.97256372074209	2.00717446815027	1.99192872295001	2.03632244348535	1.99829822340459	1.94108867243504	1.9942382158033	2.01973501170121	1.98751538002315	1.82218068819177	2.8624808159934	1.98834213633956	2.01749629553237	2.0621292295304	2.01889520216949	2.01749629553237	2.02562346807408	1.96477760872618	1.9935862519352	2.00676531120607	1.94284647822081	1.97749206423957	2.01260775122961	1.97173548801369	2.08112846673911	2.04070270845815	2.00050748203392	1.97762913829503	2.02436021246878	2.93541813930427	1.83359104729665	2.9074734638729	2.01274725940337	1.93745932726996	2.00176401236331	2.05290380111325	2.69408526147852	1.96832168946318
1	246587210	246587210	1.3263541347262	2.00314384530088	2.04197616222361	2.89902148307927	1.73969542043097	1.9366117412776	1.95920182714964	2.01833552315417	1.97077902804506	1.97256372074209	2.00717446815027	1.99192872295001	2.03632244348535	1.99829822340459	1.94108867243504	1.9942382158033	2.01973501170121	1.98751538002315	1.82218068819177	2.8624808159934	1.98834213633956	2.01749629553237	2.0621292295304	2.01889520216949	2.01749629553237	2.02562346807408	1.96477760872618	1.9935862519352	2.00676531120607	1.94284647822081	1.97749206423957	2.01260775122961	1.97173548801369	2.08112846673911	2.04070270845815	2.00050748203392	1.97762913829503	2.02436021246878	2.93541813930427	1.83359104729665	2.9074734638729	2.01274725940337	1.93745932726996	2.00176401236331	2.05290380111325	2.69408526147852	1.96832168946318
1	247172472	247172472	1.3263541347262	2.00314384530088	2.04197616222361	2.89902148307927	1.73969542043097	1.9366117412776	1.95920182714964	2.01833552315417	1.97077902804506	1.97256372074209	2.00717446815027	1.99192872295001	2.03632244348535	1.99829822340459	1.94108867243504	1.9942382158033	2.01973501170121	1.98751538002315	1.82218068819177	2.8624808159934	1.98834213633956	2.01749629553237	2.0621292295304	2.01889520216949	2.01749629553237	2.02562346807408	1.96477760872618	1.9935862519352	2.00676531120607	1.94284647822081	1.97749206423957	2.01260775122961	1.97173548801369	2.08112846673911	2.04070270845815	2.00050748203392	1.97762913829503	2.02436021246878	2.93541813930427	1.83359104729665	2.9074734638729	2.01274725940337	1.93745932726996	2.00176401236331	2.05290380111325	2.69408526147852	1.96832168946318
1	247759502	247759502	1.3263541347262	2.00314384530088	2.04197616222361	2.89902148307927	1.73969542043097	1.9366117412776	1.95920182714964	2.01833552315417	1.97077902804506	1.97256372074209	2.00717446815027	1.99192872295001	2.03632244348535	1.99829822340459	1.94108867243504	1.9942382158033	2.01973501170121	1.98751538002315	1.82218068819177	2.8624808159934	1.98834213633956	2.01749629553237	2.0621292295304	2.01889520216949	2.01749629553237	2.02562346807408	1.96477760872618	1.9935862519352	2.00676531120607	1.94284647822081	1.97749206423957	2.01260775122961	1.97173548801369	2.08112846673911	2.04070270845815	2.00050748203392	1.97762913829503	2.02436021246878	2.93541813930427	1.83359104729665	2.9074734638729	2.01274725940337	1.93745932726996	2.00176401236331	2.05290380111325	2.69408526147852	1.96832168946318
1	248364647	248364647	1.3263541347262	2.00314384530088	2.04197616222361	2.89902148307927	1.73969542043097	1.9366117412776	1.95920182714964	2.01833552315417	1.97077902804506	1.97256372074209	2.00717446815027	1.99192872295001	2.03632244348535	1.99829822340459	1.94108867243504	1.9942382158033	2.01973501170121	1.98751538002315	1.82218068819177	2.8624808159934	1.98834213633956	2.01749629553237	2.0621292295304	2.01889520216949	2.01749629553237	2.02562346807408	1.96477760872618	1.9935862519352	2.00676531120607	1.94284647822081	1.97749206423957	2.01260775122961	1.97173548801369	2.08112846673911	2.04070270845815	2.00050748203392	1.97762913829503	2.02436021246878	2.93541813930427	1.83359104729665	2.9074734638729	2.01274725940337	1.93745932726996	2.00176401236331	2.05290380111325	2.69408526147852	1.96832168946318
2	0	249250621	2.04486265451128	2.01999036443196	2.00314384530088	1.02987270284383	1.40994095415729	2.02053136430595	1.9862758900666	1.9825620562266	1.95743720252359	1.95970947279061	2.05342913811032	2.03759316384681	2.00110920758141	1.97488946161016	1.97036925867307	2.09052605519519	2.02899600496348	2.00787022237007	2.02855214639743	2.02626285402088	2.04432133113564	1.96641254465456	1.74621929309379	1.99939847264834	2.05461206884138	2.01135261271888	2.02578220416174	1.98641357299157	1.96192773816967	1.01993124764418	2.01097157757465	2.01470138952312	1.99635503539391	2.09620490849557	1.98448688022536	1.98379922865024	1.91079354084476	2.00759189174621	1.04207999102278	1.97133355520723	1.03208802750479	2.01937294982821	1.73900975377714	1.98085898356452	2.00745274090292	2.03110669132588	2.01989631797971
2	557486	249808107	2.04486265451128	2.01999036443196	2.00314384530088	1.02987270284383	1.40994095415729	2.02053136430595	1.9862758900666	1.9825620562266	1.95743720252359	1.95970947279061	2.05342913811032	2.03759316384681	2.00110920758141	1.97488946161016	1.97036925867307	2.09052605519519	2.02899600496348	2.00787022237007	2.02855214639743	2.02626285402088	2.04432133113564	1.96641254465456	1.74621929309379	1.99939847264834	2.05461206884138	2.01135261271888	2.02578220416174	1.98641357299157	1.96192773816967	1.01993124764418	2.01097157757465	2.01470138952312	1.99635503539391	2.09620490849557	1.98448688022536	1.98379922865024	1.91079354084476	2.00759189174621	1.04207999102278	1.97133355520723	1.03208802750479	2.01937294982821	1.73900975377714	1.98085898356452	2.00745274090292	2.03110669132588	2.01989631797971
2	1094467	250345088	2.04486265451128	2.01999036443196	2.00314384530088	1.02987270284383	1.40994095415729	2.02053136430595	1.9862758900666	1.9825620562266	1.95743720252359	1.95970947279061	2.05342913811032	2.03759316384681	2.00110920758141	1.97488946161016	1.97036925867307	2.09052605519519	2.02899600496348	2.00787022237007	2.02855214639743	2.02626285402088	2.04432133113564	1.96641254465456	1.74621929309379	1.99939847264834	2.05461206884138	2.01135261271888	2.02578220416174	1.98641357299157	1.96192773816967	1.01993124764418	2.01097157757465	2.01470138952312	1.99635503539391	2.09620490849557	1.98448688022536	1.98379922865024	1.91079354084476	2.00759189174621	1.04207999102278	1.97133355520723	1.03208802750479	2.01937294982821	1.73900975377714	1.98085898356452	2.00745274090292	2.03110669132588	2.01989631797971
2	1664170	250914791	2.04486265451128	2.01999036443196	2.00314384530088	1.02987270284383	1.40994095415729	2.02053136430595	1.9862758900666	1.9825620562266	1.95743720252359	1.95970947279061	2.05342913811032	2.03759316384681	2.00110920758141	1.97488946161016	1.97036925867307	2.09052605519519	2.02899600496348	2.00787022237007	2.02855214639743	2.02626285402088	2.04432133113564	1.96641254465456	1.74621929309379	1.99939847264834	2.05461206884138	2.01135261271888	2.02578220416174	1.98641357299157	1.96192773816967	1.01993124764418	2.01097157757465	2.01470138952312	1.99635503539391	2.09620490849557	1.98448688022536	1.98379922865024	1.91079354084476	2.00759189174621	1.04207999102278	1.97133355520723	1.03208802750479	2.01937294982821	1.73900975377714	1.98085898356452	2.00745274090292	2.03110669132588	2.01989631797971
2	2209305	251459926	2.04486265451128	2.01999036443196	2.00314384530088	1.02987270284383	1.40994095415729	2.02053136430595	1.9862758900666	1.9825620562266	1.95743720252359	1.95970947279061	2.05342913811032	2.03759316384681	2.00110920758141	1.97488946161016	1.97036925867307	2.09052605519519	2.02899600496348	2.00787022237007	2.02855214639743	2.02626285402088	2.04432133113564	1.96641254465456	1.74621929309379	1.99939847264834	2.05461206884138	2.01135261271888	2.02578220416174	1.98641357299157	1.96192773816967	1.01993124764418	2.01097157757465	2.01470138952312	1.99635503539391	2.09620490849557	1.98448688022536	1.98379922865024	1.91079354084476	2.00759189174621	1.04207999102278	1.97133355520723	1.03208802750479	2.01937294982821	1.73900975377714	1.98085898356452	2.00745274090292	2.03110669132588	2.01989631797971
2	2735946	251986567	2.04486265451128	2.01999036443196	2.00314384530088	1.02987270284383	1.40994095415729	2.02053136430595	1.9862758900666	1.9825620562266	1.95743720252359	1.95970947279061	2.05342913811032	2.03759316384681	2.00110920758141	1.97488946161016	1.97036925867307	2.09052605519519	2.02899600496348	2.00787022237007	2.02855214639743	2.02626285402088	2.04432133113564	1.96641254465456	1.74621929309379	1.99939847264834	2.05461206884138	2.01135261271888	2.02578220416174	1.98641357299157	1.96192773816967	1.01993124764418	2.01097157757465	2.01470138952312	1.99635503539391	2.09620490849557	1.98448688022536	1.98379922865024	1.91079354084476	2.00759189174621	1.04207999102278	1.97133355520723	1.03208802750479	2.01937294982821	1.73900975377714	1.98085898356452	2.00745274090292	2.03110669132588	2.01989631797971
2	3272874	252523495	2.04486265451128	2.01999036443196	2.00314384530088	1.02987270284383	1.40994095415729	2.02053136430595	1.9862758900666	1.9825620562266	1.95743720252359	1.95970947279061	2.05342913811032	2.03759316384681	2.00110920758141	1.97488946161016	1.97036925867307	2.09052605519519	2.02899600496348	2.00787022237007	2.02855214639743	2.02626285402088	2.04432133113564	1.96641254465456	1.74621929309379	1.99939847264834	2.05461206884138	2.01135261271888	2.02578220416174	1.98641357299157	1.96192773816967	1.01993124764418	2.01097157757465	2.01470138952312	1.99635503539391	2.09620490849557	1.98448688022536	1.98379922865024	1.91079354084476	2.00759189174621	1.04207999102278	1.97133355520723	1.03208802750479	2.01937294982821	1.73900975377714	1.98085898356452	2.00745274090292	2.03110669132588	2.01989631797971
2	3880296	253130917	2.04486265451128	2.01999036443196	2.00314384530088	1.02987270284383	2.06860821178566	2.02053136430595	1.9862758900666	1.9825620562266	1.95743720252359	1.95970947279061	2.05342913811032	2.03759316384681	2.00110920758141	1.97488946161016	1.97036925867307	2.09052605519519	2.02899600496348	2.00787022237007	2.02855214639743	2.02626285402088	2.04432133113564	1.96641254465456	1.74621929309379	1.99939847264834	2.05461206884138	2.01135261271888	2.02578220416174	1.98641357299157	1.96192773816967	1.01993124764418	2.01097157757465	2.01470138952312	1.99635503539391	2.09620490849557	1.98448688022536	1.98379922865024	1.91079354084476	2.00759189174621	1.04207999102278	1.97133355520723	1.03208802750479	2.01937294982821	1.73900975377714	1.98085898356452	2.00745274090292	2.03110669132588	2.01989631797971
2	4425049	253675670	2.04486265451128	2.01999036443196	2.00314384530088	1.02987270284383	2.06860821178566	2.02053136430595	1.9862758900666	1.9825620562266	1.95743720252359	1.95970947279061	2.05342913811032	2.03759316384681	2.00110920758141	1.97488946161016	1.97036925867307	2.09052605519519	2.02899600496348	2.00787022237007	2.02855214639743	2.02626285402088	2.04432133113564	1.96641254465456	1.74621929309379	1.99939847264834	2.05461206884138	2.01135261271888	2.02578220416174	1.98641357299157	1.96192773816967	1.01993124764418	2.01097157757465	2.01470138952312	1.99635503539391	2.09620490849557	1.98448688022536	1.98379922865024	1.91079354084476	2.00759189174621	1.04207999102278	1.97133355520723	1.03208802750479	2.01937294982821	1.73900975377714	1.98085898356452	2.00745274090292	2.03110669132588	2.01989631797971
2	4959582	254210203	2.04486265451128	2.01999036443196	2.00314384530088	1.02987270284383	2.06860821178566	2.02053136430595	1.9862758900666	1.9825620562266	1.95743720252359	1.95970947279061	2.05342913811032	2.03759316384681	2.00110920758141	1.97488946161016	1.97036925867307	2.09052605519519	2.02899600496348	2.00787022237007	2.02855214639743	2.02626285402088	2.04432133113564	1.96641254465456	1.74621929309379	1.99939847264834	2.05461206884138	2.01135261271888	2.02578220416174	1.98641357299157	1.96192773816967	1.01993124764418	2.01097157757465	2.01470138952312	1.99635503539391	2.09620490849557	1.98448688022536	1.98379922865024	1.91079354084476	2.00759189174621	1.04207999102278	1.97133355520723	1.03208802750479	2.01937294982821	1.73900975377714	1.98085898356452	2.00745274090292	2.03110669132588	2.01989631797971
2	5590420	254841041	2.04486265451128	2.01999036443196	2.00314384530088	1.02987270284383	2.06860821178566	2.02053136430595	1.9862758900666	1.9825620562266	1.95743720252359	1.95970947279061	2.05342913811032	2.03759316384681	2.00110920758141	1.97488946161016	1.97036925867307	2.09052605519519	2.02899600496348	2.00787022237007	2.02855214639743	2.02626285402088	2.04432133113564	1.96641254465456	1.74621929309379	1.99939847264834	2.05461206884138	2.01135261271888	2.02578220416174	1.98641357299157	1.96192773816967	1.01993124764418	2.01097157757465	2.01470138952312	1.99635503539391	2.09620490849557	1.98448688022536	1.98379922865024	1.91079354084476	2.00759189174621	1.04207999102278	1.97133355520723	1.03208802750479	2.01937294982821	1.73900975377714	1.98085898356452	2.00745274090292	2.03110669132588	2.01989631797971
2	6135300	255385921	2.04486265451128	2.01999036443196	2.00314384530088	1.02987270284383	2.06860821178566	2.02053136430595	1.9862758900666	1.9825620562266	1.95743720252359	1.95970947279061	2.05342913811032	2.03759316384681	2.00110920758141	1.97488946161016	1.97036925867307	2.09052605519519	2.02899600496348	2.00787022237007	2.02855214639743	2.02626285402088	2.04432133113564	1.96641254465456	1.74621929309379	1.99939847264834	2.05461206884138	2.01135261271888	2.02578220416174	1.98641357299157	1.96192773816967	1.01993124764418	2.01097157757465	2.01470138952312	1.99635503539391	2.09620490849557	1.98448688022536	1.98379922865024	1.91079354084476	2.00759189174621	1.04207999102278	1.97133355520723	1.03208802750479	2.01937294982821	1.73900975377714	1.98085898356452	2.00745274090292	2.03110669132588	2.01989631797971
2	6662527	255913148	2.04486265451128	2.01999036443196	2.00314384530088	1.02987270284383	2.06860821178566	2.02053136430595	1.9862758900666	1.9825620562266	1.95743720252359	1.95970947279061	2.05342913811032	2.03759316384681	2.00110920758141	1.97488946161016	1.97036925867307	2.09052605519519	2.02899600496348	2.00787022237007	2.02855214639743	2.02626285402088	2.04432133113564	1.96641254465456	1.74621929309379	1.99939847264834	2.05461206884138	2.01135261271888	2.02578220416174	1.98641357299157	1.96192773816967	1.01993124764418	2.01097157757465	2.01470138952312	1.99635503539391	2.09620490849557	1.98448688022536	1.98379922865024	1.91079354084476	2.00759189174621	1.04207999102278	1.97133355520723	1.03208802750479	2.01937294982821	1.73900975377714	1.98085898356452	2.00745274090292	2.03110669132588	2.01989631797971
2	7180839	256431460	2.04486265451128	2.01999036443196	2.00314384530088	1.02987270284383	2.06860821178566	2.02053136430595	1.9862758900666	1.9825620562266	1.95743720252359	1.95970947279061	2.05342913811032	2.03759316384681	2.00110920758141	1.97488946161016	1.97036925867307	2.09052605519519	2.02899600496348	2.00787022237007	2.02855214639743	2.02626285402088	2.04432133113564	1.96641254465456	2.67462150722898	1.99939847264834	2.05461206884138	2.01135261271888	2.02578220416174	1.98641357299157	1.96192773816967	1.01993124764418	2.01097157757465	2.01470138952312	1.99635503539391	2.09620490849557	1.98448688022536	1.98379922865024	1.91079354084476	2.00759189174621	1.04207999102278	1.97133355520723	1.03208802750479	2.01937294982821	1.73900975377714	1.98085898356452	2.00745274090292	2.03110669132588	2.01989631797971
2	7704051	256954672	2.04486265451128	2.01999036443196	2.00314384530088	1.02987270284383	2.06860821178566	2.02053136430595	1.9862758900666	1.9825620562266	1.95743720252359	1.95970947279061	2.05342913811032	2.03759316384681	2.00110920758141	1.97488946161016	1.97036925867307	2.09052605519519	2.02899600496348	2.00787022237007	2.02855214639743	2.02626285402088	2.04432133113564	1.96641254465456	2.67462150722898	1.99939847264834	2.05461206884138	2.01135261271888	2.02578220416174	1.98641357299157	1.96192773816967	1.01993124764418	2.01097157757465	2.01470138952312	1.99635503539391	2.09620490849557	1.98448688022536	1.98379922865024	1.91079354084476	2.00759189174621	1.04207999102278	1.97133355520723	1.03208802750479	2.01937294982821	1.73900975377714	1.98085898356452	2.00745274090292	2.03110669132588	2.01989631797971
2	8227848	257478469	2.04486265451128	2.01999036443196	2.00314384530088	1.02987270284383	2.06860821178566	2.02053136430595	1.9862758900666	1.9825620562266	1.95743720252359	1.95970947279061	2.05342913811032	2.03759316384681	2.00110920758141	1.97488946161016	1.97036925867307	2.09052605519519	2.02899600496348	2.00787022237007	2.02855214639743	2.02626285402088	2.04432133113564	1.96641254465456	2.67462150722898	1.99939847264834	2.05461206884138	2.01135261271888	2.02578220416174	1.98641357299157	1.96192773816967	1.01993124764418	2.01097157757465	2.01470138952312	1.99635503539391	2.09620490849557	1.98448688022536	1.98379922865024	1.91079354084476	2.00759189174621	1.04207999102278	1.97133355520723	1.03208802750479	2.01937294982821	1.73900975377714	1.98085898356452	2.00745274090292	2.03110669132588	2.01989631797971
2	8753003	258003624	2.04486265451128	2.01999036443196	2.00314384530088	1.02987270284383	2.06860821178566	2.02053136430595	1.9862758900666	1.9825620562266	1.95743720252359	1.95970947279061	2.05342913811032	2.03759316384681	2.00110920758141	1.97488946161016	1.97036925867307	2.09052605519519	2.02899600496348	2.00787022237007	2.02855214639743	2.02626285402088	2.04432133113564	1.96641254465456	2.67462150722898	1.99939847264834	2.05461206884138	2.01135261271888	2.02578220416174	1.98641357299157	1.96192773816967	1.01993124764418	2.01097157757465	2.01470138952312	1.99635503539391	2.09620490849557	1.98448688022536	1.98379922865024	1.91079354084476	2.00759189174621	1.04207999102278	1.97133355520723	1.03208802750479	2.01937294982821	1.73900975377714	1.98085898356452	2.00745274090292	2.03110669132588	2.01989631797971
2	9296366	258546987	2.04486265451128	2.01999036443196	2.00314384530088	1.02987270284383	2.06860821178566	2.02053136430595	1.9862758900666	1.9825620562266	1.95743720252359	1.95970947279061	2.05342913811032	2.03759316384681	2.00110920758141	1.97488946161016	1.97036925867307	2.09052605519519	2.02899600496348	2.00787022237007	2.02855214639743	2.02626285402088	2.04432133113564	1.96641254465456	2.67462150722898	1.99939847264834	2.05461206884138	2.01135261271888	2.02578220416174	1.98641357299157	1.96192773816967	1.01993124764418	2.01097157757465	2.01470138952312	1.99635503539391	2.09620490849557	1.98448688022536	1.98379922865024	1.91079354084476	2.00759189174621	1.04207999102278	1.97133355520723	1.03208802750479	2.01937294982821	1.73900975377714	1.98085898356452	2.00745274090292	2.03110669132588	2.01989631797971
2	9850361	259100982	2.04486265451128	2.01999036443196	2.00314384530088	1.02987270284383	2.06860821178566	2.02053136430595	1.9862758900666	1.9825620562266	1.95743720252359	1.95970947279061	2.05342913811032	2.03759316384681	2.00110920758141	1.97488946161016	1.97036925867307	2.09052605519519	2.02899600496348	2.00787022237007	2.02855214639743	2.02626285402088	2.04432133113564	1.96641254465456	2.67462150722898	1.99939847264834	2.05461206884138	2.01135261271888	2.02578220416174	1.98641357299157	1.96192773816967	1.01993124764418	2.01097157757465	2.01470138952312	1.99635503539391	2.09620490849557	1.98448688022536	1.98379922865024	1.91079354084476	2.00759189174621	1.04207999102278	1.97133355520723	1.03208802750479	2.01937294982821	1.73900975377714	1.98085898356452	2.00745274090292	2.03110669132588	2.01989631797971
2	10407491	259658112	2.04486265451128	2.01999036443196	2.00314384530088	1.02987270284383	2.06860821178566	2.02053136430595	1.9862758900666	1.9825620562266	1.95743720252359	1.95970947279061	2.05342913811032	2.03759316384681	2.00110920758141	1.97488946161016	1.97036925867307	2.09052605519519	2.02899600496348	2.00787022237007	2.02855214639743	2.02626285402088	2.04432133113564	1.96641254465456	2.67462150722898	1.99939847264834	2.05461206884138	2.01135261271888	2.02578220416174	1.98641357299157	1.96192773816967	1.01993124764418	2.01097157757465	2.01470138952312	1.99635503539391	2.09620490849557	1.98448688022536	1.98379922865024	1.91079354084476	2.00759189174621	1.04207999102278	1.97133355520723	1.03208802750479	2.01937294982821	1.73900975377714	1.98085898356452	2.00745274090292	2.03110669132588	2.01989631797971
2	10958816	260209437	2.04486265451128	2.01999036443196	2.00314384530088	1.02987270284383	2.06860821178566	2.02053136430595	1.9862758900666	1.9825620562266	1.95743720252359	1.95970947279061	2.05342913811032	2.03759316384681	2.00110920758141	1.97488946161016	1.97036925867307	2.09052605519519	2.02899600496348	2.00787022237007	2.02855214639743	2.02626285402088	2.04432133113564	1.96641254465456	2.67462150722898	1.99939847264834	2.05461206884138	2.01135261271888	2.02578220416174	1.98641357299157	1.96192773816967	1.01993124764418	2.01097157757465	2.01470138952312	1.99635503539391	2.09620490849557	1.98448688022536	1.98379922865024	1.91079354084476	2.00759189174621	1.04207999102278	1.97133355520723	1.03208802750479	2.01937294982821	1.73900975377714	1.98085898356452	2.00745274090292	2.03110669132588	2.01989631797971
2	11510926	260761547	2.04486265451128	2.01999036443196	2.00314384530088	1.02987270284383	2.06860821178566	2.02053136430595	1.9862758900666	1.9825620562266	1.95743720252359	1.95970947279061	2.05342913811032	2.03759316384681	2.00110920758141	1.97488946161016	1.97036925867307	2.09052605519519	2.02899600496348	2.00787022237007	2.02855214639743	2.02626285402088	2.04432133113564	1.96641254465456	1.86779322081115	1.99939847264834	2.05461206884138	2.01135261271888	2.02578220416174	1.98641357299157	1.96192773816967	1.01993124764418	2.01097157757465	2.01470138952312	1.99635503539391	2.09620490849557	1.98448688022536	1.98379922865024	1.91079354084476	2.00759189174621	1.04207999102278	1.97133355520723	1.03208802750479	2.01937294982821	1.73900975377714	1.98085898356452	2.00745274090292	2.03110669132588	2.01989631797971
2	12057328	261307949	2.04486265451128	2.01999036443196	2.00314384530088	1.02987270284383	2.06860821178566	2.02053136430595	1.9862758900666	1.9825620562266	1.95743720252359	1.95970947279061	2.05342913811032	2.03759316384681	2.00110920758141	1.97488946161016	1.97036925867307	2.09052605519519	2.02899600496348	2.00787022237007	2.02855214639743	2.02626285402088	2.04432133113564	1.96641254465456	1.86779322081115	1.99939847264834	2.05461206884138	2.01135261271888	2.02578220416174	1.98641357299157	1.96192773816967	1.01993124764418	2.01097157757465	2.01470138952312	1.99635503539391	2.09620490849557	1.98448688022536	1.98379922865024	1.91079354084476	2.00759189174621	1.04207999102278	1.97133355520723	1.03208802750479	2.01937294982821	1.73900975377714	1.98085898356452	2.00745274090292	2.03110669132588	2.01989631797971
2	12580925	261831546	2.04486265451128	2.01999036443196	2.00314384530088	1.02987270284383	2.06860821178566	2.02053136430595	1.9862758900666	1.9825620562266	1.95743720252359	1.95970947279061	2.05342913811032	2.03759316384681	2.00110920758141	1.97488946161016	1.97036925867307	2.09052605519519	2.02899600496348	2.00787022237007	2.02855214639743	2.02626285402088	2.04432133113564	1.96641254465456	1.86779322081115	1.99939847264834	2.05461206884138	2.01135261271888	2.02578220416174	1.98641357299157	1.96192773816967	1.01993124764418	2.01097157757465	2.01470138952312	1.99635503539391	2.09620490849557	1.98448688022536	1.98379922865024	1.91079354084476	2.00759189174621	1.04207999102278	1.97133355520723	1.03208802750479	2.01937294982821	1.73900975377714	1.98085898356452	2.00745274090292	2.03110669132588	2.01989631797971
2	13118270	262368891	2.04486265451128	2.01999036443196	2.00314384530088	1.02987270284383	2.06860821178566	2.02053136430595	1.9862758900666	1.9825620562266	1.95743720252359	1.95970947279061	2.05342913811032	2.03759316384681	2.00110920758141	1.97488946161016	1.97036925867307	2.09052605519519	2.02899600496348	2.00787022237007	2.02855214639743	2.02626285402088	2.04432133113564	1.96641254465456	1.86779322081115	1.99939847264834	2.05461206884138	2.01135261271888	2.02578220416174	1.98641357299157	1.96192773816967	1.01993124764418	2.01097157757465	2.01470138952312	1.99635503539391	2.09620490849557	1.98448688022536	1.98379922865024	1.91079354084476	2.00759189174621	1.04207999102278	1.97133355520723	1.03208802750479	2.01937294982821	1.73900975377714	1.98085898356452	2.00745274090292	2.03110669132588	2.01989631797971
2	13666229	262916850	2.04486265451128	2.01999036443196	2.00314384530088	1.02987270284383	2.06860821178566	2.02053136430595	1.9862758900666	1.9825620562266	1.95743720252359	1.95970947279061	2.05342913811032	2.03759316384681	2.00110920758141	1.97488946161016	1.97036925867307	2.09052605519519	2.02899600496348	2.00787022237007	2.02855214639743	2.02626285402088	2.04432133113564	1.96641254465456	1.86779322081115	1.99939847264834	2.05461206884138	2.01135261271888	2.02578220416174	1.98641357299157	1.96192773816967	1.01993124764418	2.01097157757465	2.01470138952312	1.99635503539391	2.09620490849557	1.98448688022536	1.98379922865024	1.91079354084476	2.00759189174621	1.04207999102278	1.97133355520723	1.03208802750479	2.01937294982821	1.73900975377714	1.98085898356452	2.00745274090292	2.03110669132588	2.01989631797971
2	14216122	263466743	2.04486265451128	2.01999036443196	2.00314384530088	1.02987270284383	2.06860821178566	2.02053136430595	1.9862758900666	1.9825620562266	1.95743720252359	1.95970947279061	2.05342913811032	2.03759316384681	2.00110920758141	1.97488946161016	1.97036925867307	2.09052605519519	2.02899600496348	2.00787022237007	2.02855214639743	2.02626285402088	2.04432133113564	1.96641254465456	1.86779322081115	1.99939847264834	2.05461206884138	2.01135261271888	2.02578220416174	1.98641357299157	1.96192773816967	1.01993124764418	2.01097157757465	2.01470138952312	1.99635503539391	2.09620490849557	1.98448688022536	1.98379922865024	1.91079354084476	2.00759189174621	1.04207999102278	1.97133355520723	1.03208802750479	2.01937294982821	1.73900975377714	1.98085898356452	2.00745274090292	2.03110669132588	2.01989631797971
2	14759596	264010217	2.04486265451128	2.01999036443196	2.00314384530088	1.02987270284383	2.06860821178566	2.02053136430595	1.9862758900666	1.9825620562266	1.95743720252359	1.95970947279061	2.05342913811032	2.03759316384681	2.00110920758141	1.97488946161016	1.97036925867307	2.09052605519519	2.02899600496348	2.00787022237007	2.02855214639743	2.02626285402088	2.04432133113564	1.96641254465456	1.86779322081115	1.99939847264834	2.05461206884138	2.01135261271888	2.02578220416174	1.98641357299157	1.96192773816967	1.01993124764418	2.01097157757465	2.01470138952312	1.99635503539391	2.09620490849557	1.98448688022536	1.98379922865024	1.91079354084476	2.00759189174621	1.04207999102278	1.97133355520723	1.03208802750479	2.01937294982821	1.73900975377714	1.98085898356452	2.00745274090292	2.03110669132588	2.01989631797971
2	15293722	264544343	2.04486265451128	2.01999036443196	2.00314384530088	1.02987270284383	2.06860821178566	2.02053136430595	1.9862758900666	1.9825620562266	1.95743720252359	1.95970947279061	2.05342913811032	2.03759316384681	2.00110920758141	1.97488946161016	1.97036925867307	2.09052605519519	2.02899600496348	2.00787022237007	2.02855214639743	2.02626285402088	2.04432133113564	1.96641254465456	1.86779322081115	1.99939847264834	2.05461206884138	2.01135261271888	2.02578220416174	1.98641357299157	1.96192773816967	1.01993124764418	2.01097157757465	2.01470138952312	1.99635503539391	2.09620490849557	1.98448688022536	1.98379922865024	1.91079354084476	2.00759189174621	1.04207999102278	1.97133355520723	1.03208802750479	2.01937294982821	1.73900975377714	1.98085898356452	2.00745274090292	2.03110669132588	2.01989631797971
2	15834108	265084729	2.04486265451128	2.01999036443196	2.00314384530088	1.02987270284383	2.06860821178566	2.02053136430595	1.9862758900666	1.9825620562266	1.95743720252359	1.95970947279061	2.05342913811032	2.03759316384681	2.00110920758141	1.97488946161016	1.97036925867307	2.09052605519519	2.02899600496348	2.00787022237007	2.02855214639743	2.02626285402088	2.04432133113564	1.96641254465456	1.86779322081115	1.99939847264834	2.05461206884138	2.01135261271888	2.02578220416174	1.98641357299157	1.96192773816967	1.01993124764418	2.01097157757465	2.01470138952312	1.99635503539391	2.09620490849557	1.98448688022536	1.98379922865024	1.91079354084476	2.00759189174621	1.04207999102278	1.97133355520723	1.03208802750479	2.01937294982821	1.73900975377714	1.98085898356452	2.00745274090292	2.03110669132588	2.01989631797971
2	16429499	265680120	2.04486265451128	2.01999036443196	2.00314384530088	1.02987270284383	2.06860821178566	2.02053136430595	1.9862758900666	1.9825620562266	1.95743720252359	1.95970947279061	2.05342913811032	2.03759316384681	2.00110920758141	1.97488946161016	1.97036925867307	2.09052605519519	2.02899600496348	2.00787022237007	2.02855214639743	2.02626285402088	2.04432133113564	1.96641254465456	1.86779322081115	1.99939847264834	2.05461206884138	2.01135261271888	2.02578220416174	1.98641357299157	1.96192773816967	1.01993124764418	2.01097157757465	2.01470138952312	1.99635503539391	2.09620490849557	1.98448688022536	1.98379922865024	1.91079354084476	2.00759189174621	1.04207999102278	1.97133355520723	1.03208802750479	2.01937294982821	1.73900975377714	1.98085898356452	2.00745274090292	2.03110669132588	2.01989631797971
2	16951063	266201684	2.04486265451128	2.01999036443196	2.00314384530088	1.02987270284383	2.06860821178566	2.02053136430595	1.9862758900666	1.9825620562266	1.95743720252359	1.95970947279061	2.05342913811032	2.03759316384681	2.00110920758141	1.97488946161016	1.97036925867307	2.09052605519519	2.02899600496348	2.00787022237007	2.02855214639743	2.02626285402088	2.04432133113564	1.96641254465456	1.86779322081115	1.99939847264834	2.05461206884138	2.01135261271888	2.02578220416174	1.98641357299157	1.96192773816967	1.01993124764418	2.01097157757465	2.01470138952312	1.99635503539391	2.09620490849557	1.98448688022536	1.98379922865024	1.91079354084476	2.00759189174621	1.04207999102278	1.97133355520723	1.03208802750479	2.01937294982821	1.73900975377714	1.98085898356452	2.00745274090292	2.03110669132588	2.01989631797971
2	17486052	266736673	2.04486265451128	2.01999036443196	2.00314384530088	1.02987270284383	2.06860821178566	2.02053136430595	1.9862758900666	1.9825620562266	1.95743720252359	1.95970947279061	2.05342913811032	2.03759316384681	2.00110920758141	1.97488946161016	1.97036925867307	2.09052605519519	2.02899600496348	2.00787022237007	2.02855214639743	2.02626285402088	2.04432133113564	1.96641254465456	1.86779322081115	1.99939847264834	2.05461206884138	2.01135261271888	2.02578220416174	1.98641357299157	1.96192773816967	1.01993124764418	2.01097157757465	2.01470138952312	1.99635503539391	2.09620490849557	1.98448688022536	1.98379922865024	1.91079354084476	2.00759189174621	1.04207999102278	1.97133355520723	1.03208802750479	2.01937294982821	1.73900975377714	1.98085898356452	2.00745274090292	2.03110669132588	2.01989631797971
2	18022328	267272949	2.04486265451128	2.01999036443196	2.00314384530088	1.02987270284383	2.06860821178566	2.02053136430595	1.9862758900666	1.9825620562266	1.95743720252359	1.95970947279061	2.05342913811032	2.03759316384681	2.00110920758141	1.97488946161016	1.97036925867307	2.09052605519519	2.02899600496348	2.00787022237007	2.02855214639743	2.02626285402088	2.04432133113564	1.96641254465456	1.86779322081115	1.99939847264834	2.05461206884138	2.01135261271888	2.02578220416174	1.98641357299157	1.96192773816967	1.01993124764418	2.01097157757465	2.01470138952312	1.99635503539391	2.09620490849557	1.98448688022536	1.98379922865024	1.91079354084476	2.00759189174621	1.04207999102278	1.97133355520723	1.03208802750479	2.01937294982821	1.73900975377714	1.98085898356452	2.00745274090292	2.03110669132588	2.01989631797971
2	18575989	267826610	2.04486265451128	2.01999036443196	2.00314384530088	1.02987270284383	2.06860821178566	2.02053136430595	1.9862758900666	1.9825620562266	1.95743720252359	1.95970947279061	2.05342913811032	2.03759316384681	2.00110920758141	1.97488946161016	1.97036925867307	2.09052605519519	2.02899600496348	2.00787022237007	2.02855214639743	2.02626285402088	2.04432133113564	1.96641254465456	1.86779322081115	1.99939847264834	2.05461206884138	2.01135261271888	2.02578220416174	1.98641357299157	1.96192773816967	1.01993124764418	2.01097157757465	2.01470138952312	1.99635503539391	2.09620490849557	1.98448688022536	1.98379922865024	1.91079354084476	2.00759189174621	1.04207999102278	1.97133355520723	1.03208802750479	2.01937294982821	1.73900975377714	1.98085898356452	2.00745274090292	2.03110669132588	2.01989631797971
2	19106725	268357346	2.04486265451128	2.01999036443196	2.00314384530088	1.02987270284383	2.06860821178566	2.02053136430595	1.9862758900666	1.9825620562266	1.95743720252359	1.95970947279061	2.05342913811032	2.03759316384681	2.00110920758141	1.97488946161016	1.97036925867307	2.09052605519519	2.02899600496348	2.00787022237007	2.02855214639743	2.02626285402088	2.04432133113564	1.96641254465456	1.86779322081115	1.99939847264834	2.05461206884138	2.01135261271888	2.02578220416174	1.98641357299157	1.96192773816967	1.01993124764418	2.01097157757465	2.01470138952312	1.99635503539391	2.09620490849557	1.98448688022536	1.98379922865024	1.91079354084476	2.00759189174621	1.04207999102278	1.97133355520723	1.03208802750479	2.01937294982821	1.73900975377714	1.98085898356452	2.00745274090292	2.03110669132588	2.01989631797971
2	19688689	268939310	2.04486265451128	2.01999036443196	2.00314384530088	1.02987270284383	2.06860821178566	2.02053136430595	1.9862758900666	1.9825620562266	1.95743720252359	1.95970947279061	2.05342913811032	2.03759316384681	2.00110920758141	1.97488946161016	1.97036925867307	2.09052605519519	2.02899600496348	2.00787022237007	2.02855214639743	2.02626285402088	2.04432133113564	1.96641254465456	1.86779322081115	1.99939847264834	2.05461206884138	2.01135261271888	2.02578220416174	1.98641357299157	1.96192773816967	1.01993124764418	2.01097157757465	2.01470138952312	1.99635503539391	2.09620490849557	1.98448688022536	1.98379922865024	1.91079354084476	2.00759189174621	1.04207999102278	1.97133355520723	1.03208802750479	2.01937294982821	1.73900975377714	1.98085898356452	2.00745274090292	2.03110669132588	2.01989631797971
2	20218467	269469088	2.04486265451128	2.01999036443196	2.00314384530088	1.02987270284383	2.06860821178566	2.02053136430595	1.9862758900666	1.9825620562266	1.95743720252359	1.95970947279061	2.05342913811032	2.03759316384681	2.00110920758141	1.97488946161016	1.97036925867307	2.09052605519519	2.02899600496348	2.00787022237007	2.02855214639743	2.02626285402088	2.04432133113564	1.96641254465456	1.86779322081115	1.99939847264834	2.05461206884138	2.01135261271888	2.02578220416174	1.98641357299157	1.96192773816967	1.01993124764418	2.01097157757465	2.01470138952312	1.99635503539391	2.09620490849557	1.98448688022536	1.98379922865024	1.91079354084476	2.00759189174621	1.04207999102278	1.97133355520723	1.03208802750479	2.01937294982821	1.73900975377714	1.98085898356452	2.00745274090292	2.03110669132588	2.01989631797971
2	20763059	270013680	2.04486265451128	2.01999036443196	2.00314384530088	1.02987270284383	2.06860821178566	2.02053136430595	1.9862758900666	1.9825620562266	1.95743720252359	1.95970947279061	2.05342913811032	2.03759316384681	2.00110920758141	1.97488946161016	1.97036925867307	2.09052605519519	2.02899600496348	2.00787022237007	2.02855214639743	2.02626285402088	2.04432133113564	1.96641254465456	1.86779322081115	1.99939847264834	2.05461206884138	2.01135261271888	2.02578220416174	1.98641357299157	1.96192773816967	1.01993124764418	2.01097157757465	2.01470138952312	1.99635503539391	2.09620490849557	1.98448688022536	1.98379922865024	1.91079354084476	2.00759189174621	1.04207999102278	1.97133355520723	1.03208802750479	2.01937294982821	1.73900975377714	1.98085898356452	2.00745274090292	2.03110669132588	2.01989631797971
2	21321154	270571775	2.04486265451128	2.01999036443196	2.00314384530088	1.02987270284383	2.06860821178566	2.02053136430595	1.9862758900666	1.9825620562266	1.95743720252359	1.95970947279061	2.05342913811032	2.03759316384681	2.00110920758141	1.97488946161016	1.97036925867307	2.09052605519519	2.02899600496348	2.00787022237007	2.02855214639743	2.02626285402088	2.04432133113564	1.96641254465456	1.86779322081115	1.99939847264834	2.05461206884138	2.01135261271888	2.02578220416174	1.98641357299157	1.96192773816967	1.01993124764418	2.01097157757465	2.01470138952312	1.99635503539391	2.09620490849557	1.98448688022536	1.98379922865024	1.91079354084476	2.00759189174621	1.04207999102278	1.97133355520723	1.03208802750479	2.01937294982821	1.73900975377714	1.98085898356452	2.00745274090292	2.03110669132588	2.01989631797971
2	21860775	271111396	2.04486265451128	2.01999036443196	2.00314384530088	1.02987270284383	2.06860821178566	2.02053136430595	1.9862758900666	1.9825620562266	1.95743720252359	1.95970947279061	2.05342913811032	2.03759316384681	2.00110920758141	1.97488946161016	1.97036925867307	2.09052605519519	2.02899600496348	2.00787022237007	2.02855214639743	2.02626285402088	2.04432133113564	1.96641254465456	1.86779322081115	1.99939847264834	2.05461206884138	2.01135261271888	2.02578220416174	1.98641357299157	1.96192773816967	1.01993124764418	2.01097157757465	2.01470138952312	1.99635503539391	2.09620490849557	1.98448688022536	1.98379922865024	1.91079354084476	2.00759189174621	1.04207999102278	1.97133355520723	1.03208802750479	2.01937294982821	1.73900975377714	1.98085898356452	2.00745274090292	2.03110669132588	2.01989631797971
2	22386138	271636759	2.04486265451128	2.01999036443196	2.00314384530088	1.02987270284383	2.06860821178566	2.02053136430595	1.9862758900666	1.9825620562266	1.95743720252359	1.95970947279061	2.05342913811032	2.03759316384681	2.00110920758141	1.97488946161016	1.97036925867307	2.09052605519519	2.02899600496348	2.00787022237007	2.02855214639743	2.02626285402088	2.04432133113564	1.96641254465456	1.86779322081115	1.99939847264834	2.05461206884138	2.01135261271888	2.02578220416174	1.98641357299157	1.96192773816967	1.01993124764418	2.01097157757465	2.01470138952312	1.99635503539391	2.09620490849557	1.98448688022536	1.98379922865024	1.91079354084476	2.00759189174621	1.04207999102278	1.97133355520723	1.03208802750479	2.01937294982821	1.73900975377714	1.98085898356452	2.00745274090292	2.03110669132588	2.01989631797971
2	22914297	272164918	2.04486265451128	2.01999036443196	2.00314384530088	1.02987270284383	2.06860821178566	2.02053136430595	1.9862758900666	1.9825620562266	1.95743720252359	1.95970947279061	2.05342913811032	2.03759316384681	2.00110920758141	1.97488946161016	1.97036925867307	2.09052605519519	2.02899600496348	2.00787022237007	2.02855214639743	2.02626285402088	2.04432133113564	1.96641254465456	1.86779322081115	1.99939847264834	2.05461206884138	2.01135261271888	2.02578220416174	1.98641357299157	1.96192773816967	1.01993124764418	2.01097157757465	2.01470138952312	1.99635503539391	2.09620490849557	1.98448688022536	1.98379922865024	1.91079354084476	2.00759189174621	1.04207999102278	1.97133355520723	1.03208802750479	2.01937294982821	1.73900975377714	1.98085898356452	2.00745274090292	2.03110669132588	2.01989631797971
2	23444646	272695267	2.04486265451128	2.01999036443196	2.00314384530088	1.02987270284383	2.06860821178566	2.02053136430595	1.9862758900666	1.9825620562266	1.95743720252359	1.95970947279061	2.05342913811032	2.03759316384681	2.00110920758141	1.97488946161016	1.97036925867307	2.09052605519519	2.02899600496348	2.00787022237007	2.02855214639743	2.02626285402088	2.04432133113564	1.96641254465456	1.86779322081115	1.99939847264834	2.05461206884138	2.01135261271888	2.02578220416174	1.98641357299157	1.96192773816967	1.01993124764418	2.01097157757465	2.01470138952312	1.99635503539391	2.09620490849557	1.98448688022536	1.98379922865024	1.91079354084476	2.00759189174621	1.04207999102278	1.97133355520723	1.03208802750479	2.01937294982821	1.73900975377714	1.98085898356452	2.00745274090292	2.03110669132588	2.01989631797971
2	23975938	273226559	2.04486265451128	2.01999036443196	2.00314384530088	1.02987270284383	2.06860821178566	2.02053136430595	1.9862758900666	1.9825620562266	1.95743720252359	1.95970947279061	2.05342913811032	2.03759316384681	2.00110920758141	1.97488946161016	1.97036925867307	2.09052605519519	2.02899600496348	2.00787022237007	2.02855214639743	2.02626285402088	2.04432133113564	1.96641254465456	1.86779322081115	1.99939847264834	2.05461206884138	2.01135261271888	2.02578220416174	1.98641357299157	1.96192773816967	1.01993124764418	2.01097157757465	2.01470138952312	1.99635503539391	2.09620490849557	1.98448688022536	1.98379922865024	1.91079354084476	2.00759189174621	1.04207999102278	1.97133355520723	1.03208802750479	2.01937294982821	1.73900975377714	1.98085898356452	2.00745274090292	2.03110669132588	2.01989631797971
2	24557494	273808115	2.04486265451128	2.01999036443196	2.00314384530088	1.02987270284383	2.06860821178566	2.02053136430595	1.9862758900666	1.9825620562266	1.95743720252359	1.95970947279061	2.05342913811032	2.03759316384681	2.00110920758141	1.97488946161016	1.97036925867307	2.09052605519519	2.02899600496348	2.00787022237007	2.02855214639743	2.02626285402088	2.04432133113564	1.96641254465456	1.86779322081115	1.99939847264834	2.05461206884138	2.01135261271888	2.02578220416174	1.98641357299157	1.96192773816967	1.01993124764418	2.01097157757465	2.01470138952312	1.99635503539391	2.09620490849557	1.98448688022536	1.98379922865024	1.91079354084476	2.00759189174621	1.04207999102278	1.97133355520723	1.03208802750479	2.01937294982821	1.73900975377714	1.98085898356452	2.00745274090292	2.03110669132588	2.01989631797971
2	25122569	274373190	2.04486265451128	2.01999036443196	2.00314384530088	2.08756609891249	2.06860821178566	2.02053136430595	1.9862758900666	1.9825620562266	1.95743720252359	1.95970947279061	2.05342913811032	2.03759316384681	2.00110920758141	1.97488946161016	1.97036925867307	2.09052605519519	2.02899600496348	2.00787022237007	2.02855214639743	2.02626285402088	2.04432133113564	1.96641254465456	1.86779322081115	1.99939847264834	2.05461206884138	2.01135261271888	2.02578220416174	1.98641357299157	1.96192773816967	1.01993124764418	2.01097157757465	2.01470138952312	1.99635503539391	2.09620490849557	1.98448688022536	1.98379922865024	1.91079354084476	2.00759189174621	2.06962017734867	1.97133355520723	1.95933763337854	2.01937294982821	1.73900975377714	1.98085898356452	2.00745274090292	2.03110669132588	2.01989631797971
2	25690641	274941262	2.04486265451128	2.01999036443196	2.00314384530088	2.08756609891249	2.06860821178566	2.02053136430595	1.9862758900666	1.9825620562266	1.95743720252359	1.95970947279061	2.05342913811032	2.03759316384681	2.00110920758141	1.97488946161016	1.97036925867307	2.09052605519519	2.02899600496348	2.00787022237007	2.02855214639743	2.02626285402088	2.04432133113564	1.96641254465456	2.64934320295857	1.99939847264834	2.05461206884138	2.01135261271888	2.02578220416174	1.98641357299157	1.96192773816967	1.01993124764418	2.01097157757465	2.01470138952312	1.99635503539391	2.09620490849557	1.98448688022536	1.98379922865024	1.91079354084476	2.00759189174621	2.06962017734867	1.97133355520723	1.95933763337854	2.01937294982821	1.73900975377714	1.98085898356452	2.00745274090292	2.03110669132588	2.01989631797971
2	26276327	275526948	2.04486265451128	2.01999036443196	2.00314384530088	2.08756609891249	2.06860821178566	2.02053136430595	1.9862758900666	1.9825620562266	1.95743720252359	1.95970947279061	2.05342913811032	2.03759316384681	2.00110920758141	1.97488946161016	1.97036925867307	2.09052605519519	2.02899600496348	2.00787022237007	2.02855214639743	2.02626285402088	2.04432133113564	1.96641254465456	2.64934320295857	1.99939847264834	2.05461206884138	2.01135261271888	2.02578220416174	1.98641357299157	1.96192773816967	1.01993124764418	2.01097157757465	2.01470138952312	1.99635503539391	2.09620490849557	1.98448688022536	1.98379922865024	1.91079354084476	2.00759189174621	2.06962017734867	1.97133355520723	1.95933763337854	2.01937294982821	1.73900975377714	1.98085898356452	2.00745274090292	2.03110669132588	2.01989631797971
2	26828038	276078659	2.04486265451128	2.01999036443196	2.00314384530088	2.08756609891249	2.06860821178566	2.02053136430595	1.9862758900666	1.9825620562266	1.95743720252359	1.95970947279061	2.05342913811032	2.03759316384681	2.00110920758141	1.97488946161016	1.97036925867307	2.09052605519519	2.02899600496348	2.00787022237007	2.02855214639743	2.02626285402088	2.04432133113564	1.96641254465456	2.64934320295857	1.99939847264834	2.05461206884138	2.01135261271888	2.02578220416174	1.98641357299157	1.96192773816967	1.01993124764418	2.01097157757465	2.01470138952312	1.99635503539391	2.09620490849557	1.98448688022536	1.98379922865024	1.91079354084476	2.00759189174621	2.06962017734867	1.97133355520723	1.95933763337854	2.01937294982821	1.73900975377714	1.98085898356452	2.00745274090292	2.03110669132588	2.01989631797971
2	27376652	276627273	2.04486265451128	2.01999036443196	2.00314384530088	2.08756609891249	2.06860821178566	2.02053136430595	1.9862758900666	1.9825620562266	1.95743720252359	1.95970947279061	2.05342913811032	2.03759316384681	2.00110920758141	1.97488946161016	1.97036925867307	2.09052605519519	2.02899600496348	2.00787022237007	2.02855214639743	2.02626285402088	2.04432133113564	1.96641254465456	2.64934320295857	1.99939847264834	1.16075703483779	2.01135261271888	2.02578220416174	1.98641357299157	1.96192773816967	1.01993124764418	2.01097157757465	2.01470138952312	1.99635503539391	2.09620490849557	1.98448688022536	1.98379922865024	1.91079354084476	2.00759189174621	2.06962017734867	1.97133355520723	1.95933763337854	2.01937294982821	1.73900975377714	1.98085898356452	2.00745274090292	2.03110669132588	2.01989631797971
2	27955504	277206125	2.04486265451128	2.01999036443196	2.00314384530088	2.08756609891249	2.06860821178566	2.02053136430595	1.9862758900666	1.9825620562266	1.95743720252359	1.95970947279061	2.05342913811032	2.03759316384681	2.00110920758141	1.97488946161016	1.97036925867307	2.09052605519519	2.02899600496348	2.00787022237007	2.02855214639743	2.02626285402088	2.04432133113564	1.96641254465456	2.64934320295857	1.99939847264834	1.16075703483779	2.01135261271888	2.02578220416174	1.98641357299157	1.96192773816967	1.01993124764418	2.01097157757465	2.01470138952312	1.99635503539391	2.09620490849557	1.98448688022536	1.98379922865024	1.91079354084476	2.00759189174621	2.06962017734867	1.97133355520723	1.95933763337854	2.01937294982821	1.73900975377714	1.98085898356452	2.00745274090292	2.03110669132588	2.01989631797971
2	28500494	277751115	2.04486265451128	2.01999036443196	2.00314384530088	2.08756609891249	2.06860821178566	2.02053136430595	1.9862758900666	1.9825620562266	1.95743720252359	1.95970947279061	2.05342913811032	2.03759316384681	2.00110920758141	1.97488946161016	1.97036925867307	2.09052605519519	2.02899600496348	2.00787022237007	2.02855214639743	2.02626285402088	2.04432133113564	1.96641254465456	2.64934320295857	1.99939847264834	1.16075703483779	2.01135261271888	2.02578220416174	1.98641357299157	1.96192773816967	1.01993124764418	2.01097157757465	2.01470138952312	1.99635503539391	2.09620490849557	1.98448688022536	1.98379922865024	1.91079354084476	2.00759189174621	2.06962017734867	1.97133355520723	1.95933763337854	2.01937294982821	1.73900975377714	1.98085898356452	2.00745274090292	2.03110669132588	2.01989631797971
2	29042087	278292708	2.04486265451128	2.01999036443196	2.00314384530088	2.08756609891249	2.06860821178566	2.02053136430595	1.9862758900666	1.9825620562266	1.95743720252359	1.95970947279061	2.05342913811032	2.03759316384681	2.00110920758141	1.97488946161016	1.97036925867307	2.09052605519519	2.02899600496348	2.00787022237007	2.02855214639743	2.02626285402088	2.04432133113564	1.96641254465456	2.64934320295857	1.99939847264834	1.16075703483779	2.01135261271888	2.02578220416174	1.98641357299157	1.96192773816967	1.01993124764418	2.01097157757465	2.01470138952312	1.99635503539391	2.09620490849557	1.98448688022536	1.98379922865024	1.91079354084476	2.00759189174621	2.06962017734867	1.97133355520723	1.95933763337854	2.01937294982821	1.73900975377714	1.98085898356452	2.00745274090292	2.03110669132588	2.01989631797971
2	29581749	278832370	2.04486265451128	2.01999036443196	2.00314384530088	2.08756609891249	2.06860821178566	2.02053136430595	1.9862758900666	1.9825620562266	1.95743720252359	1.95970947279061	2.05342913811032	2.03759316384681	2.00110920758141	1.97488946161016	1.97036925867307	2.09052605519519	2.02899600496348	2.00787022237007	2.02855214639743	2.02626285402088	2.04432133113564	1.96641254465456	2.64934320295857	1.99939847264834	1.16075703483779	2.01135261271888	2.02578220416174	1.98641357299157	1.96192773816967	1.01993124764418	2.01097157757465	2.01470138952312	1.99635503539391	2.09620490849557	1.98448688022536	1.98379922865024	1.91079354084476	2.00759189174621	2.06962017734867	1.97133355520723	1.95933763337854	2.01937294982821	1.73900975377714	1.98085898356452	2.00745274090292	2.03110669132588	2.01989631797971
2	30106496	279357117	2.04486265451128	2.01999036443196	2.00314384530088	2.08756609891249	2.06860821178566	2.02053136430595	1.9862758900666	1.9825620562266	1.95743720252359	1.95970947279061	2.05342913811032	2.03759316384681	2.00110920758141	1.97488946161016	1.97036925867307	2.09052605519519	2.02899600496348	2.00787022237007	2.02855214639743	2.02626285402088	2.04432133113564	1.96641254465456	1.75714682521839	1.99939847264834	1.16075703483779	2.01135261271888	2.02578220416174	1.98641357299157	1.96192773816967	1.01993124764418	2.01097157757465	2.01470138952312	1.99635503539391	2.09620490849557	1.98448688022536	1.98379922865024	1.91079354084476	2.00759189174621	2.06962017734867	1.97133355520723	1.95933763337854	2.01937294982821	1.73900975377714	1.98085898356452	2.00745274090292	2.03110669132588	2.01989631797971
2	30642447	279893068	2.04486265451128	2.01999036443196	2.00314384530088	2.08756609891249	2.06860821178566	2.02053136430595	1.9862758900666	1.9825620562266	1.95743720252359	1.95970947279061	2.05342913811032	2.03759316384681	2.00110920758141	1.97488946161016	1.97036925867307	2.09052605519519	2.02899600496348	2.00787022237007	2.02855214639743	2.02626285402088	2.04432133113564	1.96641254465456	1.75714682521839	1.99939847264834	1.16075703483779	2.01135261271888	2.02578220416174	1.98641357299157	1.96192773816967	1.01993124764418	2.01097157757465	2.01470138952312	1.99635503539391	2.09620490849557	1.98448688022536	1.98379922865024	1.91079354084476	2.00759189174621	2.06962017734867	1.97133355520723	1.95933763337854	2.01937294982821	1.73900975377714	1.98085898356452	2.00745274090292	2.03110669132588	2.01989631797971
2	31190263	280440884	2.04486265451128	2.01999036443196	2.00314384530088	2.08756609891249	2.06860821178566	2.02053136430595	1.9862758900666	1.9825620562266	1.95743720252359	1.95970947279061	2.05342913811032	2.03759316384681	2.00110920758141	1.97488946161016	1.97036925867307	2.09052605519519	2.02899600496348	2.00787022237007	2.02855214639743	2.02626285402088	2.04432133113564	1.96641254465456	1.75714682521839	1.99939847264834	1.16075703483779	2.01135261271888	2.02578220416174	1.98641357299157	1.96192773816967	1.01993124764418	2.01097157757465	2.01470138952312	1.99635503539391	2.09620490849557	1.98448688022536	1.98379922865024	1.91079354084476	2.00759189174621	2.06962017734867	1.97133355520723	1.95933763337854	2.01937294982821	1.73900975377714	1.98085898356452	2.00745274090292	2.03110669132588	2.01989631797971
2	31725608	280976229	2.04486265451128	2.01999036443196	2.00314384530088	2.08756609891249	2.06860821178566	2.02053136430595	1.9862758900666	1.9825620562266	1.95743720252359	1.95970947279061	2.05342913811032	2.03759316384681	2.00110920758141	1.97488946161016	1.97036925867307	2.09052605519519	2.02899600496348	2.00787022237007	2.02855214639743	2.02626285402088	2.04432133113564	1.96641254465456	1.75714682521839	1.99939847264834	2.05247695615023	2.01135261271888	2.02578220416174	1.98641357299157	1.96192773816967	1.01993124764418	2.01097157757465	2.01470138952312	1.99635503539391	2.09620490849557	1.98448688022536	1.98379922865024	1.91079354084476	2.00759189174621	2.06962017734867	1.97133355520723	1.95933763337854	2.01937294982821	1.73900975377714	1.98085898356452	2.00745274090292	2.03110669132588	2.01989631797971
2	32309212	281559833	2.04486265451128	2.01999036443196	2.00314384530088	2.08756609891249	2.06860821178566	2.02053136430595	1.9862758900666	1.9825620562266	1.95743720252359	1.95970947279061	2.05342913811032	2.03759316384681	2.00110920758141	1.97488946161016	1.97036925867307	2.09052605519519	2.02899600496348	2.00787022237007	2.02855214639743	2.02626285402088	2.04432133113564	1.96641254465456	1.75714682521839	1.99939847264834	2.05247695615023	2.01135261271888	2.02578220416174	1.98641357299157	1.96192773816967	1.01993124764418	2.01097157757465	2.01470138952312	1.99635503539391	2.09620490849557	1.98448688022536	1.98379922865024	1.91079354084476	2.00759189174621	2.06962017734867	1.97133355520723	1.95933763337854	2.01937294982821	1.73900975377714	1.98085898356452	2.00745274090292	2.03110669132588	2.01989631797971
2	32898188	282148809	2.04486265451128	2.01999036443196	2.00314384530088	2.08756609891249	2.06860821178566	2.02053136430595	1.9862758900666	1.9825620562266	1.95743720252359	1.95970947279061	2.05342913811032	2.03759316384681	2.00110920758141	1.97488946161016	1.97036925867307	2.09052605519519	2.02899600496348	2.00787022237007	2.02855214639743	2.02626285402088	2.04432133113564	1.96641254465456	1.75714682521839	1.99939847264834	2.05247695615023	2.01135261271888	2.02578220416174	1.98641357299157	1.96192773816967	1.01993124764418	2.01097157757465	2.01470138952312	1.99635503539391	2.09620490849557	1.98448688022536	1.98379922865024	1.91079354084476	2.00759189174621	2.06962017734867	1.97133355520723	1.95933763337854	2.01937294982821	1.73900975377714	1.98085898356452	2.00745274090292	2.03110669132588	2.01989631797971
2	33457180	282707801	2.04486265451128	2.01999036443196	2.00314384530088	2.08756609891249	2.06860821178566	2.02053136430595	1.9862758900666	1.9825620562266	1.95743720252359	1.95970947279061	2.05342913811032	2.03759316384681	2.00110920758141	1.97488946161016	1.97036925867307	2.09052605519519	2.02899600496348	2.00787022237007	2.02855214639743	2.02626285402088	2.04432133113564	1.96641254465456	1.75714682521839	1.99939847264834	2.05247695615023	2.01135261271888	2.02578220416174	1.98641357299157	1.96192773816967	1.94959155258577	2.01097157757465	2.01470138952312	1.99635503539391	2.09620490849557	1.98448688022536	1.98379922865024	1.91079354084476	2.00759189174621	2.06962017734867	1.97133355520723	1.95933763337854	2.01937294982821	1.73900975377714	1.98085898356452	2.00745274090292	2.03110669132588	2.01989631797971
2	34013727	283264348	2.04486265451128	2.01999036443196	2.00314384530088	2.08756609891249	2.06860821178566	2.02053136430595	1.9862758900666	1.9825620562266	1.95743720252359	1.95970947279061	2.05342913811032	2.03759316384681	2.00110920758141	1.97488946161016	1.97036925867307	2.09052605519519	2.02899600496348	2.00787022237007	2.02855214639743	2.02626285402088	2.04432133113564	1.96641254465456	1.75714682521839	1.99939847264834	2.05247695615023	2.01135261271888	2.02578220416174	1.98641357299157	1.96192773816967	1.94959155258577	2.01097157757465	2.01470138952312	1.99635503539391	2.09620490849557	1.98448688022536	1.98379922865024	1.91079354084476	2.00759189174621	2.06962017734867	1.97133355520723	1.95933763337854	2.01937294982821	1.73900975377714	1.98085898356452	2.00745274090292	2.03110669132588	2.01989631797971
2	34562326	283812947	2.04486265451128	2.01999036443196	2.00314384530088	2.08756609891249	2.06860821178566	2.02053136430595	1.9862758900666	1.9825620562266	1.95743720252359	1.95970947279061	2.05342913811032	2.03759316384681	2.00110920758141	1.97488946161016	1.97036925867307	2.09052605519519	2.02899600496348	2.00787022237007	2.02855214639743	2.02626285402088	2.04432133113564	1.96641254465456	1.75714682521839	1.99939847264834	2.05247695615023	2.01135261271888	2.02578220416174	1.98641357299157	1.96192773816967	1.94959155258577	2.01097157757465	2.01470138952312	1.99635503539391	2.09620490849557	1.98448688022536	1.98379922865024	1.91079354084476	2.00759189174621	2.06962017734867	1.97133355520723	1.95933763337854	2.01937294982821	1.73900975377714	1.98085898356452	2.00745274090292	2.03110669132588	2.01989631797971
2	35128713	284379334	2.04486265451128	2.01999036443196	2.00314384530088	2.08756609891249	2.06860821178566	2.02053136430595	1.9862758900666	1.9825620562266	1.95743720252359	1.95970947279061	2.05342913811032	2.03759316384681	2.00110920758141	1.97488946161016	1.97036925867307	2.09052605519519	2.02899600496348	2.00787022237007	2.02855214639743	2.02626285402088	2.04432133113564	1.96641254465456	1.75714682521839	1.99939847264834	2.05247695615023	2.01135261271888	2.02578220416174	1.98641357299157	1.96192773816967	1.94959155258577	2.01097157757465	2.01470138952312	1.99635503539391	2.09620490849557	1.98448688022536	1.98379922865024	1.91079354084476	2.00759189174621	2.06962017734867	1.97133355520723	1.95933763337854	2.01937294982821	1.73900975377714	1.98085898356452	2.00745274090292	2.03110669132588	2.01989631797971
2	35677169	284927790	2.04486265451128	2.01999036443196	2.00314384530088	2.08756609891249	2.06860821178566	2.02053136430595	1.9862758900666	1.9825620562266	1.95743720252359	1.95970947279061	2.05342913811032	2.03759316384681	2.00110920758141	1.97488946161016	1.97036925867307	2.09052605519519	2.02899600496348	2.00787022237007	2.02855214639743	2.02626285402088	2.04432133113564	1.96641254465456	2.85944418752264	1.99939847264834	2.05247695615023	2.01135261271888	2.02578220416174	1.98641357299157	1.96192773816967	1.94959155258577	2.01097157757465	2.01470138952312	1.99635503539391	2.09620490849557	1.98448688022536	1.98379922865024	1.91079354084476	2.00759189174621	2.06962017734867	1.97133355520723	1.95933763337854	2.01937294982821	1.73900975377714	1.98085898356452	2.00745274090292	2.03110669132588	2.01989631797971
2	36226361	285476982	2.04486265451128	2.01999036443196	2.00314384530088	2.08756609891249	2.06860821178566	2.02053136430595	1.9862758900666	1.9825620562266	1.95743720252359	1.95970947279061	2.05342913811032	2.03759316384681	2.00110920758141	1.97488946161016	1.97036925867307	2.09052605519519	2.02899600496348	2.00787022237007	2.02855214639743	2.02626285402088	2.04432133113564	1.96641254465456	2.85944418752264	1.99939847264834	2.05247695615023	2.01135261271888	2.02578220416174	1.98641357299157	1.96192773816967	1.94959155258577	2.01097157757465	2.01470138952312	1.99635503539391	2.09620490849557	1.98448688022536	1.98379922865024	1.91079354084476	2.00759189174621	2.06962017734867	1.97133355520723	1.95933763337854	2.01937294982821	1.73900975377714	1.98085898356452	2.00745274090292	2.03110669132588	2.01989631797971
2	36770812	286021433	2.04486265451128	2.01999036443196	2.00314384530088	2.08756609891249	2.06860821178566	2.02053136430595	1.9862758900666	1.9825620562266	1.95743720252359	1.95970947279061	2.05342913811032	2.03759316384681	2.00110920758141	1.97488946161016	1.97036925867307	2.09052605519519	2.02899600496348	2.00787022237007	2.02855214639743	2.02626285402088	2.04432133113564	1.96641254465456	2.85944418752264	1.99939847264834	2.05247695615023	2.01135261271888	2.02578220416174	1.98641357299157	1.96192773816967	1.94959155258577	2.01097157757465	2.01470138952312	1.99635503539391	2.09620490849557	1.98448688022536	1.98379922865024	1.91079354084476	2.00759189174621	2.06962017734867	1.97133355520723	1.95933763337854	2.01937294982821	1.73900975377714	1.98085898356452	2.00745274090292	2.03110669132588	2.01989631797971
2	37328573	286579194	2.04486265451128	2.01999036443196	2.00314384530088	2.08756609891249	2.06860821178566	2.02053136430595	1.9862758900666	1.9825620562266	1.95743720252359	1.95970947279061	2.05342913811032	2.03759316384681	2.00110920758141	1.97488946161016	1.97036925867307	2.09052605519519	2.02899600496348	2.00787022237007	2.02855214639743	2.02626285402088	2.04432133113564	1.96641254465456	2.85944418752264	1.99939847264834	2.05247695615023	2.01135261271888	2.02578220416174	1.98641357299157	1.96192773816967	1.94959155258577	2.01097157757465	2.01470138952312	1.99635503539391	2.09620490849557	1.98448688022536	1.98379922865024	1.91079354084476	2.00759189174621	2.06962017734867	1.97133355520723	1.95933763337854	2.01937294982821	1.73900975377714	1.98085898356452	2.00745274090292	2.03110669132588	2.01989631797971
2	37875779	287126400	2.04486265451128	2.01999036443196	2.00314384530088	2.08756609891249	2.06860821178566	2.02053136430595	1.9862758900666	1.9825620562266	1.95743720252359	1.95970947279061	2.05342913811032	2.03759316384681	2.00110920758141	1.97488946161016	1.97036925867307	2.09052605519519	2.02899600496348	2.00787022237007	2.02855214639743	2.02626285402088	2.04432133113564	1.96641254465456	2.85944418752264	1.99939847264834	2.05247695615023	2.01135261271888	2.02578220416174	1.98641357299157	1.96192773816967	1.94959155258577	2.01097157757465	2.01470138952312	1.99635503539391	2.09620490849557	1.98448688022536	1.98379922865024	1.91079354084476	2.00759189174621	2.06962017734867	1.97133355520723	1.95933763337854	2.01937294982821	1.73900975377714	1.98085898356452	2.00745274090292	2.03110669132588	2.01989631797971
2	38431248	287681869	2.04486265451128	2.01999036443196	2.00314384530088	2.08756609891249	2.06860821178566	2.02053136430595	1.9862758900666	1.9825620562266	1.95743720252359	1.95970947279061	2.05342913811032	2.03759316384681	2.00110920758141	1.97488946161016	1.97036925867307	2.09052605519519	2.02899600496348	2.00787022237007	2.02855214639743	2.02626285402088	2.04432133113564	1.96641254465456	2.85944418752264	1.99939847264834	2.05247695615023	2.01135261271888	2.02578220416174	1.98641357299157	1.96192773816967	1.94959155258577	2.01097157757465	2.01470138952312	1.99635503539391	2.09620490849557	1.98448688022536	1.98379922865024	1.91079354084476	2.00759189174621	2.06962017734867	1.97133355520723	1.95933763337854	2.01937294982821	1.73900975377714	1.98085898356452	2.00745274090292	2.03110669132588	2.01989631797971
2	39004172	288254793	2.04486265451128	2.01999036443196	2.00314384530088	2.08756609891249	2.06860821178566	2.02053136430595	1.9862758900666	1.9825620562266	1.95743720252359	1.95970947279061	2.05342913811032	2.03759316384681	2.00110920758141	1.97488946161016	1.97036925867307	2.09052605519519	2.02899600496348	2.00787022237007	2.02855214639743	2.02626285402088	2.04432133113564	1.96641254465456	2.85944418752264	1.99939847264834	2.05247695615023	2.01135261271888	2.02578220416174	1.98641357299157	1.96192773816967	1.94959155258577	2.01097157757465	2.01470138952312	1.99635503539391	2.09620490849557	1.98448688022536	1.98379922865024	1.91079354084476	2.00759189174621	2.06962017734867	1.97133355520723	1.95933763337854	2.01937294982821	1.73900975377714	1.98085898356452	2.00745274090292	2.03110669132588	2.01989631797971
2	39564771	288815392	2.04486265451128	2.01999036443196	2.00314384530088	2.08756609891249	2.06860821178566	2.02053136430595	1.9862758900666	1.9825620562266	1.95743720252359	1.95970947279061	2.05342913811032	2.03759316384681	2.00110920758141	1.97488946161016	1.97036925867307	2.09052605519519	2.02899600496348	2.00787022237007	2.02855214639743	2.02626285402088	2.04432133113564	1.96641254465456	2.85944418752264	1.99939847264834	2.05247695615023	2.01135261271888	2.02578220416174	1.98641357299157	1.96192773816967	1.94959155258577	2.01097157757465	2.01470138952312	1.99635503539391	2.09620490849557	1.98448688022536	1.98379922865024	1.91079354084476	2.00759189174621	2.06962017734867	1.97133355520723	1.95933763337854	2.01937294982821	1.73900975377714	1.98085898356452	2.00745274090292	2.03110669132588	2.01989631797971
2	40112880	289363501	2.04486265451128	2.01999036443196	2.00314384530088	2.08756609891249	2.06860821178566	2.02053136430595	1.9862758900666	1.9825620562266	1.95743720252359	1.95970947279061	2.05342913811032	2.03759316384681	2.00110920758141	1.97488946161016	1.97036925867307	2.09052605519519	2.02899600496348	2.00787022237007	2.02855214639743	2.02626285402088	2.04432133113564	1.96641254465456	2.85944418752264	1.99939847264834	2.05247695615023	2.01135261271888	2.02578220416174	1.98641357299157	1.96192773816967	1.94959155258577	2.01097157757465	2.01470138952312	1.99635503539391	2.09620490849557	1.98448688022536	1.98379922865024	1.91079354084476	2.00759189174621	2.06962017734867	1.97133355520723	1.95933763337854	2.01937294982821	1.73900975377714	1.98085898356452	2.00745274090292	2.03110669132588	2.01989631797971
2	40653940	289904561	2.04486265451128	2.01999036443196	2.00314384530088	2.08756609891249	2.06860821178566	2.02053136430595	1.9862758900666	1.9825620562266	1.95743720252359	1.95970947279061	2.05342913811032	2.03759316384681	2.00110920758141	1.97488946161016	1.97036925867307	2.09052605519519	2.02899600496348	2.00787022237007	2.02855214639743	2.02626285402088	2.04432133113564	1.96641254465456	2.85944418752264	1.99939847264834	2.05247695615023	2.01135261271888	2.02578220416174	1.98641357299157	1.96192773816967	1.94959155258577	2.01097157757465	2.01470138952312	1.99635503539391	2.09620490849557	1.98448688022536	1.98379922865024	1.91079354084476	2.00759189174621	2.06962017734867	1.97133355520723	1.95933763337854	2.01937294982821	1.73900975377714	1.98085898356452	2.00745274090292	2.03110669132588	2.01989631797971
2	41183789	290434410	2.04486265451128	2.01999036443196	2.00314384530088	2.08756609891249	2.06860821178566	2.02053136430595	1.9862758900666	1.9825620562266	1.95743720252359	1.95970947279061	2.05342913811032	2.03759316384681	2.00110920758141	1.97488946161016	1.97036925867307	2.09052605519519	2.02899600496348	2.00787022237007	2.02855214639743	2.02626285402088	2.04432133113564	1.96641254465456	2.85944418752264	1.99939847264834	2.05247695615023	2.01135261271888	2.02578220416174	1.98641357299157	1.96192773816967	1.94959155258577	2.01097157757465	2.01470138952312	1.99635503539391	2.09620490849557	1.98448688022536	1.98379922865024	1.91079354084476	2.00759189174621	2.06962017734867	1.97133355520723	1.95933763337854	2.01937294982821	1.73900975377714	1.98085898356452	2.00745274090292	2.03110669132588	2.01989631797971
2	41720796	290971417	2.04486265451128	2.01999036443196	2.00314384530088	2.08756609891249	2.06860821178566	2.02053136430595	1.9862758900666	1.9825620562266	1.95743720252359	1.95970947279061	2.05342913811032	2.03759316384681	2.00110920758141	1.97488946161016	1.97036925867307	2.09052605519519	2.02899600496348	2.00787022237007	2.02855214639743	2.02626285402088	2.04432133113564	1.96641254465456	2.85944418752264	1.99939847264834	2.05247695615023	2.01135261271888	2.02578220416174	1.98641357299157	1.96192773816967	1.94959155258577	2.01097157757465	2.01470138952312	1.99635503539391	2.09620490849557	1.98448688022536	1.98379922865024	1.91079354084476	2.00759189174621	2.06962017734867	1.97133355520723	1.95933763337854	2.01937294982821	1.73900975377714	1.98085898356452	2.00745274090292	2.03110669132588	2.01989631797971
2	42261432	291512053	2.04486265451128	2.01999036443196	2.00314384530088	2.08756609891249	2.06860821178566	2.02053136430595	1.9862758900666	1.9825620562266	1.95743720252359	1.95970947279061	2.05342913811032	2.03759316384681	2.00110920758141	1.97488946161016	1.97036925867307	2.09052605519519	2.02899600496348	2.00787022237007	2.02855214639743	2.02626285402088	2.04432133113564	1.96641254465456	2.85944418752264	1.99939847264834	2.05247695615023	2.01135261271888	2.02578220416174	1.98641357299157	1.96192773816967	1.94959155258577	2.01097157757465	2.01470138952312	1.99635503539391	2.09620490849557	1.98448688022536	1.98379922865024	1.91079354084476	2.00759189174621	2.06962017734867	1.97133355520723	1.95933763337854	2.01937294982821	1.73900975377714	1.98085898356452	2.00745274090292	2.03110669132588	2.01989631797971
2	42823765	292074386	2.04486265451128	2.01999036443196	2.00314384530088	2.08756609891249	2.06860821178566	2.02053136430595	1.9862758900666	1.9825620562266	1.95743720252359	1.95970947279061	2.05342913811032	2.03759316384681	2.00110920758141	1.97488946161016	1.97036925867307	2.09052605519519	2.02899600496348	2.00787022237007	2.02855214639743	2.02626285402088	2.04432133113564	1.96641254465456	2.85944418752264	1.99939847264834	1.20410902407934	2.01135261271888	2.02578220416174	1.98641357299157	1.96192773816967	1.94959155258577	2.01097157757465	2.01470138952312	1.99635503539391	2.09620490849557	1.98448688022536	1.98379922865024	1.91079354084476	2.00759189174621	2.06962017734867	1.97133355520723	1.95933763337854	2.01937294982821	1.73900975377714	1.98085898356452	2.00745274090292	2.03110669132588	2.01989631797971
2	43384529	292635150	2.04486265451128	2.01999036443196	2.00314384530088	2.08756609891249	2.06860821178566	2.02053136430595	1.9862758900666	1.9825620562266	1.95743720252359	1.95970947279061	2.05342913811032	2.03759316384681	2.00110920758141	1.97488946161016	1.97036925867307	2.09052605519519	2.02899600496348	2.00787022237007	2.02855214639743	2.02626285402088	2.04432133113564	1.96641254465456	2.85944418752264	1.99939847264834	1.20410902407934	2.01135261271888	2.02578220416174	1.98641357299157	1.96192773816967	1.94959155258577	2.01097157757465	2.01470138952312	1.99635503539391	2.09620490849557	1.98448688022536	1.98379922865024	1.91079354084476	2.00759189174621	2.06962017734867	1.97133355520723	1.95933763337854	2.01937294982821	1.73900975377714	1.98085898356452	2.00745274090292	2.03110669132588	2.01989631797971
2	43941069	293191690	2.04486265451128	2.01999036443196	2.00314384530088	2.08756609891249	2.06860821178566	2.02053136430595	1.9862758900666	1.9825620562266	1.95743720252359	1.95970947279061	2.05342913811032	2.03759316384681	2.00110920758141	1.97488946161016	1.97036925867307	2.09052605519519	2.02899600496348	2.00787022237007	2.02855214639743	2.02626285402088	2.04432133113564	1.96641254465456	2.85944418752264	1.99939847264834	1.20410902407934	2.01135261271888	2.02578220416174	1.98641357299157	1.96192773816967	1.94959155258577	2.01097157757465	2.01470138952312	1.99635503539391	2.09620490849557	1.98448688022536	1.98379922865024	1.91079354084476	2.00759189174621	2.06962017734867	1.97133355520723	1.95933763337854	2.01937294982821	1.73900975377714	1.98085898356452	2.00745274090292	2.03110669132588	2.01989631797971
2	44504303	293754924	2.04486265451128	2.01999036443196	2.00314384530088	2.08756609891249	2.06860821178566	2.02053136430595	1.9862758900666	1.9825620562266	1.95743720252359	1.95970947279061	2.05342913811032	2.03759316384681	2.00110920758141	1.97488946161016	1.97036925867307	2.09052605519519	2.02899600496348	2.00787022237007	2.02855214639743	2.02626285402088	2.04432133113564	1.96641254465456	2.85944418752264	1.99939847264834	1.20410902407934	2.01135261271888	2.02578220416174	1.98641357299157	1.96192773816967	1.94959155258577	2.01097157757465	2.01470138952312	1.99635503539391	2.09620490849557	1.98448688022536	1.98379922865024	1.91079354084476	2.00759189174621	2.06962017734867	1.97133355520723	1.95933763337854	2.01937294982821	1.73900975377714	1.98085898356452	2.00745274090292	2.03110669132588	2.01989631797971
2	45049053	294299674	2.04486265451128	2.01999036443196	2.00314384530088	2.08756609891249	2.06860821178566	2.02053136430595	1.9862758900666	1.9825620562266	1.95743720252359	1.95970947279061	2.05342913811032	2.03759316384681	2.00110920758141	1.97488946161016	1.97036925867307	2.09052605519519	2.02899600496348	2.00787022237007	2.02855214639743	2.02626285402088	2.04432133113564	1.96641254465456	2.85944418752264	1.99939847264834	1.20410902407934	2.01135261271888	2.02578220416174	1.98641357299157	1.96192773816967	1.94959155258577	2.01097157757465	2.01470138952312	1.99635503539391	2.09620490849557	1.98448688022536	1.98379922865024	1.91079354084476	2.00759189174621	2.06962017734867	1.97133355520723	1.95933763337854	2.01937294982821	1.73900975377714	1.98085898356452	2.00745274090292	2.03110669132588	2.01989631797971
2	45586697	294837318	2.04486265451128	2.01999036443196	2.00314384530088	2.08756609891249	2.06860821178566	2.02053136430595	1.9862758900666	1.9825620562266	1.95743720252359	1.95970947279061	2.05342913811032	2.03759316384681	2.00110920758141	1.97488946161016	1.97036925867307	2.09052605519519	2.02899600496348	2.00787022237007	2.02855214639743	2.02626285402088	2.04432133113564	1.96641254465456	2.85944418752264	1.99939847264834	1.20410902407934	2.01135261271888	2.02578220416174	1.98641357299157	1.96192773816967	1.94959155258577	2.01097157757465	2.01470138952312	1.99635503539391	2.09620490849557	1.98448688022536	1.98379922865024	1.91079354084476	2.00759189174621	2.06962017734867	1.97133355520723	1.95933763337854	2.01937294982821	1.73900975377714	1.98085898356452	2.00745274090292	2.03110669132588	2.01989631797971
2	46112597	295363218	2.04486265451128	2.01999036443196	2.00314384530088	2.08756609891249	2.06860821178566	2.02053136430595	1.9862758900666	1.9825620562266	1.95743720252359	1.95970947279061	2.05342913811032	2.03759316384681	2.00110920758141	1.97488946161016	1.97036925867307	2.09052605519519	2.02899600496348	2.00787022237007	2.02855214639743	2.02626285402088	2.04432133113564	1.96641254465456	2.85944418752264	1.99939847264834	1.20410902407934	2.01135261271888	2.02578220416174	1.98641357299157	1.96192773816967	1.94959155258577	2.01097157757465	2.01470138952312	1.99635503539391	2.09620490849557	1.98448688022536	1.98379922865024	1.91079354084476	2.00759189174621	2.06962017734867	1.97133355520723	1.95933763337854	2.01937294982821	1.73900975377714	1.98085898356452	2.00745274090292	2.03110669132588	2.01989631797971
2	46636309	295886930	2.04486265451128	2.01999036443196	2.00314384530088	2.08756609891249	2.06860821178566	2.02053136430595	1.9862758900666	1.9825620562266	1.95743720252359	1.95970947279061	2.05342913811032	2.03759316384681	2.00110920758141	1.97488946161016	1.97036925867307	2.09052605519519	2.02899600496348	2.00787022237007	2.02855214639743	2.02626285402088	2.04432133113564	1.96641254465456	2.85944418752264	1.99939847264834	1.20410902407934	2.01135261271888	2.02578220416174	1.98641357299157	1.96192773816967	1.94959155258577	2.01097157757465	2.01470138952312	1.99635503539391	2.09620490849557	1.98448688022536	1.98379922865024	1.91079354084476	2.00759189174621	2.06962017734867	1.97133355520723	1.95933763337854	2.01937294982821	1.73900975377714	1.98085898356452	2.00745274090292	2.03110669132588	2.01989631797971
2	47175085	296425706	2.04486265451128	2.01999036443196	2.00314384530088	2.08756609891249	2.06860821178566	2.02053136430595	1.9862758900666	1.9825620562266	1.95743720252359	1.95970947279061	2.05342913811032	2.03759316384681	2.00110920758141	1.97488946161016	1.97036925867307	2.09052605519519	2.02899600496348	2.00787022237007	2.02855214639743	2.02626285402088	2.04432133113564	1.96641254465456	2.85944418752264	1.99939847264834	1.20410902407934	2.01135261271888	2.02578220416174	1.98641357299157	1.96192773816967	1.94959155258577	2.01097157757465	2.01470138952312	1.99635503539391	2.09620490849557	1.98448688022536	1.98379922865024	1.91079354084476	2.00759189174621	2.06962017734867	1.97133355520723	1.95933763337854	2.01937294982821	1.73900975377714	1.98085898356452	2.00745274090292	2.03110669132588	2.01989631797971
2	47742557	296993178	2.04486265451128	2.01999036443196	2.00314384530088	2.08756609891249	2.06860821178566	2.02053136430595	1.9862758900666	1.9825620562266	1.95743720252359	1.95970947279061	2.05342913811032	2.03759316384681	2.00110920758141	1.97488946161016	1.97036925867307	2.09052605519519	2.02899600496348	2.00787022237007	2.02855214639743	2.02626285402088	2.04432133113564	1.96641254465456	2.85944418752264	1.99939847264834	1.20410902407934	2.01135261271888	2.02578220416174	1.98641357299157	1.96192773816967	1.94959155258577	2.01097157757465	2.01470138952312	1.99635503539391	2.09620490849557	1.98448688022536	1.98379922865024	1.91079354084476	2.00759189174621	2.06962017734867	1.97133355520723	1.95933763337854	2.01937294982821	1.73900975377714	1.98085898356452	2.00745274090292	2.03110669132588	2.01989631797971
2	48313939	297564560	2.04486265451128	2.01999036443196	2.00314384530088	2.08756609891249	2.06860821178566	2.02053136430595	1.9862758900666	1.9825620562266	1.95743720252359	1.95970947279061	2.05342913811032	2.03759316384681	2.00110920758141	1.97488946161016	1.97036925867307	2.09052605519519	2.02899600496348	2.00787022237007	2.02855214639743	2.02626285402088	2.04432133113564	1.96641254465456	2.85944418752264	1.99939847264834	2.06818612302069	2.01135261271888	2.02578220416174	1.98641357299157	1.96192773816967	1.94959155258577	2.01097157757465	2.01470138952312	1.99635503539391	2.09620490849557	1.98448688022536	1.98379922865024	1.91079354084476	2.00759189174621	2.06962017734867	1.97133355520723	1.95933763337854	2.01937294982821	1.73900975377714	1.98085898356452	2.00745274090292	2.03110669132588	2.01989631797971
2	48870857	298121478	2.04486265451128	2.01999036443196	2.00314384530088	2.08756609891249	2.06860821178566	2.02053136430595	1.9862758900666	1.9825620562266	1.95743720252359	1.95970947279061	2.05342913811032	2.03759316384681	2.00110920758141	1.97488946161016	1.97036925867307	2.09052605519519	2.02899600496348	2.00787022237007	2.02855214639743	2.02626285402088	2.04432133113564	1.96641254465456	2.85944418752264	1.99939847264834	2.06818612302069	2.01135261271888	2.02578220416174	1.98641357299157	1.96192773816967	1.94959155258577	2.01097157757465	2.01470138952312	1.99635503539391	2.09620490849557	1.98448688022536	1.98379922865024	1.91079354084476	2.00759189174621	2.06962017734867	1.97133355520723	1.95933763337854	2.01937294982821	1.73900975377714	1.98085898356452	2.00745274090292	2.03110669132588	2.01989631797971
2	49416907	298667528	2.04486265451128	2.01999036443196	2.00314384530088	2.08756609891249	2.06860821178566	2.02053136430595	1.9862758900666	1.9825620562266	1.95743720252359	1.95970947279061	2.05342913811032	2.03759316384681	2.00110920758141	1.97488946161016	1.97036925867307	2.09052605519519	2.02899600496348	2.00787022237007	2.02855214639743	2.02626285402088	2.04432133113564	1.96641254465456	2.85944418752264	1.99939847264834	2.06818612302069	2.01135261271888	2.02578220416174	1.98641357299157	1.96192773816967	1.94959155258577	2.01097157757465	2.01470138952312	1.99635503539391	2.09620490849557	1.98448688022536	1.98379922865024	1.91079354084476	2.00759189174621	2.06962017734867	1.97133355520723	1.95933763337854	2.01937294982821	1.73900975377714	1.98085898356452	2.00745274090292	2.03110669132588	2.01989631797971
2	49969688	299220309	2.04486265451128	2.01999036443196	2.00314384530088	2.08756609891249	2.06860821178566	2.02053136430595	1.9862758900666	1.9825620562266	1.95743720252359	1.95970947279061	2.05342913811032	2.03759316384681	2.00110920758141	1.97488946161016	1.97036925867307	2.09052605519519	2.02899600496348	2.00787022237007	2.02855214639743	2.02626285402088	2.04432133113564	1.96641254465456	2.85944418752264	1.99939847264834	2.06818612302069	2.01135261271888	2.02578220416174	1.98641357299157	1.96192773816967	1.94959155258577	2.01097157757465	2.01470138952312	1.99635503539391	2.09620490849557	1.98448688022536	1.98379922865024	1.91079354084476	2.00759189174621	2.06962017734867	1.97133355520723	1.95933763337854	2.01937294982821	1.73900975377714	1.98085898356452	2.00745274090292	2.03110669132588	2.01989631797971
[truncated: 4,516 more rows]
[truncated: 52 more columns]
