# Supplementary material for: Novel insights into breast cancer copy number genetic heterogeneity revealed by single-cell genome sequencing
Source: eLife. 2020 May 13;9:e51480. doi: 10.7554/eLife.51480 (PMC7220379; doi:10.7554/eLife.51480)
Supplement: Figure 2—source data 1. [file elife-51480-fig2-data1.zip › P22.CNA.calls.5k.seg.quantal.primary.txt]

chrom	chrompos	abspos	CTB6631.	CTB6632.	CTB6633.	CTB6635.	CTB6636.	CTB6638.	CTB6639.	CTB6641.	CTB6642.	CTB6643.	CTB6645.	CTB6646.	CTB6647.	CTB6649.	CTB6651.	CTB6652.	CTB6653.	CTB6656.	CTB6658.	CTB6660.	CTB6662.	CTB6663.	CTB6665.	CTB6666.	CTB6667.	CTB6670.	CTB6671.	CTB6673.	CTB6674.	CTB6676.	CTB6678.	CTB6693.	CTB6713.	CTB6727.	CTB6728.	CTB6729.	CTB6730.	CTB6731.	CTB6732.	CTB6733.	CTB6736.	CTB6738.	CTB6739.	CTB6740.	CTB6741.	CTB6744.	CTB6745.
1	0	0	2.94937981831758	2.95322721716148	2.91765969658046	2.99799348280681	2.97720674028607	2.77590733197138	2.96554496562325	2.96698420614917	3.00176622038664	2.9528572690619	2.9400243317069	4.03014464365068	3.89933154626918	2.99549071090686	3.04025505383044	3.03920156428744	2.91644652831368	2.98472341385218	2.95528495947006	2.99998003642752	3.90042577446653	2.96760123732214	2.3654863044604	2.9512540062733	2.96677855760276	3.24779237606041	3.36411454104587	2.96451736413743	3.7985642111807	3.45373982626799	2.96491831774463	2.97521176849506	2.99345508422254	3.01319148948922	2.97542808142801	2.99085798235617	2.99147997845753	3.01131234901769	2.94159218146943	2.91702398166971	2.99964622250381	3.99711590460013	2.99837581573469	2.9867146454062	2.95347136231543	2.93408694625981	3.94228374735717
1	1311584	1311584	2.94937981831758	2.95322721716148	2.91765969658046	2.99799348280681	2.97720674028607	2.77590733197138	2.96554496562325	2.96698420614917	3.00176622038664	2.9528572690619	2.9400243317069	4.03014464365068	3.89933154626918	2.99549071090686	3.04025505383044	3.03920156428744	2.91644652831368	2.98472341385218	2.95528495947006	2.99998003642752	3.90042577446653	2.96760123732214	2.3654863044604	2.9512540062733	2.96677855760276	3.24779237606041	3.36411454104587	2.96451736413743	3.7985642111807	3.45373982626799	2.96491831774463	2.97521176849506	2.99345508422254	3.01319148948922	2.97542808142801	2.99085798235617	2.99147997845753	3.01131234901769	2.94159218146943	2.91702398166971	2.99964622250381	3.99711590460013	2.99837581573469	2.9867146454062	2.95347136231543	2.93408694625981	3.94228374735717
1	1988508	1988508	2.94937981831758	2.95322721716148	2.91765969658046	2.99799348280681	2.97720674028607	2.77590733197138	2.96554496562325	2.96698420614917	3.00176622038664	2.9528572690619	2.9400243317069	4.03014464365068	3.89933154626918	2.99549071090686	3.04025505383044	3.03920156428744	2.91644652831368	2.98472341385218	2.95528495947006	2.99998003642752	3.90042577446653	2.96760123732214	2.3654863044604	2.9512540062733	2.96677855760276	3.24779237606041	3.36411454104587	2.96451736413743	3.7985642111807	3.45373982626799	2.96491831774463	2.97521176849506	2.99345508422254	3.01319148948922	2.97542808142801	2.99085798235617	2.99147997845753	3.01131234901769	2.94159218146943	2.91702398166971	2.99964622250381	3.99711590460013	2.99837581573469	2.9867146454062	2.95347136231543	2.93408694625981	3.94228374735717
1	2529293	2529293	2.94937981831758	2.95322721716148	2.91765969658046	2.99799348280681	2.97720674028607	2.77590733197138	2.96554496562325	2.96698420614917	3.00176622038664	2.9528572690619	2.9400243317069	4.03014464365068	3.89933154626918	2.99549071090686	3.04025505383044	3.03920156428744	2.91644652831368	2.98472341385218	2.95528495947006	2.99998003642752	3.90042577446653	2.96760123732214	2.3654863044604	2.9512540062733	2.96677855760276	3.24779237606041	3.36411454104587	2.96451736413743	3.7985642111807	3.45373982626799	2.96491831774463	2.97521176849506	2.99345508422254	3.01319148948922	2.97542808142801	2.99085798235617	2.99147997845753	3.01131234901769	2.94159218146943	2.91702398166971	2.99964622250381	3.99711590460013	2.99837581573469	2.9867146454062	2.95347136231543	2.93408694625981	3.94228374735717
1	3144678	3144678	2.94937981831758	2.95322721716148	2.91765969658046	2.99799348280681	2.97720674028607	2.77590733197138	2.96554496562325	2.96698420614917	3.00176622038664	2.9528572690619	2.9400243317069	4.03014464365068	3.89933154626918	2.99549071090686	3.04025505383044	3.03920156428744	2.91644652831368	2.98472341385218	2.95528495947006	2.99998003642752	3.90042577446653	2.96760123732214	2.3654863044604	2.9512540062733	2.96677855760276	3.24779237606041	3.36411454104587	2.96451736413743	3.7985642111807	3.45373982626799	2.96491831774463	2.97521176849506	2.99345508422254	3.01319148948922	2.97542808142801	2.99085798235617	2.99147997845753	3.01131234901769	2.94159218146943	2.91702398166971	2.99964622250381	3.99711590460013	2.99837581573469	2.9867146454062	2.95347136231543	2.93408694625981	3.94228374735717
1	3664503	3664503	2.94937981831758	2.95322721716148	2.91765969658046	2.99799348280681	2.97720674028607	3.26064958769691	2.96554496562325	2.96698420614917	3.00176622038664	2.9528572690619	2.9400243317069	4.03014464365068	3.89933154626918	2.99549071090686	3.04025505383044	3.03920156428744	2.91644652831368	2.98472341385218	2.95528495947006	2.99998003642752	3.90042577446653	2.96760123732214	2.3654863044604	2.9512540062733	2.96677855760276	3.24779237606041	3.36411454104587	2.96451736413743	3.7985642111807	3.45373982626799	2.96491831774463	2.97521176849506	2.99345508422254	3.01319148948922	2.97542808142801	2.99085798235617	2.99147997845753	3.01131234901769	2.94159218146943	2.91702398166971	2.99964622250381	3.99711590460013	2.99837581573469	2.9867146454062	2.95347136231543	2.93408694625981	3.94228374735717
1	4369116	4369116	2.94937981831758	2.95322721716148	2.91765969658046	2.99799348280681	2.97720674028607	3.26064958769691	2.96554496562325	2.96698420614917	3.00176622038664	2.9528572690619	2.9400243317069	4.03014464365068	3.89933154626918	2.99549071090686	3.04025505383044	3.03920156428744	2.91644652831368	2.98472341385218	2.95528495947006	2.99998003642752	3.90042577446653	2.96760123732214	2.3654863044604	2.9512540062733	2.96677855760276	3.24779237606041	3.36411454104587	2.96451736413743	3.7985642111807	3.45373982626799	2.96491831774463	2.97521176849506	2.99345508422254	3.01319148948922	2.97542808142801	2.99085798235617	2.99147997845753	3.01131234901769	2.94159218146943	2.91702398166971	2.99964622250381	3.99711590460013	2.99837581573469	2.9867146454062	2.95347136231543	2.93408694625981	3.94228374735717
1	4893186	4893186	2.94937981831758	2.95322721716148	2.91765969658046	2.99799348280681	2.97720674028607	3.26064958769691	2.96554496562325	2.96698420614917	3.00176622038664	2.9528572690619	2.9400243317069	4.03014464365068	3.89933154626918	2.99549071090686	3.04025505383044	3.03920156428744	2.91644652831368	2.98472341385218	2.95528495947006	2.99998003642752	3.90042577446653	2.96760123732214	2.3654863044604	2.9512540062733	2.96677855760276	3.24779237606041	3.36411454104587	2.96451736413743	3.7985642111807	3.45373982626799	2.96491831774463	2.97521176849506	2.99345508422254	3.01319148948922	2.97542808142801	2.99085798235617	2.99147997845753	3.01131234901769	2.94159218146943	2.91702398166971	2.99964622250381	3.99711590460013	2.99837581573469	2.9867146454062	2.95347136231543	2.93408694625981	3.94228374735717
1	5434547	5434547	2.94937981831758	2.95322721716148	2.91765969658046	2.99799348280681	2.97720674028607	3.26064958769691	2.96554496562325	2.96698420614917	3.00176622038664	2.9528572690619	2.9400243317069	4.03014464365068	3.89933154626918	2.99549071090686	3.04025505383044	3.03920156428744	2.91644652831368	2.98472341385218	2.95528495947006	2.99998003642752	3.90042577446653	2.96760123732214	2.3654863044604	2.9512540062733	2.96677855760276	3.24779237606041	3.36411454104587	2.96451736413743	3.7985642111807	3.45373982626799	2.96491831774463	2.97521176849506	2.99345508422254	3.01319148948922	2.97542808142801	2.99085798235617	2.99147997845753	3.01131234901769	2.94159218146943	2.91702398166971	2.99964622250381	3.99711590460013	2.99837581573469	2.9867146454062	2.95347136231543	2.93408694625981	3.94228374735717
1	5964110	5964110	2.94937981831758	2.95322721716148	2.91765969658046	2.99799348280681	2.97720674028607	3.26064958769691	2.96554496562325	2.96698420614917	3.00176622038664	2.9528572690619	2.9400243317069	4.03014464365068	3.89933154626918	2.99549071090686	3.04025505383044	3.03920156428744	2.91644652831368	2.98472341385218	2.95528495947006	2.99998003642752	3.90042577446653	2.96760123732214	2.3654863044604	2.9512540062733	2.96677855760276	3.24779237606041	3.36411454104587	2.96451736413743	3.7985642111807	3.45373982626799	2.96491831774463	2.97521176849506	2.99345508422254	3.01319148948922	2.97542808142801	2.99085798235617	2.99147997845753	3.01131234901769	2.94159218146943	2.91702398166971	2.99964622250381	3.99711590460013	2.99837581573469	2.9867146454062	2.95347136231543	2.93408694625981	3.94228374735717
1	6523265	6523265	2.94937981831758	2.95322721716148	2.91765969658046	2.99799348280681	2.97720674028607	3.26064958769691	2.96554496562325	2.96698420614917	3.00176622038664	2.9528572690619	2.9400243317069	4.03014464365068	3.89933154626918	2.99549071090686	3.04025505383044	3.03920156428744	2.91644652831368	2.98472341385218	2.95528495947006	2.99998003642752	3.90042577446653	2.96760123732214	2.3654863044604	2.9512540062733	2.96677855760276	3.24779237606041	3.36411454104587	2.96451736413743	3.7985642111807	3.45373982626799	2.96491831774463	2.97521176849506	2.99345508422254	3.01319148948922	2.97542808142801	2.99085798235617	2.99147997845753	3.01131234901769	2.94159218146943	2.91702398166971	2.99964622250381	3.99711590460013	2.99837581573469	2.9867146454062	2.95347136231543	2.93408694625981	3.94228374735717
1	7082402	7082402	2.94937981831758	2.95322721716148	2.91765969658046	2.99799348280681	2.97720674028607	3.26064958769691	2.96554496562325	2.96698420614917	3.00176622038664	2.9528572690619	2.9400243317069	4.03014464365068	3.89933154626918	2.99549071090686	3.04025505383044	3.03920156428744	2.91644652831368	2.98472341385218	2.95528495947006	2.99998003642752	3.90042577446653	2.96760123732214	2.3654863044604	2.9512540062733	2.96677855760276	3.24779237606041	3.36411454104587	2.96451736413743	3.7985642111807	3.45373982626799	2.96491831774463	2.97521176849506	2.99345508422254	3.01319148948922	2.97542808142801	2.99085798235617	2.99147997845753	3.01131234901769	2.94159218146943	2.91702398166971	2.99964622250381	3.99711590460013	2.99837581573469	2.9867146454062	2.95347136231543	2.93408694625981	3.94228374735717
1	7616467	7616467	2.94937981831758	2.95322721716148	2.91765969658046	2.99799348280681	2.97720674028607	3.26064958769691	2.96554496562325	2.96698420614917	3.00176622038664	2.9528572690619	2.9400243317069	4.03014464365068	3.89933154626918	2.99549071090686	3.04025505383044	3.03920156428744	2.91644652831368	2.98472341385218	2.95528495947006	2.99998003642752	3.90042577446653	2.96760123732214	2.3654863044604	2.9512540062733	2.96677855760276	3.24779237606041	3.36411454104587	2.96451736413743	3.7985642111807	3.45373982626799	2.96491831774463	2.97521176849506	2.99345508422254	3.01319148948922	2.97542808142801	2.99085798235617	2.99147997845753	3.01131234901769	2.94159218146943	2.91702398166971	2.99964622250381	3.99711590460013	2.99837581573469	2.9867146454062	2.95347136231543	2.93408694625981	3.94228374735717
1	8179701	8179701	2.94937981831758	2.95322721716148	2.91765969658046	2.99799348280681	2.97720674028607	3.26064958769691	2.96554496562325	2.96698420614917	3.00176622038664	2.9528572690619	2.9400243317069	4.03014464365068	3.89933154626918	2.99549071090686	3.04025505383044	3.03920156428744	2.91644652831368	2.98472341385218	2.95528495947006	2.99998003642752	3.90042577446653	2.96760123732214	2.3654863044604	2.9512540062733	2.96677855760276	3.24779237606041	3.36411454104587	2.96451736413743	3.7985642111807	4.21303355758374	2.96491831774463	2.97521176849506	2.99345508422254	3.01319148948922	2.97542808142801	2.99085798235617	2.99147997845753	3.01131234901769	2.94159218146943	2.91702398166971	2.99964622250381	3.99711590460013	2.99837581573469	2.9867146454062	2.95347136231543	2.93408694625981	3.94228374735717
1	8750759	8750759	2.94937981831758	2.95322721716148	2.91765969658046	2.99799348280681	2.97720674028607	3.26064958769691	2.96554496562325	2.96698420614917	3.00176622038664	2.9528572690619	2.9400243317069	4.03014464365068	3.89933154626918	2.99549071090686	3.04025505383044	3.03920156428744	2.91644652831368	2.98472341385218	2.95528495947006	2.99998003642752	3.90042577446653	2.96760123732214	2.3654863044604	2.9512540062733	2.96677855760276	3.24779237606041	4.66839562238761	2.96451736413743	3.7985642111807	4.21303355758374	2.96491831774463	2.97521176849506	2.99345508422254	3.01319148948922	2.97542808142801	2.99085798235617	2.99147997845753	3.01131234901769	2.94159218146943	2.91702398166971	2.99964622250381	3.99711590460013	2.99837581573469	2.9867146454062	2.95347136231543	2.93408694625981	3.94228374735717
1	9336762	9336762	2.94937981831758	2.95322721716148	2.91765969658046	2.99799348280681	2.97720674028607	3.26064958769691	2.96554496562325	2.96698420614917	3.00176622038664	2.9528572690619	2.9400243317069	4.03014464365068	3.89933154626918	2.99549071090686	3.04025505383044	3.03920156428744	2.91644652831368	2.98472341385218	2.95528495947006	2.99998003642752	3.90042577446653	2.96760123732214	2.3654863044604	2.9512540062733	2.96677855760276	3.24779237606041	4.66839562238761	2.96451736413743	3.7985642111807	4.21303355758374	2.96491831774463	2.97521176849506	2.99345508422254	3.01319148948922	2.97542808142801	2.99085798235617	2.99147997845753	3.01131234901769	2.94159218146943	2.91702398166971	2.99964622250381	3.99711590460013	2.99837581573469	2.9867146454062	2.95347136231543	2.93408694625981	3.94228374735717
1	9924954	9924954	2.94937981831758	2.95322721716148	2.91765969658046	2.99799348280681	2.97720674028607	3.26064958769691	2.96554496562325	2.96698420614917	3.00176622038664	2.9528572690619	2.9400243317069	4.03014464365068	3.89933154626918	2.99549071090686	3.04025505383044	3.03920156428744	2.91644652831368	2.98472341385218	2.95528495947006	2.99998003642752	3.90042577446653	2.96760123732214	2.3654863044604	2.9512540062733	2.96677855760276	3.24779237606041	4.66839562238761	2.96451736413743	3.7985642111807	4.21303355758374	2.96491831774463	2.97521176849506	2.99345508422254	3.01319148948922	2.97542808142801	2.99085798235617	2.99147997845753	3.01131234901769	2.94159218146943	2.91702398166971	2.99964622250381	3.99711590460013	2.99837581573469	2.9867146454062	2.95347136231543	2.93408694625981	3.94228374735717
1	10539461	10539461	2.94937981831758	2.95322721716148	2.91765969658046	2.99799348280681	2.97720674028607	3.26064958769691	2.96554496562325	2.96698420614917	3.00176622038664	2.9528572690619	2.9400243317069	4.03014464365068	3.89933154626918	2.99549071090686	3.04025505383044	3.03920156428744	2.91644652831368	2.98472341385218	2.95528495947006	2.99998003642752	3.90042577446653	2.96760123732214	2.3654863044604	2.9512540062733	2.96677855760276	3.24779237606041	4.66839562238761	2.96451736413743	3.7985642111807	4.21303355758374	2.96491831774463	2.97521176849506	2.99345508422254	3.01319148948922	2.97542808142801	2.99085798235617	2.99147997845753	3.01131234901769	2.94159218146943	2.91702398166971	2.99964622250381	3.99711590460013	2.99837581573469	2.9867146454062	2.95347136231543	2.93408694625981	3.94228374735717
1	11088815	11088815	2.94937981831758	2.95322721716148	2.91765969658046	2.99799348280681	2.97720674028607	3.26064958769691	2.96554496562325	2.96698420614917	3.00176622038664	2.9528572690619	2.9400243317069	4.03014464365068	3.89933154626918	2.99549071090686	3.04025505383044	3.03920156428744	2.91644652831368	2.98472341385218	2.95528495947006	2.99998003642752	3.90042577446653	2.96760123732214	2.3654863044604	2.9512540062733	2.96677855760276	3.24779237606041	4.66839562238761	2.96451736413743	3.7985642111807	4.21303355758374	2.96491831774463	2.97521176849506	2.99345508422254	3.01319148948922	2.97542808142801	2.99085798235617	2.99147997845753	3.01131234901769	2.94159218146943	2.91702398166971	2.99964622250381	3.99711590460013	2.99837581573469	2.9867146454062	2.95347136231543	2.93408694625981	3.94228374735717
1	11659398	11659398	2.94937981831758	2.95322721716148	2.91765969658046	2.99799348280681	2.97720674028607	3.26064958769691	2.96554496562325	2.96698420614917	3.00176622038664	2.9528572690619	2.9400243317069	4.03014464365068	3.89933154626918	2.99549071090686	3.04025505383044	3.03920156428744	2.91644652831368	2.98472341385218	2.95528495947006	2.99998003642752	3.90042577446653	2.96760123732214	2.3654863044604	2.9512540062733	2.96677855760276	3.24779237606041	4.66839562238761	2.96451736413743	3.7985642111807	4.21303355758374	2.96491831774463	2.97521176849506	2.99345508422254	3.01319148948922	2.97542808142801	2.99085798235617	2.99147997845753	3.01131234901769	2.94159218146943	2.91702398166971	2.99964622250381	3.99711590460013	2.99837581573469	2.9867146454062	2.95347136231543	2.93408694625981	3.94228374735717
1	12236298	12236298	2.94937981831758	2.95322721716148	2.91765969658046	2.99799348280681	2.97720674028607	3.26064958769691	2.96554496562325	2.96698420614917	3.00176622038664	2.9528572690619	2.9400243317069	4.03014464365068	3.89933154626918	2.99549071090686	3.04025505383044	3.03920156428744	2.91644652831368	2.98472341385218	2.95528495947006	2.99998003642752	3.90042577446653	2.96760123732214	2.3654863044604	2.9512540062733	2.96677855760276	3.24779237606041	4.66839562238761	2.96451736413743	3.7985642111807	4.21303355758374	2.96491831774463	2.97521176849506	2.99345508422254	3.01319148948922	2.97542808142801	2.99085798235617	2.99147997845753	3.01131234901769	2.94159218146943	2.91702398166971	2.99964622250381	3.99711590460013	2.99837581573469	2.9867146454062	2.95347136231543	2.93408694625981	3.94228374735717
1	12790486	12790486	2.94937981831758	2.95322721716148	2.91765969658046	2.99799348280681	2.97720674028607	3.26064958769691	2.96554496562325	2.96698420614917	3.00176622038664	2.9528572690619	2.9400243317069	4.03014464365068	3.89933154626918	2.99549071090686	3.04025505383044	3.03920156428744	2.91644652831368	2.98472341385218	2.95528495947006	2.99998003642752	3.90042577446653	2.96760123732214	2.3654863044604	2.9512540062733	2.96677855760276	3.24779237606041	4.66839562238761	2.96451736413743	3.7985642111807	4.21303355758374	2.96491831774463	2.97521176849506	2.99345508422254	3.01319148948922	2.97542808142801	2.99085798235617	2.99147997845753	3.01131234901769	2.94159218146943	2.91702398166971	2.99964622250381	3.99711590460013	2.99837581573469	2.9867146454062	2.95347136231543	2.93408694625981	3.94228374735717
1	14208871	14208871	2.94937981831758	2.95322721716148	2.91765969658046	2.99799348280681	2.97720674028607	3.26064958769691	2.96554496562325	2.96698420614917	3.00176622038664	2.9528572690619	2.9400243317069	4.03014464365068	3.89933154626918	2.99549071090686	3.04025505383044	3.03920156428744	2.91644652831368	2.98472341385218	2.95528495947006	2.99998003642752	3.90042577446653	2.96760123732214	2.3654863044604	2.9512540062733	2.96677855760276	3.24779237606041	4.66839562238761	2.96451736413743	3.7985642111807	4.21303355758374	2.96491831774463	2.97521176849506	2.99345508422254	3.01319148948922	2.97542808142801	2.99085798235617	2.99147997845753	3.01131234901769	2.94159218146943	2.91702398166971	2.99964622250381	3.99711590460013	2.99837581573469	2.9867146454062	2.95347136231543	2.93408694625981	3.94228374735717
1	14754110	14754110	2.94937981831758	2.95322721716148	2.91765969658046	2.99799348280681	2.97720674028607	3.26064958769691	2.96554496562325	2.96698420614917	3.00176622038664	2.9528572690619	2.9400243317069	4.03014464365068	3.89933154626918	2.99549071090686	3.04025505383044	3.03920156428744	2.91644652831368	2.98472341385218	2.95528495947006	2.99998003642752	3.90042577446653	2.96760123732214	2.3654863044604	2.9512540062733	2.96677855760276	3.24779237606041	4.66839562238761	2.96451736413743	3.7985642111807	4.21303355758374	2.96491831774463	2.97521176849506	2.99345508422254	3.01319148948922	2.97542808142801	2.99085798235617	2.99147997845753	3.01131234901769	2.94159218146943	2.91702398166971	2.99964622250381	3.99711590460013	2.99837581573469	2.9867146454062	2.95347136231543	2.93408694625981	3.94228374735717
1	15289749	15289749	2.94937981831758	2.95322721716148	2.91765969658046	2.99799348280681	2.97720674028607	3.26064958769691	2.96554496562325	2.96698420614917	3.00176622038664	2.9528572690619	2.9400243317069	4.03014464365068	3.89933154626918	2.99549071090686	3.04025505383044	3.03920156428744	2.91644652831368	2.98472341385218	2.95528495947006	2.99998003642752	3.90042577446653	2.96760123732214	2.3654863044604	2.9512540062733	2.96677855760276	3.24779237606041	4.66839562238761	2.96451736413743	3.7985642111807	4.21303355758374	2.96491831774463	2.97521176849506	2.99345508422254	3.01319148948922	2.97542808142801	2.99085798235617	2.99147997845753	3.01131234901769	2.94159218146943	2.91702398166971	2.99964622250381	3.99711590460013	2.99837581573469	2.9867146454062	2.95347136231543	2.93408694625981	3.94228374735717
1	15848620	15848620	2.94937981831758	2.95322721716148	2.91765969658046	2.99799348280681	2.97720674028607	3.26064958769691	2.96554496562325	2.96698420614917	3.00176622038664	2.9528572690619	2.9400243317069	4.03014464365068	3.89933154626918	2.99549071090686	3.04025505383044	3.03920156428744	2.91644652831368	2.98472341385218	2.95528495947006	2.99998003642752	3.90042577446653	2.96760123732214	2.3654863044604	2.9512540062733	2.96677855760276	3.24779237606041	4.66839562238761	2.96451736413743	3.7985642111807	4.21303355758374	2.96491831774463	2.97521176849506	2.99345508422254	3.01319148948922	2.97542808142801	2.99085798235617	2.99147997845753	3.01131234901769	2.94159218146943	2.91702398166971	2.99964622250381	3.99711590460013	2.99837581573469	2.9867146454062	2.95347136231543	2.93408694625981	3.94228374735717
1	16446714	16446714	2.94937981831758	2.95322721716148	2.91765969658046	2.99799348280681	2.97720674028607	3.26064958769691	2.96554496562325	2.96698420614917	3.00176622038664	2.9528572690619	2.9400243317069	4.03014464365068	3.89933154626918	2.99549071090686	3.04025505383044	3.03920156428744	2.91644652831368	2.98472341385218	2.95528495947006	2.99998003642752	3.90042577446653	2.96760123732214	2.3654863044604	2.9512540062733	2.96677855760276	3.24779237606041	4.66839562238761	2.96451736413743	3.7985642111807	4.21303355758374	2.96491831774463	2.97521176849506	2.99345508422254	3.01319148948922	2.97542808142801	2.99085798235617	2.99147997845753	3.01131234901769	2.94159218146943	2.91702398166971	2.99964622250381	3.99711590460013	2.99837581573469	2.9867146454062	2.95347136231543	2.93408694625981	3.94228374735717
1	17307125	17307125	2.94937981831758	2.95322721716148	2.91765969658046	2.99799348280681	2.97720674028607	3.26064958769691	2.96554496562325	2.96698420614917	3.00176622038664	2.9528572690619	2.9400243317069	4.03014464365068	3.89933154626918	2.99549071090686	3.04025505383044	3.03920156428744	2.91644652831368	2.98472341385218	2.95528495947006	2.99998003642752	3.90042577446653	2.96760123732214	2.3654863044604	2.9512540062733	2.96677855760276	3.24779237606041	4.66839562238761	2.96451736413743	3.7985642111807	4.21303355758374	2.96491831774463	2.97521176849506	2.99345508422254	3.01319148948922	2.97542808142801	2.99085798235617	2.99147997845753	3.01131234901769	2.94159218146943	2.91702398166971	2.99964622250381	3.99711590460013	2.99837581573469	2.9867146454062	2.95347136231543	2.93408694625981	3.94228374735717
1	17878680	17878680	2.94937981831758	2.95322721716148	2.91765969658046	2.99799348280681	2.97720674028607	3.26064958769691	2.96554496562325	2.96698420614917	3.00176622038664	2.9528572690619	2.9400243317069	4.03014464365068	3.89933154626918	2.99549071090686	3.04025505383044	3.03920156428744	2.91644652831368	2.98472341385218	2.95528495947006	2.99998003642752	3.90042577446653	2.96760123732214	2.3654863044604	2.9512540062733	2.96677855760276	3.24779237606041	4.66839562238761	2.96451736413743	3.7985642111807	4.21303355758374	2.96491831774463	2.97521176849506	2.99345508422254	3.01319148948922	2.97542808142801	2.99085798235617	2.99147997845753	3.01131234901769	2.94159218146943	2.91702398166971	2.99964622250381	3.99711590460013	2.99837581573469	2.9867146454062	2.95347136231543	2.93408694625981	3.94228374735717
1	18403245	18403245	2.94937981831758	2.95322721716148	2.91765969658046	2.99799348280681	2.97720674028607	3.26064958769691	2.96554496562325	2.96698420614917	3.00176622038664	2.9528572690619	2.9400243317069	4.03014464365068	3.89933154626918	2.99549071090686	3.04025505383044	3.03920156428744	2.91644652831368	2.98472341385218	2.95528495947006	2.99998003642752	3.90042577446653	2.96760123732214	2.3654863044604	2.9512540062733	2.96677855760276	2.94416679703192	4.66839562238761	2.96451736413743	3.7985642111807	4.21303355758374	2.96491831774463	2.97521176849506	2.99345508422254	3.01319148948922	2.97542808142801	2.99085798235617	2.99147997845753	3.01131234901769	2.94159218146943	2.91702398166971	2.99964622250381	3.99711590460013	2.99837581573469	2.9867146454062	2.95347136231543	2.93408694625981	3.94228374735717
1	18925640	18925640	2.94937981831758	2.95322721716148	2.91765969658046	2.99799348280681	2.97720674028607	3.26064958769691	2.96554496562325	2.96698420614917	3.00176622038664	2.9528572690619	2.9400243317069	4.03014464365068	3.89933154626918	2.99549071090686	3.04025505383044	3.03920156428744	2.91644652831368	2.98472341385218	2.95528495947006	2.99998003642752	3.90042577446653	2.96760123732214	2.3654863044604	2.9512540062733	2.96677855760276	2.94416679703192	4.66839562238761	2.96451736413743	3.7985642111807	4.21303355758374	2.96491831774463	2.97521176849506	2.99345508422254	3.01319148948922	2.97542808142801	2.99085798235617	2.99147997845753	3.01131234901769	2.94159218146943	2.91702398166971	2.99964622250381	3.99711590460013	2.99837581573469	2.9867146454062	2.95347136231543	2.93408694625981	3.94228374735717
1	19452724	19452724	2.94937981831758	2.95322721716148	2.91765969658046	2.99799348280681	2.97720674028607	3.26064958769691	2.96554496562325	2.96698420614917	3.00176622038664	2.9528572690619	2.9400243317069	4.03014464365068	3.89933154626918	2.99549071090686	3.04025505383044	3.03920156428744	2.91644652831368	2.98472341385218	2.95528495947006	2.99998003642752	3.90042577446653	2.96760123732214	2.3654863044604	2.9512540062733	2.96677855760276	2.94416679703192	4.66839562238761	2.96451736413743	3.7985642111807	4.21303355758374	2.96491831774463	2.97521176849506	2.99345508422254	3.01319148948922	2.97542808142801	2.99085798235617	2.99147997845753	3.01131234901769	2.94159218146943	2.91702398166971	2.99964622250381	3.99711590460013	2.99837581573469	2.9867146454062	2.95347136231543	2.93408694625981	3.94228374735717
1	20014359	20014359	2.94937981831758	2.95322721716148	2.91765969658046	2.99799348280681	2.97720674028607	3.26064958769691	2.96554496562325	2.96698420614917	3.00176622038664	2.9528572690619	2.9400243317069	4.03014464365068	3.89933154626918	2.99549071090686	3.04025505383044	3.03920156428744	2.91644652831368	2.98472341385218	2.95528495947006	2.99998003642752	3.90042577446653	2.96760123732214	2.3654863044604	2.9512540062733	2.96677855760276	2.94416679703192	4.66839562238761	2.96451736413743	3.7985642111807	4.21303355758374	2.96491831774463	2.97521176849506	2.99345508422254	3.01319148948922	2.97542808142801	2.99085798235617	2.99147997845753	3.01131234901769	2.94159218146943	2.91702398166971	2.99964622250381	3.99711590460013	2.99837581573469	2.9867146454062	2.95347136231543	2.93408694625981	3.94228374735717
1	20575804	20575804	2.94937981831758	2.95322721716148	2.91765969658046	2.99799348280681	2.97720674028607	3.26064958769691	2.96554496562325	2.96698420614917	3.00176622038664	2.9528572690619	2.9400243317069	4.03014464365068	3.89933154626918	2.99549071090686	3.04025505383044	3.03920156428744	2.91644652831368	2.98472341385218	2.95528495947006	2.99998003642752	3.90042577446653	2.96760123732214	2.3654863044604	2.9512540062733	2.96677855760276	2.94416679703192	4.66839562238761	2.96451736413743	3.7985642111807	4.21303355758374	2.96491831774463	2.97521176849506	2.99345508422254	3.01319148948922	2.97542808142801	2.99085798235617	2.99147997845753	3.01131234901769	2.94159218146943	2.91702398166971	2.99964622250381	3.99711590460013	2.99837581573469	2.9867146454062	2.95347136231543	2.93408694625981	3.94228374735717
1	21126184	21126184	2.94937981831758	2.95322721716148	2.91765969658046	2.99799348280681	2.97720674028607	3.26064958769691	2.96554496562325	2.96698420614917	3.00176622038664	2.9528572690619	2.9400243317069	4.03014464365068	3.89933154626918	2.99549071090686	3.04025505383044	3.03920156428744	2.91644652831368	2.98472341385218	2.95528495947006	2.99998003642752	3.90042577446653	2.96760123732214	2.3654863044604	2.9512540062733	2.96677855760276	2.94416679703192	4.66839562238761	2.96451736413743	3.7985642111807	4.21303355758374	2.96491831774463	2.97521176849506	2.99345508422254	3.01319148948922	2.97542808142801	2.99085798235617	2.99147997845753	3.01131234901769	2.94159218146943	2.91702398166971	2.99964622250381	3.99711590460013	2.99837581573469	2.9867146454062	2.95347136231543	2.93408694625981	3.94228374735717
1	21698064	21698064	2.94937981831758	2.95322721716148	2.91765969658046	2.99799348280681	2.97720674028607	2.93154135179794	2.96554496562325	2.96698420614917	3.00176622038664	2.9528572690619	2.9400243317069	4.03014464365068	3.89933154626918	2.99549071090686	3.04025505383044	3.03920156428744	2.91644652831368	2.98472341385218	2.95528495947006	2.99998003642752	3.90042577446653	2.96760123732214	2.3654863044604	2.9512540062733	2.96677855760276	2.94416679703192	4.66839562238761	2.96451736413743	3.7985642111807	4.21303355758374	2.96491831774463	2.97521176849506	2.99345508422254	3.01319148948922	2.97542808142801	2.99085798235617	2.99147997845753	3.01131234901769	2.94159218146943	2.91702398166971	2.99964622250381	3.99711590460013	2.99837581573469	2.9867146454062	2.95347136231543	2.93408694625981	3.94228374735717
1	22303596	22303596	2.94937981831758	2.95322721716148	2.91765969658046	2.99799348280681	2.97720674028607	2.93154135179794	2.96554496562325	2.96698420614917	3.00176622038664	2.9528572690619	2.9400243317069	4.03014464365068	3.89933154626918	2.99549071090686	3.04025505383044	3.03920156428744	2.91644652831368	2.98472341385218	2.95528495947006	2.99998003642752	3.90042577446653	2.96760123732214	2.3654863044604	2.9512540062733	2.96677855760276	2.94416679703192	4.66839562238761	2.96451736413743	3.7985642111807	4.21303355758374	2.96491831774463	2.97521176849506	2.99345508422254	3.01319148948922	2.97542808142801	2.99085798235617	2.99147997845753	3.01131234901769	2.94159218146943	2.91702398166971	2.99964622250381	3.99711590460013	2.99837581573469	2.9867146454062	2.95347136231543	2.93408694625981	3.94228374735717
1	22867590	22867590	2.94937981831758	2.95322721716148	2.91765969658046	2.99799348280681	2.97720674028607	2.93154135179794	2.96554496562325	2.96698420614917	3.00176622038664	2.9528572690619	2.9400243317069	4.03014464365068	3.89933154626918	2.99549071090686	3.04025505383044	3.03920156428744	2.91644652831368	2.98472341385218	2.95528495947006	2.99998003642752	3.90042577446653	2.96760123732214	2.3654863044604	2.9512540062733	2.96677855760276	2.94416679703192	4.66839562238761	2.96451736413743	3.7985642111807	4.21303355758374	2.96491831774463	2.97521176849506	2.99345508422254	3.01319148948922	2.97542808142801	2.99085798235617	2.99147997845753	3.01131234901769	2.94159218146943	2.91702398166971	2.99964622250381	3.99711590460013	2.99837581573469	2.9867146454062	2.95347136231543	2.93408694625981	3.94228374735717
1	23407094	23407094	2.94937981831758	2.95322721716148	2.91765969658046	2.99799348280681	2.97720674028607	2.93154135179794	2.96554496562325	2.96698420614917	3.00176622038664	2.9528572690619	2.9400243317069	4.03014464365068	3.89933154626918	2.99549071090686	3.04025505383044	3.03920156428744	2.91644652831368	2.98472341385218	2.95528495947006	2.99998003642752	3.90042577446653	2.96760123732214	2.3654863044604	2.9512540062733	2.96677855760276	2.94416679703192	4.66839562238761	2.96451736413743	3.7985642111807	4.21303355758374	2.96491831774463	2.97521176849506	2.99345508422254	3.01319148948922	2.97542808142801	2.99085798235617	2.99147997845753	3.01131234901769	2.94159218146943	2.91702398166971	2.99964622250381	3.99711590460013	2.99837581573469	2.9867146454062	2.95347136231543	2.93408694625981	3.94228374735717
1	23983067	23983067	2.94937981831758	2.95322721716148	2.91765969658046	2.99799348280681	2.97720674028607	2.93154135179794	2.96554496562325	2.96698420614917	3.00176622038664	2.9528572690619	2.9400243317069	4.03014464365068	3.89933154626918	2.99549071090686	3.04025505383044	3.03920156428744	2.91644652831368	2.98472341385218	2.95528495947006	2.99998003642752	3.90042577446653	2.96760123732214	2.3654863044604	2.9512540062733	2.96677855760276	2.94416679703192	4.66839562238761	2.96451736413743	3.7985642111807	4.21303355758374	2.96491831774463	2.97521176849506	2.99345508422254	3.01319148948922	2.97542808142801	2.99085798235617	2.99147997845753	3.01131234901769	2.94159218146943	2.91702398166971	2.99964622250381	3.99711590460013	2.99837581573469	2.9867146454062	2.95347136231543	2.93408694625981	3.94228374735717
1	24666387	24666387	2.94937981831758	2.95322721716148	2.91765969658046	2.99799348280681	2.97720674028607	2.93154135179794	2.96554496562325	2.96698420614917	3.00176622038664	2.9528572690619	2.9400243317069	4.03014464365068	3.89933154626918	2.99549071090686	3.04025505383044	3.03920156428744	2.91644652831368	2.98472341385218	2.95528495947006	2.99998003642752	3.90042577446653	2.96760123732214	2.3654863044604	2.9512540062733	2.96677855760276	2.94416679703192	4.66839562238761	2.96451736413743	3.7985642111807	4.21303355758374	2.96491831774463	2.97521176849506	2.99345508422254	3.01319148948922	2.97542808142801	2.99085798235617	2.99147997845753	3.01131234901769	2.94159218146943	2.91702398166971	2.99964622250381	3.99711590460013	2.99837581573469	2.9867146454062	2.95347136231543	2.93408694625981	3.94228374735717
1	25238653	25238653	2.94937981831758	2.95322721716148	2.91765969658046	2.99799348280681	2.97720674028607	2.93154135179794	2.96554496562325	2.96698420614917	3.00176622038664	2.9528572690619	2.9400243317069	4.03014464365068	3.89933154626918	2.99549071090686	3.04025505383044	3.03920156428744	2.91644652831368	2.98472341385218	2.95528495947006	2.99998003642752	3.90042577446653	2.96760123732214	2.3654863044604	2.9512540062733	2.96677855760276	2.94416679703192	4.66839562238761	2.96451736413743	3.7985642111807	4.21303355758374	2.96491831774463	2.97521176849506	2.99345508422254	3.01319148948922	2.97542808142801	2.99085798235617	2.99147997845753	3.01131234901769	2.94159218146943	2.91702398166971	2.99964622250381	3.99711590460013	2.99837581573469	2.9867146454062	2.95347136231543	2.93408694625981	3.94228374735717
1	25879931	25879931	2.94937981831758	2.95322721716148	2.91765969658046	2.99799348280681	2.97720674028607	2.93154135179794	2.96554496562325	2.96698420614917	3.00176622038664	2.9528572690619	2.9400243317069	4.03014464365068	3.89933154626918	2.99549071090686	3.04025505383044	3.03920156428744	2.91644652831368	2.98472341385218	2.95528495947006	2.99998003642752	3.90042577446653	2.96760123732214	2.3654863044604	2.9512540062733	2.96677855760276	2.94416679703192	4.66839562238761	2.96451736413743	3.7985642111807	4.21303355758374	2.96491831774463	2.97521176849506	2.99345508422254	3.01319148948922	2.97542808142801	2.99085798235617	2.99147997845753	3.01131234901769	2.94159218146943	2.91702398166971	2.99964622250381	3.99711590460013	2.99837581573469	2.9867146454062	2.95347136231543	2.93408694625981	3.94228374735717
1	26437154	26437154	2.94937981831758	2.95322721716148	2.91765969658046	2.99799348280681	2.97720674028607	2.93154135179794	2.96554496562325	2.96698420614917	3.00176622038664	2.9528572690619	2.9400243317069	4.03014464365068	3.89933154626918	2.99549071090686	3.04025505383044	3.03920156428744	2.91644652831368	2.98472341385218	2.95528495947006	2.99998003642752	3.90042577446653	2.96760123732214	2.3654863044604	2.9512540062733	2.96677855760276	2.94416679703192	4.66839562238761	2.96451736413743	3.7985642111807	4.21303355758374	2.96491831774463	2.97521176849506	2.99345508422254	3.01319148948922	2.97542808142801	2.99085798235617	2.99147997845753	3.01131234901769	2.94159218146943	2.91702398166971	2.99964622250381	3.99711590460013	2.99837581573469	2.9867146454062	2.95347136231543	2.93408694625981	3.94228374735717
1	27036861	27036861	2.94937981831758	2.95322721716148	2.91765969658046	2.99799348280681	2.97720674028607	2.93154135179794	2.96554496562325	2.96698420614917	3.00176622038664	2.9528572690619	2.9400243317069	4.03014464365068	3.89933154626918	2.99549071090686	3.04025505383044	3.03920156428744	2.91644652831368	2.98472341385218	2.95528495947006	2.99998003642752	3.90042577446653	2.96760123732214	2.3654863044604	2.9512540062733	2.96677855760276	2.94416679703192	4.66839562238761	2.96451736413743	3.7985642111807	4.21303355758374	2.96491831774463	2.97521176849506	2.99345508422254	3.01319148948922	2.97542808142801	2.99085798235617	2.99147997845753	3.01131234901769	2.94159218146943	2.91702398166971	2.99964622250381	3.99711590460013	2.99837581573469	2.9867146454062	2.95347136231543	2.93408694625981	3.94228374735717
1	27644604	27644604	2.94937981831758	2.95322721716148	2.91765969658046	2.99799348280681	2.97720674028607	2.93154135179794	2.96554496562325	2.96698420614917	3.00176622038664	2.9528572690619	2.9400243317069	4.03014464365068	3.89933154626918	2.99549071090686	3.04025505383044	3.03920156428744	2.91644652831368	2.98472341385218	2.95528495947006	2.99998003642752	3.90042577446653	2.96760123732214	2.3654863044604	2.9512540062733	2.96677855760276	2.94416679703192	4.66839562238761	2.96451736413743	3.7985642111807	4.21303355758374	2.96491831774463	2.97521176849506	2.99345508422254	3.01319148948922	2.97542808142801	2.99085798235617	2.99147997845753	3.01131234901769	2.94159218146943	2.91702398166971	2.99964622250381	3.99711590460013	2.99837581573469	2.9867146454062	2.95347136231543	2.93408694625981	3.94228374735717
1	28228163	28228163	2.94937981831758	2.95322721716148	2.91765969658046	2.99799348280681	2.97720674028607	2.93154135179794	2.96554496562325	2.96698420614917	3.00176622038664	2.9528572690619	2.9400243317069	4.03014464365068	4.96132967921849	2.99549071090686	3.04025505383044	3.03920156428744	2.91644652831368	2.98472341385218	2.95528495947006	2.99998003642752	3.90042577446653	2.96760123732214	2.3654863044604	2.9512540062733	2.96677855760276	2.94416679703192	4.66839562238761	2.96451736413743	3.7985642111807	4.21303355758374	2.96491831774463	2.97521176849506	2.99345508422254	3.01319148948922	2.97542808142801	2.99085798235617	2.99147997845753	3.01131234901769	2.94159218146943	2.91702398166971	2.99964622250381	5.01329596388851	2.99837581573469	2.9867146454062	2.95347136231543	2.93408694625981	3.94228374735717
1	28838239	28838239	2.94937981831758	2.95322721716148	2.91765969658046	2.99799348280681	2.97720674028607	2.93154135179794	2.96554496562325	2.96698420614917	3.00176622038664	2.9528572690619	2.9400243317069	5.13168145345244	4.96132967921849	2.99549071090686	3.04025505383044	3.03920156428744	2.91644652831368	2.98472341385218	2.95528495947006	2.99998003642752	4.77311672891376	2.96760123732214	2.3654863044604	2.9512540062733	2.96677855760276	2.94416679703192	4.66839562238761	2.96451736413743	4.92262154110601	4.21303355758374	2.96491831774463	2.97521176849506	2.99345508422254	3.01319148948922	2.97542808142801	2.99085798235617	2.99147997845753	3.01131234901769	2.94159218146943	2.91702398166971	2.99964622250381	5.01329596388851	2.99837581573469	2.9867146454062	2.95347136231543	2.93408694625981	4.80232026183977
1	29459303	29459303	2.94937981831758	2.95322721716148	2.91765969658046	2.99799348280681	2.97720674028607	2.93154135179794	2.96554496562325	2.96698420614917	3.00176622038664	2.9528572690619	2.9400243317069	5.13168145345244	4.96132967921849	2.99549071090686	3.04025505383044	3.03920156428744	2.91644652831368	2.98472341385218	2.95528495947006	2.99998003642752	4.77311672891376	2.96760123732214	2.3654863044604	2.9512540062733	2.96677855760276	2.94416679703192	4.66839562238761	2.96451736413743	4.92262154110601	4.21303355758374	2.96491831774463	2.97521176849506	2.99345508422254	3.01319148948922	2.97542808142801	2.99085798235617	2.99147997845753	3.01131234901769	2.94159218146943	2.91702398166971	2.99964622250381	5.01329596388851	2.99837581573469	2.9867146454062	2.95347136231543	2.93408694625981	4.80232026183977
1	30152496	30152496	2.94937981831758	2.95322721716148	2.91765969658046	2.99799348280681	2.97720674028607	2.93154135179794	2.96554496562325	2.96698420614917	3.00176622038664	2.9528572690619	2.9400243317069	5.13168145345244	4.96132967921849	2.99549071090686	3.04025505383044	3.03920156428744	2.91644652831368	2.98472341385218	2.95528495947006	2.99998003642752	4.77311672891376	2.96760123732214	2.3654863044604	2.9512540062733	2.96677855760276	2.94416679703192	4.66839562238761	2.96451736413743	4.92262154110601	4.21303355758374	2.96491831774463	2.97521176849506	2.99345508422254	3.01319148948922	2.97542808142801	2.99085798235617	2.99147997845753	3.01131234901769	2.94159218146943	2.91702398166971	2.99964622250381	5.01329596388851	2.99837581573469	2.9867146454062	2.95347136231543	2.93408694625981	4.80232026183977
1	30680350	30680350	2.94937981831758	2.95322721716148	2.91765969658046	2.99799348280681	2.97720674028607	2.93154135179794	2.96554496562325	2.96698420614917	3.00176622038664	2.9528572690619	2.9400243317069	5.13168145345244	4.96132967921849	2.99549071090686	3.04025505383044	3.03920156428744	2.91644652831368	2.98472341385218	2.95528495947006	2.99998003642752	4.77311672891376	2.96760123732214	2.3654863044604	2.9512540062733	2.96677855760276	2.94416679703192	4.66839562238761	2.96451736413743	4.92262154110601	4.21303355758374	2.96491831774463	2.97521176849506	2.99345508422254	3.01319148948922	2.97542808142801	2.99085798235617	2.99147997845753	3.01131234901769	2.94159218146943	2.91702398166971	2.99964622250381	5.01329596388851	2.99837581573469	2.9867146454062	2.95347136231543	2.93408694625981	4.80232026183977
1	31224889	31224889	2.94937981831758	2.95322721716148	2.91765969658046	2.99799348280681	2.97720674028607	2.93154135179794	2.96554496562325	2.96698420614917	3.00176622038664	2.9528572690619	2.9400243317069	5.13168145345244	4.96132967921849	2.99549071090686	3.04025505383044	3.03920156428744	2.91644652831368	2.98472341385218	2.95528495947006	2.99998003642752	4.77311672891376	2.96760123732214	2.3654863044604	2.9512540062733	2.96677855760276	2.94416679703192	4.66839562238761	2.96451736413743	4.92262154110601	4.21303355758374	2.96491831774463	2.97521176849506	2.99345508422254	3.01319148948922	2.97542808142801	2.99085798235617	2.99147997845753	3.01131234901769	2.94159218146943	2.91702398166971	2.99964622250381	5.01329596388851	2.99837581573469	2.9867146454062	2.95347136231543	2.93408694625981	4.80232026183977
1	31802308	31802308	2.94937981831758	2.95322721716148	2.91765969658046	2.99799348280681	2.97720674028607	2.93154135179794	2.96554496562325	2.96698420614917	3.00176622038664	2.9528572690619	2.9400243317069	5.13168145345244	4.96132967921849	2.99549071090686	3.04025505383044	3.03920156428744	2.91644652831368	2.98472341385218	2.95528495947006	2.99998003642752	4.77311672891376	2.96760123732214	2.3654863044604	2.9512540062733	2.96677855760276	2.94416679703192	4.66839562238761	2.96451736413743	4.92262154110601	4.21303355758374	2.96491831774463	2.97521176849506	2.99345508422254	3.01319148948922	2.97542808142801	2.99085798235617	2.99147997845753	3.01131234901769	2.94159218146943	2.91702398166971	2.99964622250381	5.01329596388851	2.99837581573469	2.9867146454062	2.95347136231543	2.93408694625981	4.80232026183977
1	32351708	32351708	2.94937981831758	2.95322721716148	2.91765969658046	2.99799348280681	2.97720674028607	2.93154135179794	2.96554496562325	2.96698420614917	3.00176622038664	2.9528572690619	2.9400243317069	5.13168145345244	4.96132967921849	2.99549071090686	3.04025505383044	3.03920156428744	2.91644652831368	2.98472341385218	2.95528495947006	2.99998003642752	4.77311672891376	2.96760123732214	2.99148518718692	2.9512540062733	2.96677855760276	2.94416679703192	4.66839562238761	2.96451736413743	4.92262154110601	4.21303355758374	2.96491831774463	2.97521176849506	2.99345508422254	3.01319148948922	2.97542808142801	2.99085798235617	2.99147997845753	3.01131234901769	2.94159218146943	2.91702398166971	2.99964622250381	5.01329596388851	2.99837581573469	2.9867146454062	2.95347136231543	2.93408694625981	4.80232026183977
1	32956662	32956662	2.94937981831758	2.95322721716148	2.91765969658046	2.99799348280681	2.97720674028607	2.93154135179794	2.96554496562325	2.96698420614917	3.00176622038664	2.9528572690619	2.9400243317069	5.13168145345244	4.96132967921849	2.99549071090686	3.04025505383044	3.03920156428744	2.91644652831368	2.98472341385218	2.95528495947006	2.99998003642752	4.77311672891376	2.96760123732214	2.99148518718692	2.9512540062733	2.96677855760276	2.94416679703192	4.66839562238761	2.96451736413743	4.92262154110601	4.21303355758374	2.96491831774463	2.97521176849506	2.99345508422254	3.01319148948922	2.97542808142801	2.99085798235617	2.99147997845753	3.01131234901769	2.94159218146943	2.91702398166971	2.99964622250381	5.01329596388851	2.99837581573469	2.9867146454062	2.95347136231543	2.93408694625981	4.80232026183977
1	33562070	33562070	2.94937981831758	2.95322721716148	2.91765969658046	2.99799348280681	2.97720674028607	2.93154135179794	2.96554496562325	2.96698420614917	3.00176622038664	2.9528572690619	2.9400243317069	5.13168145345244	4.96132967921849	2.99549071090686	3.04025505383044	3.03920156428744	2.91644652831368	2.98472341385218	2.95528495947006	2.99998003642752	4.77311672891376	2.96760123732214	2.99148518718692	2.9512540062733	2.96677855760276	2.94416679703192	4.66839562238761	2.96451736413743	4.92262154110601	4.21303355758374	2.96491831774463	2.97521176849506	2.99345508422254	3.01319148948922	2.97542808142801	2.99085798235617	2.99147997845753	3.01131234901769	2.94159218146943	2.91702398166971	2.99964622250381	5.01329596388851	2.99837581573469	2.9867146454062	2.95347136231543	2.93408694625981	4.80232026183977
1	34100961	34100961	2.94937981831758	2.95322721716148	2.91765969658046	2.99799348280681	2.97720674028607	2.93154135179794	2.96554496562325	2.96698420614917	3.00176622038664	2.9528572690619	2.9400243317069	5.13168145345244	4.96132967921849	2.99549071090686	3.04025505383044	3.03920156428744	2.91644652831368	2.98472341385218	2.95528495947006	2.99998003642752	4.77311672891376	2.96760123732214	2.99148518718692	2.9512540062733	2.96677855760276	2.94416679703192	4.66839562238761	2.96451736413743	4.92262154110601	4.21303355758374	2.96491831774463	2.97521176849506	2.99345508422254	3.01319148948922	2.97542808142801	2.99085798235617	2.99147997845753	3.01131234901769	2.94159218146943	2.91702398166971	2.99964622250381	5.01329596388851	2.99837581573469	2.9867146454062	2.95347136231543	2.93408694625981	4.80232026183977
1	34637157	34637157	2.94937981831758	2.95322721716148	2.91765969658046	2.99799348280681	2.97720674028607	2.93154135179794	2.96554496562325	2.96698420614917	3.00176622038664	2.9528572690619	2.9400243317069	5.13168145345244	4.96132967921849	2.99549071090686	3.04025505383044	3.03920156428744	2.91644652831368	2.98472341385218	2.95528495947006	2.99998003642752	4.77311672891376	2.96760123732214	2.99148518718692	2.9512540062733	2.96677855760276	2.94416679703192	4.66839562238761	2.96451736413743	4.92262154110601	4.21303355758374	2.96491831774463	2.97521176849506	2.99345508422254	3.01319148948922	2.97542808142801	2.99085798235617	2.99147997845753	3.01131234901769	2.94159218146943	2.91702398166971	2.99964622250381	5.01329596388851	2.99837581573469	2.9867146454062	2.95347136231543	2.93408694625981	4.80232026183977
1	35170931	35170931	2.94937981831758	2.95322721716148	2.91765969658046	2.99799348280681	2.97720674028607	2.93154135179794	2.96554496562325	2.96698420614917	3.00176622038664	2.9528572690619	2.9400243317069	5.13168145345244	4.96132967921849	2.99549071090686	3.04025505383044	3.03920156428744	2.91644652831368	2.98472341385218	2.95528495947006	2.99998003642752	4.77311672891376	2.96760123732214	2.99148518718692	2.9512540062733	2.96677855760276	2.94416679703192	4.66839562238761	2.96451736413743	4.92262154110601	4.21303355758374	2.96491831774463	2.97521176849506	2.99345508422254	3.01319148948922	2.97542808142801	2.99085798235617	2.99147997845753	3.01131234901769	2.94159218146943	2.91702398166971	2.99964622250381	5.01329596388851	2.99837581573469	2.9867146454062	2.95347136231543	2.93408694625981	4.80232026183977
1	35750993	35750993	2.94937981831758	2.95322721716148	2.91765969658046	2.99799348280681	2.97720674028607	2.93154135179794	2.96554496562325	2.96698420614917	3.00176622038664	2.9528572690619	2.9400243317069	5.13168145345244	4.96132967921849	2.99549071090686	3.04025505383044	3.03920156428744	2.91644652831368	2.98472341385218	2.95528495947006	2.99998003642752	4.77311672891376	2.96760123732214	2.99148518718692	2.9512540062733	2.96677855760276	2.94416679703192	4.66839562238761	2.96451736413743	4.92262154110601	4.21303355758374	2.96491831774463	2.97521176849506	2.99345508422254	3.01319148948922	2.97542808142801	2.99085798235617	2.99147997845753	3.01131234901769	2.94159218146943	2.91702398166971	2.99964622250381	5.01329596388851	2.99837581573469	2.9867146454062	2.95347136231543	2.93408694625981	4.80232026183977
1	36319516	36319516	2.94937981831758	2.95322721716148	2.91765969658046	2.99799348280681	2.97720674028607	2.93154135179794	2.96554496562325	2.96698420614917	3.00176622038664	2.9528572690619	2.9400243317069	5.13168145345244	4.96132967921849	2.99549071090686	3.04025505383044	3.03920156428744	2.91644652831368	2.98472341385218	2.95528495947006	2.99998003642752	4.77311672891376	2.96760123732214	2.99148518718692	2.9512540062733	2.96677855760276	2.94416679703192	4.66839562238761	2.96451736413743	4.92262154110601	4.21303355758374	2.96491831774463	2.97521176849506	2.99345508422254	3.01319148948922	2.97542808142801	2.99085798235617	2.99147997845753	3.01131234901769	2.94159218146943	2.91702398166971	2.99964622250381	5.01329596388851	2.99837581573469	2.9867146454062	2.95347136231543	2.93408694625981	4.80232026183977
1	36900818	36900818	2.94937981831758	2.95322721716148	2.91765969658046	2.99799348280681	2.97720674028607	2.93154135179794	2.96554496562325	2.96698420614917	3.00176622038664	2.9528572690619	2.9400243317069	5.13168145345244	4.96132967921849	2.99549071090686	3.04025505383044	3.03920156428744	2.91644652831368	2.98472341385218	2.95528495947006	2.99998003642752	4.77311672891376	2.96760123732214	2.99148518718692	2.9512540062733	2.96677855760276	2.94416679703192	4.66839562238761	2.96451736413743	4.92262154110601	4.21303355758374	2.96491831774463	2.97521176849506	2.99345508422254	3.01319148948922	2.97542808142801	2.99085798235617	2.99147997845753	3.01131234901769	2.94159218146943	2.91702398166971	2.99964622250381	5.01329596388851	2.99837581573469	2.9867146454062	2.95347136231543	2.93408694625981	4.80232026183977
1	37428485	37428485	2.94937981831758	2.95322721716148	2.91765969658046	2.99799348280681	2.97720674028607	2.93154135179794	2.96554496562325	2.96698420614917	3.00176622038664	2.9528572690619	2.9400243317069	5.13168145345244	4.96132967921849	2.99549071090686	3.04025505383044	3.03920156428744	2.91644652831368	2.98472341385218	2.95528495947006	2.99998003642752	4.77311672891376	2.96760123732214	2.99148518718692	2.9512540062733	2.96677855760276	2.94416679703192	4.66839562238761	2.96451736413743	4.92262154110601	4.21303355758374	2.96491831774463	2.97521176849506	2.99345508422254	3.01319148948922	2.97542808142801	2.99085798235617	2.99147997845753	3.01131234901769	2.94159218146943	2.91702398166971	2.99964622250381	5.01329596388851	2.99837581573469	2.9867146454062	2.95347136231543	2.93408694625981	4.80232026183977
1	37965421	37965421	2.94937981831758	2.95322721716148	2.91765969658046	2.99799348280681	2.97720674028607	2.93154135179794	2.96554496562325	2.96698420614917	3.00176622038664	2.9528572690619	2.9400243317069	5.13168145345244	4.96132967921849	2.99549071090686	3.04025505383044	3.03920156428744	2.91644652831368	2.98472341385218	2.95528495947006	2.99998003642752	4.77311672891376	2.96760123732214	2.99148518718692	2.9512540062733	2.96677855760276	2.94416679703192	4.66839562238761	2.96451736413743	4.92262154110601	4.21303355758374	2.96491831774463	2.97521176849506	2.99345508422254	3.01319148948922	2.97542808142801	2.99085798235617	2.99147997845753	3.01131234901769	2.94159218146943	2.91702398166971	2.99964622250381	5.01329596388851	2.99837581573469	2.9867146454062	2.95347136231543	2.93408694625981	4.80232026183977
1	38542604	38542604	2.94937981831758	2.95322721716148	2.91765969658046	2.99799348280681	2.97720674028607	2.93154135179794	2.96554496562325	2.96698420614917	3.00176622038664	2.9528572690619	2.9400243317069	5.13168145345244	4.96132967921849	2.99549071090686	3.04025505383044	3.03920156428744	2.91644652831368	2.98472341385218	2.95528495947006	2.99998003642752	4.77311672891376	2.96760123732214	2.99148518718692	2.9512540062733	2.96677855760276	2.94416679703192	4.66839562238761	2.96451736413743	4.92262154110601	4.21303355758374	2.96491831774463	2.97521176849506	2.99345508422254	3.01319148948922	2.97542808142801	2.99085798235617	2.99147997845753	3.01131234901769	2.94159218146943	2.91702398166971	2.99964622250381	5.01329596388851	2.99837581573469	2.9867146454062	2.95347136231543	2.93408694625981	4.80232026183977
1	39073178	39073178	2.94937981831758	2.95322721716148	2.91765969658046	2.99799348280681	2.97720674028607	2.93154135179794	2.96554496562325	2.96698420614917	3.00176622038664	2.9528572690619	2.9400243317069	3.8324523425123	4.96132967921849	2.99549071090686	3.04025505383044	3.03920156428744	2.91644652831368	2.98472341385218	2.95528495947006	2.99998003642752	4.77311672891376	2.96760123732214	2.99148518718692	2.9512540062733	2.96677855760276	2.94416679703192	4.66839562238761	2.96451736413743	3.85338631197915	4.21303355758374	2.96491831774463	2.97521176849506	2.99345508422254	3.01319148948922	2.97542808142801	2.99085798235617	2.99147997845753	3.01131234901769	2.94159218146943	2.91702398166971	2.99964622250381	5.01329596388851	2.99837581573469	2.9867146454062	2.95347136231543	2.93408694625981	4.80232026183977
1	39663210	39663210	2.94937981831758	2.95322721716148	2.91765969658046	2.99799348280681	2.97720674028607	2.93154135179794	2.96554496562325	2.96698420614917	3.00176622038664	2.9528572690619	2.9400243317069	3.8324523425123	3.83003895868323	2.99549071090686	3.04025505383044	3.03920156428744	2.91644652831368	2.98472341385218	2.95528495947006	2.99998003642752	3.89826351872368	2.96760123732214	2.99148518718692	2.9512540062733	2.96677855760276	2.94416679703192	4.66839562238761	2.96451736413743	3.85338631197915	4.21303355758374	2.96491831774463	2.97521176849506	2.99345508422254	3.01319148948922	2.97542808142801	2.99085798235617	2.99147997845753	3.01131234901769	2.94159218146943	2.91702398166971	2.99964622250381	3.85373771849517	2.99837581573469	2.9867146454062	2.95347136231543	2.93408694625981	4.80232026183977
1	40254118	40254118	2.94937981831758	2.95322721716148	2.91765969658046	2.99799348280681	2.97720674028607	2.93154135179794	2.96554496562325	2.96698420614917	3.00176622038664	2.9528572690619	2.9400243317069	3.8324523425123	3.83003895868323	2.99549071090686	3.04025505383044	3.03920156428744	2.91644652831368	2.98472341385218	2.95528495947006	2.99998003642752	3.89826351872368	2.96760123732214	2.99148518718692	2.9512540062733	2.96677855760276	2.94416679703192	4.66839562238761	2.96451736413743	3.85338631197915	4.21303355758374	2.96491831774463	2.97521176849506	2.99345508422254	3.01319148948922	2.97542808142801	2.99085798235617	2.99147997845753	3.01131234901769	2.94159218146943	2.91702398166971	2.99964622250381	3.85373771849517	2.99837581573469	2.9867146454062	2.95347136231543	2.93408694625981	3.83321888521638
1	40844200	40844200	2.94937981831758	2.95322721716148	2.91765969658046	2.99799348280681	2.97720674028607	2.93154135179794	2.96554496562325	2.96698420614917	3.00176622038664	2.9528572690619	2.9400243317069	3.8324523425123	3.83003895868323	2.99549071090686	3.04025505383044	3.03920156428744	2.91644652831368	2.98472341385218	2.95528495947006	2.99998003642752	3.89826351872368	2.96760123732214	2.99148518718692	2.9512540062733	2.96677855760276	2.94416679703192	4.66839562238761	2.96451736413743	3.85338631197915	4.21303355758374	2.96491831774463	2.97521176849506	2.99345508422254	3.01319148948922	2.97542808142801	2.99085798235617	2.99147997845753	3.01131234901769	2.94159218146943	2.91702398166971	2.99964622250381	3.85373771849517	2.99837581573469	2.9867146454062	2.95347136231543	2.93408694625981	3.83321888521638
1	41406493	41406493	2.94937981831758	2.95322721716148	2.91765969658046	2.99799348280681	2.97720674028607	2.93154135179794	2.96554496562325	2.96698420614917	3.00176622038664	2.9528572690619	2.9400243317069	3.8324523425123	3.83003895868323	2.99549071090686	3.04025505383044	3.03920156428744	2.91644652831368	2.98472341385218	2.95528495947006	2.99998003642752	3.89826351872368	2.96760123732214	2.99148518718692	2.9512540062733	2.96677855760276	2.94416679703192	4.66839562238761	2.96451736413743	3.85338631197915	4.21303355758374	2.96491831774463	2.97521176849506	2.99345508422254	3.01319148948922	2.97542808142801	2.99085798235617	2.99147997845753	3.01131234901769	2.94159218146943	2.91702398166971	2.99964622250381	3.85373771849517	2.99837581573469	2.9867146454062	2.95347136231543	2.93408694625981	3.83321888521638
1	41955921	41955921	2.94937981831758	2.95322721716148	2.91765969658046	2.99799348280681	2.97720674028607	2.93154135179794	2.96554496562325	2.96698420614917	3.00176622038664	2.9528572690619	2.9400243317069	3.8324523425123	3.83003895868323	2.99549071090686	3.04025505383044	3.03920156428744	2.91644652831368	2.98472341385218	2.95528495947006	2.99998003642752	3.89826351872368	2.96760123732214	2.99148518718692	2.9512540062733	2.96677855760276	2.94416679703192	4.66839562238761	2.96451736413743	3.85338631197915	4.21303355758374	2.96491831774463	2.97521176849506	2.99345508422254	3.01319148948922	2.97542808142801	2.99085798235617	2.99147997845753	3.01131234901769	2.94159218146943	2.91702398166971	2.99964622250381	3.85373771849517	2.99837581573469	2.9867146454062	2.95347136231543	2.93408694625981	3.83321888521638
1	42484024	42484024	2.94937981831758	2.95322721716148	2.91765969658046	2.99799348280681	2.97720674028607	2.93154135179794	2.96554496562325	2.96698420614917	3.00176622038664	2.9528572690619	2.9400243317069	3.8324523425123	3.83003895868323	2.99549071090686	3.04025505383044	3.03920156428744	2.91644652831368	2.98472341385218	2.95528495947006	2.99998003642752	3.89826351872368	2.96760123732214	2.99148518718692	2.9512540062733	2.96677855760276	2.94416679703192	4.66839562238761	2.96451736413743	3.85338631197915	4.21303355758374	2.96491831774463	2.97521176849506	2.99345508422254	3.01319148948922	2.97542808142801	2.99085798235617	2.99147997845753	3.01131234901769	2.94159218146943	2.91702398166971	2.99964622250381	3.85373771849517	2.99837581573469	2.9867146454062	2.95347136231543	2.93408694625981	3.83321888521638
1	43039816	43039816	2.94937981831758	2.95322721716148	2.91765969658046	2.99799348280681	2.97720674028607	2.93154135179794	2.96554496562325	2.96698420614917	3.00176622038664	2.9528572690619	2.9400243317069	3.8324523425123	3.83003895868323	2.99549071090686	3.04025505383044	3.03920156428744	2.91644652831368	2.98472341385218	2.95528495947006	2.99998003642752	3.89826351872368	2.96760123732214	2.99148518718692	2.9512540062733	2.96677855760276	2.94416679703192	4.66839562238761	2.96451736413743	3.85338631197915	4.21303355758374	2.96491831774463	2.97521176849506	2.99345508422254	3.01319148948922	2.97542808142801	2.99085798235617	2.99147997845753	3.01131234901769	2.94159218146943	2.91702398166971	2.99964622250381	3.85373771849517	2.99837581573469	2.9867146454062	2.95347136231543	2.93408694625981	3.83321888521638
1	43613613	43613613	2.94937981831758	2.95322721716148	2.91765969658046	2.99799348280681	2.97720674028607	2.93154135179794	2.96554496562325	2.96698420614917	3.00176622038664	2.9528572690619	2.9400243317069	3.8324523425123	3.83003895868323	2.99549071090686	3.04025505383044	3.03920156428744	2.91644652831368	2.98472341385218	2.95528495947006	2.99998003642752	3.89826351872368	2.96760123732214	2.99148518718692	2.9512540062733	2.96677855760276	2.94416679703192	4.66839562238761	2.96451736413743	3.85338631197915	4.21303355758374	2.96491831774463	2.97521176849506	2.99345508422254	3.01319148948922	2.97542808142801	2.99085798235617	2.99147997845753	3.01131234901769	2.94159218146943	2.91702398166971	2.99964622250381	3.85373771849517	2.99837581573469	2.9867146454062	2.95347136231543	2.93408694625981	3.83321888521638
1	44162975	44162975	2.94937981831758	2.95322721716148	2.91765969658046	2.99799348280681	2.97720674028607	2.93154135179794	2.96554496562325	2.96698420614917	3.00176622038664	2.9528572690619	2.9400243317069	3.8324523425123	3.83003895868323	2.99549071090686	3.04025505383044	3.03920156428744	2.91644652831368	2.98472341385218	2.95528495947006	2.99998003642752	3.89826351872368	2.96760123732214	2.99148518718692	2.9512540062733	2.96677855760276	2.94416679703192	4.66839562238761	2.96451736413743	3.85338631197915	4.21303355758374	2.96491831774463	2.97521176849506	2.99345508422254	3.01319148948922	2.97542808142801	2.99085798235617	2.99147997845753	3.01131234901769	2.94159218146943	2.91702398166971	2.99964622250381	3.85373771849517	2.99837581573469	2.9867146454062	2.95347136231543	2.93408694625981	3.83321888521638
1	44711039	44711039	2.94937981831758	2.95322721716148	2.91765969658046	2.99799348280681	2.97720674028607	2.93154135179794	2.96554496562325	2.96698420614917	3.00176622038664	2.9528572690619	2.9400243317069	3.8324523425123	3.83003895868323	2.99549071090686	3.04025505383044	3.03920156428744	2.91644652831368	2.98472341385218	2.95528495947006	2.99998003642752	3.89826351872368	2.96760123732214	2.99148518718692	2.9512540062733	2.96677855760276	2.94416679703192	4.66839562238761	2.96451736413743	3.85338631197915	4.21303355758374	2.96491831774463	2.97521176849506	2.99345508422254	3.01319148948922	2.97542808142801	2.99085798235617	2.99147997845753	3.01131234901769	2.94159218146943	2.91702398166971	2.99964622250381	3.85373771849517	2.99837581573469	2.9867146454062	2.95347136231543	2.93408694625981	3.83321888521638
1	45259305	45259305	2.94937981831758	2.95322721716148	2.91765969658046	2.99799348280681	2.97720674028607	2.93154135179794	2.96554496562325	2.96698420614917	3.00176622038664	2.9528572690619	2.9400243317069	3.8324523425123	3.83003895868323	2.99549071090686	3.04025505383044	3.03920156428744	2.91644652831368	2.98472341385218	2.95528495947006	2.99998003642752	3.89826351872368	2.96760123732214	2.99148518718692	2.9512540062733	2.96677855760276	2.94416679703192	4.66839562238761	2.96451736413743	3.85338631197915	4.21303355758374	2.96491831774463	2.97521176849506	2.99345508422254	3.01319148948922	2.97542808142801	2.99085798235617	2.99147997845753	3.01131234901769	2.94159218146943	2.91702398166971	2.99964622250381	3.85373771849517	2.99837581573469	2.9867146454062	2.95347136231543	2.93408694625981	3.83321888521638
1	45867098	45867098	2.94937981831758	2.95322721716148	2.91765969658046	2.99799348280681	2.97720674028607	2.93154135179794	2.96554496562325	2.96698420614917	3.00176622038664	2.9528572690619	2.9400243317069	3.8324523425123	3.83003895868323	2.99549071090686	3.04025505383044	3.03920156428744	2.91644652831368	2.98472341385218	2.95528495947006	2.99998003642752	3.89826351872368	2.96760123732214	2.99148518718692	2.9512540062733	2.96677855760276	2.94416679703192	4.66839562238761	2.96451736413743	3.85338631197915	4.21303355758374	2.96491831774463	2.97521176849506	2.99345508422254	3.01319148948922	2.97542808142801	2.99085798235617	2.99147997845753	3.01131234901769	2.94159218146943	2.91702398166971	2.99964622250381	3.85373771849517	2.99837581573469	2.9867146454062	2.95347136231543	2.93408694625981	3.83321888521638
1	46467709	46467709	2.94937981831758	2.95322721716148	2.91765969658046	2.99799348280681	2.97720674028607	2.93154135179794	2.96554496562325	2.96698420614917	3.00176622038664	2.9528572690619	2.9400243317069	3.8324523425123	3.83003895868323	2.99549071090686	3.04025505383044	3.03920156428744	2.91644652831368	2.98472341385218	2.95528495947006	2.99998003642752	3.89826351872368	2.96760123732214	2.99148518718692	2.9512540062733	2.96677855760276	2.94416679703192	4.66839562238761	2.96451736413743	3.85338631197915	4.21303355758374	2.96491831774463	2.97521176849506	2.99345508422254	3.01319148948922	2.97542808142801	2.99085798235617	2.99147997845753	3.01131234901769	2.94159218146943	2.91702398166971	2.99964622250381	3.85373771849517	2.99837581573469	2.9867146454062	2.95347136231543	2.93408694625981	3.83321888521638
1	47042550	47042550	2.94937981831758	2.95322721716148	2.91765969658046	2.99799348280681	2.97720674028607	2.93154135179794	2.96554496562325	2.96698420614917	3.00176622038664	2.9528572690619	2.9400243317069	3.8324523425123	3.83003895868323	2.99549071090686	3.04025505383044	3.03920156428744	2.91644652831368	2.98472341385218	2.95528495947006	2.99998003642752	3.89826351872368	2.96760123732214	2.99148518718692	2.9512540062733	2.96677855760276	2.94416679703192	4.66839562238761	2.96451736413743	3.85338631197915	4.21303355758374	2.96491831774463	2.97521176849506	2.99345508422254	3.01319148948922	2.97542808142801	2.99085798235617	2.99147997845753	3.01131234901769	2.94159218146943	2.91702398166971	2.99964622250381	3.85373771849517	2.99837581573469	2.9867146454062	2.95347136231543	2.93408694625981	3.83321888521638
1	47721010	47721010	2.94937981831758	2.95322721716148	2.91765969658046	2.99799348280681	2.97720674028607	2.93154135179794	2.96554496562325	2.96698420614917	3.00176622038664	2.9528572690619	2.9400243317069	3.8324523425123	3.83003895868323	2.99549071090686	3.04025505383044	3.03920156428744	2.91644652831368	2.98472341385218	2.95528495947006	2.99998003642752	3.89826351872368	2.96760123732214	2.99148518718692	2.9512540062733	2.96677855760276	2.94416679703192	4.66839562238761	2.96451736413743	3.85338631197915	4.21303355758374	2.96491831774463	2.97521176849506	2.99345508422254	3.01319148948922	2.97542808142801	2.99085798235617	2.99147997845753	3.01131234901769	2.94159218146943	2.91702398166971	2.99964622250381	3.85373771849517	2.99837581573469	2.9867146454062	2.95347136231543	2.93408694625981	3.83321888521638
1	48263105	48263105	2.94937981831758	2.95322721716148	2.91765969658046	2.99799348280681	2.97720674028607	2.93154135179794	2.96554496562325	2.96698420614917	3.00176622038664	2.9528572690619	2.9400243317069	3.8324523425123	3.83003895868323	2.99549071090686	3.04025505383044	3.03920156428744	2.91644652831368	2.98472341385218	2.95528495947006	2.99998003642752	3.89826351872368	2.96760123732214	2.99148518718692	2.9512540062733	2.96677855760276	2.94416679703192	4.66839562238761	2.96451736413743	3.85338631197915	4.21303355758374	2.96491831774463	2.97521176849506	2.99345508422254	3.01319148948922	2.97542808142801	2.99085798235617	2.99147997845753	3.01131234901769	2.94159218146943	2.91702398166971	2.99964622250381	3.85373771849517	2.99837581573469	2.9867146454062	2.95347136231543	2.93408694625981	3.83321888521638
1	48815705	48815705	2.94937981831758	2.95322721716148	2.91765969658046	2.99799348280681	2.97720674028607	2.93154135179794	2.96554496562325	2.96698420614917	3.00176622038664	2.9528572690619	2.9400243317069	3.8324523425123	3.83003895868323	2.99549071090686	3.04025505383044	3.03920156428744	2.91644652831368	2.98472341385218	2.95528495947006	2.99998003642752	3.89826351872368	2.96760123732214	2.99148518718692	2.9512540062733	2.96677855760276	2.94416679703192	3.79296701940756	2.96451736413743	3.85338631197915	4.21303355758374	2.96491831774463	2.97521176849506	2.99345508422254	3.01319148948922	2.97542808142801	2.99085798235617	2.99147997845753	3.01131234901769	2.94159218146943	2.91702398166971	2.99964622250381	3.85373771849517	2.99837581573469	2.9867146454062	2.95347136231543	2.93408694625981	3.83321888521638
1	49352965	49352965	2.94937981831758	2.95322721716148	2.91765969658046	2.99799348280681	2.97720674028607	2.93154135179794	2.96554496562325	2.96698420614917	3.00176622038664	2.9528572690619	2.9400243317069	3.8324523425123	3.83003895868323	2.99549071090686	3.04025505383044	3.03920156428744	2.91644652831368	2.98472341385218	2.95528495947006	2.99998003642752	3.89826351872368	2.96760123732214	2.99148518718692	2.9512540062733	2.96677855760276	2.94416679703192	3.79296701940756	2.96451736413743	3.85338631197915	4.21303355758374	2.96491831774463	2.97521176849506	2.99345508422254	3.01319148948922	2.97542808142801	2.99085798235617	2.99147997845753	3.01131234901769	2.94159218146943	2.91702398166971	2.99964622250381	3.85373771849517	2.99837581573469	2.9867146454062	2.95347136231543	2.93408694625981	3.83321888521638
1	49908902	49908902	2.94937981831758	2.95322721716148	2.91765969658046	2.99799348280681	2.97720674028607	2.93154135179794	2.96554496562325	2.96698420614917	3.00176622038664	2.9528572690619	2.9400243317069	3.8324523425123	3.83003895868323	2.99549071090686	3.04025505383044	3.03920156428744	2.91644652831368	2.98472341385218	2.95528495947006	2.99998003642752	3.89826351872368	2.96760123732214	2.99148518718692	2.9512540062733	2.96677855760276	2.94416679703192	3.79296701940756	2.96451736413743	3.85338631197915	4.21303355758374	2.96491831774463	2.97521176849506	2.99345508422254	3.01319148948922	2.97542808142801	2.99085798235617	2.99147997845753	3.01131234901769	2.94159218146943	2.91702398166971	2.99964622250381	3.85373771849517	2.99837581573469	2.9867146454062	2.95347136231543	2.93408694625981	3.83321888521638
1	50497242	50497242	2.94937981831758	2.95322721716148	2.91765969658046	2.99799348280681	2.97720674028607	2.93154135179794	2.96554496562325	2.96698420614917	3.00176622038664	2.9528572690619	2.9400243317069	3.8324523425123	3.83003895868323	2.99549071090686	3.04025505383044	3.03920156428744	2.91644652831368	2.98472341385218	2.95528495947006	2.99998003642752	3.89826351872368	2.96760123732214	2.99148518718692	2.9512540062733	2.96677855760276	2.94416679703192	3.79296701940756	2.96451736413743	3.85338631197915	4.21303355758374	2.96491831774463	2.97521176849506	2.99345508422254	3.01319148948922	2.97542808142801	2.99085798235617	2.99147997845753	3.01131234901769	2.94159218146943	2.91702398166971	2.99964622250381	3.85373771849517	2.99837581573469	2.9867146454062	2.95347136231543	2.93408694625981	3.83321888521638
1	51031169	51031169	2.94937981831758	2.95322721716148	2.91765969658046	2.99799348280681	2.97720674028607	2.93154135179794	2.96554496562325	2.96698420614917	3.00176622038664	2.9528572690619	2.9400243317069	3.8324523425123	3.83003895868323	2.99549071090686	3.04025505383044	3.03920156428744	2.91644652831368	2.98472341385218	2.95528495947006	2.99998003642752	3.89826351872368	2.96760123732214	2.99148518718692	2.9512540062733	2.96677855760276	2.94416679703192	3.79296701940756	2.96451736413743	3.85338631197915	4.21303355758374	2.96491831774463	2.97521176849506	2.99345508422254	3.01319148948922	2.97542808142801	2.99085798235617	2.99147997845753	3.01131234901769	2.94159218146943	2.91702398166971	2.99964622250381	3.85373771849517	2.99837581573469	2.9867146454062	2.95347136231543	2.93408694625981	3.83321888521638
1	51609342	51609342	2.94937981831758	2.95322721716148	2.91765969658046	2.99799348280681	2.97720674028607	2.93154135179794	2.96554496562325	2.96698420614917	3.00176622038664	2.9528572690619	2.9400243317069	3.8324523425123	3.83003895868323	2.99549071090686	3.04025505383044	3.03920156428744	2.91644652831368	2.98472341385218	2.95528495947006	2.99998003642752	3.89826351872368	2.96760123732214	2.99148518718692	2.9512540062733	2.96677855760276	2.94416679703192	3.79296701940756	2.96451736413743	3.85338631197915	4.21303355758374	2.96491831774463	2.97521176849506	2.99345508422254	3.01319148948922	2.97542808142801	2.99085798235617	2.99147997845753	3.01131234901769	2.94159218146943	2.91702398166971	2.99964622250381	3.85373771849517	2.99837581573469	2.9867146454062	2.95347136231543	2.93408694625981	3.83321888521638
1	52183223	52183223	2.94937981831758	2.95322721716148	2.91765969658046	2.99799348280681	2.97720674028607	2.93154135179794	2.96554496562325	2.96698420614917	3.00176622038664	2.9528572690619	2.9400243317069	3.8324523425123	3.83003895868323	2.99549071090686	3.04025505383044	3.03920156428744	2.91644652831368	2.98472341385218	2.95528495947006	2.99998003642752	3.89826351872368	2.96760123732214	2.99148518718692	2.9512540062733	2.96677855760276	2.94416679703192	3.79296701940756	2.96451736413743	3.85338631197915	4.21303355758374	2.96491831774463	2.97521176849506	2.99345508422254	3.01319148948922	2.97542808142801	2.99085798235617	2.99147997845753	3.01131234901769	2.94159218146943	2.91702398166971	2.99964622250381	3.85373771849517	2.99837581573469	2.9867146454062	2.95347136231543	2.93408694625981	3.83321888521638
1	52759680	52759680	2.94937981831758	2.95322721716148	2.91765969658046	2.99799348280681	2.97720674028607	2.93154135179794	2.96554496562325	2.96698420614917	3.00176622038664	2.9528572690619	2.9400243317069	3.8324523425123	3.83003895868323	2.99549071090686	3.04025505383044	3.03920156428744	2.91644652831368	2.98472341385218	2.95528495947006	2.99998003642752	3.89826351872368	2.96760123732214	2.99148518718692	2.9512540062733	2.96677855760276	2.94416679703192	3.79296701940756	2.96451736413743	3.85338631197915	4.21303355758374	2.96491831774463	2.97521176849506	2.99345508422254	3.01319148948922	2.97542808142801	2.99085798235617	2.99147997845753	3.01131234901769	2.94159218146943	2.91702398166971	2.99964622250381	3.85373771849517	2.99837581573469	2.9867146454062	2.95347136231543	2.93408694625981	3.83321888521638
1	53346074	53346074	2.94937981831758	2.95322721716148	2.91765969658046	2.99799348280681	2.97720674028607	2.93154135179794	2.96554496562325	2.96698420614917	3.00176622038664	2.9528572690619	2.9400243317069	3.8324523425123	3.83003895868323	2.99549071090686	3.04025505383044	3.03920156428744	2.91644652831368	2.98472341385218	2.95528495947006	2.99998003642752	3.89826351872368	2.96760123732214	2.99148518718692	2.9512540062733	2.96677855760276	2.94416679703192	3.79296701940756	2.96451736413743	3.85338631197915	4.21303355758374	2.96491831774463	2.97521176849506	2.99345508422254	3.01319148948922	2.97542808142801	2.99085798235617	2.99147997845753	3.01131234901769	2.94159218146943	2.91702398166971	2.99964622250381	3.85373771849517	2.99837581573469	2.9867146454062	2.95347136231543	2.93408694625981	3.83321888521638
1	53889482	53889482	2.94937981831758	2.95322721716148	2.91765969658046	2.99799348280681	2.97720674028607	2.93154135179794	2.96554496562325	2.96698420614917	3.00176622038664	2.9528572690619	2.9400243317069	3.8324523425123	3.83003895868323	2.99549071090686	3.04025505383044	3.03920156428744	2.91644652831368	2.98472341385218	2.95528495947006	2.99998003642752	3.89826351872368	2.96760123732214	2.99148518718692	2.9512540062733	2.96677855760276	2.94416679703192	3.79296701940756	2.96451736413743	3.85338631197915	4.21303355758374	2.96491831774463	2.97521176849506	2.99345508422254	3.01319148948922	2.97542808142801	2.99085798235617	2.99147997845753	3.01131234901769	2.94159218146943	2.91702398166971	2.99964622250381	3.85373771849517	2.99837581573469	2.9867146454062	2.95347136231543	2.93408694625981	3.83321888521638
1	54430856	54430856	2.94937981831758	2.95322721716148	2.91765969658046	2.99799348280681	2.97720674028607	2.93154135179794	2.96554496562325	2.96698420614917	3.00176622038664	2.9528572690619	2.9400243317069	3.8324523425123	3.83003895868323	2.99549071090686	3.04025505383044	3.03920156428744	2.91644652831368	2.98472341385218	2.95528495947006	2.99998003642752	3.89826351872368	2.96760123732214	2.99148518718692	2.9512540062733	2.96677855760276	2.94416679703192	3.79296701940756	2.96451736413743	3.85338631197915	4.21303355758374	2.96491831774463	2.97521176849506	2.99345508422254	3.01319148948922	2.97542808142801	2.99085798235617	2.99147997845753	3.01131234901769	2.94159218146943	2.91702398166971	2.99964622250381	3.85373771849517	2.99837581573469	2.9867146454062	2.95347136231543	2.93408694625981	3.83321888521638
1	54990804	54990804	2.94937981831758	2.95322721716148	2.91765969658046	2.99799348280681	2.97720674028607	2.93154135179794	2.96554496562325	2.96698420614917	3.00176622038664	2.9528572690619	2.9400243317069	3.8324523425123	3.83003895868323	2.99549071090686	3.04025505383044	3.03920156428744	2.91644652831368	2.98472341385218	2.95528495947006	2.99998003642752	3.89826351872368	2.96760123732214	2.99148518718692	2.9512540062733	2.96677855760276	2.94416679703192	3.79296701940756	2.96451736413743	3.85338631197915	4.21303355758374	2.96491831774463	2.97521176849506	2.99345508422254	3.01319148948922	2.97542808142801	2.99085798235617	2.99147997845753	3.01131234901769	2.94159218146943	2.91702398166971	2.99964622250381	3.85373771849517	2.99837581573469	2.9867146454062	2.95347136231543	2.93408694625981	3.83321888521638
1	55556185	55556185	2.94937981831758	2.95322721716148	2.91765969658046	2.99799348280681	2.97720674028607	2.93154135179794	2.96554496562325	2.96698420614917	3.00176622038664	2.9528572690619	2.9400243317069	3.8324523425123	3.83003895868323	2.99549071090686	3.04025505383044	3.03920156428744	2.91644652831368	2.98472341385218	2.95528495947006	2.99998003642752	3.89826351872368	2.96760123732214	2.99148518718692	2.9512540062733	2.96677855760276	2.94416679703192	3.79296701940756	2.96451736413743	3.85338631197915	4.21303355758374	2.96491831774463	2.97521176849506	2.99345508422254	3.01319148948922	2.97542808142801	2.99085798235617	2.99147997845753	3.01131234901769	2.94159218146943	2.91702398166971	2.99964622250381	3.85373771849517	2.99837581573469	2.9867146454062	2.95347136231543	2.93408694625981	3.83321888521638
1	56100409	56100409	2.94937981831758	2.95322721716148	2.91765969658046	2.99799348280681	2.97720674028607	2.93154135179794	2.96554496562325	2.96698420614917	3.00176622038664	2.9528572690619	2.9400243317069	3.8324523425123	3.83003895868323	2.99549071090686	3.04025505383044	3.03920156428744	2.91644652831368	2.98472341385218	2.95528495947006	2.99998003642752	3.89826351872368	2.96760123732214	2.99148518718692	2.9512540062733	2.96677855760276	2.94416679703192	3.79296701940756	2.96451736413743	3.85338631197915	4.21303355758374	2.96491831774463	2.97521176849506	2.99345508422254	3.01319148948922	2.97542808142801	2.99085798235617	2.99147997845753	3.01131234901769	2.94159218146943	2.91702398166971	2.99964622250381	3.85373771849517	2.99837581573469	2.9867146454062	2.95347136231543	2.93408694625981	3.83321888521638
1	56634486	56634486	2.94937981831758	2.95322721716148	2.91765969658046	2.99799348280681	2.97720674028607	2.93154135179794	2.96554496562325	2.96698420614917	3.00176622038664	2.9528572690619	2.9400243317069	3.8324523425123	3.83003895868323	2.99549071090686	3.04025505383044	3.03920156428744	2.91644652831368	2.98472341385218	2.95528495947006	2.99998003642752	3.89826351872368	2.96760123732214	2.99148518718692	2.9512540062733	2.96677855760276	2.94416679703192	3.79296701940756	2.96451736413743	3.85338631197915	4.21303355758374	2.96491831774463	2.97521176849506	2.99345508422254	3.01319148948922	2.97542808142801	2.99085798235617	2.99147997845753	3.01131234901769	2.94159218146943	2.91702398166971	2.99964622250381	3.85373771849517	2.99837581573469	2.9867146454062	2.95347136231543	2.93408694625981	3.83321888521638
1	57176704	57176704	2.94937981831758	2.95322721716148	2.91765969658046	2.99799348280681	2.97720674028607	2.93154135179794	2.96554496562325	2.96698420614917	3.00176622038664	2.9528572690619	2.9400243317069	3.8324523425123	3.83003895868323	2.99549071090686	3.04025505383044	3.03920156428744	2.91644652831368	2.98472341385218	2.95528495947006	2.99998003642752	3.89826351872368	2.96760123732214	2.99148518718692	2.9512540062733	2.96677855760276	2.94416679703192	3.79296701940756	2.96451736413743	3.85338631197915	4.21303355758374	2.96491831774463	2.97521176849506	2.99345508422254	3.01319148948922	2.97542808142801	2.99085798235617	2.99147997845753	3.01131234901769	2.94159218146943	2.91702398166971	2.99964622250381	3.85373771849517	2.99837581573469	2.9867146454062	2.95347136231543	2.93408694625981	3.83321888521638
1	57695026	57695026	2.94937981831758	2.95322721716148	2.91765969658046	2.99799348280681	2.97720674028607	2.93154135179794	2.96554496562325	2.96698420614917	3.00176622038664	2.9528572690619	2.9400243317069	3.8324523425123	3.83003895868323	2.99549071090686	3.04025505383044	3.03920156428744	2.91644652831368	2.98472341385218	2.95528495947006	2.99998003642752	3.89826351872368	2.96760123732214	2.99148518718692	2.9512540062733	2.96677855760276	2.94416679703192	3.79296701940756	2.96451736413743	3.85338631197915	4.21303355758374	2.96491831774463	2.97521176849506	2.99345508422254	3.01319148948922	2.97542808142801	2.99085798235617	2.99147997845753	3.01131234901769	2.94159218146943	2.91702398166971	2.99964622250381	3.85373771849517	2.99837581573469	2.9867146454062	2.95347136231543	2.93408694625981	3.83321888521638
1	58226514	58226514	2.94937981831758	2.95322721716148	2.91765969658046	2.99799348280681	2.97720674028607	2.93154135179794	2.96554496562325	2.96698420614917	3.00176622038664	2.9528572690619	2.9400243317069	3.8324523425123	3.83003895868323	2.99549071090686	3.04025505383044	3.03920156428744	2.91644652831368	2.98472341385218	2.95528495947006	2.99998003642752	3.89826351872368	2.96760123732214	2.99148518718692	2.9512540062733	2.96677855760276	2.94416679703192	3.79296701940756	2.96451736413743	3.85338631197915	4.21303355758374	2.96491831774463	2.97521176849506	2.99345508422254	3.01319148948922	2.97542808142801	2.99085798235617	2.99147997845753	3.01131234901769	2.94159218146943	2.91702398166971	2.99964622250381	3.85373771849517	2.99837581573469	2.9867146454062	2.95347136231543	2.93408694625981	3.83321888521638
1	58765632	58765632	2.94937981831758	2.95322721716148	2.91765969658046	2.99799348280681	2.97720674028607	2.93154135179794	2.96554496562325	2.96698420614917	3.00176622038664	2.9528572690619	2.9400243317069	3.8324523425123	3.83003895868323	2.99549071090686	3.04025505383044	3.03920156428744	2.91644652831368	2.98472341385218	2.95528495947006	2.99998003642752	3.89826351872368	2.96760123732214	2.99148518718692	2.9512540062733	2.96677855760276	2.94416679703192	3.79296701940756	2.96451736413743	3.85338631197915	4.21303355758374	2.96491831774463	2.97521176849506	2.99345508422254	3.01319148948922	2.97542808142801	2.99085798235617	2.99147997845753	3.01131234901769	2.94159218146943	2.91702398166971	2.99964622250381	3.85373771849517	2.99837581573469	2.9867146454062	2.95347136231543	2.93408694625981	3.83321888521638
1	59308504	59308504	2.94937981831758	2.95322721716148	2.91765969658046	2.99799348280681	2.97720674028607	2.93154135179794	2.96554496562325	2.96698420614917	3.00176622038664	2.9528572690619	2.9400243317069	3.8324523425123	3.83003895868323	2.99549071090686	3.04025505383044	3.03920156428744	2.91644652831368	2.98472341385218	2.95528495947006	2.99998003642752	3.89826351872368	2.96760123732214	2.99148518718692	2.9512540062733	2.96677855760276	2.94416679703192	3.79296701940756	2.96451736413743	3.85338631197915	4.21303355758374	2.96491831774463	2.97521176849506	2.99345508422254	3.01319148948922	2.97542808142801	2.99085798235617	2.99147997845753	3.01131234901769	2.94159218146943	2.91702398166971	2.99964622250381	3.85373771849517	2.99837581573469	2.9867146454062	2.95347136231543	2.93408694625981	3.83321888521638
1	59848435	59848435	2.94937981831758	2.95322721716148	2.91765969658046	2.99799348280681	2.97720674028607	2.93154135179794	2.96554496562325	2.96698420614917	3.00176622038664	2.9528572690619	2.9400243317069	3.8324523425123	3.83003895868323	2.99549071090686	3.04025505383044	3.03920156428744	2.91644652831368	2.98472341385218	2.95528495947006	2.99998003642752	3.89826351872368	2.96760123732214	2.99148518718692	2.9512540062733	2.96677855760276	2.94416679703192	3.79296701940756	2.96451736413743	3.85338631197915	4.21303355758374	2.96491831774463	2.97521176849506	2.99345508422254	3.01319148948922	2.97542808142801	2.99085798235617	2.99147997845753	3.01131234901769	2.94159218146943	2.91702398166971	2.99964622250381	3.85373771849517	2.99837581573469	2.9867146454062	2.95347136231543	2.93408694625981	3.83321888521638
1	60402266	60402266	2.94937981831758	2.95322721716148	2.91765969658046	2.99799348280681	2.97720674028607	2.93154135179794	2.96554496562325	2.96698420614917	3.00176622038664	2.9528572690619	2.9400243317069	3.8324523425123	3.83003895868323	2.99549071090686	3.04025505383044	3.03920156428744	2.91644652831368	2.98472341385218	2.95528495947006	2.99998003642752	3.89826351872368	2.96760123732214	2.99148518718692	2.9512540062733	2.96677855760276	2.94416679703192	3.79296701940756	2.96451736413743	3.85338631197915	4.21303355758374	2.96491831774463	2.97521176849506	2.99345508422254	3.01319148948922	2.97542808142801	2.99085798235617	2.99147997845753	3.01131234901769	2.94159218146943	2.91702398166971	2.99964622250381	3.85373771849517	2.99837581573469	2.9867146454062	2.95347136231543	2.93408694625981	3.83321888521638
1	60940681	60940681	2.94937981831758	2.95322721716148	2.91765969658046	2.99799348280681	2.97720674028607	2.93154135179794	2.96554496562325	2.96698420614917	3.00176622038664	2.9528572690619	2.9400243317069	3.8324523425123	3.83003895868323	2.99549071090686	3.04025505383044	3.03920156428744	2.91644652831368	2.98472341385218	2.95528495947006	2.99998003642752	3.89826351872368	2.96760123732214	2.99148518718692	2.9512540062733	2.96677855760276	2.94416679703192	3.79296701940756	2.96451736413743	3.85338631197915	4.21303355758374	2.96491831774463	2.97521176849506	2.99345508422254	3.01319148948922	2.97542808142801	2.99085798235617	2.99147997845753	3.01131234901769	2.94159218146943	2.91702398166971	2.99964622250381	3.85373771849517	2.99837581573469	2.9867146454062	2.95347136231543	2.93408694625981	3.83321888521638
1	61489303	61489303	2.94937981831758	2.95322721716148	2.91765969658046	2.99799348280681	2.97720674028607	2.93154135179794	2.96554496562325	2.96698420614917	3.00176622038664	2.9528572690619	2.9400243317069	3.8324523425123	3.83003895868323	2.99549071090686	3.04025505383044	3.03920156428744	2.91644652831368	2.98472341385218	2.95528495947006	2.99998003642752	3.89826351872368	2.96760123732214	2.99148518718692	2.9512540062733	2.96677855760276	2.94416679703192	3.79296701940756	2.96451736413743	3.85338631197915	4.21303355758374	2.96491831774463	2.97521176849506	2.99345508422254	3.01319148948922	2.97542808142801	2.99085798235617	2.99147997845753	3.01131234901769	2.94159218146943	2.91702398166971	2.99964622250381	3.85373771849517	2.99837581573469	2.9867146454062	2.95347136231543	2.93408694625981	3.83321888521638
1	62016033	62016033	2.94937981831758	2.95322721716148	2.91765969658046	2.99799348280681	2.97720674028607	2.93154135179794	2.96554496562325	2.96698420614917	3.00176622038664	2.9528572690619	2.9400243317069	3.8324523425123	3.83003895868323	2.99549071090686	3.04025505383044	3.03920156428744	2.91644652831368	2.98472341385218	2.95528495947006	2.99998003642752	3.89826351872368	2.96760123732214	2.99148518718692	2.9512540062733	2.96677855760276	2.94416679703192	3.79296701940756	2.96451736413743	3.85338631197915	4.21303355758374	2.96491831774463	2.97521176849506	2.99345508422254	3.01319148948922	2.97542808142801	2.99085798235617	2.99147997845753	3.01131234901769	2.94159218146943	2.91702398166971	2.99964622250381	3.85373771849517	2.99837581573469	2.9867146454062	2.95347136231543	2.93408694625981	3.83321888521638
1	62587363	62587363	2.94937981831758	2.95322721716148	2.91765969658046	2.99799348280681	2.97720674028607	2.93154135179794	2.96554496562325	2.96698420614917	3.00176622038664	2.9528572690619	2.9400243317069	3.8324523425123	3.83003895868323	2.99549071090686	3.04025505383044	3.03920156428744	2.91644652831368	2.98472341385218	2.95528495947006	2.99998003642752	3.89826351872368	2.96760123732214	2.99148518718692	2.9512540062733	2.96677855760276	2.94416679703192	3.79296701940756	2.96451736413743	3.85338631197915	4.21303355758374	2.96491831774463	2.97521176849506	2.99345508422254	3.01319148948922	2.97542808142801	2.99085798235617	2.99147997845753	3.01131234901769	2.94159218146943	2.91702398166971	2.99964622250381	3.85373771849517	2.99837581573469	2.9867146454062	2.95347136231543	2.93408694625981	3.83321888521638
1	63158348	63158348	2.94937981831758	2.95322721716148	2.91765969658046	2.99799348280681	2.97720674028607	2.93154135179794	2.96554496562325	2.96698420614917	3.00176622038664	2.9528572690619	2.9400243317069	3.8324523425123	3.83003895868323	2.99549071090686	3.04025505383044	3.03920156428744	2.91644652831368	2.98472341385218	2.95528495947006	2.99998003642752	3.89826351872368	2.96760123732214	2.99148518718692	2.9512540062733	2.96677855760276	2.94416679703192	3.79296701940756	2.96451736413743	3.85338631197915	4.21303355758374	2.96491831774463	2.97521176849506	2.99345508422254	3.01319148948922	2.97542808142801	2.99085798235617	2.99147997845753	3.01131234901769	2.94159218146943	2.91702398166971	2.99964622250381	3.85373771849517	2.99837581573469	2.9867146454062	2.95347136231543	2.93408694625981	3.83321888521638
1	63709196	63709196	2.94937981831758	2.95322721716148	2.91765969658046	2.99799348280681	2.97720674028607	2.93154135179794	2.96554496562325	2.96698420614917	3.00176622038664	2.9528572690619	2.9400243317069	3.8324523425123	3.83003895868323	2.99549071090686	3.04025505383044	3.03920156428744	2.91644652831368	2.98472341385218	2.95528495947006	2.99998003642752	3.89826351872368	2.96760123732214	2.99148518718692	2.9512540062733	2.96677855760276	2.94416679703192	3.79296701940756	2.96451736413743	3.85338631197915	4.21303355758374	2.96491831774463	2.97521176849506	2.99345508422254	3.01319148948922	2.97542808142801	2.99085798235617	2.99147997845753	3.01131234901769	2.94159218146943	2.91702398166971	2.99964622250381	3.85373771849517	2.99837581573469	2.9867146454062	2.95347136231543	2.93408694625981	3.83321888521638
1	64261621	64261621	2.94937981831758	2.95322721716148	2.91765969658046	2.99799348280681	2.97720674028607	2.93154135179794	2.96554496562325	2.96698420614917	3.00176622038664	2.9528572690619	2.9400243317069	3.8324523425123	3.83003895868323	2.99549071090686	3.04025505383044	3.03920156428744	2.91644652831368	2.98472341385218	2.95528495947006	2.99998003642752	3.89826351872368	2.96760123732214	2.99148518718692	2.9512540062733	2.96677855760276	2.94416679703192	3.79296701940756	2.96451736413743	3.85338631197915	4.21303355758374	2.96491831774463	2.97521176849506	2.99345508422254	3.01319148948922	2.97542808142801	2.99085798235617	2.99147997845753	3.01131234901769	2.94159218146943	2.91702398166971	2.99964622250381	3.85373771849517	2.99837581573469	2.9867146454062	2.95347136231543	2.93408694625981	3.83321888521638
1	64797016	64797016	2.94937981831758	2.95322721716148	2.91765969658046	2.99799348280681	2.97720674028607	2.93154135179794	2.96554496562325	2.96698420614917	3.00176622038664	2.9528572690619	2.9400243317069	3.8324523425123	3.83003895868323	2.99549071090686	3.04025505383044	3.03920156428744	2.91644652831368	2.98472341385218	2.95528495947006	2.99998003642752	3.89826351872368	2.96760123732214	2.99148518718692	2.9512540062733	2.96677855760276	2.94416679703192	3.79296701940756	2.96451736413743	3.85338631197915	4.21303355758374	2.96491831774463	2.97521176849506	2.99345508422254	3.01319148948922	2.97542808142801	2.99085798235617	2.99147997845753	3.01131234901769	2.94159218146943	2.91702398166971	2.99964622250381	3.85373771849517	2.99837581573469	2.9867146454062	2.95347136231543	2.93408694625981	3.83321888521638
1	65336828	65336828	2.94937981831758	2.95322721716148	2.91765969658046	2.99799348280681	2.97720674028607	2.93154135179794	2.96554496562325	2.96698420614917	3.00176622038664	2.9528572690619	2.9400243317069	3.8324523425123	3.83003895868323	2.99549071090686	3.04025505383044	3.03920156428744	2.91644652831368	2.98472341385218	2.95528495947006	2.99998003642752	3.89826351872368	2.96760123732214	2.99148518718692	2.9512540062733	2.96677855760276	2.94416679703192	3.79296701940756	2.96451736413743	3.85338631197915	4.21303355758374	2.96491831774463	2.97521176849506	2.99345508422254	3.01319148948922	2.97542808142801	2.99085798235617	2.99147997845753	3.01131234901769	2.94159218146943	2.91702398166971	2.99964622250381	3.85373771849517	2.99837581573469	2.9867146454062	2.95347136231543	2.93408694625981	3.83321888521638
1	65886461	65886461	2.94937981831758	2.95322721716148	2.91765969658046	2.99799348280681	2.97720674028607	2.93154135179794	2.96554496562325	2.96698420614917	3.00176622038664	2.9528572690619	2.9400243317069	3.8324523425123	3.83003895868323	2.99549071090686	3.04025505383044	3.03920156428744	2.91644652831368	2.98472341385218	2.95528495947006	2.99998003642752	3.89826351872368	2.96760123732214	2.99148518718692	2.9512540062733	2.96677855760276	2.94416679703192	3.79296701940756	2.96451736413743	3.85338631197915	4.21303355758374	2.96491831774463	2.97521176849506	2.99345508422254	3.01319148948922	2.97542808142801	2.99085798235617	2.99147997845753	3.01131234901769	2.94159218146943	2.91702398166971	2.99964622250381	3.85373771849517	2.99837581573469	2.9867146454062	2.95347136231543	2.93408694625981	3.83321888521638
1	66458675	66458675	2.94937981831758	2.95322721716148	2.91765969658046	2.99799348280681	2.97720674028607	2.93154135179794	2.96554496562325	2.96698420614917	3.00176622038664	2.9528572690619	2.9400243317069	3.8324523425123	3.83003895868323	2.99549071090686	3.04025505383044	3.03920156428744	2.91644652831368	2.98472341385218	2.95528495947006	2.99998003642752	3.89826351872368	2.96760123732214	2.99148518718692	2.9512540062733	2.96677855760276	2.94416679703192	3.79296701940756	2.96451736413743	3.85338631197915	4.21303355758374	2.96491831774463	2.97521176849506	2.99345508422254	3.01319148948922	2.97542808142801	2.99085798235617	2.99147997845753	3.01131234901769	2.94159218146943	2.91702398166971	2.99964622250381	3.85373771849517	2.99837581573469	2.9867146454062	2.95347136231543	2.93408694625981	3.83321888521638
1	67007788	67007788	2.94937981831758	2.95322721716148	2.91765969658046	2.99799348280681	2.97720674028607	2.93154135179794	2.96554496562325	2.96698420614917	3.00176622038664	2.9528572690619	2.9400243317069	3.8324523425123	3.83003895868323	2.99549071090686	3.04025505383044	3.03920156428744	2.91644652831368	2.98472341385218	2.95528495947006	2.99998003642752	3.89826351872368	2.96760123732214	2.99148518718692	2.9512540062733	2.96677855760276	2.94416679703192	3.79296701940756	2.96451736413743	3.85338631197915	4.21303355758374	2.96491831774463	2.97521176849506	2.99345508422254	3.01319148948922	2.97542808142801	2.99085798235617	2.99147997845753	3.01131234901769	2.94159218146943	2.91702398166971	2.99964622250381	3.85373771849517	2.99837581573469	2.9867146454062	2.95347136231543	2.93408694625981	3.83321888521638
1	67543866	67543866	2.94937981831758	2.95322721716148	2.91765969658046	2.99799348280681	2.97720674028607	2.93154135179794	2.96554496562325	2.96698420614917	3.00176622038664	2.9528572690619	2.9400243317069	3.8324523425123	3.83003895868323	2.99549071090686	3.04025505383044	3.03920156428744	2.91644652831368	2.98472341385218	2.95528495947006	2.99998003642752	3.89826351872368	2.96760123732214	2.99148518718692	2.9512540062733	2.96677855760276	2.94416679703192	3.79296701940756	2.96451736413743	3.85338631197915	4.21303355758374	2.96491831774463	2.97521176849506	2.99345508422254	3.01319148948922	2.97542808142801	2.99085798235617	2.99147997845753	3.01131234901769	2.94159218146943	2.91702398166971	2.99964622250381	3.85373771849517	2.99837581573469	2.9867146454062	2.95347136231543	2.93408694625981	3.83321888521638
1	68118328	68118328	2.94937981831758	2.95322721716148	2.91765969658046	2.99799348280681	2.97720674028607	2.93154135179794	2.96554496562325	2.96698420614917	3.00176622038664	2.9528572690619	2.9400243317069	3.8324523425123	3.83003895868323	2.99549071090686	3.04025505383044	3.03920156428744	2.91644652831368	2.98472341385218	2.95528495947006	2.99998003642752	3.89826351872368	2.96760123732214	2.99148518718692	2.9512540062733	2.96677855760276	2.94416679703192	3.79296701940756	2.96451736413743	3.85338631197915	4.21303355758374	2.96491831774463	2.97521176849506	2.99345508422254	3.01319148948922	2.97542808142801	2.99085798235617	2.99147997845753	3.01131234901769	2.94159218146943	2.91702398166971	2.99964622250381	3.85373771849517	2.99837581573469	2.9867146454062	2.95347136231543	2.93408694625981	3.83321888521638
1	68652604	68652604	2.94937981831758	2.95322721716148	2.91765969658046	2.99799348280681	2.97720674028607	2.93154135179794	2.96554496562325	2.96698420614917	3.00176622038664	2.9528572690619	2.9400243317069	3.8324523425123	3.83003895868323	2.99549071090686	3.04025505383044	3.03920156428744	2.91644652831368	2.98472341385218	2.95528495947006	2.99998003642752	3.89826351872368	2.96760123732214	2.99148518718692	2.9512540062733	2.96677855760276	2.94416679703192	3.79296701940756	2.96451736413743	3.85338631197915	4.21303355758374	2.96491831774463	2.97521176849506	2.99345508422254	3.01319148948922	2.97542808142801	2.99085798235617	2.99147997845753	3.01131234901769	2.94159218146943	2.91702398166971	2.99964622250381	3.85373771849517	2.99837581573469	2.9867146454062	2.95347136231543	2.93408694625981	3.83321888521638
1	69198180	69198180	2.94937981831758	2.95322721716148	2.91765969658046	2.99799348280681	2.97720674028607	2.93154135179794	2.96554496562325	2.96698420614917	3.00176622038664	2.9528572690619	2.9400243317069	3.8324523425123	3.83003895868323	2.99549071090686	3.04025505383044	3.03920156428744	2.91644652831368	2.98472341385218	2.95528495947006	2.99998003642752	3.89826351872368	2.96760123732214	2.99148518718692	2.9512540062733	2.96677855760276	2.94416679703192	3.79296701940756	2.96451736413743	3.85338631197915	4.21303355758374	2.96491831774463	2.97521176849506	2.99345508422254	3.01319148948922	2.97542808142801	2.99085798235617	2.99147997845753	3.01131234901769	2.94159218146943	2.91702398166971	2.99964622250381	3.85373771849517	2.99837581573469	2.9867146454062	2.95347136231543	2.93408694625981	3.83321888521638
1	69761139	69761139	2.94937981831758	2.95322721716148	2.91765969658046	2.99799348280681	2.97720674028607	2.93154135179794	2.96554496562325	2.96698420614917	3.00176622038664	2.9528572690619	2.9400243317069	3.8324523425123	3.83003895868323	2.99549071090686	3.04025505383044	3.03920156428744	2.91644652831368	2.98472341385218	2.95528495947006	2.99998003642752	3.89826351872368	2.96760123732214	2.99148518718692	2.9512540062733	2.96677855760276	2.94416679703192	3.79296701940756	2.96451736413743	3.85338631197915	4.21303355758374	2.96491831774463	2.97521176849506	2.99345508422254	3.01319148948922	2.97542808142801	2.99085798235617	2.99147997845753	3.01131234901769	2.94159218146943	2.91702398166971	2.99964622250381	3.85373771849517	2.99837581573469	2.9867146454062	2.95347136231543	2.93408694625981	3.83321888521638
1	70298667	70298667	2.94937981831758	2.95322721716148	2.91765969658046	2.99799348280681	2.97720674028607	2.93154135179794	2.96554496562325	2.96698420614917	3.00176622038664	2.9528572690619	2.9400243317069	3.8324523425123	3.83003895868323	2.99549071090686	3.04025505383044	3.03920156428744	2.91644652831368	2.98472341385218	2.95528495947006	2.99998003642752	3.89826351872368	2.96760123732214	2.99148518718692	2.9512540062733	2.96677855760276	2.94416679703192	3.79296701940756	2.96451736413743	3.85338631197915	4.21303355758374	2.96491831774463	2.97521176849506	2.99345508422254	3.01319148948922	2.97542808142801	2.99085798235617	2.99147997845753	3.01131234901769	2.94159218146943	2.91702398166971	2.99964622250381	3.85373771849517	2.99837581573469	2.9867146454062	2.95347136231543	2.93408694625981	3.83321888521638
1	70857892	70857892	2.94937981831758	2.95322721716148	2.91765969658046	2.99799348280681	2.97720674028607	2.93154135179794	2.96554496562325	2.96698420614917	3.00176622038664	2.9528572690619	2.9400243317069	3.8324523425123	3.83003895868323	2.99549071090686	3.04025505383044	3.03920156428744	2.91644652831368	2.98472341385218	2.95528495947006	2.99998003642752	3.89826351872368	2.96760123732214	2.99148518718692	2.9512540062733	2.96677855760276	2.94416679703192	3.79296701940756	2.96451736413743	3.85338631197915	4.21303355758374	2.96491831774463	2.97521176849506	2.99345508422254	3.01319148948922	2.97542808142801	2.99085798235617	2.99147997845753	3.01131234901769	2.94159218146943	2.91702398166971	2.99964622250381	3.85373771849517	2.99837581573469	2.9867146454062	2.95347136231543	2.93408694625981	3.83321888521638
1	71414459	71414459	2.94937981831758	2.95322721716148	2.91765969658046	2.99799348280681	2.97720674028607	2.93154135179794	2.96554496562325	2.96698420614917	3.00176622038664	2.9528572690619	2.9400243317069	3.8324523425123	3.83003895868323	2.99549071090686	3.04025505383044	3.03920156428744	2.91644652831368	2.98472341385218	2.95528495947006	2.99998003642752	3.89826351872368	2.96760123732214	2.99148518718692	2.9512540062733	2.96677855760276	2.94416679703192	3.79296701940756	2.96451736413743	3.85338631197915	4.21303355758374	2.96491831774463	2.97521176849506	2.99345508422254	3.01319148948922	2.97542808142801	2.99085798235617	2.99147997845753	3.01131234901769	2.94159218146943	2.91702398166971	2.99964622250381	3.85373771849517	2.99837581573469	2.9867146454062	2.95347136231543	2.93408694625981	3.83321888521638
1	71952599	71952599	2.94937981831758	2.95322721716148	2.91765969658046	2.99799348280681	2.97720674028607	2.93154135179794	2.96554496562325	2.96698420614917	3.00176622038664	2.9528572690619	2.9400243317069	3.8324523425123	3.83003895868323	2.99549071090686	3.04025505383044	3.03920156428744	2.91644652831368	2.98472341385218	2.95528495947006	2.99998003642752	3.89826351872368	2.96760123732214	2.99148518718692	2.9512540062733	2.96677855760276	2.94416679703192	3.79296701940756	2.96451736413743	3.85338631197915	4.21303355758374	2.96491831774463	2.97521176849506	2.99345508422254	3.01319148948922	2.97542808142801	2.99085798235617	2.99147997845753	3.01131234901769	2.94159218146943	2.91702398166971	2.99964622250381	3.85373771849517	2.99837581573469	2.9867146454062	2.95347136231543	2.93408694625981	3.83321888521638
1	72482897	72482897	2.94937981831758	2.95322721716148	2.91765969658046	2.99799348280681	2.97720674028607	2.93154135179794	2.96554496562325	2.96698420614917	3.00176622038664	2.9528572690619	2.9400243317069	3.8324523425123	3.83003895868323	2.99549071090686	3.04025505383044	3.03920156428744	2.91644652831368	2.98472341385218	2.95528495947006	2.99998003642752	3.89826351872368	2.96760123732214	2.99148518718692	2.9512540062733	2.96677855760276	2.94416679703192	3.79296701940756	2.96451736413743	3.85338631197915	4.21303355758374	2.96491831774463	2.97521176849506	2.99345508422254	3.01319148948922	2.97542808142801	2.99085798235617	2.99147997845753	3.01131234901769	2.94159218146943	2.91702398166971	2.99964622250381	3.85373771849517	2.99837581573469	2.9867146454062	2.95347136231543	2.93408694625981	3.83321888521638
1	73010724	73010724	2.94937981831758	2.95322721716148	2.91765969658046	2.99799348280681	2.97720674028607	2.93154135179794	2.96554496562325	2.96698420614917	3.00176622038664	2.9528572690619	2.9400243317069	3.8324523425123	3.83003895868323	2.99549071090686	3.04025505383044	3.03920156428744	2.91644652831368	2.98472341385218	2.95528495947006	2.99998003642752	3.89826351872368	2.96760123732214	2.99148518718692	2.9512540062733	2.96677855760276	2.94416679703192	3.79296701940756	2.96451736413743	3.85338631197915	4.21303355758374	2.96491831774463	2.97521176849506	2.99345508422254	3.01319148948922	2.97542808142801	2.99085798235617	2.99147997845753	3.01131234901769	2.94159218146943	2.91702398166971	2.99964622250381	3.85373771849517	2.99837581573469	2.9867146454062	2.95347136231543	2.93408694625981	3.83321888521638
1	73550549	73550549	2.94937981831758	2.95322721716148	2.91765969658046	2.99799348280681	2.97720674028607	2.93154135179794	2.96554496562325	2.96698420614917	3.00176622038664	2.9528572690619	2.9400243317069	3.8324523425123	3.83003895868323	2.99549071090686	3.04025505383044	3.03920156428744	2.91644652831368	2.98472341385218	2.95528495947006	2.99998003642752	3.89826351872368	2.96760123732214	2.99148518718692	2.9512540062733	2.96677855760276	2.94416679703192	3.79296701940756	2.96451736413743	3.85338631197915	4.21303355758374	2.96491831774463	2.97521176849506	2.99345508422254	3.01319148948922	2.97542808142801	2.99085798235617	2.99147997845753	3.01131234901769	2.94159218146943	2.91702398166971	2.99964622250381	3.85373771849517	2.99837581573469	2.9867146454062	2.95347136231543	2.93408694625981	3.83321888521638
1	74084658	74084658	2.94937981831758	2.95322721716148	2.91765969658046	2.99799348280681	2.97720674028607	2.93154135179794	2.96554496562325	2.96698420614917	3.00176622038664	2.9528572690619	2.9400243317069	3.8324523425123	3.83003895868323	2.99549071090686	3.04025505383044	3.03920156428744	2.91644652831368	2.98472341385218	2.95528495947006	2.99998003642752	3.89826351872368	2.96760123732214	2.99148518718692	2.9512540062733	2.96677855760276	2.94416679703192	3.79296701940756	2.96451736413743	3.85338631197915	4.21303355758374	2.96491831774463	2.97521176849506	2.99345508422254	3.01319148948922	2.97542808142801	2.99085798235617	2.99147997845753	3.01131234901769	2.94159218146943	2.91702398166971	2.99964622250381	3.85373771849517	2.99837581573469	2.9867146454062	2.95347136231543	2.93408694625981	3.83321888521638
1	74618032	74618032	2.94937981831758	2.95322721716148	2.91765969658046	2.99799348280681	2.97720674028607	2.93154135179794	2.96554496562325	2.96698420614917	3.00176622038664	2.9528572690619	2.9400243317069	3.8324523425123	3.83003895868323	2.99549071090686	3.04025505383044	3.03920156428744	2.91644652831368	2.98472341385218	2.95528495947006	2.99998003642752	3.89826351872368	2.96760123732214	2.99148518718692	2.9512540062733	2.96677855760276	2.94416679703192	3.79296701940756	2.96451736413743	3.85338631197915	4.21303355758374	2.96491831774463	2.97521176849506	2.99345508422254	3.01319148948922	2.97542808142801	2.99085798235617	2.99147997845753	3.01131234901769	2.94159218146943	2.91702398166971	2.99964622250381	3.85373771849517	2.99837581573469	2.9867146454062	2.95347136231543	2.93408694625981	3.83321888521638
1	75149814	75149814	2.94937981831758	2.95322721716148	2.91765969658046	2.99799348280681	2.97720674028607	2.93154135179794	2.96554496562325	2.96698420614917	3.00176622038664	2.9528572690619	2.9400243317069	3.8324523425123	3.83003895868323	2.99549071090686	3.04025505383044	3.03920156428744	2.91644652831368	2.98472341385218	2.95528495947006	2.99998003642752	3.89826351872368	2.96760123732214	2.99148518718692	2.9512540062733	2.96677855760276	2.94416679703192	3.79296701940756	2.96451736413743	3.85338631197915	4.21303355758374	2.96491831774463	2.97521176849506	2.99345508422254	3.01319148948922	2.97542808142801	2.99085798235617	2.99147997845753	3.01131234901769	2.94159218146943	2.91702398166971	2.99964622250381	3.85373771849517	2.99837581573469	2.9867146454062	2.95347136231543	2.93408694625981	3.83321888521638
1	75707449	75707449	2.94937981831758	2.95322721716148	2.91765969658046	2.99799348280681	2.97720674028607	2.93154135179794	2.96554496562325	2.96698420614917	3.00176622038664	2.9528572690619	2.9400243317069	3.8324523425123	3.83003895868323	2.99549071090686	3.04025505383044	3.03920156428744	2.91644652831368	2.98472341385218	2.95528495947006	2.99998003642752	3.89826351872368	2.96760123732214	2.99148518718692	2.9512540062733	2.96677855760276	2.94416679703192	3.79296701940756	2.96451736413743	3.85338631197915	4.21303355758374	2.96491831774463	2.97521176849506	2.99345508422254	3.01319148948922	2.97542808142801	2.99085798235617	2.99147997845753	3.01131234901769	2.94159218146943	2.91702398166971	2.99964622250381	3.85373771849517	2.99837581573469	2.9867146454062	2.95347136231543	2.93408694625981	3.83321888521638
1	76283952	76283952	2.94937981831758	2.95322721716148	2.91765969658046	2.99799348280681	2.97720674028607	2.93154135179794	2.96554496562325	2.96698420614917	3.00176622038664	2.9528572690619	2.9400243317069	3.8324523425123	3.83003895868323	2.99549071090686	3.04025505383044	3.03920156428744	2.91644652831368	2.98472341385218	2.95528495947006	2.99998003642752	3.89826351872368	2.96760123732214	2.99148518718692	2.9512540062733	2.96677855760276	2.94416679703192	3.79296701940756	2.96451736413743	3.85338631197915	4.21303355758374	2.96491831774463	2.97521176849506	2.99345508422254	3.01319148948922	2.97542808142801	2.99085798235617	2.99147997845753	3.01131234901769	2.94159218146943	2.91702398166971	2.99964622250381	3.85373771849517	2.99837581573469	2.9867146454062	2.95347136231543	2.93408694625981	3.83321888521638
1	76828345	76828345	2.94937981831758	2.95322721716148	2.91765969658046	2.99799348280681	2.97720674028607	2.93154135179794	2.96554496562325	2.96698420614917	3.00176622038664	2.9528572690619	2.9400243317069	3.8324523425123	3.83003895868323	2.99549071090686	3.04025505383044	3.03920156428744	2.91644652831368	2.98472341385218	2.95528495947006	2.99998003642752	3.89826351872368	2.96760123732214	2.99148518718692	2.9512540062733	2.96677855760276	2.94416679703192	3.79296701940756	2.96451736413743	3.85338631197915	4.21303355758374	2.96491831774463	2.97521176849506	2.99345508422254	3.01319148948922	2.97542808142801	2.99085798235617	2.99147997845753	3.01131234901769	2.94159218146943	2.91702398166971	2.99964622250381	3.85373771849517	2.99837581573469	2.9867146454062	2.95347136231543	2.93408694625981	3.83321888521638
1	77358985	77358985	2.94937981831758	2.95322721716148	2.91765969658046	2.99799348280681	2.97720674028607	2.93154135179794	2.96554496562325	2.96698420614917	3.00176622038664	2.9528572690619	2.9400243317069	3.8324523425123	3.83003895868323	2.99549071090686	3.04025505383044	3.03920156428744	2.91644652831368	2.98472341385218	2.95528495947006	2.99998003642752	3.89826351872368	2.96760123732214	2.99148518718692	2.9512540062733	2.96677855760276	2.94416679703192	3.79296701940756	2.96451736413743	3.85338631197915	4.21303355758374	2.96491831774463	2.97521176849506	2.99345508422254	3.01319148948922	2.97542808142801	2.99085798235617	2.99147997845753	3.01131234901769	2.94159218146943	2.91702398166971	2.99964622250381	3.85373771849517	2.99837581573469	2.9867146454062	2.95347136231543	2.93408694625981	3.83321888521638
1	77911607	77911607	2.94937981831758	2.95322721716148	2.91765969658046	2.99799348280681	2.97720674028607	2.93154135179794	2.96554496562325	2.96698420614917	3.00176622038664	2.9528572690619	2.9400243317069	3.8324523425123	3.83003895868323	2.99549071090686	3.04025505383044	3.03920156428744	2.91644652831368	2.98472341385218	2.95528495947006	2.99998003642752	2.96150725137624	2.96760123732214	2.99148518718692	2.9512540062733	2.96677855760276	2.94416679703192	3.79296701940756	2.96451736413743	3.85338631197915	4.21303355758374	2.96491831774463	2.97521176849506	2.99345508422254	3.01319148948922	2.97542808142801	2.99085798235617	2.99147997845753	3.01131234901769	2.94159218146943	2.91702398166971	2.99964622250381	3.85373771849517	2.99837581573469	2.9867146454062	2.95347136231543	2.93408694625981	3.83321888521638
1	78474042	78474042	2.94937981831758	2.95322721716148	2.91765969658046	2.99799348280681	2.97720674028607	2.93154135179794	2.96554496562325	2.96698420614917	3.00176622038664	2.9528572690619	2.9400243317069	3.8324523425123	3.83003895868323	2.99549071090686	3.04025505383044	3.03920156428744	2.91644652831368	2.98472341385218	2.95528495947006	2.99998003642752	2.96150725137624	2.96760123732214	2.99148518718692	2.9512540062733	2.96677855760276	2.94416679703192	3.79296701940756	2.96451736413743	3.01786198112509	4.21303355758374	2.96491831774463	2.97521176849506	2.99345508422254	3.01319148948922	2.97542808142801	2.99085798235617	2.99147997845753	3.01131234901769	2.94159218146943	2.91702398166971	2.99964622250381	3.85373771849517	2.99837581573469	2.9867146454062	2.95347136231543	2.93408694625981	3.83321888521638
1	79038727	79038727	2.94937981831758	2.95322721716148	2.91765969658046	2.99799348280681	2.97720674028607	2.93154135179794	2.96554496562325	2.96698420614917	3.00176622038664	2.9528572690619	2.9400243317069	3.8324523425123	3.83003895868323	2.99549071090686	3.04025505383044	3.03920156428744	2.91644652831368	2.98472341385218	2.95528495947006	2.99998003642752	2.96150725137624	2.96760123732214	2.99148518718692	2.9512540062733	2.96677855760276	2.94416679703192	3.79296701940756	2.96451736413743	3.01786198112509	4.21303355758374	2.96491831774463	2.97521176849506	2.99345508422254	3.01319148948922	2.97542808142801	2.99085798235617	2.99147997845753	3.01131234901769	2.94159218146943	2.91702398166971	2.99964622250381	3.85373771849517	2.99837581573469	2.9867146454062	2.95347136231543	2.93408694625981	3.83321888521638
1	79574660	79574660	2.94937981831758	2.95322721716148	2.91765969658046	2.99799348280681	2.97720674028607	2.93154135179794	2.96554496562325	2.96698420614917	3.00176622038664	2.9528572690619	2.9400243317069	3.8324523425123	3.83003895868323	2.99549071090686	3.04025505383044	3.03920156428744	2.91644652831368	2.98472341385218	2.95528495947006	2.99998003642752	2.96150725137624	2.96760123732214	2.99148518718692	2.9512540062733	2.96677855760276	2.94416679703192	3.79296701940756	2.96451736413743	3.01786198112509	4.21303355758374	2.96491831774463	2.97521176849506	2.99345508422254	3.01319148948922	2.97542808142801	2.99085798235617	2.99147997845753	3.01131234901769	2.94159218146943	2.91702398166971	2.99964622250381	3.85373771849517	2.99837581573469	2.9867146454062	2.95347136231543	2.93408694625981	3.83321888521638
1	80118870	80118870	2.94937981831758	2.95322721716148	2.91765969658046	2.99799348280681	2.97720674028607	2.93154135179794	2.96554496562325	2.96698420614917	3.00176622038664	2.9528572690619	2.9400243317069	3.8324523425123	3.83003895868323	2.99549071090686	3.04025505383044	3.03920156428744	2.91644652831368	2.98472341385218	2.95528495947006	2.99998003642752	2.96150725137624	2.96760123732214	2.99148518718692	2.9512540062733	2.96677855760276	2.94416679703192	3.79296701940756	2.96451736413743	3.01786198112509	4.21303355758374	2.96491831774463	2.97521176849506	2.99345508422254	3.01319148948922	2.97542808142801	2.99085798235617	2.99147997845753	3.01131234901769	2.94159218146943	2.91702398166971	2.99964622250381	3.85373771849517	2.99837581573469	2.9867146454062	2.95347136231543	2.93408694625981	3.83321888521638
1	80668353	80668353	2.94937981831758	2.95322721716148	2.91765969658046	2.99799348280681	2.97720674028607	2.93154135179794	2.96554496562325	2.96698420614917	3.00176622038664	2.9528572690619	2.9400243317069	3.8324523425123	4.87474525115492	2.99549071090686	3.04025505383044	3.03920156428744	2.91644652831368	2.98472341385218	2.95528495947006	2.99998003642752	3.92102711529429	2.96760123732214	2.99148518718692	2.9512540062733	2.96677855760276	2.94416679703192	5.56440267912945	2.96451736413743	3.01786198112509	4.21303355758374	2.96491831774463	2.97521176849506	2.99345508422254	3.01319148948922	2.97542808142801	2.99085798235617	2.99147997845753	3.01131234901769	2.94159218146943	2.91702398166971	2.99964622250381	3.85373771849517	2.99837581573469	2.9867146454062	2.95347136231543	2.93408694625981	3.83321888521638
1	81209242	81209242	2.94937981831758	2.95322721716148	2.91765969658046	2.99799348280681	2.97720674028607	2.93154135179794	2.96554496562325	2.96698420614917	3.00176622038664	2.9528572690619	2.9400243317069	3.8324523425123	4.87474525115492	2.99549071090686	3.04025505383044	3.03920156428744	2.91644652831368	2.98472341385218	2.95528495947006	2.99998003642752	3.92102711529429	2.96760123732214	2.99148518718692	2.9512540062733	2.96677855760276	2.94416679703192	5.56440267912945	2.96451736413743	3.01786198112509	4.21303355758374	2.96491831774463	2.97521176849506	2.99345508422254	3.01319148948922	2.97542808142801	2.99085798235617	2.99147997845753	3.01131234901769	2.94159218146943	2.91702398166971	2.99964622250381	3.85373771849517	2.99837581573469	2.9867146454062	2.95347136231543	2.93408694625981	3.83321888521638
1	81743486	81743486	2.94937981831758	2.95322721716148	2.91765969658046	2.99799348280681	2.97720674028607	2.93154135179794	2.96554496562325	2.96698420614917	3.00176622038664	2.9528572690619	2.9400243317069	3.8324523425123	4.87474525115492	2.99549071090686	3.04025505383044	3.03920156428744	2.91644652831368	2.98472341385218	2.95528495947006	2.99998003642752	3.92102711529429	2.96760123732214	2.99148518718692	2.9512540062733	2.96677855760276	2.94416679703192	5.56440267912945	2.96451736413743	3.01786198112509	4.21303355758374	2.96491831774463	2.97521176849506	2.99345508422254	3.01319148948922	2.97542808142801	2.99085798235617	2.99147997845753	3.01131234901769	2.94159218146943	2.91702398166971	2.99964622250381	3.85373771849517	2.99837581573469	2.9867146454062	2.95347136231543	2.93408694625981	3.83321888521638
1	82275838	82275838	2.94937981831758	2.95322721716148	2.91765969658046	2.99799348280681	2.97720674028607	2.93154135179794	2.96554496562325	2.96698420614917	3.00176622038664	2.9528572690619	2.9400243317069	3.8324523425123	4.87474525115492	2.99549071090686	3.04025505383044	3.03920156428744	2.91644652831368	2.98472341385218	2.95528495947006	2.99998003642752	3.92102711529429	2.96760123732214	2.99148518718692	2.9512540062733	2.96677855760276	2.94416679703192	5.56440267912945	2.96451736413743	3.01786198112509	4.21303355758374	2.96491831774463	2.97521176849506	2.99345508422254	3.01319148948922	2.97542808142801	2.99085798235617	2.99147997845753	3.01131234901769	2.94159218146943	2.91702398166971	2.99964622250381	3.85373771849517	2.99837581573469	2.9867146454062	2.95347136231543	2.93408694625981	3.83321888521638
1	82810893	82810893	2.94937981831758	2.95322721716148	2.91765969658046	2.99799348280681	2.97720674028607	2.93154135179794	2.96554496562325	2.96698420614917	3.00176622038664	2.9528572690619	2.9400243317069	3.8324523425123	4.87474525115492	2.99549071090686	3.04025505383044	3.03920156428744	2.91644652831368	2.98472341385218	2.95528495947006	2.99998003642752	3.92102711529429	2.96760123732214	2.99148518718692	2.9512540062733	2.96677855760276	2.94416679703192	5.56440267912945	2.96451736413743	3.01786198112509	4.21303355758374	2.96491831774463	2.97521176849506	2.99345508422254	3.01319148948922	2.97542808142801	2.99085798235617	2.99147997845753	3.01131234901769	2.94159218146943	2.91702398166971	2.99964622250381	3.85373771849517	2.99837581573469	2.9867146454062	2.95347136231543	2.93408694625981	3.83321888521638
1	83333763	83333763	2.94937981831758	2.95322721716148	2.91765969658046	2.99799348280681	2.97720674028607	2.93154135179794	2.96554496562325	2.96698420614917	3.00176622038664	2.9528572690619	2.9400243317069	3.8324523425123	4.87474525115492	2.99549071090686	3.04025505383044	3.03920156428744	2.91644652831368	2.98472341385218	2.95528495947006	2.99998003642752	3.92102711529429	2.96760123732214	2.99148518718692	2.9512540062733	2.96677855760276	2.94416679703192	5.56440267912945	2.96451736413743	3.01786198112509	4.21303355758374	2.96491831774463	2.97521176849506	2.99345508422254	3.01319148948922	2.97542808142801	2.99085798235617	2.99147997845753	3.01131234901769	2.94159218146943	2.91702398166971	2.99964622250381	3.85373771849517	2.99837581573469	2.9867146454062	2.95347136231543	2.93408694625981	3.83321888521638
1	84093613	84093613	2.94937981831758	2.95322721716148	2.91765969658046	2.99799348280681	2.97720674028607	2.93154135179794	2.96554496562325	2.96698420614917	3.00176622038664	2.9528572690619	2.9400243317069	3.8324523425123	4.87474525115492	2.99549071090686	3.04025505383044	3.03920156428744	2.91644652831368	2.98472341385218	2.95528495947006	2.99998003642752	3.92102711529429	2.96760123732214	2.99148518718692	2.9512540062733	2.96677855760276	2.94416679703192	5.56440267912945	2.96451736413743	3.01786198112509	4.21303355758374	2.96491831774463	2.97521176849506	2.99345508422254	3.01319148948922	2.97542808142801	2.99085798235617	2.99147997845753	3.01131234901769	2.94159218146943	2.91702398166971	2.99964622250381	3.85373771849517	2.99837581573469	2.9867146454062	2.95347136231543	2.93408694625981	3.83321888521638
1	84625357	84625357	2.94937981831758	2.95322721716148	2.91765969658046	2.99799348280681	2.97720674028607	2.93154135179794	2.96554496562325	2.96698420614917	3.00176622038664	2.9528572690619	2.9400243317069	3.8324523425123	4.87474525115492	2.99549071090686	3.04025505383044	3.03920156428744	2.91644652831368	2.98472341385218	2.95528495947006	2.99998003642752	3.92102711529429	2.96760123732214	2.99148518718692	2.9512540062733	2.96677855760276	2.94416679703192	5.56440267912945	2.96451736413743	3.01786198112509	4.21303355758374	2.96491831774463	2.97521176849506	2.99345508422254	3.01319148948922	2.97542808142801	2.99085798235617	2.99147997845753	3.01131234901769	2.94159218146943	2.91702398166971	2.99964622250381	3.85373771849517	2.99837581573469	2.9867146454062	2.95347136231543	2.93408694625981	3.83321888521638
1	85163643	85163643	2.94937981831758	2.95322721716148	2.91765969658046	2.99799348280681	2.97720674028607	2.93154135179794	2.96554496562325	2.96698420614917	3.00176622038664	2.9528572690619	2.9400243317069	3.8324523425123	4.87474525115492	2.99549071090686	3.04025505383044	3.03920156428744	2.91644652831368	2.98472341385218	2.95528495947006	2.99998003642752	3.92102711529429	2.96760123732214	2.99148518718692	2.9512540062733	2.96677855760276	2.94416679703192	5.56440267912945	2.96451736413743	3.01786198112509	4.21303355758374	2.96491831774463	2.97521176849506	2.99345508422254	3.01319148948922	2.97542808142801	2.99085798235617	2.99147997845753	3.01131234901769	2.94159218146943	2.91702398166971	2.99964622250381	3.85373771849517	2.99837581573469	2.9867146454062	2.95347136231543	2.93408694625981	3.83321888521638
1	85701220	85701220	2.94937981831758	2.95322721716148	2.91765969658046	2.99799348280681	2.97720674028607	2.93154135179794	2.96554496562325	2.96698420614917	3.00176622038664	2.9528572690619	2.9400243317069	3.8324523425123	4.87474525115492	2.99549071090686	3.04025505383044	3.03920156428744	2.91644652831368	2.98472341385218	2.95528495947006	2.99998003642752	3.92102711529429	2.96760123732214	2.99148518718692	2.9512540062733	2.96677855760276	2.94416679703192	5.56440267912945	2.96451736413743	3.01786198112509	4.21303355758374	2.96491831774463	2.97521176849506	2.99345508422254	3.01319148948922	2.97542808142801	2.99085798235617	2.99147997845753	3.01131234901769	2.94159218146943	2.91702398166971	2.99964622250381	3.85373771849517	2.99837581573469	2.9867146454062	2.95347136231543	2.93408694625981	3.83321888521638
1	86253418	86253418	2.94937981831758	2.95322721716148	2.91765969658046	2.99799348280681	2.97720674028607	2.93154135179794	2.96554496562325	2.96698420614917	3.00176622038664	2.9528572690619	2.9400243317069	3.8324523425123	4.87474525115492	2.99549071090686	3.04025505383044	3.03920156428744	2.91644652831368	2.98472341385218	2.95528495947006	2.99998003642752	3.92102711529429	2.96760123732214	2.99148518718692	2.9512540062733	2.96677855760276	2.94416679703192	5.56440267912945	2.96451736413743	3.01786198112509	4.21303355758374	2.96491831774463	2.97521176849506	2.99345508422254	3.01319148948922	2.97542808142801	2.99085798235617	2.99147997845753	3.01131234901769	2.94159218146943	2.91702398166971	2.99964622250381	3.85373771849517	2.99837581573469	2.9867146454062	2.95347136231543	2.93408694625981	3.83321888521638
1	86825989	86825989	2.94937981831758	2.95322721716148	2.91765969658046	2.99799348280681	2.97720674028607	2.93154135179794	2.96554496562325	2.96698420614917	3.00176622038664	2.9528572690619	2.9400243317069	3.8324523425123	4.87474525115492	2.99549071090686	3.04025505383044	3.03920156428744	2.91644652831368	2.98472341385218	2.95528495947006	2.99998003642752	3.92102711529429	2.96760123732214	2.99148518718692	2.9512540062733	2.96677855760276	2.94416679703192	5.56440267912945	2.96451736413743	3.01786198112509	4.21303355758374	2.96491831774463	2.97521176849506	2.99345508422254	3.01319148948922	2.97542808142801	2.99085798235617	2.99147997845753	3.01131234901769	2.94159218146943	2.91702398166971	2.99964622250381	3.85373771849517	2.99837581573469	2.9867146454062	2.95347136231543	2.93408694625981	3.83321888521638
1	87399574	87399574	2.94937981831758	2.95322721716148	2.91765969658046	2.99799348280681	2.97720674028607	2.93154135179794	2.96554496562325	2.96698420614917	3.00176622038664	2.9528572690619	2.9400243317069	3.8324523425123	4.87474525115492	2.99549071090686	3.04025505383044	3.03920156428744	2.91644652831368	2.98472341385218	2.95528495947006	2.99998003642752	3.92102711529429	2.96760123732214	2.99148518718692	2.9512540062733	2.96677855760276	2.94416679703192	5.56440267912945	2.96451736413743	3.01786198112509	4.21303355758374	2.96491831774463	2.97521176849506	2.99345508422254	3.01319148948922	2.97542808142801	2.99085798235617	2.99147997845753	3.01131234901769	2.94159218146943	2.91702398166971	2.99964622250381	3.85373771849517	2.99837581573469	2.9867146454062	2.95347136231543	2.93408694625981	3.83321888521638
1	87932798	87932798	2.94937981831758	2.95322721716148	2.91765969658046	2.99799348280681	2.97720674028607	2.93154135179794	2.96554496562325	2.96698420614917	3.00176622038664	2.9528572690619	2.9400243317069	3.8324523425123	4.87474525115492	2.99549071090686	3.04025505383044	3.03920156428744	2.91644652831368	2.98472341385218	2.95528495947006	2.99998003642752	3.92102711529429	2.96760123732214	2.99148518718692	2.9512540062733	2.96677855760276	2.94416679703192	5.56440267912945	2.96451736413743	3.01786198112509	4.21303355758374	2.96491831774463	2.97521176849506	2.99345508422254	3.01319148948922	2.97542808142801	2.99085798235617	2.99147997845753	3.01131234901769	2.94159218146943	2.91702398166971	2.99964622250381	3.85373771849517	2.99837581573469	2.9867146454062	2.95347136231543	2.93408694625981	3.83321888521638
1	88459943	88459943	2.94937981831758	2.95322721716148	2.91765969658046	2.99799348280681	2.97720674028607	2.93154135179794	2.96554496562325	2.96698420614917	3.00176622038664	2.9528572690619	2.9400243317069	3.8324523425123	4.87474525115492	2.99549071090686	3.04025505383044	3.03920156428744	2.91644652831368	2.98472341385218	2.95528495947006	2.99998003642752	3.92102711529429	2.96760123732214	2.99148518718692	2.9512540062733	2.96677855760276	2.94416679703192	5.56440267912945	2.96451736413743	3.01786198112509	4.21303355758374	2.96491831774463	2.97521176849506	2.99345508422254	3.01319148948922	2.97542808142801	2.99085798235617	2.99147997845753	3.01131234901769	2.94159218146943	2.91702398166971	2.99964622250381	3.85373771849517	2.99837581573469	2.9867146454062	2.95347136231543	2.93408694625981	3.83321888521638
1	88984401	88984401	2.94937981831758	2.95322721716148	2.91765969658046	2.99799348280681	2.97720674028607	2.93154135179794	2.96554496562325	2.96698420614917	3.00176622038664	2.9528572690619	2.9400243317069	3.8324523425123	4.87474525115492	2.99549071090686	3.04025505383044	3.03920156428744	2.91644652831368	2.98472341385218	2.95528495947006	2.99998003642752	3.92102711529429	2.96760123732214	2.99148518718692	2.9512540062733	2.96677855760276	2.94416679703192	5.56440267912945	2.96451736413743	3.01786198112509	4.21303355758374	2.96491831774463	2.97521176849506	2.99345508422254	3.01319148948922	2.97542808142801	2.99085798235617	2.99147997845753	3.01131234901769	2.94159218146943	2.91702398166971	2.99964622250381	3.85373771849517	2.99837581573469	2.9867146454062	2.95347136231543	2.93408694625981	3.83321888521638
1	89551506	89551506	2.94937981831758	2.95322721716148	2.91765969658046	2.99799348280681	2.97720674028607	2.93154135179794	2.96554496562325	2.96698420614917	3.00176622038664	2.9528572690619	2.9400243317069	3.8324523425123	4.87474525115492	2.99549071090686	3.04025505383044	3.03920156428744	2.91644652831368	2.98472341385218	2.95528495947006	2.99998003642752	3.92102711529429	2.96760123732214	2.99148518718692	2.9512540062733	2.96677855760276	2.94416679703192	5.56440267912945	2.96451736413743	3.01786198112509	4.21303355758374	2.96491831774463	2.97521176849506	2.99345508422254	3.01319148948922	2.97542808142801	2.99085798235617	2.99147997845753	3.01131234901769	2.94159218146943	2.91702398166971	2.99964622250381	3.85373771849517	2.99837581573469	2.9867146454062	2.95347136231543	2.93408694625981	3.83321888521638
1	90127339	90127339	2.94937981831758	2.95322721716148	2.91765969658046	2.99799348280681	2.97720674028607	2.93154135179794	2.96554496562325	2.96698420614917	3.00176622038664	2.9528572690619	2.9400243317069	3.8324523425123	4.87474525115492	2.99549071090686	3.04025505383044	3.03920156428744	2.91644652831368	2.98472341385218	2.95528495947006	2.99998003642752	3.92102711529429	2.96760123732214	2.99148518718692	2.9512540062733	2.96677855760276	2.94416679703192	5.56440267912945	2.96451736413743	3.01786198112509	4.21303355758374	2.96491831774463	2.97521176849506	2.99345508422254	3.01319148948922	2.97542808142801	2.99085798235617	2.99147997845753	3.01131234901769	2.94159218146943	2.91702398166971	2.99964622250381	3.85373771849517	2.99837581573469	2.9867146454062	2.95347136231543	2.93408694625981	3.83321888521638
1	90686520	90686520	2.94937981831758	2.95322721716148	2.91765969658046	2.99799348280681	2.97720674028607	2.93154135179794	2.96554496562325	2.96698420614917	3.00176622038664	2.9528572690619	2.9400243317069	3.8324523425123	4.87474525115492	2.99549071090686	3.04025505383044	3.03920156428744	2.91644652831368	2.98472341385218	2.95528495947006	2.99998003642752	3.92102711529429	2.96760123732214	2.99148518718692	2.9512540062733	2.96677855760276	2.94416679703192	5.56440267912945	2.96451736413743	3.01786198112509	4.21303355758374	2.96491831774463	2.97521176849506	2.99345508422254	3.01319148948922	2.97542808142801	2.99085798235617	2.99147997845753	3.01131234901769	2.94159218146943	2.91702398166971	2.99964622250381	3.85373771849517	2.99837581573469	2.9867146454062	2.95347136231543	2.93408694625981	3.83321888521638
1	91222128	91222128	2.94937981831758	2.95322721716148	2.91765969658046	2.99799348280681	2.97720674028607	2.93154135179794	2.96554496562325	2.96698420614917	3.00176622038664	2.9528572690619	2.9400243317069	3.8324523425123	4.87474525115492	2.99549071090686	3.04025505383044	3.03920156428744	2.91644652831368	2.98472341385218	2.95528495947006	2.99998003642752	3.92102711529429	2.96760123732214	2.99148518718692	2.9512540062733	2.96677855760276	2.94416679703192	5.56440267912945	2.96451736413743	3.01786198112509	4.21303355758374	2.96491831774463	2.97521176849506	2.99345508422254	3.01319148948922	2.97542808142801	2.99085798235617	2.99147997845753	3.01131234901769	2.94159218146943	2.91702398166971	2.99964622250381	3.85373771849517	2.99837581573469	2.9867146454062	2.95347136231543	2.93408694625981	3.83321888521638
1	91805588	91805588	2.94937981831758	2.95322721716148	2.91765969658046	2.99799348280681	2.97720674028607	2.93154135179794	2.96554496562325	2.96698420614917	3.00176622038664	2.9528572690619	2.9400243317069	3.8324523425123	4.87474525115492	2.99549071090686	3.04025505383044	3.03920156428744	2.91644652831368	2.98472341385218	2.95528495947006	2.99998003642752	3.92102711529429	2.96760123732214	2.99148518718692	2.9512540062733	2.96677855760276	2.94416679703192	5.56440267912945	2.96451736413743	3.01786198112509	4.21303355758374	2.96491831774463	2.97521176849506	2.99345508422254	3.01319148948922	2.97542808142801	2.99085798235617	2.99147997845753	3.01131234901769	2.94159218146943	2.91702398166971	2.99964622250381	3.85373771849517	2.99837581573469	2.9867146454062	2.95347136231543	2.93408694625981	3.83321888521638
1	92362972	92362972	2.94937981831758	2.95322721716148	2.91765969658046	2.99799348280681	2.97720674028607	2.93154135179794	2.96554496562325	2.96698420614917	3.00176622038664	2.9528572690619	2.9400243317069	3.8324523425123	4.87474525115492	2.99549071090686	3.04025505383044	3.03920156428744	2.91644652831368	2.98472341385218	2.95528495947006	2.99998003642752	3.92102711529429	2.96760123732214	2.99148518718692	2.9512540062733	2.96677855760276	2.94416679703192	5.56440267912945	2.96451736413743	3.01786198112509	4.21303355758374	2.96491831774463	2.97521176849506	2.99345508422254	3.01319148948922	2.97542808142801	2.99085798235617	2.99147997845753	3.01131234901769	2.94159218146943	2.91702398166971	2.99964622250381	3.85373771849517	2.99837581573469	2.9867146454062	2.95347136231543	2.93408694625981	3.83321888521638
1	92950447	92950447	2.94937981831758	2.95322721716148	2.91765969658046	2.99799348280681	2.97720674028607	2.93154135179794	2.96554496562325	2.96698420614917	3.00176622038664	2.9528572690619	2.9400243317069	3.8324523425123	4.87474525115492	2.99549071090686	3.04025505383044	3.03920156428744	2.91644652831368	2.98472341385218	2.95528495947006	2.99998003642752	3.92102711529429	2.96760123732214	2.99148518718692	2.9512540062733	2.96677855760276	2.94416679703192	5.56440267912945	2.96451736413743	3.01786198112509	4.21303355758374	2.96491831774463	2.97521176849506	2.99345508422254	3.01319148948922	2.97542808142801	2.99085798235617	2.99147997845753	3.01131234901769	2.94159218146943	2.91702398166971	2.99964622250381	3.85373771849517	2.99837581573469	2.9867146454062	2.95347136231543	2.93408694625981	3.83321888521638
1	93535502	93535502	2.94937981831758	2.95322721716148	2.91765969658046	2.99799348280681	2.97720674028607	2.93154135179794	2.96554496562325	2.96698420614917	3.00176622038664	2.9528572690619	2.9400243317069	3.8324523425123	4.87474525115492	2.99549071090686	3.04025505383044	3.03920156428744	2.91644652831368	2.98472341385218	2.95528495947006	2.99998003642752	3.92102711529429	2.96760123732214	2.99148518718692	2.9512540062733	2.96677855760276	2.94416679703192	5.56440267912945	2.96451736413743	3.01786198112509	4.21303355758374	2.96491831774463	2.51802456867067	2.99345508422254	3.01319148948922	2.97542808142801	2.99085798235617	2.99147997845753	3.01131234901769	2.94159218146943	2.91702398166971	2.99964622250381	3.85373771849517	2.99837581573469	2.9867146454062	2.95347136231543	2.93408694625981	3.83321888521638
1	94097510	94097510	2.94937981831758	2.95322721716148	2.91765969658046	2.99799348280681	2.97720674028607	2.93154135179794	2.96554496562325	2.96698420614917	3.00176622038664	2.9528572690619	2.9400243317069	3.8324523425123	4.87474525115492	2.99549071090686	3.04025505383044	3.03920156428744	2.91644652831368	2.98472341385218	2.95528495947006	2.99998003642752	3.92102711529429	2.96760123732214	2.99148518718692	2.9512540062733	2.96677855760276	2.94416679703192	5.56440267912945	2.96451736413743	3.01786198112509	4.21303355758374	2.96491831774463	2.51802456867067	2.99345508422254	3.01319148948922	2.97542808142801	2.99085798235617	2.99147997845753	3.01131234901769	2.94159218146943	2.91702398166971	2.99964622250381	3.85373771849517	2.99837581573469	2.9867146454062	2.95347136231543	2.93408694625981	3.83321888521638
1	94655868	94655868	2.94937981831758	2.95322721716148	2.91765969658046	2.99799348280681	2.97720674028607	2.93154135179794	2.96554496562325	2.96698420614917	3.00176622038664	2.9528572690619	2.9400243317069	3.8324523425123	4.87474525115492	2.99549071090686	3.04025505383044	3.03920156428744	2.91644652831368	2.98472341385218	2.95528495947006	2.99998003642752	3.92102711529429	2.96760123732214	2.99148518718692	2.9512540062733	2.96677855760276	2.94416679703192	5.56440267912945	2.96451736413743	3.01786198112509	4.21303355758374	2.96491831774463	2.51802456867067	2.99345508422254	3.01319148948922	2.97542808142801	2.99085798235617	2.99147997845753	3.01131234901769	2.94159218146943	2.91702398166971	2.99964622250381	3.85373771849517	2.99837581573469	2.9867146454062	2.95347136231543	2.93408694625981	3.83321888521638
1	95207249	95207249	2.94937981831758	2.95322721716148	2.91765969658046	2.99799348280681	2.97720674028607	2.93154135179794	2.96554496562325	2.96698420614917	3.00176622038664	2.9528572690619	2.9400243317069	3.8324523425123	4.87474525115492	2.99549071090686	3.04025505383044	3.03920156428744	2.91644652831368	2.98472341385218	2.95528495947006	2.99998003642752	3.92102711529429	2.96760123732214	2.99148518718692	2.9512540062733	2.96677855760276	2.94416679703192	5.56440267912945	2.96451736413743	3.01786198112509	4.21303355758374	2.96491831774463	2.51802456867067	2.99345508422254	3.01319148948922	2.97542808142801	2.99085798235617	2.99147997845753	3.01131234901769	2.94159218146943	2.91702398166971	2.99964622250381	3.85373771849517	2.99837581573469	2.9867146454062	2.95347136231543	2.93408694625981	3.83321888521638
1	95764038	95764038	2.94937981831758	2.95322721716148	2.91765969658046	2.99799348280681	2.97720674028607	2.93154135179794	2.96554496562325	2.96698420614917	3.00176622038664	2.9528572690619	2.9400243317069	3.8324523425123	4.87474525115492	2.99549071090686	3.04025505383044	3.03920156428744	2.91644652831368	2.98472341385218	2.95528495947006	2.99998003642752	3.92102711529429	2.96760123732214	2.99148518718692	2.9512540062733	2.96677855760276	2.94416679703192	5.56440267912945	2.96451736413743	3.01786198112509	4.21303355758374	2.96491831774463	2.51802456867067	2.99345508422254	3.01319148948922	2.97542808142801	2.99085798235617	2.99147997845753	3.01131234901769	2.94159218146943	2.91702398166971	2.99964622250381	3.85373771849517	2.99837581573469	2.9867146454062	2.95347136231543	2.93408694625981	3.83321888521638
1	96291927	96291927	2.94937981831758	2.95322721716148	2.91765969658046	2.99799348280681	2.97720674028607	2.93154135179794	2.96554496562325	2.96698420614917	3.00176622038664	2.9528572690619	2.9400243317069	3.8324523425123	4.87474525115492	2.99549071090686	3.04025505383044	3.03920156428744	2.91644652831368	2.98472341385218	2.95528495947006	2.99998003642752	3.92102711529429	2.96760123732214	2.99148518718692	2.9512540062733	2.96677855760276	2.94416679703192	5.56440267912945	2.96451736413743	3.01786198112509	4.21303355758374	2.96491831774463	2.51802456867067	2.99345508422254	3.01319148948922	2.97542808142801	2.99085798235617	2.99147997845753	3.01131234901769	2.94159218146943	2.91702398166971	2.99964622250381	3.85373771849517	2.99837581573469	2.9867146454062	2.95347136231543	2.93408694625981	3.83321888521638
1	96833745	96833745	2.94937981831758	2.95322721716148	2.91765969658046	2.99799348280681	2.97720674028607	2.93154135179794	2.96554496562325	2.96698420614917	3.00176622038664	2.9528572690619	2.9400243317069	3.8324523425123	4.87474525115492	2.99549071090686	3.04025505383044	3.03920156428744	2.91644652831368	2.98472341385218	2.95528495947006	2.99998003642752	3.92102711529429	2.96760123732214	2.99148518718692	2.9512540062733	2.96677855760276	2.94416679703192	5.56440267912945	2.96451736413743	3.01786198112509	4.21303355758374	2.96491831774463	2.51802456867067	2.99345508422254	3.01319148948922	2.97542808142801	2.99085798235617	2.99147997845753	3.01131234901769	2.94159218146943	2.91702398166971	2.99964622250381	3.85373771849517	2.99837581573469	2.9867146454062	2.95347136231543	2.93408694625981	3.83321888521638
1	97396062	97396062	2.94937981831758	2.95322721716148	2.91765969658046	2.99799348280681	2.97720674028607	2.93154135179794	2.96554496562325	2.96698420614917	3.00176622038664	2.9528572690619	2.9400243317069	3.8324523425123	4.87474525115492	2.99549071090686	3.04025505383044	3.03920156428744	2.91644652831368	2.98472341385218	2.95528495947006	2.99998003642752	3.92102711529429	2.96760123732214	2.99148518718692	2.9512540062733	2.96677855760276	2.94416679703192	5.56440267912945	2.96451736413743	3.01786198112509	4.21303355758374	2.96491831774463	2.51802456867067	2.99345508422254	3.01319148948922	2.97542808142801	2.99085798235617	2.99147997845753	3.01131234901769	2.94159218146943	2.91702398166971	2.99964622250381	3.85373771849517	2.99837581573469	2.9867146454062	2.95347136231543	2.93408694625981	3.83321888521638
1	97931841	97931841	2.94937981831758	2.95322721716148	2.91765969658046	2.99799348280681	2.97720674028607	2.93154135179794	2.96554496562325	2.96698420614917	3.00176622038664	2.9528572690619	2.9400243317069	3.8324523425123	4.87474525115492	2.99549071090686	3.04025505383044	3.03920156428744	2.91644652831368	2.98472341385218	2.95528495947006	2.99998003642752	3.92102711529429	2.96760123732214	2.99148518718692	2.9512540062733	2.96677855760276	2.94416679703192	5.56440267912945	2.96451736413743	3.01786198112509	4.21303355758374	2.96491831774463	2.51802456867067	2.99345508422254	3.01319148948922	2.97542808142801	2.99085798235617	2.99147997845753	3.01131234901769	2.94159218146943	2.91702398166971	2.99964622250381	3.85373771849517	2.99837581573469	2.9867146454062	2.95347136231543	2.93408694625981	3.83321888521638
1	98450950	98450950	2.94937981831758	2.95322721716148	2.91765969658046	2.99799348280681	2.97720674028607	2.93154135179794	2.96554496562325	2.96698420614917	3.00176622038664	2.9528572690619	2.9400243317069	3.8324523425123	4.87474525115492	2.99549071090686	3.04025505383044	3.03920156428744	2.91644652831368	2.98472341385218	2.95528495947006	2.99998003642752	3.92102711529429	2.96760123732214	2.99148518718692	2.9512540062733	2.96677855760276	2.94416679703192	4.60252904885116	2.96451736413743	3.01786198112509	4.21303355758374	2.96491831774463	2.51802456867067	2.99345508422254	3.01319148948922	2.97542808142801	2.99085798235617	2.99147997845753	3.01131234901769	2.94159218146943	2.91702398166971	2.99964622250381	3.85373771849517	2.99837581573469	2.9867146454062	2.95347136231543	2.93408694625981	3.83321888521638
1	98975392	98975392	2.94937981831758	2.95322721716148	2.91765969658046	2.99799348280681	2.97720674028607	2.93154135179794	2.96554496562325	2.96698420614917	3.00176622038664	2.9528572690619	2.9400243317069	3.8324523425123	4.87474525115492	2.99549071090686	3.04025505383044	3.03920156428744	2.91644652831368	2.98472341385218	2.95528495947006	2.99998003642752	3.92102711529429	2.96760123732214	2.99148518718692	2.9512540062733	2.96677855760276	2.94416679703192	4.60252904885116	2.96451736413743	3.01786198112509	4.21303355758374	2.96491831774463	2.51802456867067	2.99345508422254	3.01319148948922	2.97542808142801	2.99085798235617	2.99147997845753	3.01131234901769	2.94159218146943	2.91702398166971	2.99964622250381	3.85373771849517	2.99837581573469	2.9867146454062	2.95347136231543	2.93408694625981	3.83321888521638
1	99520318	99520318	2.94937981831758	2.95322721716148	2.91765969658046	2.99799348280681	2.97720674028607	2.93154135179794	2.96554496562325	2.96698420614917	3.00176622038664	2.9528572690619	2.9400243317069	3.8324523425123	4.87474525115492	2.99549071090686	3.04025505383044	3.03920156428744	2.91644652831368	2.98472341385218	2.95528495947006	2.99998003642752	3.92102711529429	2.96760123732214	2.99148518718692	2.9512540062733	2.96677855760276	2.94416679703192	4.60252904885116	2.96451736413743	3.01786198112509	4.21303355758374	2.96491831774463	2.51802456867067	2.99345508422254	3.01319148948922	2.97542808142801	2.99085798235617	2.99147997845753	3.01131234901769	2.94159218146943	2.91702398166971	2.99964622250381	3.85373771849517	2.99837581573469	2.9867146454062	2.95347136231543	2.93408694625981	3.83321888521638
1	100075108	100075108	2.94937981831758	2.95322721716148	2.91765969658046	2.99799348280681	2.97720674028607	2.93154135179794	2.96554496562325	2.96698420614917	3.00176622038664	2.9528572690619	2.9400243317069	3.8324523425123	4.87474525115492	2.99549071090686	3.04025505383044	3.03920156428744	2.91644652831368	2.98472341385218	2.95528495947006	2.99998003642752	3.92102711529429	2.96760123732214	2.99148518718692	2.9512540062733	2.96677855760276	2.94416679703192	4.60252904885116	2.96451736413743	3.01786198112509	4.21303355758374	2.96491831774463	2.51802456867067	2.99345508422254	3.01319148948922	2.97542808142801	2.99085798235617	2.99147997845753	3.01131234901769	2.94159218146943	2.91702398166971	2.99964622250381	3.85373771849517	2.99837581573469	2.9867146454062	2.95347136231543	2.93408694625981	3.83321888521638
1	100623332	100623332	2.94937981831758	2.95322721716148	2.91765969658046	2.99799348280681	2.97720674028607	2.93154135179794	2.96554496562325	2.96698420614917	3.00176622038664	2.9528572690619	2.9400243317069	3.8324523425123	4.87474525115492	2.99549071090686	3.04025505383044	3.03920156428744	2.91644652831368	2.98472341385218	2.95528495947006	2.99998003642752	3.92102711529429	2.96760123732214	2.99148518718692	2.9512540062733	2.96677855760276	2.94416679703192	4.60252904885116	2.96451736413743	3.01786198112509	4.21303355758374	2.96491831774463	2.51802456867067	2.99345508422254	3.01319148948922	2.97542808142801	2.99085798235617	2.99147997845753	3.01131234901769	2.94159218146943	2.91702398166971	2.99964622250381	3.85373771849517	2.99837581573469	2.9867146454062	2.95347136231543	2.93408694625981	3.83321888521638
1	101186742	101186742	2.94937981831758	2.95322721716148	2.91765969658046	2.99799348280681	2.97720674028607	2.93154135179794	2.96554496562325	2.96698420614917	3.00176622038664	2.9528572690619	2.9400243317069	3.8324523425123	4.87474525115492	2.99549071090686	3.04025505383044	3.03920156428744	2.91644652831368	2.98472341385218	2.95528495947006	2.99998003642752	3.92102711529429	2.96760123732214	2.99148518718692	2.9512540062733	2.96677855760276	2.94416679703192	4.60252904885116	2.96451736413743	3.01786198112509	4.21303355758374	2.96491831774463	2.51802456867067	2.99345508422254	3.01319148948922	2.97542808142801	2.99085798235617	2.99147997845753	3.01131234901769	2.94159218146943	2.91702398166971	2.99964622250381	3.85373771849517	2.99837581573469	2.9867146454062	2.95347136231543	2.93408694625981	3.83321888521638
1	101730376	101730376	2.94937981831758	2.95322721716148	2.91765969658046	2.99799348280681	2.97720674028607	2.93154135179794	2.96554496562325	2.96698420614917	3.00176622038664	2.9528572690619	2.9400243317069	3.8324523425123	4.87474525115492	2.99549071090686	3.04025505383044	3.03920156428744	2.91644652831368	2.98472341385218	2.95528495947006	2.99998003642752	3.92102711529429	2.96760123732214	2.99148518718692	2.9512540062733	2.96677855760276	2.94416679703192	4.60252904885116	2.96451736413743	3.01786198112509	4.21303355758374	2.96491831774463	2.51802456867067	2.99345508422254	3.01319148948922	2.97542808142801	2.99085798235617	2.99147997845753	3.01131234901769	2.94159218146943	2.91702398166971	2.99964622250381	3.85373771849517	2.99837581573469	2.9867146454062	2.95347136231543	2.93408694625981	3.83321888521638
1	102267823	102267823	2.94937981831758	2.95322721716148	2.91765969658046	2.99799348280681	2.97720674028607	2.93154135179794	2.96554496562325	2.96698420614917	3.00176622038664	2.9528572690619	2.9400243317069	3.8324523425123	4.87474525115492	2.99549071090686	3.04025505383044	3.03920156428744	2.91644652831368	2.98472341385218	2.95528495947006	2.99998003642752	3.92102711529429	2.96760123732214	2.99148518718692	2.9512540062733	2.96677855760276	2.94416679703192	4.60252904885116	2.96451736413743	3.01786198112509	4.21303355758374	2.96491831774463	3.62703925543259	2.99345508422254	3.01319148948922	2.97542808142801	2.99085798235617	2.99147997845753	3.01131234901769	2.94159218146943	2.91702398166971	2.99964622250381	3.85373771849517	2.99837581573469	2.9867146454062	2.95347136231543	2.93408694625981	3.83321888521638
1	102797436	102797436	2.94937981831758	2.95322721716148	2.91765969658046	2.99799348280681	2.97720674028607	2.93154135179794	2.96554496562325	2.96698420614917	3.00176622038664	2.9528572690619	2.9400243317069	3.8324523425123	4.87474525115492	2.99549071090686	3.04025505383044	3.03920156428744	2.91644652831368	2.98472341385218	2.95528495947006	2.99998003642752	3.92102711529429	2.96760123732214	2.99148518718692	2.9512540062733	2.96677855760276	2.94416679703192	4.60252904885116	2.96451736413743	3.01786198112509	4.21303355758374	2.96491831774463	3.62703925543259	2.99345508422254	3.01319148948922	2.97542808142801	2.99085798235617	2.99147997845753	3.01131234901769	2.94159218146943	2.91702398166971	2.99964622250381	3.85373771849517	2.99837581573469	2.9867146454062	2.95347136231543	2.93408694625981	3.83321888521638
1	103357057	103357057	2.94937981831758	2.95322721716148	2.91765969658046	2.99799348280681	2.97720674028607	2.93154135179794	2.96554496562325	2.96698420614917	3.00176622038664	2.9528572690619	2.9400243317069	4.51314026973911	4.87474525115492	2.99549071090686	3.04025505383044	3.03920156428744	2.91644652831368	2.98472341385218	2.95528495947006	2.99998003642752	3.92102711529429	2.96760123732214	2.99148518718692	2.9512540062733	2.96677855760276	2.94416679703192	5.61243498321515	2.96451736413743	3.01786198112509	4.21303355758374	2.96491831774463	3.62703925543259	2.99345508422254	3.01319148948922	2.97542808142801	2.99085798235617	2.99147997845753	3.01131234901769	2.94159218146943	2.91702398166971	2.99964622250381	3.85373771849517	3.42734722687535	2.9867146454062	2.95347136231543	2.93408694625981	3.83321888521638
1	104114997	104114997	2.94937981831758	2.95322721716148	2.91765969658046	2.99799348280681	2.97720674028607	2.93154135179794	2.96554496562325	2.96698420614917	3.00176622038664	2.9528572690619	2.9400243317069	4.51314026973911	4.87474525115492	2.99549071090686	3.04025505383044	3.03920156428744	2.91644652831368	2.98472341385218	2.95528495947006	2.99998003642752	3.92102711529429	2.96760123732214	2.99148518718692	2.9512540062733	2.96677855760276	2.94416679703192	5.61243498321515	2.96451736413743	3.01786198112509	4.21303355758374	2.96491831774463	3.62703925543259	2.99345508422254	3.01319148948922	2.97542808142801	2.99085798235617	2.99147997845753	3.01131234901769	2.94159218146943	2.91702398166971	2.99964622250381	3.85373771849517	3.42734722687535	2.9867146454062	2.95347136231543	2.93408694625981	3.83321888521638
1	104814987	104814987	2.94937981831758	2.95322721716148	2.91765969658046	2.99799348280681	2.97720674028607	2.93154135179794	2.96554496562325	2.96698420614917	3.00176622038664	2.9528572690619	2.9400243317069	4.51314026973911	4.87474525115492	2.99549071090686	3.04025505383044	3.03920156428744	2.91644652831368	2.98472341385218	2.95528495947006	2.99998003642752	3.92102711529429	2.96760123732214	2.99148518718692	2.9512540062733	2.96677855760276	2.94416679703192	5.61243498321515	2.96451736413743	3.01786198112509	4.21303355758374	2.96491831774463	3.62703925543259	2.99345508422254	3.01319148948922	2.97542808142801	2.99085798235617	2.99147997845753	3.01131234901769	2.94159218146943	2.91702398166971	2.99964622250381	3.85373771849517	3.42734722687535	2.9867146454062	2.95347136231543	2.93408694625981	3.83321888521638
1	105370289	105370289	2.94937981831758	2.95322721716148	2.91765969658046	2.99799348280681	2.97720674028607	2.93154135179794	2.96554496562325	2.96698420614917	3.00176622038664	2.9528572690619	2.9400243317069	4.51314026973911	4.87474525115492	2.99549071090686	3.04025505383044	3.03920156428744	2.91644652831368	2.98472341385218	2.95528495947006	2.99998003642752	3.92102711529429	2.96760123732214	2.99148518718692	2.9512540062733	2.96677855760276	2.94416679703192	5.61243498321515	2.96451736413743	3.01786198112509	4.21303355758374	2.96491831774463	3.62703925543259	2.99345508422254	3.01319148948922	2.97542808142801	2.99085798235617	2.99147997845753	3.01131234901769	2.94159218146943	2.91702398166971	2.99964622250381	3.85373771849517	3.42734722687535	2.9867146454062	2.95347136231543	2.93408694625981	3.83321888521638
1	105924571	105924571	2.94937981831758	2.95322721716148	2.91765969658046	2.99799348280681	2.97720674028607	2.93154135179794	2.96554496562325	2.96698420614917	3.00176622038664	2.9528572690619	2.9400243317069	4.51314026973911	4.87474525115492	2.99549071090686	3.04025505383044	3.03920156428744	2.91644652831368	2.98472341385218	2.95528495947006	2.99998003642752	3.92102711529429	2.96760123732214	2.99148518718692	2.9512540062733	2.96677855760276	2.94416679703192	5.61243498321515	2.96451736413743	3.01786198112509	4.21303355758374	2.96491831774463	3.62703925543259	2.99345508422254	3.01319148948922	2.97542808142801	2.99085798235617	2.99147997845753	3.01131234901769	2.94159218146943	2.91702398166971	2.99964622250381	3.85373771849517	3.42734722687535	2.9867146454062	2.95347136231543	2.93408694625981	3.83321888521638
1	106462037	106462037	2.94937981831758	2.95322721716148	2.91765969658046	2.99799348280681	2.97720674028607	2.93154135179794	2.96554496562325	2.96698420614917	3.00176622038664	2.9528572690619	2.9400243317069	4.51314026973911	4.87474525115492	2.99549071090686	3.04025505383044	3.03920156428744	2.91644652831368	2.98472341385218	2.95528495947006	2.99998003642752	3.92102711529429	2.96760123732214	2.99148518718692	2.9512540062733	2.96677855760276	2.94416679703192	5.61243498321515	2.96451736413743	3.01786198112509	4.21303355758374	2.96491831774463	3.62703925543259	2.99345508422254	3.01319148948922	2.97542808142801	2.99085798235617	2.99147997845753	3.01131234901769	2.94159218146943	2.91702398166971	2.99964622250381	3.85373771849517	3.42734722687535	2.9867146454062	2.95347136231543	2.93408694625981	3.83321888521638
1	107006985	107006985	2.94937981831758	2.95322721716148	2.91765969658046	2.99799348280681	2.97720674028607	2.93154135179794	2.96554496562325	2.96698420614917	3.00176622038664	2.9528572690619	2.9400243317069	4.51314026973911	4.87474525115492	2.99549071090686	3.04025505383044	3.03920156428744	2.91644652831368	2.98472341385218	2.95528495947006	2.99998003642752	3.92102711529429	2.96760123732214	2.99148518718692	2.9512540062733	2.96677855760276	2.94416679703192	5.61243498321515	2.96451736413743	3.01786198112509	4.21303355758374	2.96491831774463	3.62703925543259	2.99345508422254	3.01319148948922	2.97542808142801	2.99085798235617	2.99147997845753	3.01131234901769	2.94159218146943	2.91702398166971	2.99964622250381	3.85373771849517	3.42734722687535	2.9867146454062	2.95347136231543	2.93408694625981	3.83321888521638
1	107538366	107538366	2.94937981831758	2.95322721716148	2.91765969658046	2.99799348280681	2.97720674028607	2.93154135179794	2.96554496562325	2.96698420614917	3.00176622038664	2.9528572690619	2.9400243317069	3.82678173790162	4.87474525115492	2.99549071090686	3.04025505383044	3.03920156428744	2.91644652831368	2.98472341385218	2.95528495947006	2.99998003642752	3.92102711529429	2.96760123732214	2.99148518718692	2.9512540062733	2.96677855760276	2.94416679703192	5.61243498321515	2.96451736413743	3.01786198112509	4.21303355758374	2.96491831774463	2.82234110243462	2.99345508422254	3.01319148948922	2.97542808142801	2.99085798235617	2.99147997845753	3.01131234901769	2.94159218146943	2.91702398166971	2.99964622250381	3.85373771849517	2.93181152214317	2.9867146454062	2.95347136231543	2.93408694625981	3.83321888521638
1	108059096	108059096	2.94937981831758	2.95322721716148	2.91765969658046	2.99799348280681	2.97720674028607	2.93154135179794	2.96554496562325	2.96698420614917	3.00176622038664	2.9528572690619	2.9400243317069	3.82678173790162	4.87474525115492	2.99549071090686	3.04025505383044	3.03920156428744	2.91644652831368	2.98472341385218	2.95528495947006	2.99998003642752	3.92102711529429	2.96760123732214	2.99148518718692	2.9512540062733	2.96677855760276	2.94416679703192	5.61243498321515	2.96451736413743	3.01786198112509	4.21303355758374	2.96491831774463	2.82234110243462	2.99345508422254	3.01319148948922	2.97542808142801	2.99085798235617	2.99147997845753	3.01131234901769	2.94159218146943	2.91702398166971	2.99964622250381	3.85373771849517	2.93181152214317	2.9867146454062	2.95347136231543	2.93408694625981	3.83321888521638
1	108594913	108594913	2.94937981831758	2.95322721716148	2.91765969658046	2.99799348280681	2.97720674028607	2.93154135179794	2.96554496562325	2.96698420614917	3.00176622038664	2.9528572690619	2.9400243317069	3.82678173790162	4.87474525115492	2.99549071090686	3.04025505383044	3.03920156428744	2.91644652831368	2.98472341385218	2.95528495947006	2.99998003642752	3.92102711529429	2.96760123732214	2.99148518718692	2.9512540062733	2.96677855760276	2.94416679703192	5.61243498321515	2.96451736413743	3.01786198112509	4.21303355758374	2.96491831774463	2.82234110243462	2.99345508422254	3.01319148948922	2.97542808142801	2.99085798235617	2.99147997845753	3.01131234901769	2.94159218146943	2.91702398166971	2.99964622250381	3.85373771849517	2.93181152214317	2.9867146454062	2.95347136231543	2.93408694625981	3.83321888521638
1	109364959	109364959	2.94937981831758	2.95322721716148	2.91765969658046	2.99799348280681	2.97720674028607	2.93154135179794	2.96554496562325	2.96698420614917	3.00176622038664	2.9528572690619	2.9400243317069	3.82678173790162	4.87474525115492	2.99549071090686	3.04025505383044	3.03920156428744	2.91644652831368	2.98472341385218	2.95528495947006	2.99998003642752	3.92102711529429	2.96760123732214	2.99148518718692	2.9512540062733	2.96677855760276	2.94416679703192	5.61243498321515	2.96451736413743	3.01786198112509	4.21303355758374	2.96491831774463	2.82234110243462	2.99345508422254	3.01319148948922	2.97542808142801	2.99085798235617	2.99147997845753	3.01131234901769	2.94159218146943	2.91702398166971	2.99964622250381	3.85373771849517	2.93181152214317	2.9867146454062	2.95347136231543	2.93408694625981	3.83321888521638
1	109936333	109936333	2.94937981831758	2.95322721716148	2.91765969658046	2.99799348280681	2.97720674028607	2.93154135179794	2.96554496562325	2.96698420614917	3.00176622038664	2.9528572690619	2.9400243317069	3.82678173790162	4.87474525115492	2.99549071090686	3.04025505383044	3.03920156428744	2.91644652831368	2.98472341385218	2.95528495947006	2.99998003642752	3.92102711529429	2.96760123732214	2.99148518718692	2.9512540062733	2.96677855760276	2.94416679703192	5.61243498321515	2.96451736413743	3.01786198112509	4.21303355758374	2.96491831774463	2.82234110243462	2.99345508422254	3.01319148948922	2.97542808142801	2.99085798235617	2.99147997845753	3.01131234901769	2.94159218146943	2.91702398166971	2.99964622250381	3.85373771849517	2.93181152214317	2.9867146454062	2.95347136231543	2.93408694625981	3.83321888521638
1	110508854	110508854	2.94937981831758	2.95322721716148	2.91765969658046	2.99799348280681	2.97720674028607	2.93154135179794	2.96554496562325	2.96698420614917	3.00176622038664	2.9528572690619	2.9400243317069	3.82678173790162	4.87474525115492	2.99549071090686	3.04025505383044	3.03920156428744	2.91644652831368	2.98472341385218	2.95528495947006	2.99998003642752	3.92102711529429	2.96760123732214	2.99148518718692	2.9512540062733	2.96677855760276	2.94416679703192	5.61243498321515	2.96451736413743	3.01786198112509	4.21303355758374	2.96491831774463	2.82234110243462	2.99345508422254	3.01319148948922	2.97542808142801	2.99085798235617	2.99147997845753	3.01131234901769	2.94159218146943	2.91702398166971	2.99964622250381	3.85373771849517	2.93181152214317	2.9867146454062	2.95347136231543	2.93408694625981	3.83321888521638
1	111035660	111035660	2.94937981831758	2.95322721716148	2.91765969658046	2.99799348280681	2.97720674028607	2.93154135179794	2.96554496562325	2.96698420614917	3.00176622038664	2.9528572690619	2.9400243317069	3.82678173790162	4.87474525115492	2.99549071090686	3.04025505383044	3.03920156428744	2.91644652831368	2.98472341385218	2.95528495947006	2.99998003642752	3.92102711529429	2.96760123732214	2.99148518718692	2.9512540062733	2.96677855760276	2.94416679703192	5.61243498321515	2.96451736413743	3.01786198112509	4.21303355758374	2.96491831774463	2.82234110243462	2.99345508422254	3.01319148948922	2.97542808142801	2.99085798235617	2.99147997845753	3.01131234901769	2.94159218146943	2.91702398166971	2.99964622250381	3.85373771849517	2.93181152214317	2.9867146454062	2.95347136231543	2.93408694625981	3.83321888521638
1	111570122	111570122	2.94937981831758	2.95322721716148	2.91765969658046	2.99799348280681	2.97720674028607	2.93154135179794	2.96554496562325	2.96698420614917	3.00176622038664	2.9528572690619	2.9400243317069	3.82678173790162	4.87474525115492	2.99549071090686	3.04025505383044	3.03920156428744	2.91644652831368	2.98472341385218	2.95528495947006	2.99998003642752	3.92102711529429	2.96760123732214	2.99148518718692	2.9512540062733	2.96677855760276	2.94416679703192	5.61243498321515	2.96451736413743	3.01786198112509	4.21303355758374	2.96491831774463	2.82234110243462	2.99345508422254	3.01319148948922	2.97542808142801	2.99085798235617	2.99147997845753	3.01131234901769	2.94159218146943	2.91702398166971	2.99964622250381	3.85373771849517	2.93181152214317	2.9867146454062	2.95347136231543	2.93408694625981	3.83321888521638
1	112127180	112127180	2.94937981831758	2.95322721716148	2.91765969658046	2.99799348280681	2.97720674028607	2.93154135179794	2.96554496562325	2.96698420614917	3.00176622038664	2.9528572690619	2.9400243317069	3.82678173790162	4.87474525115492	2.99549071090686	3.04025505383044	3.03920156428744	2.91644652831368	2.98472341385218	2.95528495947006	2.99998003642752	3.92102711529429	2.96760123732214	2.99148518718692	2.9512540062733	2.96677855760276	2.94416679703192	5.61243498321515	2.96451736413743	3.01786198112509	4.21303355758374	2.96491831774463	2.82234110243462	2.99345508422254	3.01319148948922	2.97542808142801	2.99085798235617	2.99147997845753	3.01131234901769	2.94159218146943	2.91702398166971	2.99964622250381	3.85373771849517	2.93181152214317	2.9867146454062	2.95347136231543	2.93408694625981	3.83321888521638
1	112648925	112648925	2.94937981831758	2.95322721716148	2.91765969658046	2.99799348280681	2.97720674028607	2.93154135179794	2.96554496562325	2.96698420614917	3.00176622038664	2.9528572690619	2.9400243317069	3.82678173790162	4.87474525115492	2.99549071090686	3.04025505383044	3.03920156428744	2.91644652831368	2.98472341385218	2.95528495947006	2.99998003642752	3.92102711529429	2.96760123732214	2.99148518718692	2.9512540062733	2.96677855760276	2.94416679703192	5.61243498321515	2.96451736413743	3.01786198112509	4.21303355758374	2.96491831774463	2.82234110243462	2.99345508422254	3.01319148948922	2.97542808142801	2.99085798235617	2.99147997845753	3.01131234901769	2.94159218146943	2.91702398166971	2.99964622250381	3.85373771849517	2.93181152214317	2.9867146454062	2.95347136231543	2.93408694625981	3.83321888521638
1	113220802	113220802	2.94937981831758	2.95322721716148	2.91765969658046	2.99799348280681	2.97720674028607	2.93154135179794	2.96554496562325	2.96698420614917	3.00176622038664	2.9528572690619	2.9400243317069	3.82678173790162	4.87474525115492	2.99549071090686	3.04025505383044	3.03920156428744	2.91644652831368	2.98472341385218	2.95528495947006	2.99998003642752	3.92102711529429	2.96760123732214	2.99148518718692	2.9512540062733	2.96677855760276	2.94416679703192	5.61243498321515	2.96451736413743	3.01786198112509	4.21303355758374	2.96491831774463	2.82234110243462	2.99345508422254	3.01319148948922	2.97542808142801	2.99085798235617	2.99147997845753	3.01131234901769	2.94159218146943	2.91702398166971	2.99964622250381	3.85373771849517	2.93181152214317	2.9867146454062	2.95347136231543	2.93408694625981	3.83321888521638
1	113825191	113825191	2.94937981831758	2.95322721716148	2.91765969658046	2.99799348280681	2.97720674028607	2.93154135179794	2.96554496562325	2.96698420614917	3.00176622038664	2.9528572690619	2.9400243317069	3.82678173790162	4.87474525115492	2.99549071090686	3.04025505383044	3.03920156428744	2.91644652831368	2.98472341385218	2.95528495947006	2.99998003642752	3.92102711529429	2.96760123732214	2.99148518718692	2.9512540062733	2.96677855760276	2.94416679703192	5.61243498321515	2.96451736413743	3.01786198112509	4.21303355758374	2.96491831774463	2.82234110243462	2.99345508422254	3.01319148948922	2.97542808142801	2.99085798235617	2.99147997845753	3.01131234901769	2.94159218146943	2.91702398166971	2.99964622250381	3.85373771849517	2.93181152214317	2.9867146454062	2.95347136231543	2.93408694625981	3.83321888521638
1	114402025	114402025	2.94937981831758	2.95322721716148	2.91765969658046	2.99799348280681	2.97720674028607	2.93154135179794	2.96554496562325	2.96698420614917	3.00176622038664	2.9528572690619	2.9400243317069	3.82678173790162	4.87474525115492	2.99549071090686	3.04025505383044	3.03920156428744	2.91644652831368	2.98472341385218	2.95528495947006	2.99998003642752	3.92102711529429	2.96760123732214	2.99148518718692	2.9512540062733	2.96677855760276	2.94416679703192	5.61243498321515	2.96451736413743	3.01786198112509	4.21303355758374	2.96491831774463	2.82234110243462	2.99345508422254	3.01319148948922	2.97542808142801	2.99085798235617	2.99147997845753	3.01131234901769	2.94159218146943	2.91702398166971	2.99964622250381	3.85373771849517	2.93181152214317	2.9867146454062	2.95347136231543	2.93408694625981	3.83321888521638
1	114952770	114952770	2.94937981831758	2.95322721716148	2.91765969658046	2.99799348280681	2.97720674028607	2.93154135179794	2.96554496562325	2.96698420614917	3.00176622038664	2.9528572690619	2.9400243317069	3.82678173790162	4.87474525115492	2.99549071090686	3.04025505383044	3.03920156428744	2.91644652831368	2.98472341385218	2.95528495947006	2.99998003642752	3.92102711529429	2.96760123732214	2.99148518718692	2.9512540062733	2.96677855760276	2.94416679703192	5.61243498321515	2.96451736413743	3.01786198112509	4.21303355758374	2.96491831774463	2.82234110243462	2.99345508422254	3.01319148948922	2.97542808142801	2.99085798235617	2.99147997845753	3.01131234901769	2.94159218146943	2.91702398166971	2.99964622250381	3.85373771849517	2.93181152214317	2.9867146454062	2.95347136231543	2.93408694625981	3.83321888521638
1	115516909	115516909	2.94937981831758	2.95322721716148	2.91765969658046	2.99799348280681	2.97720674028607	2.93154135179794	2.96554496562325	2.96698420614917	3.00176622038664	2.9528572690619	2.9400243317069	3.82678173790162	4.87474525115492	2.99549071090686	3.04025505383044	3.03920156428744	3.32974483113412	2.98472341385218	2.95528495947006	2.99998003642752	3.92102711529429	2.96760123732214	2.99148518718692	2.9512540062733	2.96677855760276	2.94416679703192	5.61243498321515	2.96451736413743	3.01786198112509	4.21303355758374	2.96491831774463	2.82234110243462	2.99345508422254	3.01319148948922	2.97542808142801	2.99085798235617	2.99147997845753	3.01131234901769	2.94159218146943	2.91702398166971	2.99964622250381	3.85373771849517	2.93181152214317	2.9867146454062	2.95347136231543	2.93408694625981	3.83321888521638
1	116049576	116049576	2.94937981831758	2.95322721716148	2.91765969658046	2.99799348280681	2.97720674028607	2.93154135179794	2.96554496562325	2.96698420614917	3.00176622038664	2.9528572690619	2.9400243317069	3.82678173790162	4.87474525115492	2.99549071090686	3.04025505383044	3.03920156428744	3.32974483113412	2.98472341385218	2.95528495947006	2.99998003642752	3.92102711529429	2.96760123732214	2.99148518718692	2.9512540062733	2.96677855760276	2.94416679703192	5.61243498321515	2.96451736413743	3.01786198112509	4.21303355758374	2.96491831774463	2.82234110243462	2.99345508422254	3.01319148948922	2.97542808142801	2.99085798235617	2.99147997845753	3.01131234901769	2.94159218146943	2.91702398166971	2.99964622250381	3.85373771849517	2.93181152214317	2.9867146454062	2.95347136231543	2.93408694625981	3.83321888521638
1	116602357	116602357	2.94937981831758	2.95322721716148	2.91765969658046	2.99799348280681	2.97720674028607	2.93154135179794	2.96554496562325	2.96698420614917	3.00176622038664	2.9528572690619	2.9400243317069	3.82678173790162	4.87474525115492	2.99549071090686	3.04025505383044	3.03920156428744	3.32974483113412	2.98472341385218	2.95528495947006	2.99998003642752	3.92102711529429	2.96760123732214	2.99148518718692	2.9512540062733	2.96677855760276	2.94416679703192	5.61243498321515	2.96451736413743	3.01786198112509	4.21303355758374	2.96491831774463	2.82234110243462	2.99345508422254	3.01319148948922	2.97542808142801	2.99085798235617	2.99147997845753	3.01131234901769	2.94159218146943	2.91702398166971	2.99964622250381	3.85373771849517	2.93181152214317	2.9867146454062	2.95347136231543	2.93408694625981	3.83321888521638
1	117128059	117128059	2.94937981831758	2.95322721716148	2.91765969658046	2.99799348280681	2.97720674028607	2.93154135179794	2.96554496562325	2.96698420614917	3.00176622038664	2.9528572690619	2.9400243317069	3.82678173790162	4.87474525115492	2.99549071090686	3.04025505383044	3.03920156428744	3.32974483113412	2.98472341385218	2.95528495947006	2.99998003642752	3.92102711529429	2.96760123732214	2.99148518718692	2.9512540062733	2.96677855760276	2.94416679703192	5.61243498321515	2.96451736413743	3.01786198112509	4.21303355758374	2.96491831774463	2.82234110243462	2.99345508422254	3.01319148948922	2.97542808142801	2.99085798235617	2.99147997845753	3.01131234901769	2.94159218146943	2.91702398166971	2.99964622250381	3.85373771849517	2.93181152214317	2.9867146454062	2.95347136231543	2.93408694625981	3.83321888521638
1	117708896	117708896	2.94937981831758	2.95322721716148	2.91765969658046	2.99799348280681	2.97720674028607	2.93154135179794	2.96554496562325	2.96698420614917	3.00176622038664	2.9528572690619	2.9400243317069	3.82678173790162	4.87474525115492	2.99549071090686	3.04025505383044	3.03920156428744	3.32974483113412	2.98472341385218	2.95528495947006	2.99998003642752	3.92102711529429	2.96760123732214	2.99148518718692	2.9512540062733	2.96677855760276	2.94416679703192	5.61243498321515	2.96451736413743	3.01786198112509	4.21303355758374	2.96491831774463	2.82234110243462	2.99345508422254	3.01319148948922	2.97542808142801	2.99085798235617	2.99147997845753	3.01131234901769	2.94159218146943	2.91702398166971	2.99964622250381	3.85373771849517	2.93181152214317	2.9867146454062	2.95347136231543	2.93408694625981	3.83321888521638
1	118258220	118258220	2.94937981831758	2.95322721716148	2.91765969658046	2.99799348280681	2.97720674028607	2.93154135179794	2.96554496562325	2.96698420614917	3.00176622038664	2.9528572690619	2.9400243317069	3.82678173790162	4.87474525115492	2.99549071090686	3.04025505383044	3.03920156428744	3.32974483113412	2.98472341385218	2.95528495947006	2.99998003642752	3.92102711529429	2.96760123732214	2.99148518718692	2.9512540062733	2.96677855760276	2.94416679703192	5.61243498321515	2.96451736413743	3.01786198112509	4.21303355758374	2.96491831774463	2.82234110243462	2.99345508422254	3.01319148948922	2.97542808142801	2.99085798235617	2.99147997845753	3.01131234901769	2.94159218146943	2.91702398166971	2.99964622250381	3.85373771849517	2.93181152214317	2.9867146454062	2.95347136231543	2.93408694625981	3.83321888521638
1	118799867	118799867	2.94937981831758	2.95322721716148	2.91765969658046	2.99799348280681	2.97720674028607	2.93154135179794	2.96554496562325	2.96698420614917	3.00176622038664	2.9528572690619	2.9400243317069	3.82678173790162	4.87474525115492	2.99549071090686	3.04025505383044	3.03920156428744	3.32974483113412	2.98472341385218	2.95528495947006	2.99998003642752	3.92102711529429	2.96760123732214	2.99148518718692	2.9512540062733	2.96677855760276	2.94416679703192	5.61243498321515	2.96451736413743	3.01786198112509	4.21303355758374	2.96491831774463	2.82234110243462	2.99345508422254	3.01319148948922	2.97542808142801	2.99085798235617	2.99147997845753	3.01131234901769	2.94159218146943	2.91702398166971	2.99964622250381	3.85373771849517	2.93181152214317	2.9867146454062	2.95347136231543	2.93408694625981	3.83321888521638
1	119372896	119372896	2.94937981831758	2.95322721716148	2.91765969658046	2.99799348280681	2.97720674028607	2.93154135179794	2.96554496562325	2.96698420614917	3.00176622038664	2.9528572690619	2.9400243317069	3.82678173790162	4.87474525115492	2.99549071090686	3.04025505383044	3.03920156428744	3.32974483113412	2.98472341385218	2.95528495947006	2.99998003642752	3.92102711529429	2.96760123732214	2.99148518718692	2.9512540062733	2.96677855760276	2.94416679703192	5.61243498321515	2.96451736413743	3.01786198112509	4.21303355758374	2.96491831774463	2.82234110243462	2.99345508422254	3.01319148948922	2.97542808142801	2.99085798235617	2.99147997845753	3.01131234901769	2.94159218146943	2.91702398166971	2.99964622250381	3.85373771849517	2.93181152214317	2.9867146454062	2.95347136231543	2.93408694625981	3.83321888521638
1	119932172	119932172	2.94937981831758	2.95322721716148	2.91765969658046	2.99799348280681	2.97720674028607	2.93154135179794	2.96554496562325	3.96515402731062	3.00176622038664	2.9528572690619	2.9400243317069	3.82678173790162	4.87474525115492	2.99549071090686	3.04025505383044	3.03920156428744	3.32974483113412	2.98472341385218	2.95528495947006	2.99998003642752	5.18208118852453	2.96760123732214	2.99148518718692	2.9512540062733	2.96677855760276	2.94416679703192	5.61243498321515	2.96451736413743	3.01786198112509	4.21303355758374	2.96491831774463	2.82234110243462	2.99345508422254	3.01319148948922	2.97542808142801	2.99085798235617	2.99147997845753	3.01131234901769	2.94159218146943	2.91702398166971	2.99964622250381	3.85373771849517	2.93181152214317	2.9867146454062	2.95347136231543	2.93408694625981	3.83321888521638
1	120500810	120500810	3.99892333594001	5.03008691609736	4.04744541272849	4.9491337060331	4.03307636486192	4.95144509605552	5.0008871745405	3.96515402731062	6.02539488848309	4.95873450107729	4.96264520033913	5.00070540932277	6.97999898754251	5.03155428042228	5.80659478918121	5.83286846653084	4.08491668118394	4.94345839387112	3.95587611700917	4.96060677987516	5.18208118852453	5.01881666446495	5.14988517875271	4.939312798811	4.02948998378568	5.01417850985355	8.12702215492213	3.95729009008985	3.01786198112509	5.87528732633399	4.08939522954658	6.51151099636194	5.05693308518569	5.03668002137641	3.98947041354562	4.98373794992301	4.87316613445357	3.96189970673649	3.98934158924647	4.08361814299526	5.10992117473661	5.10587920654884	4.04344454075055	5.06615056425909	5.0391519667283	3.97092110418939	5.06770174560094
1	144922932	144922932	3.99892333594001	5.03008691609736	4.04744541272849	4.9491337060331	4.03307636486192	4.95144509605552	5.0008871745405	3.96515402731062	6.02539488848309	4.95873450107729	4.96264520033913	5.00070540932277	6.97999898754251	5.03155428042228	5.80659478918121	5.83286846653084	4.08491668118394	4.94345839387112	3.95587611700917	4.96060677987516	5.18208118852453	5.01881666446495	5.14988517875271	4.939312798811	4.02948998378568	5.01417850985355	8.12702215492213	3.95729009008985	3.01786198112509	5.87528732633399	4.08939522954658	6.51151099636194	5.05693308518569	5.03668002137641	3.98947041354562	4.98373794992301	4.87316613445357	3.96189970673649	3.98934158924647	4.08361814299526	5.10992117473661	5.10587920654884	4.04344454075055	5.06615056425909	5.0391519667283	3.97092110418939	5.06770174560094
1	145771584	145771584	3.99892333594001	5.03008691609736	4.04744541272849	4.9491337060331	4.03307636486192	4.95144509605552	5.0008871745405	3.96515402731062	6.02539488848309	4.95873450107729	4.96264520033913	5.00070540932277	6.97999898754251	5.03155428042228	5.80659478918121	5.83286846653084	4.08491668118394	4.94345839387112	3.95587611700917	4.96060677987516	5.18208118852453	5.01881666446495	5.14988517875271	4.939312798811	4.02948998378568	5.01417850985355	8.12702215492213	3.95729009008985	3.01786198112509	5.87528732633399	4.08939522954658	6.51151099636194	5.05693308518569	5.03668002137641	3.98947041354562	4.98373794992301	4.87316613445357	3.96189970673649	3.98934158924647	4.08361814299526	5.10992117473661	5.10587920654884	4.04344454075055	5.06615056425909	5.0391519667283	3.97092110418939	5.06770174560094
1	147063376	147063376	3.99892333594001	5.03008691609736	4.04744541272849	4.9491337060331	4.03307636486192	4.95144509605552	5.0008871745405	3.96515402731062	6.02539488848309	4.95873450107729	4.96264520033913	5.00070540932277	6.97999898754251	5.03155428042228	5.80659478918121	5.83286846653084	4.08491668118394	4.94345839387112	3.95587611700917	4.96060677987516	5.18208118852453	5.01881666446495	5.14988517875271	4.939312798811	4.02948998378568	5.01417850985355	8.12702215492213	3.95729009008985	3.01786198112509	5.87528732633399	4.08939522954658	6.51151099636194	5.05693308518569	5.03668002137641	3.98947041354562	4.98373794992301	4.87316613445357	3.96189970673649	3.98934158924647	4.08361814299526	5.10992117473661	5.10587920654884	4.04344454075055	5.06615056425909	5.0391519667283	3.97092110418939	5.06770174560094
1	149110381	149110381	3.99892333594001	5.03008691609736	4.04744541272849	4.9491337060331	4.03307636486192	4.95144509605552	5.0008871745405	3.96515402731062	6.02539488848309	4.95873450107729	4.96264520033913	5.00070540932277	6.97999898754251	5.03155428042228	5.80659478918121	5.83286846653084	4.08491668118394	4.94345839387112	3.95587611700917	4.96060677987516	5.18208118852453	5.01881666446495	5.14988517875271	4.939312798811	4.02948998378568	5.01417850985355	8.12702215492213	3.95729009008985	3.01786198112509	5.87528732633399	4.08939522954658	6.51151099636194	5.05693308518569	5.03668002137641	3.98947041354562	4.98373794992301	4.87316613445357	3.96189970673649	3.98934158924647	4.08361814299526	5.10992117473661	5.10587920654884	4.04344454075055	5.06615056425909	5.0391519667283	3.97092110418939	5.06770174560094
1	150224132	150224132	3.99892333594001	5.03008691609736	4.04744541272849	4.9491337060331	4.03307636486192	4.95144509605552	5.0008871745405	3.96515402731062	6.02539488848309	4.95873450107729	4.96264520033913	5.00070540932277	6.97999898754251	5.03155428042228	5.80659478918121	5.83286846653084	4.08491668118394	4.94345839387112	3.95587611700917	4.96060677987516	5.18208118852453	5.01881666446495	5.14988517875271	4.939312798811	4.02948998378568	5.01417850985355	8.12702215492213	3.95729009008985	3.01786198112509	5.87528732633399	4.08939522954658	4.09451439427077	5.05693308518569	5.03668002137641	3.98947041354562	4.98373794992301	4.87316613445357	3.96189970673649	3.98934158924647	4.08361814299526	5.10992117473661	5.10587920654884	4.04344454075055	5.06615056425909	5.0391519667283	3.97092110418939	5.06770174560094
1	150838717	150838717	3.99892333594001	5.03008691609736	4.04744541272849	4.9491337060331	4.03307636486192	4.95144509605552	5.0008871745405	3.96515402731062	6.02539488848309	4.95873450107729	4.96264520033913	5.00070540932277	6.97999898754251	5.03155428042228	5.80659478918121	5.83286846653084	4.08491668118394	4.94345839387112	3.95587611700917	4.96060677987516	5.18208118852453	5.01881666446495	5.14988517875271	4.939312798811	4.02948998378568	5.01417850985355	8.12702215492213	3.95729009008985	3.01786198112509	5.87528732633399	4.08939522954658	4.09451439427077	5.05693308518569	5.03668002137641	3.98947041354562	4.98373794992301	4.87316613445357	3.96189970673649	3.98934158924647	4.08361814299526	5.10992117473661	5.10587920654884	4.04344454075055	5.06615056425909	5.0391519667283	3.97092110418939	5.06770174560094
1	151442657	151442657	3.99892333594001	5.03008691609736	4.04744541272849	4.9491337060331	4.03307636486192	4.95144509605552	5.0008871745405	3.96515402731062	6.02539488848309	4.95873450107729	4.96264520033913	5.00070540932277	6.97999898754251	5.03155428042228	5.80659478918121	5.83286846653084	4.08491668118394	4.94345839387112	3.95587611700917	4.96060677987516	5.18208118852453	5.01881666446495	5.14988517875271	4.939312798811	4.02948998378568	5.01417850985355	8.12702215492213	3.95729009008985	3.01786198112509	5.87528732633399	4.08939522954658	4.09451439427077	5.05693308518569	5.03668002137641	3.98947041354562	4.98373794992301	4.87316613445357	3.96189970673649	3.98934158924647	4.08361814299526	5.10992117473661	5.10587920654884	4.04344454075055	5.06615056425909	5.0391519667283	3.97092110418939	5.06770174560094
1	152006354	152006354	3.99892333594001	5.03008691609736	4.04744541272849	4.9491337060331	4.03307636486192	4.95144509605552	5.0008871745405	3.96515402731062	6.02539488848309	4.95873450107729	4.96264520033913	5.00070540932277	6.97999898754251	5.03155428042228	5.80659478918121	5.83286846653084	4.08491668118394	4.94345839387112	3.95587611700917	4.96060677987516	5.18208118852453	5.01881666446495	5.14988517875271	4.939312798811	4.02948998378568	5.01417850985355	8.12702215492213	3.95729009008985	3.01786198112509	5.87528732633399	4.08939522954658	4.09451439427077	5.05693308518569	5.03668002137641	3.98947041354562	4.98373794992301	4.87316613445357	3.96189970673649	3.98934158924647	4.08361814299526	5.10992117473661	5.10587920654884	4.04344454075055	5.06615056425909	5.0391519667283	3.97092110418939	5.06770174560094
1	152585762	152585762	3.99892333594001	5.03008691609736	4.04744541272849	4.9491337060331	4.03307636486192	4.95144509605552	5.0008871745405	3.96515402731062	6.02539488848309	4.95873450107729	4.96264520033913	5.00070540932277	6.97999898754251	5.03155428042228	5.80659478918121	5.83286846653084	4.08491668118394	4.94345839387112	3.95587611700917	4.96060677987516	5.18208118852453	5.01881666446495	5.14988517875271	4.939312798811	4.02948998378568	5.01417850985355	8.12702215492213	3.95729009008985	3.01786198112509	5.87528732633399	4.08939522954658	4.09451439427077	5.05693308518569	5.03668002137641	3.98947041354562	4.98373794992301	4.87316613445357	3.96189970673649	3.98934158924647	4.08361814299526	5.10992117473661	5.10587920654884	4.04344454075055	5.06615056425909	5.0391519667283	3.97092110418939	5.06770174560094
1	153144253	153144253	3.99892333594001	5.03008691609736	4.04744541272849	4.9491337060331	4.03307636486192	4.95144509605552	5.0008871745405	3.96515402731062	6.02539488848309	4.95873450107729	4.96264520033913	5.00070540932277	6.97999898754251	5.03155428042228	5.80659478918121	5.83286846653084	4.08491668118394	4.94345839387112	3.95587611700917	4.96060677987516	5.18208118852453	5.01881666446495	5.14988517875271	4.939312798811	4.02948998378568	5.01417850985355	8.12702215492213	3.95729009008985	3.01786198112509	5.87528732633399	4.08939522954658	4.09451439427077	5.05693308518569	5.03668002137641	3.98947041354562	4.98373794992301	4.87316613445357	3.96189970673649	3.98934158924647	4.08361814299526	5.10992117473661	5.10587920654884	4.04344454075055	5.06615056425909	5.0391519667283	3.97092110418939	5.06770174560094
1	153721256	153721256	3.99892333594001	5.03008691609736	4.04744541272849	4.9491337060331	4.03307636486192	4.95144509605552	5.0008871745405	3.96515402731062	6.02539488848309	4.95873450107729	4.96264520033913	5.00070540932277	6.97999898754251	5.03155428042228	5.80659478918121	5.83286846653084	4.08491668118394	4.94345839387112	3.95587611700917	4.96060677987516	5.18208118852453	5.01881666446495	5.14988517875271	4.939312798811	4.02948998378568	5.01417850985355	8.12702215492213	3.95729009008985	3.01786198112509	5.87528732633399	4.08939522954658	4.09451439427077	5.05693308518569	5.03668002137641	3.98947041354562	4.98373794992301	4.87316613445357	3.96189970673649	3.98934158924647	4.08361814299526	5.10992117473661	5.10587920654884	4.04344454075055	5.06615056425909	5.0391519667283	3.97092110418939	5.06770174560094
1	154333037	154333037	3.99892333594001	5.03008691609736	4.04744541272849	4.9491337060331	4.03307636486192	4.95144509605552	5.0008871745405	3.96515402731062	6.02539488848309	4.95873450107729	4.96264520033913	5.00070540932277	6.97999898754251	5.03155428042228	5.80659478918121	5.83286846653084	4.08491668118394	4.94345839387112	3.95587611700917	4.96060677987516	5.18208118852453	5.01881666446495	5.14988517875271	4.939312798811	4.02948998378568	5.01417850985355	8.12702215492213	3.95729009008985	3.01786198112509	5.87528732633399	4.08939522954658	4.09451439427077	5.05693308518569	5.03668002137641	3.98947041354562	4.98373794992301	4.87316613445357	3.96189970673649	3.98934158924647	4.08361814299526	5.10992117473661	5.10587920654884	4.04344454075055	5.06615056425909	5.0391519667283	3.97092110418939	5.06770174560094
1	154893493	154893493	3.99892333594001	5.03008691609736	4.04744541272849	4.9491337060331	4.03307636486192	4.95144509605552	5.0008871745405	3.96515402731062	6.02539488848309	4.95873450107729	4.96264520033913	5.00070540932277	6.97999898754251	5.03155428042228	5.80659478918121	5.83286846653084	4.08491668118394	4.94345839387112	3.95587611700917	4.96060677987516	5.18208118852453	5.01881666446495	5.14988517875271	4.939312798811	4.02948998378568	5.01417850985355	8.12702215492213	3.95729009008985	3.01786198112509	5.87528732633399	4.08939522954658	4.09451439427077	5.05693308518569	5.03668002137641	3.98947041354562	4.98373794992301	4.87316613445357	3.96189970673649	3.98934158924647	4.08361814299526	5.10992117473661	5.10587920654884	4.04344454075055	5.06615056425909	5.0391519667283	3.97092110418939	5.06770174560094
1	155484434	155484434	3.99892333594001	5.03008691609736	4.04744541272849	4.9491337060331	4.03307636486192	4.95144509605552	5.0008871745405	3.96515402731062	6.02539488848309	4.95873450107729	4.96264520033913	5.00070540932277	6.97999898754251	5.03155428042228	5.80659478918121	5.83286846653084	4.08491668118394	4.94345839387112	3.95587611700917	4.96060677987516	5.18208118852453	5.01881666446495	5.14988517875271	4.939312798811	4.02948998378568	5.01417850985355	8.12702215492213	3.95729009008985	3.01786198112509	5.87528732633399	4.08939522954658	4.09451439427077	5.05693308518569	5.03668002137641	3.98947041354562	4.98373794992301	4.87316613445357	3.96189970673649	3.98934158924647	4.08361814299526	5.10992117473661	5.10587920654884	4.04344454075055	5.06615056425909	5.0391519667283	3.97092110418939	5.06770174560094
1	156128871	156128871	3.99892333594001	5.03008691609736	4.04744541272849	4.9491337060331	4.03307636486192	4.95144509605552	5.0008871745405	3.96515402731062	6.02539488848309	4.95873450107729	4.96264520033913	5.00070540932277	6.97999898754251	5.03155428042228	5.80659478918121	5.83286846653084	4.08491668118394	4.94345839387112	3.95587611700917	4.96060677987516	5.18208118852453	5.01881666446495	5.14988517875271	4.939312798811	4.02948998378568	5.01417850985355	8.12702215492213	3.95729009008985	3.01786198112509	5.87528732633399	4.08939522954658	4.09451439427077	5.05693308518569	5.03668002137641	3.98947041354562	4.98373794992301	4.87316613445357	3.96189970673649	3.98934158924647	4.08361814299526	5.10992117473661	5.10587920654884	4.04344454075055	5.06615056425909	5.0391519667283	3.97092110418939	5.06770174560094
1	156698994	156698994	3.99892333594001	5.03008691609736	4.04744541272849	4.9491337060331	4.03307636486192	4.95144509605552	5.0008871745405	3.96515402731062	6.02539488848309	4.95873450107729	4.96264520033913	5.00070540932277	6.97999898754251	5.03155428042228	5.80659478918121	5.83286846653084	4.08491668118394	4.94345839387112	3.95587611700917	4.96060677987516	5.18208118852453	5.01881666446495	5.14988517875271	4.939312798811	4.02948998378568	5.01417850985355	8.12702215492213	3.95729009008985	3.01786198112509	4.10265945584486	4.08939522954658	4.09451439427077	5.05693308518569	5.03668002137641	3.98947041354562	4.98373794992301	4.87316613445357	3.96189970673649	3.98934158924647	4.08361814299526	5.10992117473661	5.10587920654884	4.04344454075055	5.06615056425909	5.0391519667283	3.97092110418939	5.06770174560094
1	157245705	157245705	3.99892333594001	5.03008691609736	4.04744541272849	4.9491337060331	4.03307636486192	4.95144509605552	5.0008871745405	3.96515402731062	6.02539488848309	4.95873450107729	4.96264520033913	5.00070540932277	6.97999898754251	5.03155428042228	5.80659478918121	5.83286846653084	4.08491668118394	4.94345839387112	3.95587611700917	4.96060677987516	5.18208118852453	5.01881666446495	5.14988517875271	4.939312798811	4.02948998378568	5.01417850985355	8.12702215492213	3.95729009008985	3.01786198112509	4.10265945584486	4.08939522954658	4.09451439427077	5.05693308518569	5.03668002137641	3.98947041354562	4.98373794992301	4.87316613445357	3.96189970673649	3.98934158924647	4.08361814299526	5.10992117473661	5.10587920654884	4.04344454075055	5.06615056425909	5.0391519667283	3.97092110418939	5.06770174560094
1	157808225	157808225	3.99892333594001	5.03008691609736	4.04744541272849	4.9491337060331	4.03307636486192	4.95144509605552	5.0008871745405	3.96515402731062	6.02539488848309	4.95873450107729	4.96264520033913	5.00070540932277	6.97999898754251	5.03155428042228	5.80659478918121	5.83286846653084	4.08491668118394	4.94345839387112	3.95587611700917	4.96060677987516	5.18208118852453	5.01881666446495	5.14988517875271	4.939312798811	4.02948998378568	5.01417850985355	8.12702215492213	3.95729009008985	3.01786198112509	4.10265945584486	4.08939522954658	4.09451439427077	5.05693308518569	5.03668002137641	3.98947041354562	4.98373794992301	4.87316613445357	3.96189970673649	3.98934158924647	4.08361814299526	5.10992117473661	5.10587920654884	4.04344454075055	5.06615056425909	5.0391519667283	3.97092110418939	5.06770174560094
1	158383111	158383111	3.99892333594001	5.03008691609736	4.04744541272849	4.9491337060331	4.03307636486192	4.95144509605552	5.0008871745405	3.96515402731062	6.02539488848309	4.95873450107729	4.96264520033913	5.00070540932277	6.97999898754251	5.03155428042228	5.80659478918121	5.83286846653084	4.08491668118394	4.94345839387112	3.95587611700917	4.96060677987516	5.18208118852453	5.01881666446495	5.14988517875271	4.939312798811	4.02948998378568	5.01417850985355	8.12702215492213	3.95729009008985	3.01786198112509	4.10265945584486	4.08939522954658	4.09451439427077	5.05693308518569	5.03668002137641	3.98947041354562	4.98373794992301	4.87316613445357	3.96189970673649	3.98934158924647	4.08361814299526	5.10992117473661	5.10587920654884	4.04344454075055	5.06615056425909	5.0391519667283	3.97092110418939	5.06770174560094
1	158929835	158929835	3.99892333594001	5.03008691609736	4.04744541272849	4.9491337060331	4.03307636486192	4.95144509605552	5.0008871745405	3.96515402731062	6.02539488848309	4.95873450107729	4.96264520033913	5.00070540932277	6.97999898754251	5.03155428042228	5.80659478918121	5.83286846653084	4.08491668118394	4.94345839387112	3.95587611700917	4.96060677987516	5.18208118852453	5.01881666446495	5.14988517875271	4.939312798811	4.02948998378568	5.01417850985355	8.12702215492213	3.95729009008985	3.01786198112509	4.10265945584486	4.08939522954658	4.09451439427077	5.05693308518569	5.03668002137641	3.98947041354562	4.98373794992301	4.87316613445357	3.96189970673649	3.98934158924647	4.08361814299526	5.10992117473661	5.10587920654884	4.04344454075055	5.06615056425909	5.0391519667283	3.97092110418939	5.06770174560094
1	159486079	159486079	3.99892333594001	5.03008691609736	4.04744541272849	4.9491337060331	4.03307636486192	4.95144509605552	5.0008871745405	3.96515402731062	6.02539488848309	4.95873450107729	4.96264520033913	5.00070540932277	6.97999898754251	5.03155428042228	5.80659478918121	5.83286846653084	4.08491668118394	4.94345839387112	3.95587611700917	4.96060677987516	5.18208118852453	5.01881666446495	5.14988517875271	4.939312798811	4.02948998378568	5.01417850985355	6.28201255874502	3.95729009008985	3.01786198112509	4.10265945584486	4.08939522954658	4.09451439427077	5.05693308518569	5.03668002137641	3.98947041354562	4.98373794992301	4.87316613445357	3.96189970673649	3.98934158924647	4.08361814299526	5.10992117473661	5.10587920654884	4.04344454075055	5.06615056425909	5.0391519667283	3.97092110418939	5.06770174560094
1	160040254	160040254	3.99892333594001	5.03008691609736	4.04744541272849	4.9491337060331	4.03307636486192	4.95144509605552	5.0008871745405	3.96515402731062	6.02539488848309	4.95873450107729	4.96264520033913	5.00070540932277	6.97999898754251	5.03155428042228	5.80659478918121	5.83286846653084	4.08491668118394	4.94345839387112	3.95587611700917	4.96060677987516	5.18208118852453	5.01881666446495	5.14988517875271	4.939312798811	4.02948998378568	5.01417850985355	6.28201255874502	3.95729009008985	3.01786198112509	4.10265945584486	4.08939522954658	4.09451439427077	5.05693308518569	5.03668002137641	3.98947041354562	4.98373794992301	4.87316613445357	3.96189970673649	3.98934158924647	4.08361814299526	5.10992117473661	5.10587920654884	4.04344454075055	5.06615056425909	5.0391519667283	3.97092110418939	5.06770174560094
1	160593333	160593333	3.99892333594001	5.03008691609736	4.04744541272849	4.9491337060331	4.03307636486192	4.95144509605552	5.0008871745405	3.96515402731062	6.02539488848309	4.95873450107729	4.96264520033913	5.00070540932277	6.97999898754251	5.03155428042228	5.80659478918121	5.83286846653084	4.08491668118394	4.94345839387112	3.95587611700917	4.96060677987516	5.18208118852453	5.01881666446495	5.14988517875271	4.939312798811	4.02948998378568	5.01417850985355	6.28201255874502	3.95729009008985	3.01786198112509	4.10265945584486	4.08939522954658	4.09451439427077	5.05693308518569	5.03668002137641	3.98947041354562	4.98373794992301	4.87316613445357	3.96189970673649	3.98934158924647	4.08361814299526	5.10992117473661	5.10587920654884	4.04344454075055	5.06615056425909	5.0391519667283	3.97092110418939	5.06770174560094
1	161180561	161180561	3.99892333594001	5.03008691609736	4.04744541272849	4.9491337060331	4.03307636486192	4.95144509605552	5.0008871745405	3.96515402731062	6.02539488848309	4.95873450107729	4.96264520033913	5.00070540932277	6.97999898754251	5.03155428042228	5.80659478918121	5.83286846653084	4.08491668118394	4.94345839387112	3.95587611700917	4.96060677987516	5.18208118852453	5.01881666446495	5.14988517875271	4.939312798811	4.02948998378568	5.01417850985355	6.28201255874502	3.95729009008985	3.01786198112509	4.10265945584486	4.08939522954658	4.09451439427077	5.05693308518569	5.03668002137641	3.98947041354562	4.98373794992301	4.87316613445357	3.96189970673649	3.98934158924647	4.08361814299526	5.10992117473661	5.10587920654884	4.04344454075055	5.06615056425909	5.0391519667283	3.97092110418939	3.91179730928446
1	161898100	161898100	3.99892333594001	5.03008691609736	4.04744541272849	4.9491337060331	4.03307636486192	4.95144509605552	5.0008871745405	3.96515402731062	6.02539488848309	4.95873450107729	4.96264520033913	5.00070540932277	6.97999898754251	5.03155428042228	5.80659478918121	5.83286846653084	4.08491668118394	4.94345839387112	3.95587611700917	4.96060677987516	5.18208118852453	5.01881666446495	5.14988517875271	4.939312798811	4.02948998378568	5.01417850985355	6.28201255874502	3.95729009008985	3.01786198112509	4.10265945584486	4.08939522954658	4.09451439427077	5.05693308518569	5.03668002137641	3.98947041354562	4.98373794992301	4.87316613445357	3.96189970673649	3.98934158924647	4.08361814299526	5.10992117473661	5.10587920654884	4.04344454075055	5.06615056425909	5.0391519667283	3.97092110418939	3.91179730928446
1	162434716	162434716	3.99892333594001	5.03008691609736	4.04744541272849	4.9491337060331	4.03307636486192	4.95144509605552	5.0008871745405	3.96515402731062	6.02539488848309	4.95873450107729	4.96264520033913	3.90746139203057	4.79964208767736	5.03155428042228	5.80659478918121	5.83286846653084	4.08491668118394	4.94345839387112	3.95587611700917	4.96060677987516	3.87133624568046	5.01881666446495	5.14988517875271	4.939312798811	4.02948998378568	5.01417850985355	6.28201255874502	3.95729009008985	3.01786198112509	4.10265945584486	4.08939522954658	4.09451439427077	5.05693308518569	5.03668002137641	3.98947041354562	4.98373794992301	4.87316613445357	3.96189970673649	3.98934158924647	4.08361814299526	5.10992117473661	3.93689819833614	4.04344454075055	5.06615056425909	5.0391519667283	3.97092110418939	3.91179730928446
1	163001923	163001923	3.99892333594001	5.03008691609736	4.04744541272849	4.9491337060331	4.03307636486192	4.95144509605552	5.0008871745405	3.96515402731062	6.02539488848309	4.95873450107729	4.96264520033913	3.90746139203057	4.79964208767736	5.03155428042228	5.80659478918121	5.83286846653084	4.08491668118394	4.94345839387112	3.95587611700917	4.96060677987516	3.87133624568046	5.01881666446495	5.14988517875271	4.939312798811	4.02948998378568	5.01417850985355	5.00207547861092	3.95729009008985	3.01786198112509	4.10265945584486	4.08939522954658	4.09451439427077	5.05693308518569	5.03668002137641	3.98947041354562	4.98373794992301	4.87316613445357	3.96189970673649	3.98934158924647	4.08361814299526	5.10992117473661	3.93689819833614	4.04344454075055	5.06615056425909	5.0391519667283	3.97092110418939	3.91179730928446
1	163533958	163533958	3.99892333594001	5.03008691609736	4.04744541272849	4.9491337060331	4.03307636486192	4.95144509605552	5.0008871745405	3.96515402731062	6.02539488848309	4.95873450107729	4.96264520033913	3.90746139203057	4.79964208767736	5.03155428042228	5.80659478918121	5.83286846653084	4.08491668118394	4.94345839387112	3.95587611700917	4.96060677987516	3.87133624568046	5.01881666446495	5.14988517875271	4.939312798811	4.02948998378568	5.01417850985355	5.00207547861092	3.95729009008985	3.01786198112509	4.10265945584486	4.08939522954658	4.09451439427077	5.05693308518569	5.03668002137641	3.98947041354562	4.98373794992301	4.87316613445357	3.96189970673649	3.98934158924647	4.08361814299526	5.10992117473661	3.93689819833614	4.04344454075055	5.06615056425909	5.0391519667283	3.97092110418939	3.91179730928446
1	164077562	164077562	3.99892333594001	5.03008691609736	4.04744541272849	4.9491337060331	4.03307636486192	4.95144509605552	5.0008871745405	3.96515402731062	6.02539488848309	4.95873450107729	4.96264520033913	3.90746139203057	4.79964208767736	5.03155428042228	5.80659478918121	5.83286846653084	4.08491668118394	4.94345839387112	3.95587611700917	4.96060677987516	3.87133624568046	5.01881666446495	5.14988517875271	4.939312798811	4.02948998378568	5.01417850985355	5.00207547861092	3.95729009008985	3.01786198112509	4.10265945584486	4.08939522954658	4.09451439427077	5.05693308518569	5.03668002137641	3.98947041354562	4.98373794992301	4.87316613445357	3.96189970673649	3.98934158924647	4.08361814299526	5.10992117473661	3.93689819833614	4.04344454075055	5.06615056425909	5.0391519667283	3.97092110418939	3.91179730928446
1	164635934	164635934	3.99892333594001	5.03008691609736	4.04744541272849	4.9491337060331	4.03307636486192	4.95144509605552	5.0008871745405	3.96515402731062	6.02539488848309	4.95873450107729	4.96264520033913	3.90746139203057	4.79964208767736	5.03155428042228	5.80659478918121	5.83286846653084	4.08491668118394	4.94345839387112	3.95587611700917	4.96060677987516	3.87133624568046	5.01881666446495	5.14988517875271	4.939312798811	4.02948998378568	5.01417850985355	5.00207547861092	3.95729009008985	3.01786198112509	4.10265945584486	4.08939522954658	4.09451439427077	5.05693308518569	5.03668002137641	3.98947041354562	4.98373794992301	4.87316613445357	3.96189970673649	3.98934158924647	4.08361814299526	5.10992117473661	3.93689819833614	4.04344454075055	5.06615056425909	5.0391519667283	3.97092110418939	3.91179730928446
1	165168385	165168385	3.99892333594001	5.03008691609736	4.04744541272849	4.9491337060331	4.03307636486192	4.95144509605552	5.0008871745405	3.96515402731062	6.02539488848309	4.95873450107729	4.96264520033913	3.90746139203057	4.79964208767736	5.03155428042228	5.80659478918121	5.83286846653084	4.08491668118394	4.94345839387112	3.95587611700917	4.96060677987516	3.87133624568046	5.01881666446495	5.14988517875271	4.939312798811	4.02948998378568	5.01417850985355	5.00207547861092	3.95729009008985	3.01786198112509	4.10265945584486	4.08939522954658	4.09451439427077	5.05693308518569	5.03668002137641	3.98947041354562	4.98373794992301	4.87316613445357	3.96189970673649	3.98934158924647	4.08361814299526	5.10992117473661	3.93689819833614	4.04344454075055	5.06615056425909	5.0391519667283	3.97092110418939	3.91179730928446
1	165693626	165693626	3.99892333594001	5.03008691609736	4.04744541272849	4.9491337060331	4.03307636486192	4.95144509605552	5.0008871745405	3.96515402731062	6.02539488848309	4.95873450107729	4.96264520033913	3.90746139203057	4.79964208767736	5.03155428042228	5.80659478918121	5.83286846653084	4.08491668118394	4.94345839387112	3.95587611700917	4.96060677987516	3.87133624568046	5.01881666446495	5.14988517875271	4.939312798811	4.02948998378568	5.01417850985355	5.00207547861092	3.95729009008985	3.01786198112509	4.10265945584486	4.08939522954658	4.09451439427077	5.05693308518569	5.03668002137641	3.98947041354562	4.98373794992301	4.87316613445357	3.96189970673649	3.98934158924647	4.08361814299526	5.10992117473661	3.93689819833614	4.04344454075055	5.06615056425909	5.0391519667283	3.97092110418939	3.91179730928446
1	166269428	166269428	3.99892333594001	5.03008691609736	4.04744541272849	4.9491337060331	4.03307636486192	4.95144509605552	5.0008871745405	3.96515402731062	6.02539488848309	4.95873450107729	4.96264520033913	3.90746139203057	4.79964208767736	5.03155428042228	5.80659478918121	5.83286846653084	4.08491668118394	4.94345839387112	3.95587611700917	4.96060677987516	3.87133624568046	5.01881666446495	5.14988517875271	4.939312798811	4.02948998378568	5.01417850985355	5.00207547861092	3.95729009008985	3.01786198112509	4.10265945584486	4.08939522954658	4.09451439427077	5.05693308518569	5.03668002137641	3.98947041354562	4.98373794992301	4.87316613445357	3.96189970673649	3.98934158924647	4.08361814299526	5.10992117473661	3.93689819833614	4.04344454075055	5.06615056425909	5.0391519667283	3.97092110418939	3.91179730928446
1	166840676	166840676	3.99892333594001	5.03008691609736	4.04744541272849	4.9491337060331	4.03307636486192	4.95144509605552	5.0008871745405	3.96515402731062	6.02539488848309	4.95873450107729	4.96264520033913	3.90746139203057	4.79964208767736	5.03155428042228	5.80659478918121	5.83286846653084	4.08491668118394	4.94345839387112	3.95587611700917	4.96060677987516	3.87133624568046	5.01881666446495	5.14988517875271	4.939312798811	4.02948998378568	5.01417850985355	5.00207547861092	3.95729009008985	3.01786198112509	4.10265945584486	4.08939522954658	4.09451439427077	5.05693308518569	5.03668002137641	3.98947041354562	4.98373794992301	3.70778967015092	3.96189970673649	3.98934158924647	4.08361814299526	5.10992117473661	3.93689819833614	4.04344454075055	5.06615056425909	5.0391519667283	3.97092110418939	3.91179730928446
1	167369833	167369833	3.99892333594001	5.03008691609736	4.04744541272849	4.9491337060331	4.03307636486192	4.95144509605552	5.0008871745405	3.96515402731062	6.02539488848309	4.95873450107729	4.96264520033913	3.90746139203057	4.79964208767736	5.03155428042228	5.80659478918121	5.83286846653084	4.08491668118394	4.94345839387112	3.95587611700917	4.96060677987516	3.87133624568046	5.01881666446495	5.14988517875271	4.939312798811	4.02948998378568	5.01417850985355	5.00207547861092	3.95729009008985	3.01786198112509	4.10265945584486	4.08939522954658	4.09451439427077	5.05693308518569	5.03668002137641	3.98947041354562	4.98373794992301	3.70778967015092	3.96189970673649	3.98934158924647	4.08361814299526	5.10992117473661	3.93689819833614	4.04344454075055	5.06615056425909	5.0391519667283	3.97092110418939	3.91179730928446
1	167920894	167920894	3.99892333594001	5.03008691609736	4.04744541272849	4.9491337060331	4.03307636486192	4.95144509605552	5.0008871745405	3.96515402731062	6.02539488848309	4.95873450107729	4.96264520033913	3.90746139203057	4.79964208767736	5.03155428042228	5.80659478918121	5.83286846653084	4.08491668118394	4.94345839387112	3.95587611700917	4.96060677987516	3.87133624568046	5.01881666446495	5.14988517875271	4.939312798811	4.02948998378568	5.01417850985355	5.00207547861092	3.95729009008985	3.01786198112509	4.10265945584486	4.08939522954658	4.09451439427077	5.05693308518569	5.03668002137641	3.98947041354562	4.98373794992301	3.70778967015092	3.96189970673649	3.98934158924647	4.08361814299526	5.10992117473661	3.93689819833614	4.04344454075055	5.06615056425909	5.0391519667283	3.97092110418939	3.91179730928446
1	168470978	168470978	3.99892333594001	5.03008691609736	4.04744541272849	4.9491337060331	4.03307636486192	4.95144509605552	5.0008871745405	3.96515402731062	6.02539488848309	4.95873450107729	4.96264520033913	3.90746139203057	4.79964208767736	5.03155428042228	5.80659478918121	5.83286846653084	4.08491668118394	4.94345839387112	3.95587611700917	4.96060677987516	3.87133624568046	5.01881666446495	5.14988517875271	4.939312798811	4.02948998378568	5.01417850985355	5.00207547861092	3.95729009008985	3.01786198112509	4.10265945584486	4.08939522954658	4.09451439427077	5.05693308518569	5.03668002137641	3.98947041354562	4.98373794992301	3.70778967015092	3.96189970673649	3.98934158924647	4.08361814299526	5.10992117473661	3.93689819833614	4.04344454075055	5.06615056425909	5.0391519667283	3.97092110418939	3.91179730928446
1	169021130	169021130	3.99892333594001	5.03008691609736	4.04744541272849	4.9491337060331	4.03307636486192	4.95144509605552	5.0008871745405	3.96515402731062	6.02539488848309	4.95873450107729	4.96264520033913	3.90746139203057	4.79964208767736	5.03155428042228	5.80659478918121	5.83286846653084	4.08491668118394	4.94345839387112	3.95587611700917	4.96060677987516	3.87133624568046	5.01881666446495	5.14988517875271	4.939312798811	4.02948998378568	5.01417850985355	5.00207547861092	3.95729009008985	3.01786198112509	4.10265945584486	4.08939522954658	4.09451439427077	5.05693308518569	5.03668002137641	3.98947041354562	4.98373794992301	3.70778967015092	3.96189970673649	3.98934158924647	4.08361814299526	5.10992117473661	3.93689819833614	4.04344454075055	5.06615056425909	5.0391519667283	3.97092110418939	3.91179730928446
1	169573901	169573901	3.99892333594001	5.03008691609736	4.04744541272849	4.9491337060331	4.03307636486192	4.95144509605552	5.0008871745405	3.96515402731062	6.02539488848309	4.95873450107729	4.96264520033913	3.90746139203057	4.79964208767736	5.03155428042228	5.80659478918121	5.83286846653084	4.08491668118394	4.94345839387112	3.95587611700917	4.96060677987516	3.87133624568046	5.01881666446495	5.14988517875271	4.939312798811	4.02948998378568	5.01417850985355	5.00207547861092	3.95729009008985	3.01786198112509	4.10265945584486	4.08939522954658	4.09451439427077	5.05693308518569	5.03668002137641	3.98947041354562	4.98373794992301	3.70778967015092	3.96189970673649	3.98934158924647	4.08361814299526	5.10992117473661	3.93689819833614	4.04344454075055	5.06615056425909	5.0391519667283	3.97092110418939	3.91179730928446
1	170134639	170134639	3.99892333594001	5.03008691609736	4.04744541272849	4.9491337060331	4.03307636486192	4.95144509605552	5.0008871745405	3.96515402731062	6.02539488848309	4.95873450107729	4.96264520033913	3.90746139203057	4.79964208767736	5.03155428042228	5.80659478918121	5.83286846653084	4.08491668118394	4.94345839387112	3.95587611700917	4.96060677987516	3.87133624568046	5.01881666446495	5.14988517875271	4.939312798811	4.02948998378568	5.01417850985355	5.00207547861092	3.95729009008985	3.01786198112509	4.10265945584486	4.08939522954658	4.09451439427077	5.05693308518569	5.03668002137641	3.98947041354562	4.98373794992301	3.70778967015092	3.96189970673649	3.98934158924647	4.08361814299526	5.10992117473661	3.93689819833614	4.04344454075055	5.06615056425909	5.0391519667283	3.97092110418939	3.91179730928446
1	170686607	170686607	3.99892333594001	5.03008691609736	4.04744541272849	4.9491337060331	4.03307636486192	4.95144509605552	5.0008871745405	3.96515402731062	6.02539488848309	4.95873450107729	4.96264520033913	3.90746139203057	4.79964208767736	5.03155428042228	5.80659478918121	5.83286846653084	4.08491668118394	4.94345839387112	3.95587611700917	4.96060677987516	3.87133624568046	5.01881666446495	5.14988517875271	4.939312798811	4.02948998378568	5.01417850985355	5.00207547861092	3.95729009008985	3.01786198112509	4.10265945584486	4.08939522954658	4.09451439427077	5.05693308518569	5.03668002137641	3.98947041354562	4.98373794992301	3.70778967015092	3.96189970673649	3.98934158924647	4.08361814299526	5.10992117473661	3.93689819833614	4.04344454075055	5.06615056425909	5.0391519667283	3.97092110418939	3.91179730928446
1	171236786	171236786	3.99892333594001	5.03008691609736	4.04744541272849	4.9491337060331	4.03307636486192	4.95144509605552	5.0008871745405	3.96515402731062	6.02539488848309	4.95873450107729	4.96264520033913	3.90746139203057	4.79964208767736	5.03155428042228	5.80659478918121	5.83286846653084	4.08491668118394	4.94345839387112	3.95587611700917	4.96060677987516	3.87133624568046	5.01881666446495	5.14988517875271	4.939312798811	4.02948998378568	5.01417850985355	5.00207547861092	3.95729009008985	3.01786198112509	4.10265945584486	4.08939522954658	4.09451439427077	5.05693308518569	5.03668002137641	3.98947041354562	4.98373794992301	3.70778967015092	3.96189970673649	3.98934158924647	4.08361814299526	5.10992117473661	3.93689819833614	4.04344454075055	5.06615056425909	5.0391519667283	3.97092110418939	3.91179730928446
1	171813037	171813037	3.99892333594001	5.03008691609736	4.04744541272849	4.9491337060331	4.03307636486192	4.95144509605552	5.0008871745405	3.96515402731062	6.02539488848309	4.95873450107729	4.96264520033913	3.90746139203057	4.79964208767736	5.03155428042228	5.80659478918121	5.83286846653084	4.08491668118394	4.94345839387112	3.95587611700917	4.96060677987516	3.87133624568046	5.01881666446495	5.14988517875271	4.939312798811	4.02948998378568	5.01417850985355	5.00207547861092	3.95729009008985	3.01786198112509	4.10265945584486	4.08939522954658	4.09451439427077	5.05693308518569	5.03668002137641	3.98947041354562	4.98373794992301	3.70778967015092	3.96189970673649	3.98934158924647	4.08361814299526	5.10992117473661	3.93689819833614	4.04344454075055	5.06615056425909	5.0391519667283	3.97092110418939	3.91179730928446
1	172365466	172365466	3.99892333594001	5.03008691609736	4.04744541272849	4.9491337060331	4.03307636486192	4.95144509605552	5.0008871745405	3.96515402731062	6.02539488848309	4.95873450107729	4.96264520033913	3.90746139203057	4.79964208767736	5.03155428042228	5.80659478918121	5.83286846653084	4.08491668118394	4.94345839387112	3.95587611700917	4.96060677987516	3.87133624568046	5.01881666446495	5.14988517875271	4.939312798811	4.02948998378568	5.01417850985355	5.00207547861092	3.95729009008985	3.01786198112509	4.10265945584486	4.08939522954658	4.09451439427077	5.05693308518569	5.03668002137641	3.98947041354562	4.98373794992301	3.70778967015092	3.96189970673649	3.98934158924647	4.08361814299526	5.10992117473661	3.93689819833614	4.04344454075055	5.06615056425909	5.0391519667283	3.97092110418939	3.91179730928446
1	172904441	172904441	3.99892333594001	5.03008691609736	4.04744541272849	4.9491337060331	4.03307636486192	4.95144509605552	5.0008871745405	3.96515402731062	6.02539488848309	4.95873450107729	4.96264520033913	3.90746139203057	4.79964208767736	5.03155428042228	5.80659478918121	5.83286846653084	4.08491668118394	4.94345839387112	3.95587611700917	4.96060677987516	3.87133624568046	5.01881666446495	5.14988517875271	4.939312798811	4.02948998378568	5.01417850985355	5.00207547861092	3.95729009008985	3.01786198112509	4.10265945584486	4.08939522954658	4.09451439427077	5.05693308518569	5.03668002137641	3.98947041354562	4.98373794992301	3.70778967015092	3.96189970673649	3.98934158924647	4.08361814299526	5.10992117473661	3.93689819833614	4.04344454075055	5.06615056425909	5.0391519667283	3.97092110418939	3.91179730928446
1	173476419	173476419	3.99892333594001	5.03008691609736	4.04744541272849	4.9491337060331	4.03307636486192	4.95144509605552	5.0008871745405	3.96515402731062	6.02539488848309	4.95873450107729	4.96264520033913	3.90746139203057	4.79964208767736	5.03155428042228	5.80659478918121	5.83286846653084	4.08491668118394	4.94345839387112	3.95587611700917	4.96060677987516	3.87133624568046	5.01881666446495	5.14988517875271	4.939312798811	4.02948998378568	5.01417850985355	5.00207547861092	3.95729009008985	3.01786198112509	4.10265945584486	4.08939522954658	4.09451439427077	5.05693308518569	5.03668002137641	3.98947041354562	4.98373794992301	3.70778967015092	3.96189970673649	3.98934158924647	4.08361814299526	5.10992117473661	3.93689819833614	4.04344454075055	5.06615056425909	5.0391519667283	3.97092110418939	3.91179730928446
1	174071246	174071246	3.99892333594001	5.03008691609736	4.04744541272849	4.9491337060331	4.03307636486192	4.95144509605552	5.0008871745405	3.96515402731062	6.02539488848309	4.95873450107729	4.96264520033913	3.90746139203057	4.79964208767736	5.03155428042228	5.80659478918121	5.83286846653084	4.08491668118394	4.94345839387112	3.95587611700917	4.96060677987516	3.87133624568046	5.01881666446495	5.14988517875271	4.939312798811	4.02948998378568	5.01417850985355	5.00207547861092	3.95729009008985	3.01786198112509	4.10265945584486	4.08939522954658	4.09451439427077	5.05693308518569	5.03668002137641	3.98947041354562	4.98373794992301	3.70778967015092	3.96189970673649	3.98934158924647	4.08361814299526	5.10992117473661	3.93689819833614	4.04344454075055	5.06615056425909	5.0391519667283	3.97092110418939	3.91179730928446
1	174673461	174673461	3.99892333594001	5.03008691609736	4.04744541272849	4.9491337060331	4.03307636486192	4.95144509605552	5.0008871745405	3.96515402731062	6.02539488848309	4.95873450107729	4.96264520033913	3.90746139203057	4.79964208767736	5.03155428042228	5.80659478918121	5.83286846653084	4.08491668118394	4.94345839387112	3.95587611700917	4.96060677987516	3.87133624568046	5.01881666446495	5.14988517875271	4.939312798811	4.02948998378568	5.01417850985355	5.00207547861092	3.95729009008985	3.01786198112509	4.10265945584486	4.08939522954658	4.09451439427077	5.05693308518569	5.03668002137641	3.98947041354562	4.98373794992301	4.58384864190584	3.96189970673649	3.98934158924647	4.08361814299526	5.10992117473661	3.93689819833614	4.04344454075055	5.06615056425909	5.0391519667283	3.97092110418939	3.91179730928446
1	175236220	175236220	3.99892333594001	5.03008691609736	4.04744541272849	4.9491337060331	4.03307636486192	4.95144509605552	5.0008871745405	3.96515402731062	6.02539488848309	4.95873450107729	4.96264520033913	3.90746139203057	4.79964208767736	5.03155428042228	5.80659478918121	5.83286846653084	4.08491668118394	4.94345839387112	3.95587611700917	4.96060677987516	3.87133624568046	5.01881666446495	5.14988517875271	4.939312798811	4.02948998378568	5.01417850985355	5.00207547861092	3.95729009008985	3.01786198112509	4.10265945584486	4.08939522954658	4.09451439427077	5.05693308518569	5.03668002137641	3.98947041354562	4.98373794992301	4.58384864190584	3.96189970673649	3.98934158924647	4.08361814299526	5.10992117473661	3.93689819833614	4.04344454075055	5.06615056425909	5.0391519667283	3.97092110418939	3.91179730928446
1	175756542	175756542	3.99892333594001	5.03008691609736	4.04744541272849	4.9491337060331	4.03307636486192	4.95144509605552	5.0008871745405	3.96515402731062	6.02539488848309	4.95873450107729	4.96264520033913	3.90746139203057	4.79964208767736	5.03155428042228	5.80659478918121	5.83286846653084	4.08491668118394	4.94345839387112	3.95587611700917	4.96060677987516	3.87133624568046	5.01881666446495	5.14988517875271	4.939312798811	4.02948998378568	5.01417850985355	5.00207547861092	3.95729009008985	3.01786198112509	4.10265945584486	4.08939522954658	4.09451439427077	5.05693308518569	5.03668002137641	3.98947041354562	4.98373794992301	4.58384864190584	3.96189970673649	3.98934158924647	4.08361814299526	5.10992117473661	3.93689819833614	4.04344454075055	5.06615056425909	5.0391519667283	3.97092110418939	3.91179730928446
1	176318592	176318592	3.99892333594001	5.03008691609736	4.04744541272849	4.9491337060331	4.03307636486192	4.95144509605552	5.0008871745405	3.96515402731062	6.02539488848309	4.95873450107729	4.96264520033913	3.90746139203057	4.79964208767736	5.03155428042228	5.80659478918121	5.83286846653084	4.08491668118394	4.94345839387112	3.95587611700917	4.96060677987516	3.87133624568046	5.01881666446495	5.14988517875271	4.939312798811	4.02948998378568	5.01417850985355	5.00207547861092	3.95729009008985	3.01786198112509	4.10265945584486	4.08939522954658	4.09451439427077	5.05693308518569	5.03668002137641	3.98947041354562	4.98373794992301	4.58384864190584	3.96189970673649	3.98934158924647	4.08361814299526	5.10992117473661	3.93689819833614	4.04344454075055	5.06615056425909	5.0391519667283	3.97092110418939	3.91179730928446
1	176851545	176851545	3.99892333594001	5.03008691609736	4.04744541272849	4.9491337060331	4.03307636486192	4.95144509605552	5.0008871745405	3.96515402731062	6.02539488848309	4.95873450107729	4.96264520033913	3.90746139203057	4.79964208767736	5.03155428042228	5.80659478918121	5.83286846653084	4.08491668118394	4.94345839387112	3.95587611700917	4.96060677987516	3.87133624568046	5.01881666446495	5.14988517875271	4.939312798811	4.02948998378568	5.01417850985355	5.00207547861092	3.95729009008985	3.01786198112509	4.10265945584486	4.08939522954658	4.09451439427077	5.05693308518569	5.03668002137641	3.98947041354562	4.98373794992301	4.58384864190584	3.96189970673649	3.98934158924647	4.08361814299526	5.10992117473661	3.93689819833614	4.04344454075055	5.06615056425909	5.0391519667283	3.97092110418939	3.91179730928446
1	177376481	177376481	3.99892333594001	5.03008691609736	4.04744541272849	4.9491337060331	4.03307636486192	4.95144509605552	5.0008871745405	3.96515402731062	6.02539488848309	4.95873450107729	4.96264520033913	3.90746139203057	4.79964208767736	5.03155428042228	5.80659478918121	5.83286846653084	4.08491668118394	4.94345839387112	3.95587611700917	4.96060677987516	3.87133624568046	5.01881666446495	5.14988517875271	4.939312798811	4.02948998378568	5.01417850985355	5.00207547861092	3.95729009008985	3.01786198112509	4.10265945584486	4.08939522954658	4.09451439427077	5.05693308518569	5.03668002137641	3.98947041354562	4.98373794992301	4.58384864190584	3.96189970673649	3.98934158924647	4.08361814299526	5.10992117473661	3.93689819833614	4.04344454075055	5.06615056425909	5.0391519667283	3.97092110418939	3.91179730928446
1	177923850	177923850	3.99892333594001	5.03008691609736	4.04744541272849	4.9491337060331	4.03307636486192	4.95144509605552	5.0008871745405	3.96515402731062	6.02539488848309	4.95873450107729	4.96264520033913	3.90746139203057	4.79964208767736	5.03155428042228	5.80659478918121	5.83286846653084	4.08491668118394	4.94345839387112	3.95587611700917	4.96060677987516	3.87133624568046	5.01881666446495	5.14988517875271	4.939312798811	4.02948998378568	5.01417850985355	5.00207547861092	3.95729009008985	3.01786198112509	4.10265945584486	4.08939522954658	4.09451439427077	5.05693308518569	5.03668002137641	3.98947041354562	4.98373794992301	4.58384864190584	3.96189970673649	3.98934158924647	4.08361814299526	5.10992117473661	3.93689819833614	4.04344454075055	5.06615056425909	5.0391519667283	3.97092110418939	3.91179730928446
1	178475797	178475797	3.99892333594001	5.03008691609736	4.04744541272849	4.9491337060331	4.03307636486192	4.95144509605552	5.0008871745405	3.96515402731062	6.02539488848309	4.95873450107729	4.96264520033913	3.90746139203057	4.79964208767736	5.03155428042228	5.80659478918121	5.83286846653084	4.08491668118394	4.94345839387112	3.95587611700917	4.96060677987516	3.87133624568046	5.01881666446495	5.14988517875271	4.939312798811	4.02948998378568	5.01417850985355	5.00207547861092	3.95729009008985	3.01786198112509	4.10265945584486	4.08939522954658	4.09451439427077	5.05693308518569	5.03668002137641	3.98947041354562	4.98373794992301	4.58384864190584	3.96189970673649	3.98934158924647	4.08361814299526	5.10992117473661	3.93689819833614	4.04344454075055	5.06615056425909	5.0391519667283	3.97092110418939	3.91179730928446
1	179042816	179042816	3.99892333594001	5.03008691609736	4.04744541272849	4.9491337060331	4.03307636486192	4.95144509605552	5.0008871745405	3.96515402731062	6.02539488848309	4.95873450107729	4.96264520033913	3.90746139203057	4.79964208767736	5.03155428042228	5.80659478918121	5.83286846653084	4.08491668118394	4.94345839387112	3.95587611700917	4.96060677987516	3.87133624568046	5.01881666446495	5.14988517875271	4.939312798811	4.02948998378568	5.01417850985355	5.00207547861092	3.95729009008985	3.01786198112509	4.10265945584486	4.08939522954658	4.09451439427077	5.05693308518569	5.03668002137641	3.98947041354562	4.98373794992301	4.58384864190584	3.96189970673649	3.98934158924647	4.08361814299526	5.10992117473661	3.93689819833614	4.04344454075055	5.06615056425909	5.0391519667283	3.97092110418939	3.91179730928446
1	179635361	179635361	3.99892333594001	5.03008691609736	4.04744541272849	4.9491337060331	4.03307636486192	4.95144509605552	5.0008871745405	3.96515402731062	6.02539488848309	4.95873450107729	4.96264520033913	3.90746139203057	4.79964208767736	5.03155428042228	5.80659478918121	5.83286846653084	4.08491668118394	4.94345839387112	3.95587611700917	4.96060677987516	3.87133624568046	5.01881666446495	5.14988517875271	4.939312798811	4.02948998378568	5.01417850985355	5.00207547861092	3.95729009008985	3.01786198112509	4.10265945584486	4.08939522954658	4.09451439427077	5.05693308518569	5.03668002137641	3.98947041354562	4.98373794992301	4.58384864190584	3.96189970673649	3.98934158924647	4.08361814299526	5.10992117473661	3.93689819833614	4.04344454075055	5.06615056425909	5.0391519667283	3.97092110418939	3.91179730928446
1	180186313	180186313	3.99892333594001	5.03008691609736	4.04744541272849	4.9491337060331	4.03307636486192	4.95144509605552	5.0008871745405	3.96515402731062	6.02539488848309	4.95873450107729	4.96264520033913	3.90746139203057	4.79964208767736	5.03155428042228	5.80659478918121	5.83286846653084	4.08491668118394	4.94345839387112	3.95587611700917	4.96060677987516	3.87133624568046	5.01881666446495	5.14988517875271	4.939312798811	4.02948998378568	5.01417850985355	5.00207547861092	3.95729009008985	3.01786198112509	4.10265945584486	4.08939522954658	5.20822710865413	5.05693308518569	5.03668002137641	3.98947041354562	4.98373794992301	4.58384864190584	3.96189970673649	3.98934158924647	4.08361814299526	5.10992117473661	3.93689819833614	4.04344454075055	5.06615056425909	5.0391519667283	3.97092110418939	3.91179730928446
1	180745307	180745307	3.99892333594001	5.03008691609736	4.04744541272849	4.9491337060331	4.03307636486192	4.95144509605552	5.0008871745405	3.96515402731062	6.02539488848309	4.95873450107729	4.96264520033913	3.90746139203057	4.79964208767736	5.03155428042228	5.80659478918121	5.83286846653084	4.08491668118394	4.94345839387112	3.95587611700917	4.96060677987516	3.87133624568046	5.01881666446495	5.14988517875271	4.939312798811	4.02948998378568	5.01417850985355	5.00207547861092	3.95729009008985	3.01786198112509	4.10265945584486	4.08939522954658	5.20822710865413	5.05693308518569	5.03668002137641	3.98947041354562	4.98373794992301	4.58384864190584	3.96189970673649	3.98934158924647	4.08361814299526	5.10992117473661	3.93689819833614	4.04344454075055	5.06615056425909	5.0391519667283	3.97092110418939	3.91179730928446
1	181307162	181307162	3.99892333594001	5.03008691609736	4.04744541272849	4.9491337060331	4.03307636486192	4.95144509605552	5.0008871745405	3.96515402731062	6.02539488848309	4.95873450107729	4.96264520033913	3.90746139203057	4.79964208767736	5.03155428042228	5.80659478918121	5.83286846653084	4.08491668118394	4.94345839387112	3.95587611700917	4.96060677987516	3.87133624568046	5.01881666446495	5.14988517875271	4.939312798811	4.02948998378568	5.01417850985355	5.00207547861092	3.95729009008985	3.01786198112509	4.10265945584486	4.08939522954658	5.20822710865413	5.05693308518569	5.03668002137641	3.98947041354562	4.98373794992301	4.58384864190584	3.96189970673649	3.98934158924647	4.08361814299526	5.10992117473661	3.93689819833614	4.04344454075055	5.06615056425909	5.0391519667283	3.97092110418939	3.91179730928446
1	181825873	181825873	3.99892333594001	5.03008691609736	4.04744541272849	4.9491337060331	4.03307636486192	4.95144509605552	5.0008871745405	3.96515402731062	6.02539488848309	4.95873450107729	4.96264520033913	3.90746139203057	4.79964208767736	5.03155428042228	5.80659478918121	5.83286846653084	4.08491668118394	4.94345839387112	3.95587611700917	4.96060677987516	3.87133624568046	5.01881666446495	5.14988517875271	4.939312798811	4.02948998378568	5.01417850985355	5.00207547861092	3.95729009008985	3.01786198112509	4.10265945584486	4.08939522954658	5.20822710865413	5.05693308518569	5.03668002137641	3.98947041354562	4.98373794992301	4.58384864190584	3.96189970673649	3.98934158924647	4.08361814299526	5.10992117473661	3.93689819833614	4.04344454075055	5.06615056425909	5.0391519667283	3.97092110418939	3.91179730928446
1	182385372	182385372	3.99892333594001	5.03008691609736	4.04744541272849	4.9491337060331	4.03307636486192	4.95144509605552	5.0008871745405	3.96515402731062	6.02539488848309	4.95873450107729	4.96264520033913	3.90746139203057	4.79964208767736	5.03155428042228	5.80659478918121	5.83286846653084	4.08491668118394	4.94345839387112	3.95587611700917	4.96060677987516	3.87133624568046	5.01881666446495	5.14988517875271	4.939312798811	4.02948998378568	5.01417850985355	5.00207547861092	3.95729009008985	3.01786198112509	4.10265945584486	4.08939522954658	5.20822710865413	5.05693308518569	5.03668002137641	3.98947041354562	4.98373794992301	4.58384864190584	3.96189970673649	3.98934158924647	4.08361814299526	5.10992117473661	3.93689819833614	4.04344454075055	5.06615056425909	5.0391519667283	3.97092110418939	3.91179730928446
1	182929695	182929695	3.99892333594001	5.03008691609736	4.04744541272849	4.9491337060331	4.03307636486192	4.95144509605552	5.0008871745405	3.96515402731062	6.02539488848309	4.95873450107729	4.96264520033913	3.90746139203057	4.79964208767736	5.03155428042228	5.80659478918121	5.83286846653084	4.08491668118394	4.94345839387112	3.95587611700917	4.96060677987516	3.87133624568046	5.01881666446495	5.14988517875271	4.939312798811	4.02948998378568	5.01417850985355	5.00207547861092	3.95729009008985	3.01786198112509	4.10265945584486	4.08939522954658	5.20822710865413	5.05693308518569	5.03668002137641	3.98947041354562	4.98373794992301	4.58384864190584	3.96189970673649	3.98934158924647	4.08361814299526	5.10992117473661	3.93689819833614	4.04344454075055	5.06615056425909	5.0391519667283	3.97092110418939	3.91179730928446
1	183477887	183477887	3.99892333594001	5.03008691609736	4.04744541272849	4.9491337060331	4.03307636486192	4.95144509605552	5.0008871745405	3.96515402731062	6.02539488848309	4.95873450107729	4.96264520033913	3.08620012921515	4.79964208767736	5.03155428042228	5.80659478918121	5.83286846653084	4.08491668118394	4.94345839387112	3.95587611700917	4.96060677987516	3.07275260929798	5.01881666446495	5.14988517875271	4.939312798811	4.02948998378568	5.01417850985355	3.44600985437875	3.95729009008985	3.01786198112509	4.10265945584486	4.08939522954658	5.20822710865413	5.05693308518569	5.03668002137641	3.98947041354562	4.98373794992301	4.58384864190584	3.96189970673649	3.98934158924647	4.08361814299526	5.10992117473661	3.05624332104162	4.04344454075055	5.06615056425909	5.0391519667283	3.97092110418939	3.91179730928446
1	184021090	184021090	3.99892333594001	5.03008691609736	4.04744541272849	4.9491337060331	4.03307636486192	4.95144509605552	5.0008871745405	3.96515402731062	6.91108212652664	4.95873450107729	4.96264520033913	3.08620012921515	4.79964208767736	5.03155428042228	5.80659478918121	5.83286846653084	4.08491668118394	4.94345839387112	3.95587611700917	6.93335148834172	3.07275260929798	5.01881666446495	5.14988517875271	4.939312798811	4.02948998378568	5.01417850985355	3.44600985437875	3.95729009008985	3.01786198112509	3.07409000832883	4.08939522954658	5.20822710865413	5.05693308518569	5.91751869850764	3.98947041354562	4.98373794992301	4.58384864190584	3.96189970673649	3.98934158924647	4.9054899843506	5.84455166367613	3.05624332104162	4.04344454075055	5.06615056425909	5.0391519667283	3.97092110418939	2.99370407359273
1	184563890	184563890	5.15299653809188	5.03008691609736	4.04744541272849	6.81681224285471	4.90944318432544	6.88883205849086	6.91868206998313	3.96515402731062	6.91108212652664	4.95873450107729	6.8117623122233	3.08620012921515	3.0092976839954	5.88316443254848	5.80659478918121	5.83286846653084	5.84584518649432	6.72016775384411	3.95587611700917	6.93335148834172	3.07275260929798	6.80453816535662	6.94638281247399	6.84347029326903	5.80621199028122	5.01417850985355	3.44600985437875	3.95729009008985	3.01786198112509	3.07409000832883	4.08939522954658	5.20822710865413	6.83865032559481	5.91751869850764	3.98947041354562	6.85833990533666	4.58384864190584	5.77969098312587	3.98934158924647	4.9054899843506	5.84455166367613	3.05624332104162	4.04344454075055	6.87928872591592	6.98767070796005	3.97092110418939	2.99370407359273
1	185114574	185114574	5.15299653809188	5.03008691609736	4.04744541272849	6.81681224285471	4.90944318432544	6.88883205849086	6.91868206998313	3.96515402731062	6.91108212652664	5.9319713225158	6.8117623122233	3.08620012921515	3.0092976839954	5.88316443254848	5.80659478918121	5.83286846653084	5.84584518649432	6.72016775384411	3.95587611700917	6.93335148834172	3.07275260929798	6.80453816535662	6.94638281247399	6.84347029326903	5.80621199028122	5.01417850985355	3.44600985437875	3.95729009008985	3.01786198112509	3.07409000832883	4.08939522954658	5.20822710865413	6.83865032559481	5.91751869850764	3.98947041354562	6.85833990533666	4.58384864190584	5.77969098312587	3.98934158924647	4.9054899843506	5.84455166367613	3.05624332104162	4.94987591482791	6.87928872591592	6.98767070796005	3.97092110418939	2.99370407359273
1	185672951	185672951	5.15299653809188	5.03008691609736	4.04744541272849	6.81681224285471	4.90944318432544	6.88883205849086	6.91868206998313	3.96515402731062	6.91108212652664	5.9319713225158	6.8117623122233	3.08620012921515	3.0092976839954	5.88316443254848	5.80659478918121	5.83286846653084	5.84584518649432	6.72016775384411	3.95587611700917	6.93335148834172	3.07275260929798	6.80453816535662	6.94638281247399	6.84347029326903	5.80621199028122	5.92230752762248	3.44600985437875	3.95729009008985	3.01786198112509	3.07409000832883	4.8729396648993	5.20822710865413	6.83865032559481	5.91751869850764	3.98947041354562	6.85833990533666	4.58384864190584	5.77969098312587	3.98934158924647	4.9054899843506	5.84455166367613	3.05624332104162	4.94987591482791	6.87928872591592	6.98767070796005	3.97092110418939	2.99370407359273
1	186217266	186217266	5.15299653809188	6.49123217956642	4.04744541272849	6.81681224285471	4.90944318432544	6.88883205849086	6.91868206998313	3.96515402731062	6.91108212652664	5.9319713225158	6.8117623122233	3.08620012921515	3.0092976839954	5.88316443254848	5.80659478918121	5.83286846653084	5.84584518649432	6.72016775384411	3.95587611700917	6.93335148834172	3.07275260929798	6.80453816535662	6.94638281247399	6.84347029326903	5.80621199028122	5.92230752762248	3.44600985437875	3.95729009008985	3.01786198112509	3.07409000832883	4.8729396648993	5.20822710865413	6.83865032559481	5.91751869850764	3.98947041354562	6.85833990533666	4.58384864190584	5.77969098312587	3.98934158924647	4.9054899843506	5.84455166367613	3.05624332104162	4.94987591482791	6.87928872591592	6.98767070796005	3.97092110418939	2.99370407359273
1	186771733	186771733	5.15299653809188	6.49123217956642	4.91915878105172	6.81681224285471	4.90944318432544	6.88883205849086	6.91868206998313	3.96515402731062	6.91108212652664	5.9319713225158	6.8117623122233	3.08620012921515	3.0092976839954	5.88316443254848	5.80659478918121	5.83286846653084	5.84584518649432	6.72016775384411	3.95587611700917	6.93335148834172	3.07275260929798	6.80453816535662	6.94638281247399	6.84347029326903	5.80621199028122	5.92230752762248	3.44600985437875	3.95729009008985	3.01786198112509	3.07409000832883	4.8729396648993	5.20822710865413	6.83865032559481	5.91751869850764	3.98947041354562	6.85833990533666	4.58384864190584	5.77969098312587	3.98934158924647	4.9054899843506	5.84455166367613	3.05624332104162	4.94987591482791	6.87928872591592	6.98767070796005	3.97092110418939	2.99370407359273
1	187306354	187306354	5.15299653809188	6.49123217956642	4.91915878105172	6.81681224285471	4.90944318432544	6.88883205849086	6.91868206998313	3.96515402731062	6.91108212652664	5.9319713225158	6.8117623122233	3.08620012921515	3.0092976839954	5.88316443254848	5.80659478918121	5.83286846653084	5.84584518649432	6.72016775384411	3.95587611700917	6.93335148834172	3.07275260929798	6.80453816535662	6.94638281247399	6.84347029326903	5.80621199028122	5.92230752762248	3.44600985437875	3.95729009008985	3.01786198112509	3.07409000832883	4.8729396648993	5.20822710865413	6.83865032559481	5.91751869850764	3.98947041354562	6.85833990533666	4.58384864190584	5.77969098312587	3.98934158924647	4.9054899843506	5.84455166367613	3.05624332104162	4.94987591482791	6.87928872591592	6.98767070796005	3.97092110418939	2.99370407359273
1	187863851	187863851	5.15299653809188	6.49123217956642	4.91915878105172	6.81681224285471	4.90944318432544	6.88883205849086	6.91868206998313	3.96515402731062	6.91108212652664	5.9319713225158	6.8117623122233	3.08620012921515	3.0092976839954	5.88316443254848	5.80659478918121	5.83286846653084	5.84584518649432	6.72016775384411	3.95587611700917	6.93335148834172	3.07275260929798	6.80453816535662	6.94638281247399	6.84347029326903	5.80621199028122	5.92230752762248	3.44600985437875	3.95729009008985	3.01786198112509	3.07409000832883	4.8729396648993	5.20822710865413	6.83865032559481	5.91751869850764	3.98947041354562	6.85833990533666	4.58384864190584	5.77969098312587	3.98934158924647	4.9054899843506	5.84455166367613	3.05624332104162	4.94987591482791	6.87928872591592	6.98767070796005	3.97092110418939	2.99370407359273
1	188388592	188388592	5.15299653809188	6.49123217956642	4.91915878105172	6.81681224285471	4.90944318432544	6.88883205849086	6.91868206998313	3.96515402731062	6.91108212652664	5.9319713225158	6.8117623122233	3.08620012921515	3.0092976839954	5.88316443254848	5.80659478918121	5.83286846653084	5.84584518649432	6.72016775384411	3.95587611700917	6.93335148834172	3.07275260929798	6.80453816535662	6.94638281247399	6.84347029326903	5.80621199028122	5.92230752762248	3.44600985437875	3.95729009008985	3.01786198112509	3.07409000832883	4.8729396648993	5.20822710865413	6.83865032559481	5.91751869850764	3.98947041354562	6.85833990533666	4.58384864190584	5.77969098312587	3.98934158924647	4.9054899843506	5.84455166367613	3.05624332104162	4.94987591482791	6.87928872591592	6.98767070796005	3.97092110418939	2.99370407359273
1	188924834	188924834	5.15299653809188	6.49123217956642	4.91915878105172	6.81681224285471	4.90944318432544	6.88883205849086	6.91868206998313	3.96515402731062	6.91108212652664	5.9319713225158	6.8117623122233	3.08620012921515	3.0092976839954	5.88316443254848	5.80659478918121	5.83286846653084	5.84584518649432	6.72016775384411	3.95587611700917	6.93335148834172	3.07275260929798	6.80453816535662	6.94638281247399	6.84347029326903	5.80621199028122	5.92230752762248	3.44600985437875	3.95729009008985	3.01786198112509	3.07409000832883	4.8729396648993	5.20822710865413	6.83865032559481	5.91751869850764	3.98947041354562	6.85833990533666	4.58384864190584	5.77969098312587	3.98934158924647	4.9054899843506	5.84455166367613	3.05624332104162	4.94987591482791	6.87928872591592	6.98767070796005	3.97092110418939	2.99370407359273
1	189477775	189477775	5.15299653809188	6.49123217956642	4.91915878105172	6.81681224285471	4.90944318432544	6.88883205849086	6.91868206998313	3.96515402731062	6.91108212652664	5.9319713225158	6.8117623122233	3.08620012921515	3.0092976839954	5.88316443254848	5.80659478918121	5.83286846653084	5.84584518649432	6.72016775384411	3.95587611700917	6.93335148834172	3.07275260929798	6.80453816535662	6.94638281247399	6.84347029326903	5.80621199028122	5.92230752762248	3.44600985437875	3.95729009008985	3.01786198112509	3.07409000832883	4.8729396648993	5.20822710865413	6.83865032559481	5.91751869850764	3.98947041354562	6.85833990533666	4.58384864190584	5.77969098312587	3.98934158924647	4.9054899843506	5.84455166367613	3.05624332104162	4.94987591482791	6.87928872591592	6.98767070796005	3.97092110418939	2.99370407359273
1	190007577	190007577	5.15299653809188	6.49123217956642	4.91915878105172	6.81681224285471	4.90944318432544	6.88883205849086	6.91868206998313	3.96515402731062	6.91108212652664	5.9319713225158	6.8117623122233	3.08620012921515	3.0092976839954	5.88316443254848	5.80659478918121	5.83286846653084	5.84584518649432	6.72016775384411	3.95587611700917	6.93335148834172	3.07275260929798	6.80453816535662	6.94638281247399	6.84347029326903	5.80621199028122	5.92230752762248	3.44600985437875	3.95729009008985	3.01786198112509	3.07409000832883	4.8729396648993	5.20822710865413	6.83865032559481	5.91751869850764	3.98947041354562	6.85833990533666	4.58384864190584	5.77969098312587	3.98934158924647	4.9054899843506	5.84455166367613	3.05624332104162	4.94987591482791	6.87928872591592	6.98767070796005	3.97092110418939	2.99370407359273
1	190526136	190526136	5.15299653809188	6.49123217956642	4.91915878105172	6.81681224285471	4.90944318432544	6.88883205849086	6.91868206998313	3.96515402731062	6.91108212652664	5.9319713225158	6.8117623122233	3.08620012921515	3.0092976839954	5.88316443254848	5.80659478918121	5.83286846653084	5.84584518649432	6.72016775384411	4.55262063799967	6.93335148834172	3.07275260929798	6.80453816535662	6.94638281247399	6.84347029326903	5.80621199028122	5.92230752762248	3.44600985437875	3.95729009008985	3.01786198112509	3.07409000832883	4.8729396648993	5.20822710865413	6.83865032559481	5.91751869850764	3.98947041354562	6.85833990533666	5.53030637627798	5.77969098312587	3.98934158924647	4.9054899843506	5.84455166367613	3.05624332104162	4.94987591482791	6.87928872591592	6.98767070796005	3.97092110418939	2.99370407359273
1	191063465	191063465	5.15299653809188	6.49123217956642	4.91915878105172	6.81681224285471	4.90944318432544	6.88883205849086	6.91868206998313	3.96515402731062	6.91108212652664	5.9319713225158	6.8117623122233	3.08620012921515	3.0092976839954	5.88316443254848	5.80659478918121	5.83286846653084	5.84584518649432	6.72016775384411	4.55262063799967	6.93335148834172	3.07275260929798	6.80453816535662	6.94638281247399	6.84347029326903	5.80621199028122	5.92230752762248	3.44600985437875	3.95729009008985	3.01786198112509	3.07409000832883	4.8729396648993	5.20822710865413	6.83865032559481	5.91751869850764	3.98947041354562	6.85833990533666	5.53030637627798	5.77969098312587	3.98934158924647	4.9054899843506	5.84455166367613	3.05624332104162	4.94987591482791	6.87928872591592	6.98767070796005	3.97092110418939	2.99370407359273
1	191597069	191597069	6.72163229814362	6.49123217956642	6.8201885448147	6.81681224285471	4.90944318432544	6.88883205849086	6.91868206998313	3.96515402731062	6.91108212652664	5.9319713225158	6.8117623122233	3.08620012921515	3.0092976839954	5.88316443254848	5.80659478918121	5.83286846653084	5.84584518649432	6.72016775384411	4.55262063799967	6.93335148834172	3.07275260929798	6.80453816535662	6.94638281247399	6.84347029326903	5.80621199028122	5.92230752762248	3.44600985437875	3.95729009008985	3.01786198112509	3.07409000832883	4.8729396648993	5.20822710865413	6.83865032559481	5.91751869850764	3.98947041354562	6.85833990533666	5.53030637627798	5.77969098312587	3.98934158924647	4.9054899843506	5.84455166367613	3.05624332104162	4.94987591482791	6.87928872591592	6.98767070796005	3.97092110418939	2.99370407359273
1	192126376	192126376	6.72163229814362	6.49123217956642	6.8201885448147	6.81681224285471	4.90944318432544	6.88883205849086	6.91868206998313	3.96515402731062	6.91108212652664	5.9319713225158	6.8117623122233	3.08620012921515	3.0092976839954	5.88316443254848	5.80659478918121	5.83286846653084	5.84584518649432	6.72016775384411	4.55262063799967	6.93335148834172	3.07275260929798	6.80453816535662	6.94638281247399	6.84347029326903	5.80621199028122	5.92230752762248	3.44600985437875	3.95729009008985	3.01786198112509	3.07409000832883	4.8729396648993	5.20822710865413	6.83865032559481	5.91751869850764	3.98947041354562	6.85833990533666	5.53030637627798	5.77969098312587	3.98934158924647	4.9054899843506	5.84455166367613	3.05624332104162	4.94987591482791	6.87928872591592	6.98767070796005	3.97092110418939	2.99370407359273
1	192671400	192671400	6.72163229814362	6.49123217956642	6.8201885448147	6.81681224285471	4.90944318432544	6.88883205849086	6.91868206998313	3.96515402731062	6.91108212652664	5.9319713225158	6.8117623122233	3.08620012921515	3.0092976839954	5.88316443254848	5.80659478918121	5.83286846653084	5.84584518649432	6.72016775384411	4.55262063799967	6.93335148834172	3.07275260929798	6.80453816535662	6.94638281247399	6.84347029326903	5.80621199028122	5.92230752762248	3.44600985437875	3.95729009008985	3.01786198112509	3.07409000832883	4.8729396648993	5.20822710865413	6.83865032559481	5.91751869850764	3.98947041354562	6.85833990533666	5.53030637627798	5.77969098312587	3.98934158924647	4.9054899843506	5.84455166367613	3.05624332104162	4.94987591482791	6.87928872591592	6.98767070796005	3.97092110418939	2.99370407359273
1	193209686	193209686	6.72163229814362	6.49123217956642	6.8201885448147	6.81681224285471	4.90944318432544	6.88883205849086	6.91868206998313	3.96515402731062	6.91108212652664	5.9319713225158	6.8117623122233	3.08620012921515	3.0092976839954	5.88316443254848	5.80659478918121	5.83286846653084	5.84584518649432	6.72016775384411	4.55262063799967	6.93335148834172	3.07275260929798	6.80453816535662	6.94638281247399	6.84347029326903	5.80621199028122	5.92230752762248	3.44600985437875	3.95729009008985	3.01786198112509	3.07409000832883	4.8729396648993	5.20822710865413	6.83865032559481	5.91751869850764	3.98947041354562	6.85833990533666	5.53030637627798	5.77969098312587	3.98934158924647	4.9054899843506	5.84455166367613	3.05624332104162	4.94987591482791	6.87928872591592	6.98767070796005	3.97092110418939	2.99370407359273
1	193749109	193749109	6.72163229814362	6.49123217956642	6.8201885448147	6.81681224285471	4.90944318432544	6.88883205849086	6.91868206998313	3.96515402731062	6.91108212652664	5.9319713225158	6.8117623122233	3.08620012921515	3.0092976839954	5.88316443254848	5.80659478918121	5.83286846653084	5.84584518649432	6.72016775384411	4.55262063799967	6.93335148834172	3.07275260929798	6.80453816535662	6.94638281247399	6.84347029326903	5.80621199028122	5.92230752762248	3.44600985437875	3.95729009008985	3.01786198112509	3.07409000832883	4.8729396648993	5.20822710865413	6.83865032559481	5.91751869850764	3.98947041354562	6.85833990533666	5.53030637627798	5.77969098312587	3.98934158924647	4.9054899843506	5.84455166367613	3.05624332104162	4.94987591482791	6.87928872591592	6.98767070796005	3.97092110418939	2.99370407359273
1	194295488	194295488	6.72163229814362	6.49123217956642	6.8201885448147	6.81681224285471	4.90944318432544	6.88883205849086	6.91868206998313	3.96515402731062	6.91108212652664	5.9319713225158	6.8117623122233	3.08620012921515	3.0092976839954	5.88316443254848	5.80659478918121	5.83286846653084	5.84584518649432	6.72016775384411	4.55262063799967	6.93335148834172	3.07275260929798	6.80453816535662	6.94638281247399	6.84347029326903	5.80621199028122	5.92230752762248	3.44600985437875	3.95729009008985	3.01786198112509	3.07409000832883	4.8729396648993	5.20822710865413	6.83865032559481	5.91751869850764	3.98947041354562	6.85833990533666	5.53030637627798	5.77969098312587	3.98934158924647	4.9054899843506	5.84455166367613	3.05624332104162	4.94987591482791	6.87928872591592	6.98767070796005	3.97092110418939	2.99370407359273
1	194831608	194831608	6.72163229814362	6.49123217956642	6.8201885448147	6.81681224285471	4.90944318432544	6.88883205849086	6.91868206998313	3.96515402731062	6.91108212652664	5.9319713225158	6.8117623122233	3.08620012921515	3.0092976839954	5.88316443254848	5.80659478918121	5.83286846653084	5.84584518649432	6.72016775384411	4.55262063799967	6.93335148834172	3.07275260929798	6.80453816535662	6.94638281247399	6.84347029326903	5.80621199028122	5.92230752762248	3.44600985437875	3.95729009008985	3.01786198112509	3.07409000832883	4.8729396648993	5.20822710865413	6.83865032559481	5.91751869850764	3.98947041354562	6.85833990533666	5.53030637627798	5.77969098312587	3.98934158924647	4.9054899843506	5.84455166367613	3.05624332104162	4.94987591482791	6.87928872591592	6.98767070796005	3.97092110418939	2.99370407359273
1	195363758	195363758	6.72163229814362	6.49123217956642	6.8201885448147	6.81681224285471	4.90944318432544	6.88883205849086	6.91868206998313	3.96515402731062	6.91108212652664	5.9319713225158	6.8117623122233	3.08620012921515	3.0092976839954	5.88316443254848	5.80659478918121	5.83286846653084	5.84584518649432	6.72016775384411	4.55262063799967	6.93335148834172	3.07275260929798	6.80453816535662	6.94638281247399	6.84347029326903	5.80621199028122	5.92230752762248	3.44600985437875	3.95729009008985	3.01786198112509	3.07409000832883	4.8729396648993	5.20822710865413	6.83865032559481	5.91751869850764	3.98947041354562	6.85833990533666	5.53030637627798	5.77969098312587	3.98934158924647	4.9054899843506	5.84455166367613	3.05624332104162	4.94987591482791	6.87928872591592	6.98767070796005	3.97092110418939	2.99370407359273
1	195901143	195901143	6.72163229814362	6.49123217956642	6.8201885448147	6.81681224285471	4.90944318432544	6.88883205849086	6.91868206998313	3.96515402731062	6.91108212652664	5.9319713225158	6.8117623122233	3.08620012921515	3.0092976839954	5.88316443254848	5.80659478918121	5.83286846653084	5.84584518649432	6.72016775384411	4.55262063799967	6.93335148834172	3.07275260929798	6.80453816535662	6.94638281247399	6.84347029326903	5.80621199028122	5.92230752762248	3.44600985437875	3.95729009008985	3.01786198112509	3.07409000832883	4.8729396648993	5.20822710865413	6.83865032559481	5.91751869850764	3.98947041354562	6.85833990533666	5.53030637627798	5.77969098312587	3.98934158924647	4.9054899843506	5.84455166367613	3.05624332104162	4.94987591482791	6.87928872591592	6.98767070796005	3.97092110418939	2.99370407359273
1	196436068	196436068	6.72163229814362	6.49123217956642	6.8201885448147	6.81681224285471	4.90944318432544	6.88883205849086	6.91868206998313	3.96515402731062	6.91108212652664	5.9319713225158	6.8117623122233	3.08620012921515	3.0092976839954	5.88316443254848	5.80659478918121	5.83286846653084	5.84584518649432	6.72016775384411	4.55262063799967	6.93335148834172	3.07275260929798	6.80453816535662	6.94638281247399	6.84347029326903	5.80621199028122	5.92230752762248	3.44600985437875	3.95729009008985	3.01786198112509	3.07409000832883	4.8729396648993	5.20822710865413	6.83865032559481	5.91751869850764	3.98947041354562	6.85833990533666	5.53030637627798	5.77969098312587	3.98934158924647	4.9054899843506	5.84455166367613	3.05624332104162	4.94987591482791	6.87928872591592	6.98767070796005	3.97092110418939	2.99370407359273
1	197059186	197059186	6.72163229814362	6.49123217956642	6.8201885448147	6.81681224285471	4.90944318432544	6.88883205849086	6.91868206998313	3.96515402731062	6.91108212652664	5.9319713225158	6.8117623122233	3.08620012921515	3.0092976839954	5.88316443254848	5.80659478918121	5.83286846653084	5.84584518649432	6.72016775384411	4.55262063799967	6.93335148834172	3.07275260929798	6.80453816535662	6.94638281247399	6.84347029326903	5.80621199028122	5.92230752762248	3.44600985437875	3.95729009008985	3.01786198112509	3.07409000832883	4.8729396648993	5.20822710865413	6.83865032559481	5.91751869850764	3.98947041354562	6.85833990533666	5.53030637627798	5.77969098312587	3.98934158924647	4.9054899843506	5.84455166367613	3.05624332104162	4.94987591482791	6.87928872591592	6.98767070796005	3.97092110418939	2.99370407359273
1	197589627	197589627	6.72163229814362	6.49123217956642	6.8201885448147	6.81681224285471	4.90944318432544	6.88883205849086	6.91868206998313	3.96515402731062	6.91108212652664	5.9319713225158	6.8117623122233	3.08620012921515	3.0092976839954	5.88316443254848	5.80659478918121	5.83286846653084	5.84584518649432	6.72016775384411	3.92474044425949	6.93335148834172	3.07275260929798	6.80453816535662	6.94638281247399	6.84347029326903	5.80621199028122	5.92230752762248	3.44600985437875	3.95729009008985	3.01786198112509	3.07409000832883	4.8729396648993	5.20822710865413	6.83865032559481	5.91751869850764	3.98947041354562	6.85833990533666	5.53030637627798	5.77969098312587	3.98934158924647	4.9054899843506	5.84455166367613	3.05624332104162	4.94987591482791	6.87928872591592	6.98767070796005	3.97092110418939	2.99370407359273
1	198141751	198141751	6.72163229814362	6.49123217956642	6.8201885448147	6.81681224285471	4.90944318432544	6.88883205849086	6.91868206998313	3.96515402731062	6.91108212652664	5.9319713225158	6.8117623122233	3.08620012921515	3.0092976839954	5.88316443254848	5.80659478918121	5.83286846653084	5.84584518649432	6.72016775384411	3.92474044425949	6.93335148834172	3.07275260929798	6.80453816535662	6.94638281247399	6.84347029326903	5.80621199028122	5.92230752762248	3.44600985437875	3.95729009008985	3.01786198112509	3.07409000832883	4.8729396648993	5.20822710865413	6.83865032559481	5.91751869850764	3.98947041354562	6.85833990533666	5.53030637627798	5.77969098312587	3.98934158924647	4.9054899843506	5.84455166367613	3.05624332104162	4.94987591482791	6.87928872591592	6.98767070796005	3.97092110418939	2.99370407359273
1	198670535	198670535	6.72163229814362	6.49123217956642	6.8201885448147	6.81681224285471	4.90944318432544	6.88883205849086	6.91868206998313	3.96515402731062	6.91108212652664	5.9319713225158	6.8117623122233	3.08620012921515	3.0092976839954	5.88316443254848	5.80659478918121	5.83286846653084	5.84584518649432	6.72016775384411	3.92474044425949	6.93335148834172	3.07275260929798	6.80453816535662	6.94638281247399	6.84347029326903	5.80621199028122	5.92230752762248	3.44600985437875	3.95729009008985	3.01786198112509	3.07409000832883	4.8729396648993	5.20822710865413	6.83865032559481	5.91751869850764	3.98947041354562	6.85833990533666	5.53030637627798	5.77969098312587	3.98934158924647	4.9054899843506	5.84455166367613	3.05624332104162	4.94987591482791	6.87928872591592	6.98767070796005	3.97092110418939	2.99370407359273
1	199194224	199194224	6.72163229814362	6.49123217956642	6.8201885448147	6.81681224285471	4.90944318432544	6.88883205849086	6.91868206998313	3.96515402731062	6.91108212652664	5.9319713225158	6.8117623122233	3.08620012921515	3.0092976839954	5.88316443254848	5.80659478918121	5.83286846653084	5.84584518649432	6.72016775384411	3.92474044425949	6.93335148834172	3.07275260929798	6.80453816535662	6.94638281247399	6.84347029326903	5.80621199028122	5.92230752762248	3.44600985437875	3.95729009008985	3.01786198112509	3.07409000832883	4.8729396648993	5.20822710865413	6.83865032559481	5.91751869850764	3.98947041354562	6.85833990533666	5.53030637627798	5.77969098312587	3.98934158924647	4.9054899843506	5.84455166367613	3.05624332104162	4.94987591482791	6.87928872591592	6.98767070796005	3.97092110418939	2.99370407359273
1	199737268	199737268	6.72163229814362	6.49123217956642	6.8201885448147	6.81681224285471	4.90944318432544	6.88883205849086	6.91868206998313	3.96515402731062	6.91108212652664	5.9319713225158	6.8117623122233	3.08620012921515	3.0092976839954	5.88316443254848	5.80659478918121	5.83286846653084	5.84584518649432	6.72016775384411	3.92474044425949	6.93335148834172	3.07275260929798	6.80453816535662	6.94638281247399	6.84347029326903	5.80621199028122	5.92230752762248	3.44600985437875	3.95729009008985	3.01786198112509	3.07409000832883	4.8729396648993	5.20822710865413	6.83865032559481	5.91751869850764	3.98947041354562	6.85833990533666	5.53030637627798	5.77969098312587	3.98934158924647	4.9054899843506	5.84455166367613	3.05624332104162	4.94987591482791	6.87928872591592	6.98767070796005	3.97092110418939	2.99370407359273
1	200303053	200303053	6.72163229814362	6.49123217956642	6.8201885448147	6.81681224285471	4.90944318432544	6.88883205849086	6.91868206998313	3.96515402731062	6.91108212652664	5.9319713225158	6.8117623122233	3.08620012921515	3.0092976839954	5.88316443254848	5.80659478918121	5.83286846653084	5.84584518649432	6.72016775384411	3.92474044425949	6.93335148834172	3.07275260929798	6.80453816535662	6.94638281247399	6.84347029326903	5.80621199028122	5.92230752762248	3.44600985437875	3.95729009008985	3.01786198112509	3.07409000832883	4.8729396648993	5.20822710865413	6.83865032559481	5.91751869850764	3.98947041354562	6.85833990533666	5.53030637627798	5.77969098312587	3.98934158924647	4.9054899843506	5.84455166367613	3.05624332104162	4.94987591482791	6.87928872591592	6.98767070796005	3.97092110418939	2.99370407359273
1	200867375	200867375	6.72163229814362	6.49123217956642	6.8201885448147	6.81681224285471	4.90944318432544	6.88883205849086	6.91868206998313	3.96515402731062	6.91108212652664	5.9319713225158	6.8117623122233	3.08620012921515	3.0092976839954	5.88316443254848	5.80659478918121	5.83286846653084	5.84584518649432	6.72016775384411	3.92474044425949	6.93335148834172	3.07275260929798	6.80453816535662	6.94638281247399	6.84347029326903	5.80621199028122	5.92230752762248	3.44600985437875	3.95729009008985	3.01786198112509	3.07409000832883	4.8729396648993	5.20822710865413	6.83865032559481	5.91751869850764	3.98947041354562	6.85833990533666	5.53030637627798	5.77969098312587	3.98934158924647	4.9054899843506	5.84455166367613	3.05624332104162	4.94987591482791	6.87928872591592	6.98767070796005	3.97092110418939	2.99370407359273
1	201400507	201400507	6.72163229814362	6.49123217956642	6.8201885448147	6.81681224285471	4.90944318432544	6.88883205849086	6.91868206998313	3.96515402731062	6.91108212652664	5.9319713225158	6.8117623122233	3.08620012921515	3.0092976839954	5.88316443254848	5.80659478918121	5.83286846653084	5.84584518649432	6.72016775384411	3.92474044425949	6.93335148834172	3.07275260929798	6.80453816535662	6.94638281247399	6.84347029326903	5.80621199028122	5.92230752762248	3.44600985437875	3.95729009008985	3.01786198112509	3.07409000832883	4.8729396648993	5.20822710865413	6.83865032559481	5.91751869850764	3.98947041354562	6.85833990533666	5.53030637627798	5.77969098312587	3.98934158924647	4.9054899843506	5.84455166367613	3.05624332104162	4.94987591482791	6.87928872591592	6.98767070796005	3.97092110418939	2.99370407359273
1	201949533	201949533	6.72163229814362	6.49123217956642	6.8201885448147	6.81681224285471	4.90944318432544	6.88883205849086	6.91868206998313	3.96515402731062	6.91108212652664	5.9319713225158	6.8117623122233	3.08620012921515	3.0092976839954	5.88316443254848	5.80659478918121	5.83286846653084	5.84584518649432	6.72016775384411	3.92474044425949	6.93335148834172	3.07275260929798	6.80453816535662	6.94638281247399	6.84347029326903	5.80621199028122	5.92230752762248	3.44600985437875	3.95729009008985	3.01786198112509	3.07409000832883	4.8729396648993	5.20822710865413	6.83865032559481	5.91751869850764	3.98947041354562	6.85833990533666	5.53030637627798	5.77969098312587	3.98934158924647	4.9054899843506	5.84455166367613	3.05624332104162	4.94987591482791	6.87928872591592	6.98767070796005	3.97092110418939	2.99370407359273
1	202584523	202584523	6.72163229814362	6.49123217956642	6.8201885448147	6.81681224285471	4.90944318432544	6.88883205849086	6.91868206998313	3.96515402731062	6.91108212652664	5.9319713225158	6.8117623122233	3.08620012921515	3.0092976839954	5.88316443254848	5.80659478918121	5.83286846653084	5.84584518649432	6.72016775384411	3.92474044425949	6.93335148834172	3.07275260929798	6.80453816535662	6.94638281247399	6.84347029326903	5.80621199028122	5.92230752762248	3.44600985437875	3.95729009008985	3.01786198112509	3.07409000832883	4.8729396648993	5.20822710865413	6.83865032559481	5.91751869850764	3.98947041354562	6.85833990533666	5.53030637627798	5.77969098312587	3.98934158924647	4.9054899843506	5.84455166367613	3.05624332104162	4.94987591482791	6.87928872591592	6.98767070796005	3.97092110418939	2.99370407359273
1	203140598	203140598	6.72163229814362	6.49123217956642	6.8201885448147	6.81681224285471	4.90944318432544	6.88883205849086	6.91868206998313	3.96515402731062	6.91108212652664	5.9319713225158	6.8117623122233	3.08620012921515	3.0092976839954	5.88316443254848	5.80659478918121	5.83286846653084	5.84584518649432	6.72016775384411	3.92474044425949	6.93335148834172	3.07275260929798	6.80453816535662	6.94638281247399	6.84347029326903	5.80621199028122	5.92230752762248	3.44600985437875	3.95729009008985	3.01786198112509	3.07409000832883	4.8729396648993	5.20822710865413	6.83865032559481	5.91751869850764	3.98947041354562	6.85833990533666	5.53030637627798	5.77969098312587	3.98934158924647	4.9054899843506	5.84455166367613	3.05624332104162	4.94987591482791	6.87928872591592	6.98767070796005	3.97092110418939	2.99370407359273
1	203696988	203696988	6.72163229814362	6.49123217956642	6.8201885448147	6.81681224285471	4.90944318432544	6.88883205849086	6.91868206998313	3.96515402731062	6.91108212652664	5.9319713225158	6.8117623122233	3.08620012921515	3.0092976839954	5.88316443254848	5.80659478918121	5.83286846653084	5.84584518649432	6.72016775384411	3.92474044425949	6.93335148834172	3.07275260929798	6.80453816535662	6.94638281247399	6.84347029326903	5.80621199028122	5.92230752762248	3.44600985437875	3.95729009008985	3.01786198112509	3.07409000832883	4.8729396648993	5.20822710865413	6.83865032559481	5.91751869850764	3.98947041354562	6.85833990533666	5.53030637627798	5.77969098312587	3.98934158924647	4.9054899843506	5.84455166367613	3.05624332104162	4.94987591482791	6.87928872591592	6.98767070796005	3.97092110418939	2.99370407359273
1	204271279	204271279	6.72163229814362	6.49123217956642	6.8201885448147	6.81681224285471	4.90944318432544	6.88883205849086	6.91868206998313	3.96515402731062	6.91108212652664	5.9319713225158	6.8117623122233	3.08620012921515	3.0092976839954	5.88316443254848	5.80659478918121	5.83286846653084	5.84584518649432	6.72016775384411	3.92474044425949	6.93335148834172	3.07275260929798	6.80453816535662	6.94638281247399	6.84347029326903	5.80621199028122	5.92230752762248	3.44600985437875	3.95729009008985	3.01786198112509	3.07409000832883	4.8729396648993	5.20822710865413	6.83865032559481	5.91751869850764	3.98947041354562	6.85833990533666	5.53030637627798	5.77969098312587	3.98934158924647	4.9054899843506	5.84455166367613	3.05624332104162	4.94987591482791	6.87928872591592	6.98767070796005	3.97092110418939	2.99370407359273
1	204806017	204806017	6.72163229814362	6.49123217956642	6.8201885448147	6.81681224285471	4.90944318432544	6.88883205849086	6.91868206998313	3.96515402731062	6.91108212652664	5.9319713225158	6.8117623122233	3.08620012921515	3.0092976839954	5.88316443254848	5.80659478918121	5.83286846653084	5.84584518649432	6.72016775384411	3.92474044425949	6.93335148834172	3.07275260929798	6.80453816535662	6.94638281247399	6.84347029326903	5.80621199028122	5.92230752762248	3.44600985437875	3.95729009008985	3.01786198112509	3.07409000832883	4.8729396648993	5.20822710865413	6.83865032559481	5.91751869850764	3.98947041354562	6.85833990533666	5.53030637627798	5.77969098312587	3.98934158924647	4.9054899843506	5.84455166367613	3.05624332104162	4.94987591482791	6.87928872591592	6.98767070796005	3.97092110418939	2.99370407359273
1	205348127	205348127	6.72163229814362	6.49123217956642	6.8201885448147	6.81681224285471	4.90944318432544	6.88883205849086	6.91868206998313	3.96515402731062	6.91108212652664	5.9319713225158	6.8117623122233	3.08620012921515	3.0092976839954	5.88316443254848	5.80659478918121	5.83286846653084	5.84584518649432	6.72016775384411	3.92474044425949	6.93335148834172	3.07275260929798	6.80453816535662	6.94638281247399	6.84347029326903	5.80621199028122	5.92230752762248	3.44600985437875	3.95729009008985	3.01786198112509	3.07409000832883	4.8729396648993	5.20822710865413	6.83865032559481	5.91751869850764	3.98947041354562	6.85833990533666	5.53030637627798	5.77969098312587	3.98934158924647	4.9054899843506	5.84455166367613	3.05624332104162	4.94987591482791	6.87928872591592	6.98767070796005	3.97092110418939	2.99370407359273
1	205915792	205915792	6.72163229814362	6.49123217956642	6.8201885448147	6.81681224285471	4.90944318432544	6.88883205849086	6.91868206998313	3.96515402731062	6.91108212652664	5.9319713225158	6.8117623122233	3.08620012921515	3.0092976839954	5.88316443254848	5.80659478918121	5.83286846653084	5.84584518649432	6.72016775384411	3.92474044425949	6.93335148834172	3.07275260929798	6.80453816535662	6.94638281247399	6.84347029326903	5.80621199028122	5.92230752762248	3.44600985437875	3.95729009008985	3.01786198112509	3.07409000832883	4.8729396648993	5.20822710865413	6.83865032559481	5.91751869850764	3.98947041354562	6.85833990533666	5.53030637627798	5.77969098312587	3.98934158924647	4.9054899843506	5.84455166367613	3.05624332104162	4.94987591482791	6.87928872591592	6.98767070796005	3.97092110418939	2.99370407359273
1	206941459	206941459	6.72163229814362	6.49123217956642	6.8201885448147	6.81681224285471	4.90944318432544	6.88883205849086	6.91868206998313	3.96515402731062	6.91108212652664	5.9319713225158	6.8117623122233	3.08620012921515	3.0092976839954	5.88316443254848	5.80659478918121	5.83286846653084	5.84584518649432	6.72016775384411	3.92474044425949	6.93335148834172	3.07275260929798	6.80453816535662	6.94638281247399	6.84347029326903	5.80621199028122	5.92230752762248	3.44600985437875	3.95729009008985	3.01786198112509	3.07409000832883	4.8729396648993	5.20822710865413	6.83865032559481	5.91751869850764	3.98947041354562	6.85833990533666	5.53030637627798	5.77969098312587	3.98934158924647	4.9054899843506	5.84455166367613	3.05624332104162	4.94987591482791	6.87928872591592	6.98767070796005	3.97092110418939	2.99370407359273
1	207480087	207480087	6.72163229814362	6.49123217956642	6.8201885448147	6.81681224285471	4.90944318432544	6.88883205849086	6.91868206998313	3.96515402731062	6.91108212652664	5.9319713225158	6.8117623122233	3.08620012921515	3.0092976839954	5.88316443254848	5.80659478918121	5.83286846653084	5.84584518649432	6.72016775384411	3.92474044425949	6.93335148834172	3.07275260929798	6.80453816535662	6.94638281247399	6.84347029326903	5.80621199028122	5.92230752762248	3.44600985437875	3.95729009008985	3.01786198112509	3.07409000832883	4.8729396648993	5.20822710865413	6.83865032559481	5.91751869850764	3.98947041354562	6.85833990533666	5.53030637627798	5.77969098312587	3.98934158924647	4.9054899843506	5.84455166367613	3.05624332104162	4.94987591482791	6.87928872591592	6.98767070796005	3.97092110418939	2.99370407359273
1	208090090	208090090	6.72163229814362	6.49123217956642	6.8201885448147	6.81681224285471	4.90944318432544	6.88883205849086	6.91868206998313	3.96515402731062	6.91108212652664	5.9319713225158	6.8117623122233	3.08620012921515	3.0092976839954	5.88316443254848	5.80659478918121	5.83286846653084	5.84584518649432	6.72016775384411	3.92474044425949	6.93335148834172	3.07275260929798	6.80453816535662	6.94638281247399	6.84347029326903	5.80621199028122	5.92230752762248	3.44600985437875	3.95729009008985	3.01786198112509	3.07409000832883	4.8729396648993	5.20822710865413	6.83865032559481	5.91751869850764	3.98947041354562	6.85833990533666	5.53030637627798	5.77969098312587	3.98934158924647	4.9054899843506	5.84455166367613	3.05624332104162	4.94987591482791	6.87928872591592	6.98767070796005	3.97092110418939	2.99370407359273
1	208603812	208603812	6.72163229814362	6.49123217956642	6.8201885448147	6.81681224285471	4.90944318432544	6.88883205849086	6.91868206998313	3.96515402731062	6.91108212652664	5.9319713225158	6.8117623122233	3.08620012921515	3.0092976839954	5.88316443254848	5.80659478918121	5.83286846653084	5.84584518649432	6.72016775384411	3.92474044425949	6.93335148834172	3.07275260929798	6.80453816535662	6.94638281247399	6.84347029326903	5.80621199028122	5.92230752762248	3.44600985437875	3.95729009008985	3.01786198112509	3.07409000832883	4.8729396648993	5.20822710865413	6.83865032559481	5.91751869850764	3.98947041354562	6.85833990533666	5.53030637627798	5.77969098312587	3.98934158924647	4.9054899843506	5.84455166367613	3.05624332104162	4.94987591482791	6.87928872591592	6.98767070796005	3.97092110418939	2.99370407359273
1	209136854	209136854	6.72163229814362	6.49123217956642	6.8201885448147	6.81681224285471	4.90944318432544	6.88883205849086	6.91868206998313	3.96515402731062	6.91108212652664	5.9319713225158	6.8117623122233	3.08620012921515	3.0092976839954	5.88316443254848	5.80659478918121	5.83286846653084	5.84584518649432	6.72016775384411	3.92474044425949	6.93335148834172	3.07275260929798	6.80453816535662	6.94638281247399	6.84347029326903	5.80621199028122	5.92230752762248	3.44600985437875	3.95729009008985	3.01786198112509	3.07409000832883	4.8729396648993	5.20822710865413	6.83865032559481	5.91751869850764	3.98947041354562	6.85833990533666	5.53030637627798	5.77969098312587	3.98934158924647	4.9054899843506	5.84455166367613	3.05624332104162	4.94987591482791	6.87928872591592	6.98767070796005	3.97092110418939	2.99370407359273
1	209675409	209675409	6.72163229814362	6.49123217956642	6.8201885448147	6.81681224285471	4.90944318432544	6.88883205849086	6.91868206998313	3.96515402731062	6.91108212652664	5.9319713225158	6.8117623122233	3.08620012921515	3.0092976839954	5.88316443254848	5.80659478918121	5.83286846653084	5.84584518649432	6.72016775384411	3.92474044425949	6.93335148834172	3.07275260929798	6.80453816535662	6.94638281247399	6.84347029326903	5.80621199028122	5.92230752762248	3.44600985437875	3.95729009008985	3.01786198112509	3.07409000832883	4.8729396648993	5.20822710865413	6.83865032559481	5.91751869850764	3.98947041354562	6.85833990533666	5.53030637627798	5.77969098312587	3.98934158924647	4.9054899843506	5.84455166367613	3.05624332104162	4.94987591482791	6.87928872591592	6.98767070796005	3.97092110418939	2.99370407359273
1	210209516	210209516	6.72163229814362	6.49123217956642	6.8201885448147	6.81681224285471	4.90944318432544	6.88883205849086	6.91868206998313	3.96515402731062	6.91108212652664	5.9319713225158	6.8117623122233	3.08620012921515	3.0092976839954	5.88316443254848	5.80659478918121	5.83286846653084	5.84584518649432	6.72016775384411	3.92474044425949	6.93335148834172	3.07275260929798	6.80453816535662	6.94638281247399	6.84347029326903	5.80621199028122	5.92230752762248	3.44600985437875	3.95729009008985	3.01786198112509	3.07409000832883	4.8729396648993	5.20822710865413	6.83865032559481	5.91751869850764	3.98947041354562	6.85833990533666	5.53030637627798	5.77969098312587	3.98934158924647	4.9054899843506	5.84455166367613	3.05624332104162	4.94987591482791	6.87928872591592	6.98767070796005	3.97092110418939	2.99370407359273
1	210753871	210753871	6.72163229814362	6.49123217956642	6.8201885448147	6.81681224285471	4.90944318432544	6.88883205849086	6.91868206998313	3.96515402731062	6.91108212652664	5.9319713225158	6.8117623122233	3.08620012921515	3.0092976839954	5.88316443254848	5.80659478918121	5.83286846653084	5.84584518649432	6.72016775384411	3.92474044425949	6.93335148834172	3.07275260929798	6.80453816535662	6.94638281247399	6.84347029326903	5.80621199028122	5.92230752762248	3.44600985437875	3.95729009008985	3.01786198112509	3.07409000832883	4.8729396648993	5.20822710865413	6.83865032559481	5.91751869850764	3.98947041354562	6.85833990533666	5.53030637627798	5.77969098312587	3.98934158924647	4.9054899843506	5.84455166367613	3.05624332104162	4.94987591482791	6.87928872591592	6.98767070796005	3.97092110418939	2.99370407359273
1	211323557	211323557	6.72163229814362	6.49123217956642	6.8201885448147	6.81681224285471	4.90944318432544	6.88883205849086	6.91868206998313	3.96515402731062	6.91108212652664	5.9319713225158	6.8117623122233	3.08620012921515	3.0092976839954	5.88316443254848	5.80659478918121	5.83286846653084	5.84584518649432	6.72016775384411	3.92474044425949	6.93335148834172	3.07275260929798	6.80453816535662	6.94638281247399	6.84347029326903	5.80621199028122	5.92230752762248	3.44600985437875	3.95729009008985	3.01786198112509	3.07409000832883	4.8729396648993	5.20822710865413	6.83865032559481	5.91751869850764	3.98947041354562	6.85833990533666	5.53030637627798	5.77969098312587	3.98934158924647	4.9054899843506	5.84455166367613	3.05624332104162	4.94987591482791	6.87928872591592	6.98767070796005	3.97092110418939	2.99370407359273
1	211903097	211903097	6.72163229814362	6.49123217956642	6.8201885448147	6.81681224285471	4.90944318432544	6.88883205849086	6.91868206998313	3.96515402731062	6.91108212652664	5.9319713225158	6.8117623122233	3.08620012921515	3.0092976839954	5.88316443254848	5.80659478918121	5.83286846653084	5.84584518649432	6.72016775384411	3.92474044425949	6.93335148834172	3.07275260929798	6.80453816535662	6.94638281247399	6.84347029326903	5.80621199028122	5.92230752762248	3.44600985437875	3.95729009008985	3.01786198112509	3.07409000832883	4.8729396648993	5.20822710865413	6.83865032559481	5.91751869850764	3.98947041354562	6.85833990533666	5.53030637627798	5.77969098312587	3.98934158924647	4.9054899843506	5.84455166367613	3.05624332104162	4.94987591482791	6.87928872591592	6.98767070796005	3.97092110418939	2.99370407359273
1	212462719	212462719	6.72163229814362	6.49123217956642	6.8201885448147	6.81681224285471	4.90944318432544	6.88883205849086	6.91868206998313	3.96515402731062	6.91108212652664	5.9319713225158	6.8117623122233	3.08620012921515	3.0092976839954	5.88316443254848	5.80659478918121	5.83286846653084	5.84584518649432	6.72016775384411	3.92474044425949	6.93335148834172	3.07275260929798	6.80453816535662	6.94638281247399	6.84347029326903	5.80621199028122	5.92230752762248	3.44600985437875	3.95729009008985	3.01786198112509	3.07409000832883	4.8729396648993	5.20822710865413	6.83865032559481	5.91751869850764	3.98947041354562	6.85833990533666	5.53030637627798	5.77969098312587	3.98934158924647	4.9054899843506	5.84455166367613	3.05624332104162	4.94987591482791	6.87928872591592	6.98767070796005	3.97092110418939	2.99370407359273
1	213030587	213030587	6.72163229814362	6.49123217956642	6.8201885448147	6.81681224285471	4.90944318432544	6.88883205849086	6.91868206998313	3.96515402731062	6.91108212652664	5.9319713225158	6.8117623122233	3.08620012921515	3.0092976839954	5.88316443254848	5.80659478918121	5.83286846653084	5.84584518649432	6.72016775384411	3.92474044425949	6.93335148834172	3.07275260929798	6.80453816535662	6.94638281247399	6.84347029326903	5.80621199028122	5.92230752762248	3.44600985437875	3.95729009008985	3.01786198112509	3.07409000832883	4.8729396648993	5.20822710865413	6.83865032559481	5.91751869850764	3.98947041354562	6.85833990533666	5.53030637627798	5.77969098312587	3.98934158924647	4.9054899843506	5.84455166367613	3.05624332104162	4.94987591482791	6.87928872591592	6.98767070796005	3.97092110418939	2.99370407359273
1	213593663	213593663	6.72163229814362	6.49123217956642	6.8201885448147	6.81681224285471	4.90944318432544	6.88883205849086	6.91868206998313	3.96515402731062	6.91108212652664	5.9319713225158	6.8117623122233	3.08620012921515	3.0092976839954	5.88316443254848	5.80659478918121	5.83286846653084	5.84584518649432	6.72016775384411	3.92474044425949	6.93335148834172	3.07275260929798	6.80453816535662	6.94638281247399	6.84347029326903	5.80621199028122	5.92230752762248	3.44600985437875	3.95729009008985	3.01786198112509	3.07409000832883	4.8729396648993	5.20822710865413	6.83865032559481	5.91751869850764	3.98947041354562	6.85833990533666	5.53030637627798	5.77969098312587	3.98934158924647	4.9054899843506	5.84455166367613	3.05624332104162	4.94987591482791	6.87928872591592	6.98767070796005	3.97092110418939	2.99370407359273
1	214127585	214127585	6.72163229814362	6.49123217956642	6.8201885448147	6.81681224285471	4.90944318432544	6.88883205849086	6.91868206998313	3.96515402731062	6.91108212652664	5.9319713225158	6.8117623122233	3.08620012921515	3.0092976839954	5.88316443254848	5.80659478918121	5.83286846653084	5.84584518649432	6.72016775384411	3.92474044425949	6.93335148834172	3.07275260929798	6.80453816535662	6.94638281247399	6.84347029326903	5.80621199028122	5.92230752762248	3.44600985437875	3.95729009008985	3.01786198112509	3.07409000832883	4.8729396648993	5.20822710865413	6.83865032559481	5.91751869850764	3.98947041354562	6.85833990533666	5.53030637627798	5.77969098312587	3.98934158924647	4.9054899843506	5.84455166367613	3.05624332104162	4.94987591482791	6.87928872591592	6.98767070796005	3.97092110418939	2.99370407359273
1	214652073	214652073	6.72163229814362	6.49123217956642	6.8201885448147	6.81681224285471	4.90944318432544	6.88883205849086	6.91868206998313	3.96515402731062	6.91108212652664	5.9319713225158	6.8117623122233	3.08620012921515	3.0092976839954	5.88316443254848	5.80659478918121	5.83286846653084	5.84584518649432	6.72016775384411	3.92474044425949	6.93335148834172	3.07275260929798	6.80453816535662	6.94638281247399	6.84347029326903	5.80621199028122	5.92230752762248	3.44600985437875	3.95729009008985	3.01786198112509	3.07409000832883	4.8729396648993	5.20822710865413	6.83865032559481	5.91751869850764	3.98947041354562	6.85833990533666	5.53030637627798	5.77969098312587	3.98934158924647	4.9054899843506	5.84455166367613	3.05624332104162	4.94987591482791	6.87928872591592	6.98767070796005	3.97092110418939	2.99370407359273
1	215199454	215199454	6.72163229814362	6.49123217956642	6.8201885448147	6.81681224285471	4.90944318432544	6.88883205849086	6.91868206998313	3.96515402731062	6.91108212652664	5.9319713225158	6.8117623122233	3.08620012921515	3.0092976839954	5.88316443254848	5.80659478918121	5.83286846653084	5.84584518649432	6.72016775384411	3.92474044425949	6.93335148834172	3.07275260929798	6.80453816535662	6.94638281247399	6.84347029326903	5.80621199028122	5.92230752762248	3.44600985437875	3.95729009008985	3.01786198112509	3.07409000832883	4.8729396648993	5.20822710865413	6.83865032559481	5.91751869850764	3.98947041354562	6.85833990533666	5.53030637627798	5.77969098312587	3.98934158924647	4.9054899843506	5.84455166367613	3.05624332104162	4.94987591482791	6.87928872591592	6.98767070796005	3.97092110418939	2.99370407359273
1	215740043	215740043	6.72163229814362	6.49123217956642	6.8201885448147	6.81681224285471	4.90944318432544	6.88883205849086	6.91868206998313	3.96515402731062	6.91108212652664	5.9319713225158	6.8117623122233	3.08620012921515	3.0092976839954	5.88316443254848	5.80659478918121	5.83286846653084	5.84584518649432	6.72016775384411	3.92474044425949	6.93335148834172	3.07275260929798	6.80453816535662	6.94638281247399	6.84347029326903	5.80621199028122	5.92230752762248	3.44600985437875	3.95729009008985	3.01786198112509	3.07409000832883	4.8729396648993	5.20822710865413	6.83865032559481	5.91751869850764	3.98947041354562	6.85833990533666	5.53030637627798	5.77969098312587	3.98934158924647	4.9054899843506	5.84455166367613	3.05624332104162	4.94987591482791	6.87928872591592	6.98767070796005	3.97092110418939	2.99370407359273
1	216273765	216273765	6.72163229814362	6.49123217956642	6.8201885448147	6.81681224285471	4.90944318432544	6.88883205849086	6.91868206998313	3.96515402731062	6.91108212652664	5.9319713225158	6.8117623122233	3.08620012921515	3.0092976839954	5.88316443254848	5.80659478918121	5.83286846653084	5.84584518649432	6.72016775384411	3.92474044425949	6.93335148834172	3.07275260929798	6.80453816535662	6.94638281247399	6.84347029326903	5.80621199028122	5.92230752762248	3.44600985437875	3.95729009008985	3.01786198112509	3.07409000832883	4.8729396648993	5.20822710865413	6.83865032559481	5.91751869850764	3.98947041354562	6.85833990533666	5.53030637627798	5.77969098312587	3.98934158924647	4.9054899843506	5.84455166367613	3.05624332104162	4.94987591482791	6.87928872591592	6.98767070796005	3.97092110418939	2.99370407359273
1	216801060	216801060	6.72163229814362	6.49123217956642	6.8201885448147	6.81681224285471	4.90944318432544	6.88883205849086	6.91868206998313	3.96515402731062	6.91108212652664	5.9319713225158	6.8117623122233	3.08620012921515	3.0092976839954	5.88316443254848	5.80659478918121	5.83286846653084	5.84584518649432	6.72016775384411	3.92474044425949	6.93335148834172	3.07275260929798	6.80453816535662	6.94638281247399	6.84347029326903	5.80621199028122	5.92230752762248	3.44600985437875	3.95729009008985	3.01786198112509	3.07409000832883	4.8729396648993	5.20822710865413	6.83865032559481	5.91751869850764	3.98947041354562	6.85833990533666	5.53030637627798	5.77969098312587	3.98934158924647	4.9054899843506	5.84455166367613	3.05624332104162	4.94987591482791	6.87928872591592	6.98767070796005	3.97092110418939	2.99370407359273
1	217315246	217315246	6.72163229814362	6.49123217956642	6.8201885448147	6.81681224285471	4.90944318432544	6.88883205849086	6.91868206998313	3.96515402731062	6.91108212652664	5.9319713225158	6.8117623122233	3.08620012921515	3.0092976839954	5.88316443254848	5.80659478918121	5.83286846653084	5.84584518649432	6.72016775384411	3.92474044425949	6.93335148834172	3.07275260929798	6.80453816535662	6.94638281247399	6.84347029326903	5.80621199028122	5.92230752762248	3.44600985437875	3.95729009008985	3.01786198112509	3.07409000832883	4.8729396648993	5.20822710865413	6.83865032559481	5.91751869850764	3.98947041354562	6.85833990533666	5.53030637627798	5.77969098312587	3.98934158924647	4.9054899843506	5.84455166367613	3.05624332104162	4.94987591482791	6.87928872591592	6.98767070796005	3.97092110418939	2.99370407359273
1	217851577	217851577	6.72163229814362	6.49123217956642	6.8201885448147	6.81681224285471	4.90944318432544	6.88883205849086	6.91868206998313	3.96515402731062	6.91108212652664	5.9319713225158	6.8117623122233	3.08620012921515	3.0092976839954	5.88316443254848	5.80659478918121	5.83286846653084	5.84584518649432	6.72016775384411	3.92474044425949	6.93335148834172	3.07275260929798	6.80453816535662	6.94638281247399	6.84347029326903	5.80621199028122	5.92230752762248	3.44600985437875	3.95729009008985	3.01786198112509	3.07409000832883	4.8729396648993	5.20822710865413	6.83865032559481	5.91751869850764	3.98947041354562	6.85833990533666	5.53030637627798	5.77969098312587	3.98934158924647	4.9054899843506	5.84455166367613	3.05624332104162	4.94987591482791	6.87928872591592	6.98767070796005	3.97092110418939	2.99370407359273
1	218390083	218390083	6.72163229814362	6.49123217956642	6.8201885448147	6.81681224285471	4.90944318432544	6.88883205849086	6.91868206998313	3.96515402731062	6.91108212652664	5.9319713225158	6.8117623122233	3.08620012921515	3.0092976839954	5.88316443254848	5.80659478918121	5.83286846653084	5.84584518649432	6.72016775384411	3.92474044425949	6.93335148834172	3.07275260929798	6.80453816535662	6.94638281247399	6.84347029326903	5.80621199028122	5.92230752762248	3.44600985437875	3.95729009008985	3.01786198112509	3.07409000832883	4.8729396648993	5.20822710865413	6.83865032559481	5.91751869850764	3.98947041354562	6.85833990533666	5.53030637627798	5.77969098312587	3.98934158924647	4.9054899843506	5.84455166367613	3.05624332104162	4.94987591482791	6.87928872591592	6.98767070796005	3.97092110418939	2.99370407359273
1	218933669	218933669	6.72163229814362	6.49123217956642	6.8201885448147	6.81681224285471	4.90944318432544	6.88883205849086	6.91868206998313	3.96515402731062	6.91108212652664	5.9319713225158	6.8117623122233	3.08620012921515	3.0092976839954	5.88316443254848	5.80659478918121	5.83286846653084	5.84584518649432	6.72016775384411	3.92474044425949	6.93335148834172	3.07275260929798	6.80453816535662	6.94638281247399	6.84347029326903	5.80621199028122	5.92230752762248	3.44600985437875	3.95729009008985	3.01786198112509	3.07409000832883	4.8729396648993	5.20822710865413	6.83865032559481	5.91751869850764	3.98947041354562	6.85833990533666	5.53030637627798	5.77969098312587	3.98934158924647	4.9054899843506	5.84455166367613	3.05624332104162	4.94987591482791	6.87928872591592	6.98767070796005	3.97092110418939	2.99370407359273
1	219457932	219457932	6.72163229814362	6.49123217956642	6.8201885448147	6.81681224285471	4.90944318432544	6.88883205849086	6.91868206998313	3.96515402731062	6.91108212652664	5.9319713225158	6.8117623122233	3.08620012921515	3.0092976839954	5.88316443254848	5.80659478918121	5.83286846653084	5.84584518649432	6.72016775384411	3.92474044425949	6.93335148834172	3.07275260929798	6.80453816535662	6.94638281247399	6.84347029326903	5.80621199028122	5.92230752762248	3.44600985437875	3.95729009008985	3.01786198112509	3.07409000832883	4.8729396648993	5.20822710865413	6.83865032559481	5.91751869850764	3.98947041354562	6.85833990533666	5.53030637627798	5.77969098312587	3.98934158924647	4.9054899843506	5.84455166367613	3.05624332104162	4.94987591482791	6.87928872591592	6.98767070796005	3.97092110418939	2.99370407359273
1	220007585	220007585	6.72163229814362	6.49123217956642	6.8201885448147	6.81681224285471	4.90944318432544	6.88883205849086	6.91868206998313	3.96515402731062	6.91108212652664	5.9319713225158	6.8117623122233	3.08620012921515	3.0092976839954	5.88316443254848	5.80659478918121	5.83286846653084	5.84584518649432	6.72016775384411	3.92474044425949	6.93335148834172	3.07275260929798	6.80453816535662	6.94638281247399	6.84347029326903	5.80621199028122	5.92230752762248	3.44600985437875	3.95729009008985	3.01786198112509	3.07409000832883	4.8729396648993	5.20822710865413	6.83865032559481	5.91751869850764	3.98947041354562	6.85833990533666	5.53030637627798	5.77969098312587	3.98934158924647	4.9054899843506	5.84455166367613	3.05624332104162	4.94987591482791	6.87928872591592	6.98767070796005	3.97092110418939	2.99370407359273
1	220582350	220582350	6.72163229814362	6.49123217956642	6.8201885448147	6.81681224285471	4.90944318432544	6.88883205849086	6.91868206998313	3.96515402731062	6.91108212652664	5.9319713225158	6.8117623122233	3.08620012921515	3.0092976839954	5.88316443254848	5.80659478918121	5.83286846653084	5.84584518649432	6.72016775384411	3.92474044425949	6.93335148834172	3.07275260929798	6.80453816535662	6.94638281247399	6.84347029326903	5.80621199028122	5.92230752762248	3.44600985437875	3.95729009008985	3.01786198112509	3.07409000832883	4.8729396648993	5.20822710865413	6.83865032559481	5.91751869850764	3.98947041354562	6.85833990533666	5.53030637627798	5.77969098312587	3.98934158924647	4.9054899843506	5.84455166367613	3.05624332104162	4.94987591482791	6.87928872591592	6.98767070796005	3.97092110418939	2.99370407359273
1	221125133	221125133	6.72163229814362	6.49123217956642	6.8201885448147	6.81681224285471	4.90944318432544	6.88883205849086	6.91868206998313	3.96515402731062	6.91108212652664	5.9319713225158	6.8117623122233	3.08620012921515	3.0092976839954	5.88316443254848	5.80659478918121	5.83286846653084	5.84584518649432	6.72016775384411	3.92474044425949	6.93335148834172	3.07275260929798	6.80453816535662	6.94638281247399	6.84347029326903	5.80621199028122	5.92230752762248	3.44600985437875	3.95729009008985	3.01786198112509	3.07409000832883	4.8729396648993	5.20822710865413	6.83865032559481	5.91751869850764	3.98947041354562	6.85833990533666	5.53030637627798	5.77969098312587	3.98934158924647	4.9054899843506	5.84455166367613	3.05624332104162	4.94987591482791	6.87928872591592	6.98767070796005	3.97092110418939	2.99370407359273
1	221665670	221665670	6.72163229814362	6.49123217956642	6.8201885448147	6.81681224285471	4.90944318432544	6.88883205849086	6.91868206998313	3.96515402731062	6.91108212652664	5.9319713225158	6.8117623122233	3.08620012921515	3.0092976839954	5.88316443254848	5.80659478918121	5.83286846653084	5.84584518649432	6.72016775384411	3.92474044425949	6.93335148834172	3.07275260929798	6.80453816535662	6.94638281247399	6.84347029326903	5.80621199028122	5.92230752762248	3.44600985437875	3.95729009008985	3.01786198112509	3.07409000832883	4.8729396648993	5.20822710865413	6.83865032559481	5.91751869850764	3.98947041354562	6.85833990533666	5.53030637627798	5.77969098312587	3.98934158924647	4.9054899843506	5.84455166367613	3.05624332104162	4.94987591482791	6.87928872591592	6.98767070796005	3.97092110418939	2.99370407359273
1	222196518	222196518	6.72163229814362	6.49123217956642	6.8201885448147	6.81681224285471	4.90944318432544	6.88883205849086	6.91868206998313	3.96515402731062	6.91108212652664	5.9319713225158	6.8117623122233	3.08620012921515	3.0092976839954	5.88316443254848	5.80659478918121	5.83286846653084	5.84584518649432	6.72016775384411	3.92474044425949	6.93335148834172	3.07275260929798	6.80453816535662	6.94638281247399	6.84347029326903	5.80621199028122	5.92230752762248	3.44600985437875	3.95729009008985	3.01786198112509	3.07409000832883	4.8729396648993	5.20822710865413	6.83865032559481	5.91751869850764	3.98947041354562	6.85833990533666	5.53030637627798	5.77969098312587	3.98934158924647	4.9054899843506	5.84455166367613	3.05624332104162	4.94987591482791	6.87928872591592	6.98767070796005	3.97092110418939	2.99370407359273
1	222780181	222780181	6.72163229814362	6.49123217956642	6.8201885448147	6.81681224285471	4.90944318432544	6.88883205849086	6.91868206998313	3.96515402731062	6.91108212652664	5.9319713225158	6.8117623122233	3.08620012921515	3.0092976839954	5.88316443254848	5.80659478918121	5.83286846653084	5.84584518649432	6.72016775384411	3.92474044425949	6.93335148834172	3.07275260929798	6.80453816535662	6.94638281247399	6.84347029326903	5.80621199028122	5.92230752762248	3.44600985437875	3.95729009008985	3.01786198112509	3.07409000832883	4.8729396648993	5.20822710865413	6.83865032559481	5.91751869850764	3.98947041354562	6.85833990533666	5.53030637627798	5.77969098312587	3.98934158924647	4.9054899843506	5.84455166367613	3.05624332104162	4.94987591482791	6.87928872591592	6.98767070796005	3.97092110418939	2.99370407359273
1	223333671	223333671	6.72163229814362	6.49123217956642	6.8201885448147	6.81681224285471	4.90944318432544	6.88883205849086	6.91868206998313	3.96515402731062	6.91108212652664	5.9319713225158	6.8117623122233	3.08620012921515	3.0092976839954	5.88316443254848	5.80659478918121	5.83286846653084	5.84584518649432	6.72016775384411	3.92474044425949	6.93335148834172	3.07275260929798	6.80453816535662	6.94638281247399	6.84347029326903	5.80621199028122	5.92230752762248	3.44600985437875	3.95729009008985	3.01786198112509	3.07409000832883	4.8729396648993	5.20822710865413	6.83865032559481	5.91751869850764	3.98947041354562	6.85833990533666	5.53030637627798	5.77969098312587	3.98934158924647	4.9054899843506	5.84455166367613	3.05624332104162	4.94987591482791	6.87928872591592	6.98767070796005	3.97092110418939	2.99370407359273
1	223962622	223962622	6.72163229814362	6.49123217956642	6.8201885448147	6.81681224285471	4.90944318432544	6.88883205849086	6.91868206998313	3.96515402731062	6.91108212652664	5.9319713225158	6.8117623122233	3.08620012921515	3.0092976839954	5.88316443254848	5.80659478918121	5.83286846653084	5.84584518649432	6.72016775384411	3.92474044425949	6.93335148834172	3.07275260929798	6.80453816535662	6.94638281247399	6.84347029326903	5.80621199028122	5.92230752762248	3.44600985437875	3.95729009008985	3.64350463798783	3.07409000832883	4.8729396648993	5.20822710865413	6.83865032559481	5.91751869850764	3.98947041354562	6.85833990533666	5.53030637627798	5.77969098312587	3.98934158924647	4.9054899843506	5.84455166367613	3.05624332104162	4.94987591482791	6.87928872591592	6.98767070796005	3.97092110418939	2.99370407359273
1	224669215	224669215	6.72163229814362	6.49123217956642	6.8201885448147	6.81681224285471	4.90944318432544	6.88883205849086	6.91868206998313	3.96515402731062	6.91108212652664	5.9319713225158	6.8117623122233	3.08620012921515	3.0092976839954	5.88316443254848	5.80659478918121	5.83286846653084	5.84584518649432	6.72016775384411	3.92474044425949	6.93335148834172	3.07275260929798	6.80453816535662	6.94638281247399	6.84347029326903	5.80621199028122	5.92230752762248	3.44600985437875	3.95729009008985	3.64350463798783	3.07409000832883	4.8729396648993	5.20822710865413	6.83865032559481	5.91751869850764	3.98947041354562	6.85833990533666	5.53030637627798	5.77969098312587	3.98934158924647	4.9054899843506	5.84455166367613	3.05624332104162	4.94987591482791	6.87928872591592	6.98767070796005	3.97092110418939	2.99370407359273
1	225218729	225218729	6.72163229814362	6.49123217956642	6.8201885448147	6.81681224285471	4.90944318432544	6.88883205849086	6.91868206998313	3.96515402731062	6.91108212652664	5.9319713225158	6.8117623122233	3.08620012921515	3.0092976839954	5.88316443254848	5.80659478918121	5.83286846653084	5.84584518649432	6.72016775384411	3.92474044425949	6.93335148834172	3.07275260929798	6.80453816535662	6.94638281247399	6.84347029326903	5.80621199028122	5.92230752762248	3.44600985437875	3.95729009008985	3.64350463798783	3.07409000832883	4.8729396648993	5.20822710865413	6.83865032559481	5.91751869850764	3.98947041354562	6.85833990533666	5.53030637627798	5.77969098312587	3.98934158924647	4.9054899843506	5.84455166367613	3.05624332104162	4.94987591482791	6.87928872591592	6.98767070796005	3.97092110418939	2.99370407359273
1	225798513	225798513	6.72163229814362	6.49123217956642	6.8201885448147	6.81681224285471	4.90944318432544	6.88883205849086	6.91868206998313	3.96515402731062	6.91108212652664	5.9319713225158	6.8117623122233	3.08620012921515	3.0092976839954	5.88316443254848	5.80659478918121	5.83286846653084	5.84584518649432	6.72016775384411	3.92474044425949	6.93335148834172	3.07275260929798	6.80453816535662	6.94638281247399	6.84347029326903	5.80621199028122	5.92230752762248	3.44600985437875	3.95729009008985	3.64350463798783	3.07409000832883	4.8729396648993	5.20822710865413	6.83865032559481	5.91751869850764	3.98947041354562	6.85833990533666	5.53030637627798	5.77969098312587	3.98934158924647	4.9054899843506	5.84455166367613	3.05624332104162	4.94987591482791	6.87928872591592	6.98767070796005	3.97092110418939	2.99370407359273
1	226389464	226389464	6.72163229814362	6.49123217956642	6.8201885448147	6.81681224285471	4.90944318432544	6.88883205849086	6.91868206998313	3.96515402731062	6.91108212652664	5.9319713225158	6.8117623122233	3.08620012921515	3.0092976839954	5.88316443254848	5.80659478918121	5.83286846653084	5.84584518649432	6.72016775384411	3.92474044425949	6.93335148834172	3.07275260929798	6.80453816535662	6.94638281247399	6.84347029326903	5.80621199028122	5.92230752762248	3.44600985437875	3.95729009008985	3.64350463798783	3.07409000832883	4.8729396648993	5.20822710865413	6.83865032559481	5.91751869850764	3.98947041354562	6.85833990533666	5.53030637627798	5.77969098312587	3.98934158924647	4.9054899843506	5.84455166367613	3.05624332104162	4.94987591482791	6.87928872591592	6.98767070796005	3.97092110418939	2.99370407359273
1	226936983	226936983	6.72163229814362	6.49123217956642	6.8201885448147	6.81681224285471	4.90944318432544	6.88883205849086	6.91868206998313	3.96515402731062	6.91108212652664	5.9319713225158	6.8117623122233	3.08620012921515	3.0092976839954	5.88316443254848	5.80659478918121	5.83286846653084	5.84584518649432	6.72016775384411	3.92474044425949	6.93335148834172	3.07275260929798	6.80453816535662	6.94638281247399	6.84347029326903	5.80621199028122	5.92230752762248	3.44600985437875	3.95729009008985	3.64350463798783	3.07409000832883	4.8729396648993	5.20822710865413	6.83865032559481	5.91751869850764	3.98947041354562	6.85833990533666	5.53030637627798	5.77969098312587	3.98934158924647	4.9054899843506	5.84455166367613	3.05624332104162	4.94987591482791	6.87928872591592	6.98767070796005	3.97092110418939	2.99370407359273
1	227492636	227492636	6.72163229814362	6.49123217956642	6.8201885448147	6.81681224285471	4.90944318432544	6.88883205849086	6.91868206998313	3.96515402731062	6.91108212652664	5.9319713225158	6.8117623122233	3.08620012921515	3.0092976839954	5.88316443254848	5.80659478918121	5.83286846653084	5.84584518649432	6.72016775384411	3.92474044425949	6.93335148834172	3.07275260929798	6.80453816535662	6.94638281247399	6.84347029326903	5.80621199028122	5.92230752762248	3.44600985437875	3.95729009008985	3.64350463798783	3.07409000832883	4.8729396648993	5.20822710865413	6.83865032559481	5.91751869850764	3.98947041354562	6.85833990533666	5.53030637627798	5.77969098312587	3.98934158924647	4.9054899843506	5.84455166367613	3.05624332104162	4.94987591482791	6.87928872591592	6.98767070796005	3.97092110418939	2.99370407359273
1	228074772	228074772	6.72163229814362	6.49123217956642	6.8201885448147	6.81681224285471	4.90944318432544	6.88883205849086	6.91868206998313	3.96515402731062	6.91108212652664	5.9319713225158	6.8117623122233	3.08620012921515	3.0092976839954	5.88316443254848	5.80659478918121	5.83286846653084	5.84584518649432	6.72016775384411	3.92474044425949	6.93335148834172	3.07275260929798	6.80453816535662	6.94638281247399	6.84347029326903	5.80621199028122	5.92230752762248	3.44600985437875	3.95729009008985	3.64350463798783	3.07409000832883	4.8729396648993	5.20822710865413	6.83865032559481	5.91751869850764	3.98947041354562	6.85833990533666	5.53030637627798	5.77969098312587	3.98934158924647	4.9054899843506	5.84455166367613	3.05624332104162	4.94987591482791	6.87928872591592	6.98767070796005	3.97092110418939	2.99370407359273
1	228616664	228616664	6.72163229814362	6.49123217956642	6.8201885448147	6.81681224285471	4.90944318432544	6.88883205849086	6.91868206998313	3.96515402731062	6.91108212652664	5.9319713225158	6.8117623122233	3.08620012921515	3.0092976839954	5.88316443254848	5.80659478918121	5.83286846653084	5.84584518649432	6.72016775384411	3.92474044425949	6.93335148834172	3.07275260929798	6.80453816535662	6.94638281247399	6.84347029326903	5.80621199028122	5.92230752762248	3.44600985437875	3.95729009008985	3.64350463798783	3.07409000832883	4.8729396648993	5.20822710865413	6.83865032559481	5.91751869850764	3.98947041354562	6.85833990533666	5.53030637627798	5.77969098312587	3.98934158924647	4.9054899843506	5.84455166367613	3.05624332104162	4.94987591482791	6.87928872591592	6.98767070796005	3.97092110418939	2.99370407359273
1	229205320	229205320	6.72163229814362	6.49123217956642	6.8201885448147	6.81681224285471	4.90944318432544	6.88883205849086	6.91868206998313	3.96515402731062	6.91108212652664	5.9319713225158	6.8117623122233	3.08620012921515	3.0092976839954	5.88316443254848	5.80659478918121	5.83286846653084	5.84584518649432	6.72016775384411	3.92474044425949	6.93335148834172	3.07275260929798	6.80453816535662	6.94638281247399	6.84347029326903	5.80621199028122	5.92230752762248	3.44600985437875	3.95729009008985	3.64350463798783	3.07409000832883	4.8729396648993	5.20822710865413	6.83865032559481	5.91751869850764	3.98947041354562	6.85833990533666	5.53030637627798	5.77969098312587	3.98934158924647	4.9054899843506	5.84455166367613	3.05624332104162	4.94987591482791	6.87928872591592	6.98767070796005	3.97092110418939	2.99370407359273
1	229760926	229760926	6.72163229814362	6.49123217956642	6.8201885448147	6.81681224285471	4.90944318432544	6.88883205849086	6.91868206998313	3.96515402731062	6.91108212652664	5.9319713225158	6.8117623122233	3.08620012921515	3.0092976839954	5.88316443254848	5.80659478918121	5.83286846653084	5.84584518649432	6.72016775384411	3.92474044425949	6.93335148834172	3.07275260929798	6.80453816535662	6.94638281247399	6.84347029326903	5.80621199028122	5.92230752762248	3.44600985437875	3.95729009008985	3.64350463798783	3.07409000832883	4.8729396648993	5.20822710865413	6.83865032559481	5.91751869850764	3.98947041354562	6.85833990533666	5.53030637627798	5.77969098312587	3.98934158924647	4.9054899843506	5.84455166367613	3.05624332104162	4.94987591482791	6.87928872591592	6.98767070796005	3.97092110418939	2.99370407359273
1	230291982	230291982	6.72163229814362	6.49123217956642	6.8201885448147	6.81681224285471	4.90944318432544	6.88883205849086	6.91868206998313	3.96515402731062	6.91108212652664	5.9319713225158	6.8117623122233	3.08620012921515	3.0092976839954	5.88316443254848	5.80659478918121	5.83286846653084	5.84584518649432	6.72016775384411	3.92474044425949	6.93335148834172	3.07275260929798	6.80453816535662	6.94638281247399	6.84347029326903	5.80621199028122	5.92230752762248	3.44600985437875	3.95729009008985	3.64350463798783	3.07409000832883	4.8729396648993	5.20822710865413	6.83865032559481	5.91751869850764	3.98947041354562	6.85833990533666	5.53030637627798	5.77969098312587	3.98934158924647	4.9054899843506	5.84455166367613	3.05624332104162	4.94987591482791	6.87928872591592	6.98767070796005	3.97092110418939	2.99370407359273
1	230833226	230833226	6.72163229814362	6.49123217956642	6.8201885448147	6.81681224285471	4.90944318432544	6.88883205849086	6.91868206998313	3.96515402731062	6.91108212652664	5.9319713225158	6.8117623122233	3.08620012921515	3.0092976839954	5.88316443254848	5.80659478918121	5.83286846653084	5.84584518649432	6.72016775384411	3.92474044425949	6.93335148834172	3.07275260929798	6.80453816535662	6.94638281247399	6.84347029326903	5.80621199028122	5.92230752762248	3.44600985437875	3.95729009008985	3.64350463798783	3.07409000832883	4.8729396648993	5.20822710865413	6.83865032559481	5.91751869850764	3.98947041354562	6.85833990533666	5.53030637627798	5.77969098312587	3.98934158924647	4.9054899843506	5.84455166367613	3.05624332104162	4.94987591482791	6.87928872591592	6.98767070796005	3.97092110418939	2.99370407359273
1	231371288	231371288	6.72163229814362	6.49123217956642	6.8201885448147	6.81681224285471	4.90944318432544	6.88883205849086	6.91868206998313	3.96515402731062	6.91108212652664	5.9319713225158	6.8117623122233	3.08620012921515	3.0092976839954	5.88316443254848	5.80659478918121	5.83286846653084	5.84584518649432	6.72016775384411	3.92474044425949	6.93335148834172	3.07275260929798	6.80453816535662	6.94638281247399	6.84347029326903	5.80621199028122	5.92230752762248	3.44600985437875	3.95729009008985	3.64350463798783	3.07409000832883	4.8729396648993	5.20822710865413	6.83865032559481	5.91751869850764	3.98947041354562	6.85833990533666	5.53030637627798	5.77969098312587	3.98934158924647	4.9054899843506	5.84455166367613	3.05624332104162	4.94987591482791	6.87928872591592	6.98767070796005	3.97092110418939	2.99370407359273
1	231929655	231929655	6.72163229814362	6.49123217956642	6.8201885448147	6.81681224285471	4.90944318432544	6.88883205849086	6.91868206998313	3.96515402731062	6.91108212652664	5.9319713225158	6.8117623122233	3.08620012921515	3.0092976839954	5.88316443254848	5.80659478918121	5.83286846653084	5.84584518649432	6.72016775384411	3.92474044425949	6.93335148834172	3.07275260929798	6.80453816535662	6.94638281247399	6.84347029326903	5.80621199028122	5.92230752762248	3.44600985437875	3.95729009008985	3.64350463798783	3.07409000832883	4.8729396648993	5.20822710865413	6.83865032559481	5.91751869850764	3.98947041354562	6.85833990533666	5.53030637627798	5.77969098312587	3.98934158924647	4.9054899843506	5.84455166367613	3.05624332104162	4.94987591482791	6.87928872591592	6.98767070796005	3.97092110418939	2.99370407359273
1	232482890	232482890	6.72163229814362	6.49123217956642	6.8201885448147	6.81681224285471	4.90944318432544	6.88883205849086	6.91868206998313	3.96515402731062	6.91108212652664	5.9319713225158	6.8117623122233	3.08620012921515	3.0092976839954	5.88316443254848	5.80659478918121	5.83286846653084	5.84584518649432	6.72016775384411	3.92474044425949	6.93335148834172	3.07275260929798	6.80453816535662	6.94638281247399	6.84347029326903	5.80621199028122	5.92230752762248	3.44600985437875	3.95729009008985	3.64350463798783	3.07409000832883	4.8729396648993	5.20822710865413	6.83865032559481	5.91751869850764	3.98947041354562	6.85833990533666	5.53030637627798	5.77969098312587	3.98934158924647	4.9054899843506	5.84455166367613	3.05624332104162	4.94987591482791	6.87928872591592	6.98767070796005	3.97092110418939	2.99370407359273
1	233012405	233012405	6.72163229814362	6.49123217956642	6.8201885448147	6.81681224285471	4.90944318432544	6.88883205849086	6.91868206998313	3.96515402731062	6.91108212652664	5.9319713225158	6.8117623122233	3.08620012921515	3.0092976839954	5.88316443254848	5.80659478918121	5.83286846653084	5.84584518649432	6.72016775384411	3.92474044425949	6.93335148834172	3.07275260929798	6.80453816535662	6.94638281247399	6.84347029326903	5.80621199028122	5.92230752762248	3.44600985437875	3.95729009008985	3.64350463798783	3.07409000832883	4.8729396648993	5.20822710865413	6.83865032559481	5.91751869850764	3.98947041354562	6.85833990533666	5.53030637627798	5.77969098312587	3.98934158924647	4.9054899843506	5.84455166367613	3.05624332104162	4.94987591482791	6.87928872591592	6.98767070796005	3.97092110418939	2.99370407359273
1	233545900	233545900	6.72163229814362	6.49123217956642	6.8201885448147	6.81681224285471	4.90944318432544	6.88883205849086	6.91868206998313	3.96515402731062	6.91108212652664	5.9319713225158	6.8117623122233	3.08620012921515	3.0092976839954	5.88316443254848	5.80659478918121	5.83286846653084	5.84584518649432	6.72016775384411	3.92474044425949	6.93335148834172	3.07275260929798	6.80453816535662	6.94638281247399	6.84347029326903	5.80621199028122	5.92230752762248	3.44600985437875	3.95729009008985	3.64350463798783	3.07409000832883	4.8729396648993	5.20822710865413	6.83865032559481	5.91751869850764	3.98947041354562	6.85833990533666	5.53030637627798	5.77969098312587	3.98934158924647	4.9054899843506	5.84455166367613	3.05624332104162	4.94987591482791	6.87928872591592	6.98767070796005	3.97092110418939	2.99370407359273
1	234092162	234092162	6.72163229814362	6.49123217956642	6.8201885448147	6.81681224285471	4.90944318432544	6.88883205849086	6.91868206998313	3.96515402731062	6.91108212652664	5.9319713225158	6.8117623122233	3.08620012921515	3.0092976839954	5.88316443254848	5.80659478918121	5.83286846653084	5.84584518649432	6.72016775384411	3.92474044425949	6.93335148834172	3.07275260929798	6.80453816535662	6.94638281247399	6.84347029326903	5.80621199028122	5.92230752762248	3.44600985437875	3.95729009008985	3.64350463798783	3.07409000832883	4.8729396648993	5.20822710865413	6.83865032559481	5.91751869850764	3.98947041354562	6.85833990533666	5.53030637627798	5.77969098312587	3.98934158924647	4.9054899843506	5.84455166367613	3.05624332104162	4.94987591482791	6.87928872591592	6.98767070796005	3.97092110418939	2.99370407359273
1	234635499	234635499	6.72163229814362	6.49123217956642	6.8201885448147	6.81681224285471	4.90944318432544	6.88883205849086	6.91868206998313	3.96515402731062	6.91108212652664	5.9319713225158	6.8117623122233	3.08620012921515	3.0092976839954	5.88316443254848	5.80659478918121	5.83286846653084	5.84584518649432	6.72016775384411	3.92474044425949	6.93335148834172	3.07275260929798	6.80453816535662	6.94638281247399	6.84347029326903	5.80621199028122	5.92230752762248	3.44600985437875	3.95729009008985	3.64350463798783	3.07409000832883	4.8729396648993	5.20822710865413	6.83865032559481	5.91751869850764	3.98947041354562	6.85833990533666	5.53030637627798	5.77969098312587	3.98934158924647	4.9054899843506	5.84455166367613	3.05624332104162	4.94987591482791	6.87928872591592	6.98767070796005	3.97092110418939	2.99370407359273
1	235250394	235250394	6.72163229814362	6.49123217956642	6.8201885448147	6.81681224285471	4.90944318432544	6.88883205849086	6.91868206998313	3.96515402731062	6.91108212652664	5.9319713225158	6.8117623122233	3.08620012921515	3.0092976839954	5.88316443254848	5.80659478918121	5.83286846653084	5.84584518649432	6.72016775384411	3.92474044425949	6.93335148834172	3.07275260929798	6.80453816535662	6.94638281247399	6.84347029326903	5.80621199028122	5.92230752762248	3.44600985437875	3.95729009008985	3.64350463798783	3.07409000832883	4.8729396648993	5.20822710865413	6.83865032559481	5.91751869850764	3.98947041354562	6.85833990533666	5.53030637627798	5.77969098312587	3.98934158924647	4.9054899843506	5.84455166367613	3.05624332104162	4.94987591482791	6.87928872591592	6.98767070796005	3.97092110418939	2.99370407359273
1	235843116	235843116	6.72163229814362	6.49123217956642	6.8201885448147	6.81681224285471	4.90944318432544	6.88883205849086	6.91868206998313	3.96515402731062	6.91108212652664	5.9319713225158	6.8117623122233	3.08620012921515	3.0092976839954	5.88316443254848	5.80659478918121	5.83286846653084	5.84584518649432	6.72016775384411	3.92474044425949	6.93335148834172	3.07275260929798	6.80453816535662	6.94638281247399	6.84347029326903	5.80621199028122	5.92230752762248	3.44600985437875	3.95729009008985	3.13230962248336	3.07409000832883	4.8729396648993	5.20822710865413	6.83865032559481	5.91751869850764	3.98947041354562	6.85833990533666	5.53030637627798	5.77969098312587	3.98934158924647	4.9054899843506	5.84455166367613	3.05624332104162	4.94987591482791	6.87928872591592	6.98767070796005	3.97092110418939	2.99370407359273
1	236407048	236407048	6.72163229814362	6.49123217956642	6.8201885448147	6.81681224285471	4.90944318432544	6.88883205849086	6.91868206998313	3.96515402731062	6.91108212652664	5.9319713225158	6.8117623122233	3.08620012921515	3.0092976839954	5.88316443254848	5.80659478918121	5.83286846653084	5.84584518649432	6.72016775384411	3.92474044425949	6.93335148834172	3.07275260929798	6.80453816535662	6.94638281247399	6.84347029326903	5.80621199028122	5.92230752762248	3.44600985437875	3.95729009008985	3.13230962248336	3.07409000832883	4.8729396648993	5.20822710865413	6.83865032559481	5.91751869850764	3.98947041354562	6.85833990533666	5.53030637627798	5.77969098312587	3.98934158924647	4.9054899843506	5.84455166367613	3.05624332104162	4.94987591482791	6.87928872591592	6.98767070796005	3.97092110418939	2.99370407359273
1	236972099	236972099	6.72163229814362	6.49123217956642	6.8201885448147	6.81681224285471	4.90944318432544	6.88883205849086	6.91868206998313	3.96515402731062	6.91108212652664	5.9319713225158	6.8117623122233	3.08620012921515	3.0092976839954	5.88316443254848	5.80659478918121	5.83286846653084	5.84584518649432	6.72016775384411	3.92474044425949	6.93335148834172	3.07275260929798	6.80453816535662	6.94638281247399	6.84347029326903	5.80621199028122	5.92230752762248	3.44600985437875	3.95729009008985	3.13230962248336	3.07409000832883	4.8729396648993	5.20822710865413	6.83865032559481	5.91751869850764	3.98947041354562	6.85833990533666	5.53030637627798	5.77969098312587	3.98934158924647	4.9054899843506	5.84455166367613	3.05624332104162	4.94987591482791	6.87928872591592	6.98767070796005	3.97092110418939	2.99370407359273
1	237523729	237523729	6.72163229814362	6.49123217956642	6.8201885448147	6.81681224285471	4.90944318432544	6.88883205849086	6.91868206998313	3.96515402731062	6.91108212652664	5.9319713225158	6.8117623122233	3.08620012921515	3.0092976839954	5.88316443254848	5.80659478918121	5.83286846653084	5.84584518649432	6.72016775384411	3.92474044425949	6.93335148834172	3.07275260929798	6.80453816535662	6.94638281247399	6.84347029326903	5.80621199028122	5.92230752762248	3.44600985437875	3.95729009008985	3.13230962248336	3.07409000832883	4.8729396648993	5.20822710865413	6.83865032559481	5.91751869850764	3.98947041354562	6.85833990533666	5.53030637627798	5.77969098312587	3.98934158924647	4.9054899843506	5.84455166367613	3.05624332104162	4.94987591482791	6.87928872591592	6.98767070796005	3.97092110418939	2.99370407359273
1	238061575	238061575	6.72163229814362	6.49123217956642	6.8201885448147	6.81681224285471	4.90944318432544	6.88883205849086	6.91868206998313	3.96515402731062	6.91108212652664	5.9319713225158	6.8117623122233	3.08620012921515	3.0092976839954	5.88316443254848	5.80659478918121	5.83286846653084	5.84584518649432	6.72016775384411	3.92474044425949	6.93335148834172	3.07275260929798	6.80453816535662	6.94638281247399	6.84347029326903	5.80621199028122	5.92230752762248	3.44600985437875	3.95729009008985	3.13230962248336	3.07409000832883	4.8729396648993	5.20822710865413	6.83865032559481	5.91751869850764	3.98947041354562	6.85833990533666	5.53030637627798	5.77969098312587	3.98934158924647	4.9054899843506	5.84455166367613	3.05624332104162	4.94987591482791	6.87928872591592	6.98767070796005	3.97092110418939	2.99370407359273
1	238606392	238606392	6.72163229814362	6.49123217956642	6.8201885448147	6.81681224285471	4.90944318432544	6.88883205849086	6.91868206998313	3.96515402731062	6.91108212652664	5.9319713225158	6.8117623122233	3.08620012921515	3.0092976839954	5.88316443254848	5.80659478918121	5.83286846653084	5.84584518649432	6.72016775384411	3.92474044425949	6.93335148834172	3.07275260929798	6.80453816535662	6.94638281247399	6.84347029326903	5.80621199028122	5.92230752762248	3.44600985437875	3.95729009008985	3.13230962248336	3.07409000832883	4.8729396648993	5.20822710865413	6.83865032559481	5.91751869850764	3.98947041354562	6.85833990533666	5.53030637627798	5.77969098312587	3.98934158924647	4.9054899843506	5.84455166367613	3.05624332104162	4.94987591482791	6.87928872591592	6.98767070796005	3.97092110418939	2.99370407359273
1	239142946	239142946	6.72163229814362	6.49123217956642	6.8201885448147	6.81681224285471	4.90944318432544	6.88883205849086	6.91868206998313	3.96515402731062	6.91108212652664	5.9319713225158	6.8117623122233	3.08620012921515	3.0092976839954	5.88316443254848	5.80659478918121	5.83286846653084	5.84584518649432	6.72016775384411	3.92474044425949	6.93335148834172	3.07275260929798	6.80453816535662	6.94638281247399	6.84347029326903	5.80621199028122	5.92230752762248	3.44600985437875	3.95729009008985	3.13230962248336	3.07409000832883	4.8729396648993	5.20822710865413	6.83865032559481	5.91751869850764	3.98947041354562	6.85833990533666	5.53030637627798	5.77969098312587	3.98934158924647	4.9054899843506	5.84455166367613	3.05624332104162	4.94987591482791	6.87928872591592	6.98767070796005	3.97092110418939	2.99370407359273
1	239674169	239674169	6.72163229814362	6.49123217956642	6.8201885448147	6.81681224285471	4.90944318432544	6.88883205849086	6.91868206998313	3.96515402731062	6.91108212652664	5.9319713225158	6.8117623122233	3.08620012921515	3.0092976839954	5.88316443254848	5.80659478918121	5.83286846653084	5.84584518649432	6.72016775384411	3.92474044425949	6.93335148834172	3.07275260929798	6.80453816535662	6.94638281247399	6.84347029326903	5.80621199028122	5.92230752762248	3.44600985437875	3.95729009008985	3.13230962248336	3.07409000832883	4.8729396648993	5.20822710865413	6.83865032559481	5.91751869850764	3.98947041354562	6.85833990533666	5.53030637627798	5.77969098312587	3.98934158924647	4.9054899843506	5.84455166367613	3.05624332104162	4.94987591482791	6.87928872591592	6.98767070796005	3.97092110418939	2.99370407359273
1	240212004	240212004	6.72163229814362	6.49123217956642	6.8201885448147	6.81681224285471	4.90944318432544	6.88883205849086	6.91868206998313	3.96515402731062	6.91108212652664	5.9319713225158	6.8117623122233	3.08620012921515	3.0092976839954	5.88316443254848	5.80659478918121	5.83286846653084	5.84584518649432	6.72016775384411	3.92474044425949	6.93335148834172	3.07275260929798	6.80453816535662	6.94638281247399	6.84347029326903	5.80621199028122	5.92230752762248	3.44600985437875	3.95729009008985	3.13230962248336	3.07409000832883	4.8729396648993	5.20822710865413	6.83865032559481	5.91751869850764	3.98947041354562	6.85833990533666	5.53030637627798	5.77969098312587	3.98934158924647	4.9054899843506	5.84455166367613	3.05624332104162	4.94987591482791	6.87928872591592	6.98767070796005	3.97092110418939	2.99370407359273
1	240756725	240756725	6.72163229814362	6.49123217956642	6.8201885448147	6.81681224285471	4.90944318432544	6.88883205849086	6.91868206998313	3.96515402731062	6.91108212652664	5.9319713225158	6.8117623122233	3.08620012921515	3.0092976839954	5.88316443254848	5.80659478918121	5.83286846653084	5.84584518649432	6.72016775384411	3.92474044425949	6.93335148834172	3.07275260929798	6.80453816535662	6.94638281247399	6.84347029326903	5.80621199028122	5.92230752762248	3.44600985437875	3.95729009008985	3.13230962248336	3.07409000832883	4.8729396648993	5.20822710865413	6.83865032559481	5.91751869850764	3.98947041354562	6.85833990533666	5.53030637627798	5.77969098312587	3.98934158924647	4.9054899843506	5.84455166367613	3.05624332104162	4.94987591482791	6.87928872591592	6.98767070796005	3.97092110418939	2.99370407359273
1	241312131	241312131	6.72163229814362	6.49123217956642	6.8201885448147	6.81681224285471	4.90944318432544	6.88883205849086	6.91868206998313	3.96515402731062	6.91108212652664	5.9319713225158	6.8117623122233	3.08620012921515	3.0092976839954	5.88316443254848	5.80659478918121	5.83286846653084	5.84584518649432	6.72016775384411	3.92474044425949	6.93335148834172	3.07275260929798	6.80453816535662	6.94638281247399	6.84347029326903	5.80621199028122	5.92230752762248	3.44600985437875	3.95729009008985	3.13230962248336	3.07409000832883	4.8729396648993	5.20822710865413	6.83865032559481	5.91751869850764	3.98947041354562	6.85833990533666	5.53030637627798	5.77969098312587	3.98934158924647	4.9054899843506	5.84455166367613	3.05624332104162	4.94987591482791	6.87928872591592	6.98767070796005	3.97092110418939	2.99370407359273
1	241849298	241849298	6.72163229814362	6.49123217956642	6.8201885448147	6.81681224285471	4.90944318432544	6.88883205849086	6.91868206998313	3.96515402731062	6.91108212652664	5.9319713225158	6.8117623122233	3.08620012921515	3.0092976839954	5.88316443254848	5.80659478918121	5.83286846653084	5.84584518649432	6.72016775384411	3.92474044425949	6.93335148834172	3.07275260929798	6.80453816535662	6.94638281247399	6.84347029326903	5.80621199028122	5.92230752762248	3.44600985437875	3.95729009008985	3.13230962248336	3.07409000832883	4.8729396648993	5.20822710865413	6.83865032559481	5.91751869850764	3.98947041354562	6.85833990533666	5.53030637627798	5.77969098312587	3.98934158924647	4.9054899843506	5.84455166367613	3.05624332104162	4.94987591482791	6.87928872591592	6.98767070796005	3.97092110418939	2.99370407359273
1	242445853	242445853	6.72163229814362	6.49123217956642	6.8201885448147	6.81681224285471	4.90944318432544	6.88883205849086	6.91868206998313	3.96515402731062	6.91108212652664	5.9319713225158	6.8117623122233	3.08620012921515	3.0092976839954	5.88316443254848	5.80659478918121	5.83286846653084	5.84584518649432	6.72016775384411	3.92474044425949	6.93335148834172	3.07275260929798	6.80453816535662	6.94638281247399	6.84347029326903	5.80621199028122	5.92230752762248	3.44600985437875	3.95729009008985	3.13230962248336	3.07409000832883	4.8729396648993	5.20822710865413	6.83865032559481	5.91751869850764	3.98947041354562	6.85833990533666	5.53030637627798	5.77969098312587	3.98934158924647	4.9054899843506	5.84455166367613	3.05624332104162	4.94987591482791	6.87928872591592	6.98767070796005	3.97092110418939	2.99370407359273
1	243069865	243069865	6.72163229814362	6.49123217956642	6.8201885448147	6.81681224285471	4.90944318432544	6.88883205849086	6.91868206998313	3.96515402731062	6.91108212652664	5.9319713225158	6.8117623122233	3.08620012921515	3.0092976839954	5.88316443254848	5.80659478918121	5.83286846653084	5.84584518649432	6.72016775384411	3.92474044425949	6.93335148834172	3.07275260929798	6.80453816535662	6.94638281247399	6.84347029326903	5.80621199028122	5.92230752762248	3.44600985437875	3.95729009008985	3.13230962248336	3.07409000832883	4.8729396648993	5.20822710865413	6.83865032559481	5.91751869850764	3.98947041354562	6.85833990533666	5.53030637627798	5.77969098312587	3.98934158924647	4.9054899843506	5.84455166367613	3.05624332104162	4.94987591482791	6.87928872591592	6.98767070796005	3.97092110418939	2.99370407359273
1	243804934	243804934	6.72163229814362	6.49123217956642	6.8201885448147	6.81681224285471	4.90944318432544	6.88883205849086	6.91868206998313	3.96515402731062	6.91108212652664	5.9319713225158	6.8117623122233	3.08620012921515	3.0092976839954	5.88316443254848	5.80659478918121	5.83286846653084	5.84584518649432	6.72016775384411	3.92474044425949	6.93335148834172	3.07275260929798	6.80453816535662	6.94638281247399	6.84347029326903	5.80621199028122	5.92230752762248	3.44600985437875	3.95729009008985	3.13230962248336	3.07409000832883	4.8729396648993	5.20822710865413	6.83865032559481	5.91751869850764	3.98947041354562	6.85833990533666	5.53030637627798	5.77969098312587	3.98934158924647	4.9054899843506	5.84455166367613	3.05624332104162	4.94987591482791	6.87928872591592	6.98767070796005	3.97092110418939	2.99370407359273
1	244343777	244343777	6.72163229814362	6.49123217956642	6.8201885448147	6.81681224285471	4.90944318432544	6.88883205849086	6.91868206998313	3.96515402731062	6.91108212652664	5.9319713225158	6.8117623122233	3.08620012921515	3.0092976839954	5.88316443254848	5.80659478918121	5.83286846653084	5.84584518649432	6.72016775384411	3.92474044425949	6.93335148834172	3.07275260929798	6.80453816535662	6.94638281247399	6.84347029326903	5.80621199028122	5.92230752762248	3.44600985437875	3.95729009008985	3.13230962248336	3.07409000832883	4.8729396648993	5.20822710865413	6.83865032559481	5.91751869850764	3.98947041354562	6.85833990533666	5.53030637627798	5.77969098312587	3.98934158924647	4.9054899843506	5.84455166367613	3.05624332104162	4.94987591482791	6.87928872591592	6.98767070796005	3.97092110418939	2.99370407359273
1	244909768	244909768	6.72163229814362	6.49123217956642	6.8201885448147	6.81681224285471	4.90944318432544	6.88883205849086	6.91868206998313	3.96515402731062	6.91108212652664	5.9319713225158	6.8117623122233	3.08620012921515	3.0092976839954	5.88316443254848	5.80659478918121	5.83286846653084	5.84584518649432	6.72016775384411	3.92474044425949	6.93335148834172	3.07275260929798	6.80453816535662	6.94638281247399	6.84347029326903	5.80621199028122	5.92230752762248	3.44600985437875	3.95729009008985	3.13230962248336	3.07409000832883	4.8729396648993	5.20822710865413	6.83865032559481	5.91751869850764	3.98947041354562	6.85833990533666	5.53030637627798	5.77969098312587	3.98934158924647	4.9054899843506	5.84455166367613	3.05624332104162	4.94987591482791	6.87928872591592	6.98767070796005	3.97092110418939	2.99370407359273
1	245483890	245483890	6.72163229814362	6.49123217956642	6.8201885448147	6.81681224285471	4.90944318432544	6.88883205849086	6.91868206998313	3.96515402731062	6.91108212652664	5.9319713225158	6.8117623122233	3.08620012921515	3.0092976839954	5.88316443254848	5.80659478918121	5.83286846653084	5.84584518649432	6.72016775384411	3.92474044425949	6.93335148834172	3.07275260929798	6.80453816535662	6.94638281247399	6.84347029326903	5.80621199028122	5.92230752762248	3.44600985437875	3.95729009008985	3.13230962248336	3.07409000832883	4.8729396648993	5.20822710865413	6.83865032559481	5.91751869850764	3.98947041354562	6.85833990533666	5.53030637627798	5.77969098312587	3.98934158924647	4.9054899843506	5.84455166367613	3.05624332104162	4.94987591482791	6.87928872591592	6.98767070796005	3.97092110418939	2.99370407359273
1	246034915	246034915	6.72163229814362	6.49123217956642	6.8201885448147	6.81681224285471	4.90944318432544	6.88883205849086	6.91868206998313	3.96515402731062	6.91108212652664	5.9319713225158	6.8117623122233	3.08620012921515	3.0092976839954	5.88316443254848	5.80659478918121	5.83286846653084	5.84584518649432	6.72016775384411	3.92474044425949	6.93335148834172	3.07275260929798	6.80453816535662	6.94638281247399	6.84347029326903	5.80621199028122	5.92230752762248	3.44600985437875	3.95729009008985	3.13230962248336	3.07409000832883	4.8729396648993	5.20822710865413	6.83865032559481	5.91751869850764	3.98947041354562	6.85833990533666	5.53030637627798	5.77969098312587	3.98934158924647	4.9054899843506	5.84455166367613	3.05624332104162	4.94987591482791	6.87928872591592	6.98767070796005	3.97092110418939	2.99370407359273
1	246587210	246587210	6.72163229814362	6.49123217956642	6.8201885448147	6.81681224285471	4.90944318432544	6.88883205849086	6.91868206998313	3.96515402731062	6.91108212652664	5.9319713225158	6.8117623122233	3.08620012921515	3.0092976839954	5.88316443254848	5.80659478918121	5.83286846653084	5.84584518649432	6.72016775384411	3.92474044425949	6.93335148834172	3.07275260929798	6.80453816535662	6.94638281247399	6.84347029326903	5.80621199028122	5.92230752762248	3.44600985437875	3.95729009008985	3.13230962248336	3.07409000832883	4.8729396648993	5.20822710865413	6.83865032559481	5.91751869850764	3.98947041354562	6.85833990533666	5.53030637627798	5.77969098312587	3.98934158924647	4.9054899843506	5.84455166367613	3.05624332104162	4.94987591482791	6.87928872591592	6.98767070796005	3.97092110418939	2.99370407359273
1	247172472	247172472	6.72163229814362	6.49123217956642	6.8201885448147	6.81681224285471	4.90944318432544	6.88883205849086	6.91868206998313	3.96515402731062	6.91108212652664	5.9319713225158	6.8117623122233	3.08620012921515	3.0092976839954	5.88316443254848	5.80659478918121	5.83286846653084	5.84584518649432	6.72016775384411	3.92474044425949	6.93335148834172	3.07275260929798	6.80453816535662	6.94638281247399	6.84347029326903	5.80621199028122	5.92230752762248	3.44600985437875	3.95729009008985	3.13230962248336	3.07409000832883	4.8729396648993	5.20822710865413	6.83865032559481	5.91751869850764	3.98947041354562	6.85833990533666	5.53030637627798	5.77969098312587	3.98934158924647	4.9054899843506	5.84455166367613	3.05624332104162	4.94987591482791	6.87928872591592	6.98767070796005	3.97092110418939	2.99370407359273
1	247759502	247759502	6.72163229814362	6.49123217956642	6.8201885448147	6.81681224285471	4.90944318432544	6.88883205849086	6.91868206998313	3.96515402731062	6.91108212652664	5.9319713225158	6.8117623122233	3.08620012921515	3.0092976839954	5.88316443254848	5.80659478918121	5.83286846653084	5.84584518649432	6.72016775384411	3.92474044425949	6.93335148834172	3.07275260929798	6.80453816535662	6.94638281247399	6.84347029326903	5.80621199028122	5.92230752762248	3.44600985437875	3.95729009008985	3.13230962248336	3.07409000832883	4.8729396648993	5.20822710865413	6.83865032559481	5.91751869850764	3.98947041354562	6.85833990533666	5.53030637627798	5.77969098312587	3.98934158924647	4.9054899843506	5.84455166367613	3.05624332104162	4.94987591482791	6.87928872591592	6.98767070796005	3.97092110418939	2.99370407359273
1	248364647	248364647	6.72163229814362	6.49123217956642	6.8201885448147	6.81681224285471	4.90944318432544	6.88883205849086	6.91868206998313	3.96515402731062	6.91108212652664	5.9319713225158	6.8117623122233	3.08620012921515	3.0092976839954	5.88316443254848	5.80659478918121	5.83286846653084	5.84584518649432	6.72016775384411	3.92474044425949	6.93335148834172	3.07275260929798	6.80453816535662	6.94638281247399	6.84347029326903	5.80621199028122	5.92230752762248	3.44600985437875	3.95729009008985	3.13230962248336	3.07409000832883	4.8729396648993	5.20822710865413	6.83865032559481	5.91751869850764	3.98947041354562	6.85833990533666	5.53030637627798	5.77969098312587	3.98934158924647	4.9054899843506	5.84455166367613	3.05624332104162	4.94987591482791	6.87928872591592	6.98767070796005	3.97092110418939	2.99370407359273
2	0	249250621	2.98355621273333	2.99756774661008	2.98289175092798	3.04775883549154	3.30845901416044	3.0524325312364	3.03013977584859	3.94097087025216	3.05127375802113	3.9820507924454	3.00284101761978	3.97163107929007	3.93108300640031	3.05822668846707	3.03162720809267	3.03414989372484	3.01135255781833	3.03439392334929	3.01821849039554	4.02689694570229	3.94515712341783	3.01634152134651	3.09118911530465	3.00858462913342	2.45172513629749	3.19266107317502	4.05872565834551	2.99255300231789	3.93773875451513	4.0034933429535	3.02323339435923	2.99694448472452	3.01289152944525	3.05377201624537	3.04427195860903	2.98609364012497	4.05459947320528	3.08783334860539	3.01320169727507	2.00958450732624	3.02428134879714	4.30096206702811	3.00834751845628	2.99334674299264	3.05593026749531	3.015530073853	3.906378163866
2	557486	249808107	2.98355621273333	2.99756774661008	2.98289175092798	3.04775883549154	3.30845901416044	3.0524325312364	3.03013977584859	3.94097087025216	3.05127375802113	3.9820507924454	3.00284101761978	3.97163107929007	3.93108300640031	3.05822668846707	3.03162720809267	3.03414989372484	3.01135255781833	3.03439392334929	3.01821849039554	4.02689694570229	3.94515712341783	3.01634152134651	3.09118911530465	3.00858462913342	2.45172513629749	3.19266107317502	4.05872565834551	2.99255300231789	3.93773875451513	4.0034933429535	3.02323339435923	2.99694448472452	3.01289152944525	3.05377201624537	3.04427195860903	2.98609364012497	4.05459947320528	3.08783334860539	3.01320169727507	2.00958450732624	3.02428134879714	4.30096206702811	3.00834751845628	2.99334674299264	3.05593026749531	3.015530073853	3.906378163866
2	1094467	250345088	2.98355621273333	2.99756774661008	2.98289175092798	3.04775883549154	3.30845901416044	3.0524325312364	3.03013977584859	3.94097087025216	3.05127375802113	3.9820507924454	3.00284101761978	3.97163107929007	3.93108300640031	3.05822668846707	3.03162720809267	3.03414989372484	3.01135255781833	3.03439392334929	3.01821849039554	4.02689694570229	3.94515712341783	3.01634152134651	3.09118911530465	3.00858462913342	2.45172513629749	3.19266107317502	4.05872565834551	2.99255300231789	3.93773875451513	4.0034933429535	3.02323339435923	2.99694448472452	3.01289152944525	3.05377201624537	3.04427195860903	2.98609364012497	4.05459947320528	3.08783334860539	3.01320169727507	2.00958450732624	3.02428134879714	4.30096206702811	3.00834751845628	2.99334674299264	3.05593026749531	3.015530073853	3.906378163866
2	1664170	250914791	2.98355621273333	2.99756774661008	2.98289175092798	3.04775883549154	3.30845901416044	3.0524325312364	3.03013977584859	3.94097087025216	3.05127375802113	3.9820507924454	3.00284101761978	3.97163107929007	3.93108300640031	3.05822668846707	3.03162720809267	3.03414989372484	3.01135255781833	3.03439392334929	3.01821849039554	4.02689694570229	3.94515712341783	3.01634152134651	3.09118911530465	3.00858462913342	2.45172513629749	3.19266107317502	4.05872565834551	2.99255300231789	3.93773875451513	4.0034933429535	3.02323339435923	2.99694448472452	3.01289152944525	3.05377201624537	3.04427195860903	2.98609364012497	4.05459947320528	3.08783334860539	3.01320169727507	2.00958450732624	3.02428134879714	4.30096206702811	3.00834751845628	2.99334674299264	3.05593026749531	3.015530073853	3.906378163866
2	2209305	251459926	2.98355621273333	2.99756774661008	2.98289175092798	3.04775883549154	3.30845901416044	3.0524325312364	3.03013977584859	3.94097087025216	3.05127375802113	3.9820507924454	3.00284101761978	3.97163107929007	3.93108300640031	3.05822668846707	3.03162720809267	3.03414989372484	3.01135255781833	3.03439392334929	3.01821849039554	4.02689694570229	3.94515712341783	3.01634152134651	3.09118911530465	3.00858462913342	2.45172513629749	3.19266107317502	4.05872565834551	2.99255300231789	3.93773875451513	4.0034933429535	3.02323339435923	2.99694448472452	3.01289152944525	3.05377201624537	3.04427195860903	2.98609364012497	4.05459947320528	3.08783334860539	3.01320169727507	2.00958450732624	3.02428134879714	4.30096206702811	3.00834751845628	2.99334674299264	3.05593026749531	3.015530073853	3.906378163866
2	2735946	251986567	2.98355621273333	2.99756774661008	2.98289175092798	3.04775883549154	3.30845901416044	3.0524325312364	3.03013977584859	3.94097087025216	3.05127375802113	3.9820507924454	3.00284101761978	3.97163107929007	3.93108300640031	3.05822668846707	3.03162720809267	3.03414989372484	3.01135255781833	3.03439392334929	3.01821849039554	4.02689694570229	3.94515712341783	3.01634152134651	3.09118911530465	3.00858462913342	2.45172513629749	3.19266107317502	4.05872565834551	2.99255300231789	3.93773875451513	4.0034933429535	3.02323339435923	2.99694448472452	3.01289152944525	3.05377201624537	3.04427195860903	2.98609364012497	4.05459947320528	3.08783334860539	3.01320169727507	2.00958450732624	3.02428134879714	4.30096206702811	3.00834751845628	2.99334674299264	3.05593026749531	3.015530073853	3.906378163866
2	3272874	252523495	2.98355621273333	2.99756774661008	2.98289175092798	3.04775883549154	3.30845901416044	3.0524325312364	3.03013977584859	3.94097087025216	3.05127375802113	3.9820507924454	3.00284101761978	3.97163107929007	3.93108300640031	3.05822668846707	3.03162720809267	3.03414989372484	3.01135255781833	3.03439392334929	3.01821849039554	4.02689694570229	3.94515712341783	3.01634152134651	3.09118911530465	3.00858462913342	2.98389344600194	3.19266107317502	4.05872565834551	2.99255300231789	3.93773875451513	4.0034933429535	3.02323339435923	2.99694448472452	3.01289152944525	3.05377201624537	3.04427195860903	2.98609364012497	4.05459947320528	3.08783334860539	3.01320169727507	2.00958450732624	3.02428134879714	4.30096206702811	3.00834751845628	2.99334674299264	3.05593026749531	3.015530073853	3.906378163866
2	3880296	253130917	2.98355621273333	2.99756774661008	2.98289175092798	3.04775883549154	2.99562992614299	3.0524325312364	3.03013977584859	3.94097087025216	3.05127375802113	3.9820507924454	3.00284101761978	3.97163107929007	3.93108300640031	3.05822668846707	3.03162720809267	3.03414989372484	3.01135255781833	3.03439392334929	3.01821849039554	4.02689694570229	3.94515712341783	3.01634152134651	3.09118911530465	3.00858462913342	2.98389344600194	3.19266107317502	4.05872565834551	2.99255300231789	3.93773875451513	4.0034933429535	3.02323339435923	2.99694448472452	3.01289152944525	3.05377201624537	3.04427195860903	2.98609364012497	3.04060710100625	3.08783334860539	3.01320169727507	2.00958450732624	3.02428134879714	3.95001849199438	3.00834751845628	2.99334674299264	3.05593026749531	3.015530073853	3.906378163866
2	4425049	253675670	2.98355621273333	2.99756774661008	2.98289175092798	3.04775883549154	2.99562992614299	3.0524325312364	3.03013977584859	3.94097087025216	3.05127375802113	3.9820507924454	3.00284101761978	3.97163107929007	3.93108300640031	3.05822668846707	3.03162720809267	3.03414989372484	3.01135255781833	3.03439392334929	3.01821849039554	4.02689694570229	3.94515712341783	3.01634152134651	3.09118911530465	3.00858462913342	2.98389344600194	3.19266107317502	4.05872565834551	2.99255300231789	3.93773875451513	4.0034933429535	3.02323339435923	2.99694448472452	3.01289152944525	3.05377201624537	3.04427195860903	2.98609364012497	3.04060710100625	3.08783334860539	3.01320169727507	2.00958450732624	3.02428134879714	3.95001849199438	3.00834751845628	2.99334674299264	3.05593026749531	3.015530073853	3.906378163866
2	4959582	254210203	2.98355621273333	2.99756774661008	2.98289175092798	3.04775883549154	2.99562992614299	3.0524325312364	3.03013977584859	3.94097087025216	3.05127375802113	3.9820507924454	3.00284101761978	3.97163107929007	3.93108300640031	3.05822668846707	3.03162720809267	3.03414989372484	3.01135255781833	3.03439392334929	3.01821849039554	4.02689694570229	3.94515712341783	3.01634152134651	3.09118911530465	3.00858462913342	2.98389344600194	3.19266107317502	4.05872565834551	2.99255300231789	3.93773875451513	4.0034933429535	3.02323339435923	2.99694448472452	3.01289152944525	3.05377201624537	3.04427195860903	2.98609364012497	3.04060710100625	3.08783334860539	3.01320169727507	2.00958450732624	3.02428134879714	3.95001849199438	3.00834751845628	2.99334674299264	3.05593026749531	3.015530073853	3.906378163866
2	5590420	254841041	2.98355621273333	2.99756774661008	2.98289175092798	3.04775883549154	2.99562992614299	3.0524325312364	3.03013977584859	3.94097087025216	3.05127375802113	3.9820507924454	3.00284101761978	3.97163107929007	3.93108300640031	3.05822668846707	3.03162720809267	3.03414989372484	3.01135255781833	3.03439392334929	3.01821849039554	4.02689694570229	3.94515712341783	3.01634152134651	3.09118911530465	3.00858462913342	2.98389344600194	3.19266107317502	4.05872565834551	2.99255300231789	3.93773875451513	4.0034933429535	3.02323339435923	2.99694448472452	3.01289152944525	3.05377201624537	3.04427195860903	2.98609364012497	3.04060710100625	3.08783334860539	3.01320169727507	2.00958450732624	3.02428134879714	3.95001849199438	3.00834751845628	2.99334674299264	3.05593026749531	3.015530073853	3.906378163866
2	6135300	255385921	2.98355621273333	2.99756774661008	2.98289175092798	3.04775883549154	2.99562992614299	3.0524325312364	3.03013977584859	3.94097087025216	3.05127375802113	3.9820507924454	3.00284101761978	3.97163107929007	3.93108300640031	3.05822668846707	3.03162720809267	3.03414989372484	3.01135255781833	3.03439392334929	3.01821849039554	4.02689694570229	3.94515712341783	3.01634152134651	3.09118911530465	3.00858462913342	2.98389344600194	3.19266107317502	4.05872565834551	2.99255300231789	3.93773875451513	4.0034933429535	3.02323339435923	2.99694448472452	3.01289152944525	3.05377201624537	3.04427195860903	2.98609364012497	3.04060710100625	3.08783334860539	3.01320169727507	2.00958450732624	3.02428134879714	3.95001849199438	3.00834751845628	2.99334674299264	3.05593026749531	3.015530073853	3.906378163866
2	6662527	255913148	2.98355621273333	2.99756774661008	2.98289175092798	3.04775883549154	2.99562992614299	3.0524325312364	3.03013977584859	3.94097087025216	3.05127375802113	3.9820507924454	3.00284101761978	3.97163107929007	3.93108300640031	3.05822668846707	3.03162720809267	3.03414989372484	3.01135255781833	3.03439392334929	3.01821849039554	4.02689694570229	3.94515712341783	3.01634152134651	3.09118911530465	3.00858462913342	2.98389344600194	3.19266107317502	4.05872565834551	2.99255300231789	3.93773875451513	4.0034933429535	3.02323339435923	2.99694448472452	3.01289152944525	3.05377201624537	3.04427195860903	2.98609364012497	3.04060710100625	3.08783334860539	3.01320169727507	2.00958450732624	3.02428134879714	3.95001849199438	3.00834751845628	2.99334674299264	3.05593026749531	3.015530073853	3.906378163866
2	7180839	256431460	2.98355621273333	2.99756774661008	2.98289175092798	3.04775883549154	2.99562992614299	3.0524325312364	3.03013977584859	3.94097087025216	3.05127375802113	3.9820507924454	3.00284101761978	3.97163107929007	3.93108300640031	3.05822668846707	3.03162720809267	3.03414989372484	3.01135255781833	3.03439392334929	3.01821849039554	4.02689694570229	3.94515712341783	3.01634152134651	3.09118911530465	3.00858462913342	2.98389344600194	3.19266107317502	4.05872565834551	2.99255300231789	3.93773875451513	4.0034933429535	3.02323339435923	2.99694448472452	3.01289152944525	3.05377201624537	3.04427195860903	2.98609364012497	3.04060710100625	3.08783334860539	3.01320169727507	2.00958450732624	3.02428134879714	3.95001849199438	3.00834751845628	2.99334674299264	3.05593026749531	3.015530073853	3.906378163866
2	7704051	256954672	2.98355621273333	2.99756774661008	2.98289175092798	3.04775883549154	2.99562992614299	3.0524325312364	3.03013977584859	3.94097087025216	3.05127375802113	3.9820507924454	3.00284101761978	3.97163107929007	3.93108300640031	3.05822668846707	3.03162720809267	3.03414989372484	3.01135255781833	3.03439392334929	3.01821849039554	4.02689694570229	3.94515712341783	3.01634152134651	3.09118911530465	3.00858462913342	2.98389344600194	3.19266107317502	4.05872565834551	2.99255300231789	3.93773875451513	4.0034933429535	3.02323339435923	2.99694448472452	3.01289152944525	3.05377201624537	3.04427195860903	2.98609364012497	3.04060710100625	3.08783334860539	3.01320169727507	2.00958450732624	3.02428134879714	3.95001849199438	3.00834751845628	2.99334674299264	3.05593026749531	3.015530073853	3.906378163866
2	8227848	257478469	2.98355621273333	2.99756774661008	2.98289175092798	3.04775883549154	2.99562992614299	3.0524325312364	3.03013977584859	3.94097087025216	3.05127375802113	3.9820507924454	3.00284101761978	3.97163107929007	3.93108300640031	3.05822668846707	3.03162720809267	3.03414989372484	3.01135255781833	3.03439392334929	3.01821849039554	4.02689694570229	3.94515712341783	3.01634152134651	3.09118911530465	3.00858462913342	2.98389344600194	3.19266107317502	4.05872565834551	2.99255300231789	3.93773875451513	4.0034933429535	3.02323339435923	2.99694448472452	3.01289152944525	3.05377201624537	3.04427195860903	2.98609364012497	3.04060710100625	3.08783334860539	3.01320169727507	2.00958450732624	3.02428134879714	3.95001849199438	3.00834751845628	2.99334674299264	3.05593026749531	3.015530073853	3.906378163866
2	8753003	258003624	2.98355621273333	2.99756774661008	2.98289175092798	3.04775883549154	2.99562992614299	3.0524325312364	3.03013977584859	3.94097087025216	3.05127375802113	3.9820507924454	3.00284101761978	3.97163107929007	3.93108300640031	3.05822668846707	3.03162720809267	3.03414989372484	3.01135255781833	3.03439392334929	3.01821849039554	4.02689694570229	3.94515712341783	3.01634152134651	3.09118911530465	3.00858462913342	2.98389344600194	3.19266107317502	4.05872565834551	2.99255300231789	3.93773875451513	4.0034933429535	3.02323339435923	2.99694448472452	3.01289152944525	3.05377201624537	3.04427195860903	2.98609364012497	3.04060710100625	3.08783334860539	3.01320169727507	2.00958450732624	3.02428134879714	3.95001849199438	3.00834751845628	2.99334674299264	3.05593026749531	3.015530073853	3.906378163866
2	9296366	258546987	2.98355621273333	2.99756774661008	2.98289175092798	3.04775883549154	2.99562992614299	3.0524325312364	3.03013977584859	3.94097087025216	3.05127375802113	3.9820507924454	3.00284101761978	3.97163107929007	3.93108300640031	3.05822668846707	3.03162720809267	3.03414989372484	3.01135255781833	3.03439392334929	3.01821849039554	4.02689694570229	3.94515712341783	3.01634152134651	3.09118911530465	3.00858462913342	2.98389344600194	3.19266107317502	4.05872565834551	2.99255300231789	3.93773875451513	4.0034933429535	3.02323339435923	2.99694448472452	3.01289152944525	3.05377201624537	3.04427195860903	2.98609364012497	3.04060710100625	3.08783334860539	3.01320169727507	2.00958450732624	3.02428134879714	3.95001849199438	3.00834751845628	2.99334674299264	3.05593026749531	3.015530073853	3.906378163866
2	9850361	259100982	2.98355621273333	2.99756774661008	2.98289175092798	3.04775883549154	2.99562992614299	3.0524325312364	3.03013977584859	3.94097087025216	3.05127375802113	3.9820507924454	3.00284101761978	3.97163107929007	3.93108300640031	3.05822668846707	3.03162720809267	3.03414989372484	3.01135255781833	3.03439392334929	3.01821849039554	4.02689694570229	3.94515712341783	3.01634152134651	3.09118911530465	3.00858462913342	2.98389344600194	3.19266107317502	4.05872565834551	2.99255300231789	3.93773875451513	4.0034933429535	3.02323339435923	2.99694448472452	3.01289152944525	3.05377201624537	3.04427195860903	2.98609364012497	3.04060710100625	3.08783334860539	3.01320169727507	2.00958450732624	3.02428134879714	3.95001849199438	3.00834751845628	2.99334674299264	3.05593026749531	3.015530073853	3.906378163866
2	10407491	259658112	2.98355621273333	2.99756774661008	2.98289175092798	3.04775883549154	2.99562992614299	3.0524325312364	3.03013977584859	3.94097087025216	3.05127375802113	3.9820507924454	3.00284101761978	3.97163107929007	3.93108300640031	3.05822668846707	3.03162720809267	3.03414989372484	3.01135255781833	3.03439392334929	3.01821849039554	4.02689694570229	3.94515712341783	3.01634152134651	3.09118911530465	3.00858462913342	2.98389344600194	3.19266107317502	4.05872565834551	2.99255300231789	3.93773875451513	4.0034933429535	3.02323339435923	2.99694448472452	3.01289152944525	3.05377201624537	3.04427195860903	2.98609364012497	3.04060710100625	3.08783334860539	3.01320169727507	2.00958450732624	3.02428134879714	3.95001849199438	3.00834751845628	2.99334674299264	3.05593026749531	3.015530073853	3.906378163866
2	10958816	260209437	2.98355621273333	2.99756774661008	2.98289175092798	3.04775883549154	2.99562992614299	3.0524325312364	3.03013977584859	3.94097087025216	3.05127375802113	3.9820507924454	3.00284101761978	3.97163107929007	3.93108300640031	3.05822668846707	3.03162720809267	3.03414989372484	3.01135255781833	3.03439392334929	3.01821849039554	4.02689694570229	3.94515712341783	3.01634152134651	3.09118911530465	3.00858462913342	2.98389344600194	3.19266107317502	4.05872565834551	2.99255300231789	3.93773875451513	4.0034933429535	3.02323339435923	2.99694448472452	3.01289152944525	3.05377201624537	3.04427195860903	2.98609364012497	3.04060710100625	3.08783334860539	3.01320169727507	2.00958450732624	3.02428134879714	3.95001849199438	3.00834751845628	2.99334674299264	3.05593026749531	3.015530073853	3.906378163866
2	11510926	260761547	2.98355621273333	2.99756774661008	2.98289175092798	3.04775883549154	2.99562992614299	3.0524325312364	3.03013977584859	3.94097087025216	3.05127375802113	3.9820507924454	3.00284101761978	3.97163107929007	3.93108300640031	3.05822668846707	3.03162720809267	3.03414989372484	3.01135255781833	3.03439392334929	3.01821849039554	4.02689694570229	3.94515712341783	3.01634152134651	3.09118911530465	3.00858462913342	2.98389344600194	3.19266107317502	4.05872565834551	2.99255300231789	3.93773875451513	4.0034933429535	3.02323339435923	2.99694448472452	3.01289152944525	3.05377201624537	3.04427195860903	2.98609364012497	3.04060710100625	3.08783334860539	3.01320169727507	2.00958450732624	3.02428134879714	3.95001849199438	3.00834751845628	2.99334674299264	3.05593026749531	3.015530073853	3.906378163866
2	12057328	261307949	2.98355621273333	2.99756774661008	2.98289175092798	3.04775883549154	2.99562992614299	3.0524325312364	3.03013977584859	3.94097087025216	3.05127375802113	3.9820507924454	3.00284101761978	3.97163107929007	3.93108300640031	3.05822668846707	3.03162720809267	3.03414989372484	3.01135255781833	3.03439392334929	3.01821849039554	4.02689694570229	3.94515712341783	3.01634152134651	3.09118911530465	3.00858462913342	2.98389344600194	3.19266107317502	4.05872565834551	2.99255300231789	3.93773875451513	4.0034933429535	3.02323339435923	2.99694448472452	3.01289152944525	3.05377201624537	3.04427195860903	2.98609364012497	3.04060710100625	3.08783334860539	3.01320169727507	2.00958450732624	3.02428134879714	3.95001849199438	3.00834751845628	2.99334674299264	3.05593026749531	3.015530073853	3.906378163866
2	12580925	261831546	2.98355621273333	2.99756774661008	2.98289175092798	3.04775883549154	2.99562992614299	3.0524325312364	3.03013977584859	3.94097087025216	3.05127375802113	3.9820507924454	3.00284101761978	3.97163107929007	3.93108300640031	3.05822668846707	3.03162720809267	3.03414989372484	3.01135255781833	3.03439392334929	3.01821849039554	4.02689694570229	3.94515712341783	3.01634152134651	3.09118911530465	3.00858462913342	2.98389344600194	3.19266107317502	4.05872565834551	2.99255300231789	3.93773875451513	4.0034933429535	3.02323339435923	2.99694448472452	3.01289152944525	3.05377201624537	3.04427195860903	2.98609364012497	3.04060710100625	3.08783334860539	3.01320169727507	2.00958450732624	3.02428134879714	3.95001849199438	3.00834751845628	2.99334674299264	3.05593026749531	3.015530073853	3.906378163866
2	13118270	262368891	2.98355621273333	2.99756774661008	2.98289175092798	3.04775883549154	2.99562992614299	3.0524325312364	3.03013977584859	3.94097087025216	3.05127375802113	3.9820507924454	3.00284101761978	3.97163107929007	3.93108300640031	3.05822668846707	3.03162720809267	3.03414989372484	3.01135255781833	3.03439392334929	3.01821849039554	4.02689694570229	3.94515712341783	3.01634152134651	3.09118911530465	3.00858462913342	2.98389344600194	3.19266107317502	4.05872565834551	2.99255300231789	3.93773875451513	4.0034933429535	3.02323339435923	2.99694448472452	3.01289152944525	3.05377201624537	3.04427195860903	2.98609364012497	3.04060710100625	3.08783334860539	3.01320169727507	2.00958450732624	3.02428134879714	3.95001849199438	3.00834751845628	2.99334674299264	3.05593026749531	3.015530073853	3.906378163866
2	13666229	262916850	2.98355621273333	2.99756774661008	2.98289175092798	3.04775883549154	2.99562992614299	3.0524325312364	3.03013977584859	3.94097087025216	3.05127375802113	3.9820507924454	3.00284101761978	3.97163107929007	3.93108300640031	3.05822668846707	3.03162720809267	3.03414989372484	3.01135255781833	3.03439392334929	3.01821849039554	4.02689694570229	3.94515712341783	3.01634152134651	3.09118911530465	3.00858462913342	2.98389344600194	3.19266107317502	4.05872565834551	2.99255300231789	3.93773875451513	4.0034933429535	3.02323339435923	2.99694448472452	3.01289152944525	3.05377201624537	3.04427195860903	2.98609364012497	3.04060710100625	3.08783334860539	3.01320169727507	2.00958450732624	3.02428134879714	3.95001849199438	3.00834751845628	2.99334674299264	3.05593026749531	3.015530073853	3.906378163866
2	14216122	263466743	2.98355621273333	2.99756774661008	2.98289175092798	3.04775883549154	2.99562992614299	3.0524325312364	3.03013977584859	3.94097087025216	3.05127375802113	3.9820507924454	3.00284101761978	3.97163107929007	3.93108300640031	3.05822668846707	3.03162720809267	3.03414989372484	3.01135255781833	3.03439392334929	3.01821849039554	4.02689694570229	3.94515712341783	3.01634152134651	3.09118911530465	3.00858462913342	2.98389344600194	3.19266107317502	4.05872565834551	2.99255300231789	3.93773875451513	4.0034933429535	3.02323339435923	2.99694448472452	3.01289152944525	3.05377201624537	3.04427195860903	2.98609364012497	3.04060710100625	3.08783334860539	3.01320169727507	2.00958450732624	3.02428134879714	3.95001849199438	3.00834751845628	2.99334674299264	3.05593026749531	3.015530073853	3.906378163866
2	14759596	264010217	2.98355621273333	2.99756774661008	2.98289175092798	3.04775883549154	2.99562992614299	3.0524325312364	3.03013977584859	3.94097087025216	3.05127375802113	3.9820507924454	3.00284101761978	3.97163107929007	3.93108300640031	3.05822668846707	3.03162720809267	3.03414989372484	3.01135255781833	3.03439392334929	3.01821849039554	4.02689694570229	3.94515712341783	3.01634152134651	3.09118911530465	3.00858462913342	2.98389344600194	3.19266107317502	4.05872565834551	2.99255300231789	3.93773875451513	4.0034933429535	3.02323339435923	2.99694448472452	3.01289152944525	3.05377201624537	3.04427195860903	2.98609364012497	3.04060710100625	3.08783334860539	3.01320169727507	2.00958450732624	3.02428134879714	3.95001849199438	3.00834751845628	2.99334674299264	3.05593026749531	3.015530073853	3.906378163866
2	15293722	264544343	2.98355621273333	2.99756774661008	2.98289175092798	3.04775883549154	2.99562992614299	3.0524325312364	3.03013977584859	3.94097087025216	3.05127375802113	3.9820507924454	3.00284101761978	3.97163107929007	3.93108300640031	3.05822668846707	3.03162720809267	3.03414989372484	3.01135255781833	3.03439392334929	3.01821849039554	4.02689694570229	3.94515712341783	3.01634152134651	3.09118911530465	3.00858462913342	2.98389344600194	3.19266107317502	4.05872565834551	2.99255300231789	3.93773875451513	4.0034933429535	3.02323339435923	2.99694448472452	3.01289152944525	3.05377201624537	3.04427195860903	2.98609364012497	3.04060710100625	3.08783334860539	3.01320169727507	2.00958450732624	3.02428134879714	3.95001849199438	3.00834751845628	2.99334674299264	3.05593026749531	3.015530073853	3.906378163866
2	15834108	265084729	2.98355621273333	2.99756774661008	2.98289175092798	3.04775883549154	2.99562992614299	3.0524325312364	3.03013977584859	3.94097087025216	3.05127375802113	3.9820507924454	3.00284101761978	3.97163107929007	3.93108300640031	3.05822668846707	3.03162720809267	3.03414989372484	3.01135255781833	3.03439392334929	3.01821849039554	4.02689694570229	3.94515712341783	3.01634152134651	3.09118911530465	3.00858462913342	2.98389344600194	3.19266107317502	4.05872565834551	2.99255300231789	3.93773875451513	4.0034933429535	3.02323339435923	2.99694448472452	3.01289152944525	3.05377201624537	3.04427195860903	2.98609364012497	3.04060710100625	3.08783334860539	3.01320169727507	2.00958450732624	3.02428134879714	3.95001849199438	3.00834751845628	2.99334674299264	3.05593026749531	3.015530073853	3.906378163866
2	16429499	265680120	2.98355621273333	2.99756774661008	2.98289175092798	3.04775883549154	2.99562992614299	3.0524325312364	3.03013977584859	3.94097087025216	3.05127375802113	3.9820507924454	3.00284101761978	3.97163107929007	3.93108300640031	3.05822668846707	3.03162720809267	3.03414989372484	3.01135255781833	3.03439392334929	3.01821849039554	4.02689694570229	3.94515712341783	3.01634152134651	3.09118911530465	3.00858462913342	2.98389344600194	3.19266107317502	4.05872565834551	2.99255300231789	3.93773875451513	4.0034933429535	3.02323339435923	2.99694448472452	3.01289152944525	3.05377201624537	3.04427195860903	2.98609364012497	3.04060710100625	3.08783334860539	3.01320169727507	2.00958450732624	3.02428134879714	3.95001849199438	3.00834751845628	2.99334674299264	3.05593026749531	3.015530073853	3.906378163866
2	16951063	266201684	2.98355621273333	2.99756774661008	2.98289175092798	3.04775883549154	2.99562992614299	3.0524325312364	3.03013977584859	3.94097087025216	3.05127375802113	3.9820507924454	3.00284101761978	3.97163107929007	3.93108300640031	3.05822668846707	3.03162720809267	3.03414989372484	3.01135255781833	3.03439392334929	3.01821849039554	4.02689694570229	3.94515712341783	3.01634152134651	3.09118911530465	3.00858462913342	2.98389344600194	3.19266107317502	4.05872565834551	2.99255300231789	3.93773875451513	4.0034933429535	3.02323339435923	2.99694448472452	3.01289152944525	3.05377201624537	3.04427195860903	2.98609364012497	3.04060710100625	3.08783334860539	3.01320169727507	2.00958450732624	3.02428134879714	3.95001849199438	3.00834751845628	2.99334674299264	3.05593026749531	3.015530073853	3.906378163866
2	17486052	266736673	2.98355621273333	2.99756774661008	2.98289175092798	3.04775883549154	2.99562992614299	3.0524325312364	3.03013977584859	3.94097087025216	3.05127375802113	3.9820507924454	3.00284101761978	3.97163107929007	3.93108300640031	3.05822668846707	3.03162720809267	3.03414989372484	3.01135255781833	3.03439392334929	3.01821849039554	4.02689694570229	3.94515712341783	3.01634152134651	3.09118911530465	3.00858462913342	2.98389344600194	3.19266107317502	4.05872565834551	2.99255300231789	3.93773875451513	4.0034933429535	3.02323339435923	2.99694448472452	3.01289152944525	3.05377201624537	3.04427195860903	2.98609364012497	3.04060710100625	3.08783334860539	3.01320169727507	2.00958450732624	3.02428134879714	3.95001849199438	3.00834751845628	2.99334674299264	3.05593026749531	3.015530073853	3.906378163866
2	18022328	267272949	2.98355621273333	2.99756774661008	2.98289175092798	3.04775883549154	2.99562992614299	3.0524325312364	3.03013977584859	3.94097087025216	3.05127375802113	3.9820507924454	3.00284101761978	3.97163107929007	3.93108300640031	3.05822668846707	3.03162720809267	3.03414989372484	3.01135255781833	3.03439392334929	3.01821849039554	4.02689694570229	3.94515712341783	3.01634152134651	3.09118911530465	3.00858462913342	2.98389344600194	3.19266107317502	4.05872565834551	2.99255300231789	3.93773875451513	4.0034933429535	3.02323339435923	2.99694448472452	3.01289152944525	3.05377201624537	3.04427195860903	2.98609364012497	3.04060710100625	3.08783334860539	3.01320169727507	2.00958450732624	3.02428134879714	3.95001849199438	3.00834751845628	2.99334674299264	3.05593026749531	3.015530073853	3.906378163866
2	18575989	267826610	2.98355621273333	2.99756774661008	2.98289175092798	3.04775883549154	2.99562992614299	3.0524325312364	3.03013977584859	3.94097087025216	3.05127375802113	3.9820507924454	3.00284101761978	3.97163107929007	3.93108300640031	3.05822668846707	3.03162720809267	3.03414989372484	3.01135255781833	3.03439392334929	3.01821849039554	4.02689694570229	3.94515712341783	3.01634152134651	3.09118911530465	3.00858462913342	2.98389344600194	3.19266107317502	4.05872565834551	2.99255300231789	3.93773875451513	4.0034933429535	3.02323339435923	2.99694448472452	3.01289152944525	3.05377201624537	3.04427195860903	2.98609364012497	3.04060710100625	3.08783334860539	3.01320169727507	2.00958450732624	3.02428134879714	3.95001849199438	3.00834751845628	2.99334674299264	3.05593026749531	3.015530073853	3.906378163866
2	19106725	268357346	2.98355621273333	2.99756774661008	2.98289175092798	3.04775883549154	2.99562992614299	3.0524325312364	3.03013977584859	3.94097087025216	3.05127375802113	3.9820507924454	3.00284101761978	3.97163107929007	3.93108300640031	3.05822668846707	3.03162720809267	3.03414989372484	3.01135255781833	3.03439392334929	3.01821849039554	4.02689694570229	3.94515712341783	3.01634152134651	3.09118911530465	3.00858462913342	2.98389344600194	3.19266107317502	4.05872565834551	2.99255300231789	3.93773875451513	4.0034933429535	3.02323339435923	2.99694448472452	3.01289152944525	3.05377201624537	3.04427195860903	2.98609364012497	3.04060710100625	3.08783334860539	3.01320169727507	2.00958450732624	3.02428134879714	3.95001849199438	3.00834751845628	2.99334674299264	3.05593026749531	3.015530073853	3.906378163866
2	19688689	268939310	2.98355621273333	2.99756774661008	2.98289175092798	3.04775883549154	2.99562992614299	3.0524325312364	3.03013977584859	3.94097087025216	3.05127375802113	3.9820507924454	3.00284101761978	3.97163107929007	3.93108300640031	3.05822668846707	3.03162720809267	3.03414989372484	3.01135255781833	3.03439392334929	3.01821849039554	4.02689694570229	3.94515712341783	3.01634152134651	3.09118911530465	3.00858462913342	2.98389344600194	3.19266107317502	4.05872565834551	2.99255300231789	3.93773875451513	4.0034933429535	3.02323339435923	2.99694448472452	3.01289152944525	3.05377201624537	3.04427195860903	2.98609364012497	3.04060710100625	3.08783334860539	3.01320169727507	2.00958450732624	3.02428134879714	3.95001849199438	3.00834751845628	2.99334674299264	3.05593026749531	3.015530073853	3.906378163866
2	20218467	269469088	2.98355621273333	2.99756774661008	2.98289175092798	3.04775883549154	2.99562992614299	3.0524325312364	3.03013977584859	3.94097087025216	3.05127375802113	3.9820507924454	3.00284101761978	3.97163107929007	3.93108300640031	3.05822668846707	3.03162720809267	3.03414989372484	3.01135255781833	3.03439392334929	3.01821849039554	4.02689694570229	3.94515712341783	3.01634152134651	3.09118911530465	3.00858462913342	2.98389344600194	3.19266107317502	4.05872565834551	2.99255300231789	3.93773875451513	4.0034933429535	3.02323339435923	2.99694448472452	3.01289152944525	3.05377201624537	3.04427195860903	2.98609364012497	3.04060710100625	3.08783334860539	3.01320169727507	2.00958450732624	3.02428134879714	3.95001849199438	3.00834751845628	2.99334674299264	3.05593026749531	3.015530073853	3.906378163866
2	20763059	270013680	2.98355621273333	2.99756774661008	2.98289175092798	3.04775883549154	2.99562992614299	3.0524325312364	3.03013977584859	3.94097087025216	3.05127375802113	3.9820507924454	3.00284101761978	3.97163107929007	3.93108300640031	3.05822668846707	3.03162720809267	3.03414989372484	3.01135255781833	3.03439392334929	3.01821849039554	4.02689694570229	3.94515712341783	3.01634152134651	3.09118911530465	3.00858462913342	2.98389344600194	3.19266107317502	4.05872565834551	2.99255300231789	3.93773875451513	4.0034933429535	3.02323339435923	2.99694448472452	3.01289152944525	3.05377201624537	3.04427195860903	2.98609364012497	3.04060710100625	3.08783334860539	3.01320169727507	2.00958450732624	3.02428134879714	3.95001849199438	3.00834751845628	2.99334674299264	3.05593026749531	3.015530073853	3.906378163866
2	21321154	270571775	2.98355621273333	2.99756774661008	2.98289175092798	3.04775883549154	2.99562992614299	3.0524325312364	3.03013977584859	3.94097087025216	3.05127375802113	3.9820507924454	3.00284101761978	3.97163107929007	3.93108300640031	3.05822668846707	3.03162720809267	3.03414989372484	3.01135255781833	3.03439392334929	3.01821849039554	4.02689694570229	3.94515712341783	3.01634152134651	3.09118911530465	3.00858462913342	2.98389344600194	3.19266107317502	4.05872565834551	2.99255300231789	3.93773875451513	4.0034933429535	3.02323339435923	2.99694448472452	3.01289152944525	3.05377201624537	3.04427195860903	2.98609364012497	3.04060710100625	3.08783334860539	3.01320169727507	2.00958450732624	3.02428134879714	3.95001849199438	3.00834751845628	2.99334674299264	3.05593026749531	3.015530073853	3.906378163866
2	21860775	271111396	2.98355621273333	2.99756774661008	2.98289175092798	3.04775883549154	2.99562992614299	3.0524325312364	3.03013977584859	3.94097087025216	3.05127375802113	3.9820507924454	3.00284101761978	3.97163107929007	3.93108300640031	3.05822668846707	3.03162720809267	3.03414989372484	3.01135255781833	3.03439392334929	3.01821849039554	4.02689694570229	3.94515712341783	3.01634152134651	3.09118911530465	3.00858462913342	2.98389344600194	3.19266107317502	4.05872565834551	2.99255300231789	3.93773875451513	4.0034933429535	3.02323339435923	2.99694448472452	3.01289152944525	3.05377201624537	3.04427195860903	2.98609364012497	3.04060710100625	3.08783334860539	3.01320169727507	2.00958450732624	3.02428134879714	3.95001849199438	3.00834751845628	2.99334674299264	3.05593026749531	3.015530073853	3.906378163866
2	22386138	271636759	2.98355621273333	2.99756774661008	2.98289175092798	3.04775883549154	2.99562992614299	3.0524325312364	3.03013977584859	3.94097087025216	3.05127375802113	3.9820507924454	3.00284101761978	3.97163107929007	3.93108300640031	3.05822668846707	3.03162720809267	3.03414989372484	3.01135255781833	3.03439392334929	3.01821849039554	4.02689694570229	3.94515712341783	3.01634152134651	3.09118911530465	3.00858462913342	2.98389344600194	3.19266107317502	4.05872565834551	2.99255300231789	3.93773875451513	4.0034933429535	3.02323339435923	2.99694448472452	3.01289152944525	3.05377201624537	3.04427195860903	2.98609364012497	3.04060710100625	3.08783334860539	3.01320169727507	2.00958450732624	3.02428134879714	3.95001849199438	3.00834751845628	2.99334674299264	3.05593026749531	3.015530073853	3.906378163866
2	22914297	272164918	2.98355621273333	2.99756774661008	2.98289175092798	3.04775883549154	2.99562992614299	3.0524325312364	3.03013977584859	3.94097087025216	3.05127375802113	3.9820507924454	3.00284101761978	3.97163107929007	3.93108300640031	3.05822668846707	3.03162720809267	3.03414989372484	3.01135255781833	3.03439392334929	3.01821849039554	4.02689694570229	3.94515712341783	3.01634152134651	3.09118911530465	3.00858462913342	2.98389344600194	3.19266107317502	4.05872565834551	2.99255300231789	3.93773875451513	4.0034933429535	3.02323339435923	2.99694448472452	3.01289152944525	3.05377201624537	3.04427195860903	2.98609364012497	3.04060710100625	3.08783334860539	3.01320169727507	2.00958450732624	3.02428134879714	3.95001849199438	3.00834751845628	2.99334674299264	3.05593026749531	3.015530073853	3.906378163866
2	23444646	272695267	2.98355621273333	2.99756774661008	2.98289175092798	3.04775883549154	2.99562992614299	3.0524325312364	3.03013977584859	3.94097087025216	3.05127375802113	3.9820507924454	3.00284101761978	3.97163107929007	3.93108300640031	3.05822668846707	3.03162720809267	3.03414989372484	3.01135255781833	3.03439392334929	3.01821849039554	4.02689694570229	3.94515712341783	3.01634152134651	3.09118911530465	3.00858462913342	2.98389344600194	3.19266107317502	4.05872565834551	2.99255300231789	3.93773875451513	4.0034933429535	3.02323339435923	2.99694448472452	3.01289152944525	3.05377201624537	3.04427195860903	2.98609364012497	3.04060710100625	3.08783334860539	3.01320169727507	2.00958450732624	3.02428134879714	3.95001849199438	3.00834751845628	2.99334674299264	3.05593026749531	3.015530073853	3.906378163866
2	23975938	273226559	2.98355621273333	2.99756774661008	2.98289175092798	3.04775883549154	2.99562992614299	3.0524325312364	3.03013977584859	3.94097087025216	3.05127375802113	3.9820507924454	3.00284101761978	3.97163107929007	3.93108300640031	3.05822668846707	3.03162720809267	3.03414989372484	3.01135255781833	3.03439392334929	3.01821849039554	4.02689694570229	3.94515712341783	3.01634152134651	3.09118911530465	3.00858462913342	2.98389344600194	3.19266107317502	4.05872565834551	2.99255300231789	3.93773875451513	4.0034933429535	3.02323339435923	2.99694448472452	3.01289152944525	3.05377201624537	3.04427195860903	2.98609364012497	3.04060710100625	3.08783334860539	3.01320169727507	2.00958450732624	3.02428134879714	3.95001849199438	3.00834751845628	2.99334674299264	3.05593026749531	3.015530073853	3.906378163866
2	24557494	273808115	2.98355621273333	2.99756774661008	2.98289175092798	3.04775883549154	2.99562992614299	3.0524325312364	3.03013977584859	3.94097087025216	3.05127375802113	3.9820507924454	3.00284101761978	3.97163107929007	3.93108300640031	3.05822668846707	3.03162720809267	3.03414989372484	3.01135255781833	3.03439392334929	3.01821849039554	4.02689694570229	3.94515712341783	3.01634152134651	3.09118911530465	3.00858462913342	2.98389344600194	3.19266107317502	4.05872565834551	2.99255300231789	3.93773875451513	4.0034933429535	3.02323339435923	2.99694448472452	3.01289152944525	3.05377201624537	3.04427195860903	2.98609364012497	3.04060710100625	3.08783334860539	3.01320169727507	2.00958450732624	3.02428134879714	3.95001849199438	3.00834751845628	2.99334674299264	3.05593026749531	3.015530073853	3.906378163866
2	25122569	274373190	2.98355621273333	2.99756774661008	2.98289175092798	3.04775883549154	2.99562992614299	3.0524325312364	3.03013977584859	3.94097087025216	3.05127375802113	3.9820507924454	3.00284101761978	3.97163107929007	3.93108300640031	3.05822668846707	3.03162720809267	3.03414989372484	3.01135255781833	3.03439392334929	3.01821849039554	4.02689694570229	3.94515712341783	3.01634152134651	3.09118911530465	3.00858462913342	2.98389344600194	3.19266107317502	4.05872565834551	2.99255300231789	3.93773875451513	4.0034933429535	3.02323339435923	2.99694448472452	3.01289152944525	3.05377201624537	3.04427195860903	2.98609364012497	3.04060710100625	3.08783334860539	3.01320169727507	2.00958450732624	3.02428134879714	3.95001849199438	3.00834751845628	2.99334674299264	3.05593026749531	3.015530073853	3.906378163866
2	25690641	274941262	2.98355621273333	2.99756774661008	2.98289175092798	3.04775883549154	2.99562992614299	3.0524325312364	3.03013977584859	3.94097087025216	3.05127375802113	3.9820507924454	3.00284101761978	3.97163107929007	3.93108300640031	3.05822668846707	3.03162720809267	3.03414989372484	3.01135255781833	3.03439392334929	3.01821849039554	4.02689694570229	3.94515712341783	3.01634152134651	3.09118911530465	3.00858462913342	2.98389344600194	3.19266107317502	4.05872565834551	2.99255300231789	3.93773875451513	4.0034933429535	3.02323339435923	2.99694448472452	3.01289152944525	3.05377201624537	3.04427195860903	2.98609364012497	3.04060710100625	3.08783334860539	3.01320169727507	2.00958450732624	3.02428134879714	3.95001849199438	3.00834751845628	2.99334674299264	3.05593026749531	3.015530073853	3.906378163866
2	26276327	275526948	2.98355621273333	2.99756774661008	2.98289175092798	3.04775883549154	2.99562992614299	3.0524325312364	3.03013977584859	3.94097087025216	3.05127375802113	3.9820507924454	3.00284101761978	3.97163107929007	3.93108300640031	3.05822668846707	3.03162720809267	3.03414989372484	3.01135255781833	3.03439392334929	3.01821849039554	4.02689694570229	3.94515712341783	3.01634152134651	3.09118911530465	3.00858462913342	2.98389344600194	3.19266107317502	4.05872565834551	2.99255300231789	3.93773875451513	4.0034933429535	3.02323339435923	2.99694448472452	3.01289152944525	3.05377201624537	3.04427195860903	2.98609364012497	3.04060710100625	3.08783334860539	3.01320169727507	2.00958450732624	3.02428134879714	3.95001849199438	3.00834751845628	2.99334674299264	3.05593026749531	3.015530073853	3.906378163866
2	26828038	276078659	2.98355621273333	2.99756774661008	2.98289175092798	3.04775883549154	2.99562992614299	3.0524325312364	3.03013977584859	3.94097087025216	3.05127375802113	3.9820507924454	3.00284101761978	3.97163107929007	3.93108300640031	3.05822668846707	3.03162720809267	3.03414989372484	3.01135255781833	3.03439392334929	3.01821849039554	4.02689694570229	3.94515712341783	3.01634152134651	3.09118911530465	3.00858462913342	2.98389344600194	3.19266107317502	4.05872565834551	2.99255300231789	3.93773875451513	4.0034933429535	3.02323339435923	2.99694448472452	3.01289152944525	3.05377201624537	3.04427195860903	2.98609364012497	3.04060710100625	3.08783334860539	3.01320169727507	2.00958450732624	3.02428134879714	3.95001849199438	3.00834751845628	2.99334674299264	3.05593026749531	3.015530073853	3.906378163866
2	27376652	276627273	2.98355621273333	2.99756774661008	2.98289175092798	3.04775883549154	2.99562992614299	3.0524325312364	3.03013977584859	3.94097087025216	3.05127375802113	3.9820507924454	3.00284101761978	3.97163107929007	3.93108300640031	3.05822668846707	3.03162720809267	3.03414989372484	3.01135255781833	3.03439392334929	3.01821849039554	4.02689694570229	3.94515712341783	3.01634152134651	3.09118911530465	3.00858462913342	2.98389344600194	3.19266107317502	4.05872565834551	2.99255300231789	3.93773875451513	4.0034933429535	3.02323339435923	2.99694448472452	3.01289152944525	3.05377201624537	3.04427195860903	2.98609364012497	3.04060710100625	3.08783334860539	3.01320169727507	2.00958450732624	3.02428134879714	3.95001849199438	3.00834751845628	2.99334674299264	3.05593026749531	3.015530073853	3.906378163866
2	27955504	277206125	2.98355621273333	2.99756774661008	2.98289175092798	3.04775883549154	2.99562992614299	3.0524325312364	3.03013977584859	3.94097087025216	3.05127375802113	3.9820507924454	3.00284101761978	3.97163107929007	3.93108300640031	3.05822668846707	3.03162720809267	3.03414989372484	3.01135255781833	3.03439392334929	3.01821849039554	4.02689694570229	3.94515712341783	3.01634152134651	3.09118911530465	3.00858462913342	2.98389344600194	3.19266107317502	4.05872565834551	2.99255300231789	3.93773875451513	4.0034933429535	3.02323339435923	2.99694448472452	3.01289152944525	3.05377201624537	3.04427195860903	2.98609364012497	3.04060710100625	3.08783334860539	3.01320169727507	2.00958450732624	3.02428134879714	3.95001849199438	3.00834751845628	2.99334674299264	3.05593026749531	3.015530073853	3.906378163866
2	28500494	277751115	2.98355621273333	2.99756774661008	2.98289175092798	3.04775883549154	2.99562992614299	3.0524325312364	3.03013977584859	3.94097087025216	3.05127375802113	3.9820507924454	3.00284101761978	3.97163107929007	3.93108300640031	3.05822668846707	3.03162720809267	3.03414989372484	3.01135255781833	3.03439392334929	3.01821849039554	4.02689694570229	3.94515712341783	3.01634152134651	3.09118911530465	3.00858462913342	2.98389344600194	3.19266107317502	4.05872565834551	2.99255300231789	3.93773875451513	4.0034933429535	3.02323339435923	2.99694448472452	3.01289152944525	3.05377201624537	3.04427195860903	2.98609364012497	3.04060710100625	3.08783334860539	3.01320169727507	2.00958450732624	3.02428134879714	3.95001849199438	3.00834751845628	2.99334674299264	3.05593026749531	3.015530073853	3.906378163866
2	29042087	278292708	2.98355621273333	2.99756774661008	2.98289175092798	3.04775883549154	2.99562992614299	3.0524325312364	3.03013977584859	3.94097087025216	3.05127375802113	3.9820507924454	3.00284101761978	3.97163107929007	3.93108300640031	3.05822668846707	3.03162720809267	3.03414989372484	3.01135255781833	3.03439392334929	3.01821849039554	4.02689694570229	3.94515712341783	3.01634152134651	3.09118911530465	3.00858462913342	2.98389344600194	3.19266107317502	4.05872565834551	2.99255300231789	3.93773875451513	4.0034933429535	3.02323339435923	2.99694448472452	3.01289152944525	3.05377201624537	3.04427195860903	2.98609364012497	3.04060710100625	3.08783334860539	3.01320169727507	2.00958450732624	3.02428134879714	3.95001849199438	3.00834751845628	2.99334674299264	3.05593026749531	3.015530073853	3.906378163866
2	29581749	278832370	2.98355621273333	2.99756774661008	2.98289175092798	3.04775883549154	2.99562992614299	3.0524325312364	3.03013977584859	3.94097087025216	3.05127375802113	3.9820507924454	3.00284101761978	3.97163107929007	3.93108300640031	3.05822668846707	3.03162720809267	3.03414989372484	3.01135255781833	3.03439392334929	3.01821849039554	4.02689694570229	3.94515712341783	3.01634152134651	3.09118911530465	3.00858462913342	2.98389344600194	3.19266107317502	4.05872565834551	2.99255300231789	3.93773875451513	4.0034933429535	3.02323339435923	2.99694448472452	3.01289152944525	3.05377201624537	3.04427195860903	2.98609364012497	3.04060710100625	3.08783334860539	3.01320169727507	2.00958450732624	3.02428134879714	3.95001849199438	3.00834751845628	2.99334674299264	3.05593026749531	3.015530073853	3.906378163866
2	30106496	279357117	2.98355621273333	2.99756774661008	2.98289175092798	3.04775883549154	2.99562992614299	3.0524325312364	3.03013977584859	3.94097087025216	3.05127375802113	3.9820507924454	3.00284101761978	3.97163107929007	3.93108300640031	3.05822668846707	3.03162720809267	3.03414989372484	3.01135255781833	3.03439392334929	3.01821849039554	4.02689694570229	3.94515712341783	3.01634152134651	3.09118911530465	3.00858462913342	2.98389344600194	3.19266107317502	4.05872565834551	2.99255300231789	3.93773875451513	4.0034933429535	3.02323339435923	2.99694448472452	3.01289152944525	3.05377201624537	3.04427195860903	2.98609364012497	3.04060710100625	3.08783334860539	3.01320169727507	2.00958450732624	3.02428134879714	3.95001849199438	3.00834751845628	2.99334674299264	3.05593026749531	3.015530073853	3.906378163866
2	30642447	279893068	2.98355621273333	2.99756774661008	2.98289175092798	3.04775883549154	2.99562992614299	3.0524325312364	3.03013977584859	3.94097087025216	3.05127375802113	3.9820507924454	3.00284101761978	3.97163107929007	3.93108300640031	3.05822668846707	3.03162720809267	3.03414989372484	3.01135255781833	3.03439392334929	3.01821849039554	4.02689694570229	3.94515712341783	3.01634152134651	3.09118911530465	3.00858462913342	2.98389344600194	3.19266107317502	4.05872565834551	2.99255300231789	3.93773875451513	4.0034933429535	3.02323339435923	2.99694448472452	3.01289152944525	3.05377201624537	3.04427195860903	2.98609364012497	3.04060710100625	3.08783334860539	3.01320169727507	2.00958450732624	3.02428134879714	3.95001849199438	3.00834751845628	2.99334674299264	3.05593026749531	3.015530073853	3.906378163866
2	31190263	280440884	2.98355621273333	2.99756774661008	2.98289175092798	3.04775883549154	2.99562992614299	3.0524325312364	3.03013977584859	3.94097087025216	3.05127375802113	3.9820507924454	3.00284101761978	3.97163107929007	3.93108300640031	3.05822668846707	3.03162720809267	3.03414989372484	3.01135255781833	3.03439392334929	3.01821849039554	4.02689694570229	3.94515712341783	3.01634152134651	3.09118911530465	3.00858462913342	2.98389344600194	3.19266107317502	4.05872565834551	2.99255300231789	3.93773875451513	4.0034933429535	3.02323339435923	2.99694448472452	3.01289152944525	3.05377201624537	3.04427195860903	2.98609364012497	3.04060710100625	3.08783334860539	3.01320169727507	2.00958450732624	3.02428134879714	3.95001849199438	3.00834751845628	2.99334674299264	3.05593026749531	3.015530073853	3.906378163866
2	31725608	280976229	2.98355621273333	2.99756774661008	2.98289175092798	3.04775883549154	2.99562992614299	3.0524325312364	3.03013977584859	3.94097087025216	3.05127375802113	3.9820507924454	3.00284101761978	3.97163107929007	3.93108300640031	3.05822668846707	3.03162720809267	3.03414989372484	3.01135255781833	3.03439392334929	3.01821849039554	4.02689694570229	3.94515712341783	3.01634152134651	3.09118911530465	3.00858462913342	2.98389344600194	3.19266107317502	4.05872565834551	2.99255300231789	3.93773875451513	4.0034933429535	3.02323339435923	2.99694448472452	3.01289152944525	3.05377201624537	3.04427195860903	2.98609364012497	3.04060710100625	3.08783334860539	3.01320169727507	2.00958450732624	3.02428134879714	3.95001849199438	3.00834751845628	2.99334674299264	3.05593026749531	3.015530073853	3.906378163866
2	32309212	281559833	2.98355621273333	2.99756774661008	2.98289175092798	3.04775883549154	2.99562992614299	3.0524325312364	3.03013977584859	3.94097087025216	3.05127375802113	3.9820507924454	3.00284101761978	3.97163107929007	3.93108300640031	3.05822668846707	3.03162720809267	3.03414989372484	3.01135255781833	3.03439392334929	3.01821849039554	4.02689694570229	3.94515712341783	3.01634152134651	3.09118911530465	3.00858462913342	2.98389344600194	3.19266107317502	4.05872565834551	2.99255300231789	3.93773875451513	4.0034933429535	3.02323339435923	2.99694448472452	3.01289152944525	3.05377201624537	3.04427195860903	2.98609364012497	3.04060710100625	3.08783334860539	3.01320169727507	2.00958450732624	3.02428134879714	3.95001849199438	3.00834751845628	2.99334674299264	3.05593026749531	3.015530073853	3.906378163866
2	32898188	282148809	2.98355621273333	2.99756774661008	2.98289175092798	3.04775883549154	2.99562992614299	3.0524325312364	3.03013977584859	3.94097087025216	3.05127375802113	3.9820507924454	3.00284101761978	3.97163107929007	3.93108300640031	3.05822668846707	3.03162720809267	3.03414989372484	3.01135255781833	3.03439392334929	3.01821849039554	4.02689694570229	3.94515712341783	3.01634152134651	3.09118911530465	3.00858462913342	2.98389344600194	3.19266107317502	4.05872565834551	2.99255300231789	3.93773875451513	4.0034933429535	3.02323339435923	2.99694448472452	3.01289152944525	3.05377201624537	3.04427195860903	2.98609364012497	3.04060710100625	3.08783334860539	3.01320169727507	2.00958450732624	3.02428134879714	3.95001849199438	3.00834751845628	2.99334674299264	3.05593026749531	3.015530073853	3.906378163866
2	33457180	282707801	2.98355621273333	2.99756774661008	2.98289175092798	3.04775883549154	2.99562992614299	3.0524325312364	3.03013977584859	3.94097087025216	3.05127375802113	3.9820507924454	3.00284101761978	3.97163107929007	3.93108300640031	3.05822668846707	3.03162720809267	3.03414989372484	3.01135255781833	3.03439392334929	3.01821849039554	4.02689694570229	3.94515712341783	3.01634152134651	3.09118911530465	3.00858462913342	2.98389344600194	3.19266107317502	4.05872565834551	2.99255300231789	3.93773875451513	4.0034933429535	3.02323339435923	2.99694448472452	3.01289152944525	3.05377201624537	3.04427195860903	2.98609364012497	3.04060710100625	3.08783334860539	3.01320169727507	2.00958450732624	3.02428134879714	3.95001849199438	3.00834751845628	2.99334674299264	3.05593026749531	3.015530073853	3.906378163866
2	34013727	283264348	2.98355621273333	2.99756774661008	2.98289175092798	3.04775883549154	2.99562992614299	3.0524325312364	3.03013977584859	3.94097087025216	3.05127375802113	3.9820507924454	3.00284101761978	3.97163107929007	3.93108300640031	3.05822668846707	3.03162720809267	3.03414989372484	3.01135255781833	3.03439392334929	3.01821849039554	4.02689694570229	3.94515712341783	3.01634152134651	3.09118911530465	3.00858462913342	2.98389344600194	3.19266107317502	4.05872565834551	2.99255300231789	3.93773875451513	4.0034933429535	3.02323339435923	2.99694448472452	3.01289152944525	3.05377201624537	3.04427195860903	2.98609364012497	3.04060710100625	3.08783334860539	3.01320169727507	2.00958450732624	3.02428134879714	3.95001849199438	3.00834751845628	2.99334674299264	3.05593026749531	3.015530073853	3.906378163866
2	34562326	283812947	2.98355621273333	2.99756774661008	2.98289175092798	3.04775883549154	2.99562992614299	3.0524325312364	3.03013977584859	3.94097087025216	3.05127375802113	3.9820507924454	3.00284101761978	3.97163107929007	3.93108300640031	3.05822668846707	3.03162720809267	3.03414989372484	3.01135255781833	3.03439392334929	3.01821849039554	4.02689694570229	3.94515712341783	3.01634152134651	3.09118911530465	3.00858462913342	2.98389344600194	3.19266107317502	4.05872565834551	2.99255300231789	3.93773875451513	4.0034933429535	3.02323339435923	2.99694448472452	3.01289152944525	3.05377201624537	3.04427195860903	2.98609364012497	3.04060710100625	3.08783334860539	3.01320169727507	2.00958450732624	3.02428134879714	3.95001849199438	3.00834751845628	2.99334674299264	3.05593026749531	3.015530073853	3.906378163866
2	35128713	284379334	2.98355621273333	2.99756774661008	2.98289175092798	3.04775883549154	2.99562992614299	3.0524325312364	3.03013977584859	3.94097087025216	3.05127375802113	3.9820507924454	3.00284101761978	3.97163107929007	3.93108300640031	3.05822668846707	3.03162720809267	3.03414989372484	3.01135255781833	3.03439392334929	3.01821849039554	4.02689694570229	3.94515712341783	3.01634152134651	3.09118911530465	3.00858462913342	2.98389344600194	3.19266107317502	4.05872565834551	2.99255300231789	3.93773875451513	4.0034933429535	3.02323339435923	2.99694448472452	3.01289152944525	3.05377201624537	3.04427195860903	2.98609364012497	3.04060710100625	3.08783334860539	3.01320169727507	2.00958450732624	3.02428134879714	3.95001849199438	3.00834751845628	2.99334674299264	3.05593026749531	3.015530073853	3.906378163866
2	35677169	284927790	2.98355621273333	2.99756774661008	2.98289175092798	3.04775883549154	2.99562992614299	3.0524325312364	3.03013977584859	3.94097087025216	3.05127375802113	3.9820507924454	3.00284101761978	3.97163107929007	3.93108300640031	3.05822668846707	3.03162720809267	3.03414989372484	3.01135255781833	3.03439392334929	3.01821849039554	4.02689694570229	3.94515712341783	3.01634152134651	3.09118911530465	3.00858462913342	2.98389344600194	3.19266107317502	4.05872565834551	2.99255300231789	3.93773875451513	4.0034933429535	3.02323339435923	2.99694448472452	3.01289152944525	3.05377201624537	3.04427195860903	2.98609364012497	3.04060710100625	3.08783334860539	3.01320169727507	2.00958450732624	3.02428134879714	3.95001849199438	3.00834751845628	2.99334674299264	3.05593026749531	3.015530073853	3.906378163866
2	36226361	285476982	2.98355621273333	2.99756774661008	2.98289175092798	3.04775883549154	2.99562992614299	3.0524325312364	3.03013977584859	3.94097087025216	3.05127375802113	3.9820507924454	3.00284101761978	3.97163107929007	3.93108300640031	3.05822668846707	3.03162720809267	3.03414989372484	3.01135255781833	3.03439392334929	3.01821849039554	4.02689694570229	3.94515712341783	3.01634152134651	3.09118911530465	3.00858462913342	2.98389344600194	3.19266107317502	4.05872565834551	2.99255300231789	3.93773875451513	4.0034933429535	3.02323339435923	2.99694448472452	3.01289152944525	3.05377201624537	3.04427195860903	2.98609364012497	3.04060710100625	3.08783334860539	3.01320169727507	2.00958450732624	3.02428134879714	3.95001849199438	3.00834751845628	2.99334674299264	3.05593026749531	3.015530073853	3.906378163866
2	36770812	286021433	2.98355621273333	2.99756774661008	2.98289175092798	3.04775883549154	2.99562992614299	3.0524325312364	3.03013977584859	3.94097087025216	3.05127375802113	3.9820507924454	3.00284101761978	3.97163107929007	3.93108300640031	3.05822668846707	3.03162720809267	3.03414989372484	3.01135255781833	3.03439392334929	3.01821849039554	4.02689694570229	3.94515712341783	3.01634152134651	3.09118911530465	3.00858462913342	2.98389344600194	3.19266107317502	4.05872565834551	2.99255300231789	3.93773875451513	4.0034933429535	3.02323339435923	2.99694448472452	3.01289152944525	3.05377201624537	3.04427195860903	2.98609364012497	3.04060710100625	3.08783334860539	3.01320169727507	2.00958450732624	3.02428134879714	3.95001849199438	3.00834751845628	2.99334674299264	3.05593026749531	3.015530073853	3.906378163866
2	37328573	286579194	2.98355621273333	2.99756774661008	2.98289175092798	3.04775883549154	2.99562992614299	3.0524325312364	3.03013977584859	3.94097087025216	3.05127375802113	3.9820507924454	3.00284101761978	3.97163107929007	3.93108300640031	3.05822668846707	3.03162720809267	3.03414989372484	3.01135255781833	3.03439392334929	3.01821849039554	4.02689694570229	3.94515712341783	3.01634152134651	3.09118911530465	3.00858462913342	2.98389344600194	3.19266107317502	4.05872565834551	2.99255300231789	3.93773875451513	4.0034933429535	3.02323339435923	2.99694448472452	3.01289152944525	3.05377201624537	3.04427195860903	2.98609364012497	3.04060710100625	3.08783334860539	3.01320169727507	2.00958450732624	3.02428134879714	3.95001849199438	3.00834751845628	2.99334674299264	3.05593026749531	3.015530073853	3.906378163866
2	37875779	287126400	2.98355621273333	2.99756774661008	2.98289175092798	3.04775883549154	2.99562992614299	3.0524325312364	3.03013977584859	3.94097087025216	3.05127375802113	3.9820507924454	3.00284101761978	3.97163107929007	3.93108300640031	3.05822668846707	3.03162720809267	3.03414989372484	3.01135255781833	3.03439392334929	3.01821849039554	4.02689694570229	3.94515712341783	3.01634152134651	3.09118911530465	3.00858462913342	2.98389344600194	3.19266107317502	4.05872565834551	2.99255300231789	3.93773875451513	4.0034933429535	3.02323339435923	2.99694448472452	3.01289152944525	3.05377201624537	3.04427195860903	2.98609364012497	3.04060710100625	3.08783334860539	3.01320169727507	2.00958450732624	3.02428134879714	3.95001849199438	3.00834751845628	2.99334674299264	3.05593026749531	3.015530073853	3.906378163866
2	38431248	287681869	2.98355621273333	2.99756774661008	2.98289175092798	3.04775883549154	2.99562992614299	3.0524325312364	3.03013977584859	3.94097087025216	3.05127375802113	3.9820507924454	3.00284101761978	3.97163107929007	3.93108300640031	3.05822668846707	3.03162720809267	3.03414989372484	3.01135255781833	3.03439392334929	3.01821849039554	4.02689694570229	3.94515712341783	3.01634152134651	3.09118911530465	3.00858462913342	2.98389344600194	3.19266107317502	4.05872565834551	2.99255300231789	3.93773875451513	4.0034933429535	3.02323339435923	2.99694448472452	3.01289152944525	3.05377201624537	3.04427195860903	2.98609364012497	3.04060710100625	3.08783334860539	3.01320169727507	2.00958450732624	3.02428134879714	3.95001849199438	3.00834751845628	2.99334674299264	3.05593026749531	3.015530073853	3.906378163866
2	39004172	288254793	2.98355621273333	2.99756774661008	2.98289175092798	3.04775883549154	2.99562992614299	3.0524325312364	3.03013977584859	3.94097087025216	3.05127375802113	3.9820507924454	3.00284101761978	3.97163107929007	3.93108300640031	3.05822668846707	3.03162720809267	3.03414989372484	3.01135255781833	3.03439392334929	3.01821849039554	4.02689694570229	3.94515712341783	3.01634152134651	3.09118911530465	3.00858462913342	2.98389344600194	3.19266107317502	4.05872565834551	2.99255300231789	3.93773875451513	4.0034933429535	3.02323339435923	2.99694448472452	3.01289152944525	3.05377201624537	3.04427195860903	2.98609364012497	3.04060710100625	3.08783334860539	3.01320169727507	2.00958450732624	3.02428134879714	3.95001849199438	3.00834751845628	2.99334674299264	3.05593026749531	3.015530073853	3.906378163866
2	39564771	288815392	2.98355621273333	2.99756774661008	2.98289175092798	3.04775883549154	2.99562992614299	3.0524325312364	3.03013977584859	3.94097087025216	3.05127375802113	3.9820507924454	3.00284101761978	3.97163107929007	3.93108300640031	3.05822668846707	3.03162720809267	3.03414989372484	3.01135255781833	3.03439392334929	3.01821849039554	4.02689694570229	3.94515712341783	3.01634152134651	3.09118911530465	3.00858462913342	2.98389344600194	3.19266107317502	4.05872565834551	2.99255300231789	3.93773875451513	4.0034933429535	3.02323339435923	2.99694448472452	3.01289152944525	3.05377201624537	3.04427195860903	2.98609364012497	3.04060710100625	3.08783334860539	3.01320169727507	2.00958450732624	3.02428134879714	3.95001849199438	3.00834751845628	2.99334674299264	3.05593026749531	3.015530073853	3.906378163866
2	40112880	289363501	2.98355621273333	2.99756774661008	2.98289175092798	3.04775883549154	2.99562992614299	3.0524325312364	3.03013977584859	3.94097087025216	3.05127375802113	3.9820507924454	3.00284101761978	3.97163107929007	3.93108300640031	3.05822668846707	3.03162720809267	3.03414989372484	3.01135255781833	3.03439392334929	3.01821849039554	4.02689694570229	3.94515712341783	3.01634152134651	3.09118911530465	3.00858462913342	2.98389344600194	3.19266107317502	4.05872565834551	2.99255300231789	3.93773875451513	4.0034933429535	3.02323339435923	2.99694448472452	3.01289152944525	3.05377201624537	3.04427195860903	2.98609364012497	3.04060710100625	3.08783334860539	3.01320169727507	2.00958450732624	3.02428134879714	3.95001849199438	3.00834751845628	2.99334674299264	3.05593026749531	3.015530073853	3.906378163866
2	40653940	289904561	2.98355621273333	2.99756774661008	2.98289175092798	3.04775883549154	2.99562992614299	3.0524325312364	3.03013977584859	3.94097087025216	3.05127375802113	3.9820507924454	3.00284101761978	3.97163107929007	3.93108300640031	3.05822668846707	3.03162720809267	3.03414989372484	3.01135255781833	3.03439392334929	3.01821849039554	4.02689694570229	3.94515712341783	3.01634152134651	3.09118911530465	3.00858462913342	2.98389344600194	3.19266107317502	4.05872565834551	2.99255300231789	3.93773875451513	4.0034933429535	3.02323339435923	2.99694448472452	3.01289152944525	3.05377201624537	3.04427195860903	2.98609364012497	3.04060710100625	3.08783334860539	3.01320169727507	2.00958450732624	3.02428134879714	3.95001849199438	3.00834751845628	2.99334674299264	3.05593026749531	3.015530073853	3.906378163866
2	41183789	290434410	2.98355621273333	2.99756774661008	2.98289175092798	3.04775883549154	2.99562992614299	3.0524325312364	3.03013977584859	3.94097087025216	3.05127375802113	3.9820507924454	3.00284101761978	3.97163107929007	3.93108300640031	3.05822668846707	3.03162720809267	3.03414989372484	3.01135255781833	3.03439392334929	3.01821849039554	4.02689694570229	3.94515712341783	3.01634152134651	3.09118911530465	3.00858462913342	2.98389344600194	3.19266107317502	4.05872565834551	2.99255300231789	3.93773875451513	4.0034933429535	3.02323339435923	2.99694448472452	3.01289152944525	3.05377201624537	3.04427195860903	2.98609364012497	3.04060710100625	3.08783334860539	3.01320169727507	2.00958450732624	3.02428134879714	3.95001849199438	3.00834751845628	2.99334674299264	3.05593026749531	3.015530073853	3.906378163866
2	41720796	290971417	2.98355621273333	2.99756774661008	2.98289175092798	3.04775883549154	2.99562992614299	3.0524325312364	3.03013977584859	3.94097087025216	3.05127375802113	3.9820507924454	3.00284101761978	3.97163107929007	3.93108300640031	3.05822668846707	3.03162720809267	3.03414989372484	3.01135255781833	3.03439392334929	3.01821849039554	4.02689694570229	3.94515712341783	3.01634152134651	3.09118911530465	3.00858462913342	2.98389344600194	3.19266107317502	4.05872565834551	2.99255300231789	3.93773875451513	4.0034933429535	3.02323339435923	2.99694448472452	3.01289152944525	3.05377201624537	3.04427195860903	2.98609364012497	3.04060710100625	3.08783334860539	3.01320169727507	2.00958450732624	3.02428134879714	3.95001849199438	3.00834751845628	2.99334674299264	3.05593026749531	3.015530073853	3.906378163866
2	42261432	291512053	2.98355621273333	2.99756774661008	2.98289175092798	3.04775883549154	2.99562992614299	3.0524325312364	3.03013977584859	3.94097087025216	3.05127375802113	3.9820507924454	3.00284101761978	3.97163107929007	3.93108300640031	3.05822668846707	3.03162720809267	3.03414989372484	3.01135255781833	3.03439392334929	3.01821849039554	4.02689694570229	3.94515712341783	3.01634152134651	3.09118911530465	3.00858462913342	2.98389344600194	3.19266107317502	4.05872565834551	2.99255300231789	3.93773875451513	4.0034933429535	3.02323339435923	2.99694448472452	3.01289152944525	3.05377201624537	3.04427195860903	2.98609364012497	3.04060710100625	3.08783334860539	3.01320169727507	2.00958450732624	3.02428134879714	3.95001849199438	3.00834751845628	2.99334674299264	3.05593026749531	3.015530073853	3.906378163866
2	42823765	292074386	2.98355621273333	2.99756774661008	2.98289175092798	3.04775883549154	2.99562992614299	3.0524325312364	3.03013977584859	3.94097087025216	3.05127375802113	3.9820507924454	3.00284101761978	3.97163107929007	3.93108300640031	3.05822668846707	3.03162720809267	3.03414989372484	3.01135255781833	3.03439392334929	3.01821849039554	4.02689694570229	3.94515712341783	3.01634152134651	3.09118911530465	3.00858462913342	2.98389344600194	3.19266107317502	4.05872565834551	2.99255300231789	3.93773875451513	4.0034933429535	3.02323339435923	2.99694448472452	3.01289152944525	3.05377201624537	3.04427195860903	2.98609364012497	3.04060710100625	3.08783334860539	3.01320169727507	2.00958450732624	3.02428134879714	3.95001849199438	3.00834751845628	2.99334674299264	3.05593026749531	3.015530073853	3.906378163866
2	43384529	292635150	2.98355621273333	2.99756774661008	2.98289175092798	3.04775883549154	2.99562992614299	3.0524325312364	3.03013977584859	3.94097087025216	3.05127375802113	3.9820507924454	3.00284101761978	3.97163107929007	3.93108300640031	3.05822668846707	3.03162720809267	3.03414989372484	3.01135255781833	3.03439392334929	3.01821849039554	4.02689694570229	3.94515712341783	3.01634152134651	3.09118911530465	3.00858462913342	2.98389344600194	3.19266107317502	4.05872565834551	2.99255300231789	3.93773875451513	4.0034933429535	3.02323339435923	2.99694448472452	3.01289152944525	3.05377201624537	3.04427195860903	2.98609364012497	3.04060710100625	3.08783334860539	3.01320169727507	2.00958450732624	3.02428134879714	3.95001849199438	3.00834751845628	2.99334674299264	3.05593026749531	3.015530073853	3.906378163866
2	43941069	293191690	2.98355621273333	2.99756774661008	2.98289175092798	3.04775883549154	2.99562992614299	3.0524325312364	3.03013977584859	3.94097087025216	3.05127375802113	3.9820507924454	3.00284101761978	3.97163107929007	3.93108300640031	3.05822668846707	3.03162720809267	3.03414989372484	3.01135255781833	3.03439392334929	3.01821849039554	4.02689694570229	3.94515712341783	3.01634152134651	3.09118911530465	3.00858462913342	2.98389344600194	3.19266107317502	4.05872565834551	2.99255300231789	3.93773875451513	4.0034933429535	3.02323339435923	2.99694448472452	3.01289152944525	3.05377201624537	3.04427195860903	2.98609364012497	3.04060710100625	3.08783334860539	3.01320169727507	2.00958450732624	3.02428134879714	3.95001849199438	3.00834751845628	2.99334674299264	3.05593026749531	3.015530073853	3.906378163866
2	44504303	293754924	2.98355621273333	2.99756774661008	2.98289175092798	3.04775883549154	2.99562992614299	3.0524325312364	3.03013977584859	3.94097087025216	3.05127375802113	3.9820507924454	3.00284101761978	3.97163107929007	3.93108300640031	3.05822668846707	3.03162720809267	3.03414989372484	3.01135255781833	3.03439392334929	3.01821849039554	4.02689694570229	3.94515712341783	3.01634152134651	3.09118911530465	3.00858462913342	2.98389344600194	3.19266107317502	4.05872565834551	2.99255300231789	3.93773875451513	4.0034933429535	3.02323339435923	2.99694448472452	3.01289152944525	3.05377201624537	3.04427195860903	2.98609364012497	3.04060710100625	3.08783334860539	3.01320169727507	2.00958450732624	3.02428134879714	3.95001849199438	3.00834751845628	2.99334674299264	3.05593026749531	3.015530073853	3.906378163866
2	45049053	294299674	2.98355621273333	2.99756774661008	2.98289175092798	3.04775883549154	2.99562992614299	3.0524325312364	3.03013977584859	3.94097087025216	3.05127375802113	3.9820507924454	3.00284101761978	3.97163107929007	3.93108300640031	3.05822668846707	3.03162720809267	3.03414989372484	3.01135255781833	3.03439392334929	3.01821849039554	4.02689694570229	3.94515712341783	3.01634152134651	3.09118911530465	3.00858462913342	2.98389344600194	3.19266107317502	4.05872565834551	2.99255300231789	3.93773875451513	4.0034933429535	3.02323339435923	2.99694448472452	3.01289152944525	3.05377201624537	3.04427195860903	2.98609364012497	3.04060710100625	3.08783334860539	3.01320169727507	2.00958450732624	3.02428134879714	3.95001849199438	3.00834751845628	2.99334674299264	3.05593026749531	3.015530073853	3.906378163866
2	45586697	294837318	2.98355621273333	2.99756774661008	2.98289175092798	3.04775883549154	2.99562992614299	3.0524325312364	3.03013977584859	3.94097087025216	3.05127375802113	3.9820507924454	3.00284101761978	3.97163107929007	3.93108300640031	3.05822668846707	3.03162720809267	3.03414989372484	3.01135255781833	3.03439392334929	3.01821849039554	4.02689694570229	3.94515712341783	3.01634152134651	3.09118911530465	3.00858462913342	2.98389344600194	3.19266107317502	4.05872565834551	2.99255300231789	3.93773875451513	4.0034933429535	3.02323339435923	2.99694448472452	3.01289152944525	3.05377201624537	3.04427195860903	2.98609364012497	3.04060710100625	3.08783334860539	3.01320169727507	2.00958450732624	3.02428134879714	3.95001849199438	3.00834751845628	2.99334674299264	3.05593026749531	3.015530073853	3.906378163866
2	46112597	295363218	2.98355621273333	2.99756774661008	2.98289175092798	3.04775883549154	2.99562992614299	3.0524325312364	3.03013977584859	3.94097087025216	3.05127375802113	3.9820507924454	3.00284101761978	3.97163107929007	3.93108300640031	3.05822668846707	3.03162720809267	3.03414989372484	3.01135255781833	3.03439392334929	3.01821849039554	4.02689694570229	3.94515712341783	3.01634152134651	3.09118911530465	3.00858462913342	2.98389344600194	3.19266107317502	4.05872565834551	2.99255300231789	3.93773875451513	4.0034933429535	3.02323339435923	2.99694448472452	3.01289152944525	3.05377201624537	3.04427195860903	2.98609364012497	3.04060710100625	3.08783334860539	3.01320169727507	2.00958450732624	3.02428134879714	3.95001849199438	3.00834751845628	2.99334674299264	3.05593026749531	3.015530073853	3.906378163866
2	46636309	295886930	2.98355621273333	2.99756774661008	2.98289175092798	3.04775883549154	2.99562992614299	3.0524325312364	3.03013977584859	3.94097087025216	3.05127375802113	3.9820507924454	3.00284101761978	3.97163107929007	3.93108300640031	3.05822668846707	3.03162720809267	3.03414989372484	3.01135255781833	3.03439392334929	3.01821849039554	4.02689694570229	3.94515712341783	3.01634152134651	3.09118911530465	3.00858462913342	2.98389344600194	3.19266107317502	4.05872565834551	2.99255300231789	3.93773875451513	4.0034933429535	3.02323339435923	2.99694448472452	3.01289152944525	3.05377201624537	3.04427195860903	2.98609364012497	3.04060710100625	3.08783334860539	3.01320169727507	2.00958450732624	3.02428134879714	3.95001849199438	3.00834751845628	2.99334674299264	3.05593026749531	3.015530073853	3.906378163866
2	47175085	296425706	2.98355621273333	2.99756774661008	2.98289175092798	3.04775883549154	2.99562992614299	3.0524325312364	3.03013977584859	3.94097087025216	3.05127375802113	3.9820507924454	3.00284101761978	3.97163107929007	3.93108300640031	3.05822668846707	3.03162720809267	3.03414989372484	3.01135255781833	3.03439392334929	3.01821849039554	4.02689694570229	3.94515712341783	3.01634152134651	3.09118911530465	3.00858462913342	2.98389344600194	3.19266107317502	4.05872565834551	2.99255300231789	3.93773875451513	4.0034933429535	3.02323339435923	2.99694448472452	3.01289152944525	3.05377201624537	3.04427195860903	2.98609364012497	3.04060710100625	3.08783334860539	3.01320169727507	2.00958450732624	3.02428134879714	3.95001849199438	3.00834751845628	2.99334674299264	3.05593026749531	3.015530073853	3.906378163866
2	47742557	296993178	2.98355621273333	2.99756774661008	2.98289175092798	3.04775883549154	2.99562992614299	3.0524325312364	3.03013977584859	3.94097087025216	3.05127375802113	3.9820507924454	3.00284101761978	3.97163107929007	3.93108300640031	3.05822668846707	3.03162720809267	3.03414989372484	3.01135255781833	3.03439392334929	3.01821849039554	4.02689694570229	3.94515712341783	3.01634152134651	3.09118911530465	3.00858462913342	2.98389344600194	3.19266107317502	4.05872565834551	2.99255300231789	3.93773875451513	4.0034933429535	3.02323339435923	2.99694448472452	3.01289152944525	3.05377201624537	3.04427195860903	2.98609364012497	3.04060710100625	3.08783334860539	3.01320169727507	2.00958450732624	3.02428134879714	3.95001849199438	3.00834751845628	2.99334674299264	3.05593026749531	3.015530073853	3.906378163866
2	48313939	297564560	2.98355621273333	2.99756774661008	2.98289175092798	3.04775883549154	2.99562992614299	3.0524325312364	3.03013977584859	3.94097087025216	3.05127375802113	3.9820507924454	3.00284101761978	3.97163107929007	3.93108300640031	3.05822668846707	3.03162720809267	3.03414989372484	3.01135255781833	3.03439392334929	3.01821849039554	4.02689694570229	3.94515712341783	3.01634152134651	3.09118911530465	3.00858462913342	2.98389344600194	3.19266107317502	4.05872565834551	2.99255300231789	3.93773875451513	4.0034933429535	3.02323339435923	2.99694448472452	3.01289152944525	3.05377201624537	3.04427195860903	2.98609364012497	3.04060710100625	3.08783334860539	3.01320169727507	2.00958450732624	3.02428134879714	3.95001849199438	3.00834751845628	2.99334674299264	3.05593026749531	3.015530073853	3.906378163866
2	48870857	298121478	2.98355621273333	2.99756774661008	2.98289175092798	3.04775883549154	2.99562992614299	3.0524325312364	3.03013977584859	3.94097087025216	3.05127375802113	3.9820507924454	3.00284101761978	3.97163107929007	3.93108300640031	3.05822668846707	3.03162720809267	3.03414989372484	3.01135255781833	3.03439392334929	3.01821849039554	4.02689694570229	3.94515712341783	3.01634152134651	3.09118911530465	3.00858462913342	2.98389344600194	3.19266107317502	4.05872565834551	2.99255300231789	3.93773875451513	4.0034933429535	3.02323339435923	2.99694448472452	3.01289152944525	3.05377201624537	3.04427195860903	2.98609364012497	3.04060710100625	3.08783334860539	3.01320169727507	2.00958450732624	3.02428134879714	3.95001849199438	3.00834751845628	2.99334674299264	3.05593026749531	3.015530073853	3.906378163866
2	49416907	298667528	2.98355621273333	2.99756774661008	2.98289175092798	3.04775883549154	2.99562992614299	3.0524325312364	3.03013977584859	3.94097087025216	3.05127375802113	3.9820507924454	3.00284101761978	3.97163107929007	3.93108300640031	3.05822668846707	3.03162720809267	3.03414989372484	3.01135255781833	3.03439392334929	3.01821849039554	4.02689694570229	3.94515712341783	3.01634152134651	3.09118911530465	3.00858462913342	2.98389344600194	3.19266107317502	4.05872565834551	2.99255300231789	3.93773875451513	4.0034933429535	3.02323339435923	2.99694448472452	3.01289152944525	3.05377201624537	3.04427195860903	2.98609364012497	3.04060710100625	3.08783334860539	3.01320169727507	2.00958450732624	3.02428134879714	3.95001849199438	3.00834751845628	2.99334674299264	3.05593026749531	3.015530073853	3.906378163866
2	49969688	299220309	2.98355621273333	2.99756774661008	2.98289175092798	3.04775883549154	2.99562992614299	3.0524325312364	3.03013977584859	3.94097087025216	3.05127375802113	3.9820507924454	3.00284101761978	3.97163107929007	3.93108300640031	3.05822668846707	3.03162720809267	3.03414989372484	3.01135255781833	3.03439392334929	3.01821849039554	4.02689694570229	3.94515712341783	3.01634152134651	3.09118911530465	3.00858462913342	2.98389344600194	3.19266107317502	4.05872565834551	2.99255300231789	3.93773875451513	4.0034933429535	3.02323339435923	2.99694448472452	3.01289152944525	3.05377201624537	3.04427195860903	2.98609364012497	3.04060710100625	3.08783334860539	3.01320169727507	2.00958450732624	3.02428134879714	3.95001849199438	3.00834751845628	2.99334674299264	3.05593026749531	3.015530073853	3.906378163866
2	50495427	299746048	2.98355621273333	2.99756774661008	2.98289175092798	3.04775883549154	2.99562992614299	3.0524325312364	3.03013977584859	3.94097087025216	3.05127375802113	3.9820507924454	3.00284101761978	3.97163107929007	3.93108300640031	3.05822668846707	3.03162720809267	3.03414989372484	3.01135255781833	3.03439392334929	3.01821849039554	4.02689694570229	3.94515712341783	3.01634152134651	3.09118911530465	3.00858462913342	2.98389344600194	3.19266107317502	4.05872565834551	2.99255300231789	3.93773875451513	4.0034933429535	3.02323339435923	2.99694448472452	3.01289152944525	3.05377201624537	3.04427195860903	2.98609364012497	3.04060710100625	3.08783334860539	3.01320169727507	2.00958450732624	3.02428134879714	3.95001849199438	3.00834751845628	2.99334674299264	3.05593026749531	3.015530073853	3.906378163866
[truncated: 4,515 more rows]
[truncated: 21 more columns]
