# Supplementary material for: Novel insights into breast cancer copy number genetic heterogeneity revealed by single-cell genome sequencing
Source: eLife. 2020 May 13;9:e51480. doi: 10.7554/eLife.51480 (PMC7220379; doi:10.7554/eLife.51480)
Supplement: Figure 2—source data 1. [file elife-51480-fig2-data1.zip › P31.CNA.calls.5k.seg.quantal.primary.txt]

chrom	chrompos	abspos	CTB5719.	CTB5721.	CTB5725.	CTB5726.	CTB5728.	CTB5731.	CTB5733.	CTB5734.	CTB5735.	CTB5737.	CTB5743.	CTB5746.	CTB5747.	CTB5748.	CTB5749.	CTB5753.	CTB5755.	CTB5756.	CTB5758.	CTB5759.	CTB5761.	CTB5763.	CTB5764.	CTB5765.	CTB5766.	CTB5769.	CTB5776.	CTB5777.	CTB5779.	CTB5781.	CTB5784.	CTB5786.	CTB5787.	CTB5789.	CTB5790.	CTB5791.	CTB5793.	CTB5794.	CTB5795.	CTB5796.	CTB5797.	CTB5801.	CTB5802.	CTB5807.	CTB5809.	CTB5811.	CTB5812.
1	0	0	1.98659804937708	2.0298878195553	1.96509628117388	1.97821605272984	1.93207099772427	2.00920380145083	1.8491652083927	1.94814356742874	2.02402051051598	2.06250840707673	1.98769995873246	1.95504254048132	2.09184234395855	1.96550495394701	1.96905034667483	1.98219651715923	1.99529214884854	1.99958415492944	2.03090662410763	1.97109867387874	1.97850178001682	1.97602335703608	1.97520172289075	1.93455265922786	1.89145964988165	1.9485487146176	1.88622267353343	2.00138677492516	2.01799683218683	1.98659804937708	2.0339572093192	1.96468769337302	2.00530809602939	1.97164525424273	1.96645885429801	2.00069326730769	1.96006296476327	2.92654811900407	2.01143331584785	1.97150859494413	1.97533863818634	1.95260482351986	1.0889210955673	2.00485792057571	1.93683358335401	1.98911117015475	1.96210194274008
1	1311584	1311584	1.98659804937708	2.0298878195553	1.96509628117388	1.97821605272984	1.93207099772427	2.00920380145083	1.8491652083927	1.94814356742874	2.02402051051598	2.06250840707673	1.98769995873246	1.95504254048132	2.09184234395855	1.96550495394701	1.96905034667483	1.98219651715923	1.99529214884854	1.99958415492944	2.03090662410763	1.97109867387874	1.97850178001682	1.97602335703608	1.97520172289075	1.93455265922786	1.89145964988165	1.9485487146176	1.88622267353343	2.00138677492516	2.01799683218683	1.98659804937708	2.0339572093192	1.96468769337302	2.00530809602939	1.97164525424273	1.96645885429801	2.00069326730769	1.96006296476327	2.92654811900407	2.01143331584785	1.97150859494413	1.97533863818634	1.95260482351986	1.0889210955673	2.00485792057571	1.93683358335401	1.98911117015475	1.96210194274008
1	1988508	1988508	1.98659804937708	2.0298878195553	1.96509628117388	1.97821605272984	1.93207099772427	2.00920380145083	1.8491652083927	1.94814356742874	2.02402051051598	2.06250840707673	1.98769995873246	1.95504254048132	2.09184234395855	1.96550495394701	1.96905034667483	1.98219651715923	1.99529214884854	1.99958415492944	2.03090662410763	1.97109867387874	1.97850178001682	1.97602335703608	1.97520172289075	1.93455265922786	1.89145964988165	1.9485487146176	1.88622267353343	2.00138677492516	2.01799683218683	1.98659804937708	2.0339572093192	1.96468769337302	2.00530809602939	1.97164525424273	1.96645885429801	2.00069326730769	1.96006296476327	2.92654811900407	2.01143331584785	1.97150859494413	1.97533863818634	1.95260482351986	1.0889210955673	2.00485792057571	1.93683358335401	1.98911117015475	1.96210194274008
1	2529293	2529293	1.98659804937708	2.0298878195553	1.96509628117388	1.97821605272984	1.93207099772427	2.00920380145083	1.8491652083927	1.94814356742874	2.02402051051598	2.06250840707673	1.98769995873246	1.95504254048132	2.09184234395855	1.96550495394701	1.96905034667483	1.98219651715923	1.99529214884854	1.99958415492944	2.03090662410763	1.97109867387874	1.97850178001682	1.97602335703608	1.97520172289075	1.93455265922786	1.89145964988165	1.9485487146176	1.88622267353343	2.00138677492516	2.01799683218683	1.98659804937708	2.0339572093192	1.96468769337302	2.00530809602939	1.97164525424273	1.96645885429801	2.00069326730769	1.96006296476327	2.92654811900407	2.01143331584785	1.97150859494413	1.97533863818634	1.95260482351986	1.0889210955673	2.00485792057571	1.93683358335401	1.98911117015475	1.96210194274008
1	3144678	3144678	1.98659804937708	2.0298878195553	1.96509628117388	1.97821605272984	1.93207099772427	2.00920380145083	1.8491652083927	1.94814356742874	2.02402051051598	2.06250840707673	1.98769995873246	1.95504254048132	2.09184234395855	1.96550495394701	1.96905034667483	1.98219651715923	1.99529214884854	1.99958415492944	2.03090662410763	1.97109867387874	1.97850178001682	1.97602335703608	1.97520172289075	1.93455265922786	1.89145964988165	1.9485487146176	1.88622267353343	2.00138677492516	2.01799683218683	1.98659804937708	2.0339572093192	1.96468769337302	2.00530809602939	1.97164525424273	1.96645885429801	2.00069326730769	1.96006296476327	2.92654811900407	2.01143331584785	1.97150859494413	1.97533863818634	1.95260482351986	1.0889210955673	2.00485792057571	1.93683358335401	1.98911117015475	1.96210194274008
1	3664503	3664503	1.98659804937708	2.0298878195553	1.96509628117388	1.97821605272984	1.93207099772427	2.00920380145083	1.8491652083927	1.94814356742874	2.02402051051598	2.06250840707673	1.98769995873246	1.95504254048132	2.09184234395855	1.96550495394701	1.96905034667483	1.98219651715923	1.99529214884854	1.99958415492944	2.03090662410763	1.97109867387874	1.97850178001682	1.97602335703608	1.97520172289075	1.93455265922786	1.89145964988165	1.9485487146176	1.88622267353343	2.00138677492516	2.01799683218683	1.98659804937708	2.0339572093192	1.96468769337302	2.00530809602939	1.97164525424273	1.96645885429801	2.00069326730769	1.96006296476327	2.92654811900407	2.01143331584785	1.97150859494413	1.97533863818634	1.95260482351986	1.0889210955673	2.00485792057571	1.93683358335401	1.98911117015475	1.96210194274008
1	4369116	4369116	1.98659804937708	2.0298878195553	1.96509628117388	1.97821605272984	1.93207099772427	2.00920380145083	1.8491652083927	1.94814356742874	2.02402051051598	2.06250840707673	1.98769995873246	1.95504254048132	2.09184234395855	1.96550495394701	1.96905034667483	1.98219651715923	1.99529214884854	1.99958415492944	2.03090662410763	1.97109867387874	1.97850178001682	1.97602335703608	1.97520172289075	1.93455265922786	1.89145964988165	1.9485487146176	1.88622267353343	2.00138677492516	2.01799683218683	1.98659804937708	2.0339572093192	1.96468769337302	2.00530809602939	1.97164525424273	1.96645885429801	2.00069326730769	1.96006296476327	2.92654811900407	2.01143331584785	1.97150859494413	1.97533863818634	1.95260482351986	1.0889210955673	2.00485792057571	1.93683358335401	1.98911117015475	1.96210194274008
1	4893186	4893186	1.98659804937708	2.0298878195553	1.96509628117388	1.97821605272984	1.93207099772427	2.00920380145083	1.8491652083927	1.94814356742874	2.02402051051598	2.06250840707673	1.98769995873246	1.95504254048132	2.09184234395855	1.96550495394701	1.96905034667483	1.98219651715923	1.99529214884854	1.99958415492944	2.03090662410763	1.97109867387874	1.97850178001682	1.97602335703608	1.97520172289075	1.93455265922786	1.89145964988165	1.9485487146176	1.88622267353343	2.00138677492516	2.01799683218683	1.98659804937708	2.0339572093192	1.96468769337302	2.00530809602939	1.97164525424273	1.96645885429801	2.00069326730769	1.96006296476327	2.92654811900407	2.01143331584785	1.97150859494413	1.97533863818634	1.95260482351986	1.0889210955673	2.00485792057571	1.93683358335401	1.98911117015475	1.96210194274008
1	5434547	5434547	1.98659804937708	2.0298878195553	1.96509628117388	1.97821605272984	1.93207099772427	2.00920380145083	1.8491652083927	1.94814356742874	2.02402051051598	2.06250840707673	1.98769995873246	1.95504254048132	2.09184234395855	1.96550495394701	1.96905034667483	1.98219651715923	1.99529214884854	1.99958415492944	2.03090662410763	1.97109867387874	1.97850178001682	1.97602335703608	1.97520172289075	1.93455265922786	1.20013774526043	1.9485487146176	1.88622267353343	2.00138677492516	2.01799683218683	1.98659804937708	2.0339572093192	1.96468769337302	2.00530809602939	1.97164525424273	1.96645885429801	2.00069326730769	1.96006296476327	2.92654811900407	2.01143331584785	1.97150859494413	1.97533863818634	1.95260482351986	1.0889210955673	2.00485792057571	1.93683358335401	1.98911117015475	1.96210194274008
1	5964110	5964110	1.98659804937708	2.0298878195553	1.96509628117388	1.97821605272984	1.93207099772427	2.00920380145083	1.8491652083927	1.94814356742874	2.02402051051598	2.06250840707673	1.98769995873246	1.95504254048132	2.09184234395855	1.96550495394701	1.96905034667483	1.98219651715923	1.99529214884854	1.99958415492944	2.03090662410763	1.97109867387874	1.97850178001682	1.97602335703608	1.97520172289075	1.93455265922786	1.20013774526043	1.9485487146176	1.88622267353343	2.00138677492516	2.01799683218683	1.98659804937708	2.0339572093192	1.96468769337302	2.00530809602939	1.97164525424273	1.96645885429801	2.00069326730769	1.96006296476327	2.92654811900407	2.01143331584785	1.97150859494413	1.97533863818634	1.95260482351986	1.0889210955673	2.00485792057571	1.93683358335401	1.98911117015475	1.96210194274008
1	6523265	6523265	1.98659804937708	2.0298878195553	1.96509628117388	1.97821605272984	1.93207099772427	2.00920380145083	1.8491652083927	1.94814356742874	2.02402051051598	2.06250840707673	1.98769995873246	1.95504254048132	2.09184234395855	1.96550495394701	1.96905034667483	1.98219651715923	1.99529214884854	1.99958415492944	2.03090662410763	1.97109867387874	1.97850178001682	1.97602335703608	1.97520172289075	1.93455265922786	1.20013774526043	1.9485487146176	1.88622267353343	2.00138677492516	2.01799683218683	1.98659804937708	2.0339572093192	1.96468769337302	2.00530809602939	1.97164525424273	1.96645885429801	2.00069326730769	1.96006296476327	2.92654811900407	2.01143331584785	1.97150859494413	1.97533863818634	1.95260482351986	1.0889210955673	2.00485792057571	1.93683358335401	1.98911117015475	1.96210194274008
1	7082402	7082402	1.98659804937708	2.0298878195553	1.96509628117388	1.97821605272984	1.93207099772427	2.00920380145083	1.8491652083927	1.94814356742874	2.02402051051598	2.06250840707673	1.98769995873246	1.95504254048132	2.09184234395855	1.96550495394701	1.96905034667483	1.98219651715923	1.99529214884854	1.99958415492944	2.03090662410763	1.97109867387874	1.97850178001682	1.97602335703608	1.97520172289075	1.93455265922786	1.20013774526043	1.9485487146176	1.88622267353343	2.00138677492516	2.01799683218683	1.98659804937708	2.0339572093192	1.96468769337302	2.00530809602939	1.97164525424273	1.96645885429801	2.00069326730769	1.96006296476327	2.92654811900407	2.01143331584785	1.97150859494413	1.97533863818634	1.95260482351986	1.0889210955673	2.00485792057571	1.93683358335401	1.98911117015475	1.96210194274008
1	7616467	7616467	1.98659804937708	2.0298878195553	1.96509628117388	1.97821605272984	1.93207099772427	2.00920380145083	1.8491652083927	1.94814356742874	2.02402051051598	2.06250840707673	1.98769995873246	1.95504254048132	2.09184234395855	1.96550495394701	1.96905034667483	1.98219651715923	1.99529214884854	1.99958415492944	2.03090662410763	1.97109867387874	1.97850178001682	1.97602335703608	1.97520172289075	1.93455265922786	1.20013774526043	1.9485487146176	1.88622267353343	2.00138677492516	2.01799683218683	1.98659804937708	2.0339572093192	1.96468769337302	2.00530809602939	1.97164525424273	1.96645885429801	2.00069326730769	1.96006296476327	2.92654811900407	2.01143331584785	1.97150859494413	1.97533863818634	1.95260482351986	1.0889210955673	2.00485792057571	1.93683358335401	1.98911117015475	1.96210194274008
1	8179701	8179701	1.98659804937708	2.0298878195553	1.96509628117388	1.97821605272984	1.93207099772427	2.00920380145083	1.8491652083927	1.94814356742874	2.02402051051598	2.06250840707673	1.98769995873246	1.95504254048132	2.09184234395855	1.96550495394701	1.96905034667483	1.98219651715923	1.99529214884854	1.99958415492944	2.03090662410763	1.97109867387874	1.97850178001682	1.97602335703608	1.97520172289075	1.93455265922786	1.20013774526043	1.9485487146176	1.88622267353343	2.00138677492516	2.01799683218683	1.98659804937708	2.0339572093192	1.96468769337302	2.00530809602939	1.97164525424273	1.96645885429801	2.00069326730769	1.96006296476327	2.92654811900407	2.01143331584785	1.97150859494413	1.97533863818634	1.95260482351986	1.0889210955673	2.00485792057571	1.93683358335401	1.98911117015475	1.96210194274008
1	8750759	8750759	1.98659804937708	2.0298878195553	1.96509628117388	1.97821605272984	1.93207099772427	2.00920380145083	1.8491652083927	1.94814356742874	2.02402051051598	2.06250840707673	1.98769995873246	1.95504254048132	2.09184234395855	1.96550495394701	1.96905034667483	1.98219651715923	1.99529214884854	1.99958415492944	2.03090662410763	1.97109867387874	1.97850178001682	1.97602335703608	1.97520172289075	1.93455265922786	1.20013774526043	1.9485487146176	1.88622267353343	2.00138677492516	2.01799683218683	1.98659804937708	2.0339572093192	1.96468769337302	2.00530809602939	1.97164525424273	1.96645885429801	2.00069326730769	1.96006296476327	2.92654811900407	2.01143331584785	1.97150859494413	1.97533863818634	1.95260482351986	1.0889210955673	2.00485792057571	1.93683358335401	1.98911117015475	1.96210194274008
1	9336762	9336762	1.98659804937708	2.0298878195553	1.96509628117388	1.97821605272984	1.93207099772427	2.00920380145083	1.8491652083927	1.94814356742874	2.02402051051598	2.06250840707673	1.98769995873246	1.95504254048132	2.09184234395855	1.96550495394701	1.96905034667483	1.98219651715923	1.99529214884854	1.99958415492944	2.03090662410763	1.97109867387874	1.97850178001682	1.97602335703608	1.97520172289075	1.93455265922786	1.99695247661656	1.9485487146176	1.88622267353343	2.00138677492516	2.01799683218683	1.98659804937708	2.0339572093192	1.96468769337302	2.00530809602939	1.97164525424273	1.96645885429801	2.00069326730769	1.96006296476327	2.92654811900407	2.01143331584785	1.97150859494413	1.97533863818634	1.95260482351986	1.0889210955673	2.00485792057571	1.93683358335401	1.98911117015475	1.96210194274008
1	9924954	9924954	1.98659804937708	2.0298878195553	1.96509628117388	1.97821605272984	1.93207099772427	2.00920380145083	1.8491652083927	1.94814356742874	2.02402051051598	2.06250840707673	1.98769995873246	1.95504254048132	2.09184234395855	1.96550495394701	1.96905034667483	1.98219651715923	1.99529214884854	1.99958415492944	2.03090662410763	1.97109867387874	1.97850178001682	1.97602335703608	1.97520172289075	1.93455265922786	1.99695247661656	1.9485487146176	1.88622267353343	2.00138677492516	2.01799683218683	1.98659804937708	2.0339572093192	1.96468769337302	2.00530809602939	1.97164525424273	1.96645885429801	2.00069326730769	1.96006296476327	2.92654811900407	2.01143331584785	1.97150859494413	1.97533863818634	1.95260482351986	1.0889210955673	2.00485792057571	1.93683358335401	1.98911117015475	1.96210194274008
1	10539461	10539461	1.98659804937708	2.0298878195553	1.96509628117388	1.97821605272984	1.93207099772427	2.00920380145083	1.8491652083927	1.94814356742874	2.02402051051598	2.06250840707673	1.98769995873246	1.95504254048132	2.09184234395855	1.96550495394701	1.96905034667483	1.98219651715923	1.99529214884854	1.99958415492944	2.03090662410763	1.97109867387874	1.97850178001682	1.97602335703608	1.97520172289075	1.93455265922786	1.99695247661656	1.9485487146176	1.88622267353343	2.00138677492516	2.01799683218683	1.98659804937708	2.0339572093192	1.96468769337302	2.00530809602939	1.97164525424273	1.96645885429801	2.00069326730769	1.96006296476327	2.92654811900407	2.01143331584785	1.97150859494413	1.97533863818634	1.95260482351986	1.0889210955673	2.00485792057571	1.93683358335401	1.98911117015475	1.96210194274008
1	11088815	11088815	1.98659804937708	2.0298878195553	1.96509628117388	1.97821605272984	1.93207099772427	2.00920380145083	1.8491652083927	1.94814356742874	2.02402051051598	2.06250840707673	1.98769995873246	1.95504254048132	2.09184234395855	1.96550495394701	1.96905034667483	1.98219651715923	1.99529214884854	1.99958415492944	2.03090662410763	1.97109867387874	1.97850178001682	1.97602335703608	1.97520172289075	1.93455265922786	1.99695247661656	1.9485487146176	1.88622267353343	2.00138677492516	2.01799683218683	1.98659804937708	2.0339572093192	1.96468769337302	2.00530809602939	1.97164525424273	1.96645885429801	2.00069326730769	1.96006296476327	2.92654811900407	2.01143331584785	1.97150859494413	1.97533863818634	1.95260482351986	1.0889210955673	2.00485792057571	1.93683358335401	1.98911117015475	1.96210194274008
1	11659398	11659398	1.98659804937708	2.0298878195553	1.96509628117388	1.97821605272984	1.93207099772427	2.00920380145083	1.8491652083927	1.94814356742874	2.02402051051598	2.06250840707673	1.98769995873246	1.95504254048132	2.09184234395855	1.96550495394701	1.96905034667483	1.98219651715923	1.99529214884854	1.99958415492944	2.03090662410763	1.97109867387874	1.97850178001682	1.97602335703608	1.97520172289075	1.93455265922786	1.99695247661656	1.9485487146176	1.88622267353343	2.00138677492516	2.01799683218683	1.98659804937708	2.0339572093192	1.96468769337302	2.00530809602939	1.97164525424273	1.96645885429801	2.00069326730769	1.96006296476327	2.92654811900407	2.01143331584785	1.97150859494413	1.97533863818634	1.95260482351986	1.0889210955673	2.00485792057571	1.93683358335401	1.98911117015475	1.96210194274008
1	12236298	12236298	1.98659804937708	2.0298878195553	1.96509628117388	1.97821605272984	1.93207099772427	2.00920380145083	1.8491652083927	1.94814356742874	2.02402051051598	2.06250840707673	1.98769995873246	1.95504254048132	2.09184234395855	1.96550495394701	1.96905034667483	1.98219651715923	1.99529214884854	1.99958415492944	2.03090662410763	1.97109867387874	1.97850178001682	1.97602335703608	1.97520172289075	1.93455265922786	1.99695247661656	1.9485487146176	1.88622267353343	2.00138677492516	2.01799683218683	1.98659804937708	2.0339572093192	1.96468769337302	2.00530809602939	1.97164525424273	1.96645885429801	2.00069326730769	1.96006296476327	2.92654811900407	2.01143331584785	1.97150859494413	1.97533863818634	1.95260482351986	1.0889210955673	2.00485792057571	1.93683358335401	1.98911117015475	1.96210194274008
1	12790486	12790486	1.98659804937708	2.0298878195553	1.96509628117388	1.97821605272984	1.93207099772427	2.00920380145083	1.8491652083927	1.94814356742874	2.02402051051598	2.06250840707673	1.98769995873246	1.95504254048132	2.09184234395855	1.96550495394701	1.96905034667483	1.98219651715923	1.99529214884854	1.99958415492944	2.03090662410763	1.97109867387874	1.97850178001682	1.97602335703608	1.97520172289075	1.93455265922786	1.99695247661656	1.9485487146176	1.88622267353343	2.00138677492516	2.01799683218683	1.98659804937708	2.0339572093192	1.96468769337302	2.00530809602939	1.97164525424273	1.96645885429801	2.00069326730769	1.96006296476327	2.92654811900407	2.01143331584785	1.97150859494413	1.97533863818634	1.95260482351986	1.0889210955673	2.00485792057571	1.93683358335401	1.98911117015475	1.96210194274008
1	14208871	14208871	1.98659804937708	2.0298878195553	1.96509628117388	1.97821605272984	1.93207099772427	2.00920380145083	1.8491652083927	1.94814356742874	2.02402051051598	2.06250840707673	1.98769995873246	1.95504254048132	2.09184234395855	1.96550495394701	1.96905034667483	1.98219651715923	1.99529214884854	1.99958415492944	2.03090662410763	1.97109867387874	1.97850178001682	1.97602335703608	1.97520172289075	1.93455265922786	1.99695247661656	1.9485487146176	1.88622267353343	2.00138677492516	2.01799683218683	1.98659804937708	2.0339572093192	1.96468769337302	2.00530809602939	1.97164525424273	1.96645885429801	2.00069326730769	1.96006296476327	2.92654811900407	2.01143331584785	1.97150859494413	1.97533863818634	1.95260482351986	1.0889210955673	2.00485792057571	1.93683358335401	1.98911117015475	1.96210194274008
1	14754110	14754110	1.98659804937708	2.0298878195553	1.96509628117388	1.97821605272984	1.93207099772427	2.00920380145083	1.8491652083927	1.94814356742874	2.02402051051598	2.06250840707673	1.98769995873246	1.95504254048132	2.09184234395855	1.96550495394701	1.96905034667483	1.98219651715923	1.99529214884854	1.99958415492944	2.03090662410763	1.97109867387874	1.97850178001682	1.97602335703608	1.97520172289075	1.93455265922786	1.99695247661656	1.9485487146176	1.88622267353343	2.00138677492516	2.01799683218683	1.98659804937708	2.0339572093192	1.96468769337302	2.00530809602939	1.97164525424273	1.96645885429801	2.00069326730769	1.96006296476327	2.92654811900407	2.01143331584785	1.97150859494413	1.97533863818634	1.95260482351986	1.0889210955673	2.00485792057571	1.93683358335401	1.98911117015475	1.96210194274008
1	15289749	15289749	1.98659804937708	2.0298878195553	1.96509628117388	1.97821605272984	1.93207099772427	2.00920380145083	1.8491652083927	1.94814356742874	2.02402051051598	2.06250840707673	1.98769995873246	1.95504254048132	2.09184234395855	1.96550495394701	1.96905034667483	1.98219651715923	1.99529214884854	1.99958415492944	2.03090662410763	1.97109867387874	1.97850178001682	1.97602335703608	1.97520172289075	1.93455265922786	1.99695247661656	1.9485487146176	1.88622267353343	2.00138677492516	2.01799683218683	1.98659804937708	2.0339572093192	1.96468769337302	2.00530809602939	1.97164525424273	1.96645885429801	2.00069326730769	1.96006296476327	2.92654811900407	2.01143331584785	1.97150859494413	1.97533863818634	1.95260482351986	1.0889210955673	2.00485792057571	1.93683358335401	1.98911117015475	1.96210194274008
1	15848620	15848620	1.98659804937708	2.0298878195553	1.96509628117388	1.97821605272984	1.93207099772427	2.00920380145083	2.40272930914158	1.94814356742874	2.02402051051598	2.06250840707673	1.98769995873246	1.95504254048132	2.09184234395855	1.96550495394701	1.96905034667483	1.98219651715923	1.99529214884854	1.99958415492944	2.03090662410763	1.97109867387874	1.97850178001682	1.97602335703608	1.97520172289075	1.93455265922786	1.99695247661656	1.9485487146176	1.88622267353343	2.00138677492516	2.01799683218683	1.98659804937708	2.0339572093192	1.96468769337302	2.00530809602939	1.97164525424273	1.96645885429801	2.00069326730769	1.96006296476327	2.92654811900407	2.01143331584785	1.97150859494413	1.97533863818634	1.95260482351986	1.0889210955673	2.00485792057571	1.93683358335401	1.98911117015475	1.96210194274008
1	16446714	16446714	1.98659804937708	2.0298878195553	1.96509628117388	1.97821605272984	1.93207099772427	2.00920380145083	2.40272930914158	1.94814356742874	2.02402051051598	2.06250840707673	1.98769995873246	1.95504254048132	2.09184234395855	1.96550495394701	1.96905034667483	1.98219651715923	1.99529214884854	1.99958415492944	2.03090662410763	1.97109867387874	1.97850178001682	1.97602335703608	1.97520172289075	1.93455265922786	1.99695247661656	1.9485487146176	1.88622267353343	2.00138677492516	2.01799683218683	1.98659804937708	2.0339572093192	1.96468769337302	2.00530809602939	1.97164525424273	1.96645885429801	2.00069326730769	1.96006296476327	2.92654811900407	2.01143331584785	1.97150859494413	1.97533863818634	1.95260482351986	1.0889210955673	2.00485792057571	1.93683358335401	1.98911117015475	1.96210194274008
1	17307125	17307125	1.98659804937708	2.0298878195553	1.96509628117388	1.97821605272984	1.93207099772427	2.00920380145083	2.40272930914158	1.94814356742874	2.02402051051598	2.06250840707673	1.98769995873246	1.95504254048132	2.09184234395855	1.96550495394701	1.96905034667483	1.98219651715923	1.99529214884854	1.99958415492944	2.03090662410763	1.97109867387874	1.97850178001682	1.97602335703608	1.97520172289075	1.93455265922786	1.99695247661656	1.9485487146176	1.88622267353343	2.00138677492516	2.01799683218683	1.98659804937708	2.0339572093192	1.96468769337302	2.00530809602939	1.97164525424273	1.96645885429801	2.00069326730769	1.96006296476327	2.92654811900407	2.01143331584785	1.97150859494413	1.97533863818634	1.95260482351986	1.0889210955673	2.00485792057571	1.93683358335401	1.98911117015475	1.96210194274008
1	17878680	17878680	1.98659804937708	2.0298878195553	1.96509628117388	1.97821605272984	1.93207099772427	2.00920380145083	2.40272930914158	1.94814356742874	2.02402051051598	2.06250840707673	1.98769995873246	1.95504254048132	2.09184234395855	1.96550495394701	1.96905034667483	1.98219651715923	1.99529214884854	1.99958415492944	2.03090662410763	1.97109867387874	1.97850178001682	1.97602335703608	1.97520172289075	1.93455265922786	1.99695247661656	1.9485487146176	1.88622267353343	2.00138677492516	2.01799683218683	1.98659804937708	2.0339572093192	1.96468769337302	2.00530809602939	1.97164525424273	1.96645885429801	2.00069326730769	1.96006296476327	2.92654811900407	2.01143331584785	1.97150859494413	1.97533863818634	1.95260482351986	1.0889210955673	2.00485792057571	1.93683358335401	1.98911117015475	1.96210194274008
1	18403245	18403245	1.98659804937708	2.0298878195553	1.96509628117388	1.97821605272984	1.93207099772427	2.00920380145083	2.40272930914158	1.94814356742874	2.02402051051598	2.06250840707673	1.98769995873246	1.95504254048132	2.09184234395855	1.96550495394701	1.96905034667483	1.98219651715923	1.99529214884854	1.99958415492944	2.03090662410763	1.97109867387874	1.97850178001682	1.97602335703608	1.97520172289075	1.93455265922786	1.99695247661656	1.9485487146176	1.88622267353343	2.00138677492516	2.01799683218683	1.98659804937708	2.0339572093192	1.96468769337302	2.00530809602939	1.97164525424273	1.96645885429801	2.00069326730769	1.96006296476327	2.92654811900407	2.01143331584785	1.97150859494413	1.97533863818634	1.95260482351986	1.0889210955673	2.00485792057571	1.93683358335401	1.98911117015475	1.96210194274008
1	18925640	18925640	1.98659804937708	2.0298878195553	1.96509628117388	1.97821605272984	1.93207099772427	2.00920380145083	2.40272930914158	1.94814356742874	2.02402051051598	2.06250840707673	1.98769995873246	1.95504254048132	2.09184234395855	1.96550495394701	1.96905034667483	1.98219651715923	1.99529214884854	1.99958415492944	2.03090662410763	1.97109867387874	1.97850178001682	1.97602335703608	1.97520172289075	1.93455265922786	1.99695247661656	1.9485487146176	1.88622267353343	2.00138677492516	2.01799683218683	1.98659804937708	2.0339572093192	1.96468769337302	2.00530809602939	1.97164525424273	1.96645885429801	2.00069326730769	1.96006296476327	2.92654811900407	2.01143331584785	1.97150859494413	1.97533863818634	1.95260482351986	1.0889210955673	2.00485792057571	1.93683358335401	1.98911117015475	1.96210194274008
1	19452724	19452724	1.98659804937708	2.0298878195553	1.96509628117388	1.97821605272984	1.93207099772427	2.00920380145083	2.40272930914158	1.94814356742874	2.02402051051598	2.06250840707673	1.98769995873246	1.95504254048132	2.09184234395855	1.96550495394701	1.96905034667483	1.98219651715923	1.99529214884854	1.99958415492944	2.03090662410763	1.97109867387874	1.97850178001682	1.97602335703608	1.97520172289075	1.93455265922786	1.99695247661656	1.9485487146176	1.88622267353343	2.00138677492516	2.01799683218683	1.98659804937708	2.0339572093192	1.96468769337302	2.00530809602939	1.97164525424273	1.96645885429801	2.00069326730769	1.96006296476327	2.92654811900407	2.01143331584785	1.97150859494413	1.97533863818634	1.95260482351986	1.0889210955673	2.00485792057571	1.93683358335401	1.98911117015475	1.96210194274008
1	20014359	20014359	1.98659804937708	2.0298878195553	1.96509628117388	1.97821605272984	1.93207099772427	2.00920380145083	2.40272930914158	1.94814356742874	2.02402051051598	2.06250840707673	1.98769995873246	1.95504254048132	2.09184234395855	1.96550495394701	1.96905034667483	1.98219651715923	1.99529214884854	1.99958415492944	2.03090662410763	1.97109867387874	1.97850178001682	1.97602335703608	1.97520172289075	1.93455265922786	1.99695247661656	1.9485487146176	1.88622267353343	2.00138677492516	2.01799683218683	1.98659804937708	2.0339572093192	1.96468769337302	2.00530809602939	1.97164525424273	1.96645885429801	2.00069326730769	1.96006296476327	2.92654811900407	2.01143331584785	1.97150859494413	1.97533863818634	1.95260482351986	1.0889210955673	2.00485792057571	1.93683358335401	1.98911117015475	1.96210194274008
1	20575804	20575804	1.98659804937708	2.0298878195553	1.96509628117388	1.97821605272984	1.93207099772427	2.00920380145083	2.40272930914158	1.94814356742874	2.02402051051598	2.06250840707673	1.98769995873246	1.95504254048132	2.09184234395855	1.96550495394701	1.96905034667483	1.98219651715923	1.99529214884854	1.99958415492944	2.03090662410763	1.97109867387874	1.97850178001682	1.97602335703608	1.97520172289075	1.93455265922786	1.99695247661656	1.9485487146176	1.88622267353343	2.00138677492516	2.01799683218683	1.98659804937708	2.0339572093192	1.96468769337302	2.00530809602939	1.97164525424273	1.96645885429801	2.00069326730769	1.96006296476327	2.92654811900407	2.01143331584785	1.97150859494413	1.97533863818634	1.95260482351986	1.0889210955673	2.00485792057571	1.93683358335401	1.98911117015475	1.96210194274008
1	21126184	21126184	1.98659804937708	2.0298878195553	1.96509628117388	1.97821605272984	1.93207099772427	2.00920380145083	2.40272930914158	1.94814356742874	2.02402051051598	2.06250840707673	1.98769995873246	1.95504254048132	2.09184234395855	1.96550495394701	1.96905034667483	1.98219651715923	1.99529214884854	1.99958415492944	2.03090662410763	1.97109867387874	1.97850178001682	1.97602335703608	1.97520172289075	1.93455265922786	1.99695247661656	1.9485487146176	1.88622267353343	2.00138677492516	2.01799683218683	1.98659804937708	2.0339572093192	1.96468769337302	2.00530809602939	1.97164525424273	1.96645885429801	2.00069326730769	1.96006296476327	2.92654811900407	2.01143331584785	1.97150859494413	1.97533863818634	1.95260482351986	1.0889210955673	2.00485792057571	1.93683358335401	1.98911117015475	1.96210194274008
1	21698064	21698064	1.98659804937708	2.0298878195553	1.96509628117388	1.97821605272984	1.93207099772427	2.00920380145083	2.40272930914158	1.94814356742874	2.02402051051598	2.06250840707673	1.98769995873246	1.95504254048132	2.09184234395855	1.96550495394701	1.96905034667483	1.98219651715923	1.99529214884854	1.99958415492944	2.03090662410763	1.97109867387874	1.97850178001682	1.97602335703608	1.97520172289075	1.93455265922786	1.99695247661656	1.9485487146176	1.88622267353343	2.00138677492516	2.01799683218683	1.98659804937708	2.0339572093192	1.96468769337302	2.00530809602939	1.97164525424273	1.96645885429801	2.00069326730769	1.96006296476327	2.92654811900407	2.01143331584785	1.97150859494413	1.97533863818634	1.95260482351986	1.0889210955673	2.00485792057571	1.93683358335401	1.98911117015475	1.96210194274008
1	22303596	22303596	1.98659804937708	2.0298878195553	1.96509628117388	1.97821605272984	1.93207099772427	2.00920380145083	2.40272930914158	1.94814356742874	2.02402051051598	2.06250840707673	1.98769995873246	1.95504254048132	2.09184234395855	1.96550495394701	1.96905034667483	1.98219651715923	1.99529214884854	1.99958415492944	2.03090662410763	1.97109867387874	1.97850178001682	1.97602335703608	1.97520172289075	1.93455265922786	1.99695247661656	1.9485487146176	1.88622267353343	2.00138677492516	2.01799683218683	1.98659804937708	2.0339572093192	1.96468769337302	2.00530809602939	1.97164525424273	1.96645885429801	2.00069326730769	1.96006296476327	2.92654811900407	2.01143331584785	1.97150859494413	1.97533863818634	1.95260482351986	1.0889210955673	2.00485792057571	1.93683358335401	1.98911117015475	1.96210194274008
1	22867590	22867590	1.98659804937708	2.0298878195553	1.96509628117388	1.97821605272984	1.93207099772427	2.00920380145083	2.40272930914158	1.94814356742874	2.02402051051598	2.06250840707673	1.98769995873246	1.95504254048132	2.09184234395855	1.96550495394701	1.96905034667483	1.98219651715923	1.99529214884854	1.99958415492944	2.03090662410763	1.97109867387874	1.97850178001682	1.97602335703608	1.97520172289075	1.93455265922786	1.99695247661656	1.9485487146176	1.88622267353343	2.00138677492516	2.01799683218683	1.98659804937708	2.0339572093192	1.96468769337302	2.00530809602939	1.97164525424273	1.96645885429801	2.00069326730769	1.96006296476327	2.92654811900407	2.01143331584785	1.97150859494413	1.97533863818634	1.95260482351986	1.0889210955673	2.00485792057571	1.93683358335401	1.98911117015475	1.96210194274008
1	23407094	23407094	1.98659804937708	2.0298878195553	1.96509628117388	1.97821605272984	1.93207099772427	2.00920380145083	2.40272930914158	1.94814356742874	2.02402051051598	2.06250840707673	1.98769995873246	1.95504254048132	2.09184234395855	1.96550495394701	1.96905034667483	1.98219651715923	1.99529214884854	1.99958415492944	2.03090662410763	1.97109867387874	1.97850178001682	1.97602335703608	1.97520172289075	1.93455265922786	1.99695247661656	1.9485487146176	1.88622267353343	2.00138677492516	2.01799683218683	1.98659804937708	2.0339572093192	1.96468769337302	2.00530809602939	1.97164525424273	1.96645885429801	2.00069326730769	1.96006296476327	2.92654811900407	2.01143331584785	1.97150859494413	1.97533863818634	1.95260482351986	1.0889210955673	2.00485792057571	1.93683358335401	1.98911117015475	1.96210194274008
1	23983067	23983067	1.98659804937708	2.0298878195553	1.96509628117388	1.97821605272984	1.93207099772427	2.00920380145083	2.40272930914158	1.94814356742874	2.02402051051598	2.06250840707673	1.98769995873246	1.95504254048132	2.09184234395855	1.96550495394701	1.96905034667483	1.98219651715923	1.99529214884854	1.99958415492944	2.03090662410763	1.97109867387874	1.97850178001682	1.97602335703608	1.97520172289075	1.93455265922786	1.99695247661656	1.9485487146176	1.88622267353343	2.00138677492516	2.01799683218683	1.98659804937708	2.0339572093192	1.96468769337302	2.00530809602939	1.97164525424273	1.96645885429801	2.00069326730769	1.96006296476327	2.92654811900407	2.01143331584785	1.97150859494413	1.97533863818634	1.95260482351986	1.0889210955673	2.00485792057571	1.93683358335401	1.98911117015475	1.96210194274008
1	24666387	24666387	1.98659804937708	2.0298878195553	1.96509628117388	1.97821605272984	1.93207099772427	2.00920380145083	2.40272930914158	1.94814356742874	2.02402051051598	2.06250840707673	1.98769995873246	1.95504254048132	2.09184234395855	1.96550495394701	1.96905034667483	1.98219651715923	1.99529214884854	1.99958415492944	2.03090662410763	1.97109867387874	1.97850178001682	1.97602335703608	1.97520172289075	1.93455265922786	1.99695247661656	1.9485487146176	1.88622267353343	2.00138677492516	2.01799683218683	1.98659804937708	2.0339572093192	1.96468769337302	2.00530809602939	1.97164525424273	1.96645885429801	2.00069326730769	1.96006296476327	2.92654811900407	2.01143331584785	1.97150859494413	1.97533863818634	1.95260482351986	1.0889210955673	2.00485792057571	1.93683358335401	1.98911117015475	1.96210194274008
1	25238653	25238653	1.98659804937708	2.0298878195553	1.96509628117388	1.97821605272984	1.93207099772427	2.00920380145083	2.40272930914158	1.94814356742874	2.02402051051598	2.06250840707673	1.98769995873246	1.95504254048132	2.09184234395855	1.96550495394701	1.96905034667483	1.98219651715923	1.99529214884854	1.99958415492944	2.03090662410763	1.97109867387874	1.97850178001682	1.97602335703608	1.97520172289075	1.93455265922786	1.99695247661656	1.9485487146176	1.88622267353343	2.00138677492516	2.01799683218683	1.98659804937708	2.0339572093192	1.96468769337302	2.00530809602939	1.97164525424273	1.96645885429801	2.00069326730769	1.96006296476327	2.92654811900407	2.01143331584785	1.97150859494413	1.97533863818634	1.95260482351986	1.0889210955673	2.00485792057571	1.93683358335401	1.98911117015475	1.96210194274008
1	25879931	25879931	1.98659804937708	2.0298878195553	1.96509628117388	1.97821605272984	1.93207099772427	2.00920380145083	2.40272930914158	1.94814356742874	2.02402051051598	2.06250840707673	1.98769995873246	1.95504254048132	2.09184234395855	1.96550495394701	1.96905034667483	1.98219651715923	1.99529214884854	1.99958415492944	2.03090662410763	1.97109867387874	1.97850178001682	1.97602335703608	1.97520172289075	1.93455265922786	1.99695247661656	1.9485487146176	1.88622267353343	2.00138677492516	2.01799683218683	1.98659804937708	2.0339572093192	1.96468769337302	2.00530809602939	1.97164525424273	1.96645885429801	2.00069326730769	1.96006296476327	2.92654811900407	2.01143331584785	1.97150859494413	1.97533863818634	1.95260482351986	1.0889210955673	2.00485792057571	1.93683358335401	1.98911117015475	1.96210194274008
1	26437154	26437154	1.98659804937708	2.0298878195553	1.96509628117388	1.97821605272984	1.93207099772427	2.00920380145083	2.40272930914158	1.94814356742874	2.02402051051598	2.06250840707673	1.98769995873246	1.95504254048132	2.09184234395855	1.96550495394701	1.96905034667483	1.98219651715923	1.99529214884854	1.99958415492944	2.03090662410763	1.97109867387874	1.97850178001682	1.97602335703608	1.97520172289075	1.93455265922786	1.99695247661656	1.9485487146176	1.88622267353343	2.00138677492516	2.01799683218683	1.98659804937708	2.0339572093192	1.96468769337302	2.00530809602939	1.97164525424273	1.96645885429801	2.00069326730769	1.96006296476327	2.92654811900407	2.01143331584785	1.97150859494413	1.97533863818634	1.95260482351986	1.0889210955673	2.00485792057571	1.93683358335401	1.98911117015475	1.96210194274008
1	27036861	27036861	1.98659804937708	2.0298878195553	1.96509628117388	1.97821605272984	1.93207099772427	2.00920380145083	2.40272930914158	1.94814356742874	2.02402051051598	2.06250840707673	1.98769995873246	1.95504254048132	2.09184234395855	1.96550495394701	1.96905034667483	1.98219651715923	1.99529214884854	1.99958415492944	2.03090662410763	1.97109867387874	1.97850178001682	1.97602335703608	1.97520172289075	1.93455265922786	1.99695247661656	1.9485487146176	1.88622267353343	2.00138677492516	2.01799683218683	1.98659804937708	2.0339572093192	1.96468769337302	2.00530809602939	1.97164525424273	1.96645885429801	2.00069326730769	1.96006296476327	2.92654811900407	2.01143331584785	1.97150859494413	1.97533863818634	1.95260482351986	1.0889210955673	2.00485792057571	1.93683358335401	1.98911117015475	1.96210194274008
1	27644604	27644604	1.98659804937708	2.0298878195553	1.96509628117388	1.97821605272984	1.93207099772427	2.00920380145083	2.40272930914158	1.94814356742874	2.02402051051598	2.06250840707673	1.98769995873246	1.95504254048132	2.09184234395855	1.96550495394701	1.96905034667483	1.98219651715923	1.99529214884854	1.99958415492944	2.03090662410763	1.97109867387874	1.97850178001682	1.97602335703608	1.97520172289075	1.93455265922786	1.99695247661656	1.9485487146176	1.88622267353343	2.00138677492516	2.01799683218683	1.98659804937708	2.0339572093192	1.96468769337302	2.00530809602939	1.97164525424273	1.96645885429801	2.00069326730769	1.96006296476327	2.92654811900407	2.01143331584785	1.97150859494413	1.97533863818634	1.95260482351986	1.0889210955673	2.00485792057571	1.93683358335401	1.98911117015475	1.96210194274008
1	28228163	28228163	1.98659804937708	2.0298878195553	1.96509628117388	1.97821605272984	1.93207099772427	2.00920380145083	2.40272930914158	1.94814356742874	2.02402051051598	2.06250840707673	1.98769995873246	1.95504254048132	2.09184234395855	1.96550495394701	1.96905034667483	1.98219651715923	1.99529214884854	1.99958415492944	2.03090662410763	1.97109867387874	1.97850178001682	1.97602335703608	1.97520172289075	1.93455265922786	1.99695247661656	1.9485487146176	1.88622267353343	2.00138677492516	2.01799683218683	1.98659804937708	2.0339572093192	1.96468769337302	2.00530809602939	1.97164525424273	1.96645885429801	2.00069326730769	1.96006296476327	2.92654811900407	2.01143331584785	1.97150859494413	1.97533863818634	1.95260482351986	1.0889210955673	2.00485792057571	1.93683358335401	1.98911117015475	1.96210194274008
1	28838239	28838239	1.98659804937708	2.0298878195553	1.96509628117388	1.97821605272984	1.93207099772427	2.00920380145083	2.40272930914158	1.94814356742874	2.02402051051598	2.06250840707673	1.98769995873246	1.95504254048132	2.09184234395855	1.96550495394701	1.96905034667483	1.98219651715923	1.99529214884854	1.99958415492944	2.03090662410763	1.97109867387874	1.97850178001682	1.97602335703608	1.97520172289075	1.93455265922786	1.99695247661656	1.9485487146176	1.88622267353343	2.00138677492516	2.01799683218683	1.98659804937708	2.0339572093192	1.96468769337302	2.00530809602939	1.97164525424273	1.96645885429801	2.00069326730769	1.96006296476327	2.92654811900407	2.01143331584785	1.97150859494413	1.97533863818634	1.95260482351986	1.0889210955673	2.00485792057571	1.93683358335401	1.98911117015475	1.96210194274008
1	29459303	29459303	1.98659804937708	2.0298878195553	1.96509628117388	1.97821605272984	1.93207099772427	2.00920380145083	2.40272930914158	1.94814356742874	2.02402051051598	2.06250840707673	1.98769995873246	1.95504254048132	2.09184234395855	1.96550495394701	1.96905034667483	1.98219651715923	1.99529214884854	1.99958415492944	2.03090662410763	1.97109867387874	1.97850178001682	1.97602335703608	1.97520172289075	1.93455265922786	1.99695247661656	1.9485487146176	1.88622267353343	2.00138677492516	2.01799683218683	1.98659804937708	2.0339572093192	1.96468769337302	2.00530809602939	1.97164525424273	1.96645885429801	2.00069326730769	1.96006296476327	2.92654811900407	2.01143331584785	1.97150859494413	1.97533863818634	1.95260482351986	1.0889210955673	2.00485792057571	1.93683358335401	1.98911117015475	1.96210194274008
1	30152496	30152496	1.98659804937708	2.0298878195553	1.96509628117388	1.97821605272984	1.93207099772427	2.00920380145083	2.40272930914158	1.94814356742874	2.02402051051598	2.06250840707673	1.98769995873246	1.95504254048132	2.09184234395855	1.96550495394701	1.96905034667483	1.98219651715923	1.99529214884854	1.99958415492944	2.03090662410763	1.97109867387874	1.97850178001682	1.97602335703608	1.97520172289075	1.93455265922786	1.99695247661656	1.9485487146176	1.88622267353343	2.00138677492516	2.01799683218683	1.98659804937708	2.0339572093192	1.96468769337302	2.00530809602939	1.97164525424273	1.96645885429801	2.00069326730769	1.96006296476327	2.92654811900407	2.01143331584785	1.97150859494413	1.97533863818634	1.95260482351986	1.0889210955673	2.00485792057571	1.93683358335401	1.98911117015475	1.96210194274008
1	30680350	30680350	1.98659804937708	2.0298878195553	1.96509628117388	1.97821605272984	1.93207099772427	2.00920380145083	2.40272930914158	1.94814356742874	2.02402051051598	2.06250840707673	1.98769995873246	1.95504254048132	2.09184234395855	1.96550495394701	1.96905034667483	1.98219651715923	1.99529214884854	1.99958415492944	2.03090662410763	1.97109867387874	1.97850178001682	1.97602335703608	1.97520172289075	1.93455265922786	1.99695247661656	1.9485487146176	1.88622267353343	2.00138677492516	2.01799683218683	1.98659804937708	2.0339572093192	1.96468769337302	2.00530809602939	1.97164525424273	1.96645885429801	2.00069326730769	1.96006296476327	2.92654811900407	2.01143331584785	1.97150859494413	1.97533863818634	1.95260482351986	1.0889210955673	2.00485792057571	1.93683358335401	1.98911117015475	1.96210194274008
1	31224889	31224889	1.98659804937708	2.0298878195553	1.96509628117388	1.97821605272984	1.93207099772427	2.00920380145083	2.40272930914158	1.94814356742874	2.02402051051598	2.06250840707673	1.98769995873246	1.95504254048132	2.09184234395855	1.96550495394701	1.96905034667483	1.98219651715923	1.99529214884854	1.99958415492944	2.03090662410763	1.97109867387874	1.97850178001682	1.97602335703608	1.97520172289075	1.93455265922786	1.99695247661656	1.9485487146176	1.88622267353343	2.00138677492516	2.01799683218683	1.98659804937708	2.0339572093192	1.96468769337302	2.00530809602939	1.97164525424273	1.96645885429801	2.00069326730769	1.96006296476327	2.92654811900407	2.01143331584785	1.97150859494413	1.97533863818634	1.95260482351986	1.0889210955673	2.00485792057571	1.93683358335401	1.98911117015475	1.96210194274008
1	31802308	31802308	1.98659804937708	2.0298878195553	1.96509628117388	1.97821605272984	1.93207099772427	2.00920380145083	2.40272930914158	1.94814356742874	2.02402051051598	2.06250840707673	1.98769995873246	1.95504254048132	2.09184234395855	1.96550495394701	1.96905034667483	1.98219651715923	1.99529214884854	1.99958415492944	2.03090662410763	1.97109867387874	1.97850178001682	1.97602335703608	1.97520172289075	1.93455265922786	1.99695247661656	1.9485487146176	1.88622267353343	2.00138677492516	2.01799683218683	1.98659804937708	2.0339572093192	1.96468769337302	2.00530809602939	1.97164525424273	1.96645885429801	2.00069326730769	1.96006296476327	2.92654811900407	2.01143331584785	1.97150859494413	1.97533863818634	1.95260482351986	1.0889210955673	2.00485792057571	1.93683358335401	1.98911117015475	1.96210194274008
1	32351708	32351708	1.98659804937708	2.0298878195553	1.96509628117388	1.97821605272984	1.93207099772427	2.00920380145083	2.40272930914158	1.94814356742874	2.02402051051598	2.06250840707673	1.98769995873246	1.95504254048132	2.09184234395855	1.96550495394701	1.96905034667483	1.98219651715923	1.99529214884854	1.99958415492944	2.03090662410763	1.97109867387874	1.97850178001682	1.97602335703608	1.97520172289075	1.93455265922786	1.99695247661656	1.9485487146176	1.88622267353343	2.00138677492516	2.01799683218683	1.98659804937708	2.0339572093192	1.96468769337302	2.00530809602939	1.97164525424273	1.96645885429801	2.00069326730769	1.96006296476327	2.92654811900407	2.01143331584785	1.97150859494413	1.97533863818634	1.95260482351986	1.0889210955673	2.00485792057571	1.93683358335401	1.98911117015475	1.96210194274008
1	32956662	32956662	1.98659804937708	2.0298878195553	1.96509628117388	1.97821605272984	1.93207099772427	2.00920380145083	2.40272930914158	1.94814356742874	2.02402051051598	2.06250840707673	1.98769995873246	1.95504254048132	2.09184234395855	1.96550495394701	1.96905034667483	1.98219651715923	1.99529214884854	1.99958415492944	2.03090662410763	1.97109867387874	1.97850178001682	1.97602335703608	1.97520172289075	1.93455265922786	1.99695247661656	1.9485487146176	1.88622267353343	2.00138677492516	2.01799683218683	1.98659804937708	2.0339572093192	1.96468769337302	2.00530809602939	1.97164525424273	1.96645885429801	2.00069326730769	1.96006296476327	2.92654811900407	2.01143331584785	1.97150859494413	1.97533863818634	1.95260482351986	1.0889210955673	2.00485792057571	1.93683358335401	1.98911117015475	1.96210194274008
1	33562070	33562070	1.98659804937708	2.0298878195553	1.96509628117388	1.97821605272984	1.93207099772427	2.00920380145083	2.40272930914158	1.94814356742874	2.02402051051598	2.06250840707673	1.98769995873246	1.95504254048132	2.09184234395855	1.96550495394701	1.96905034667483	1.98219651715923	1.99529214884854	1.99958415492944	2.03090662410763	1.97109867387874	1.97850178001682	1.97602335703608	1.97520172289075	1.93455265922786	1.99695247661656	1.9485487146176	1.88622267353343	2.00138677492516	2.01799683218683	1.98659804937708	2.0339572093192	1.96468769337302	2.00530809602939	1.97164525424273	1.96645885429801	2.00069326730769	1.96006296476327	2.92654811900407	2.01143331584785	1.97150859494413	1.97533863818634	1.95260482351986	1.0889210955673	2.00485792057571	1.93683358335401	1.98911117015475	1.96210194274008
1	34100961	34100961	1.98659804937708	2.0298878195553	1.96509628117388	1.97821605272984	1.93207099772427	2.00920380145083	2.40272930914158	1.94814356742874	2.02402051051598	2.06250840707673	1.98769995873246	1.95504254048132	2.09184234395855	1.96550495394701	1.96905034667483	1.98219651715923	1.99529214884854	1.99958415492944	2.03090662410763	1.97109867387874	1.97850178001682	1.97602335703608	1.97520172289075	1.93455265922786	1.99695247661656	1.9485487146176	1.88622267353343	2.00138677492516	2.01799683218683	1.98659804937708	2.0339572093192	1.96468769337302	2.00530809602939	1.97164525424273	1.96645885429801	2.00069326730769	1.96006296476327	2.92654811900407	2.01143331584785	1.97150859494413	1.97533863818634	1.95260482351986	1.0889210955673	2.00485792057571	1.93683358335401	1.98911117015475	1.96210194274008
1	34637157	34637157	1.98659804937708	2.0298878195553	1.96509628117388	1.97821605272984	1.93207099772427	2.00920380145083	2.40272930914158	1.94814356742874	2.02402051051598	2.06250840707673	1.98769995873246	1.95504254048132	2.09184234395855	1.96550495394701	1.96905034667483	1.98219651715923	1.99529214884854	1.99958415492944	2.03090662410763	1.97109867387874	1.97850178001682	1.97602335703608	1.97520172289075	1.93455265922786	1.99695247661656	1.9485487146176	1.88622267353343	2.00138677492516	2.01799683218683	1.98659804937708	2.0339572093192	1.96468769337302	2.00530809602939	1.97164525424273	1.96645885429801	2.00069326730769	1.96006296476327	2.92654811900407	2.01143331584785	1.97150859494413	1.97533863818634	1.95260482351986	1.0889210955673	2.00485792057571	1.93683358335401	1.98911117015475	1.96210194274008
1	35170931	35170931	1.98659804937708	2.0298878195553	1.96509628117388	1.97821605272984	1.93207099772427	2.00920380145083	2.40272930914158	1.94814356742874	2.02402051051598	2.06250840707673	1.98769995873246	1.95504254048132	2.09184234395855	1.96550495394701	1.96905034667483	1.98219651715923	1.99529214884854	1.99958415492944	2.03090662410763	1.97109867387874	1.97850178001682	1.97602335703608	1.97520172289075	1.93455265922786	1.99695247661656	1.9485487146176	1.88622267353343	2.00138677492516	2.01799683218683	1.98659804937708	2.0339572093192	1.96468769337302	2.00530809602939	1.97164525424273	1.96645885429801	2.00069326730769	1.96006296476327	2.92654811900407	2.01143331584785	1.97150859494413	1.97533863818634	1.95260482351986	1.0889210955673	2.00485792057571	1.93683358335401	1.98911117015475	1.96210194274008
1	35750993	35750993	1.98659804937708	2.0298878195553	1.96509628117388	1.97821605272984	1.93207099772427	2.00920380145083	2.40272930914158	1.94814356742874	2.02402051051598	2.06250840707673	1.98769995873246	1.95504254048132	2.09184234395855	1.96550495394701	1.96905034667483	1.98219651715923	1.99529214884854	1.99958415492944	2.03090662410763	1.97109867387874	1.97850178001682	1.97602335703608	1.97520172289075	1.93455265922786	1.99695247661656	1.9485487146176	1.88622267353343	2.00138677492516	2.01799683218683	1.98659804937708	2.0339572093192	1.96468769337302	2.00530809602939	1.97164525424273	1.96645885429801	2.00069326730769	1.96006296476327	2.92654811900407	2.01143331584785	1.97150859494413	1.97533863818634	1.95260482351986	1.0889210955673	2.00485792057571	1.93683358335401	1.98911117015475	1.96210194274008
1	36319516	36319516	1.98659804937708	2.0298878195553	1.96509628117388	1.97821605272984	1.93207099772427	2.00920380145083	2.40272930914158	1.94814356742874	2.02402051051598	2.06250840707673	1.98769995873246	1.95504254048132	2.09184234395855	1.96550495394701	1.96905034667483	1.98219651715923	1.99529214884854	1.99958415492944	2.03090662410763	1.97109867387874	1.97850178001682	1.97602335703608	1.97520172289075	1.93455265922786	1.99695247661656	1.9485487146176	1.88622267353343	2.00138677492516	2.01799683218683	1.98659804937708	2.0339572093192	1.96468769337302	2.00530809602939	1.97164525424273	1.96645885429801	2.00069326730769	1.96006296476327	2.92654811900407	2.01143331584785	1.97150859494413	1.97533863818634	1.95260482351986	1.0889210955673	2.00485792057571	1.93683358335401	1.98911117015475	1.96210194274008
1	36900818	36900818	1.98659804937708	2.0298878195553	1.96509628117388	1.97821605272984	1.93207099772427	2.00920380145083	2.40272930914158	1.94814356742874	2.02402051051598	2.06250840707673	1.98769995873246	1.95504254048132	2.09184234395855	1.96550495394701	1.96905034667483	1.98219651715923	1.99529214884854	1.99958415492944	2.03090662410763	1.97109867387874	1.97850178001682	1.97602335703608	1.97520172289075	1.93455265922786	1.99695247661656	1.9485487146176	1.88622267353343	2.00138677492516	2.01799683218683	1.98659804937708	2.0339572093192	1.96468769337302	2.00530809602939	1.97164525424273	1.96645885429801	2.00069326730769	1.96006296476327	2.92654811900407	2.01143331584785	1.97150859494413	1.97533863818634	1.95260482351986	1.0889210955673	2.00485792057571	1.93683358335401	1.98911117015475	1.96210194274008
1	37428485	37428485	1.98659804937708	2.0298878195553	1.96509628117388	1.97821605272984	1.93207099772427	2.00920380145083	2.40272930914158	1.94814356742874	2.02402051051598	2.06250840707673	1.98769995873246	1.95504254048132	2.09184234395855	1.96550495394701	1.96905034667483	1.98219651715923	1.99529214884854	1.99958415492944	2.03090662410763	1.97109867387874	1.97850178001682	1.97602335703608	1.97520172289075	1.93455265922786	1.99695247661656	1.9485487146176	1.88622267353343	2.00138677492516	2.01799683218683	1.98659804937708	2.0339572093192	1.96468769337302	2.00530809602939	1.97164525424273	1.96645885429801	2.00069326730769	1.96006296476327	2.92654811900407	2.01143331584785	1.97150859494413	1.97533863818634	1.95260482351986	1.0889210955673	2.00485792057571	1.93683358335401	1.98911117015475	1.96210194274008
1	37965421	37965421	1.98659804937708	2.0298878195553	1.96509628117388	1.97821605272984	1.93207099772427	2.00920380145083	2.40272930914158	1.94814356742874	2.02402051051598	2.06250840707673	1.98769995873246	1.95504254048132	2.09184234395855	1.96550495394701	1.96905034667483	1.98219651715923	1.99529214884854	1.99958415492944	2.03090662410763	1.97109867387874	1.97850178001682	1.97602335703608	1.97520172289075	1.93455265922786	1.99695247661656	1.9485487146176	1.88622267353343	2.00138677492516	2.01799683218683	1.98659804937708	2.0339572093192	1.96468769337302	2.00530809602939	1.97164525424273	1.96645885429801	2.00069326730769	1.96006296476327	2.92654811900407	2.01143331584785	1.97150859494413	1.97533863818634	1.95260482351986	1.0889210955673	2.00485792057571	1.93683358335401	1.98911117015475	1.96210194274008
1	38542604	38542604	1.98659804937708	2.0298878195553	1.96509628117388	1.97821605272984	1.93207099772427	2.00920380145083	2.40272930914158	1.94814356742874	2.02402051051598	2.06250840707673	1.98769995873246	1.95504254048132	2.09184234395855	1.96550495394701	1.96905034667483	1.98219651715923	1.99529214884854	1.99958415492944	2.03090662410763	1.97109867387874	1.97850178001682	1.97602335703608	1.97520172289075	1.93455265922786	1.99695247661656	1.9485487146176	1.88622267353343	2.00138677492516	2.01799683218683	1.98659804937708	2.0339572093192	1.96468769337302	2.00530809602939	1.97164525424273	1.96645885429801	2.00069326730769	1.96006296476327	2.92654811900407	2.01143331584785	1.97150859494413	1.97533863818634	1.95260482351986	1.0889210955673	2.00485792057571	1.93683358335401	1.98911117015475	1.96210194274008
1	39073178	39073178	1.98659804937708	2.0298878195553	1.96509628117388	1.97821605272984	1.93207099772427	2.00920380145083	2.40272930914158	1.94814356742874	2.02402051051598	2.06250840707673	1.98769995873246	1.95504254048132	2.09184234395855	1.96550495394701	1.96905034667483	1.98219651715923	1.99529214884854	1.99958415492944	2.03090662410763	1.97109867387874	1.97850178001682	1.97602335703608	1.97520172289075	1.93455265922786	1.99695247661656	1.9485487146176	1.88622267353343	2.00138677492516	2.01799683218683	1.98659804937708	2.0339572093192	1.96468769337302	2.00530809602939	1.97164525424273	1.96645885429801	2.00069326730769	1.96006296476327	2.92654811900407	2.01143331584785	1.97150859494413	1.97533863818634	1.95260482351986	1.0889210955673	2.00485792057571	1.93683358335401	1.98911117015475	1.96210194274008
1	39663210	39663210	1.98659804937708	2.0298878195553	1.96509628117388	1.97821605272984	1.93207099772427	2.00920380145083	2.40272930914158	1.94814356742874	2.02402051051598	2.06250840707673	1.98769995873246	1.95504254048132	2.09184234395855	1.96550495394701	1.96905034667483	1.98219651715923	1.99529214884854	1.99958415492944	2.03090662410763	1.97109867387874	1.97850178001682	1.97602335703608	1.97520172289075	1.93455265922786	1.99695247661656	1.9485487146176	1.88622267353343	2.00138677492516	2.01799683218683	1.98659804937708	2.0339572093192	1.96468769337302	2.00530809602939	1.97164525424273	1.96645885429801	2.00069326730769	1.96006296476327	2.92654811900407	2.01143331584785	1.97150859494413	1.97533863818634	1.95260482351986	1.0889210955673	2.00485792057571	1.93683358335401	1.98911117015475	1.96210194274008
1	40254118	40254118	1.98659804937708	2.0298878195553	1.96509628117388	1.97821605272984	1.93207099772427	2.00920380145083	2.40272930914158	1.94814356742874	2.02402051051598	2.06250840707673	1.98769995873246	1.95504254048132	2.09184234395855	1.96550495394701	1.96905034667483	1.98219651715923	1.99529214884854	1.99958415492944	2.03090662410763	1.97109867387874	1.97850178001682	1.97602335703608	1.97520172289075	1.93455265922786	1.99695247661656	1.9485487146176	1.88622267353343	2.00138677492516	2.01799683218683	1.98659804937708	2.0339572093192	1.96468769337302	2.00530809602939	1.97164525424273	1.96645885429801	2.00069326730769	1.96006296476327	2.92654811900407	2.01143331584785	1.97150859494413	1.97533863818634	1.95260482351986	1.0889210955673	2.00485792057571	1.93683358335401	1.98911117015475	1.96210194274008
1	40844200	40844200	1.98659804937708	2.0298878195553	1.96509628117388	1.97821605272984	1.93207099772427	2.00920380145083	2.40272930914158	1.94814356742874	2.02402051051598	2.06250840707673	1.98769995873246	1.95504254048132	2.09184234395855	1.96550495394701	1.96905034667483	1.98219651715923	1.99529214884854	1.99958415492944	2.03090662410763	1.97109867387874	1.97850178001682	1.97602335703608	1.97520172289075	1.93455265922786	1.99695247661656	1.9485487146176	1.88622267353343	2.00138677492516	2.01799683218683	1.98659804937708	2.0339572093192	1.96468769337302	2.00530809602939	1.97164525424273	1.96645885429801	2.00069326730769	1.96006296476327	2.92654811900407	2.01143331584785	1.97150859494413	1.97533863818634	1.95260482351986	1.0889210955673	2.00485792057571	1.93683358335401	1.98911117015475	1.96210194274008
1	41406493	41406493	1.98659804937708	2.0298878195553	1.96509628117388	1.97821605272984	1.93207099772427	2.00920380145083	2.40272930914158	1.94814356742874	2.02402051051598	2.06250840707673	1.98769995873246	1.95504254048132	2.09184234395855	1.96550495394701	1.96905034667483	1.98219651715923	1.99529214884854	1.99958415492944	2.03090662410763	1.97109867387874	1.97850178001682	1.97602335703608	1.97520172289075	1.93455265922786	1.99695247661656	1.9485487146176	1.88622267353343	2.00138677492516	2.01799683218683	1.98659804937708	2.0339572093192	1.96468769337302	2.00530809602939	1.97164525424273	1.96645885429801	2.00069326730769	1.96006296476327	2.92654811900407	2.01143331584785	1.97150859494413	1.97533863818634	1.95260482351986	1.0889210955673	2.00485792057571	1.93683358335401	1.98911117015475	1.96210194274008
1	41955921	41955921	1.98659804937708	2.0298878195553	1.96509628117388	1.97821605272984	1.93207099772427	2.00920380145083	2.40272930914158	1.94814356742874	2.02402051051598	2.06250840707673	1.98769995873246	1.95504254048132	2.09184234395855	1.96550495394701	1.96905034667483	1.98219651715923	1.99529214884854	1.99958415492944	2.03090662410763	1.97109867387874	1.97850178001682	1.97602335703608	1.97520172289075	1.93455265922786	1.99695247661656	1.9485487146176	1.88622267353343	2.00138677492516	2.01799683218683	1.98659804937708	2.0339572093192	1.96468769337302	2.00530809602939	1.97164525424273	1.96645885429801	2.00069326730769	1.96006296476327	2.92654811900407	2.01143331584785	1.97150859494413	1.97533863818634	1.95260482351986	1.0889210955673	2.00485792057571	1.93683358335401	1.98911117015475	1.96210194274008
1	42484024	42484024	1.98659804937708	2.0298878195553	1.96509628117388	1.97821605272984	1.93207099772427	2.00920380145083	2.40272930914158	1.94814356742874	2.02402051051598	2.06250840707673	1.98769995873246	1.95504254048132	2.09184234395855	1.96550495394701	1.96905034667483	1.98219651715923	1.99529214884854	1.99958415492944	2.03090662410763	1.97109867387874	1.97850178001682	1.97602335703608	1.97520172289075	1.93455265922786	1.99695247661656	1.9485487146176	1.88622267353343	2.00138677492516	2.01799683218683	1.98659804937708	2.0339572093192	1.96468769337302	2.00530809602939	1.97164525424273	1.96645885429801	2.00069326730769	1.96006296476327	2.92654811900407	2.01143331584785	1.97150859494413	1.97533863818634	1.95260482351986	1.0889210955673	2.00485792057571	1.93683358335401	1.98911117015475	1.96210194274008
1	43039816	43039816	1.98659804937708	2.0298878195553	1.96509628117388	1.97821605272984	1.93207099772427	2.00920380145083	2.40272930914158	1.94814356742874	2.02402051051598	2.06250840707673	1.98769995873246	1.95504254048132	2.09184234395855	1.96550495394701	1.96905034667483	1.98219651715923	1.99529214884854	1.99958415492944	2.03090662410763	1.97109867387874	1.97850178001682	1.97602335703608	1.97520172289075	1.93455265922786	1.99695247661656	1.9485487146176	1.88622267353343	2.00138677492516	2.01799683218683	1.98659804937708	2.0339572093192	1.96468769337302	2.00530809602939	1.97164525424273	1.96645885429801	2.00069326730769	1.96006296476327	2.92654811900407	2.01143331584785	1.97150859494413	1.97533863818634	1.95260482351986	1.0889210955673	2.00485792057571	1.93683358335401	1.98911117015475	1.96210194274008
1	43613613	43613613	1.98659804937708	2.0298878195553	1.96509628117388	1.97821605272984	1.93207099772427	2.00920380145083	2.40272930914158	1.94814356742874	2.02402051051598	2.06250840707673	1.98769995873246	1.95504254048132	2.09184234395855	1.96550495394701	1.96905034667483	1.98219651715923	1.99529214884854	1.99958415492944	2.03090662410763	1.97109867387874	1.97850178001682	1.97602335703608	1.97520172289075	1.93455265922786	1.99695247661656	1.9485487146176	1.88622267353343	2.00138677492516	2.01799683218683	1.98659804937708	2.0339572093192	1.96468769337302	2.00530809602939	1.97164525424273	1.96645885429801	2.00069326730769	1.96006296476327	2.92654811900407	2.01143331584785	1.97150859494413	1.97533863818634	1.95260482351986	1.0889210955673	2.00485792057571	1.93683358335401	1.98911117015475	1.96210194274008
1	44162975	44162975	1.98659804937708	2.0298878195553	1.96509628117388	1.97821605272984	1.93207099772427	2.00920380145083	2.40272930914158	1.94814356742874	2.02402051051598	2.06250840707673	1.98769995873246	1.95504254048132	2.09184234395855	1.96550495394701	1.96905034667483	1.98219651715923	1.99529214884854	1.99958415492944	2.03090662410763	1.97109867387874	1.97850178001682	1.97602335703608	1.97520172289075	1.93455265922786	1.99695247661656	1.9485487146176	1.88622267353343	2.00138677492516	2.01799683218683	1.98659804937708	2.0339572093192	1.96468769337302	2.00530809602939	1.97164525424273	1.96645885429801	2.00069326730769	1.96006296476327	2.92654811900407	2.01143331584785	1.97150859494413	1.97533863818634	1.95260482351986	1.0889210955673	2.00485792057571	1.93683358335401	1.98911117015475	1.96210194274008
1	44711039	44711039	1.98659804937708	2.0298878195553	1.96509628117388	1.97821605272984	1.93207099772427	2.00920380145083	2.40272930914158	1.94814356742874	2.02402051051598	2.06250840707673	1.98769995873246	1.95504254048132	2.09184234395855	1.96550495394701	1.96905034667483	1.98219651715923	1.99529214884854	1.99958415492944	2.03090662410763	1.97109867387874	1.97850178001682	1.97602335703608	1.97520172289075	1.93455265922786	1.99695247661656	1.9485487146176	1.88622267353343	2.00138677492516	2.01799683218683	1.98659804937708	2.0339572093192	1.96468769337302	2.00530809602939	1.97164525424273	1.96645885429801	2.00069326730769	1.96006296476327	2.92654811900407	2.01143331584785	1.97150859494413	1.97533863818634	1.95260482351986	1.0889210955673	2.00485792057571	1.93683358335401	1.98911117015475	1.96210194274008
1	45259305	45259305	1.98659804937708	2.0298878195553	1.96509628117388	1.97821605272984	1.93207099772427	2.00920380145083	2.40272930914158	1.94814356742874	2.02402051051598	2.06250840707673	1.98769995873246	1.95504254048132	2.09184234395855	1.96550495394701	1.96905034667483	1.98219651715923	1.99529214884854	1.99958415492944	2.03090662410763	1.97109867387874	1.97850178001682	1.97602335703608	1.97520172289075	1.93455265922786	1.99695247661656	1.9485487146176	1.88622267353343	2.00138677492516	2.01799683218683	1.98659804937708	2.0339572093192	1.96468769337302	2.00530809602939	1.97164525424273	1.96645885429801	2.00069326730769	1.96006296476327	2.92654811900407	2.01143331584785	1.97150859494413	1.97533863818634	1.95260482351986	1.0889210955673	2.00485792057571	1.93683358335401	1.98911117015475	1.96210194274008
1	45867098	45867098	1.98659804937708	2.0298878195553	1.96509628117388	1.97821605272984	1.93207099772427	2.00920380145083	2.40272930914158	1.94814356742874	2.02402051051598	2.06250840707673	1.98769995873246	1.95504254048132	2.09184234395855	1.96550495394701	1.96905034667483	1.98219651715923	1.99529214884854	1.99958415492944	2.03090662410763	1.97109867387874	1.97850178001682	1.97602335703608	1.97520172289075	1.93455265922786	1.99695247661656	1.9485487146176	1.88622267353343	2.00138677492516	2.01799683218683	1.98659804937708	2.0339572093192	1.96468769337302	2.00530809602939	1.97164525424273	1.96645885429801	2.00069326730769	1.96006296476327	2.92654811900407	2.01143331584785	1.97150859494413	1.97533863818634	1.95260482351986	1.0889210955673	2.00485792057571	1.93683358335401	1.98911117015475	1.96210194274008
1	46467709	46467709	1.98659804937708	2.0298878195553	1.96509628117388	1.97821605272984	1.93207099772427	2.00920380145083	2.40272930914158	1.94814356742874	2.02402051051598	2.06250840707673	1.98769995873246	1.95504254048132	2.09184234395855	1.96550495394701	1.96905034667483	1.98219651715923	1.99529214884854	1.99958415492944	2.03090662410763	1.97109867387874	1.97850178001682	1.97602335703608	1.97520172289075	1.93455265922786	1.99695247661656	1.9485487146176	1.88622267353343	2.00138677492516	2.01799683218683	1.98659804937708	2.0339572093192	1.96468769337302	2.00530809602939	1.97164525424273	1.96645885429801	2.00069326730769	1.96006296476327	2.92654811900407	2.01143331584785	1.97150859494413	1.97533863818634	1.95260482351986	1.0889210955673	2.00485792057571	1.93683358335401	1.98911117015475	1.96210194274008
1	47042550	47042550	1.98659804937708	2.0298878195553	1.96509628117388	1.97821605272984	1.93207099772427	2.00920380145083	2.40272930914158	1.94814356742874	2.02402051051598	2.06250840707673	1.98769995873246	1.95504254048132	2.09184234395855	1.96550495394701	1.96905034667483	1.98219651715923	1.99529214884854	1.99958415492944	2.03090662410763	1.97109867387874	1.97850178001682	1.97602335703608	1.97520172289075	1.93455265922786	1.99695247661656	1.9485487146176	1.88622267353343	2.00138677492516	2.01799683218683	1.98659804937708	2.0339572093192	1.96468769337302	2.00530809602939	1.97164525424273	1.96645885429801	2.00069326730769	1.96006296476327	2.92654811900407	2.01143331584785	1.97150859494413	1.97533863818634	1.95260482351986	1.0889210955673	2.00485792057571	1.93683358335401	1.98911117015475	1.96210194274008
1	47721010	47721010	1.98659804937708	2.0298878195553	1.96509628117388	1.97821605272984	1.93207099772427	2.00920380145083	1.98436047130646	1.94814356742874	2.02402051051598	2.06250840707673	1.98769995873246	1.95504254048132	2.09184234395855	1.96550495394701	1.96905034667483	1.98219651715923	1.99529214884854	1.99958415492944	2.03090662410763	1.97109867387874	1.97850178001682	1.97602335703608	1.97520172289075	1.93455265922786	1.99695247661656	1.9485487146176	1.88622267353343	2.00138677492516	2.01799683218683	1.98659804937708	2.0339572093192	1.96468769337302	2.00530809602939	1.97164525424273	1.96645885429801	2.00069326730769	1.96006296476327	2.92654811900407	2.01143331584785	1.97150859494413	1.97533863818634	1.95260482351986	1.0889210955673	2.00485792057571	1.93683358335401	1.98911117015475	1.96210194274008
1	48263105	48263105	1.98659804937708	2.0298878195553	1.96509628117388	1.97821605272984	1.93207099772427	2.00920380145083	1.98436047130646	1.94814356742874	2.02402051051598	2.06250840707673	1.98769995873246	1.95504254048132	2.09184234395855	1.96550495394701	1.96905034667483	1.98219651715923	1.99529214884854	1.99958415492944	2.03090662410763	1.97109867387874	1.97850178001682	1.97602335703608	1.97520172289075	1.93455265922786	1.99695247661656	1.9485487146176	1.88622267353343	2.00138677492516	2.01799683218683	1.98659804937708	2.0339572093192	1.96468769337302	2.00530809602939	1.97164525424273	1.96645885429801	2.00069326730769	1.96006296476327	2.92654811900407	2.01143331584785	1.97150859494413	1.97533863818634	1.95260482351986	1.0889210955673	2.00485792057571	1.93683358335401	1.98911117015475	1.96210194274008
1	48815705	48815705	1.98659804937708	2.0298878195553	1.96509628117388	1.97821605272984	1.93207099772427	2.00920380145083	1.98436047130646	1.94814356742874	2.02402051051598	2.06250840707673	1.98769995873246	1.95504254048132	2.09184234395855	1.96550495394701	1.96905034667483	1.98219651715923	1.99529214884854	1.99958415492944	2.03090662410763	1.97109867387874	1.97850178001682	1.97602335703608	1.97520172289075	1.93455265922786	1.99695247661656	1.9485487146176	1.88622267353343	2.00138677492516	2.01799683218683	1.98659804937708	2.0339572093192	1.96468769337302	2.00530809602939	1.97164525424273	1.96645885429801	2.00069326730769	1.96006296476327	2.92654811900407	2.01143331584785	1.97150859494413	1.97533863818634	1.95260482351986	1.0889210955673	2.00485792057571	1.93683358335401	1.98911117015475	1.96210194274008
1	49352965	49352965	1.98659804937708	2.0298878195553	1.96509628117388	1.97821605272984	1.93207099772427	2.00920380145083	1.98436047130646	1.94814356742874	2.02402051051598	2.06250840707673	1.98769995873246	1.95504254048132	2.09184234395855	1.96550495394701	1.96905034667483	1.98219651715923	1.99529214884854	1.99958415492944	2.03090662410763	1.97109867387874	1.97850178001682	1.97602335703608	1.97520172289075	1.93455265922786	1.99695247661656	1.9485487146176	1.88622267353343	2.00138677492516	2.01799683218683	1.98659804937708	2.0339572093192	1.96468769337302	2.00530809602939	1.97164525424273	1.96645885429801	2.00069326730769	1.96006296476327	2.92654811900407	2.01143331584785	1.97150859494413	1.97533863818634	1.95260482351986	0.330197114601798	2.00485792057571	1.93683358335401	1.98911117015475	1.96210194274008
1	49908902	49908902	1.98659804937708	2.0298878195553	1.96509628117388	1.97821605272984	1.93207099772427	2.00920380145083	1.98436047130646	1.94814356742874	2.02402051051598	2.06250840707673	1.98769995873246	1.95504254048132	2.09184234395855	1.96550495394701	1.96905034667483	1.98219651715923	1.99529214884854	1.99958415492944	2.03090662410763	1.97109867387874	1.97850178001682	1.97602335703608	1.97520172289075	1.93455265922786	1.99695247661656	1.9485487146176	1.88622267353343	2.00138677492516	2.01799683218683	1.98659804937708	2.0339572093192	1.96468769337302	2.00530809602939	1.97164525424273	1.96645885429801	2.00069326730769	1.96006296476327	2.92654811900407	2.01143331584785	1.97150859494413	1.97533863818634	1.95260482351986	0.330197114601798	2.00485792057571	1.93683358335401	1.98911117015475	1.96210194274008
1	50497242	50497242	1.98659804937708	2.0298878195553	1.96509628117388	1.97821605272984	1.93207099772427	2.00920380145083	1.98436047130646	1.94814356742874	2.02402051051598	2.06250840707673	1.98769995873246	1.95504254048132	2.09184234395855	1.96550495394701	1.96905034667483	1.98219651715923	1.99529214884854	1.99958415492944	2.03090662410763	1.97109867387874	1.97850178001682	1.97602335703608	1.97520172289075	1.93455265922786	1.99695247661656	1.9485487146176	1.88622267353343	2.00138677492516	2.01799683218683	1.98659804937708	2.0339572093192	1.96468769337302	2.00530809602939	1.97164525424273	1.96645885429801	2.00069326730769	1.96006296476327	2.92654811900407	2.01143331584785	1.97150859494413	1.97533863818634	1.95260482351986	0.330197114601798	2.00485792057571	1.93683358335401	1.98911117015475	1.96210194274008
1	51031169	51031169	1.98659804937708	2.0298878195553	1.96509628117388	1.97821605272984	1.93207099772427	2.00920380145083	1.98436047130646	1.94814356742874	2.02402051051598	2.06250840707673	1.98769995873246	1.95504254048132	2.09184234395855	1.96550495394701	1.96905034667483	1.98219651715923	1.99529214884854	1.99958415492944	2.03090662410763	1.97109867387874	1.97850178001682	1.97602335703608	1.97520172289075	1.93455265922786	1.99695247661656	1.9485487146176	1.88622267353343	2.00138677492516	2.01799683218683	1.98659804937708	2.0339572093192	1.96468769337302	2.00530809602939	1.97164525424273	1.96645885429801	2.00069326730769	1.96006296476327	2.92654811900407	2.01143331584785	1.97150859494413	1.97533863818634	1.95260482351986	0.330197114601798	2.00485792057571	1.93683358335401	1.98911117015475	1.96210194274008
1	51609342	51609342	1.98659804937708	2.0298878195553	1.96509628117388	1.97821605272984	1.93207099772427	2.00920380145083	1.98436047130646	1.94814356742874	2.02402051051598	2.06250840707673	1.98769995873246	1.95504254048132	2.09184234395855	1.96550495394701	1.96905034667483	1.98219651715923	1.99529214884854	1.99958415492944	2.03090662410763	1.97109867387874	1.97850178001682	1.97602335703608	1.97520172289075	1.93455265922786	1.99695247661656	1.9485487146176	1.88622267353343	2.00138677492516	2.01799683218683	1.98659804937708	2.0339572093192	1.96468769337302	2.00530809602939	1.97164525424273	1.96645885429801	2.00069326730769	1.96006296476327	2.92654811900407	2.01143331584785	1.97150859494413	1.97533863818634	1.95260482351986	0.330197114601798	2.00485792057571	1.93683358335401	1.98911117015475	1.96210194274008
1	52183223	52183223	1.98659804937708	2.0298878195553	1.96509628117388	1.97821605272984	1.93207099772427	2.00920380145083	1.98436047130646	1.94814356742874	2.02402051051598	2.06250840707673	1.98769995873246	1.95504254048132	2.09184234395855	1.96550495394701	1.96905034667483	1.98219651715923	1.99529214884854	1.99958415492944	2.03090662410763	1.97109867387874	1.97850178001682	1.97602335703608	1.97520172289075	1.93455265922786	1.99695247661656	1.9485487146176	1.88622267353343	2.00138677492516	2.01799683218683	1.98659804937708	2.0339572093192	1.96468769337302	2.00530809602939	1.97164525424273	1.96645885429801	2.00069326730769	1.96006296476327	2.92654811900407	2.01143331584785	1.97150859494413	1.97533863818634	1.95260482351986	0.330197114601798	2.00485792057571	1.93683358335401	1.98911117015475	1.96210194274008
1	52759680	52759680	1.98659804937708	2.0298878195553	1.96509628117388	1.97821605272984	1.93207099772427	2.00920380145083	1.98436047130646	1.94814356742874	2.02402051051598	2.06250840707673	1.98769995873246	1.95504254048132	2.09184234395855	1.96550495394701	1.96905034667483	1.98219651715923	1.99529214884854	1.99958415492944	2.03090662410763	1.97109867387874	1.97850178001682	1.97602335703608	1.97520172289075	1.93455265922786	1.99695247661656	1.9485487146176	1.88622267353343	2.00138677492516	2.01799683218683	1.98659804937708	2.0339572093192	1.96468769337302	2.00530809602939	1.97164525424273	1.96645885429801	2.00069326730769	1.96006296476327	2.92654811900407	2.01143331584785	1.97150859494413	1.97533863818634	1.95260482351986	0.330197114601798	2.00485792057571	1.93683358335401	1.98911117015475	1.96210194274008
1	53346074	53346074	1.98659804937708	2.0298878195553	1.96509628117388	1.97821605272984	1.93207099772427	2.00920380145083	1.98436047130646	1.94814356742874	2.02402051051598	2.36985698717222	1.98769995873246	1.95504254048132	2.09184234395855	1.96550495394701	1.96905034667483	1.98219651715923	1.99529214884854	1.99958415492944	2.03090662410763	1.97109867387874	1.97850178001682	1.97602335703608	1.97520172289075	1.93455265922786	1.99695247661656	1.9485487146176	1.88622267353343	2.00138677492516	2.01799683218683	1.98659804937708	2.0339572093192	1.96468769337302	2.00530809602939	1.97164525424273	1.96645885429801	2.00069326730769	1.96006296476327	2.92654811900407	2.01143331584785	1.97150859494413	1.97533863818634	1.95260482351986	1.08380065080803	2.00485792057571	1.93683358335401	1.98911117015475	1.96210194274008
1	53889482	53889482	1.98659804937708	2.0298878195553	1.96509628117388	1.97821605272984	1.93207099772427	2.00920380145083	1.98436047130646	1.94814356742874	2.02402051051598	2.36985698717222	1.98769995873246	1.95504254048132	2.09184234395855	1.96550495394701	1.96905034667483	1.98219651715923	1.99529214884854	1.99958415492944	2.03090662410763	1.97109867387874	1.97850178001682	1.97602335703608	1.97520172289075	1.93455265922786	1.99695247661656	1.9485487146176	1.88622267353343	2.00138677492516	2.01799683218683	1.98659804937708	2.0339572093192	1.96468769337302	2.00530809602939	1.97164525424273	1.96645885429801	2.00069326730769	1.96006296476327	2.92654811900407	2.01143331584785	1.97150859494413	1.97533863818634	1.95260482351986	1.08380065080803	2.00485792057571	1.93683358335401	1.98911117015475	1.96210194274008
1	54430856	54430856	1.98659804937708	2.0298878195553	1.96509628117388	1.97821605272984	1.93207099772427	2.00920380145083	1.98436047130646	1.94814356742874	2.02402051051598	2.36985698717222	1.98769995873246	1.95504254048132	2.09184234395855	1.96550495394701	1.96905034667483	1.98219651715923	1.99529214884854	1.99958415492944	2.03090662410763	1.97109867387874	1.97850178001682	1.97602335703608	1.97520172289075	1.93455265922786	1.99695247661656	1.9485487146176	1.88622267353343	2.00138677492516	2.01799683218683	1.98659804937708	2.0339572093192	1.96468769337302	2.00530809602939	1.97164525424273	1.96645885429801	2.00069326730769	1.96006296476327	2.92654811900407	2.01143331584785	1.97150859494413	1.97533863818634	1.95260482351986	1.08380065080803	2.00485792057571	1.93683358335401	1.98911117015475	1.96210194274008
1	54990804	54990804	1.98659804937708	2.0298878195553	1.96509628117388	1.97821605272984	1.93207099772427	2.00920380145083	1.98436047130646	1.94814356742874	2.02402051051598	2.36985698717222	1.98769995873246	1.95504254048132	2.09184234395855	1.96550495394701	1.96905034667483	1.98219651715923	1.99529214884854	1.99958415492944	2.03090662410763	1.97109867387874	1.97850178001682	1.97602335703608	1.97520172289075	1.93455265922786	1.99695247661656	1.9485487146176	1.88622267353343	2.00138677492516	2.01799683218683	1.98659804937708	2.0339572093192	1.96468769337302	2.00530809602939	1.97164525424273	1.96645885429801	2.00069326730769	1.96006296476327	2.92654811900407	2.01143331584785	1.97150859494413	1.97533863818634	1.95260482351986	1.08380065080803	2.00485792057571	1.93683358335401	1.98911117015475	1.96210194274008
1	55556185	55556185	1.98659804937708	2.0298878195553	1.96509628117388	1.97821605272984	1.93207099772427	2.00920380145083	1.98436047130646	1.94814356742874	2.02402051051598	2.36985698717222	1.98769995873246	1.95504254048132	2.09184234395855	1.96550495394701	1.96905034667483	1.98219651715923	1.99529214884854	1.99958415492944	2.03090662410763	1.97109867387874	1.97850178001682	1.97602335703608	1.97520172289075	1.93455265922786	1.99695247661656	1.9485487146176	1.88622267353343	2.00138677492516	2.01799683218683	1.98659804937708	2.0339572093192	1.96468769337302	2.00530809602939	1.97164525424273	1.96645885429801	2.00069326730769	1.96006296476327	2.92654811900407	2.01143331584785	1.97150859494413	1.97533863818634	1.95260482351986	1.08380065080803	2.00485792057571	1.93683358335401	1.98911117015475	1.96210194274008
1	56100409	56100409	1.98659804937708	2.0298878195553	1.96509628117388	1.97821605272984	1.93207099772427	2.00920380145083	1.98436047130646	1.94814356742874	2.02402051051598	2.36985698717222	1.98769995873246	1.95504254048132	2.09184234395855	1.96550495394701	1.96905034667483	1.98219651715923	1.99529214884854	1.99958415492944	2.03090662410763	1.97109867387874	1.97850178001682	1.97602335703608	1.97520172289075	1.93455265922786	1.99695247661656	1.9485487146176	1.88622267353343	2.00138677492516	2.01799683218683	1.98659804937708	2.0339572093192	1.96468769337302	2.00530809602939	1.97164525424273	1.96645885429801	2.00069326730769	1.96006296476327	2.92654811900407	2.01143331584785	1.97150859494413	1.97533863818634	1.95260482351986	1.08380065080803	2.00485792057571	1.93683358335401	1.98911117015475	1.96210194274008
1	56634486	56634486	1.98659804937708	2.0298878195553	1.96509628117388	1.97821605272984	1.93207099772427	2.00920380145083	1.98436047130646	1.94814356742874	2.02402051051598	2.36985698717222	1.98769995873246	1.95504254048132	2.09184234395855	1.96550495394701	1.96905034667483	1.98219651715923	1.99529214884854	1.99958415492944	2.03090662410763	1.97109867387874	1.97850178001682	1.97602335703608	1.97520172289075	1.93455265922786	1.99695247661656	1.9485487146176	1.88622267353343	2.00138677492516	2.01799683218683	1.98659804937708	2.0339572093192	1.96468769337302	2.00530809602939	1.97164525424273	1.96645885429801	2.00069326730769	1.96006296476327	2.92654811900407	2.01143331584785	1.97150859494413	1.97533863818634	1.95260482351986	1.08380065080803	2.00485792057571	1.93683358335401	1.98911117015475	1.96210194274008
1	57176704	57176704	1.98659804937708	2.0298878195553	1.96509628117388	1.97821605272984	1.93207099772427	2.00920380145083	1.98436047130646	1.94814356742874	2.02402051051598	2.36985698717222	1.98769995873246	1.95504254048132	2.09184234395855	1.96550495394701	1.96905034667483	1.98219651715923	1.99529214884854	1.99958415492944	2.03090662410763	1.97109867387874	1.97850178001682	1.97602335703608	1.97520172289075	1.93455265922786	1.99695247661656	1.9485487146176	1.88622267353343	2.00138677492516	2.01799683218683	1.98659804937708	2.0339572093192	1.96468769337302	2.00530809602939	1.97164525424273	1.96645885429801	2.00069326730769	1.96006296476327	2.92654811900407	2.01143331584785	1.97150859494413	1.97533863818634	1.95260482351986	1.08380065080803	2.00485792057571	1.93683358335401	1.98911117015475	1.96210194274008
1	57695026	57695026	1.98659804937708	2.0298878195553	1.96509628117388	1.97821605272984	1.93207099772427	2.00920380145083	1.98436047130646	1.94814356742874	2.02402051051598	2.36985698717222	1.98769995873246	1.95504254048132	2.09184234395855	1.96550495394701	1.96905034667483	1.98219651715923	1.99529214884854	1.99958415492944	2.03090662410763	1.97109867387874	1.97850178001682	1.97602335703608	1.97520172289075	1.93455265922786	1.99695247661656	1.9485487146176	1.88622267353343	2.00138677492516	2.01799683218683	1.98659804937708	2.0339572093192	1.96468769337302	2.00530809602939	1.97164525424273	1.96645885429801	2.00069326730769	1.96006296476327	2.92654811900407	2.01143331584785	1.97150859494413	1.97533863818634	1.95260482351986	1.08380065080803	2.00485792057571	1.93683358335401	1.98911117015475	1.96210194274008
1	58226514	58226514	1.98659804937708	2.0298878195553	1.96509628117388	1.97821605272984	1.93207099772427	2.00920380145083	1.98436047130646	1.94814356742874	2.02402051051598	2.36985698717222	1.98769995873246	1.95504254048132	2.09184234395855	1.96550495394701	1.96905034667483	1.98219651715923	1.99529214884854	1.99958415492944	2.03090662410763	1.97109867387874	1.97850178001682	1.97602335703608	1.97520172289075	1.93455265922786	1.99695247661656	1.9485487146176	1.88622267353343	2.00138677492516	2.01799683218683	1.98659804937708	2.0339572093192	1.96468769337302	2.00530809602939	1.97164525424273	1.96645885429801	2.00069326730769	1.96006296476327	2.92654811900407	2.01143331584785	1.97150859494413	1.97533863818634	1.95260482351986	1.08380065080803	2.00485792057571	1.93683358335401	1.98911117015475	1.96210194274008
1	58765632	58765632	1.98659804937708	2.0298878195553	1.96509628117388	1.97821605272984	1.93207099772427	2.00920380145083	1.98436047130646	1.94814356742874	2.02402051051598	2.36985698717222	1.98769995873246	1.95504254048132	2.09184234395855	1.96550495394701	1.96905034667483	1.98219651715923	1.99529214884854	1.99958415492944	2.03090662410763	1.97109867387874	1.97850178001682	1.97602335703608	1.97520172289075	1.93455265922786	1.99695247661656	1.9485487146176	1.88622267353343	2.00138677492516	2.01799683218683	1.98659804937708	2.0339572093192	1.96468769337302	2.00530809602939	1.97164525424273	1.96645885429801	2.00069326730769	1.96006296476327	2.92654811900407	2.01143331584785	1.97150859494413	1.97533863818634	1.95260482351986	1.08380065080803	2.00485792057571	1.93683358335401	1.98911117015475	1.96210194274008
1	59308504	59308504	1.98659804937708	2.0298878195553	1.96509628117388	1.97821605272984	1.93207099772427	2.00920380145083	1.98436047130646	1.94814356742874	2.02402051051598	2.36985698717222	1.98769995873246	1.95504254048132	2.09184234395855	1.96550495394701	1.96905034667483	1.98219651715923	1.99529214884854	1.99958415492944	2.03090662410763	1.97109867387874	1.97850178001682	1.97602335703608	1.97520172289075	1.93455265922786	1.99695247661656	1.9485487146176	1.88622267353343	2.00138677492516	2.01799683218683	1.98659804937708	2.0339572093192	1.96468769337302	2.00530809602939	1.97164525424273	1.96645885429801	2.00069326730769	1.96006296476327	2.92654811900407	2.01143331584785	1.97150859494413	1.97533863818634	1.95260482351986	1.08380065080803	2.00485792057571	1.93683358335401	1.98911117015475	1.96210194274008
1	59848435	59848435	1.98659804937708	2.0298878195553	1.96509628117388	1.97821605272984	1.93207099772427	2.00920380145083	1.98436047130646	1.94814356742874	2.02402051051598	2.36985698717222	1.98769995873246	1.95504254048132	2.09184234395855	1.96550495394701	1.96905034667483	1.98219651715923	1.99529214884854	1.99958415492944	2.03090662410763	1.97109867387874	1.97850178001682	1.97602335703608	1.97520172289075	1.93455265922786	1.99695247661656	1.9485487146176	1.88622267353343	2.00138677492516	2.01799683218683	1.98659804937708	2.0339572093192	1.96468769337302	2.00530809602939	1.97164525424273	1.96645885429801	2.00069326730769	1.96006296476327	2.92654811900407	2.01143331584785	1.97150859494413	1.97533863818634	1.95260482351986	1.08380065080803	2.00485792057571	1.93683358335401	1.98911117015475	1.96210194274008
1	60402266	60402266	1.98659804937708	2.0298878195553	1.96509628117388	1.97821605272984	1.93207099772427	2.00920380145083	1.98436047130646	1.94814356742874	2.02402051051598	2.36985698717222	1.98769995873246	1.95504254048132	2.09184234395855	1.96550495394701	1.96905034667483	1.98219651715923	1.99529214884854	1.99958415492944	2.03090662410763	1.97109867387874	1.97850178001682	1.97602335703608	1.97520172289075	1.93455265922786	1.99695247661656	1.9485487146176	1.88622267353343	2.00138677492516	2.01799683218683	1.98659804937708	2.0339572093192	1.96468769337302	2.00530809602939	1.97164525424273	1.96645885429801	2.00069326730769	1.96006296476327	2.92654811900407	2.01143331584785	1.97150859494413	1.97533863818634	1.95260482351986	1.08380065080803	2.00485792057571	1.93683358335401	1.98911117015475	1.96210194274008
1	60940681	60940681	1.98659804937708	2.0298878195553	1.96509628117388	1.97821605272984	1.93207099772427	2.00920380145083	1.98436047130646	1.94814356742874	2.02402051051598	2.36985698717222	1.98769995873246	1.95504254048132	2.09184234395855	1.96550495394701	1.96905034667483	1.98219651715923	1.99529214884854	1.99958415492944	2.03090662410763	1.97109867387874	1.97850178001682	1.97602335703608	1.97520172289075	1.93455265922786	1.99695247661656	1.9485487146176	1.88622267353343	2.00138677492516	2.01799683218683	1.98659804937708	2.0339572093192	1.96468769337302	2.00530809602939	1.97164525424273	1.96645885429801	2.00069326730769	1.96006296476327	2.92654811900407	2.01143331584785	1.97150859494413	1.97533863818634	1.95260482351986	1.08380065080803	2.00485792057571	1.93683358335401	1.98911117015475	1.96210194274008
1	61489303	61489303	1.98659804937708	2.0298878195553	1.96509628117388	1.97821605272984	1.93207099772427	2.00920380145083	1.98436047130646	1.94814356742874	2.02402051051598	2.36985698717222	1.98769995873246	1.95504254048132	2.09184234395855	1.96550495394701	1.96905034667483	1.98219651715923	1.99529214884854	1.99958415492944	2.03090662410763	1.97109867387874	1.97850178001682	1.97602335703608	1.97520172289075	1.93455265922786	1.99695247661656	1.9485487146176	1.88622267353343	2.00138677492516	2.01799683218683	1.98659804937708	2.0339572093192	1.96468769337302	2.00530809602939	1.97164525424273	1.96645885429801	2.00069326730769	1.96006296476327	2.92654811900407	2.01143331584785	1.97150859494413	1.97533863818634	1.95260482351986	1.08380065080803	2.00485792057571	1.93683358335401	1.98911117015475	1.96210194274008
1	62016033	62016033	1.98659804937708	2.0298878195553	1.96509628117388	1.97821605272984	1.93207099772427	2.00920380145083	1.98436047130646	1.94814356742874	2.02402051051598	2.36985698717222	1.98769995873246	1.95504254048132	2.09184234395855	1.96550495394701	1.96905034667483	1.98219651715923	1.99529214884854	1.99958415492944	2.03090662410763	1.97109867387874	1.97850178001682	1.97602335703608	1.97520172289075	1.93455265922786	1.99695247661656	1.9485487146176	1.88622267353343	2.00138677492516	2.01799683218683	1.98659804937708	2.0339572093192	1.96468769337302	2.00530809602939	1.97164525424273	1.96645885429801	2.00069326730769	1.96006296476327	2.92654811900407	2.01143331584785	1.97150859494413	1.97533863818634	1.95260482351986	1.08380065080803	2.00485792057571	1.93683358335401	1.98911117015475	1.96210194274008
1	62587363	62587363	1.98659804937708	2.0298878195553	1.96509628117388	1.97821605272984	1.93207099772427	2.00920380145083	1.98436047130646	1.94814356742874	2.02402051051598	1.9663225544808	1.98769995873246	1.95504254048132	2.09184234395855	1.96550495394701	1.96905034667483	1.98219651715923	1.99529214884854	1.99958415492944	2.03090662410763	1.97109867387874	1.97850178001682	1.97602335703608	1.97520172289075	1.93455265922786	1.99695247661656	1.9485487146176	1.88622267353343	2.00138677492516	2.01799683218683	1.98659804937708	2.0339572093192	1.96468769337302	2.00530809602939	1.97164525424273	1.96645885429801	2.00069326730769	1.96006296476327	2.92654811900407	2.01143331584785	1.97150859494413	1.97533863818634	1.95260482351986	1.08380065080803	2.00485792057571	1.93683358335401	1.98911117015475	1.96210194274008
1	63158348	63158348	1.98659804937708	2.0298878195553	1.96509628117388	1.97821605272984	1.93207099772427	2.00920380145083	1.98436047130646	1.94814356742874	2.02402051051598	1.9663225544808	1.98769995873246	1.95504254048132	2.09184234395855	1.96550495394701	2.35267167404108	1.98219651715923	1.99529214884854	1.99958415492944	2.03090662410763	1.97109867387874	1.97850178001682	1.97602335703608	1.97520172289075	1.93455265922786	1.99695247661656	1.9485487146176	1.88622267353343	2.00138677492516	2.01799683218683	1.98659804937708	2.0339572093192	1.96468769337302	2.00530809602939	1.97164525424273	1.96645885429801	2.00069326730769	1.96006296476327	2.92654811900407	2.01143331584785	1.97150859494413	1.97533863818634	1.95260482351986	1.08380065080803	2.00485792057571	1.93683358335401	1.98911117015475	1.96210194274008
1	63709196	63709196	1.98659804937708	2.0298878195553	1.96509628117388	1.97821605272984	1.93207099772427	2.00920380145083	1.98436047130646	1.94814356742874	2.02402051051598	1.9663225544808	1.98769995873246	1.95504254048132	2.09184234395855	1.96550495394701	2.35267167404108	1.98219651715923	1.99529214884854	1.99958415492944	2.03090662410763	1.97109867387874	1.97850178001682	1.97602335703608	1.97520172289075	1.93455265922786	1.99695247661656	1.9485487146176	1.88622267353343	2.00138677492516	2.01799683218683	1.98659804937708	2.0339572093192	1.96468769337302	2.00530809602939	1.97164525424273	1.96645885429801	2.00069326730769	1.96006296476327	2.92654811900407	2.01143331584785	1.97150859494413	1.97533863818634	1.95260482351986	1.08380065080803	2.00485792057571	1.93683358335401	1.98911117015475	1.96210194274008
1	64261621	64261621	1.98659804937708	2.0298878195553	1.96509628117388	1.97821605272984	1.93207099772427	2.00920380145083	1.98436047130646	1.94814356742874	2.02402051051598	1.9663225544808	1.98769995873246	1.95504254048132	2.09184234395855	1.96550495394701	2.35267167404108	1.98219651715923	1.99529214884854	1.99958415492944	2.03090662410763	1.97109867387874	1.97850178001682	1.97602335703608	1.97520172289075	1.93455265922786	1.99695247661656	1.9485487146176	1.88622267353343	2.00138677492516	2.01799683218683	1.98659804937708	2.0339572093192	1.96468769337302	2.00530809602939	1.97164525424273	1.96645885429801	2.00069326730769	1.96006296476327	2.92654811900407	2.01143331584785	1.97150859494413	1.97533863818634	1.95260482351986	1.08380065080803	2.00485792057571	1.93683358335401	1.98911117015475	1.96210194274008
1	64797016	64797016	1.98659804937708	2.0298878195553	1.96509628117388	1.97821605272984	1.93207099772427	2.00920380145083	1.98436047130646	1.94814356742874	2.02402051051598	1.9663225544808	1.98769995873246	1.95504254048132	2.09184234395855	1.96550495394701	2.35267167404108	1.98219651715923	1.99529214884854	1.99958415492944	2.03090662410763	1.97109867387874	1.97850178001682	1.97602335703608	1.97520172289075	1.93455265922786	1.99695247661656	1.9485487146176	1.88622267353343	2.00138677492516	2.01799683218683	1.98659804937708	2.0339572093192	1.96468769337302	2.00530809602939	1.97164525424273	1.96645885429801	2.00069326730769	1.96006296476327	2.92654811900407	2.01143331584785	1.97150859494413	1.97533863818634	1.95260482351986	1.08380065080803	2.00485792057571	1.93683358335401	1.98911117015475	1.96210194274008
1	65336828	65336828	1.98659804937708	2.0298878195553	1.96509628117388	1.97821605272984	1.93207099772427	2.00920380145083	1.98436047130646	1.94814356742874	2.02402051051598	1.9663225544808	1.98769995873246	1.95504254048132	2.09184234395855	1.96550495394701	2.35267167404108	1.98219651715923	1.99529214884854	1.99958415492944	2.03090662410763	1.97109867387874	1.97850178001682	1.97602335703608	1.97520172289075	1.93455265922786	1.99695247661656	1.9485487146176	1.88622267353343	2.00138677492516	2.01799683218683	1.98659804937708	2.0339572093192	1.96468769337302	2.00530809602939	1.97164525424273	1.96645885429801	2.00069326730769	1.96006296476327	2.92654811900407	2.01143331584785	1.97150859494413	1.97533863818634	1.95260482351986	1.08380065080803	2.00485792057571	1.93683358335401	1.98911117015475	1.96210194274008
1	65886461	65886461	1.98659804937708	2.0298878195553	1.96509628117388	1.97821605272984	1.93207099772427	2.00920380145083	1.98436047130646	1.94814356742874	2.02402051051598	1.9663225544808	1.98769995873246	1.95504254048132	2.09184234395855	1.96550495394701	2.35267167404108	1.98219651715923	1.99529214884854	1.99958415492944	2.03090662410763	1.97109867387874	1.97850178001682	1.97602335703608	1.97520172289075	1.93455265922786	1.99695247661656	1.9485487146176	1.88622267353343	2.00138677492516	2.01799683218683	1.98659804937708	2.0339572093192	1.96468769337302	2.00530809602939	1.97164525424273	1.96645885429801	2.00069326730769	1.96006296476327	2.92654811900407	2.01143331584785	1.97150859494413	1.97533863818634	1.95260482351986	1.08380065080803	2.00485792057571	1.93683358335401	1.98911117015475	1.96210194274008
1	66458675	66458675	1.98659804937708	2.0298878195553	1.96509628117388	1.97821605272984	1.93207099772427	2.00920380145083	1.98436047130646	1.94814356742874	2.02402051051598	1.9663225544808	1.98769995873246	1.95504254048132	2.09184234395855	1.96550495394701	2.35267167404108	1.98219651715923	1.99529214884854	1.99958415492944	2.03090662410763	1.97109867387874	1.97850178001682	1.97602335703608	1.97520172289075	1.93455265922786	1.99695247661656	1.9485487146176	1.88622267353343	2.00138677492516	2.01799683218683	1.98659804937708	2.0339572093192	1.96468769337302	2.00530809602939	1.97164525424273	1.96645885429801	2.00069326730769	1.96006296476327	2.92654811900407	2.01143331584785	1.97150859494413	1.97533863818634	1.95260482351986	1.08380065080803	2.00485792057571	1.93683358335401	1.98911117015475	1.96210194274008
1	67007788	67007788	1.98659804937708	2.0298878195553	1.96509628117388	1.97821605272984	1.93207099772427	2.00920380145083	1.98436047130646	1.94814356742874	2.02402051051598	1.9663225544808	1.98769995873246	1.95504254048132	2.09184234395855	1.96550495394701	2.35267167404108	1.98219651715923	1.99529214884854	1.99958415492944	2.03090662410763	1.97109867387874	1.97850178001682	1.97602335703608	1.97520172289075	1.93455265922786	1.99695247661656	1.9485487146176	1.88622267353343	2.00138677492516	2.01799683218683	1.98659804937708	2.0339572093192	1.96468769337302	2.00530809602939	1.97164525424273	1.96645885429801	2.00069326730769	1.96006296476327	2.92654811900407	2.01143331584785	1.97150859494413	1.97533863818634	1.95260482351986	1.08380065080803	2.00485792057571	1.93683358335401	1.98911117015475	1.96210194274008
1	67543866	67543866	1.98659804937708	2.0298878195553	1.96509628117388	1.97821605272984	1.93207099772427	2.00920380145083	1.98436047130646	1.94814356742874	2.02402051051598	1.9663225544808	1.98769995873246	1.95504254048132	2.09184234395855	1.96550495394701	2.35267167404108	1.98219651715923	1.99529214884854	1.99958415492944	2.03090662410763	1.97109867387874	1.97850178001682	1.97602335703608	1.97520172289075	1.93455265922786	1.99695247661656	1.9485487146176	1.88622267353343	2.00138677492516	2.01799683218683	1.98659804937708	2.0339572093192	1.96468769337302	2.00530809602939	1.97164525424273	1.96645885429801	2.00069326730769	1.96006296476327	2.92654811900407	2.01143331584785	1.97150859494413	1.97533863818634	1.95260482351986	1.08380065080803	2.00485792057571	1.93683358335401	1.98911117015475	1.96210194274008
1	68118328	68118328	1.98659804937708	2.0298878195553	1.96509628117388	1.97821605272984	1.93207099772427	2.00920380145083	1.98436047130646	1.94814356742874	2.02402051051598	1.9663225544808	1.98769995873246	1.95504254048132	2.09184234395855	1.96550495394701	2.35267167404108	1.98219651715923	1.99529214884854	1.99958415492944	2.03090662410763	1.97109867387874	1.97850178001682	1.97602335703608	1.97520172289075	1.93455265922786	1.99695247661656	1.9485487146176	1.88622267353343	2.00138677492516	2.01799683218683	1.98659804937708	2.0339572093192	1.96468769337302	2.00530809602939	1.97164525424273	1.96645885429801	2.00069326730769	1.96006296476327	2.92654811900407	2.01143331584785	1.97150859494413	1.97533863818634	1.95260482351986	1.08380065080803	2.00485792057571	1.93683358335401	1.98911117015475	1.96210194274008
1	68652604	68652604	1.98659804937708	2.0298878195553	1.96509628117388	1.97821605272984	1.93207099772427	2.00920380145083	1.98436047130646	1.94814356742874	2.02402051051598	1.9663225544808	1.98769995873246	1.95504254048132	2.09184234395855	1.96550495394701	2.35267167404108	1.98219651715923	1.99529214884854	1.99958415492944	2.03090662410763	1.97109867387874	1.97850178001682	1.97602335703608	1.97520172289075	1.93455265922786	1.99695247661656	1.9485487146176	1.88622267353343	2.00138677492516	2.01799683218683	1.98659804937708	2.0339572093192	1.96468769337302	2.00530809602939	1.97164525424273	1.96645885429801	2.00069326730769	1.96006296476327	2.92654811900407	2.01143331584785	1.97150859494413	1.97533863818634	1.95260482351986	1.08380065080803	2.00485792057571	1.93683358335401	1.98911117015475	1.96210194274008
1	69198180	69198180	1.98659804937708	2.0298878195553	1.96509628117388	1.97821605272984	1.93207099772427	2.00920380145083	1.98436047130646	1.94814356742874	2.02402051051598	1.9663225544808	1.98769995873246	1.95504254048132	2.09184234395855	1.96550495394701	2.35267167404108	1.98219651715923	1.99529214884854	1.99958415492944	2.03090662410763	1.97109867387874	1.97850178001682	1.97602335703608	1.97520172289075	1.93455265922786	1.99695247661656	1.9485487146176	1.88622267353343	2.00138677492516	2.01799683218683	1.98659804937708	2.0339572093192	1.96468769337302	2.00530809602939	1.97164525424273	1.96645885429801	2.00069326730769	1.96006296476327	2.92654811900407	2.01143331584785	1.97150859494413	1.97533863818634	1.95260482351986	1.08380065080803	2.00485792057571	1.93683358335401	1.98911117015475	1.96210194274008
1	69761139	69761139	1.98659804937708	2.0298878195553	1.96509628117388	1.97821605272984	1.93207099772427	2.00920380145083	1.98436047130646	1.94814356742874	2.02402051051598	1.9663225544808	1.98769995873246	1.95504254048132	1.36412336788801	1.96550495394701	1.99709089961177	1.98219651715923	1.99529214884854	1.99958415492944	2.03090662410763	1.97109867387874	1.97850178001682	1.97602335703608	1.97520172289075	1.93455265922786	1.99695247661656	1.9485487146176	1.88622267353343	2.00138677492516	2.01799683218683	1.98659804937708	2.0339572093192	1.96468769337302	2.00530809602939	1.97164525424273	1.96645885429801	2.00069326730769	1.96006296476327	2.92654811900407	2.01143331584785	1.97150859494413	1.97533863818634	1.95260482351986	1.08380065080803	2.00485792057571	1.93683358335401	1.98911117015475	1.96210194274008
1	70298667	70298667	1.98659804937708	2.0298878195553	1.96509628117388	1.97821605272984	1.93207099772427	2.00920380145083	1.98436047130646	1.94814356742874	2.02402051051598	1.9663225544808	1.98769995873246	1.95504254048132	1.36412336788801	1.96550495394701	1.99709089961177	1.98219651715923	1.99529214884854	1.99958415492944	2.03090662410763	1.97109867387874	1.97850178001682	1.97602335703608	1.97520172289075	1.93455265922786	1.99695247661656	1.9485487146176	1.88622267353343	2.00138677492516	2.01799683218683	1.98659804937708	2.0339572093192	1.96468769337302	2.00530809602939	1.97164525424273	1.96645885429801	2.00069326730769	1.96006296476327	2.92654811900407	2.01143331584785	1.97150859494413	1.97533863818634	1.95260482351986	1.08380065080803	2.00485792057571	1.93683358335401	1.98911117015475	1.96210194274008
1	70857892	70857892	1.98659804937708	2.0298878195553	1.96509628117388	1.97821605272984	1.93207099772427	2.00920380145083	1.98436047130646	1.94814356742874	2.02402051051598	1.9663225544808	1.98769995873246	1.95504254048132	1.36412336788801	1.96550495394701	1.99709089961177	1.98219651715923	1.99529214884854	1.99958415492944	2.03090662410763	1.97109867387874	1.97850178001682	1.97602335703608	1.97520172289075	1.93455265922786	1.99695247661656	1.9485487146176	1.88622267353343	2.00138677492516	2.01799683218683	1.98659804937708	2.0339572093192	1.96468769337302	2.00530809602939	1.97164525424273	1.96645885429801	2.00069326730769	1.96006296476327	2.92654811900407	2.01143331584785	1.97150859494413	1.97533863818634	1.95260482351986	1.08380065080803	2.00485792057571	1.93683358335401	1.98911117015475	1.96210194274008
1	71414459	71414459	1.98659804937708	2.0298878195553	1.96509628117388	1.97821605272984	1.93207099772427	2.00920380145083	1.98436047130646	1.94814356742874	2.02402051051598	1.9663225544808	1.98769995873246	1.95504254048132	1.36412336788801	1.96550495394701	1.99709089961177	1.98219651715923	1.99529214884854	1.99958415492944	2.03090662410763	1.97109867387874	1.97850178001682	1.97602335703608	1.97520172289075	1.93455265922786	1.99695247661656	1.9485487146176	1.88622267353343	2.00138677492516	2.01799683218683	1.98659804937708	2.0339572093192	1.96468769337302	2.00530809602939	1.97164525424273	1.96645885429801	2.00069326730769	1.96006296476327	2.92654811900407	2.01143331584785	1.97150859494413	1.97533863818634	1.95260482351986	1.08380065080803	2.00485792057571	1.93683358335401	1.98911117015475	1.96210194274008
1	71952599	71952599	1.98659804937708	2.0298878195553	1.96509628117388	1.97821605272984	1.93207099772427	2.00920380145083	1.98436047130646	1.94814356742874	2.02402051051598	1.9663225544808	1.98769995873246	1.95504254048132	1.36412336788801	1.96550495394701	1.99709089961177	1.98219651715923	1.99529214884854	1.99958415492944	2.03090662410763	1.97109867387874	1.97850178001682	1.97602335703608	1.97520172289075	1.93455265922786	1.99695247661656	1.9485487146176	1.88622267353343	2.00138677492516	2.01799683218683	1.98659804937708	2.0339572093192	1.96468769337302	2.00530809602939	1.97164525424273	1.96645885429801	2.00069326730769	1.96006296476327	2.92654811900407	2.01143331584785	1.97150859494413	1.97533863818634	1.95260482351986	1.08380065080803	2.00485792057571	1.93683358335401	1.98911117015475	1.96210194274008
1	72482897	72482897	1.98659804937708	2.0298878195553	1.96509628117388	1.97821605272984	1.93207099772427	2.00920380145083	1.98436047130646	1.94814356742874	2.02402051051598	1.9663225544808	1.98769995873246	1.95504254048132	1.36412336788801	1.96550495394701	1.99709089961177	1.98219651715923	1.99529214884854	1.99958415492944	2.03090662410763	1.97109867387874	1.97850178001682	1.97602335703608	1.97520172289075	1.93455265922786	1.99695247661656	1.9485487146176	1.88622267353343	2.00138677492516	2.01799683218683	1.98659804937708	2.0339572093192	1.96468769337302	2.00530809602939	1.97164525424273	1.96645885429801	2.00069326730769	1.96006296476327	2.92654811900407	2.01143331584785	1.97150859494413	1.97533863818634	1.95260482351986	1.08380065080803	2.00485792057571	1.93683358335401	1.98911117015475	1.96210194274008
1	73010724	73010724	1.98659804937708	2.0298878195553	1.96509628117388	1.97821605272984	1.93207099772427	2.00920380145083	1.98436047130646	1.94814356742874	2.02402051051598	1.9663225544808	1.98769995873246	1.95504254048132	2.03548716436355	1.96550495394701	1.99709089961177	1.98219651715923	1.99529214884854	1.99958415492944	2.03090662410763	1.97109867387874	1.97850178001682	1.97602335703608	1.97520172289075	1.93455265922786	1.99695247661656	1.9485487146176	1.88622267353343	2.00138677492516	2.01799683218683	1.98659804937708	2.0339572093192	1.96468769337302	2.00530809602939	1.97164525424273	1.96645885429801	2.00069326730769	1.96006296476327	2.92654811900407	2.01143331584785	1.97150859494413	1.97533863818634	1.95260482351986	1.08380065080803	2.00485792057571	1.93683358335401	1.98911117015475	1.96210194274008
1	73550549	73550549	1.98659804937708	2.0298878195553	1.96509628117388	1.97821605272984	1.93207099772427	2.00920380145083	1.98436047130646	1.94814356742874	2.02402051051598	1.9663225544808	1.98769995873246	1.95504254048132	2.03548716436355	1.96550495394701	1.99709089961177	1.98219651715923	1.99529214884854	1.99958415492944	2.03090662410763	1.97109867387874	1.97850178001682	1.97602335703608	1.97520172289075	1.93455265922786	1.99695247661656	1.9485487146176	1.88622267353343	2.00138677492516	2.01799683218683	1.98659804937708	2.0339572093192	1.96468769337302	2.00530809602939	1.97164525424273	1.96645885429801	2.00069326730769	1.96006296476327	2.92654811900407	2.01143331584785	1.97150859494413	1.97533863818634	1.95260482351986	1.08380065080803	2.00485792057571	1.93683358335401	1.98911117015475	1.96210194274008
1	74084658	74084658	1.98659804937708	2.0298878195553	1.96509628117388	1.97821605272984	1.93207099772427	2.00920380145083	1.98436047130646	1.94814356742874	2.02402051051598	1.9663225544808	1.98769995873246	1.95504254048132	2.03548716436355	1.96550495394701	1.99709089961177	1.98219651715923	1.99529214884854	1.99958415492944	2.03090662410763	1.97109867387874	1.97850178001682	1.97602335703608	1.97520172289075	1.93455265922786	1.99695247661656	1.9485487146176	1.88622267353343	2.00138677492516	2.01799683218683	1.98659804937708	2.0339572093192	1.96468769337302	2.00530809602939	1.97164525424273	1.96645885429801	2.00069326730769	1.96006296476327	2.92654811900407	2.01143331584785	1.97150859494413	1.97533863818634	1.95260482351986	1.08380065080803	2.00485792057571	1.93683358335401	1.98911117015475	1.96210194274008
1	74618032	74618032	1.98659804937708	2.0298878195553	1.96509628117388	1.97821605272984	1.93207099772427	2.00920380145083	1.98436047130646	1.94814356742874	2.02402051051598	1.9663225544808	1.98769995873246	1.95504254048132	2.03548716436355	1.96550495394701	1.99709089961177	1.98219651715923	1.99529214884854	1.99958415492944	2.03090662410763	1.97109867387874	1.97850178001682	1.97602335703608	1.97520172289075	1.93455265922786	1.99695247661656	1.9485487146176	1.88622267353343	2.00138677492516	2.01799683218683	1.98659804937708	2.0339572093192	1.96468769337302	2.00530809602939	1.97164525424273	1.96645885429801	2.00069326730769	1.96006296476327	2.92654811900407	2.01143331584785	1.97150859494413	1.97533863818634	1.95260482351986	1.08380065080803	2.00485792057571	1.93683358335401	1.98911117015475	1.96210194274008
1	75149814	75149814	1.98659804937708	2.0298878195553	1.96509628117388	1.97821605272984	1.93207099772427	2.00920380145083	1.98436047130646	1.94814356742874	2.02402051051598	1.9663225544808	1.98769995873246	1.95504254048132	2.03548716436355	1.96550495394701	1.99709089961177	1.98219651715923	1.99529214884854	1.99958415492944	2.03090662410763	1.97109867387874	1.97850178001682	1.97602335703608	1.97520172289075	1.93455265922786	1.99695247661656	1.9485487146176	1.88622267353343	2.00138677492516	2.01799683218683	1.98659804937708	2.0339572093192	1.96468769337302	2.00530809602939	1.97164525424273	1.96645885429801	2.00069326730769	1.96006296476327	2.92654811900407	2.01143331584785	1.97150859494413	1.97533863818634	1.95260482351986	1.08380065080803	2.00485792057571	1.93683358335401	1.98911117015475	1.96210194274008
1	75707449	75707449	1.98659804937708	2.0298878195553	1.96509628117388	1.97821605272984	1.93207099772427	2.00920380145083	1.98436047130646	1.94814356742874	2.02402051051598	1.9663225544808	1.98769995873246	1.95504254048132	2.03548716436355	1.96550495394701	1.99709089961177	1.98219651715923	1.99529214884854	1.99958415492944	2.03090662410763	1.97109867387874	1.97850178001682	1.97602335703608	1.97520172289075	1.93455265922786	1.99695247661656	1.9485487146176	1.88622267353343	2.00138677492516	2.01799683218683	1.98659804937708	2.0339572093192	1.96468769337302	2.00530809602939	1.97164525424273	1.96645885429801	2.00069326730769	1.96006296476327	2.92654811900407	2.01143331584785	1.97150859494413	1.97533863818634	1.95260482351986	1.08380065080803	2.00485792057571	1.93683358335401	1.98911117015475	1.96210194274008
1	76283952	76283952	1.98659804937708	2.0298878195553	1.96509628117388	1.97821605272984	1.93207099772427	2.00920380145083	1.98436047130646	1.94814356742874	2.02402051051598	1.9663225544808	1.98769995873246	1.95504254048132	2.03548716436355	1.96550495394701	1.99709089961177	1.98219651715923	1.99529214884854	1.99958415492944	2.03090662410763	1.97109867387874	1.97850178001682	1.97602335703608	1.97520172289075	1.93455265922786	1.99695247661656	1.9485487146176	1.88622267353343	2.00138677492516	2.01799683218683	1.98659804937708	2.0339572093192	1.96468769337302	2.00530809602939	1.97164525424273	1.96645885429801	2.00069326730769	1.96006296476327	2.92654811900407	2.01143331584785	1.97150859494413	1.97533863818634	1.95260482351986	1.08380065080803	2.00485792057571	1.93683358335401	1.98911117015475	1.96210194274008
1	76828345	76828345	1.98659804937708	2.0298878195553	1.96509628117388	1.97821605272984	1.93207099772427	2.00920380145083	1.98436047130646	1.94814356742874	2.02402051051598	1.9663225544808	1.98769995873246	1.95504254048132	2.03548716436355	1.96550495394701	1.99709089961177	1.98219651715923	1.99529214884854	1.99958415492944	2.03090662410763	1.97109867387874	1.97850178001682	1.97602335703608	1.97520172289075	1.93455265922786	1.99695247661656	1.9485487146176	1.88622267353343	2.00138677492516	2.01799683218683	1.98659804937708	2.0339572093192	1.96468769337302	2.00530809602939	1.97164525424273	1.96645885429801	2.00069326730769	1.96006296476327	2.92654811900407	2.01143331584785	1.97150859494413	1.97533863818634	1.95260482351986	1.08380065080803	2.00485792057571	1.93683358335401	1.98911117015475	1.96210194274008
1	77358985	77358985	1.98659804937708	2.0298878195553	1.96509628117388	1.97821605272984	1.93207099772427	2.00920380145083	1.98436047130646	1.94814356742874	2.02402051051598	1.9663225544808	1.98769995873246	1.95504254048132	2.03548716436355	1.96550495394701	1.99709089961177	1.98219651715923	1.99529214884854	1.99958415492944	2.03090662410763	1.97109867387874	1.97850178001682	1.97602335703608	1.97520172289075	1.93455265922786	1.99695247661656	1.9485487146176	1.88622267353343	2.00138677492516	2.01799683218683	1.98659804937708	2.0339572093192	1.96468769337302	2.00530809602939	1.97164525424273	1.96645885429801	2.00069326730769	1.96006296476327	2.92654811900407	2.01143331584785	1.97150859494413	1.97533863818634	1.95260482351986	1.08380065080803	2.00485792057571	1.93683358335401	1.98911117015475	1.96210194274008
1	77911607	77911607	1.98659804937708	2.0298878195553	1.96509628117388	1.97821605272984	1.93207099772427	2.00920380145083	1.98436047130646	1.94814356742874	2.02402051051598	1.9663225544808	1.98769995873246	1.95504254048132	2.03548716436355	1.96550495394701	1.99709089961177	1.98219651715923	1.99529214884854	1.99958415492944	2.03090662410763	1.97109867387874	1.97850178001682	1.97602335703608	1.97520172289075	1.93455265922786	1.99695247661656	1.9485487146176	1.88622267353343	2.00138677492516	2.01799683218683	1.98659804937708	2.0339572093192	1.96468769337302	2.00530809602939	1.97164525424273	1.96645885429801	2.00069326730769	1.96006296476327	2.92654811900407	2.01143331584785	1.97150859494413	1.97533863818634	1.95260482351986	1.08380065080803	2.00485792057571	1.93683358335401	1.98911117015475	1.96210194274008
1	78474042	78474042	1.98659804937708	2.0298878195553	1.96509628117388	1.97821605272984	1.93207099772427	2.00920380145083	1.98436047130646	1.94814356742874	2.02402051051598	1.9663225544808	1.98769995873246	1.95504254048132	2.03548716436355	1.96550495394701	1.99709089961177	1.98219651715923	1.99529214884854	1.99958415492944	2.03090662410763	1.97109867387874	1.97850178001682	1.97602335703608	1.97520172289075	1.93455265922786	1.99695247661656	1.9485487146176	1.88622267353343	2.00138677492516	2.01799683218683	1.98659804937708	2.0339572093192	1.96468769337302	2.00530809602939	1.97164525424273	1.96645885429801	2.00069326730769	1.96006296476327	2.92654811900407	2.01143331584785	1.97150859494413	1.97533863818634	1.95260482351986	1.08380065080803	2.00485792057571	1.93683358335401	1.98911117015475	1.96210194274008
1	79038727	79038727	1.98659804937708	2.0298878195553	1.96509628117388	1.97821605272984	1.93207099772427	2.00920380145083	1.98436047130646	1.94814356742874	2.02402051051598	1.9663225544808	1.98769995873246	1.95504254048132	2.03548716436355	1.96550495394701	1.99709089961177	1.98219651715923	1.99529214884854	1.99958415492944	2.03090662410763	1.97109867387874	1.97850178001682	1.97602335703608	1.97520172289075	1.93455265922786	1.99695247661656	1.9485487146176	1.88622267353343	2.00138677492516	2.01799683218683	1.98659804937708	2.0339572093192	1.96468769337302	2.00530809602939	1.97164525424273	1.96645885429801	2.00069326730769	1.96006296476327	2.92654811900407	2.01143331584785	1.97150859494413	1.97533863818634	1.95260482351986	1.08380065080803	2.00485792057571	1.93683358335401	1.98911117015475	1.96210194274008
1	79574660	79574660	1.98659804937708	2.0298878195553	1.96509628117388	1.97821605272984	1.93207099772427	2.00920380145083	1.98436047130646	1.94814356742874	2.02402051051598	1.9663225544808	1.98769995873246	1.95504254048132	2.03548716436355	1.96550495394701	1.99709089961177	1.98219651715923	1.99529214884854	1.99958415492944	2.03090662410763	1.97109867387874	1.97850178001682	1.97602335703608	1.97520172289075	1.93455265922786	1.99695247661656	1.9485487146176	1.88622267353343	2.00138677492516	2.01799683218683	1.98659804937708	2.0339572093192	1.96468769337302	2.00530809602939	1.97164525424273	1.96645885429801	2.00069326730769	1.96006296476327	2.92654811900407	2.01143331584785	1.97150859494413	1.97533863818634	1.95260482351986	1.08380065080803	2.00485792057571	1.93683358335401	1.98911117015475	1.96210194274008
1	80118870	80118870	1.98659804937708	2.0298878195553	1.96509628117388	1.97821605272984	1.93207099772427	2.00920380145083	1.98436047130646	1.94814356742874	2.02402051051598	1.9663225544808	1.98769995873246	1.95504254048132	2.03548716436355	1.96550495394701	1.99709089961177	1.98219651715923	1.99529214884854	1.99958415492944	2.03090662410763	1.97109867387874	1.97850178001682	1.97602335703608	1.97520172289075	1.93455265922786	1.99695247661656	1.9485487146176	1.88622267353343	2.00138677492516	2.01799683218683	1.98659804937708	2.0339572093192	1.96468769337302	2.00530809602939	1.97164525424273	1.96645885429801	2.00069326730769	1.96006296476327	2.92654811900407	2.01143331584785	1.97150859494413	1.97533863818634	1.95260482351986	1.08380065080803	2.00485792057571	1.93683358335401	1.98911117015475	1.96210194274008
1	80668353	80668353	1.98659804937708	2.0298878195553	1.96509628117388	1.97821605272984	1.93207099772427	2.00920380145083	1.98436047130646	1.94814356742874	2.02402051051598	1.9663225544808	1.98769995873246	1.95504254048132	2.03548716436355	1.96550495394701	1.99709089961177	1.98219651715923	1.99529214884854	1.99958415492944	2.03090662410763	1.97109867387874	1.97850178001682	1.97602335703608	1.97520172289075	1.93455265922786	1.99695247661656	1.9485487146176	1.88622267353343	2.00138677492516	2.01799683218683	1.98659804937708	2.0339572093192	1.96468769337302	2.00530809602939	1.97164525424273	1.96645885429801	2.00069326730769	1.96006296476327	2.92654811900407	2.01143331584785	1.97150859494413	1.97533863818634	1.95260482351986	1.08380065080803	2.00485792057571	1.93683358335401	1.98911117015475	1.96210194274008
1	81209242	81209242	1.98659804937708	2.0298878195553	1.96509628117388	1.97821605272984	1.93207099772427	2.00920380145083	1.98436047130646	1.94814356742874	2.02402051051598	1.9663225544808	1.98769995873246	1.95504254048132	2.03548716436355	1.96550495394701	1.99709089961177	1.98219651715923	1.99529214884854	1.99958415492944	2.03090662410763	1.97109867387874	1.97850178001682	1.97602335703608	1.97520172289075	1.93455265922786	1.99695247661656	1.9485487146176	1.88622267353343	2.00138677492516	2.01799683218683	1.98659804937708	2.0339572093192	1.96468769337302	2.00530809602939	1.97164525424273	1.96645885429801	2.00069326730769	1.96006296476327	2.92654811900407	2.01143331584785	1.97150859494413	1.97533863818634	1.95260482351986	1.08380065080803	2.00485792057571	1.93683358335401	1.98911117015475	1.96210194274008
1	81743486	81743486	1.98659804937708	2.0298878195553	1.96509628117388	1.97821605272984	1.93207099772427	2.00920380145083	1.98436047130646	1.94814356742874	2.02402051051598	1.9663225544808	1.98769995873246	1.95504254048132	2.03548716436355	1.96550495394701	1.99709089961177	1.98219651715923	1.99529214884854	1.99958415492944	2.03090662410763	1.97109867387874	1.97850178001682	1.97602335703608	1.97520172289075	1.93455265922786	1.99695247661656	1.9485487146176	1.88622267353343	2.00138677492516	2.01799683218683	1.98659804937708	2.0339572093192	1.96468769337302	2.00530809602939	1.97164525424273	1.96645885429801	2.00069326730769	1.96006296476327	2.92654811900407	2.01143331584785	1.97150859494413	1.97533863818634	1.95260482351986	1.08380065080803	2.00485792057571	1.93683358335401	1.98911117015475	1.96210194274008
1	82275838	82275838	1.98659804937708	2.0298878195553	1.96509628117388	1.97821605272984	1.93207099772427	2.00920380145083	1.98436047130646	1.94814356742874	2.02402051051598	1.9663225544808	1.98769995873246	1.95504254048132	2.03548716436355	1.96550495394701	1.99709089961177	1.98219651715923	1.99529214884854	1.99958415492944	2.03090662410763	1.97109867387874	1.97850178001682	1.97602335703608	1.97520172289075	1.93455265922786	1.99695247661656	1.9485487146176	1.88622267353343	2.00138677492516	2.01799683218683	1.98659804937708	2.0339572093192	1.96468769337302	2.00530809602939	1.97164525424273	1.96645885429801	2.00069326730769	1.96006296476327	2.92654811900407	2.01143331584785	1.97150859494413	1.97533863818634	1.95260482351986	1.08380065080803	2.00485792057571	1.93683358335401	1.98911117015475	1.96210194274008
1	82810893	82810893	1.98659804937708	2.0298878195553	1.96509628117388	1.97821605272984	1.93207099772427	2.00920380145083	1.98436047130646	1.94814356742874	2.02402051051598	1.9663225544808	1.98769995873246	1.95504254048132	2.03548716436355	1.96550495394701	1.99709089961177	1.98219651715923	1.99529214884854	1.99958415492944	2.03090662410763	1.97109867387874	1.97850178001682	1.97602335703608	1.97520172289075	1.93455265922786	1.99695247661656	1.9485487146176	1.88622267353343	2.00138677492516	2.01799683218683	1.98659804937708	2.0339572093192	1.96468769337302	2.00530809602939	1.97164525424273	1.96645885429801	2.00069326730769	1.96006296476327	2.92654811900407	2.01143331584785	1.97150859494413	1.97533863818634	1.95260482351986	1.08380065080803	2.00485792057571	1.93683358335401	1.98911117015475	1.96210194274008
1	83333763	83333763	1.98659804937708	2.0298878195553	1.96509628117388	1.97821605272984	1.93207099772427	2.00920380145083	1.98436047130646	1.94814356742874	2.02402051051598	1.9663225544808	1.98769995873246	1.95504254048132	2.03548716436355	1.96550495394701	1.99709089961177	1.98219651715923	1.99529214884854	1.99958415492944	2.03090662410763	1.97109867387874	1.97850178001682	1.97602335703608	1.97520172289075	1.93455265922786	1.99695247661656	1.9485487146176	1.88622267353343	2.00138677492516	2.01799683218683	1.98659804937708	2.0339572093192	1.96468769337302	2.00530809602939	1.97164525424273	1.96645885429801	2.00069326730769	1.96006296476327	2.92654811900407	2.01143331584785	1.97150859494413	1.97533863818634	1.95260482351986	1.08380065080803	2.00485792057571	1.93683358335401	1.98911117015475	1.96210194274008
1	84093613	84093613	1.98659804937708	2.0298878195553	1.96509628117388	1.97821605272984	1.93207099772427	2.00920380145083	1.98436047130646	1.94814356742874	2.02402051051598	1.9663225544808	1.98769995873246	1.95504254048132	2.03548716436355	1.96550495394701	1.99709089961177	1.98219651715923	1.99529214884854	1.99958415492944	2.03090662410763	1.97109867387874	1.97850178001682	1.97602335703608	1.97520172289075	1.93455265922786	1.99695247661656	1.9485487146176	1.88622267353343	2.00138677492516	2.01799683218683	1.98659804937708	2.0339572093192	1.96468769337302	2.00530809602939	1.97164525424273	1.96645885429801	2.00069326730769	1.96006296476327	2.92654811900407	2.01143331584785	1.97150859494413	1.97533863818634	1.95260482351986	1.08380065080803	2.00485792057571	1.93683358335401	1.98911117015475	1.96210194274008
1	84625357	84625357	1.98659804937708	2.0298878195553	1.96509628117388	1.97821605272984	1.93207099772427	2.00920380145083	1.98436047130646	1.94814356742874	2.02402051051598	1.9663225544808	1.98769995873246	1.95504254048132	2.03548716436355	1.96550495394701	1.99709089961177	1.98219651715923	1.99529214884854	1.99958415492944	2.03090662410763	1.97109867387874	1.97850178001682	1.97602335703608	1.97520172289075	1.93455265922786	1.99695247661656	1.9485487146176	1.88622267353343	2.00138677492516	2.01799683218683	1.98659804937708	2.0339572093192	1.96468769337302	2.00530809602939	1.97164525424273	1.96645885429801	2.00069326730769	1.96006296476327	2.92654811900407	2.01143331584785	1.97150859494413	1.97533863818634	1.95260482351986	1.08380065080803	2.00485792057571	1.93683358335401	1.98911117015475	1.96210194274008
1	85163643	85163643	1.98659804937708	2.0298878195553	1.96509628117388	1.97821605272984	1.93207099772427	2.00920380145083	1.98436047130646	1.94814356742874	2.02402051051598	1.9663225544808	1.98769995873246	1.95504254048132	2.03548716436355	1.96550495394701	1.99709089961177	1.98219651715923	1.99529214884854	1.99958415492944	2.03090662410763	1.97109867387874	1.97850178001682	1.97602335703608	1.97520172289075	1.93455265922786	1.99695247661656	1.9485487146176	1.88622267353343	2.00138677492516	2.01799683218683	1.98659804937708	2.0339572093192	1.96468769337302	2.00530809602939	1.97164525424273	1.96645885429801	2.00069326730769	1.96006296476327	2.92654811900407	2.01143331584785	1.97150859494413	1.97533863818634	1.95260482351986	1.08380065080803	2.00485792057571	1.93683358335401	1.98911117015475	1.96210194274008
1	85701220	85701220	1.98659804937708	2.0298878195553	1.96509628117388	1.97821605272984	1.93207099772427	2.00920380145083	1.98436047130646	1.94814356742874	2.02402051051598	1.9663225544808	1.98769995873246	1.95504254048132	2.03548716436355	1.96550495394701	1.99709089961177	1.98219651715923	1.99529214884854	1.99958415492944	2.03090662410763	1.97109867387874	1.97850178001682	1.97602335703608	1.97520172289075	1.93455265922786	1.99695247661656	1.9485487146176	1.88622267353343	2.00138677492516	2.01799683218683	1.98659804937708	2.0339572093192	1.96468769337302	2.00530809602939	1.97164525424273	1.96645885429801	2.00069326730769	1.96006296476327	2.92654811900407	2.01143331584785	1.97150859494413	1.97533863818634	1.95260482351986	1.08380065080803	2.00485792057571	1.93683358335401	1.98911117015475	1.96210194274008
1	86253418	86253418	1.98659804937708	2.0298878195553	1.96509628117388	1.97821605272984	1.93207099772427	2.00920380145083	1.98436047130646	1.94814356742874	2.02402051051598	1.9663225544808	1.98769995873246	1.95504254048132	2.03548716436355	1.96550495394701	1.99709089961177	1.98219651715923	1.99529214884854	1.99958415492944	2.03090662410763	1.97109867387874	1.97850178001682	1.97602335703608	1.97520172289075	1.93455265922786	1.99695247661656	1.9485487146176	1.88622267353343	2.00138677492516	2.01799683218683	1.98659804937708	2.0339572093192	1.96468769337302	2.00530809602939	1.97164525424273	1.96645885429801	2.00069326730769	1.96006296476327	2.92654811900407	2.01143331584785	1.97150859494413	1.97533863818634	1.95260482351986	1.08380065080803	2.00485792057571	1.93683358335401	1.98911117015475	1.96210194274008
1	86825989	86825989	1.98659804937708	2.0298878195553	1.96509628117388	1.97821605272984	1.93207099772427	2.00920380145083	1.98436047130646	1.94814356742874	2.02402051051598	1.9663225544808	1.98769995873246	1.95504254048132	2.03548716436355	1.96550495394701	1.99709089961177	1.98219651715923	1.99529214884854	1.99958415492944	2.03090662410763	1.97109867387874	1.97850178001682	1.97602335703608	1.97520172289075	1.93455265922786	1.99695247661656	1.9485487146176	1.88622267353343	2.00138677492516	2.01799683218683	1.98659804937708	2.0339572093192	1.96468769337302	2.00530809602939	1.97164525424273	1.96645885429801	2.00069326730769	1.96006296476327	2.92654811900407	2.01143331584785	1.97150859494413	1.97533863818634	1.95260482351986	1.08380065080803	2.00485792057571	1.93683358335401	1.98911117015475	1.96210194274008
1	87399574	87399574	1.98659804937708	2.0298878195553	1.96509628117388	1.97821605272984	1.93207099772427	2.00920380145083	1.98436047130646	1.94814356742874	2.02402051051598	1.9663225544808	1.98769995873246	1.95504254048132	2.03548716436355	1.96550495394701	1.99709089961177	1.98219651715923	1.99529214884854	1.99958415492944	2.03090662410763	1.97109867387874	1.97850178001682	1.97602335703608	1.97520172289075	1.93455265922786	1.99695247661656	1.9485487146176	1.88622267353343	2.00138677492516	2.01799683218683	1.98659804937708	2.0339572093192	1.96468769337302	2.00530809602939	1.97164525424273	1.96645885429801	2.00069326730769	1.96006296476327	2.92654811900407	2.01143331584785	1.97150859494413	1.97533863818634	1.95260482351986	1.08380065080803	2.00485792057571	1.93683358335401	1.98911117015475	1.96210194274008
1	87932798	87932798	1.98659804937708	2.0298878195553	1.96509628117388	1.97821605272984	1.93207099772427	2.00920380145083	1.98436047130646	1.94814356742874	2.02402051051598	1.9663225544808	1.98769995873246	1.95504254048132	2.03548716436355	1.96550495394701	1.99709089961177	1.98219651715923	1.99529214884854	1.99958415492944	2.03090662410763	1.97109867387874	1.97850178001682	1.97602335703608	1.97520172289075	1.93455265922786	1.99695247661656	1.9485487146176	1.88622267353343	2.00138677492516	2.01799683218683	1.98659804937708	2.0339572093192	1.96468769337302	2.00530809602939	1.97164525424273	1.96645885429801	2.00069326730769	1.96006296476327	2.92654811900407	2.01143331584785	1.97150859494413	1.97533863818634	1.95260482351986	1.08380065080803	2.00485792057571	1.93683358335401	1.98911117015475	1.96210194274008
1	88459943	88459943	1.98659804937708	2.0298878195553	1.96509628117388	1.97821605272984	1.93207099772427	2.00920380145083	1.98436047130646	1.94814356742874	2.02402051051598	1.9663225544808	1.98769995873246	1.95504254048132	2.03548716436355	1.96550495394701	1.99709089961177	1.98219651715923	1.99529214884854	1.99958415492944	2.03090662410763	1.97109867387874	1.97850178001682	1.97602335703608	1.97520172289075	1.93455265922786	1.99695247661656	1.9485487146176	1.88622267353343	2.00138677492516	2.01799683218683	1.98659804937708	2.0339572093192	1.96468769337302	2.00530809602939	1.97164525424273	1.96645885429801	2.00069326730769	1.96006296476327	2.92654811900407	2.01143331584785	1.97150859494413	1.97533863818634	1.95260482351986	1.08380065080803	2.00485792057571	1.93683358335401	1.98911117015475	1.96210194274008
1	88984401	88984401	1.98659804937708	2.0298878195553	1.96509628117388	1.97821605272984	1.93207099772427	2.00920380145083	1.98436047130646	1.94814356742874	2.02402051051598	1.9663225544808	1.98769995873246	1.95504254048132	2.03548716436355	1.96550495394701	1.99709089961177	1.98219651715923	1.99529214884854	1.99958415492944	2.03090662410763	1.97109867387874	1.97850178001682	1.97602335703608	1.97520172289075	1.93455265922786	1.99695247661656	1.9485487146176	1.88622267353343	2.00138677492516	2.01799683218683	1.98659804937708	2.0339572093192	1.96468769337302	2.00530809602939	1.97164525424273	1.96645885429801	2.00069326730769	1.96006296476327	2.92654811900407	2.01143331584785	1.97150859494413	1.97533863818634	1.95260482351986	1.08380065080803	2.00485792057571	1.93683358335401	1.98911117015475	1.96210194274008
1	89551506	89551506	1.98659804937708	2.0298878195553	1.96509628117388	1.97821605272984	1.93207099772427	2.00920380145083	1.98436047130646	1.94814356742874	2.02402051051598	1.9663225544808	1.98769995873246	1.95504254048132	2.03548716436355	1.96550495394701	1.99709089961177	1.98219651715923	1.99529214884854	1.99958415492944	2.03090662410763	1.97109867387874	1.97850178001682	1.97602335703608	1.97520172289075	1.93455265922786	1.99695247661656	1.9485487146176	1.88622267353343	2.00138677492516	2.01799683218683	1.98659804937708	2.0339572093192	1.96468769337302	2.00530809602939	1.97164525424273	1.96645885429801	2.00069326730769	1.96006296476327	2.92654811900407	2.01143331584785	1.97150859494413	1.97533863818634	1.95260482351986	1.08380065080803	2.00485792057571	1.93683358335401	1.98911117015475	1.96210194274008
1	90127339	90127339	1.98659804937708	2.0298878195553	1.96509628117388	1.97821605272984	1.93207099772427	2.00920380145083	1.98436047130646	1.94814356742874	2.02402051051598	1.9663225544808	1.98769995873246	1.95504254048132	2.03548716436355	1.96550495394701	1.99709089961177	1.98219651715923	1.99529214884854	1.99958415492944	2.03090662410763	1.97109867387874	1.97850178001682	1.97602335703608	1.97520172289075	1.93455265922786	1.99695247661656	1.9485487146176	1.88622267353343	2.00138677492516	2.01799683218683	1.98659804937708	2.0339572093192	1.96468769337302	2.00530809602939	1.97164525424273	1.96645885429801	2.00069326730769	1.96006296476327	2.92654811900407	2.01143331584785	1.97150859494413	1.97533863818634	1.95260482351986	1.08380065080803	2.00485792057571	1.93683358335401	1.98911117015475	1.96210194274008
1	90686520	90686520	1.98659804937708	2.0298878195553	1.96509628117388	1.97821605272984	1.93207099772427	2.00920380145083	1.98436047130646	1.94814356742874	2.02402051051598	1.9663225544808	1.98769995873246	1.95504254048132	2.03548716436355	1.96550495394701	1.99709089961177	1.98219651715923	1.99529214884854	1.99958415492944	2.03090662410763	1.97109867387874	1.97850178001682	1.97602335703608	1.97520172289075	1.93455265922786	1.99695247661656	1.9485487146176	1.88622267353343	2.00138677492516	2.01799683218683	1.98659804937708	2.0339572093192	1.96468769337302	2.00530809602939	1.97164525424273	1.96645885429801	2.00069326730769	1.96006296476327	2.92654811900407	2.01143331584785	1.97150859494413	1.97533863818634	1.95260482351986	1.08380065080803	2.00485792057571	1.93683358335401	1.98911117015475	1.96210194274008
1	91222128	91222128	1.98659804937708	2.0298878195553	1.96509628117388	1.97821605272984	1.93207099772427	2.00920380145083	1.98436047130646	1.94814356742874	2.02402051051598	1.9663225544808	1.98769995873246	1.95504254048132	2.03548716436355	1.96550495394701	1.99709089961177	1.98219651715923	1.99529214884854	1.99958415492944	2.03090662410763	1.97109867387874	1.97850178001682	1.97602335703608	1.97520172289075	1.93455265922786	1.99695247661656	1.9485487146176	1.88622267353343	2.00138677492516	2.01799683218683	1.98659804937708	2.0339572093192	1.96468769337302	2.00530809602939	1.97164525424273	1.96645885429801	2.00069326730769	1.96006296476327	2.92654811900407	2.01143331584785	1.97150859494413	1.97533863818634	1.95260482351986	1.08380065080803	2.00485792057571	1.93683358335401	1.98911117015475	1.96210194274008
1	91805588	91805588	1.98659804937708	2.0298878195553	1.96509628117388	1.97821605272984	1.93207099772427	2.00920380145083	1.98436047130646	1.94814356742874	2.02402051051598	1.9663225544808	1.98769995873246	1.95504254048132	2.03548716436355	1.96550495394701	1.99709089961177	1.98219651715923	1.99529214884854	1.99958415492944	2.03090662410763	1.97109867387874	1.97850178001682	1.97602335703608	1.97520172289075	1.93455265922786	1.99695247661656	1.9485487146176	1.88622267353343	2.00138677492516	2.01799683218683	1.98659804937708	2.0339572093192	1.96468769337302	2.00530809602939	1.97164525424273	1.96645885429801	2.00069326730769	1.96006296476327	2.92654811900407	2.01143331584785	1.97150859494413	1.97533863818634	1.95260482351986	1.08380065080803	2.00485792057571	1.93683358335401	1.98911117015475	1.96210194274008
1	92362972	92362972	1.98659804937708	2.0298878195553	1.96509628117388	1.97821605272984	1.93207099772427	2.00920380145083	1.98436047130646	1.94814356742874	2.02402051051598	1.9663225544808	1.98769995873246	1.95504254048132	2.03548716436355	1.96550495394701	1.99709089961177	1.98219651715923	1.99529214884854	1.99958415492944	2.03090662410763	1.97109867387874	1.97850178001682	1.97602335703608	1.97520172289075	1.93455265922786	1.99695247661656	1.9485487146176	1.88622267353343	1.71475207326834	2.01799683218683	1.98659804937708	2.0339572093192	1.96468769337302	2.00530809602939	1.97164525424273	1.96645885429801	2.00069326730769	1.96006296476327	2.92654811900407	2.01143331584785	1.97150859494413	1.97533863818634	1.95260482351986	1.08380065080803	2.00485792057571	1.93683358335401	1.98911117015475	1.96210194274008
1	92950447	92950447	1.98659804937708	2.0298878195553	1.96509628117388	1.97821605272984	1.93207099772427	2.00920380145083	1.98436047130646	1.94814356742874	2.02402051051598	1.9663225544808	1.98769995873246	1.95504254048132	2.03548716436355	1.96550495394701	1.99709089961177	1.98219651715923	1.99529214884854	1.99958415492944	2.03090662410763	1.97109867387874	1.97850178001682	1.97602335703608	1.97520172289075	1.93455265922786	1.99695247661656	1.9485487146176	1.88622267353343	1.71475207326834	2.01799683218683	1.98659804937708	2.0339572093192	1.96468769337302	2.00530809602939	1.97164525424273	1.96645885429801	2.00069326730769	1.96006296476327	2.92654811900407	2.01143331584785	1.97150859494413	1.97533863818634	1.95260482351986	1.08380065080803	2.00485792057571	1.93683358335401	1.98911117015475	1.96210194274008
1	93535502	93535502	1.98659804937708	2.0298878195553	1.96509628117388	1.97821605272984	1.93207099772427	2.00920380145083	1.98436047130646	1.94814356742874	2.02402051051598	1.9663225544808	1.98769995873246	1.95504254048132	2.03548716436355	1.96550495394701	1.99709089961177	1.98219651715923	1.99529214884854	1.99958415492944	2.03090662410763	1.97109867387874	1.97850178001682	1.97602335703608	1.97520172289075	1.93455265922786	1.99695247661656	1.9485487146176	1.88622267353343	1.71475207326834	2.01799683218683	1.98659804937708	2.0339572093192	1.96468769337302	2.00530809602939	1.97164525424273	1.96645885429801	2.00069326730769	1.96006296476327	2.92654811900407	2.01143331584785	1.97150859494413	1.97533863818634	1.95260482351986	1.08380065080803	2.00485792057571	1.93683358335401	1.98911117015475	1.96210194274008
1	94097510	94097510	1.98659804937708	2.0298878195553	1.96509628117388	1.97821605272984	1.93207099772427	2.00920380145083	1.98436047130646	1.94814356742874	2.02402051051598	1.9663225544808	1.98769995873246	1.95504254048132	2.03548716436355	1.96550495394701	1.99709089961177	1.98219651715923	1.99529214884854	1.99958415492944	2.03090662410763	1.97109867387874	1.97850178001682	1.97602335703608	1.97520172289075	1.93455265922786	1.99695247661656	1.9485487146176	1.88622267353343	1.71475207326834	2.01799683218683	1.98659804937708	2.0339572093192	1.96468769337302	2.00530809602939	1.97164525424273	1.96645885429801	2.00069326730769	1.96006296476327	2.92654811900407	2.01143331584785	1.97150859494413	1.97533863818634	1.95260482351986	1.08380065080803	2.00485792057571	1.93683358335401	1.98911117015475	1.96210194274008
1	94655868	94655868	1.98659804937708	2.0298878195553	1.96509628117388	1.97821605272984	1.93207099772427	2.00920380145083	1.98436047130646	1.94814356742874	2.02402051051598	1.9663225544808	1.98769995873246	1.95504254048132	2.03548716436355	1.96550495394701	1.99709089961177	1.98219651715923	1.99529214884854	1.99958415492944	2.03090662410763	1.97109867387874	1.97850178001682	1.97602335703608	1.97520172289075	1.93455265922786	1.99695247661656	1.9485487146176	1.88622267353343	1.71475207326834	2.01799683218683	1.98659804937708	2.0339572093192	1.96468769337302	2.00530809602939	1.97164525424273	1.96645885429801	2.00069326730769	1.96006296476327	2.92654811900407	2.01143331584785	1.97150859494413	1.97533863818634	1.95260482351986	1.08380065080803	2.00485792057571	1.93683358335401	1.98911117015475	1.96210194274008
1	95207249	95207249	1.98659804937708	2.0298878195553	1.96509628117388	1.97821605272984	1.93207099772427	2.00920380145083	1.98436047130646	1.94814356742874	2.02402051051598	1.9663225544808	1.98769995873246	1.95504254048132	2.03548716436355	1.96550495394701	1.99709089961177	1.98219651715923	1.99529214884854	1.99958415492944	2.03090662410763	1.97109867387874	1.97850178001682	1.97602335703608	1.97520172289075	1.93455265922786	1.99695247661656	1.9485487146176	1.88622267353343	1.71475207326834	2.01799683218683	1.98659804937708	2.0339572093192	1.96468769337302	2.00530809602939	1.97164525424273	1.96645885429801	2.00069326730769	1.96006296476327	2.92654811900407	2.01143331584785	1.97150859494413	1.97533863818634	1.95260482351986	1.08380065080803	2.00485792057571	1.93683358335401	1.98911117015475	1.96210194274008
1	95764038	95764038	1.98659804937708	2.0298878195553	1.96509628117388	1.97821605272984	1.93207099772427	2.00920380145083	1.98436047130646	1.94814356742874	2.02402051051598	1.9663225544808	1.98769995873246	1.95504254048132	2.03548716436355	1.96550495394701	1.99709089961177	1.98219651715923	1.99529214884854	1.99958415492944	2.03090662410763	1.97109867387874	1.97850178001682	1.97602335703608	1.97520172289075	1.93455265922786	1.99695247661656	1.9485487146176	1.88622267353343	1.71475207326834	2.01799683218683	1.98659804937708	2.0339572093192	1.96468769337302	2.00530809602939	1.97164525424273	1.96645885429801	2.00069326730769	1.96006296476327	2.92654811900407	2.01143331584785	1.97150859494413	1.97533863818634	1.95260482351986	1.08380065080803	2.00485792057571	1.93683358335401	1.98911117015475	1.96210194274008
1	96291927	96291927	1.98659804937708	2.0298878195553	1.96509628117388	1.97821605272984	1.93207099772427	2.00920380145083	1.98436047130646	1.94814356742874	2.02402051051598	1.9663225544808	1.98769995873246	1.95504254048132	2.03548716436355	1.96550495394701	1.99709089961177	1.98219651715923	1.99529214884854	1.99958415492944	2.03090662410763	1.97109867387874	1.97850178001682	1.97602335703608	1.97520172289075	1.93455265922786	1.99695247661656	1.9485487146176	1.88622267353343	1.71475207326834	2.01799683218683	1.98659804937708	2.0339572093192	1.96468769337302	2.00530809602939	1.97164525424273	1.96645885429801	2.00069326730769	1.96006296476327	2.92654811900407	2.01143331584785	1.97150859494413	1.97533863818634	1.95260482351986	1.08380065080803	2.00485792057571	1.93683358335401	1.98911117015475	1.96210194274008
1	96833745	96833745	1.98659804937708	2.0298878195553	1.96509628117388	1.97821605272984	1.93207099772427	2.00920380145083	1.98436047130646	1.94814356742874	2.02402051051598	1.9663225544808	1.98769995873246	1.95504254048132	2.03548716436355	1.96550495394701	1.99709089961177	1.98219651715923	1.99529214884854	1.99958415492944	2.03090662410763	1.97109867387874	1.97850178001682	1.97602335703608	1.97520172289075	1.93455265922786	1.99695247661656	1.9485487146176	1.88622267353343	1.98769995873246	2.01799683218683	1.98659804937708	2.0339572093192	1.96468769337302	2.00530809602939	1.97164525424273	1.96645885429801	2.00069326730769	1.96006296476327	2.92654811900407	2.01143331584785	1.97150859494413	1.97533863818634	1.95260482351986	1.08380065080803	2.00485792057571	1.93683358335401	1.98911117015475	1.96210194274008
1	97396062	97396062	1.98659804937708	2.0298878195553	1.96509628117388	1.97821605272984	1.93207099772427	2.00920380145083	1.98436047130646	1.94814356742874	2.02402051051598	1.9663225544808	1.98769995873246	1.95504254048132	2.03548716436355	1.96550495394701	1.99709089961177	1.98219651715923	1.99529214884854	1.99958415492944	2.03090662410763	1.97109867387874	1.97850178001682	1.97602335703608	1.97520172289075	1.93455265922786	1.99695247661656	1.9485487146176	1.88622267353343	1.98769995873246	2.01799683218683	1.98659804937708	2.0339572093192	1.96468769337302	2.00530809602939	1.97164525424273	1.96645885429801	2.00069326730769	1.96006296476327	2.92654811900407	2.01143331584785	1.97150859494413	1.97533863818634	1.95260482351986	1.08380065080803	2.00485792057571	1.93683358335401	1.98911117015475	1.96210194274008
1	97931841	97931841	1.98659804937708	2.0298878195553	1.96509628117388	1.97821605272984	1.93207099772427	2.00920380145083	1.98436047130646	1.94814356742874	2.02402051051598	1.9663225544808	1.98769995873246	1.95504254048132	2.03548716436355	1.96550495394701	1.99709089961177	1.98219651715923	1.99529214884854	1.99958415492944	2.03090662410763	1.97109867387874	1.97850178001682	1.97602335703608	1.97520172289075	1.93455265922786	1.99695247661656	1.9485487146176	1.88622267353343	1.98769995873246	2.01799683218683	1.98659804937708	2.0339572093192	1.96468769337302	2.00530809602939	1.97164525424273	1.96645885429801	2.00069326730769	1.96006296476327	2.92654811900407	2.01143331584785	1.97150859494413	1.97533863818634	1.95260482351986	1.08380065080803	2.00485792057571	1.93683358335401	1.98911117015475	1.96210194274008
1	98450950	98450950	1.98659804937708	2.0298878195553	1.96509628117388	1.97821605272984	1.93207099772427	2.00920380145083	1.98436047130646	1.94814356742874	2.02402051051598	1.9663225544808	1.98769995873246	1.95504254048132	2.03548716436355	1.96550495394701	1.99709089961177	1.98219651715923	1.99529214884854	1.99958415492944	2.03090662410763	1.97109867387874	1.97850178001682	1.97602335703608	1.97520172289075	1.93455265922786	1.99695247661656	1.9485487146176	1.88622267353343	1.98769995873246	2.01799683218683	1.98659804937708	2.0339572093192	1.96468769337302	2.00530809602939	1.97164525424273	1.96645885429801	2.00069326730769	1.96006296476327	2.92654811900407	2.01143331584785	1.97150859494413	1.97533863818634	1.95260482351986	1.08380065080803	2.00485792057571	1.93683358335401	1.98911117015475	1.96210194274008
1	98975392	98975392	1.98659804937708	2.0298878195553	1.96509628117388	1.97821605272984	1.93207099772427	2.00920380145083	1.98436047130646	1.94814356742874	2.02402051051598	1.9663225544808	1.98769995873246	1.95504254048132	2.03548716436355	1.96550495394701	1.99709089961177	1.98219651715923	1.99529214884854	1.99958415492944	2.03090662410763	1.97109867387874	1.97850178001682	1.97602335703608	1.97520172289075	1.93455265922786	1.99695247661656	1.9485487146176	1.88622267353343	1.98769995873246	2.01799683218683	1.98659804937708	2.0339572093192	1.96468769337302	2.00530809602939	1.97164525424273	1.96645885429801	2.00069326730769	1.96006296476327	2.92654811900407	2.01143331584785	1.97150859494413	1.97533863818634	1.95260482351986	1.08380065080803	2.00485792057571	1.93683358335401	1.98911117015475	1.96210194274008
1	99520318	99520318	1.98659804937708	2.0298878195553	1.96509628117388	1.97821605272984	1.93207099772427	2.00920380145083	1.98436047130646	1.94814356742874	2.02402051051598	1.9663225544808	1.98769995873246	1.95504254048132	2.03548716436355	1.96550495394701	1.99709089961177	1.98219651715923	1.99529214884854	1.99958415492944	2.03090662410763	1.97109867387874	1.97850178001682	1.97602335703608	1.97520172289075	1.93455265922786	1.99695247661656	1.9485487146176	1.88622267353343	1.98769995873246	2.01799683218683	1.98659804937708	2.0339572093192	1.96468769337302	2.00530809602939	1.97164525424273	1.96645885429801	2.00069326730769	1.96006296476327	2.92654811900407	2.01143331584785	1.97150859494413	1.97533863818634	1.95260482351986	1.08380065080803	2.00485792057571	1.93683358335401	1.98911117015475	1.96210194274008
1	100075108	100075108	1.98659804937708	2.0298878195553	1.96509628117388	1.97821605272984	1.93207099772427	2.00920380145083	1.98436047130646	1.94814356742874	2.02402051051598	1.9663225544808	1.98769995873246	1.95504254048132	2.03548716436355	1.96550495394701	1.99709089961177	1.98219651715923	1.99529214884854	1.99958415492944	2.03090662410763	1.97109867387874	1.97850178001682	1.97602335703608	1.97520172289075	1.93455265922786	1.99695247661656	1.9485487146176	1.88622267353343	1.98769995873246	2.01799683218683	1.98659804937708	2.0339572093192	1.96468769337302	2.00530809602939	1.97164525424273	1.96645885429801	2.00069326730769	1.96006296476327	2.92654811900407	2.01143331584785	1.97150859494413	1.97533863818634	1.95260482351986	1.08380065080803	2.00485792057571	1.93683358335401	1.98911117015475	1.96210194274008
1	100623332	100623332	1.98659804937708	2.0298878195553	1.96509628117388	1.97821605272984	1.93207099772427	2.00920380145083	1.98436047130646	1.94814356742874	2.02402051051598	1.9663225544808	1.98769995873246	1.95504254048132	2.03548716436355	1.96550495394701	1.99709089961177	1.98219651715923	1.99529214884854	1.99958415492944	2.03090662410763	1.97109867387874	1.97850178001682	1.97602335703608	1.97520172289075	1.93455265922786	1.99695247661656	1.9485487146176	1.88622267353343	1.98769995873246	2.01799683218683	1.98659804937708	2.0339572093192	1.96468769337302	2.00530809602939	1.97164525424273	1.96645885429801	2.00069326730769	1.96006296476327	2.92654811900407	2.01143331584785	1.97150859494413	1.97533863818634	1.95260482351986	1.08380065080803	2.00485792057571	1.93683358335401	1.98911117015475	1.96210194274008
1	101186742	101186742	1.98659804937708	2.0298878195553	1.96509628117388	1.97821605272984	1.93207099772427	2.00920380145083	1.98436047130646	1.94814356742874	2.02402051051598	1.9663225544808	1.98769995873246	1.95504254048132	2.03548716436355	1.96550495394701	1.99709089961177	1.98219651715923	1.99529214884854	1.99958415492944	2.03090662410763	1.97109867387874	1.97850178001682	1.97602335703608	1.97520172289075	1.93455265922786	1.99695247661656	1.9485487146176	1.88622267353343	1.98769995873246	2.01799683218683	1.98659804937708	2.0339572093192	1.96468769337302	2.00530809602939	1.97164525424273	1.96645885429801	2.00069326730769	1.96006296476327	2.92654811900407	2.01143331584785	1.97150859494413	1.97533863818634	1.95260482351986	1.08380065080803	2.00485792057571	1.93683358335401	1.98911117015475	1.96210194274008
1	101730376	101730376	1.98659804937708	2.0298878195553	1.96509628117388	1.97821605272984	1.93207099772427	2.00920380145083	1.98436047130646	1.94814356742874	2.02402051051598	1.9663225544808	1.98769995873246	1.95504254048132	2.03548716436355	1.96550495394701	1.99709089961177	1.98219651715923	1.99529214884854	1.99958415492944	2.03090662410763	1.97109867387874	1.97850178001682	1.97602335703608	1.97520172289075	1.93455265922786	1.99695247661656	1.9485487146176	1.88622267353343	1.98769995873246	2.01799683218683	1.98659804937708	2.0339572093192	1.96468769337302	2.00530809602939	1.97164525424273	1.96645885429801	2.00069326730769	1.96006296476327	2.92654811900407	2.01143331584785	1.97150859494413	1.97533863818634	1.95260482351986	1.08380065080803	2.00485792057571	1.93683358335401	1.98911117015475	1.96210194274008
1	102267823	102267823	1.98659804937708	2.0298878195553	1.96509628117388	1.97821605272984	1.93207099772427	2.00920380145083	1.98436047130646	1.94814356742874	2.02402051051598	1.9663225544808	1.98769995873246	1.95504254048132	2.03548716436355	1.96550495394701	1.99709089961177	1.98219651715923	1.99529214884854	1.99958415492944	2.03090662410763	1.97109867387874	1.97850178001682	1.97602335703608	1.97520172289075	1.93455265922786	1.99695247661656	1.9485487146176	1.88622267353343	1.98769995873246	2.01799683218683	1.98659804937708	2.0339572093192	1.96468769337302	2.00530809602939	1.97164525424273	1.96645885429801	2.00069326730769	1.96006296476327	2.92654811900407	2.01143331584785	1.97150859494413	1.97533863818634	1.95260482351986	1.08380065080803	2.00485792057571	1.93683358335401	1.98911117015475	1.96210194274008
1	102797436	102797436	1.98659804937708	2.0298878195553	1.96509628117388	1.97821605272984	1.93207099772427	2.00920380145083	1.98436047130646	1.94814356742874	2.02402051051598	1.9663225544808	1.98769995873246	1.95504254048132	2.03548716436355	1.96550495394701	1.99709089961177	1.98219651715923	1.99529214884854	1.99958415492944	2.03090662410763	1.97109867387874	1.97850178001682	1.97602335703608	1.97520172289075	1.93455265922786	1.99695247661656	1.9485487146176	1.88622267353343	1.98769995873246	2.01799683218683	1.98659804937708	2.0339572093192	1.96468769337302	2.00530809602939	1.97164525424273	1.96645885429801	2.00069326730769	1.96006296476327	2.92654811900407	2.01143331584785	1.97150859494413	1.97533863818634	1.95260482351986	1.08380065080803	2.00485792057571	1.93683358335401	1.98911117015475	1.96210194274008
1	103357057	103357057	1.98659804937708	2.0298878195553	1.96509628117388	1.97821605272984	1.93207099772427	2.00920380145083	1.98436047130646	1.94814356742874	2.02402051051598	1.9663225544808	1.98769995873246	1.95504254048132	2.03548716436355	1.96550495394701	1.99709089961177	1.98219651715923	1.99529214884854	1.99958415492944	2.03090662410763	1.97109867387874	1.97850178001682	1.97602335703608	1.97520172289075	1.93455265922786	1.99695247661656	1.9485487146176	1.88622267353343	1.98769995873246	2.01799683218683	1.98659804937708	2.0339572093192	1.96468769337302	2.00530809602939	1.97164525424273	1.96645885429801	2.00069326730769	1.96006296476327	2.92654811900407	2.01143331584785	1.97150859494413	1.97533863818634	1.95260482351986	1.08380065080803	2.00485792057571	1.93683358335401	1.98911117015475	1.96210194274008
1	104114997	104114997	1.98659804937708	2.0298878195553	1.96509628117388	1.97821605272984	1.93207099772427	2.00920380145083	1.98436047130646	1.94814356742874	2.02402051051598	1.9663225544808	1.98769995873246	1.95504254048132	2.03548716436355	1.96550495394701	1.99709089961177	1.98219651715923	1.99529214884854	1.99958415492944	2.03090662410763	1.97109867387874	1.97850178001682	1.97602335703608	1.97520172289075	1.93455265922786	1.99695247661656	1.9485487146176	1.88622267353343	1.98769995873246	2.01799683218683	1.98659804937708	2.0339572093192	1.96468769337302	2.00530809602939	1.97164525424273	1.96645885429801	2.00069326730769	1.96006296476327	2.92654811900407	2.01143331584785	1.97150859494413	1.97533863818634	1.95260482351986	1.08380065080803	2.00485792057571	1.93683358335401	1.98911117015475	1.96210194274008
1	104814987	104814987	1.98659804937708	2.0298878195553	1.96509628117388	1.97821605272984	1.93207099772427	2.00920380145083	1.98436047130646	1.94814356742874	2.02402051051598	1.9663225544808	1.98769995873246	1.95504254048132	2.03548716436355	1.96550495394701	1.99709089961177	1.98219651715923	1.99529214884854	1.99958415492944	2.03090662410763	1.97109867387874	1.97850178001682	1.97602335703608	1.97520172289075	1.93455265922786	1.99695247661656	1.9485487146176	1.88622267353343	1.98769995873246	2.01799683218683	1.98659804937708	2.0339572093192	1.96468769337302	2.00530809602939	1.97164525424273	1.96645885429801	2.00069326730769	1.96006296476327	2.92654811900407	2.01143331584785	1.97150859494413	1.97533863818634	1.95260482351986	1.08380065080803	2.00485792057571	1.93683358335401	1.98911117015475	1.96210194274008
1	105370289	105370289	1.98659804937708	2.0298878195553	1.96509628117388	1.97821605272984	1.93207099772427	2.00920380145083	1.98436047130646	1.94814356742874	2.02402051051598	1.9663225544808	1.98769995873246	1.95504254048132	2.03548716436355	1.96550495394701	1.99709089961177	1.98219651715923	1.99529214884854	1.99958415492944	2.03090662410763	1.97109867387874	1.97850178001682	1.97602335703608	1.97520172289075	1.93455265922786	1.99695247661656	1.9485487146176	1.88622267353343	1.98769995873246	2.01799683218683	1.98659804937708	2.0339572093192	1.96468769337302	2.00530809602939	1.97164525424273	1.96645885429801	2.00069326730769	1.96006296476327	2.92654811900407	2.01143331584785	1.97150859494413	1.97533863818634	1.95260482351986	1.08380065080803	2.00485792057571	1.93683358335401	1.98911117015475	1.96210194274008
1	105924571	105924571	1.98659804937708	2.0298878195553	1.96509628117388	1.97821605272984	1.93207099772427	2.00920380145083	1.98436047130646	1.94814356742874	2.02402051051598	1.9663225544808	1.98769995873246	1.95504254048132	2.03548716436355	1.96550495394701	1.99709089961177	1.98219651715923	1.99529214884854	1.99958415492944	2.03090662410763	1.97109867387874	1.97850178001682	1.97602335703608	1.97520172289075	1.93455265922786	1.99695247661656	1.9485487146176	1.88622267353343	1.98769995873246	2.01799683218683	1.98659804937708	2.0339572093192	1.96468769337302	2.00530809602939	1.97164525424273	1.96645885429801	2.00069326730769	1.96006296476327	2.92654811900407	2.01143331584785	1.97150859494413	1.97533863818634	1.95260482351986	1.08380065080803	2.00485792057571	1.93683358335401	1.98911117015475	1.96210194274008
1	106462037	106462037	1.98659804937708	2.0298878195553	1.96509628117388	1.97821605272984	1.93207099772427	2.00920380145083	1.98436047130646	1.94814356742874	2.02402051051598	1.9663225544808	1.98769995873246	1.95504254048132	2.03548716436355	1.96550495394701	1.99709089961177	1.98219651715923	1.99529214884854	1.99958415492944	2.03090662410763	1.97109867387874	1.97850178001682	1.97602335703608	1.97520172289075	1.93455265922786	1.99695247661656	1.9485487146176	1.88622267353343	1.98769995873246	2.01799683218683	1.98659804937708	2.0339572093192	1.96468769337302	2.00530809602939	1.97164525424273	1.96645885429801	2.00069326730769	1.96006296476327	2.92654811900407	2.01143331584785	1.97150859494413	1.97533863818634	1.95260482351986	1.08380065080803	2.00485792057571	1.93683358335401	1.98911117015475	1.96210194274008
1	107006985	107006985	1.98659804937708	2.0298878195553	1.96509628117388	1.97821605272984	1.93207099772427	2.00920380145083	1.98436047130646	1.94814356742874	2.02402051051598	1.9663225544808	1.98769995873246	1.95504254048132	2.03548716436355	1.96550495394701	1.99709089961177	1.98219651715923	1.99529214884854	1.99958415492944	2.03090662410763	1.97109867387874	1.97850178001682	1.97602335703608	1.97520172289075	1.93455265922786	1.99695247661656	1.9485487146176	1.88622267353343	1.98769995873246	2.01799683218683	1.98659804937708	2.0339572093192	1.96468769337302	2.00530809602939	1.97164525424273	1.96645885429801	2.00069326730769	1.96006296476327	2.92654811900407	2.01143331584785	1.97150859494413	1.97533863818634	1.95260482351986	1.08380065080803	2.00485792057571	1.93683358335401	1.98911117015475	1.96210194274008
1	107538366	107538366	1.98659804937708	2.0298878195553	1.96509628117388	1.97821605272984	1.93207099772427	2.00920380145083	1.98436047130646	1.94814356742874	2.02402051051598	1.9663225544808	1.98769995873246	1.95504254048132	2.03548716436355	1.96550495394701	1.99709089961177	1.98219651715923	1.99529214884854	1.99958415492944	2.03090662410763	1.97109867387874	1.97850178001682	1.97602335703608	1.97520172289075	1.93455265922786	1.99695247661656	1.9485487146176	1.88622267353343	1.98769995873246	2.01799683218683	1.98659804937708	2.0339572093192	1.96468769337302	2.00530809602939	1.97164525424273	1.96645885429801	2.00069326730769	1.96006296476327	2.92654811900407	2.01143331584785	1.97150859494413	1.97533863818634	1.95260482351986	1.08380065080803	2.00485792057571	1.93683358335401	1.98911117015475	1.96210194274008
1	108059096	108059096	1.98659804937708	2.0298878195553	1.96509628117388	1.97821605272984	1.93207099772427	2.00920380145083	1.98436047130646	1.94814356742874	2.02402051051598	1.9663225544808	1.98769995873246	1.95504254048132	2.03548716436355	1.96550495394701	1.99709089961177	1.98219651715923	1.99529214884854	1.99958415492944	2.03090662410763	1.97109867387874	1.97850178001682	1.97602335703608	1.97520172289075	1.93455265922786	1.99695247661656	1.9485487146176	1.88622267353343	1.98769995873246	2.01799683218683	1.98659804937708	2.0339572093192	1.96468769337302	2.00530809602939	1.97164525424273	1.96645885429801	2.00069326730769	1.96006296476327	2.92654811900407	2.01143331584785	1.97150859494413	1.97533863818634	1.95260482351986	1.08380065080803	2.00485792057571	1.93683358335401	1.98911117015475	1.96210194274008
1	108594913	108594913	1.98659804937708	2.0298878195553	1.96509628117388	1.97821605272984	1.93207099772427	2.00920380145083	1.98436047130646	1.94814356742874	2.02402051051598	1.9663225544808	1.98769995873246	1.95504254048132	2.03548716436355	1.96550495394701	1.99709089961177	1.98219651715923	1.99529214884854	1.99958415492944	2.03090662410763	1.97109867387874	1.97850178001682	1.97602335703608	1.97520172289075	1.93455265922786	1.99695247661656	1.9485487146176	1.88622267353343	1.98769995873246	2.01799683218683	1.98659804937708	2.0339572093192	1.96468769337302	2.00530809602939	1.97164525424273	1.96645885429801	2.00069326730769	1.96006296476327	2.92654811900407	2.01143331584785	1.97150859494413	1.97533863818634	1.95260482351986	1.08380065080803	2.00485792057571	1.93683358335401	1.98911117015475	1.96210194274008
1	109364959	109364959	1.98659804937708	2.0298878195553	1.96509628117388	1.97821605272984	1.93207099772427	2.00920380145083	1.98436047130646	1.94814356742874	2.02402051051598	1.9663225544808	1.98769995873246	1.95504254048132	2.03548716436355	1.96550495394701	1.99709089961177	1.98219651715923	1.99529214884854	1.99958415492944	2.03090662410763	1.97109867387874	1.97850178001682	1.97602335703608	1.97520172289075	1.93455265922786	1.99695247661656	1.9485487146176	1.88622267353343	1.98769995873246	2.01799683218683	1.98659804937708	2.0339572093192	1.96468769337302	2.00530809602939	1.97164525424273	1.96645885429801	2.00069326730769	1.96006296476327	2.92654811900407	2.01143331584785	1.97150859494413	1.97533863818634	1.95260482351986	1.08380065080803	2.00485792057571	1.93683358335401	1.98911117015475	1.96210194274008
1	109936333	109936333	1.98659804937708	2.0298878195553	1.96509628117388	1.97821605272984	1.93207099772427	2.00920380145083	1.98436047130646	1.94814356742874	2.02402051051598	1.9663225544808	1.98769995873246	1.95504254048132	2.03548716436355	1.96550495394701	1.99709089961177	1.98219651715923	1.99529214884854	1.99958415492944	2.03090662410763	1.97109867387874	1.97850178001682	1.97602335703608	1.97520172289075	1.93455265922786	1.99695247661656	1.9485487146176	1.88622267353343	1.98769995873246	2.01799683218683	1.98659804937708	2.0339572093192	1.96468769337302	2.00530809602939	1.97164525424273	1.96645885429801	2.00069326730769	1.96006296476327	2.92654811900407	2.01143331584785	1.97150859494413	1.97533863818634	1.95260482351986	1.08380065080803	2.00485792057571	1.93683358335401	1.98911117015475	1.96210194274008
1	110508854	110508854	1.98659804937708	2.0298878195553	1.96509628117388	1.97821605272984	1.93207099772427	2.00920380145083	1.98436047130646	1.94814356742874	2.02402051051598	1.9663225544808	1.98769995873246	1.95504254048132	2.03548716436355	1.96550495394701	1.99709089961177	1.98219651715923	1.99529214884854	1.99958415492944	2.03090662410763	1.97109867387874	1.97850178001682	1.97602335703608	1.97520172289075	1.93455265922786	1.99695247661656	1.9485487146176	1.88622267353343	1.98769995873246	2.01799683218683	1.98659804937708	2.0339572093192	1.96468769337302	2.00530809602939	1.97164525424273	1.96645885429801	2.00069326730769	1.96006296476327	2.92654811900407	2.01143331584785	1.97150859494413	1.97533863818634	1.95260482351986	1.08380065080803	2.00485792057571	1.93683358335401	1.98911117015475	1.96210194274008
1	111035660	111035660	1.98659804937708	2.0298878195553	1.96509628117388	1.97821605272984	1.93207099772427	2.00920380145083	1.98436047130646	1.94814356742874	2.02402051051598	1.9663225544808	1.98769995873246	1.95504254048132	2.03548716436355	1.96550495394701	1.99709089961177	1.98219651715923	1.99529214884854	1.99958415492944	2.03090662410763	1.97109867387874	1.97850178001682	1.97602335703608	1.97520172289075	1.93455265922786	1.99695247661656	1.9485487146176	1.88622267353343	1.98769995873246	2.01799683218683	1.98659804937708	2.0339572093192	1.96468769337302	2.00530809602939	1.97164525424273	1.96645885429801	2.00069326730769	1.96006296476327	2.92654811900407	2.01143331584785	1.97150859494413	1.97533863818634	1.95260482351986	1.08380065080803	2.00485792057571	1.93683358335401	1.98911117015475	1.96210194274008
1	111570122	111570122	1.98659804937708	2.0298878195553	1.96509628117388	1.97821605272984	1.93207099772427	2.00920380145083	1.98436047130646	1.94814356742874	2.02402051051598	1.9663225544808	1.98769995873246	1.95504254048132	2.03548716436355	1.96550495394701	1.99709089961177	1.98219651715923	1.99529214884854	1.99958415492944	2.03090662410763	1.97109867387874	1.97850178001682	1.97602335703608	1.97520172289075	1.93455265922786	1.99695247661656	1.9485487146176	1.88622267353343	1.98769995873246	2.01799683218683	1.98659804937708	2.0339572093192	1.96468769337302	2.00530809602939	1.97164525424273	1.96645885429801	2.00069326730769	1.96006296476327	2.92654811900407	2.01143331584785	1.97150859494413	1.97533863818634	1.95260482351986	1.08380065080803	2.00485792057571	1.93683358335401	1.98911117015475	1.96210194274008
1	112127180	112127180	1.98659804937708	2.0298878195553	1.96509628117388	1.97821605272984	1.93207099772427	2.00920380145083	1.98436047130646	1.94814356742874	2.02402051051598	1.9663225544808	1.98769995873246	1.95504254048132	2.03548716436355	1.96550495394701	1.99709089961177	1.98219651715923	1.99529214884854	1.99958415492944	2.03090662410763	1.97109867387874	1.97850178001682	1.97602335703608	1.97520172289075	1.93455265922786	1.99695247661656	1.9485487146176	1.88622267353343	1.98769995873246	2.01799683218683	1.98659804937708	2.0339572093192	1.96468769337302	2.00530809602939	1.97164525424273	1.96645885429801	2.00069326730769	1.96006296476327	2.92654811900407	2.01143331584785	1.97150859494413	1.97533863818634	1.95260482351986	1.08380065080803	2.00485792057571	1.93683358335401	1.98911117015475	1.96210194274008
1	112648925	112648925	1.98659804937708	2.0298878195553	1.96509628117388	1.97821605272984	1.93207099772427	2.00920380145083	1.98436047130646	1.94814356742874	2.02402051051598	1.9663225544808	1.98769995873246	1.95504254048132	2.03548716436355	1.96550495394701	1.99709089961177	1.98219651715923	1.99529214884854	1.99958415492944	2.03090662410763	1.97109867387874	1.97850178001682	1.97602335703608	1.97520172289075	1.93455265922786	1.99695247661656	1.9485487146176	1.88622267353343	1.98769995873246	2.01799683218683	1.98659804937708	2.0339572093192	1.96468769337302	2.00530809602939	1.97164525424273	1.96645885429801	2.00069326730769	1.96006296476327	2.92654811900407	2.01143331584785	1.97150859494413	1.97533863818634	1.95260482351986	1.08380065080803	2.00485792057571	1.93683358335401	1.98911117015475	1.96210194274008
1	113220802	113220802	1.98659804937708	2.0298878195553	1.96509628117388	1.97821605272984	1.93207099772427	2.00920380145083	1.98436047130646	1.94814356742874	2.02402051051598	1.9663225544808	1.98769995873246	1.95504254048132	2.03548716436355	1.96550495394701	1.99709089961177	1.98219651715923	1.99529214884854	1.99958415492944	2.03090662410763	1.97109867387874	1.97850178001682	1.97602335703608	1.97520172289075	1.93455265922786	1.99695247661656	1.9485487146176	1.88622267353343	1.98769995873246	2.01799683218683	1.98659804937708	2.0339572093192	1.96468769337302	2.00530809602939	1.97164525424273	1.96645885429801	2.00069326730769	1.96006296476327	2.92654811900407	2.01143331584785	1.97150859494413	1.97533863818634	1.95260482351986	1.08380065080803	2.00485792057571	1.93683358335401	1.98911117015475	1.96210194274008
1	113825191	113825191	1.98659804937708	2.0298878195553	1.96509628117388	1.97821605272984	1.93207099772427	2.00920380145083	1.98436047130646	1.94814356742874	2.02402051051598	1.9663225544808	1.98769995873246	1.95504254048132	2.03548716436355	1.96550495394701	1.99709089961177	1.98219651715923	1.99529214884854	1.99958415492944	2.03090662410763	1.97109867387874	1.97850178001682	1.97602335703608	1.97520172289075	1.93455265922786	1.99695247661656	1.9485487146176	1.88622267353343	1.98769995873246	2.01799683218683	1.98659804937708	2.0339572093192	1.96468769337302	2.00530809602939	1.97164525424273	1.96645885429801	2.00069326730769	1.96006296476327	2.92654811900407	2.01143331584785	1.97150859494413	1.97533863818634	1.95260482351986	1.08380065080803	2.00485792057571	1.93683358335401	1.98911117015475	1.96210194274008
1	114402025	114402025	1.98659804937708	2.0298878195553	1.96509628117388	1.97821605272984	1.93207099772427	2.00920380145083	1.98436047130646	1.94814356742874	2.02402051051598	1.9663225544808	1.98769995873246	1.95504254048132	2.03548716436355	1.96550495394701	1.99709089961177	1.98219651715923	1.99529214884854	1.99958415492944	2.03090662410763	1.97109867387874	1.97850178001682	1.97602335703608	1.97520172289075	1.93455265922786	1.99695247661656	1.9485487146176	1.88622267353343	1.98769995873246	2.01799683218683	1.98659804937708	2.0339572093192	1.96468769337302	2.00530809602939	1.97164525424273	1.96645885429801	2.00069326730769	1.96006296476327	2.92654811900407	2.01143331584785	1.97150859494413	1.97533863818634	1.95260482351986	1.08380065080803	2.00485792057571	1.93683358335401	1.98911117015475	1.96210194274008
1	114952770	114952770	1.98659804937708	2.0298878195553	1.96509628117388	1.97821605272984	1.93207099772427	2.00920380145083	1.98436047130646	1.94814356742874	2.02402051051598	1.9663225544808	1.98769995873246	1.95504254048132	2.03548716436355	1.96550495394701	1.99709089961177	1.98219651715923	1.99529214884854	1.99958415492944	2.03090662410763	1.97109867387874	1.97850178001682	1.97602335703608	1.97520172289075	1.93455265922786	1.99695247661656	1.9485487146176	1.88622267353343	1.98769995873246	2.01799683218683	1.98659804937708	2.0339572093192	1.96468769337302	2.00530809602939	1.97164525424273	1.96645885429801	2.00069326730769	1.96006296476327	2.92654811900407	2.01143331584785	1.97150859494413	1.97533863818634	1.95260482351986	1.08380065080803	2.00485792057571	1.93683358335401	1.98911117015475	1.96210194274008
1	115516909	115516909	1.98659804937708	2.0298878195553	1.96509628117388	1.97821605272984	1.93207099772427	2.00920380145083	1.98436047130646	1.94814356742874	2.02402051051598	1.9663225544808	1.98769995873246	1.95504254048132	2.03548716436355	1.96550495394701	1.99709089961177	1.98219651715923	1.99529214884854	1.99958415492944	2.03090662410763	1.97109867387874	1.97850178001682	1.97602335703608	1.97520172289075	1.93455265922786	1.99695247661656	1.9485487146176	1.88622267353343	1.98769995873246	2.01799683218683	1.98659804937708	2.0339572093192	1.96468769337302	2.00530809602939	1.97164525424273	1.96645885429801	2.00069326730769	1.96006296476327	2.92654811900407	2.01143331584785	1.97150859494413	1.97533863818634	1.95260482351986	1.08380065080803	2.00485792057571	1.93683358335401	1.98911117015475	1.96210194274008
1	116049576	116049576	1.98659804937708	2.0298878195553	1.96509628117388	1.97821605272984	1.93207099772427	2.00920380145083	1.98436047130646	1.94814356742874	2.02402051051598	1.9663225544808	1.98769995873246	1.95504254048132	2.03548716436355	1.96550495394701	1.99709089961177	1.98219651715923	1.99529214884854	1.99958415492944	2.03090662410763	1.97109867387874	1.97850178001682	1.97602335703608	1.97520172289075	1.93455265922786	1.99695247661656	1.9485487146176	1.88622267353343	1.98769995873246	2.01799683218683	1.98659804937708	2.0339572093192	1.96468769337302	2.00530809602939	1.97164525424273	1.96645885429801	2.00069326730769	1.96006296476327	2.92654811900407	2.01143331584785	1.97150859494413	1.97533863818634	1.95260482351986	1.08380065080803	2.00485792057571	1.93683358335401	1.98911117015475	1.96210194274008
1	116602357	116602357	1.98659804937708	2.0298878195553	1.96509628117388	1.97821605272984	1.93207099772427	2.00920380145083	1.98436047130646	1.94814356742874	2.02402051051598	1.9663225544808	1.98769995873246	1.95504254048132	2.03548716436355	1.96550495394701	1.99709089961177	1.98219651715923	1.99529214884854	1.99958415492944	2.03090662410763	1.97109867387874	1.97850178001682	1.97602335703608	1.97520172289075	1.93455265922786	1.99695247661656	1.9485487146176	1.88622267353343	1.98769995873246	2.01799683218683	1.98659804937708	2.0339572093192	1.96468769337302	2.00530809602939	1.97164525424273	1.96645885429801	2.00069326730769	1.96006296476327	2.92654811900407	2.01143331584785	1.97150859494413	1.97533863818634	1.95260482351986	1.08380065080803	2.00485792057571	1.93683358335401	1.98911117015475	1.96210194274008
1	117128059	117128059	1.98659804937708	2.0298878195553	1.96509628117388	1.97821605272984	1.93207099772427	2.00920380145083	1.98436047130646	1.94814356742874	2.02402051051598	1.9663225544808	1.98769995873246	1.95504254048132	2.03548716436355	1.96550495394701	1.99709089961177	1.98219651715923	1.99529214884854	1.99958415492944	2.03090662410763	1.97109867387874	1.97850178001682	1.97602335703608	1.97520172289075	1.93455265922786	1.99695247661656	1.9485487146176	1.88622267353343	1.98769995873246	2.01799683218683	1.98659804937708	2.0339572093192	1.96468769337302	2.00530809602939	1.97164525424273	1.96645885429801	2.00069326730769	1.96006296476327	2.92654811900407	2.01143331584785	1.97150859494413	1.97533863818634	1.95260482351986	1.08380065080803	2.00485792057571	1.93683358335401	1.98911117015475	1.96210194274008
1	117708896	117708896	1.98659804937708	2.0298878195553	1.96509628117388	1.97821605272984	1.93207099772427	2.00920380145083	1.98436047130646	1.94814356742874	2.02402051051598	1.9663225544808	1.98769995873246	1.95504254048132	2.03548716436355	1.96550495394701	1.99709089961177	1.98219651715923	1.99529214884854	1.99958415492944	2.03090662410763	1.97109867387874	1.97850178001682	1.97602335703608	1.97520172289075	1.93455265922786	1.99695247661656	1.9485487146176	1.88622267353343	1.98769995873246	2.01799683218683	1.98659804937708	2.0339572093192	1.96468769337302	2.00530809602939	1.97164525424273	1.96645885429801	2.00069326730769	1.96006296476327	2.92654811900407	2.01143331584785	1.97150859494413	1.97533863818634	1.95260482351986	1.08380065080803	2.00485792057571	1.93683358335401	1.98911117015475	1.96210194274008
1	118258220	118258220	1.98659804937708	2.0298878195553	1.96509628117388	1.97821605272984	1.93207099772427	2.00920380145083	1.98436047130646	1.94814356742874	2.02402051051598	1.9663225544808	1.98769995873246	1.95504254048132	2.03548716436355	1.96550495394701	1.99709089961177	1.98219651715923	1.99529214884854	1.99958415492944	2.03090662410763	1.97109867387874	1.97850178001682	1.97602335703608	1.97520172289075	1.93455265922786	1.99695247661656	1.9485487146176	1.88622267353343	1.98769995873246	2.01799683218683	1.98659804937708	2.0339572093192	1.96468769337302	2.00530809602939	1.97164525424273	1.96645885429801	2.00069326730769	1.96006296476327	2.92654811900407	2.01143331584785	1.97150859494413	1.97533863818634	1.95260482351986	1.08380065080803	2.00485792057571	1.93683358335401	1.98911117015475	1.96210194274008
1	118799867	118799867	1.98659804937708	2.0298878195553	1.96509628117388	1.97821605272984	1.93207099772427	2.00920380145083	1.98436047130646	1.94814356742874	2.02402051051598	1.9663225544808	1.98769995873246	1.95504254048132	2.03548716436355	1.96550495394701	1.99709089961177	1.98219651715923	1.99529214884854	1.99958415492944	2.03090662410763	1.97109867387874	1.97850178001682	1.97602335703608	1.97520172289075	1.93455265922786	1.99695247661656	1.9485487146176	1.88622267353343	1.98769995873246	2.01799683218683	1.98659804937708	2.0339572093192	1.96468769337302	2.00530809602939	1.97164525424273	1.96645885429801	2.00069326730769	1.96006296476327	2.92654811900407	2.01143331584785	1.97150859494413	1.97533863818634	1.95260482351986	1.08380065080803	2.00485792057571	1.93683358335401	1.98911117015475	1.96210194274008
1	119372896	119372896	1.98659804937708	2.0298878195553	1.96509628117388	1.97821605272984	1.93207099772427	2.00920380145083	1.98436047130646	1.94814356742874	2.02402051051598	1.9663225544808	1.98769995873246	1.95504254048132	2.03548716436355	1.96550495394701	1.99709089961177	1.98219651715923	1.99529214884854	1.99958415492944	2.03090662410763	1.97109867387874	1.97850178001682	1.97602335703608	1.97520172289075	1.93455265922786	1.99695247661656	1.9485487146176	1.88622267353343	1.98769995873246	2.01799683218683	1.98659804937708	2.0339572093192	1.96468769337302	2.00530809602939	1.97164525424273	1.96645885429801	2.00069326730769	1.96006296476327	2.92654811900407	2.01143331584785	1.97150859494413	1.97533863818634	1.95260482351986	1.08380065080803	2.00485792057571	1.93683358335401	1.98911117015475	1.96210194274008
1	119932172	119932172	1.98659804937708	2.0298878195553	1.96509628117388	1.97821605272984	1.93207099772427	2.00920380145083	1.98436047130646	1.94814356742874	2.02402051051598	1.9663225544808	1.98769995873246	1.95504254048132	2.03548716436355	1.96550495394701	1.99709089961177	1.98219651715923	1.99529214884854	1.99958415492944	2.03090662410763	1.97109867387874	3.89254333862453	1.97602335703608	1.97520172289075	1.93455265922786	1.99695247661656	1.9485487146176	3.93256614618475	1.98769995873246	2.01799683218683	1.98659804937708	2.0339572093192	1.96468769337302	2.00530809602939	1.97164525424273	1.96645885429801	2.00069326730769	1.96006296476327	2.92654811900407	2.01143331584785	1.97150859494413	1.97533863818634	1.95260482351986	1.08380065080803	2.00485792057571	1.93683358335401	1.98911117015475	1.96210194274008
1	120500810	120500810	3.91492385393401	3.97080899216936	3.93289715448457	3.95883867054895	3.83346424150386	3.91455912909815	4.86612750803325	3.83787131847479	4.01189026355635	3.88846296999153	3.94782809013878	3.90598473857583	3.90718582098858	3.92198894361996	3.89173641381245	3.94278765109608	3.95047379999292	3.92656130056911	3.97301030236209	3.92150512911923	3.89254333862453	3.95598967670947	3.92146289933167	3.90981406391052	3.96732456995782	3.91622475490769	3.93256614618475	3.94455135273094	3.9646615027421	3.94769942617264	4.01313751868322	3.91445862377966	3.96682684384271	3.86149832830018	3.95068061301839	4.23785710765869	3.90927281573735	4.83183249831508	3.98263820155205	3.90166099855679	3.94575122857247	3.89444102163459	3.06215494750924	3.9103080187113	3.86668972379967	3.99957788721848	3.93167202546513
1	144922932	144922932	3.91492385393401	3.97080899216936	3.93289715448457	3.95883867054895	3.83346424150386	3.91455912909815	4.86612750803325	3.83787131847479	4.01189026355635	3.88846296999153	3.94782809013878	3.90598473857583	3.90718582098858	3.92198894361996	3.89173641381245	3.94278765109608	3.95047379999292	3.92656130056911	3.97301030236209	3.92150512911923	3.89254333862453	3.95598967670947	3.92146289933167	3.90981406391052	3.96732456995782	3.91622475490769	3.93256614618475	3.94455135273094	3.9646615027421	3.94769942617264	4.01313751868322	3.91445862377966	3.96682684384271	3.86149832830018	3.95068061301839	4.23785710765869	3.90927281573735	4.83183249831508	3.98263820155205	3.90166099855679	3.94575122857247	3.89444102163459	3.06215494750924	3.9103080187113	3.86668972379967	3.99957788721848	3.93167202546513
1	145771584	145771584	3.91492385393401	3.97080899216936	3.93289715448457	3.95883867054895	3.83346424150386	3.91455912909815	4.86612750803325	3.83787131847479	4.01189026355635	3.88846296999153	3.94782809013878	3.90598473857583	3.90718582098858	3.92198894361996	3.89173641381245	3.94278765109608	3.95047379999292	3.92656130056911	3.97301030236209	3.92150512911923	3.89254333862453	3.95598967670947	3.92146289933167	3.90981406391052	3.96732456995782	3.91622475490769	3.93256614618475	3.94455135273094	3.9646615027421	3.94769942617264	4.01313751868322	3.91445862377966	3.96682684384271	3.86149832830018	3.95068061301839	4.23785710765869	3.90927281573735	4.83183249831508	3.98263820155205	3.90166099855679	3.94575122857247	3.89444102163459	3.06215494750924	3.9103080187113	3.86668972379967	3.99957788721848	3.93167202546513
1	147063376	147063376	3.91492385393401	3.97080899216936	3.93289715448457	3.95883867054895	3.83346424150386	3.91455912909815	4.86612750803325	3.83787131847479	4.01189026355635	3.88846296999153	3.94782809013878	3.90598473857583	3.90718582098858	3.92198894361996	3.89173641381245	3.94278765109608	3.95047379999292	3.92656130056911	3.97301030236209	3.92150512911923	3.89254333862453	3.95598967670947	3.92146289933167	3.90981406391052	3.96732456995782	3.91622475490769	3.93256614618475	3.94455135273094	3.9646615027421	3.94769942617264	4.01313751868322	3.91445862377966	3.96682684384271	3.86149832830018	3.95068061301839	4.23785710765869	3.90927281573735	4.83183249831508	3.98263820155205	3.90166099855679	3.94575122857247	3.89444102163459	3.06215494750924	3.9103080187113	3.86668972379967	3.99957788721848	3.93167202546513
1	149110381	149110381	3.91492385393401	3.97080899216936	3.93289715448457	3.95883867054895	3.83346424150386	3.91455912909815	4.86612750803325	3.83787131847479	4.01189026355635	3.88846296999153	3.94782809013878	3.90598473857583	3.90718582098858	3.92198894361996	3.89173641381245	3.94278765109608	3.95047379999292	3.92656130056911	3.97301030236209	3.92150512911923	3.89254333862453	3.95598967670947	3.92146289933167	3.90981406391052	3.96732456995782	3.91622475490769	3.93256614618475	3.94455135273094	3.9646615027421	3.94769942617264	4.01313751868322	3.91445862377966	3.96682684384271	3.86149832830018	3.95068061301839	4.23785710765869	3.90927281573735	4.83183249831508	3.98263820155205	3.90166099855679	3.94575122857247	3.89444102163459	3.06215494750924	3.9103080187113	3.86668972379967	3.99957788721848	3.93167202546513
1	150224132	150224132	3.91492385393401	3.97080899216936	3.93289715448457	3.95883867054895	3.83346424150386	3.91455912909815	4.86612750803325	3.83787131847479	4.01189026355635	3.88846296999153	3.94782809013878	3.90598473857583	3.90718582098858	3.92198894361996	3.89173641381245	3.94278765109608	3.95047379999292	3.92656130056911	3.97301030236209	3.92150512911923	3.89254333862453	3.95598967670947	3.92146289933167	3.90981406391052	3.96732456995782	3.91622475490769	3.93256614618475	3.94455135273094	3.9646615027421	3.94769942617264	4.01313751868322	3.91445862377966	3.96682684384271	3.86149832830018	3.95068061301839	4.23785710765869	3.90927281573735	4.83183249831508	3.98263820155205	3.90166099855679	3.94575122857247	3.89444102163459	3.06215494750924	3.9103080187113	3.86668972379967	3.99957788721848	3.93167202546513
1	150838717	150838717	3.91492385393401	3.97080899216936	3.93289715448457	3.95883867054895	3.83346424150386	3.91455912909815	4.86612750803325	3.83787131847479	4.01189026355635	3.88846296999153	3.94782809013878	3.90598473857583	3.90718582098858	3.92198894361996	3.89173641381245	3.94278765109608	3.95047379999292	3.92656130056911	3.97301030236209	3.92150512911923	3.89254333862453	3.95598967670947	3.92146289933167	3.90981406391052	3.96732456995782	3.91622475490769	3.93256614618475	3.94455135273094	3.9646615027421	3.94769942617264	4.01313751868322	3.91445862377966	3.96682684384271	3.86149832830018	3.95068061301839	4.23785710765869	3.90927281573735	4.83183249831508	3.98263820155205	3.90166099855679	3.94575122857247	3.89444102163459	3.06215494750924	3.9103080187113	3.86668972379967	3.99957788721848	3.93167202546513
1	151442657	151442657	3.91492385393401	3.97080899216936	3.93289715448457	3.95883867054895	3.83346424150386	3.91455912909815	4.86612750803325	3.83787131847479	4.01189026355635	3.88846296999153	3.94782809013878	3.90598473857583	3.90718582098858	3.92198894361996	3.89173641381245	3.94278765109608	3.95047379999292	3.92656130056911	3.97301030236209	3.92150512911923	3.89254333862453	3.95598967670947	3.92146289933167	3.90981406391052	3.96732456995782	3.91622475490769	3.93256614618475	3.94455135273094	3.9646615027421	3.94769942617264	4.01313751868322	3.91445862377966	3.96682684384271	3.86149832830018	3.95068061301839	4.23785710765869	3.90927281573735	4.83183249831508	3.98263820155205	3.90166099855679	3.94575122857247	3.89444102163459	3.06215494750924	3.9103080187113	3.86668972379967	3.99957788721848	3.93167202546513
1	152006354	152006354	3.91492385393401	3.97080899216936	3.93289715448457	3.95883867054895	3.83346424150386	3.91455912909815	4.86612750803325	3.83787131847479	4.01189026355635	3.88846296999153	3.94782809013878	3.90598473857583	3.90718582098858	3.92198894361996	3.89173641381245	3.94278765109608	3.95047379999292	3.92656130056911	3.97301030236209	3.92150512911923	3.89254333862453	3.95598967670947	3.92146289933167	3.90981406391052	3.96732456995782	3.91622475490769	3.93256614618475	3.94455135273094	3.9646615027421	3.94769942617264	4.01313751868322	3.91445862377966	3.96682684384271	3.86149832830018	3.95068061301839	4.23785710765869	3.90927281573735	4.83183249831508	3.98263820155205	3.90166099855679	3.94575122857247	3.89444102163459	3.06215494750924	3.9103080187113	3.86668972379967	3.99957788721848	3.93167202546513
1	152585762	152585762	3.91492385393401	3.97080899216936	3.93289715448457	3.95883867054895	3.83346424150386	3.91455912909815	4.86612750803325	3.83787131847479	4.01189026355635	3.88846296999153	3.94782809013878	3.90598473857583	3.90718582098858	3.92198894361996	3.89173641381245	3.94278765109608	3.95047379999292	3.92656130056911	3.97301030236209	3.92150512911923	3.89254333862453	3.95598967670947	3.92146289933167	3.90981406391052	3.96732456995782	3.91622475490769	3.93256614618475	3.94455135273094	3.9646615027421	3.94769942617264	4.01313751868322	3.91445862377966	3.96682684384271	3.86149832830018	3.95068061301839	4.23785710765869	3.90927281573735	4.83183249831508	3.98263820155205	3.90166099855679	3.94575122857247	3.89444102163459	3.06215494750924	3.9103080187113	3.86668972379967	3.99957788721848	3.93167202546513
1	153144253	153144253	3.91492385393401	3.97080899216936	3.93289715448457	3.95883867054895	3.83346424150386	3.91455912909815	4.86612750803325	3.83787131847479	4.01189026355635	3.88846296999153	3.94782809013878	3.90598473857583	3.90718582098858	3.92198894361996	3.89173641381245	3.94278765109608	3.95047379999292	3.92656130056911	3.97301030236209	3.92150512911923	3.89254333862453	3.95598967670947	3.92146289933167	3.90981406391052	3.96732456995782	3.91622475490769	3.93256614618475	3.94455135273094	3.9646615027421	3.94769942617264	4.01313751868322	3.91445862377966	3.96682684384271	3.86149832830018	3.95068061301839	4.23785710765869	3.90927281573735	4.83183249831508	3.98263820155205	3.90166099855679	3.94575122857247	3.89444102163459	3.06215494750924	3.9103080187113	3.86668972379967	3.99957788721848	3.93167202546513
1	153721256	153721256	3.91492385393401	3.97080899216936	3.93289715448457	3.95883867054895	3.83346424150386	3.91455912909815	4.86612750803325	3.83787131847479	4.01189026355635	3.88846296999153	3.94782809013878	3.90598473857583	3.90718582098858	3.92198894361996	3.89173641381245	3.94278765109608	3.95047379999292	3.92656130056911	3.97301030236209	3.92150512911923	3.89254333862453	3.95598967670947	3.92146289933167	3.90981406391052	3.96732456995782	3.91622475490769	3.93256614618475	3.94455135273094	3.9646615027421	3.94769942617264	4.01313751868322	3.91445862377966	3.96682684384271	3.86149832830018	3.95068061301839	4.23785710765869	3.90927281573735	4.83183249831508	3.98263820155205	3.90166099855679	3.94575122857247	3.89444102163459	3.06215494750924	3.9103080187113	3.86668972379967	3.99957788721848	3.93167202546513
1	154333037	154333037	3.91492385393401	3.97080899216936	3.93289715448457	3.95883867054895	3.83346424150386	3.91455912909815	4.86612750803325	3.83787131847479	4.01189026355635	3.88846296999153	3.94782809013878	3.90598473857583	3.90718582098858	3.92198894361996	3.89173641381245	3.94278765109608	3.95047379999292	3.92656130056911	3.97301030236209	3.92150512911923	3.89254333862453	3.95598967670947	3.92146289933167	3.90981406391052	3.96732456995782	3.91622475490769	3.93256614618475	3.94455135273094	3.9646615027421	3.94769942617264	4.01313751868322	3.91445862377966	3.96682684384271	3.86149832830018	3.95068061301839	4.23785710765869	3.90927281573735	4.83183249831508	3.98263820155205	3.90166099855679	3.94575122857247	3.89444102163459	3.06215494750924	3.9103080187113	3.86668972379967	3.99957788721848	3.93167202546513
1	154893493	154893493	3.91492385393401	3.97080899216936	3.93289715448457	3.95883867054895	3.83346424150386	3.91455912909815	4.86612750803325	3.83787131847479	4.01189026355635	3.88846296999153	3.94782809013878	3.90598473857583	3.90718582098858	3.92198894361996	3.89173641381245	3.94278765109608	3.95047379999292	3.92656130056911	3.97301030236209	3.92150512911923	3.89254333862453	3.95598967670947	3.92146289933167	3.90981406391052	3.96732456995782	3.91622475490769	3.93256614618475	3.94455135273094	3.9646615027421	3.94769942617264	4.01313751868322	3.91445862377966	3.96682684384271	3.86149832830018	3.95068061301839	4.23785710765869	3.90927281573735	4.83183249831508	3.98263820155205	3.90166099855679	3.94575122857247	3.89444102163459	3.06215494750924	3.9103080187113	3.86668972379967	3.99957788721848	3.93167202546513
1	155484434	155484434	3.91492385393401	3.97080899216936	3.93289715448457	3.95883867054895	3.83346424150386	3.91455912909815	4.86612750803325	3.83787131847479	4.01189026355635	3.88846296999153	3.94782809013878	3.90598473857583	3.90718582098858	3.92198894361996	3.89173641381245	3.94278765109608	3.95047379999292	3.92656130056911	3.97301030236209	3.92150512911923	3.89254333862453	3.95598967670947	3.92146289933167	3.90981406391052	3.96732456995782	3.91622475490769	3.93256614618475	3.94455135273094	3.9646615027421	3.94769942617264	4.01313751868322	3.91445862377966	3.96682684384271	3.86149832830018	3.95068061301839	4.23785710765869	3.90927281573735	4.83183249831508	3.98263820155205	3.90166099855679	3.94575122857247	3.89444102163459	3.06215494750924	3.9103080187113	3.86668972379967	3.99957788721848	3.93167202546513
1	156128871	156128871	3.91492385393401	3.97080899216936	3.93289715448457	3.95883867054895	3.83346424150386	3.91455912909815	4.86612750803325	3.83787131847479	4.01189026355635	3.88846296999153	3.94782809013878	3.90598473857583	3.90718582098858	3.92198894361996	3.89173641381245	3.94278765109608	3.95047379999292	3.92656130056911	3.97301030236209	3.92150512911923	3.89254333862453	3.95598967670947	3.92146289933167	3.90981406391052	3.96732456995782	3.91622475490769	3.93256614618475	3.94455135273094	3.9646615027421	3.94769942617264	4.01313751868322	3.91445862377966	3.96682684384271	3.86149832830018	3.95068061301839	4.23785710765869	3.90927281573735	4.83183249831508	3.98263820155205	3.90166099855679	3.94575122857247	3.89444102163459	3.06215494750924	3.9103080187113	3.86668972379967	3.99957788721848	3.93167202546513
1	156698994	156698994	3.91492385393401	3.97080899216936	3.93289715448457	3.95883867054895	3.83346424150386	3.91455912909815	4.86612750803325	3.83787131847479	4.01189026355635	3.88846296999153	3.94782809013878	3.90598473857583	3.90718582098858	3.92198894361996	3.89173641381245	3.94278765109608	3.95047379999292	3.92656130056911	3.97301030236209	3.92150512911923	3.89254333862453	3.95598967670947	3.92146289933167	3.90981406391052	3.96732456995782	3.91622475490769	3.93256614618475	3.94455135273094	3.9646615027421	3.94769942617264	4.01313751868322	3.91445862377966	3.96682684384271	3.86149832830018	3.95068061301839	4.82891811624245	3.90927281573735	4.83183249831508	3.98263820155205	3.90166099855679	3.94575122857247	3.89444102163459	3.06215494750924	3.9103080187113	3.86668972379967	3.99957788721848	3.93167202546513
1	157245705	157245705	3.91492385393401	3.97080899216936	3.93289715448457	3.95883867054895	3.83346424150386	3.91455912909815	3.70859859412861	3.83787131847479	4.01189026355635	3.88846296999153	3.94782809013878	3.90598473857583	3.90718582098858	3.92198894361996	3.89173641381245	3.94278765109608	3.95047379999292	3.92656130056911	3.97301030236209	3.92150512911923	3.89254333862453	3.95598967670947	3.92146289933167	3.90981406391052	3.96732456995782	3.91622475490769	3.93256614618475	3.94455135273094	3.9646615027421	3.94769942617264	4.01313751868322	3.91445862377966	3.96682684384271	3.86149832830018	3.95068061301839	4.82891811624245	3.90927281573735	4.83183249831508	3.98263820155205	3.90166099855679	3.94575122857247	3.89444102163459	3.06215494750924	3.9103080187113	3.86668972379967	3.99957788721848	3.93167202546513
1	157808225	157808225	3.91492385393401	3.97080899216936	3.93289715448457	3.95883867054895	3.83346424150386	3.91455912909815	3.70859859412861	3.83787131847479	4.01189026355635	3.88846296999153	3.94782809013878	3.90598473857583	3.90718582098858	3.92198894361996	3.89173641381245	3.94278765109608	3.95047379999292	3.92656130056911	3.97301030236209	3.92150512911923	3.89254333862453	3.95598967670947	3.92146289933167	3.90981406391052	3.96732456995782	3.91622475490769	3.93256614618475	3.94455135273094	3.9646615027421	3.94769942617264	4.01313751868322	3.91445862377966	3.96682684384271	3.86149832830018	3.95068061301839	4.82891811624245	3.90927281573735	4.83183249831508	3.98263820155205	3.90166099855679	3.94575122857247	3.89444102163459	3.06215494750924	3.9103080187113	3.86668972379967	3.99957788721848	3.93167202546513
1	158383111	158383111	3.91492385393401	3.97080899216936	3.93289715448457	3.95883867054895	3.83346424150386	3.91455912909815	3.70859859412861	3.83787131847479	4.01189026355635	3.88846296999153	3.94782809013878	3.90598473857583	3.90718582098858	3.92198894361996	3.89173641381245	3.94278765109608	3.95047379999292	3.92656130056911	3.97301030236209	3.92150512911923	3.89254333862453	3.95598967670947	3.92146289933167	3.90981406391052	3.96732456995782	3.91622475490769	3.93256614618475	3.94455135273094	3.9646615027421	3.94769942617264	4.01313751868322	3.91445862377966	3.96682684384271	3.86149832830018	3.95068061301839	4.82891811624245	3.90927281573735	4.83183249831508	3.98263820155205	3.90166099855679	3.94575122857247	3.89444102163459	3.06215494750924	3.9103080187113	3.86668972379967	3.99957788721848	3.93167202546513
1	158929835	158929835	3.91492385393401	3.97080899216936	3.93289715448457	3.95883867054895	3.83346424150386	3.91455912909815	3.70859859412861	3.83787131847479	4.01189026355635	3.88846296999153	3.94782809013878	3.90598473857583	3.90718582098858	3.92198894361996	3.89173641381245	3.94278765109608	3.95047379999292	3.92656130056911	3.97301030236209	3.92150512911923	3.89254333862453	3.95598967670947	3.92146289933167	3.90981406391052	3.96732456995782	3.91622475490769	3.93256614618475	3.94455135273094	3.9646615027421	3.94769942617264	4.01313751868322	3.91445862377966	3.96682684384271	3.86149832830018	3.95068061301839	4.82891811624245	3.90927281573735	4.83183249831508	3.98263820155205	3.90166099855679	3.94575122857247	3.89444102163459	3.06215494750924	3.9103080187113	3.86668972379967	3.99957788721848	3.93167202546513
1	159486079	159486079	3.91492385393401	3.97080899216936	3.93289715448457	3.95883867054895	3.83346424150386	3.91455912909815	3.70859859412861	3.83787131847479	4.01189026355635	3.88846296999153	3.94782809013878	3.90598473857583	3.90718582098858	3.92198894361996	3.89173641381245	3.94278765109608	3.95047379999292	3.92656130056911	3.97301030236209	3.92150512911923	3.89254333862453	3.95598967670947	3.92146289933167	3.90981406391052	3.96732456995782	3.91622475490769	3.93256614618475	3.94455135273094	3.9646615027421	3.94769942617264	4.01313751868322	3.91445862377966	3.96682684384271	3.86149832830018	3.95068061301839	4.82891811624245	3.90927281573735	4.83183249831508	3.98263820155205	3.90166099855679	3.94575122857247	3.89444102163459	3.06215494750924	3.9103080187113	3.86668972379967	3.99957788721848	3.93167202546513
1	160040254	160040254	3.91492385393401	3.97080899216936	3.93289715448457	3.95883867054895	3.83346424150386	3.91455912909815	3.70859859412861	3.83787131847479	4.01189026355635	3.88846296999153	3.94782809013878	3.90598473857583	3.90718582098858	3.92198894361996	3.89173641381245	3.94278765109608	3.95047379999292	3.92656130056911	3.97301030236209	3.92150512911923	3.89254333862453	3.95598967670947	3.92146289933167	3.90981406391052	3.96732456995782	3.91622475490769	3.93256614618475	3.94455135273094	3.9646615027421	3.94769942617264	4.01313751868322	3.91445862377966	3.96682684384271	3.86149832830018	3.95068061301839	4.82891811624245	3.90927281573735	4.83183249831508	3.98263820155205	3.90166099855679	3.94575122857247	3.89444102163459	3.06215494750924	3.9103080187113	3.86668972379967	3.99957788721848	3.93167202546513
1	160593333	160593333	3.91492385393401	3.97080899216936	3.93289715448457	3.95883867054895	3.83346424150386	3.91455912909815	3.70859859412861	3.83787131847479	4.01189026355635	3.88846296999153	3.94782809013878	3.90598473857583	3.90718582098858	3.92198894361996	3.89173641381245	3.94278765109608	3.95047379999292	3.92656130056911	3.97301030236209	3.92150512911923	3.89254333862453	3.95598967670947	3.92146289933167	3.90981406391052	3.96732456995782	3.91622475490769	3.93256614618475	3.94455135273094	3.9646615027421	3.94769942617264	4.01313751868322	3.91445862377966	3.96682684384271	3.86149832830018	3.95068061301839	4.82891811624245	3.90927281573735	4.83183249831508	3.98263820155205	3.90166099855679	3.94575122857247	3.89444102163459	3.06215494750924	3.9103080187113	3.86668972379967	3.99957788721848	3.93167202546513
1	161180561	161180561	3.91492385393401	3.97080899216936	3.93289715448457	3.95883867054895	3.83346424150386	3.91455912909815	3.70859859412861	3.83787131847479	4.01189026355635	3.88846296999153	3.94782809013878	3.90598473857583	3.90718582098858	3.92198894361996	3.89173641381245	3.94278765109608	3.95047379999292	3.92656130056911	3.97301030236209	3.92150512911923	3.89254333862453	3.95598967670947	3.92146289933167	3.90981406391052	3.96732456995782	3.91622475490769	3.93256614618475	3.94455135273094	3.9646615027421	3.94769942617264	4.01313751868322	3.91445862377966	3.96682684384271	3.86149832830018	3.95068061301839	4.82891811624245	3.90927281573735	4.83183249831508	3.98263820155205	3.90166099855679	3.94575122857247	3.89444102163459	3.06215494750924	3.9103080187113	3.86668972379967	3.99957788721848	3.93167202546513
1	161898100	161898100	3.91492385393401	3.97080899216936	3.93289715448457	3.95883867054895	3.83346424150386	3.91455912909815	3.70859859412861	3.83787131847479	4.01189026355635	3.88846296999153	3.94782809013878	3.90598473857583	3.90718582098858	3.92198894361996	3.89173641381245	3.94278765109608	3.95047379999292	3.92656130056911	3.97301030236209	3.92150512911923	3.89254333862453	3.95598967670947	3.92146289933167	3.90981406391052	3.96732456995782	3.91622475490769	3.93256614618475	3.94455135273094	3.9646615027421	3.94769942617264	4.01313751868322	3.91445862377966	3.96682684384271	3.86149832830018	3.95068061301839	4.82891811624245	3.90927281573735	4.83183249831508	3.98263820155205	3.90166099855679	3.94575122857247	3.89444102163459	3.06215494750924	3.9103080187113	3.86668972379967	3.99957788721848	3.93167202546513
1	162434716	162434716	3.91492385393401	3.97080899216936	3.93289715448457	3.95883867054895	3.83346424150386	3.91455912909815	3.70859859412861	3.83787131847479	4.01189026355635	3.88846296999153	3.94782809013878	3.90598473857583	3.90718582098858	3.92198894361996	3.89173641381245	3.94278765109608	3.95047379999292	3.92656130056911	3.97301030236209	3.92150512911923	3.89254333862453	3.95598967670947	3.92146289933167	3.90981406391052	3.96732456995782	3.91622475490769	3.93256614618475	3.94455135273094	3.9646615027421	3.94769942617264	4.01313751868322	3.91445862377966	3.96682684384271	3.86149832830018	3.95068061301839	4.82891811624245	3.90927281573735	4.83183249831508	3.98263820155205	3.90166099855679	3.94575122857247	3.89444102163459	3.06215494750924	3.9103080187113	3.86668972379967	3.99957788721848	3.93167202546513
1	163001923	163001923	3.91492385393401	3.97080899216936	3.93289715448457	3.95883867054895	3.83346424150386	3.91455912909815	3.70859859412861	3.83787131847479	4.01189026355635	3.88846296999153	3.94782809013878	3.90598473857583	3.90718582098858	3.92198894361996	3.89173641381245	3.94278765109608	3.95047379999292	3.92656130056911	3.97301030236209	3.92150512911923	3.89254333862453	3.95598967670947	3.92146289933167	3.90981406391052	3.96732456995782	3.91622475490769	3.93256614618475	3.94455135273094	3.9646615027421	3.94769942617264	4.01313751868322	3.91445862377966	3.96682684384271	3.86149832830018	3.95068061301839	4.82891811624245	3.90927281573735	4.83183249831508	3.98263820155205	3.90166099855679	3.94575122857247	3.89444102163459	3.06215494750924	3.9103080187113	3.86668972379967	3.99957788721848	3.93167202546513
1	163533958	163533958	3.91492385393401	3.97080899216936	3.93289715448457	3.95883867054895	3.83346424150386	3.91455912909815	3.70859859412861	3.83787131847479	4.01189026355635	3.88846296999153	3.94782809013878	3.90598473857583	3.90718582098858	3.92198894361996	3.89173641381245	3.94278765109608	3.95047379999292	3.92656130056911	3.97301030236209	3.92150512911923	3.89254333862453	3.95598967670947	3.92146289933167	3.90981406391052	3.96732456995782	3.91622475490769	3.93256614618475	3.94455135273094	3.9646615027421	3.94769942617264	4.01313751868322	3.91445862377966	3.96682684384271	3.86149832830018	3.95068061301839	4.82891811624245	3.90927281573735	4.83183249831508	3.98263820155205	3.90166099855679	3.94575122857247	3.89444102163459	3.06215494750924	3.9103080187113	3.86668972379967	3.99957788721848	3.93167202546513
1	164077562	164077562	3.91492385393401	3.97080899216936	3.93289715448457	3.95883867054895	3.83346424150386	3.91455912909815	3.70859859412861	3.83787131847479	4.01189026355635	3.88846296999153	3.94782809013878	3.90598473857583	3.90718582098858	3.92198894361996	3.89173641381245	3.94278765109608	3.95047379999292	3.92656130056911	3.97301030236209	3.92150512911923	3.89254333862453	3.95598967670947	3.92146289933167	3.90981406391052	3.96732456995782	3.91622475490769	3.93256614618475	3.94455135273094	3.9646615027421	3.94769942617264	4.01313751868322	3.91445862377966	3.96682684384271	3.86149832830018	3.95068061301839	4.82891811624245	3.90927281573735	4.83183249831508	3.98263820155205	3.90166099855679	3.94575122857247	3.89444102163459	3.06215494750924	3.9103080187113	3.86668972379967	3.99957788721848	3.93167202546513
1	164635934	164635934	3.91492385393401	3.97080899216936	3.93289715448457	3.95883867054895	3.83346424150386	3.91455912909815	3.70859859412861	3.83787131847479	4.01189026355635	3.88846296999153	3.94782809013878	3.90598473857583	3.90718582098858	3.92198894361996	3.89173641381245	3.94278765109608	3.95047379999292	3.92656130056911	3.97301030236209	3.92150512911923	3.89254333862453	3.95598967670947	3.92146289933167	3.90981406391052	3.96732456995782	3.91622475490769	3.93256614618475	3.94455135273094	3.9646615027421	3.94769942617264	4.01313751868322	3.91445862377966	3.96682684384271	3.86149832830018	3.95068061301839	4.82891811624245	3.90927281573735	4.83183249831508	3.98263820155205	3.90166099855679	3.94575122857247	3.89444102163459	3.06215494750924	3.9103080187113	3.86668972379967	3.99957788721848	3.93167202546513
1	165168385	165168385	3.91492385393401	3.97080899216936	3.93289715448457	3.95883867054895	3.83346424150386	3.91455912909815	3.70859859412861	3.83787131847479	4.01189026355635	3.88846296999153	3.94782809013878	3.90598473857583	3.90718582098858	3.92198894361996	3.89173641381245	3.94278765109608	3.95047379999292	3.92656130056911	3.97301030236209	3.92150512911923	3.89254333862453	3.95598967670947	3.92146289933167	3.90981406391052	3.96732456995782	3.91622475490769	3.93256614618475	3.94455135273094	3.9646615027421	3.94769942617264	4.01313751868322	3.91445862377966	3.96682684384271	3.86149832830018	3.95068061301839	4.82891811624245	3.90927281573735	4.83183249831508	3.98263820155205	3.90166099855679	3.94575122857247	3.89444102163459	3.06215494750924	3.9103080187113	3.86668972379967	3.99957788721848	3.93167202546513
1	165693626	165693626	3.91492385393401	3.97080899216936	3.93289715448457	3.95883867054895	3.83346424150386	3.91455912909815	3.70859859412861	3.83787131847479	4.01189026355635	3.88846296999153	3.94782809013878	3.90598473857583	3.90718582098858	3.92198894361996	3.89173641381245	3.94278765109608	3.95047379999292	3.92656130056911	3.97301030236209	3.92150512911923	3.89254333862453	3.95598967670947	3.92146289933167	3.90981406391052	3.96732456995782	3.91622475490769	3.93256614618475	3.94455135273094	3.9646615027421	3.94769942617264	4.01313751868322	3.91445862377966	3.96682684384271	3.86149832830018	3.95068061301839	4.82891811624245	3.90927281573735	4.83183249831508	3.98263820155205	3.90166099855679	3.94575122857247	3.89444102163459	3.06215494750924	3.9103080187113	3.86668972379967	3.99957788721848	3.93167202546513
1	166269428	166269428	3.91492385393401	3.97080899216936	3.93289715448457	3.95883867054895	3.83346424150386	3.91455912909815	3.70859859412861	3.83787131847479	4.01189026355635	3.88846296999153	3.94782809013878	3.90598473857583	3.90718582098858	3.92198894361996	3.89173641381245	3.94278765109608	3.95047379999292	3.92656130056911	3.97301030236209	3.92150512911923	3.89254333862453	3.95598967670947	3.92146289933167	3.90981406391052	3.96732456995782	3.91622475490769	3.93256614618475	3.94455135273094	3.9646615027421	3.94769942617264	4.01313751868322	3.91445862377966	3.96682684384271	3.86149832830018	3.95068061301839	4.82891811624245	3.90927281573735	4.83183249831508	3.98263820155205	3.90166099855679	3.94575122857247	3.89444102163459	3.06215494750924	3.9103080187113	3.86668972379967	3.99957788721848	3.93167202546513
1	166840676	166840676	3.91492385393401	3.97080899216936	3.93289715448457	3.95883867054895	3.83346424150386	3.91455912909815	3.70859859412861	3.83787131847479	4.01189026355635	3.88846296999153	3.94782809013878	3.90598473857583	3.90718582098858	3.92198894361996	3.89173641381245	3.94278765109608	3.95047379999292	3.92656130056911	3.97301030236209	3.92150512911923	3.89254333862453	3.95598967670947	3.92146289933167	3.90981406391052	3.96732456995782	3.91622475490769	3.93256614618475	3.94455135273094	3.9646615027421	3.94769942617264	4.01313751868322	3.91445862377966	3.96682684384271	3.86149832830018	3.95068061301839	4.82891811624245	3.90927281573735	4.83183249831508	3.98263820155205	3.90166099855679	3.94575122857247	3.89444102163459	3.06215494750924	3.9103080187113	3.86668972379967	3.99957788721848	3.93167202546513
1	167369833	167369833	3.91492385393401	3.97080899216936	3.93289715448457	3.95883867054895	3.83346424150386	3.91455912909815	3.70859859412861	3.83787131847479	4.01189026355635	3.88846296999153	3.94782809013878	3.90598473857583	3.90718582098858	3.92198894361996	3.89173641381245	3.94278765109608	3.95047379999292	3.92656130056911	3.97301030236209	3.92150512911923	3.89254333862453	3.95598967670947	3.92146289933167	3.90981406391052	3.96732456995782	3.91622475490769	3.93256614618475	3.94455135273094	3.9646615027421	3.94769942617264	4.01313751868322	3.91445862377966	3.96682684384271	3.86149832830018	3.95068061301839	4.82891811624245	3.90927281573735	4.83183249831508	3.98263820155205	3.90166099855679	3.94575122857247	3.89444102163459	3.06215494750924	3.9103080187113	3.86668972379967	3.99957788721848	3.93167202546513
1	167920894	167920894	3.91492385393401	3.97080899216936	3.93289715448457	3.95883867054895	3.83346424150386	3.91455912909815	3.70859859412861	3.83787131847479	4.01189026355635	3.88846296999153	3.94782809013878	3.90598473857583	3.90718582098858	3.92198894361996	3.89173641381245	3.94278765109608	3.95047379999292	3.92656130056911	3.97301030236209	3.92150512911923	3.89254333862453	3.95598967670947	3.92146289933167	3.90981406391052	3.96732456995782	3.91622475490769	3.93256614618475	3.94455135273094	3.9646615027421	3.94769942617264	4.01313751868322	3.91445862377966	3.96682684384271	3.86149832830018	3.95068061301839	4.82891811624245	3.90927281573735	4.83183249831508	3.98263820155205	3.90166099855679	3.94575122857247	3.89444102163459	3.06215494750924	3.9103080187113	3.86668972379967	3.99957788721848	3.93167202546513
1	168470978	168470978	3.91492385393401	3.97080899216936	3.93289715448457	3.95883867054895	3.83346424150386	3.91455912909815	3.70859859412861	3.83787131847479	4.01189026355635	3.88846296999153	3.94782809013878	3.90598473857583	3.90718582098858	3.92198894361996	3.89173641381245	3.94278765109608	3.95047379999292	3.92656130056911	3.97301030236209	3.92150512911923	3.89254333862453	3.95598967670947	3.92146289933167	3.90981406391052	3.96732456995782	3.91622475490769	3.93256614618475	3.94455135273094	3.9646615027421	3.94769942617264	4.01313751868322	3.91445862377966	3.96682684384271	3.86149832830018	3.95068061301839	4.82891811624245	3.90927281573735	4.83183249831508	3.98263820155205	3.90166099855679	3.94575122857247	3.89444102163459	3.06215494750924	3.9103080187113	3.86668972379967	3.99957788721848	3.93167202546513
1	169021130	169021130	3.91492385393401	3.97080899216936	3.93289715448457	3.95883867054895	3.83346424150386	3.91455912909815	3.70859859412861	3.83787131847479	4.01189026355635	3.88846296999153	3.94782809013878	3.90598473857583	3.90718582098858	3.92198894361996	3.89173641381245	3.94278765109608	3.95047379999292	3.92656130056911	3.97301030236209	3.92150512911923	3.89254333862453	3.95598967670947	3.92146289933167	3.90981406391052	3.96732456995782	3.91622475490769	3.93256614618475	3.94455135273094	3.9646615027421	3.94769942617264	4.01313751868322	3.91445862377966	3.96682684384271	3.86149832830018	3.95068061301839	4.82891811624245	3.90927281573735	4.83183249831508	3.98263820155205	3.90166099855679	3.94575122857247	3.89444102163459	3.06215494750924	3.9103080187113	3.86668972379967	3.99957788721848	3.93167202546513
1	169573901	169573901	3.91492385393401	3.97080899216936	3.93289715448457	3.95883867054895	3.83346424150386	3.91455912909815	3.70859859412861	3.83787131847479	4.01189026355635	3.88846296999153	3.94782809013878	3.90598473857583	3.90718582098858	3.92198894361996	3.89173641381245	3.94278765109608	3.95047379999292	3.92656130056911	3.97301030236209	3.92150512911923	3.89254333862453	3.95598967670947	3.92146289933167	3.90981406391052	3.96732456995782	3.91622475490769	3.93256614618475	3.94455135273094	3.9646615027421	3.94769942617264	4.01313751868322	3.91445862377966	3.96682684384271	3.86149832830018	3.95068061301839	4.82891811624245	3.90927281573735	4.83183249831508	3.98263820155205	3.90166099855679	3.94575122857247	3.89444102163459	3.06215494750924	3.9103080187113	3.86668972379967	3.99957788721848	3.93167202546513
1	170134639	170134639	3.91492385393401	3.97080899216936	3.93289715448457	3.95883867054895	3.83346424150386	3.91455912909815	3.70859859412861	3.83787131847479	4.01189026355635	3.88846296999153	3.94782809013878	3.90598473857583	3.90718582098858	3.92198894361996	3.89173641381245	3.94278765109608	3.95047379999292	3.92656130056911	3.97301030236209	3.92150512911923	3.89254333862453	3.95598967670947	3.92146289933167	3.90981406391052	3.96732456995782	3.91622475490769	3.93256614618475	3.94455135273094	3.9646615027421	3.94769942617264	4.01313751868322	3.91445862377966	3.96682684384271	3.86149832830018	3.95068061301839	4.82891811624245	3.90927281573735	4.83183249831508	3.98263820155205	3.90166099855679	3.94575122857247	3.89444102163459	3.06215494750924	3.9103080187113	3.86668972379967	3.99957788721848	3.93167202546513
1	170686607	170686607	3.91492385393401	3.97080899216936	3.93289715448457	3.95883867054895	3.83346424150386	3.91455912909815	3.70859859412861	3.83787131847479	4.01189026355635	3.88846296999153	3.94782809013878	3.90598473857583	3.90718582098858	3.92198894361996	3.89173641381245	3.94278765109608	3.95047379999292	3.92656130056911	3.97301030236209	3.92150512911923	3.89254333862453	3.95598967670947	3.92146289933167	3.90981406391052	3.96732456995782	3.91622475490769	3.93256614618475	3.94455135273094	3.9646615027421	3.94769942617264	4.01313751868322	3.91445862377966	3.96682684384271	3.86149832830018	3.95068061301839	4.82891811624245	3.90927281573735	4.83183249831508	3.98263820155205	3.90166099855679	3.94575122857247	3.89444102163459	3.06215494750924	3.9103080187113	3.86668972379967	3.99957788721848	3.93167202546513
1	171236786	171236786	3.91492385393401	3.97080899216936	3.93289715448457	3.95883867054895	3.83346424150386	3.91455912909815	3.70859859412861	3.83787131847479	4.01189026355635	3.88846296999153	3.94782809013878	3.90598473857583	3.90718582098858	3.92198894361996	3.89173641381245	3.94278765109608	3.95047379999292	3.92656130056911	3.97301030236209	3.92150512911923	3.89254333862453	3.95598967670947	3.92146289933167	3.90981406391052	3.96732456995782	3.91622475490769	3.93256614618475	3.94455135273094	3.9646615027421	3.94769942617264	4.01313751868322	3.91445862377966	3.96682684384271	3.86149832830018	3.95068061301839	4.82891811624245	3.90927281573735	4.83183249831508	3.98263820155205	3.90166099855679	3.94575122857247	3.89444102163459	3.06215494750924	3.9103080187113	3.86668972379967	3.99957788721848	3.93167202546513
1	171813037	171813037	3.91492385393401	3.97080899216936	3.93289715448457	3.95883867054895	3.83346424150386	3.91455912909815	3.70859859412861	3.83787131847479	4.01189026355635	3.88846296999153	3.94782809013878	3.90598473857583	3.90718582098858	3.92198894361996	3.89173641381245	3.94278765109608	3.95047379999292	3.92656130056911	3.97301030236209	3.92150512911923	3.89254333862453	3.95598967670947	3.92146289933167	3.90981406391052	3.96732456995782	3.91622475490769	3.93256614618475	3.94455135273094	3.9646615027421	3.94769942617264	4.01313751868322	3.91445862377966	3.96682684384271	3.86149832830018	3.95068061301839	4.82891811624245	3.90927281573735	4.83183249831508	3.98263820155205	3.90166099855679	3.94575122857247	3.89444102163459	3.06215494750924	3.9103080187113	3.86668972379967	3.99957788721848	3.93167202546513
1	172365466	172365466	3.91492385393401	3.97080899216936	3.93289715448457	3.95883867054895	3.83346424150386	3.91455912909815	3.70859859412861	3.83787131847479	4.01189026355635	3.88846296999153	3.94782809013878	3.90598473857583	3.90718582098858	3.92198894361996	3.89173641381245	3.94278765109608	3.95047379999292	3.92656130056911	3.97301030236209	3.92150512911923	3.89254333862453	3.95598967670947	3.92146289933167	3.90981406391052	3.96732456995782	3.91622475490769	3.93256614618475	3.94455135273094	3.9646615027421	3.94769942617264	4.01313751868322	3.91445862377966	3.96682684384271	3.86149832830018	3.95068061301839	4.82891811624245	3.90927281573735	4.83183249831508	3.98263820155205	3.90166099855679	3.94575122857247	3.89444102163459	3.06215494750924	3.9103080187113	3.86668972379967	3.99957788721848	3.93167202546513
1	172904441	172904441	3.91492385393401	3.97080899216936	3.93289715448457	3.95883867054895	3.83346424150386	3.91455912909815	3.70859859412861	3.83787131847479	4.01189026355635	3.88846296999153	3.94782809013878	3.90598473857583	3.90718582098858	3.92198894361996	3.89173641381245	3.94278765109608	3.95047379999292	3.92656130056911	3.97301030236209	3.92150512911923	3.89254333862453	3.95598967670947	3.92146289933167	3.90981406391052	3.96732456995782	3.91622475490769	3.93256614618475	3.94455135273094	3.9646615027421	3.94769942617264	4.01313751868322	3.91445862377966	3.96682684384271	3.86149832830018	3.95068061301839	4.82891811624245	3.90927281573735	4.83183249831508	3.98263820155205	3.90166099855679	3.94575122857247	3.89444102163459	3.06215494750924	3.9103080187113	3.86668972379967	3.99957788721848	3.93167202546513
1	173476419	173476419	3.91492385393401	3.97080899216936	3.93289715448457	3.95883867054895	3.83346424150386	3.91455912909815	3.70859859412861	3.83787131847479	4.01189026355635	3.88846296999153	3.94782809013878	3.90598473857583	3.90718582098858	3.92198894361996	3.89173641381245	3.94278765109608	3.95047379999292	3.92656130056911	3.97301030236209	3.92150512911923	3.89254333862453	3.95598967670947	3.92146289933167	3.90981406391052	3.96732456995782	3.91622475490769	3.93256614618475	3.94455135273094	3.9646615027421	3.94769942617264	4.01313751868322	3.91445862377966	3.96682684384271	3.86149832830018	3.95068061301839	4.82891811624245	3.90927281573735	4.83183249831508	3.98263820155205	3.90166099855679	3.94575122857247	3.89444102163459	3.06215494750924	3.9103080187113	3.86668972379967	3.99957788721848	3.93167202546513
1	174071246	174071246	3.91492385393401	3.97080899216936	3.93289715448457	3.95883867054895	3.83346424150386	3.91455912909815	3.70859859412861	3.83787131847479	4.01189026355635	3.88846296999153	3.94782809013878	3.90598473857583	3.90718582098858	3.92198894361996	3.89173641381245	3.94278765109608	3.95047379999292	3.92656130056911	3.97301030236209	3.92150512911923	3.89254333862453	3.95598967670947	3.92146289933167	3.90981406391052	3.96732456995782	3.91622475490769	3.93256614618475	3.94455135273094	3.9646615027421	3.94769942617264	4.01313751868322	3.91445862377966	3.96682684384271	3.86149832830018	3.95068061301839	4.82891811624245	3.90927281573735	4.83183249831508	3.98263820155205	3.90166099855679	3.94575122857247	3.89444102163459	3.06215494750924	3.9103080187113	3.86668972379967	3.99957788721848	3.93167202546513
1	174673461	174673461	3.91492385393401	3.97080899216936	3.93289715448457	3.95883867054895	3.83346424150386	3.91455912909815	3.70859859412861	3.83787131847479	4.01189026355635	3.88846296999153	3.94782809013878	3.90598473857583	3.90718582098858	3.92198894361996	3.89173641381245	3.94278765109608	3.95047379999292	3.92656130056911	3.97301030236209	3.92150512911923	3.89254333862453	3.95598967670947	3.92146289933167	3.90981406391052	3.96732456995782	3.91622475490769	3.93256614618475	3.94455135273094	3.9646615027421	3.94769942617264	4.01313751868322	3.91445862377966	3.96682684384271	3.86149832830018	3.95068061301839	4.82891811624245	3.90927281573735	4.83183249831508	3.98263820155205	3.90166099855679	3.94575122857247	3.89444102163459	3.06215494750924	3.9103080187113	3.86668972379967	3.99957788721848	3.93167202546513
1	175236220	175236220	3.91492385393401	3.97080899216936	3.93289715448457	3.95883867054895	3.83346424150386	3.91455912909815	3.70859859412861	3.83787131847479	4.01189026355635	3.88846296999153	3.94782809013878	3.90598473857583	3.90718582098858	3.92198894361996	3.89173641381245	3.94278765109608	3.95047379999292	3.92656130056911	3.97301030236209	3.92150512911923	3.89254333862453	3.95598967670947	3.92146289933167	3.90981406391052	3.96732456995782	3.91622475490769	3.93256614618475	3.94455135273094	3.9646615027421	3.94769942617264	4.01313751868322	3.91445862377966	3.96682684384271	3.86149832830018	3.95068061301839	4.82891811624245	3.90927281573735	4.83183249831508	3.98263820155205	3.90166099855679	3.94575122857247	3.89444102163459	3.06215494750924	3.9103080187113	3.86668972379967	3.99957788721848	3.93167202546513
1	175756542	175756542	3.91492385393401	3.97080899216936	3.93289715448457	3.95883867054895	3.83346424150386	3.91455912909815	3.70859859412861	3.83787131847479	4.01189026355635	3.88846296999153	3.94782809013878	3.90598473857583	3.90718582098858	3.92198894361996	3.89173641381245	3.94278765109608	3.95047379999292	3.92656130056911	3.97301030236209	3.92150512911923	3.89254333862453	3.95598967670947	3.92146289933167	3.90981406391052	3.96732456995782	3.91622475490769	3.93256614618475	3.94455135273094	3.9646615027421	3.94769942617264	4.01313751868322	3.91445862377966	3.96682684384271	3.86149832830018	3.95068061301839	4.82891811624245	3.90927281573735	4.83183249831508	3.98263820155205	3.90166099855679	3.94575122857247	3.89444102163459	3.06215494750924	3.9103080187113	3.86668972379967	3.99957788721848	3.93167202546513
1	176318592	176318592	3.91492385393401	3.97080899216936	3.93289715448457	3.95883867054895	3.83346424150386	3.91455912909815	3.70859859412861	3.83787131847479	4.01189026355635	3.88846296999153	3.94782809013878	3.90598473857583	3.90718582098858	3.92198894361996	3.89173641381245	3.94278765109608	3.95047379999292	3.92656130056911	3.97301030236209	3.92150512911923	3.89254333862453	3.95598967670947	3.92146289933167	3.90981406391052	3.96732456995782	3.91622475490769	3.93256614618475	3.94455135273094	3.9646615027421	3.94769942617264	4.01313751868322	3.91445862377966	3.96682684384271	3.86149832830018	3.95068061301839	4.82891811624245	3.90927281573735	4.83183249831508	3.98263820155205	3.90166099855679	3.94575122857247	3.89444102163459	3.06215494750924	3.9103080187113	3.86668972379967	3.99957788721848	3.93167202546513
1	176851545	176851545	3.91492385393401	3.97080899216936	3.93289715448457	3.95883867054895	3.83346424150386	3.91455912909815	3.70859859412861	3.83787131847479	4.01189026355635	3.88846296999153	3.94782809013878	3.90598473857583	3.90718582098858	3.92198894361996	3.89173641381245	3.94278765109608	3.95047379999292	3.92656130056911	3.97301030236209	3.92150512911923	3.89254333862453	3.95598967670947	3.92146289933167	3.90981406391052	3.96732456995782	3.91622475490769	3.93256614618475	3.94455135273094	3.9646615027421	3.94769942617264	4.01313751868322	3.91445862377966	3.96682684384271	3.86149832830018	3.95068061301839	4.82891811624245	3.90927281573735	4.83183249831508	3.98263820155205	3.90166099855679	3.94575122857247	3.89444102163459	3.06215494750924	3.9103080187113	3.86668972379967	3.99957788721848	3.93167202546513
1	177376481	177376481	3.91492385393401	3.97080899216936	3.93289715448457	3.95883867054895	3.83346424150386	3.91455912909815	3.70859859412861	3.83787131847479	4.01189026355635	3.88846296999153	3.94782809013878	3.90598473857583	3.90718582098858	3.92198894361996	3.89173641381245	3.94278765109608	3.95047379999292	3.92656130056911	3.97301030236209	3.92150512911923	3.89254333862453	3.95598967670947	3.92146289933167	3.90981406391052	3.96732456995782	3.91622475490769	3.93256614618475	3.94455135273094	3.9646615027421	3.94769942617264	4.01313751868322	3.91445862377966	3.96682684384271	3.86149832830018	3.95068061301839	3.50836779816808	3.90927281573735	4.83183249831508	3.98263820155205	3.90166099855679	3.94575122857247	3.89444102163459	3.06215494750924	3.9103080187113	3.86668972379967	3.99957788721848	3.93167202546513
1	177923850	177923850	3.91492385393401	3.97080899216936	3.93289715448457	3.95883867054895	3.83346424150386	3.91455912909815	3.70859859412861	3.83787131847479	4.01189026355635	3.88846296999153	3.94782809013878	3.90598473857583	3.90718582098858	3.92198894361996	3.89173641381245	3.94278765109608	3.95047379999292	3.92656130056911	3.97301030236209	3.92150512911923	3.89254333862453	3.95598967670947	3.92146289933167	3.90981406391052	3.96732456995782	3.91622475490769	3.93256614618475	3.94455135273094	3.9646615027421	3.94769942617264	4.01313751868322	3.91445862377966	3.96682684384271	3.86149832830018	3.95068061301839	3.50836779816808	3.90927281573735	4.83183249831508	3.98263820155205	3.90166099855679	3.94575122857247	3.89444102163459	3.06215494750924	3.9103080187113	3.86668972379967	3.99957788721848	3.93167202546513
1	178475797	178475797	3.91492385393401	3.97080899216936	3.93289715448457	3.95883867054895	3.83346424150386	3.91455912909815	3.70859859412861	3.83787131847479	4.01189026355635	3.88846296999153	3.94782809013878	3.90598473857583	3.90718582098858	3.92198894361996	3.89173641381245	3.94278765109608	3.95047379999292	3.92656130056911	3.97301030236209	3.92150512911923	3.89254333862453	3.95598967670947	3.92146289933167	3.90981406391052	3.96732456995782	3.91622475490769	3.93256614618475	3.94455135273094	3.9646615027421	3.94769942617264	4.01313751868322	3.91445862377966	3.96682684384271	3.86149832830018	3.95068061301839	3.50836779816808	3.90927281573735	4.83183249831508	3.98263820155205	3.90166099855679	3.94575122857247	3.89444102163459	3.06215494750924	3.9103080187113	3.86668972379967	3.99957788721848	3.93167202546513
1	179042816	179042816	3.91492385393401	3.97080899216936	3.93289715448457	3.95883867054895	3.83346424150386	3.91455912909815	3.70859859412861	3.83787131847479	4.01189026355635	3.88846296999153	3.94782809013878	3.90598473857583	3.90718582098858	3.92198894361996	3.89173641381245	3.94278765109608	3.95047379999292	3.92656130056911	3.97301030236209	3.92150512911923	3.89254333862453	3.95598967670947	3.92146289933167	3.90981406391052	3.96732456995782	3.91622475490769	3.93256614618475	3.94455135273094	3.9646615027421	3.94769942617264	4.01313751868322	3.91445862377966	3.96682684384271	3.86149832830018	3.95068061301839	3.50836779816808	3.90927281573735	4.83183249831508	3.98263820155205	3.90166099855679	3.94575122857247	3.89444102163459	3.06215494750924	3.9103080187113	3.86668972379967	3.99957788721848	3.93167202546513
1	179635361	179635361	3.91492385393401	3.97080899216936	3.93289715448457	3.95883867054895	3.83346424150386	3.91455912909815	3.70859859412861	3.83787131847479	4.01189026355635	3.88846296999153	3.94782809013878	3.90598473857583	3.90718582098858	3.92198894361996	3.89173641381245	3.94278765109608	3.95047379999292	3.92656130056911	3.97301030236209	3.92150512911923	3.89254333862453	3.95598967670947	3.92146289933167	3.90981406391052	3.96732456995782	3.91622475490769	3.93256614618475	3.94455135273094	3.9646615027421	3.94769942617264	4.01313751868322	3.91445862377966	3.96682684384271	3.86149832830018	3.95068061301839	3.50836779816808	3.90927281573735	4.83183249831508	3.98263820155205	3.90166099855679	3.94575122857247	3.89444102163459	3.06215494750924	3.9103080187113	3.86668972379967	3.99957788721848	3.93167202546513
1	180186313	180186313	3.91492385393401	3.97080899216936	3.93289715448457	3.95883867054895	3.83346424150386	3.91455912909815	4.17798421135695	3.83787131847479	4.01189026355635	3.88846296999153	3.94782809013878	3.90598473857583	3.90718582098858	3.92198894361996	3.89173641381245	3.94278765109608	3.95047379999292	3.92656130056911	3.97301030236209	3.92150512911923	3.89254333862453	3.95598967670947	3.92146289933167	3.90981406391052	3.96732456995782	3.91622475490769	3.93256614618475	3.94455135273094	3.9646615027421	3.94769942617264	4.01313751868322	3.91445862377966	3.96682684384271	3.86149832830018	3.95068061301839	3.50836779816808	3.90927281573735	4.83183249831508	3.98263820155205	3.90166099855679	3.94575122857247	3.89444102163459	3.06215494750924	3.9103080187113	3.86668972379967	3.99957788721848	3.93167202546513
1	180745307	180745307	3.91492385393401	3.97080899216936	3.93289715448457	3.95883867054895	3.83346424150386	3.91455912909815	4.17798421135695	3.83787131847479	4.01189026355635	3.88846296999153	3.94782809013878	3.90598473857583	3.90718582098858	3.92198894361996	3.89173641381245	3.94278765109608	3.95047379999292	3.92656130056911	3.97301030236209	3.92150512911923	3.89254333862453	3.95598967670947	3.92146289933167	3.90981406391052	3.96732456995782	3.91622475490769	3.93256614618475	3.94455135273094	3.9646615027421	3.94769942617264	4.01313751868322	3.91445862377966	3.96682684384271	3.86149832830018	3.95068061301839	3.50836779816808	3.90927281573735	4.83183249831508	3.98263820155205	3.90166099855679	3.94575122857247	3.89444102163459	3.06215494750924	3.9103080187113	3.86668972379967	3.99957788721848	3.93167202546513
1	181307162	181307162	3.91492385393401	3.97080899216936	3.93289715448457	3.95883867054895	3.83346424150386	3.91455912909815	4.17798421135695	3.83787131847479	4.01189026355635	3.88846296999153	3.94782809013878	3.90598473857583	3.90718582098858	3.92198894361996	3.89173641381245	3.94278765109608	3.95047379999292	3.92656130056911	3.97301030236209	3.92150512911923	3.89254333862453	3.95598967670947	3.92146289933167	3.90981406391052	3.96732456995782	3.91622475490769	3.93256614618475	3.94455135273094	3.9646615027421	3.94769942617264	4.01313751868322	3.91445862377966	3.96682684384271	3.86149832830018	3.95068061301839	5.16582940120934	3.90927281573735	4.83183249831508	3.98263820155205	3.90166099855679	3.94575122857247	3.89444102163459	3.06215494750924	3.9103080187113	3.86668972379967	3.99957788721848	3.93167202546513
1	181825873	181825873	3.91492385393401	3.97080899216936	3.93289715448457	3.95883867054895	3.83346424150386	3.91455912909815	4.17798421135695	3.83787131847479	4.01189026355635	3.88846296999153	3.94782809013878	3.90598473857583	3.90718582098858	3.92198894361996	3.89173641381245	3.94278765109608	3.95047379999292	3.92656130056911	3.97301030236209	3.92150512911923	3.89254333862453	3.95598967670947	3.92146289933167	3.90981406391052	3.96732456995782	3.91622475490769	3.93256614618475	3.94455135273094	3.9646615027421	3.94769942617264	4.01313751868322	3.91445862377966	3.96682684384271	3.86149832830018	3.95068061301839	5.16582940120934	3.90927281573735	4.83183249831508	3.98263820155205	3.90166099855679	3.94575122857247	3.89444102163459	3.06215494750924	3.9103080187113	3.86668972379967	3.99957788721848	3.93167202546513
1	182385372	182385372	3.91492385393401	3.97080899216936	3.93289715448457	3.95883867054895	3.83346424150386	3.91455912909815	4.17798421135695	3.83787131847479	4.01189026355635	3.88846296999153	3.94782809013878	3.90598473857583	3.90718582098858	3.92198894361996	3.89173641381245	3.94278765109608	3.95047379999292	3.92656130056911	3.97301030236209	3.92150512911923	3.89254333862453	3.95598967670947	3.92146289933167	3.90981406391052	3.96732456995782	3.91622475490769	3.93256614618475	3.94455135273094	3.9646615027421	3.94769942617264	4.01313751868322	3.91445862377966	3.96682684384271	3.86149832830018	3.95068061301839	5.16582940120934	3.90927281573735	4.83183249831508	3.98263820155205	3.90166099855679	3.94575122857247	3.89444102163459	3.06215494750924	3.9103080187113	3.86668972379967	3.99957788721848	3.93167202546513
1	182929695	182929695	3.91492385393401	3.97080899216936	3.93289715448457	3.95883867054895	3.83346424150386	3.91455912909815	4.17798421135695	3.83787131847479	4.01189026355635	3.88846296999153	3.94782809013878	3.90598473857583	3.90718582098858	3.92198894361996	3.89173641381245	3.94278765109608	3.95047379999292	3.92656130056911	3.97301030236209	3.92150512911923	3.89254333862453	3.95598967670947	3.92146289933167	3.90981406391052	3.96732456995782	3.91622475490769	3.93256614618475	3.94455135273094	3.9646615027421	3.94769942617264	4.01313751868322	3.91445862377966	3.96682684384271	3.86149832830018	3.95068061301839	5.16582940120934	3.90927281573735	4.83183249831508	3.98263820155205	3.90166099855679	3.94575122857247	3.89444102163459	3.06215494750924	3.9103080187113	3.86668972379967	3.99957788721848	3.93167202546513
1	183477887	183477887	3.91492385393401	3.97080899216936	3.93289715448457	3.95883867054895	3.83346424150386	3.91455912909815	4.17798421135695	3.83787131847479	4.01189026355635	3.88846296999153	3.94782809013878	3.90598473857583	3.90718582098858	3.92198894361996	3.89173641381245	3.94278765109608	3.95047379999292	3.92656130056911	3.97301030236209	3.92150512911923	3.89254333862453	3.95598967670947	3.92146289933167	3.90981406391052	3.96732456995782	3.91622475490769	3.93256614618475	3.94455135273094	3.9646615027421	3.94769942617264	4.01313751868322	3.91445862377966	3.96682684384271	3.86149832830018	3.95068061301839	5.16582940120934	3.90927281573735	4.83183249831508	3.98263820155205	3.90166099855679	3.94575122857247	3.89444102163459	3.06215494750924	3.9103080187113	3.86668972379967	3.99957788721848	3.93167202546513
1	184021090	184021090	3.91492385393401	3.97080899216936	3.93289715448457	3.95883867054895	3.83346424150386	3.91455912909815	4.17798421135695	3.83787131847479	4.01189026355635	3.88846296999153	3.94782809013878	3.90598473857583	3.90718582098858	3.92198894361996	3.89173641381245	3.94278765109608	3.95047379999292	3.92656130056911	3.97301030236209	3.92150512911923	3.89254333862453	3.95598967670947	3.92146289933167	3.90981406391052	3.96732456995782	3.91622475490769	3.93256614618475	3.94455135273094	3.9646615027421	3.94769942617264	4.01313751868322	3.91445862377966	3.96682684384271	3.86149832830018	3.95068061301839	5.16582940120934	3.90927281573735	4.83183249831508	3.98263820155205	3.90166099855679	3.94575122857247	3.89444102163459	3.06215494750924	3.9103080187113	3.86668972379967	3.99957788721848	3.93167202546513
1	184563890	184563890	3.91492385393401	3.97080899216936	3.93289715448457	3.95883867054895	3.83346424150386	3.91455912909815	4.17798421135695	3.83787131847479	4.01189026355635	3.88846296999153	3.94782809013878	3.90598473857583	3.90718582098858	3.92198894361996	3.89173641381245	3.94278765109608	3.95047379999292	3.92656130056911	3.97301030236209	3.92150512911923	3.89254333862453	3.95598967670947	3.92146289933167	3.90981406391052	3.96732456995782	3.91622475490769	3.93256614618475	3.94455135273094	3.9646615027421	3.94769942617264	4.01313751868322	3.91445862377966	3.96682684384271	3.86149832830018	3.95068061301839	5.16582940120934	3.90927281573735	4.83183249831508	3.98263820155205	3.90166099855679	3.94575122857247	3.89444102163459	3.06215494750924	3.9103080187113	3.86668972379967	3.99957788721848	3.93167202546513
1	185114574	185114574	3.91492385393401	3.97080899216936	3.93289715448457	3.95883867054895	3.83346424150386	3.91455912909815	4.17798421135695	3.83787131847479	4.01189026355635	3.88846296999153	3.94782809013878	3.90598473857583	3.90718582098858	3.92198894361996	3.89173641381245	3.94278765109608	3.95047379999292	3.92656130056911	3.97301030236209	3.92150512911923	3.89254333862453	3.95598967670947	3.92146289933167	3.90981406391052	3.96732456995782	3.91622475490769	3.93256614618475	3.94455135273094	3.9646615027421	3.94769942617264	4.01313751868322	3.91445862377966	3.96682684384271	3.86149832830018	3.95068061301839	5.16582940120934	3.90927281573735	4.83183249831508	3.98263820155205	3.90166099855679	3.94575122857247	3.89444102163459	3.06215494750924	3.9103080187113	3.86668972379967	3.99957788721848	3.93167202546513
1	185672951	185672951	3.91492385393401	3.97080899216936	3.93289715448457	3.95883867054895	3.83346424150386	3.91455912909815	4.17798421135695	3.83787131847479	4.01189026355635	3.88846296999153	3.94782809013878	3.90598473857583	3.90718582098858	3.92198894361996	3.89173641381245	3.94278765109608	3.95047379999292	3.92656130056911	3.97301030236209	3.92150512911923	3.89254333862453	3.95598967670947	3.92146289933167	3.90981406391052	3.96732456995782	3.91622475490769	3.93256614618475	3.94455135273094	3.9646615027421	3.94769942617264	4.01313751868322	3.91445862377966	3.96682684384271	3.86149832830018	3.95068061301839	5.16582940120934	3.90927281573735	4.83183249831508	3.98263820155205	3.90166099855679	3.94575122857247	3.89444102163459	3.06215494750924	3.9103080187113	3.86668972379967	3.99957788721848	3.93167202546513
1	186217266	186217266	3.91492385393401	3.97080899216936	3.93289715448457	3.95883867054895	3.83346424150386	3.91455912909815	4.17798421135695	3.83787131847479	4.01189026355635	3.88846296999153	3.94782809013878	3.90598473857583	3.90718582098858	3.92198894361996	3.89173641381245	3.94278765109608	3.95047379999292	3.92656130056911	3.97301030236209	3.92150512911923	3.89254333862453	3.95598967670947	3.92146289933167	3.90981406391052	3.96732456995782	3.91622475490769	3.93256614618475	3.94455135273094	3.9646615027421	3.94769942617264	4.01313751868322	3.91445862377966	3.96682684384271	3.86149832830018	3.95068061301839	5.16582940120934	3.90927281573735	4.83183249831508	3.98263820155205	3.90166099855679	3.94575122857247	3.89444102163459	3.06215494750924	3.9103080187113	3.86668972379967	3.99957788721848	3.93167202546513
1	186771733	186771733	3.91492385393401	3.97080899216936	3.93289715448457	3.95883867054895	3.83346424150386	3.91455912909815	4.17798421135695	3.83787131847479	4.01189026355635	3.88846296999153	3.94782809013878	3.90598473857583	3.90718582098858	3.92198894361996	3.89173641381245	3.94278765109608	3.95047379999292	3.92656130056911	3.97301030236209	3.92150512911923	3.89254333862453	3.95598967670947	3.92146289933167	3.90981406391052	3.96732456995782	3.91622475490769	3.93256614618475	3.94455135273094	3.9646615027421	3.94769942617264	4.01313751868322	3.91445862377966	3.96682684384271	3.86149832830018	3.95068061301839	5.16582940120934	3.90927281573735	4.83183249831508	3.98263820155205	3.90166099855679	3.94575122857247	3.89444102163459	3.06215494750924	3.9103080187113	3.86668972379967	3.99957788721848	3.93167202546513
1	187306354	187306354	3.91492385393401	3.97080899216936	3.93289715448457	3.95883867054895	3.83346424150386	3.91455912909815	4.17798421135695	3.83787131847479	4.01189026355635	3.88846296999153	3.94782809013878	3.90598473857583	3.90718582098858	3.92198894361996	3.89173641381245	3.94278765109608	3.95047379999292	3.92656130056911	3.97301030236209	3.92150512911923	3.89254333862453	3.95598967670947	3.92146289933167	3.90981406391052	3.96732456995782	3.91622475490769	3.93256614618475	3.94455135273094	3.9646615027421	3.94769942617264	4.01313751868322	3.91445862377966	3.96682684384271	3.86149832830018	3.95068061301839	3.78632959182586	3.90927281573735	4.83183249831508	3.98263820155205	3.90166099855679	3.94575122857247	3.89444102163459	3.06215494750924	3.9103080187113	3.86668972379967	3.99957788721848	3.93167202546513
1	187863851	187863851	3.91492385393401	3.97080899216936	3.93289715448457	3.95883867054895	3.83346424150386	3.91455912909815	4.17798421135695	3.83787131847479	4.01189026355635	3.88846296999153	3.94782809013878	3.90598473857583	3.90718582098858	3.92198894361996	3.89173641381245	3.94278765109608	3.95047379999292	3.92656130056911	3.97301030236209	3.92150512911923	3.89254333862453	3.95598967670947	3.92146289933167	3.90981406391052	3.96732456995782	3.91622475490769	3.93256614618475	3.94455135273094	3.9646615027421	3.94769942617264	4.01313751868322	3.91445862377966	3.96682684384271	3.86149832830018	3.95068061301839	3.78632959182586	3.90927281573735	4.83183249831508	3.98263820155205	3.90166099855679	3.94575122857247	3.89444102163459	3.06215494750924	3.9103080187113	3.86668972379967	3.99957788721848	3.93167202546513
1	188388592	188388592	3.91492385393401	3.97080899216936	3.93289715448457	3.95883867054895	3.83346424150386	3.91455912909815	4.17798421135695	3.83787131847479	4.01189026355635	3.88846296999153	3.94782809013878	3.90598473857583	3.90718582098858	3.92198894361996	3.89173641381245	3.94278765109608	3.95047379999292	3.92656130056911	3.97301030236209	3.92150512911923	3.89254333862453	3.95598967670947	3.92146289933167	3.90981406391052	3.96732456995782	3.91622475490769	3.93256614618475	3.94455135273094	3.9646615027421	3.94769942617264	4.01313751868322	3.91445862377966	3.96682684384271	3.86149832830018	3.95068061301839	3.78632959182586	3.90927281573735	4.83183249831508	3.98263820155205	3.90166099855679	3.94575122857247	3.89444102163459	3.06215494750924	3.9103080187113	3.86668972379967	3.99957788721848	3.93167202546513
1	188924834	188924834	3.91492385393401	3.97080899216936	3.93289715448457	3.95883867054895	3.83346424150386	3.91455912909815	4.17798421135695	3.83787131847479	4.01189026355635	3.88846296999153	3.94782809013878	3.90598473857583	3.90718582098858	3.92198894361996	3.89173641381245	3.94278765109608	3.95047379999292	3.92656130056911	3.97301030236209	3.92150512911923	3.89254333862453	3.95598967670947	3.92146289933167	3.90981406391052	3.96732456995782	3.91622475490769	3.93256614618475	3.94455135273094	3.9646615027421	3.94769942617264	4.01313751868322	3.91445862377966	3.96682684384271	3.86149832830018	3.95068061301839	3.78632959182586	3.90927281573735	4.83183249831508	3.98263820155205	3.90166099855679	3.94575122857247	3.89444102163459	3.06215494750924	3.9103080187113	3.86668972379967	3.99957788721848	3.93167202546513
1	189477775	189477775	3.91492385393401	3.97080899216936	3.93289715448457	3.95883867054895	3.83346424150386	3.91455912909815	4.17798421135695	3.83787131847479	4.01189026355635	3.88846296999153	3.94782809013878	3.90598473857583	3.90718582098858	3.92198894361996	3.89173641381245	3.94278765109608	3.95047379999292	3.92656130056911	3.97301030236209	3.92150512911923	3.89254333862453	3.95598967670947	3.92146289933167	3.90981406391052	3.96732456995782	3.91622475490769	3.93256614618475	3.94455135273094	3.9646615027421	3.94769942617264	4.01313751868322	3.91445862377966	3.96682684384271	3.86149832830018	3.95068061301839	3.78632959182586	3.90927281573735	4.83183249831508	3.98263820155205	3.90166099855679	3.94575122857247	3.89444102163459	3.06215494750924	3.9103080187113	3.86668972379967	3.99957788721848	3.93167202546513
1	190007577	190007577	3.91492385393401	3.97080899216936	3.93289715448457	3.95883867054895	3.83346424150386	3.91455912909815	4.17798421135695	3.83787131847479	4.01189026355635	3.88846296999153	3.94782809013878	3.90598473857583	3.90718582098858	3.92198894361996	3.89173641381245	3.94278765109608	3.95047379999292	3.92656130056911	3.97301030236209	3.92150512911923	3.89254333862453	3.95598967670947	3.92146289933167	3.90981406391052	3.96732456995782	3.91622475490769	3.93256614618475	3.94455135273094	3.9646615027421	3.94769942617264	4.01313751868322	3.91445862377966	3.96682684384271	3.86149832830018	3.95068061301839	3.78632959182586	3.90927281573735	4.83183249831508	3.98263820155205	3.90166099855679	3.94575122857247	3.89444102163459	3.06215494750924	3.9103080187113	3.86668972379967	3.99957788721848	3.93167202546513
1	190526136	190526136	3.91492385393401	3.97080899216936	3.93289715448457	3.95883867054895	3.83346424150386	3.91455912909815	4.17798421135695	3.83787131847479	4.01189026355635	3.88846296999153	3.94782809013878	3.90598473857583	3.90718582098858	3.92198894361996	3.89173641381245	3.94278765109608	3.95047379999292	3.92656130056911	3.97301030236209	3.92150512911923	3.89254333862453	3.95598967670947	3.92146289933167	3.90981406391052	3.96732456995782	3.91622475490769	3.93256614618475	3.94455135273094	3.9646615027421	3.94769942617264	4.01313751868322	3.91445862377966	3.96682684384271	3.86149832830018	3.95068061301839	4.92321245979807	3.90927281573735	4.83183249831508	3.98263820155205	3.90166099855679	3.94575122857247	3.89444102163459	3.06215494750924	3.9103080187113	3.86668972379967	3.99957788721848	3.93167202546513
1	191063465	191063465	3.91492385393401	3.97080899216936	3.93289715448457	3.95883867054895	3.83346424150386	3.91455912909815	4.17798421135695	3.83787131847479	4.01189026355635	3.88846296999153	3.94782809013878	3.90598473857583	3.90718582098858	3.92198894361996	3.89173641381245	3.94278765109608	3.95047379999292	3.92656130056911	3.97301030236209	3.92150512911923	3.89254333862453	3.95598967670947	3.92146289933167	3.90981406391052	3.96732456995782	3.91622475490769	3.93256614618475	3.94455135273094	3.9646615027421	3.94769942617264	4.01313751868322	3.91445862377966	3.96682684384271	3.86149832830018	3.95068061301839	4.92321245979807	3.90927281573735	4.83183249831508	3.98263820155205	3.90166099855679	3.94575122857247	3.89444102163459	3.06215494750924	3.9103080187113	3.86668972379967	3.99957788721848	3.93167202546513
1	191597069	191597069	3.91492385393401	3.97080899216936	3.93289715448457	3.95883867054895	3.83346424150386	3.91455912909815	4.17798421135695	3.83787131847479	4.01189026355635	3.88846296999153	3.94782809013878	3.90598473857583	3.90718582098858	3.92198894361996	3.89173641381245	3.94278765109608	3.95047379999292	3.92656130056911	3.97301030236209	3.92150512911923	3.89254333862453	3.95598967670947	3.92146289933167	3.90981406391052	3.96732456995782	3.91622475490769	3.93256614618475	3.94455135273094	3.9646615027421	3.94769942617264	4.01313751868322	3.91445862377966	3.96682684384271	3.86149832830018	3.95068061301839	4.92321245979807	3.90927281573735	4.83183249831508	3.98263820155205	3.90166099855679	3.94575122857247	3.89444102163459	3.06215494750924	3.9103080187113	3.86668972379967	3.99957788721848	3.93167202546513
1	192126376	192126376	3.91492385393401	3.97080899216936	3.93289715448457	3.95883867054895	3.83346424150386	3.91455912909815	4.17798421135695	3.83787131847479	4.01189026355635	3.88846296999153	3.94782809013878	3.90598473857583	3.90718582098858	3.92198894361996	3.89173641381245	3.94278765109608	3.95047379999292	3.92656130056911	3.97301030236209	3.92150512911923	3.89254333862453	3.95598967670947	3.92146289933167	3.90981406391052	3.96732456995782	3.91622475490769	3.93256614618475	3.94455135273094	3.9646615027421	3.94769942617264	4.01313751868322	3.91445862377966	3.96682684384271	3.86149832830018	3.95068061301839	4.92321245979807	3.90927281573735	4.83183249831508	3.98263820155205	3.90166099855679	3.94575122857247	3.89444102163459	3.06215494750924	3.9103080187113	3.86668972379967	3.99957788721848	3.93167202546513
1	192671400	192671400	3.91492385393401	3.97080899216936	3.93289715448457	3.95883867054895	3.83346424150386	3.91455912909815	4.17798421135695	3.83787131847479	4.01189026355635	3.88846296999153	3.94782809013878	3.90598473857583	3.90718582098858	3.92198894361996	3.89173641381245	3.94278765109608	3.95047379999292	3.92656130056911	3.97301030236209	3.92150512911923	3.89254333862453	3.95598967670947	3.92146289933167	3.90981406391052	3.96732456995782	3.91622475490769	3.93256614618475	3.94455135273094	3.9646615027421	3.94769942617264	4.01313751868322	3.91445862377966	3.96682684384271	3.86149832830018	3.95068061301839	4.92321245979807	3.90927281573735	4.83183249831508	3.98263820155205	3.90166099855679	3.94575122857247	3.89444102163459	3.06215494750924	3.9103080187113	3.86668972379967	3.99957788721848	3.93167202546513
1	193209686	193209686	3.91492385393401	3.97080899216936	3.93289715448457	3.95883867054895	3.83346424150386	3.91455912909815	4.17798421135695	3.83787131847479	4.01189026355635	3.88846296999153	3.94782809013878	3.90598473857583	3.90718582098858	3.92198894361996	3.89173641381245	3.94278765109608	3.95047379999292	3.92656130056911	3.97301030236209	3.92150512911923	3.89254333862453	3.95598967670947	3.92146289933167	3.90981406391052	3.96732456995782	3.91622475490769	3.93256614618475	3.94455135273094	3.9646615027421	3.94769942617264	4.01313751868322	3.91445862377966	3.96682684384271	3.86149832830018	3.95068061301839	4.92321245979807	3.90927281573735	4.83183249831508	3.98263820155205	3.90166099855679	3.94575122857247	3.89444102163459	3.06215494750924	3.9103080187113	3.86668972379967	3.99957788721848	3.93167202546513
1	193749109	193749109	3.91492385393401	3.97080899216936	3.93289715448457	3.95883867054895	3.83346424150386	3.91455912909815	4.17798421135695	3.83787131847479	4.01189026355635	3.88846296999153	3.94782809013878	3.90598473857583	3.90718582098858	3.92198894361996	3.89173641381245	3.94278765109608	3.95047379999292	3.92656130056911	3.97301030236209	3.92150512911923	3.89254333862453	3.95598967670947	3.92146289933167	3.90981406391052	3.96732456995782	3.91622475490769	3.93256614618475	3.94455135273094	3.9646615027421	3.94769942617264	4.01313751868322	3.91445862377966	3.96682684384271	3.86149832830018	3.95068061301839	4.92321245979807	3.90927281573735	4.83183249831508	3.98263820155205	3.90166099855679	3.94575122857247	3.89444102163459	3.06215494750924	3.9103080187113	3.86668972379967	3.99957788721848	3.93167202546513
1	194295488	194295488	3.91492385393401	3.97080899216936	3.93289715448457	3.95883867054895	3.83346424150386	3.91455912909815	4.17798421135695	3.83787131847479	4.01189026355635	3.88846296999153	3.94782809013878	3.90598473857583	3.90718582098858	3.92198894361996	3.89173641381245	3.94278765109608	3.95047379999292	3.92656130056911	3.97301030236209	3.92150512911923	3.89254333862453	3.95598967670947	3.92146289933167	3.90981406391052	3.96732456995782	3.91622475490769	3.93256614618475	3.94455135273094	3.9646615027421	3.94769942617264	4.01313751868322	3.91445862377966	3.96682684384271	3.86149832830018	3.95068061301839	4.92321245979807	3.90927281573735	4.83183249831508	3.98263820155205	3.90166099855679	3.94575122857247	3.89444102163459	3.06215494750924	3.9103080187113	3.86668972379967	3.99957788721848	3.93167202546513
1	194831608	194831608	3.91492385393401	3.97080899216936	3.93289715448457	3.95883867054895	3.83346424150386	3.91455912909815	4.17798421135695	3.83787131847479	4.01189026355635	3.88846296999153	3.94782809013878	3.90598473857583	3.90718582098858	3.92198894361996	3.89173641381245	3.94278765109608	3.95047379999292	3.92656130056911	3.97301030236209	3.92150512911923	3.89254333862453	3.95598967670947	3.92146289933167	3.90981406391052	3.96732456995782	3.91622475490769	3.93256614618475	3.94455135273094	3.9646615027421	3.94769942617264	4.01313751868322	3.91445862377966	3.96682684384271	3.86149832830018	3.95068061301839	4.92321245979807	3.90927281573735	4.83183249831508	3.98263820155205	3.90166099855679	3.94575122857247	3.89444102163459	3.06215494750924	3.9103080187113	3.86668972379967	3.99957788721848	3.93167202546513
1	195363758	195363758	3.91492385393401	3.97080899216936	3.93289715448457	3.95883867054895	3.83346424150386	3.91455912909815	4.17798421135695	3.83787131847479	4.01189026355635	3.88846296999153	3.94782809013878	3.90598473857583	3.90718582098858	3.92198894361996	3.89173641381245	3.94278765109608	3.95047379999292	3.92656130056911	3.97301030236209	3.92150512911923	3.89254333862453	3.95598967670947	3.92146289933167	3.90981406391052	3.96732456995782	3.91622475490769	3.93256614618475	3.94455135273094	3.9646615027421	3.94769942617264	4.01313751868322	3.91445862377966	3.96682684384271	3.86149832830018	3.95068061301839	4.92321245979807	3.90927281573735	4.83183249831508	3.98263820155205	3.90166099855679	3.94575122857247	3.89444102163459	3.06215494750924	3.9103080187113	3.86668972379967	3.99957788721848	3.93167202546513
1	195901143	195901143	3.91492385393401	3.97080899216936	3.93289715448457	3.95883867054895	3.83346424150386	3.91455912909815	4.17798421135695	3.83787131847479	4.01189026355635	3.88846296999153	3.94782809013878	3.90598473857583	3.90718582098858	3.92198894361996	3.89173641381245	3.94278765109608	3.95047379999292	3.92656130056911	3.97301030236209	3.92150512911923	3.89254333862453	3.95598967670947	3.92146289933167	3.90981406391052	3.96732456995782	3.91622475490769	3.93256614618475	3.94455135273094	3.9646615027421	3.94769942617264	4.01313751868322	3.91445862377966	3.96682684384271	3.86149832830018	3.95068061301839	4.92321245979807	3.90927281573735	4.83183249831508	3.98263820155205	3.90166099855679	3.94575122857247	3.89444102163459	3.06215494750924	3.9103080187113	3.86668972379967	3.99957788721848	3.93167202546513
1	196436068	196436068	3.91492385393401	3.97080899216936	3.93289715448457	3.95883867054895	3.83346424150386	3.91455912909815	4.17798421135695	3.83787131847479	4.01189026355635	3.88846296999153	3.94782809013878	3.90598473857583	3.90718582098858	3.92198894361996	3.89173641381245	3.94278765109608	3.95047379999292	3.92656130056911	3.97301030236209	3.92150512911923	3.89254333862453	3.95598967670947	3.92146289933167	3.90981406391052	3.96732456995782	3.91622475490769	3.93256614618475	3.94455135273094	3.9646615027421	3.94769942617264	4.01313751868322	3.91445862377966	3.96682684384271	3.86149832830018	3.95068061301839	4.92321245979807	3.90927281573735	4.83183249831508	3.98263820155205	3.90166099855679	3.94575122857247	3.89444102163459	3.06215494750924	3.9103080187113	3.86668972379967	3.99957788721848	3.93167202546513
1	197059186	197059186	3.91492385393401	3.97080899216936	3.93289715448457	3.95883867054895	3.83346424150386	3.91455912909815	4.17798421135695	3.83787131847479	4.01189026355635	3.88846296999153	3.94782809013878	3.90598473857583	3.90718582098858	3.92198894361996	3.89173641381245	3.94278765109608	3.95047379999292	3.92656130056911	3.97301030236209	3.92150512911923	3.89254333862453	3.95598967670947	3.92146289933167	3.90981406391052	3.96732456995782	3.91622475490769	3.93256614618475	3.94455135273094	3.9646615027421	3.94769942617264	4.01313751868322	3.91445862377966	3.96682684384271	3.86149832830018	3.95068061301839	4.92321245979807	3.90927281573735	4.83183249831508	3.98263820155205	3.90166099855679	3.94575122857247	3.89444102163459	3.06215494750924	3.9103080187113	3.86668972379967	3.99957788721848	3.93167202546513
1	197589627	197589627	3.91492385393401	3.97080899216936	3.93289715448457	3.95883867054895	3.83346424150386	3.91455912909815	4.17798421135695	3.83787131847479	4.01189026355635	3.88846296999153	3.94782809013878	3.90598473857583	3.90718582098858	3.92198894361996	3.89173641381245	3.94278765109608	3.95047379999292	3.92656130056911	3.97301030236209	3.92150512911923	3.89254333862453	3.95598967670947	3.92146289933167	3.90981406391052	3.96732456995782	3.91622475490769	3.93256614618475	3.94455135273094	3.9646615027421	3.94769942617264	4.01313751868322	3.91445862377966	3.96682684384271	3.86149832830018	3.95068061301839	4.92321245979807	3.90927281573735	4.83183249831508	3.98263820155205	3.90166099855679	3.94575122857247	3.89444102163459	3.06215494750924	3.9103080187113	3.86668972379967	3.99957788721848	3.93167202546513
1	198141751	198141751	3.91492385393401	3.97080899216936	3.93289715448457	3.95883867054895	3.83346424150386	3.91455912909815	4.17798421135695	3.83787131847479	4.01189026355635	3.88846296999153	3.94782809013878	3.90598473857583	3.90718582098858	3.92198894361996	3.89173641381245	3.94278765109608	3.95047379999292	3.92656130056911	3.97301030236209	3.92150512911923	3.89254333862453	3.95598967670947	3.92146289933167	3.90981406391052	3.96732456995782	3.91622475490769	3.93256614618475	3.94455135273094	3.9646615027421	3.94769942617264	4.01313751868322	3.91445862377966	3.96682684384271	3.86149832830018	3.95068061301839	4.92321245979807	3.90927281573735	4.83183249831508	3.98263820155205	3.90166099855679	3.94575122857247	3.89444102163459	3.06215494750924	3.9103080187113	3.86668972379967	3.99957788721848	3.93167202546513
1	198670535	198670535	3.91492385393401	3.97080899216936	3.93289715448457	3.95883867054895	3.83346424150386	3.91455912909815	4.17798421135695	3.83787131847479	4.01189026355635	3.88846296999153	3.94782809013878	3.90598473857583	3.90718582098858	3.92198894361996	3.89173641381245	3.94278765109608	3.95047379999292	3.92656130056911	3.97301030236209	3.92150512911923	3.89254333862453	3.95598967670947	3.92146289933167	3.90981406391052	3.96732456995782	3.91622475490769	3.93256614618475	3.94455135273094	3.9646615027421	3.94769942617264	4.01313751868322	3.91445862377966	3.96682684384271	3.86149832830018	3.95068061301839	4.92321245979807	3.90927281573735	4.83183249831508	3.98263820155205	3.90166099855679	3.94575122857247	3.89444102163459	3.06215494750924	3.9103080187113	3.86668972379967	3.99957788721848	3.93167202546513
1	199194224	199194224	3.91492385393401	3.97080899216936	3.93289715448457	3.95883867054895	3.83346424150386	3.91455912909815	4.17798421135695	3.83787131847479	4.01189026355635	3.88846296999153	3.94782809013878	3.90598473857583	3.90718582098858	3.92198894361996	3.89173641381245	3.94278765109608	3.95047379999292	3.92656130056911	3.97301030236209	3.92150512911923	3.89254333862453	3.95598967670947	3.92146289933167	3.90981406391052	3.96732456995782	3.91622475490769	3.93256614618475	3.94455135273094	3.9646615027421	3.94769942617264	4.01313751868322	3.91445862377966	3.96682684384271	3.86149832830018	3.95068061301839	4.92321245979807	3.90927281573735	4.83183249831508	3.98263820155205	3.90166099855679	3.94575122857247	3.89444102163459	3.06215494750924	3.9103080187113	3.86668972379967	3.99957788721848	3.93167202546513
1	199737268	199737268	3.91492385393401	3.97080899216936	3.93289715448457	3.95883867054895	3.83346424150386	3.91455912909815	4.17798421135695	3.83787131847479	4.01189026355635	3.88846296999153	3.94782809013878	3.90598473857583	3.90718582098858	3.92198894361996	3.89173641381245	3.94278765109608	3.95047379999292	3.92656130056911	3.97301030236209	3.92150512911923	3.89254333862453	3.95598967670947	3.92146289933167	3.90981406391052	3.96732456995782	3.91622475490769	3.93256614618475	3.94455135273094	3.9646615027421	3.94769942617264	4.01313751868322	3.91445862377966	3.96682684384271	3.86149832830018	3.95068061301839	4.10163751983983	3.90927281573735	4.83183249831508	3.98263820155205	3.90166099855679	3.94575122857247	3.89444102163459	3.06215494750924	3.9103080187113	3.86668972379967	3.99957788721848	3.93167202546513
1	200303053	200303053	3.91492385393401	3.97080899216936	3.93289715448457	3.95883867054895	3.83346424150386	3.91455912909815	4.17798421135695	3.83787131847479	4.01189026355635	3.88846296999153	3.94782809013878	3.90598473857583	3.90718582098858	3.92198894361996	3.89173641381245	3.94278765109608	3.95047379999292	3.92656130056911	3.97301030236209	3.92150512911923	3.89254333862453	3.95598967670947	3.92146289933167	3.90981406391052	3.96732456995782	3.91622475490769	3.93256614618475	3.94455135273094	3.9646615027421	3.94769942617264	4.01313751868322	3.91445862377966	3.96682684384271	3.86149832830018	3.95068061301839	4.10163751983983	3.90927281573735	4.83183249831508	3.98263820155205	3.90166099855679	3.94575122857247	3.89444102163459	3.06215494750924	3.9103080187113	3.86668972379967	3.99957788721848	3.93167202546513
1	200867375	200867375	3.91492385393401	3.97080899216936	3.93289715448457	3.95883867054895	3.83346424150386	3.91455912909815	4.17798421135695	3.83787131847479	4.01189026355635	3.88846296999153	3.94782809013878	3.90598473857583	3.90718582098858	3.92198894361996	3.89173641381245	3.94278765109608	3.95047379999292	3.92656130056911	3.97301030236209	3.92150512911923	3.89254333862453	3.95598967670947	3.92146289933167	3.90981406391052	3.96732456995782	3.91622475490769	3.93256614618475	3.94455135273094	3.9646615027421	3.94769942617264	4.01313751868322	3.91445862377966	3.96682684384271	3.86149832830018	3.95068061301839	4.10163751983983	3.90927281573735	4.83183249831508	3.98263820155205	3.90166099855679	3.94575122857247	3.89444102163459	3.06215494750924	3.9103080187113	3.86668972379967	3.99957788721848	3.93167202546513
1	201400507	201400507	3.91492385393401	3.97080899216936	3.93289715448457	3.95883867054895	3.83346424150386	3.91455912909815	4.17798421135695	3.83787131847479	4.01189026355635	3.88846296999153	3.94782809013878	3.90598473857583	3.90718582098858	3.92198894361996	3.89173641381245	3.94278765109608	3.95047379999292	3.92656130056911	3.97301030236209	3.92150512911923	3.89254333862453	3.95598967670947	3.92146289933167	3.90981406391052	3.96732456995782	3.91622475490769	3.93256614618475	3.94455135273094	3.9646615027421	3.94769942617264	4.01313751868322	3.91445862377966	3.96682684384271	3.86149832830018	3.95068061301839	4.10163751983983	3.90927281573735	4.83183249831508	3.98263820155205	3.90166099855679	3.94575122857247	3.89444102163459	3.06215494750924	3.9103080187113	3.86668972379967	3.99957788721848	3.93167202546513
1	201949533	201949533	3.91492385393401	3.97080899216936	3.93289715448457	3.95883867054895	3.83346424150386	3.91455912909815	4.17798421135695	3.83787131847479	4.01189026355635	3.88846296999153	3.94782809013878	3.90598473857583	3.90718582098858	3.92198894361996	3.89173641381245	3.94278765109608	3.95047379999292	3.92656130056911	3.97301030236209	3.92150512911923	3.89254333862453	3.95598967670947	3.92146289933167	3.90981406391052	3.96732456995782	3.91622475490769	3.93256614618475	3.94455135273094	3.9646615027421	3.94769942617264	4.01313751868322	3.91445862377966	3.96682684384271	3.86149832830018	3.95068061301839	4.10163751983983	3.90927281573735	4.83183249831508	3.98263820155205	3.90166099855679	3.94575122857247	3.89444102163459	3.06215494750924	3.9103080187113	3.86668972379967	3.99957788721848	3.93167202546513
1	202584523	202584523	3.91492385393401	3.97080899216936	3.93289715448457	3.95883867054895	3.83346424150386	3.91455912909815	4.17798421135695	3.83787131847479	4.01189026355635	3.88846296999153	3.94782809013878	3.90598473857583	3.90718582098858	3.92198894361996	3.89173641381245	3.94278765109608	3.95047379999292	3.92656130056911	3.97301030236209	3.92150512911923	3.89254333862453	3.95598967670947	3.92146289933167	3.90981406391052	3.96732456995782	3.91622475490769	3.93256614618475	3.94455135273094	3.9646615027421	3.94769942617264	4.01313751868322	3.91445862377966	3.96682684384271	3.86149832830018	3.95068061301839	4.10163751983983	3.90927281573735	4.83183249831508	3.98263820155205	3.90166099855679	3.94575122857247	3.89444102163459	3.06215494750924	3.9103080187113	3.86668972379967	3.99957788721848	3.93167202546513
1	203140598	203140598	3.91492385393401	3.97080899216936	3.93289715448457	3.95883867054895	3.83346424150386	3.91455912909815	4.17798421135695	3.83787131847479	4.01189026355635	3.88846296999153	3.94782809013878	3.90598473857583	3.90718582098858	3.92198894361996	3.89173641381245	3.94278765109608	3.95047379999292	3.92656130056911	3.97301030236209	3.92150512911923	3.89254333862453	3.95598967670947	3.92146289933167	3.90981406391052	3.96732456995782	3.91622475490769	3.93256614618475	3.94455135273094	3.9646615027421	3.94769942617264	4.01313751868322	3.91445862377966	3.96682684384271	3.86149832830018	3.95068061301839	4.10163751983983	3.90927281573735	4.83183249831508	3.98263820155205	3.90166099855679	3.94575122857247	3.89444102163459	3.06215494750924	3.9103080187113	3.86668972379967	3.99957788721848	3.93167202546513
1	203696988	203696988	3.91492385393401	3.97080899216936	3.93289715448457	3.95883867054895	3.83346424150386	3.91455912909815	4.17798421135695	3.83787131847479	4.01189026355635	3.88846296999153	3.94782809013878	3.90598473857583	3.90718582098858	3.92198894361996	3.89173641381245	3.94278765109608	3.95047379999292	3.92656130056911	3.97301030236209	3.92150512911923	3.89254333862453	3.95598967670947	3.92146289933167	3.90981406391052	3.96732456995782	3.91622475490769	3.93256614618475	3.94455135273094	3.9646615027421	3.94769942617264	4.01313751868322	3.91445862377966	3.96682684384271	3.86149832830018	3.95068061301839	4.10163751983983	3.90927281573735	4.83183249831508	3.98263820155205	3.90166099855679	3.94575122857247	3.89444102163459	3.06215494750924	3.9103080187113	3.86668972379967	3.99957788721848	3.93167202546513
1	204271279	204271279	3.91492385393401	3.97080899216936	3.93289715448457	3.95883867054895	3.83346424150386	3.91455912909815	4.17798421135695	3.83787131847479	4.01189026355635	3.88846296999153	3.94782809013878	3.90598473857583	3.90718582098858	3.92198894361996	3.89173641381245	3.94278765109608	3.95047379999292	3.92656130056911	3.97301030236209	3.92150512911923	3.89254333862453	3.95598967670947	3.92146289933167	3.90981406391052	3.96732456995782	3.91622475490769	3.93256614618475	3.94455135273094	3.9646615027421	3.94769942617264	4.01313751868322	3.91445862377966	3.96682684384271	3.86149832830018	3.95068061301839	4.10163751983983	3.90927281573735	4.83183249831508	3.98263820155205	3.90166099855679	3.94575122857247	3.89444102163459	3.06215494750924	3.9103080187113	3.86668972379967	3.99957788721848	3.93167202546513
1	204806017	204806017	3.91492385393401	3.97080899216936	3.93289715448457	3.95883867054895	3.83346424150386	3.91455912909815	4.17798421135695	3.83787131847479	4.01189026355635	3.88846296999153	3.94782809013878	3.90598473857583	3.90718582098858	3.92198894361996	3.89173641381245	3.94278765109608	3.95047379999292	3.92656130056911	3.97301030236209	3.92150512911923	3.89254333862453	3.95598967670947	3.92146289933167	3.90981406391052	3.96732456995782	3.91622475490769	3.93256614618475	3.94455135273094	3.9646615027421	3.94769942617264	4.01313751868322	3.91445862377966	3.96682684384271	3.86149832830018	3.95068061301839	4.10163751983983	3.90927281573735	4.83183249831508	3.98263820155205	3.90166099855679	3.94575122857247	3.89444102163459	3.06215494750924	3.9103080187113	3.86668972379967	3.99957788721848	3.93167202546513
1	205348127	205348127	3.91492385393401	3.97080899216936	3.93289715448457	3.95883867054895	3.83346424150386	3.91455912909815	4.17798421135695	3.83787131847479	4.01189026355635	3.88846296999153	3.94782809013878	3.90598473857583	3.90718582098858	3.92198894361996	3.89173641381245	3.94278765109608	3.95047379999292	3.92656130056911	3.97301030236209	3.92150512911923	3.89254333862453	3.95598967670947	3.92146289933167	3.90981406391052	3.96732456995782	3.91622475490769	3.93256614618475	3.94455135273094	3.9646615027421	3.94769942617264	4.01313751868322	3.91445862377966	3.96682684384271	3.86149832830018	3.95068061301839	4.10163751983983	3.90927281573735	4.83183249831508	3.98263820155205	3.90166099855679	3.94575122857247	3.89444102163459	3.06215494750924	3.9103080187113	3.86668972379967	3.99957788721848	3.93167202546513
1	205915792	205915792	3.91492385393401	3.97080899216936	3.93289715448457	3.95883867054895	3.83346424150386	3.91455912909815	4.17798421135695	3.83787131847479	4.01189026355635	3.88846296999153	3.94782809013878	3.90598473857583	3.90718582098858	3.92198894361996	3.89173641381245	3.94278765109608	3.95047379999292	3.92656130056911	3.97301030236209	3.92150512911923	3.89254333862453	3.95598967670947	3.92146289933167	3.90981406391052	3.96732456995782	3.91622475490769	3.93256614618475	3.94455135273094	3.9646615027421	3.94769942617264	4.01313751868322	3.91445862377966	3.96682684384271	3.86149832830018	3.95068061301839	4.10163751983983	3.90927281573735	4.83183249831508	3.98263820155205	3.90166099855679	3.94575122857247	3.89444102163459	3.06215494750924	3.9103080187113	3.86668972379967	3.99957788721848	3.93167202546513
1	206941459	206941459	3.91492385393401	3.97080899216936	3.93289715448457	3.95883867054895	3.83346424150386	3.91455912909815	4.17798421135695	3.83787131847479	4.01189026355635	3.88846296999153	3.94782809013878	3.90598473857583	3.90718582098858	3.92198894361996	3.89173641381245	3.94278765109608	3.95047379999292	3.92656130056911	3.97301030236209	3.92150512911923	3.89254333862453	3.95598967670947	3.92146289933167	3.90981406391052	3.96732456995782	3.91622475490769	3.93256614618475	3.94455135273094	3.9646615027421	3.94769942617264	4.01313751868322	3.91445862377966	3.96682684384271	3.86149832830018	3.95068061301839	4.10163751983983	3.90927281573735	4.83183249831508	3.98263820155205	3.90166099855679	3.94575122857247	3.89444102163459	3.06215494750924	3.9103080187113	3.86668972379967	3.99957788721848	3.93167202546513
1	207480087	207480087	3.91492385393401	3.97080899216936	3.93289715448457	3.95883867054895	3.83346424150386	3.91455912909815	4.17798421135695	3.83787131847479	4.01189026355635	3.88846296999153	3.94782809013878	3.90598473857583	3.90718582098858	3.92198894361996	3.89173641381245	3.94278765109608	3.95047379999292	3.92656130056911	3.97301030236209	3.92150512911923	3.89254333862453	3.95598967670947	3.92146289933167	3.90981406391052	3.96732456995782	3.91622475490769	3.93256614618475	3.94455135273094	3.9646615027421	3.94769942617264	4.01313751868322	3.91445862377966	3.96682684384271	3.86149832830018	3.95068061301839	4.10163751983983	3.90927281573735	4.83183249831508	3.98263820155205	3.90166099855679	3.94575122857247	3.89444102163459	3.06215494750924	3.9103080187113	3.86668972379967	3.99957788721848	3.93167202546513
1	208090090	208090090	3.91492385393401	3.97080899216936	3.93289715448457	3.95883867054895	3.83346424150386	3.91455912909815	4.17798421135695	3.83787131847479	4.01189026355635	3.88846296999153	3.94782809013878	3.90598473857583	3.90718582098858	3.92198894361996	3.89173641381245	3.94278765109608	3.95047379999292	3.92656130056911	3.97301030236209	3.92150512911923	3.89254333862453	3.95598967670947	3.92146289933167	3.90981406391052	3.96732456995782	3.91622475490769	3.93256614618475	3.94455135273094	3.9646615027421	3.94769942617264	4.01313751868322	3.91445862377966	3.96682684384271	3.86149832830018	3.95068061301839	4.10163751983983	3.90927281573735	4.83183249831508	3.98263820155205	3.90166099855679	3.94575122857247	3.89444102163459	3.06215494750924	3.9103080187113	3.86668972379967	3.99957788721848	3.93167202546513
1	208603812	208603812	3.91492385393401	3.97080899216936	3.93289715448457	3.95883867054895	3.83346424150386	3.91455912909815	4.17798421135695	3.83787131847479	4.01189026355635	3.88846296999153	3.94782809013878	3.90598473857583	3.90718582098858	3.92198894361996	3.89173641381245	3.94278765109608	3.95047379999292	3.92656130056911	3.97301030236209	3.92150512911923	3.89254333862453	3.95598967670947	3.92146289933167	3.90981406391052	3.96732456995782	3.91622475490769	3.93256614618475	3.94455135273094	3.9646615027421	3.94769942617264	4.01313751868322	3.91445862377966	3.96682684384271	3.86149832830018	3.95068061301839	4.10163751983983	3.90927281573735	4.83183249831508	3.98263820155205	3.90166099855679	3.94575122857247	3.89444102163459	3.06215494750924	3.9103080187113	3.86668972379967	3.99957788721848	3.93167202546513
1	209136854	209136854	3.91492385393401	3.97080899216936	3.93289715448457	3.95883867054895	3.83346424150386	3.91455912909815	5.12330266782411	3.83787131847479	4.01189026355635	3.88846296999153	3.94782809013878	3.90598473857583	3.90718582098858	3.92198894361996	3.89173641381245	3.94278765109608	3.95047379999292	3.92656130056911	3.97301030236209	3.92150512911923	3.89254333862453	3.95598967670947	3.92146289933167	3.90981406391052	3.96732456995782	3.91622475490769	3.93256614618475	3.94455135273094	3.9646615027421	3.94769942617264	4.01313751868322	3.91445862377966	3.96682684384271	3.86149832830018	3.95068061301839	4.10163751983983	3.90927281573735	4.83183249831508	3.98263820155205	3.90166099855679	3.94575122857247	3.89444102163459	3.06215494750924	3.9103080187113	3.86668972379967	3.99957788721848	3.93167202546513
1	209675409	209675409	3.91492385393401	3.97080899216936	3.93289715448457	3.95883867054895	3.83346424150386	3.91455912909815	5.12330266782411	3.83787131847479	4.01189026355635	3.88846296999153	3.94782809013878	3.90598473857583	3.90718582098858	3.92198894361996	3.89173641381245	3.94278765109608	3.95047379999292	3.92656130056911	3.97301030236209	3.92150512911923	3.89254333862453	3.95598967670947	3.92146289933167	3.90981406391052	3.96732456995782	3.91622475490769	3.93256614618475	3.94455135273094	3.9646615027421	3.94769942617264	4.01313751868322	3.91445862377966	3.96682684384271	3.86149832830018	3.95068061301839	4.10163751983983	3.90927281573735	4.83183249831508	3.98263820155205	3.90166099855679	3.94575122857247	3.89444102163459	3.06215494750924	3.9103080187113	3.86668972379967	3.99957788721848	3.93167202546513
1	210209516	210209516	3.91492385393401	3.97080899216936	3.93289715448457	3.95883867054895	3.83346424150386	3.91455912909815	5.12330266782411	3.83787131847479	4.01189026355635	3.88846296999153	3.94782809013878	3.90598473857583	3.90718582098858	3.92198894361996	3.89173641381245	3.94278765109608	3.95047379999292	3.92656130056911	3.97301030236209	3.92150512911923	3.89254333862453	3.95598967670947	3.92146289933167	3.90981406391052	3.96732456995782	3.91622475490769	3.93256614618475	3.94455135273094	3.9646615027421	3.94769942617264	4.01313751868322	3.91445862377966	3.96682684384271	3.86149832830018	3.95068061301839	4.10163751983983	3.90927281573735	4.83183249831508	3.98263820155205	3.90166099855679	3.94575122857247	3.89444102163459	3.06215494750924	3.9103080187113	3.86668972379967	3.99957788721848	3.93167202546513
1	210753871	210753871	3.91492385393401	3.97080899216936	3.93289715448457	3.95883867054895	3.83346424150386	3.91455912909815	5.12330266782411	3.83787131847479	4.01189026355635	3.88846296999153	3.94782809013878	3.90598473857583	3.90718582098858	3.92198894361996	3.89173641381245	3.94278765109608	3.95047379999292	3.92656130056911	3.97301030236209	3.92150512911923	3.89254333862453	3.95598967670947	3.92146289933167	3.90981406391052	3.96732456995782	3.91622475490769	3.93256614618475	3.94455135273094	3.9646615027421	3.94769942617264	4.01313751868322	3.91445862377966	3.96682684384271	3.86149832830018	3.95068061301839	4.10163751983983	3.90927281573735	4.83183249831508	3.98263820155205	3.90166099855679	3.94575122857247	3.89444102163459	3.06215494750924	3.9103080187113	3.86668972379967	3.99957788721848	3.93167202546513
1	211323557	211323557	3.91492385393401	3.97080899216936	3.93289715448457	3.95883867054895	3.83346424150386	3.91455912909815	5.12330266782411	3.83787131847479	4.01189026355635	3.88846296999153	3.94782809013878	3.90598473857583	3.90718582098858	3.92198894361996	3.89173641381245	3.94278765109608	3.95047379999292	3.92656130056911	3.97301030236209	3.92150512911923	3.89254333862453	3.95598967670947	3.92146289933167	3.90981406391052	3.96732456995782	3.91622475490769	3.93256614618475	3.94455135273094	3.9646615027421	3.94769942617264	4.01313751868322	3.91445862377966	3.96682684384271	3.86149832830018	3.95068061301839	4.10163751983983	3.90927281573735	4.83183249831508	3.98263820155205	3.90166099855679	3.94575122857247	3.89444102163459	3.06215494750924	3.9103080187113	3.86668972379967	3.99957788721848	3.93167202546513
1	211903097	211903097	3.91492385393401	3.97080899216936	3.93289715448457	3.95883867054895	3.83346424150386	3.91455912909815	5.12330266782411	3.83787131847479	4.01189026355635	3.88846296999153	3.94782809013878	3.90598473857583	3.90718582098858	3.92198894361996	3.89173641381245	3.94278765109608	3.95047379999292	3.92656130056911	3.97301030236209	3.92150512911923	3.89254333862453	3.95598967670947	3.92146289933167	3.90981406391052	3.96732456995782	3.91622475490769	3.93256614618475	3.94455135273094	3.9646615027421	3.94769942617264	4.01313751868322	3.91445862377966	3.96682684384271	3.86149832830018	3.95068061301839	4.10163751983983	3.90927281573735	4.83183249831508	3.98263820155205	3.90166099855679	3.94575122857247	3.89444102163459	3.06215494750924	3.9103080187113	3.86668972379967	3.99957788721848	3.93167202546513
1	212462719	212462719	3.91492385393401	3.97080899216936	3.93289715448457	3.95883867054895	3.83346424150386	3.91455912909815	5.12330266782411	3.83787131847479	4.01189026355635	3.88846296999153	3.94782809013878	3.90598473857583	3.90718582098858	3.92198894361996	3.89173641381245	3.94278765109608	3.95047379999292	3.92656130056911	3.97301030236209	3.92150512911923	3.89254333862453	3.95598967670947	3.92146289933167	3.90981406391052	3.96732456995782	3.91622475490769	3.93256614618475	3.94455135273094	3.9646615027421	3.94769942617264	4.01313751868322	3.91445862377966	3.96682684384271	3.86149832830018	3.95068061301839	4.10163751983983	3.90927281573735	4.83183249831508	3.98263820155205	3.90166099855679	3.94575122857247	3.89444102163459	3.06215494750924	3.9103080187113	3.86668972379967	3.99957788721848	3.93167202546513
1	213030587	213030587	3.91492385393401	3.97080899216936	3.93289715448457	3.95883867054895	3.83346424150386	3.91455912909815	3.7494373670772	3.83787131847479	4.01189026355635	3.88846296999153	3.94782809013878	3.90598473857583	3.90718582098858	3.92198894361996	3.89173641381245	3.94278765109608	3.95047379999292	3.92656130056911	3.97301030236209	3.92150512911923	3.89254333862453	3.95598967670947	3.92146289933167	3.90981406391052	3.96732456995782	3.91622475490769	3.93256614618475	3.94455135273094	3.9646615027421	3.94769942617264	4.01313751868322	3.91445862377966	3.96682684384271	3.86149832830018	3.95068061301839	4.10163751983983	3.90927281573735	4.83183249831508	3.98263820155205	3.90166099855679	3.94575122857247	3.89444102163459	3.06215494750924	3.9103080187113	3.86668972379967	3.99957788721848	3.93167202546513
1	213593663	213593663	3.91492385393401	3.97080899216936	3.93289715448457	3.95883867054895	3.83346424150386	3.91455912909815	3.7494373670772	3.83787131847479	4.01189026355635	3.88846296999153	3.94782809013878	3.90598473857583	3.90718582098858	3.92198894361996	3.89173641381245	3.94278765109608	3.95047379999292	3.92656130056911	3.97301030236209	3.92150512911923	3.89254333862453	3.95598967670947	3.92146289933167	3.90981406391052	3.96732456995782	3.91622475490769	3.93256614618475	3.94455135273094	3.9646615027421	3.94769942617264	4.01313751868322	3.91445862377966	3.96682684384271	3.86149832830018	3.95068061301839	4.10163751983983	3.90927281573735	4.83183249831508	3.98263820155205	3.90166099855679	3.94575122857247	3.89444102163459	3.06215494750924	3.9103080187113	3.86668972379967	3.99957788721848	3.93167202546513
1	214127585	214127585	3.91492385393401	3.97080899216936	3.93289715448457	3.95883867054895	3.83346424150386	3.91455912909815	3.7494373670772	3.83787131847479	4.01189026355635	3.88846296999153	3.94782809013878	3.90598473857583	3.90718582098858	3.92198894361996	3.89173641381245	3.94278765109608	3.95047379999292	3.92656130056911	3.97301030236209	3.92150512911923	3.89254333862453	3.95598967670947	3.92146289933167	3.90981406391052	3.96732456995782	3.91622475490769	3.93256614618475	3.94455135273094	3.9646615027421	3.94769942617264	4.01313751868322	3.91445862377966	3.96682684384271	3.86149832830018	3.95068061301839	4.10163751983983	3.90927281573735	4.83183249831508	3.98263820155205	3.90166099855679	3.94575122857247	3.89444102163459	3.06215494750924	3.9103080187113	3.86668972379967	3.99957788721848	3.93167202546513
1	214652073	214652073	3.91492385393401	3.97080899216936	3.93289715448457	3.95883867054895	3.83346424150386	3.91455912909815	3.7494373670772	3.83787131847479	4.01189026355635	3.88846296999153	3.94782809013878	3.90598473857583	3.90718582098858	3.92198894361996	3.89173641381245	3.94278765109608	3.95047379999292	3.92656130056911	3.97301030236209	3.92150512911923	3.89254333862453	3.95598967670947	3.92146289933167	3.90981406391052	3.96732456995782	3.91622475490769	3.93256614618475	3.94455135273094	3.9646615027421	3.94769942617264	4.01313751868322	3.91445862377966	3.96682684384271	3.86149832830018	3.95068061301839	4.10163751983983	3.90927281573735	4.83183249831508	3.98263820155205	3.90166099855679	3.94575122857247	3.89444102163459	3.06215494750924	3.9103080187113	3.86668972379967	3.99957788721848	3.93167202546513
1	215199454	215199454	3.91492385393401	3.97080899216936	3.93289715448457	3.95883867054895	3.83346424150386	3.91455912909815	3.7494373670772	3.83787131847479	4.01189026355635	3.88846296999153	3.94782809013878	3.90598473857583	3.90718582098858	3.92198894361996	3.89173641381245	3.94278765109608	3.95047379999292	3.92656130056911	3.97301030236209	3.92150512911923	3.89254333862453	3.95598967670947	3.92146289933167	3.90981406391052	3.96732456995782	3.91622475490769	3.93256614618475	3.94455135273094	3.9646615027421	3.94769942617264	4.01313751868322	3.91445862377966	3.96682684384271	3.86149832830018	3.95068061301839	4.10163751983983	3.90927281573735	4.83183249831508	3.98263820155205	3.90166099855679	3.94575122857247	3.89444102163459	3.06215494750924	3.9103080187113	3.86668972379967	3.99957788721848	3.93167202546513
1	215740043	215740043	3.91492385393401	3.97080899216936	3.93289715448457	3.95883867054895	3.83346424150386	3.91455912909815	3.7494373670772	3.83787131847479	4.01189026355635	3.88846296999153	3.94782809013878	3.90598473857583	3.90718582098858	3.92198894361996	3.89173641381245	3.94278765109608	3.95047379999292	3.92656130056911	3.97301030236209	3.92150512911923	3.89254333862453	3.95598967670947	3.92146289933167	3.90981406391052	3.96732456995782	3.91622475490769	3.93256614618475	3.94455135273094	3.9646615027421	3.94769942617264	4.01313751868322	3.91445862377966	3.96682684384271	3.86149832830018	3.95068061301839	4.10163751983983	3.90927281573735	4.83183249831508	3.98263820155205	3.90166099855679	3.94575122857247	3.89444102163459	3.06215494750924	3.9103080187113	3.86668972379967	3.99957788721848	3.93167202546513
1	216273765	216273765	3.91492385393401	3.97080899216936	3.93289715448457	3.95883867054895	3.83346424150386	3.91455912909815	3.7494373670772	3.83787131847479	4.01189026355635	3.88846296999153	3.94782809013878	3.90598473857583	3.90718582098858	3.92198894361996	3.89173641381245	3.94278765109608	3.95047379999292	3.92656130056911	3.97301030236209	3.92150512911923	3.89254333862453	3.95598967670947	3.92146289933167	3.90981406391052	3.96732456995782	3.91622475490769	3.93256614618475	3.94455135273094	3.9646615027421	3.94769942617264	4.01313751868322	3.91445862377966	3.96682684384271	3.86149832830018	3.95068061301839	4.10163751983983	3.90927281573735	4.83183249831508	3.98263820155205	3.90166099855679	3.94575122857247	3.89444102163459	3.06215494750924	3.9103080187113	3.86668972379967	3.99957788721848	3.93167202546513
1	216801060	216801060	3.91492385393401	3.97080899216936	3.93289715448457	3.95883867054895	3.83346424150386	3.91455912909815	3.7494373670772	3.83787131847479	4.01189026355635	3.88846296999153	3.94782809013878	3.90598473857583	3.90718582098858	3.92198894361996	3.89173641381245	3.94278765109608	3.95047379999292	3.92656130056911	3.97301030236209	3.92150512911923	3.89254333862453	3.95598967670947	3.92146289933167	3.90981406391052	3.96732456995782	3.91622475490769	3.93256614618475	3.94455135273094	3.9646615027421	3.94769942617264	4.01313751868322	3.91445862377966	3.96682684384271	3.86149832830018	3.95068061301839	4.10163751983983	3.90927281573735	4.83183249831508	3.98263820155205	3.90166099855679	3.94575122857247	3.89444102163459	3.06215494750924	3.9103080187113	3.86668972379967	3.99957788721848	3.93167202546513
1	217315246	217315246	3.91492385393401	3.97080899216936	3.93289715448457	3.95883867054895	3.83346424150386	3.91455912909815	3.7494373670772	3.83787131847479	4.01189026355635	3.88846296999153	3.94782809013878	3.90598473857583	3.90718582098858	3.92198894361996	3.89173641381245	3.94278765109608	3.95047379999292	3.92656130056911	3.97301030236209	3.92150512911923	3.89254333862453	3.95598967670947	3.92146289933167	3.90981406391052	3.96732456995782	3.91622475490769	3.93256614618475	3.94455135273094	3.9646615027421	3.94769942617264	4.01313751868322	3.91445862377966	3.96682684384271	3.86149832830018	3.95068061301839	4.10163751983983	3.90927281573735	4.83183249831508	3.98263820155205	3.90166099855679	3.94575122857247	3.89444102163459	3.06215494750924	3.9103080187113	3.86668972379967	3.99957788721848	3.93167202546513
1	217851577	217851577	3.91492385393401	3.97080899216936	3.93289715448457	3.95883867054895	3.83346424150386	3.91455912909815	3.7494373670772	3.83787131847479	4.01189026355635	3.88846296999153	3.94782809013878	3.90598473857583	3.90718582098858	3.92198894361996	3.89173641381245	3.94278765109608	3.95047379999292	3.92656130056911	3.97301030236209	3.92150512911923	3.89254333862453	3.95598967670947	3.92146289933167	3.90981406391052	3.96732456995782	3.91622475490769	3.93256614618475	3.94455135273094	3.9646615027421	3.94769942617264	4.01313751868322	3.91445862377966	3.96682684384271	3.86149832830018	3.95068061301839	4.10163751983983	3.90927281573735	4.83183249831508	3.98263820155205	3.90166099855679	3.94575122857247	3.89444102163459	3.06215494750924	3.9103080187113	3.86668972379967	3.99957788721848	3.93167202546513
1	218390083	218390083	3.91492385393401	3.97080899216936	3.93289715448457	3.95883867054895	3.83346424150386	3.91455912909815	3.7494373670772	3.83787131847479	4.01189026355635	3.88846296999153	3.94782809013878	3.90598473857583	3.90718582098858	3.92198894361996	3.89173641381245	3.94278765109608	3.95047379999292	3.92656130056911	3.97301030236209	3.92150512911923	3.89254333862453	3.95598967670947	3.92146289933167	3.90981406391052	3.96732456995782	3.91622475490769	3.93256614618475	3.94455135273094	3.9646615027421	3.94769942617264	4.01313751868322	3.91445862377966	3.96682684384271	3.86149832830018	3.95068061301839	4.10163751983983	3.90927281573735	4.83183249831508	3.98263820155205	3.90166099855679	3.94575122857247	3.89444102163459	3.06215494750924	3.9103080187113	3.86668972379967	3.99957788721848	3.93167202546513
1	218933669	218933669	3.91492385393401	3.97080899216936	3.93289715448457	3.95883867054895	3.83346424150386	3.91455912909815	3.7494373670772	3.83787131847479	4.01189026355635	3.88846296999153	3.94782809013878	3.90598473857583	3.90718582098858	3.92198894361996	3.89173641381245	3.94278765109608	3.95047379999292	3.92656130056911	3.97301030236209	3.92150512911923	3.89254333862453	3.95598967670947	3.92146289933167	3.90981406391052	3.96732456995782	3.91622475490769	3.93256614618475	3.94455135273094	3.9646615027421	3.94769942617264	4.01313751868322	3.91445862377966	3.96682684384271	3.86149832830018	3.95068061301839	4.10163751983983	3.90927281573735	4.83183249831508	3.98263820155205	3.90166099855679	3.94575122857247	3.89444102163459	3.06215494750924	3.9103080187113	3.86668972379967	3.99957788721848	3.93167202546513
1	219457932	219457932	3.91492385393401	3.97080899216936	3.93289715448457	3.95883867054895	3.83346424150386	3.91455912909815	3.7494373670772	3.83787131847479	4.01189026355635	3.88846296999153	3.94782809013878	3.90598473857583	3.90718582098858	3.92198894361996	3.89173641381245	3.94278765109608	3.95047379999292	3.92656130056911	3.97301030236209	3.92150512911923	3.89254333862453	3.95598967670947	3.92146289933167	3.90981406391052	3.96732456995782	3.91622475490769	3.93256614618475	3.94455135273094	3.9646615027421	3.94769942617264	4.01313751868322	3.91445862377966	3.96682684384271	3.86149832830018	3.95068061301839	4.10163751983983	3.90927281573735	4.83183249831508	3.98263820155205	3.90166099855679	3.94575122857247	3.89444102163459	3.06215494750924	3.9103080187113	3.86668972379967	3.99957788721848	3.93167202546513
1	220007585	220007585	3.91492385393401	3.97080899216936	3.93289715448457	3.95883867054895	3.83346424150386	3.91455912909815	3.7494373670772	3.83787131847479	4.01189026355635	3.88846296999153	3.94782809013878	3.90598473857583	3.90718582098858	3.92198894361996	3.89173641381245	3.94278765109608	3.95047379999292	3.92656130056911	3.97301030236209	3.92150512911923	3.89254333862453	3.95598967670947	3.92146289933167	3.90981406391052	3.96732456995782	3.91622475490769	3.93256614618475	3.94455135273094	3.9646615027421	3.94769942617264	4.01313751868322	3.91445862377966	3.96682684384271	3.86149832830018	3.95068061301839	4.10163751983983	3.90927281573735	4.83183249831508	3.98263820155205	3.90166099855679	3.94575122857247	3.89444102163459	3.06215494750924	3.9103080187113	3.86668972379967	3.99957788721848	3.93167202546513
1	220582350	220582350	3.91492385393401	3.97080899216936	3.93289715448457	3.95883867054895	3.83346424150386	3.91455912909815	3.7494373670772	3.83787131847479	4.01189026355635	3.88846296999153	3.94782809013878	3.90598473857583	3.90718582098858	3.92198894361996	3.89173641381245	3.94278765109608	3.95047379999292	3.92656130056911	3.97301030236209	3.92150512911923	3.89254333862453	3.95598967670947	3.92146289933167	3.90981406391052	3.96732456995782	3.91622475490769	3.93256614618475	3.94455135273094	3.9646615027421	3.94769942617264	4.01313751868322	3.91445862377966	3.96682684384271	3.86149832830018	3.95068061301839	4.10163751983983	3.90927281573735	4.83183249831508	3.98263820155205	3.90166099855679	3.94575122857247	3.89444102163459	3.06215494750924	3.9103080187113	3.86668972379967	3.99957788721848	3.93167202546513
1	221125133	221125133	3.91492385393401	3.97080899216936	3.93289715448457	3.95883867054895	3.83346424150386	3.91455912909815	3.7494373670772	3.83787131847479	4.01189026355635	3.88846296999153	3.94782809013878	3.90598473857583	3.90718582098858	3.92198894361996	3.89173641381245	3.94278765109608	3.95047379999292	3.92656130056911	3.97301030236209	3.92150512911923	3.89254333862453	3.95598967670947	3.92146289933167	3.90981406391052	3.96732456995782	3.91622475490769	3.93256614618475	3.94455135273094	3.9646615027421	3.94769942617264	4.01313751868322	3.91445862377966	3.96682684384271	3.86149832830018	3.95068061301839	4.10163751983983	3.90927281573735	4.83183249831508	3.98263820155205	3.90166099855679	3.94575122857247	3.89444102163459	3.06215494750924	3.9103080187113	3.86668972379967	3.99957788721848	3.93167202546513
1	221665670	221665670	3.91492385393401	3.97080899216936	3.93289715448457	3.95883867054895	3.83346424150386	3.91455912909815	3.7494373670772	3.83787131847479	4.01189026355635	3.88846296999153	3.94782809013878	3.90598473857583	3.90718582098858	3.92198894361996	3.89173641381245	3.94278765109608	3.95047379999292	3.92656130056911	3.97301030236209	3.92150512911923	3.89254333862453	3.95598967670947	3.92146289933167	3.90981406391052	3.96732456995782	3.91622475490769	3.93256614618475	3.94455135273094	3.9646615027421	3.94769942617264	4.01313751868322	3.91445862377966	3.96682684384271	3.86149832830018	3.95068061301839	4.10163751983983	3.90927281573735	4.83183249831508	3.98263820155205	3.90166099855679	3.94575122857247	3.89444102163459	3.06215494750924	3.9103080187113	3.86668972379967	3.99957788721848	3.93167202546513
1	222196518	222196518	3.91492385393401	3.97080899216936	3.93289715448457	3.95883867054895	3.83346424150386	3.91455912909815	3.7494373670772	3.83787131847479	4.01189026355635	3.88846296999153	3.94782809013878	3.90598473857583	3.90718582098858	3.92198894361996	3.89173641381245	3.94278765109608	3.95047379999292	3.92656130056911	3.97301030236209	3.92150512911923	3.89254333862453	3.95598967670947	3.92146289933167	3.90981406391052	3.96732456995782	3.91622475490769	3.93256614618475	3.94455135273094	3.9646615027421	3.94769942617264	4.01313751868322	3.91445862377966	3.96682684384271	3.86149832830018	3.95068061301839	4.10163751983983	3.90927281573735	4.83183249831508	3.98263820155205	3.90166099855679	3.94575122857247	3.89444102163459	3.06215494750924	3.9103080187113	3.86668972379967	3.99957788721848	3.93167202546513
1	222780181	222780181	3.91492385393401	3.97080899216936	3.93289715448457	3.95883867054895	3.83346424150386	3.91455912909815	3.7494373670772	3.83787131847479	4.01189026355635	3.88846296999153	3.94782809013878	3.90598473857583	3.90718582098858	3.92198894361996	3.89173641381245	3.94278765109608	3.95047379999292	3.92656130056911	3.97301030236209	3.92150512911923	3.89254333862453	3.95598967670947	3.92146289933167	3.90981406391052	3.96732456995782	3.91622475490769	3.93256614618475	3.94455135273094	3.9646615027421	3.94769942617264	4.01313751868322	3.91445862377966	3.96682684384271	3.86149832830018	3.95068061301839	4.10163751983983	3.90927281573735	4.83183249831508	3.98263820155205	3.90166099855679	3.94575122857247	3.89444102163459	3.06215494750924	3.9103080187113	3.86668972379967	3.99957788721848	3.93167202546513
1	223333671	223333671	3.91492385393401	3.97080899216936	3.93289715448457	3.95883867054895	3.83346424150386	3.91455912909815	3.7494373670772	3.83787131847479	4.01189026355635	3.88846296999153	3.94782809013878	3.90598473857583	3.90718582098858	3.92198894361996	3.89173641381245	3.94278765109608	3.95047379999292	3.92656130056911	3.97301030236209	3.92150512911923	3.89254333862453	3.95598967670947	3.92146289933167	3.90981406391052	3.96732456995782	3.91622475490769	3.93256614618475	3.94455135273094	3.9646615027421	3.94769942617264	4.01313751868322	3.91445862377966	3.96682684384271	3.86149832830018	3.95068061301839	4.10163751983983	3.90927281573735	4.83183249831508	3.98263820155205	3.90166099855679	3.94575122857247	3.89444102163459	3.06215494750924	3.9103080187113	3.86668972379967	3.99957788721848	3.93167202546513
1	223962622	223962622	3.91492385393401	3.97080899216936	3.93289715448457	3.95883867054895	3.83346424150386	3.91455912909815	3.7494373670772	3.83787131847479	4.01189026355635	3.88846296999153	3.94782809013878	3.90598473857583	3.90718582098858	3.92198894361996	3.89173641381245	3.94278765109608	3.95047379999292	3.92656130056911	3.97301030236209	3.92150512911923	3.89254333862453	3.95598967670947	3.92146289933167	3.90981406391052	3.96732456995782	3.91622475490769	3.93256614618475	3.94455135273094	3.9646615027421	3.94769942617264	4.01313751868322	3.91445862377966	3.96682684384271	3.86149832830018	3.95068061301839	4.10163751983983	3.90927281573735	4.83183249831508	3.98263820155205	3.90166099855679	3.94575122857247	3.89444102163459	3.06215494750924	3.9103080187113	3.86668972379967	3.99957788721848	3.93167202546513
1	224669215	224669215	3.91492385393401	3.97080899216936	3.93289715448457	3.95883867054895	3.83346424150386	3.91455912909815	3.7494373670772	3.83787131847479	4.01189026355635	3.88846296999153	3.94782809013878	3.90598473857583	3.90718582098858	3.92198894361996	3.89173641381245	3.94278765109608	3.95047379999292	3.92656130056911	3.97301030236209	3.92150512911923	3.89254333862453	3.95598967670947	3.92146289933167	3.90981406391052	3.96732456995782	3.91622475490769	3.93256614618475	3.94455135273094	3.9646615027421	3.94769942617264	4.01313751868322	3.91445862377966	3.96682684384271	3.86149832830018	3.95068061301839	4.10163751983983	3.90927281573735	4.83183249831508	3.98263820155205	3.90166099855679	3.94575122857247	3.89444102163459	3.06215494750924	3.9103080187113	3.86668972379967	3.99957788721848	3.93167202546513
1	225218729	225218729	3.91492385393401	3.97080899216936	3.93289715448457	3.95883867054895	3.83346424150386	3.91455912909815	3.7494373670772	3.83787131847479	4.01189026355635	3.88846296999153	3.94782809013878	3.90598473857583	3.90718582098858	3.92198894361996	3.89173641381245	3.94278765109608	3.95047379999292	3.92656130056911	3.97301030236209	3.92150512911923	3.89254333862453	3.95598967670947	3.92146289933167	3.90981406391052	3.96732456995782	3.91622475490769	3.93256614618475	3.94455135273094	3.9646615027421	3.94769942617264	4.01313751868322	3.91445862377966	3.96682684384271	3.86149832830018	3.95068061301839	4.10163751983983	3.90927281573735	4.83183249831508	3.98263820155205	3.90166099855679	3.94575122857247	3.89444102163459	3.06215494750924	3.9103080187113	3.86668972379967	3.99957788721848	3.93167202546513
1	225798513	225798513	3.91492385393401	3.97080899216936	3.93289715448457	3.95883867054895	3.83346424150386	3.91455912909815	3.7494373670772	3.83787131847479	4.01189026355635	3.88846296999153	3.94782809013878	3.90598473857583	3.90718582098858	3.92198894361996	3.89173641381245	3.94278765109608	3.95047379999292	3.92656130056911	3.97301030236209	3.92150512911923	3.89254333862453	3.95598967670947	3.92146289933167	3.90981406391052	3.96732456995782	3.91622475490769	3.18457312525341	3.94455135273094	3.9646615027421	3.94769942617264	4.01313751868322	3.91445862377966	3.96682684384271	3.86149832830018	3.95068061301839	4.10163751983983	3.90927281573735	4.83183249831508	3.98263820155205	3.90166099855679	3.94575122857247	3.89444102163459	3.06215494750924	3.9103080187113	3.86668972379967	3.99957788721848	3.93167202546513
1	226389464	226389464	3.91492385393401	3.97080899216936	3.93289715448457	3.95883867054895	3.83346424150386	3.91455912909815	3.7494373670772	3.83787131847479	4.01189026355635	3.88846296999153	3.94782809013878	3.90598473857583	3.90718582098858	3.92198894361996	3.89173641381245	3.94278765109608	3.95047379999292	3.92656130056911	3.97301030236209	3.92150512911923	3.89254333862453	3.95598967670947	3.92146289933167	3.90981406391052	3.96732456995782	3.91622475490769	3.18457312525341	3.94455135273094	3.9646615027421	3.94769942617264	4.01313751868322	3.91445862377966	3.96682684384271	3.86149832830018	3.95068061301839	4.10163751983983	3.90927281573735	4.83183249831508	3.98263820155205	3.90166099855679	3.94575122857247	3.89444102163459	3.06215494750924	3.9103080187113	3.86668972379967	3.99957788721848	3.93167202546513
1	226936983	226936983	3.91492385393401	3.97080899216936	3.93289715448457	3.95883867054895	3.83346424150386	3.91455912909815	3.7494373670772	3.83787131847479	4.01189026355635	3.88846296999153	3.94782809013878	3.90598473857583	3.90718582098858	3.92198894361996	3.89173641381245	3.94278765109608	3.95047379999292	3.92656130056911	3.97301030236209	3.92150512911923	3.89254333862453	3.95598967670947	3.92146289933167	3.90981406391052	3.96732456995782	3.91622475490769	3.18457312525341	3.94455135273094	3.9646615027421	3.94769942617264	4.01313751868322	3.91445862377966	3.96682684384271	3.86149832830018	3.95068061301839	4.10163751983983	3.90927281573735	4.83183249831508	3.98263820155205	3.90166099855679	3.94575122857247	3.89444102163459	3.06215494750924	3.9103080187113	3.86668972379967	3.99957788721848	3.93167202546513
1	227492636	227492636	3.91492385393401	3.97080899216936	3.93289715448457	3.95883867054895	3.83346424150386	3.91455912909815	3.7494373670772	3.83787131847479	4.01189026355635	3.88846296999153	3.94782809013878	3.90598473857583	3.90718582098858	3.92198894361996	3.89173641381245	3.94278765109608	3.95047379999292	3.92656130056911	3.97301030236209	3.92150512911923	3.89254333862453	3.95598967670947	3.92146289933167	3.90981406391052	3.96732456995782	3.91622475490769	3.18457312525341	3.94455135273094	3.9646615027421	3.94769942617264	4.01313751868322	3.91445862377966	3.96682684384271	3.86149832830018	3.95068061301839	4.10163751983983	3.90927281573735	4.83183249831508	3.98263820155205	3.90166099855679	3.94575122857247	3.89444102163459	3.06215494750924	3.9103080187113	3.86668972379967	3.99957788721848	3.93167202546513
1	228074772	228074772	3.91492385393401	3.97080899216936	3.93289715448457	3.95883867054895	3.83346424150386	3.91455912909815	3.7494373670772	3.83787131847479	4.01189026355635	3.88846296999153	3.94782809013878	3.90598473857583	3.90718582098858	3.92198894361996	3.89173641381245	3.94278765109608	3.95047379999292	3.92656130056911	3.97301030236209	3.92150512911923	3.89254333862453	3.95598967670947	3.92146289933167	3.90981406391052	3.96732456995782	3.91622475490769	3.18457312525341	3.94455135273094	3.9646615027421	3.94769942617264	4.01313751868322	3.91445862377966	3.96682684384271	3.86149832830018	3.95068061301839	4.10163751983983	3.90927281573735	4.83183249831508	3.98263820155205	3.90166099855679	3.94575122857247	3.89444102163459	3.06215494750924	3.9103080187113	3.86668972379967	3.99957788721848	3.93167202546513
1	228616664	228616664	3.91492385393401	3.97080899216936	3.93289715448457	3.95883867054895	3.83346424150386	3.91455912909815	3.7494373670772	3.83787131847479	4.01189026355635	3.88846296999153	3.94782809013878	3.90598473857583	3.90718582098858	3.92198894361996	3.89173641381245	3.94278765109608	3.95047379999292	3.92656130056911	3.97301030236209	3.92150512911923	3.89254333862453	3.95598967670947	3.92146289933167	3.90981406391052	3.96732456995782	3.91622475490769	3.18457312525341	3.94455135273094	3.9646615027421	3.94769942617264	4.01313751868322	3.91445862377966	3.96682684384271	3.86149832830018	3.95068061301839	4.10163751983983	3.90927281573735	4.83183249831508	3.98263820155205	3.90166099855679	3.94575122857247	3.89444102163459	3.06215494750924	3.9103080187113	3.86668972379967	3.99957788721848	3.93167202546513
1	229205320	229205320	3.91492385393401	3.97080899216936	3.93289715448457	3.95883867054895	3.83346424150386	3.91455912909815	3.7494373670772	3.83787131847479	4.01189026355635	3.88846296999153	3.94782809013878	3.90598473857583	3.90718582098858	3.92198894361996	3.89173641381245	3.94278765109608	3.95047379999292	3.92656130056911	3.97301030236209	3.92150512911923	3.89254333862453	3.95598967670947	3.92146289933167	3.90981406391052	3.96732456995782	3.91622475490769	3.18457312525341	3.94455135273094	3.9646615027421	3.94769942617264	4.01313751868322	3.91445862377966	3.96682684384271	3.86149832830018	3.95068061301839	4.10163751983983	3.90927281573735	4.83183249831508	3.98263820155205	3.90166099855679	3.94575122857247	3.89444102163459	3.06215494750924	3.9103080187113	3.86668972379967	3.99957788721848	3.93167202546513
1	229760926	229760926	3.91492385393401	3.97080899216936	3.93289715448457	3.95883867054895	3.83346424150386	3.91455912909815	3.7494373670772	3.83787131847479	4.01189026355635	3.88846296999153	3.94782809013878	3.90598473857583	3.90718582098858	3.92198894361996	3.89173641381245	3.94278765109608	3.95047379999292	3.92656130056911	3.97301030236209	3.92150512911923	3.89254333862453	3.95598967670947	3.92146289933167	3.90981406391052	3.96732456995782	3.91622475490769	3.18457312525341	3.94455135273094	3.9646615027421	3.94769942617264	4.01313751868322	3.91445862377966	3.96682684384271	3.86149832830018	3.95068061301839	4.10163751983983	3.90927281573735	4.83183249831508	3.98263820155205	3.90166099855679	3.94575122857247	3.89444102163459	3.06215494750924	3.9103080187113	3.86668972379967	3.99957788721848	3.93167202546513
1	230291982	230291982	3.91492385393401	3.97080899216936	3.93289715448457	3.95883867054895	3.83346424150386	3.91455912909815	3.7494373670772	3.83787131847479	4.01189026355635	3.88846296999153	3.94782809013878	3.90598473857583	3.90718582098858	3.92198894361996	3.89173641381245	3.94278765109608	3.95047379999292	3.92656130056911	3.97301030236209	3.92150512911923	3.89254333862453	3.95598967670947	3.92146289933167	3.90981406391052	3.96732456995782	3.91622475490769	3.18457312525341	3.94455135273094	3.9646615027421	3.94769942617264	4.01313751868322	3.91445862377966	3.96682684384271	3.86149832830018	3.95068061301839	4.10163751983983	3.90927281573735	4.83183249831508	3.98263820155205	3.90166099855679	3.94575122857247	3.89444102163459	3.06215494750924	3.9103080187113	3.86668972379967	3.99957788721848	3.93167202546513
1	230833226	230833226	3.91492385393401	3.97080899216936	3.93289715448457	3.95883867054895	3.83346424150386	3.91455912909815	3.7494373670772	3.83787131847479	4.01189026355635	3.88846296999153	3.94782809013878	3.90598473857583	3.90718582098858	3.92198894361996	3.89173641381245	3.94278765109608	3.95047379999292	3.92656130056911	3.97301030236209	3.92150512911923	3.89254333862453	3.95598967670947	3.92146289933167	3.90981406391052	3.96732456995782	3.91622475490769	3.18457312525341	3.94455135273094	3.9646615027421	3.94769942617264	4.01313751868322	3.91445862377966	3.96682684384271	3.86149832830018	3.95068061301839	4.10163751983983	3.90927281573735	4.83183249831508	3.98263820155205	3.90166099855679	3.94575122857247	3.89444102163459	3.06215494750924	3.9103080187113	3.86668972379967	3.99957788721848	3.93167202546513
1	231371288	231371288	3.91492385393401	3.97080899216936	3.93289715448457	3.95883867054895	3.83346424150386	3.91455912909815	3.7494373670772	3.83787131847479	4.01189026355635	3.88846296999153	3.94782809013878	3.90598473857583	3.90718582098858	3.92198894361996	3.89173641381245	3.94278765109608	3.95047379999292	3.92656130056911	3.97301030236209	3.92150512911923	3.89254333862453	3.95598967670947	3.92146289933167	3.90981406391052	3.96732456995782	3.91622475490769	3.18457312525341	3.94455135273094	3.9646615027421	3.94769942617264	4.01313751868322	3.91445862377966	3.96682684384271	3.86149832830018	3.95068061301839	4.10163751983983	3.90927281573735	4.83183249831508	3.98263820155205	3.90166099855679	3.94575122857247	3.89444102163459	3.06215494750924	3.9103080187113	3.86668972379967	3.99957788721848	3.93167202546513
1	231929655	231929655	3.91492385393401	3.97080899216936	3.93289715448457	3.95883867054895	3.83346424150386	3.91455912909815	3.7494373670772	3.83787131847479	4.01189026355635	3.88846296999153	3.94782809013878	3.90598473857583	3.90718582098858	3.92198894361996	3.89173641381245	3.94278765109608	3.95047379999292	3.92656130056911	3.97301030236209	3.92150512911923	3.89254333862453	3.95598967670947	3.92146289933167	3.90981406391052	3.96732456995782	3.91622475490769	3.8359927668179	3.94455135273094	3.9646615027421	3.94769942617264	4.01313751868322	3.91445862377966	3.96682684384271	3.86149832830018	3.95068061301839	4.10163751983983	3.90927281573735	4.83183249831508	3.98263820155205	3.90166099855679	3.94575122857247	3.89444102163459	3.06215494750924	3.9103080187113	3.86668972379967	3.99957788721848	3.93167202546513
1	232482890	232482890	3.91492385393401	3.97080899216936	3.93289715448457	3.95883867054895	3.83346424150386	3.91455912909815	3.7494373670772	3.83787131847479	4.01189026355635	3.88846296999153	3.94782809013878	3.90598473857583	3.90718582098858	3.92198894361996	3.89173641381245	3.94278765109608	3.95047379999292	3.92656130056911	3.97301030236209	3.92150512911923	3.89254333862453	3.95598967670947	3.92146289933167	3.90981406391052	3.96732456995782	3.91622475490769	3.8359927668179	3.94455135273094	3.9646615027421	3.94769942617264	4.01313751868322	3.91445862377966	3.96682684384271	3.86149832830018	3.95068061301839	4.10163751983983	3.90927281573735	4.83183249831508	3.98263820155205	3.90166099855679	3.94575122857247	3.89444102163459	3.06215494750924	3.9103080187113	3.86668972379967	3.99957788721848	3.93167202546513
1	233012405	233012405	3.91492385393401	3.97080899216936	3.93289715448457	3.95883867054895	3.83346424150386	3.91455912909815	3.7494373670772	3.83787131847479	4.01189026355635	3.88846296999153	3.94782809013878	3.90598473857583	3.90718582098858	3.92198894361996	3.89173641381245	3.94278765109608	3.95047379999292	3.92656130056911	3.97301030236209	3.92150512911923	3.89254333862453	3.95598967670947	3.92146289933167	3.90981406391052	3.96732456995782	3.91622475490769	3.8359927668179	3.94455135273094	3.9646615027421	3.94769942617264	4.01313751868322	3.91445862377966	3.96682684384271	3.86149832830018	3.95068061301839	4.10163751983983	3.90927281573735	4.83183249831508	3.98263820155205	3.90166099855679	3.94575122857247	3.89444102163459	3.06215494750924	3.9103080187113	3.86668972379967	3.99957788721848	3.93167202546513
1	233545900	233545900	3.91492385393401	3.97080899216936	3.93289715448457	3.95883867054895	3.83346424150386	3.91455912909815	3.7494373670772	3.83787131847479	4.01189026355635	3.88846296999153	3.94782809013878	3.90598473857583	3.90718582098858	3.92198894361996	3.89173641381245	3.94278765109608	3.95047379999292	3.92656130056911	3.97301030236209	3.92150512911923	3.89254333862453	3.95598967670947	3.92146289933167	3.90981406391052	3.96732456995782	3.91622475490769	3.8359927668179	3.94455135273094	3.9646615027421	3.94769942617264	4.01313751868322	3.91445862377966	3.96682684384271	3.86149832830018	3.95068061301839	5.22090533462947	3.90927281573735	4.83183249831508	3.98263820155205	3.90166099855679	3.94575122857247	3.89444102163459	3.06215494750924	3.9103080187113	3.86668972379967	3.99957788721848	3.93167202546513
1	234092162	234092162	3.91492385393401	3.97080899216936	3.93289715448457	3.95883867054895	3.83346424150386	3.91455912909815	3.7494373670772	3.83787131847479	4.01189026355635	3.88846296999153	3.94782809013878	3.90598473857583	3.90718582098858	3.92198894361996	3.89173641381245	3.94278765109608	3.95047379999292	3.92656130056911	3.97301030236209	3.92150512911923	3.89254333862453	3.95598967670947	3.92146289933167	3.90981406391052	3.96732456995782	3.91622475490769	3.8359927668179	3.94455135273094	3.9646615027421	3.94769942617264	4.01313751868322	3.91445862377966	3.96682684384271	3.86149832830018	3.95068061301839	5.22090533462947	3.90927281573735	4.83183249831508	3.98263820155205	3.90166099855679	3.94575122857247	3.89444102163459	3.06215494750924	3.9103080187113	3.86668972379967	3.99957788721848	3.93167202546513
1	234635499	234635499	3.91492385393401	3.97080899216936	3.93289715448457	3.95883867054895	3.83346424150386	3.91455912909815	3.7494373670772	3.83787131847479	4.01189026355635	3.88846296999153	3.94782809013878	3.90598473857583	3.90718582098858	3.92198894361996	3.89173641381245	3.94278765109608	3.95047379999292	3.92656130056911	3.97301030236209	3.92150512911923	3.89254333862453	3.95598967670947	3.92146289933167	3.90981406391052	3.96732456995782	3.91622475490769	3.8359927668179	3.94455135273094	3.9646615027421	3.94769942617264	4.01313751868322	3.91445862377966	3.96682684384271	3.86149832830018	3.95068061301839	5.22090533462947	3.90927281573735	4.83183249831508	3.98263820155205	3.90166099855679	3.94575122857247	3.89444102163459	3.06215494750924	3.9103080187113	3.86668972379967	3.99957788721848	3.93167202546513
1	235250394	235250394	3.91492385393401	3.97080899216936	3.93289715448457	3.95883867054895	3.83346424150386	3.91455912909815	3.7494373670772	3.83787131847479	4.01189026355635	3.88846296999153	3.94782809013878	3.90598473857583	3.90718582098858	3.92198894361996	3.89173641381245	3.94278765109608	3.95047379999292	3.92656130056911	3.97301030236209	3.92150512911923	3.89254333862453	3.95598967670947	3.92146289933167	3.90981406391052	3.96732456995782	3.91622475490769	3.8359927668179	3.94455135273094	3.9646615027421	3.94769942617264	4.01313751868322	3.91445862377966	3.96682684384271	3.86149832830018	3.95068061301839	5.22090533462947	3.90927281573735	4.83183249831508	3.98263820155205	3.90166099855679	3.94575122857247	3.89444102163459	3.06215494750924	3.9103080187113	3.86668972379967	3.99957788721848	3.93167202546513
1	235843116	235843116	3.91492385393401	3.97080899216936	3.93289715448457	3.95883867054895	3.83346424150386	3.91455912909815	3.7494373670772	3.83787131847479	4.01189026355635	3.88846296999153	3.94782809013878	3.90598473857583	3.90718582098858	3.92198894361996	3.89173641381245	3.94278765109608	3.95047379999292	3.92656130056911	3.97301030236209	3.92150512911923	3.89254333862453	3.95598967670947	3.92146289933167	3.90981406391052	3.96732456995782	3.91622475490769	3.8359927668179	3.94455135273094	3.9646615027421	3.94769942617264	4.01313751868322	3.91445862377966	3.96682684384271	3.86149832830018	3.95068061301839	5.22090533462947	3.90927281573735	4.83183249831508	3.98263820155205	3.90166099855679	3.94575122857247	3.89444102163459	3.06215494750924	3.9103080187113	3.86668972379967	3.99957788721848	3.93167202546513
1	236407048	236407048	3.91492385393401	3.97080899216936	3.93289715448457	3.95883867054895	3.83346424150386	3.91455912909815	3.7494373670772	3.83787131847479	4.01189026355635	3.88846296999153	3.94782809013878	3.90598473857583	3.90718582098858	3.92198894361996	3.89173641381245	3.94278765109608	3.95047379999292	3.92656130056911	3.97301030236209	3.92150512911923	3.89254333862453	3.95598967670947	3.92146289933167	3.90981406391052	3.96732456995782	3.91622475490769	3.8359927668179	3.94455135273094	3.9646615027421	3.94769942617264	4.01313751868322	3.91445862377966	3.96682684384271	3.86149832830018	3.95068061301839	5.22090533462947	3.90927281573735	4.83183249831508	3.98263820155205	3.90166099855679	3.94575122857247	3.89444102163459	3.06215494750924	3.9103080187113	3.86668972379967	3.99957788721848	3.93167202546513
1	236972099	236972099	3.91492385393401	3.97080899216936	3.93289715448457	3.95883867054895	3.83346424150386	3.91455912909815	3.7494373670772	3.83787131847479	4.01189026355635	3.88846296999153	3.94782809013878	3.90598473857583	3.90718582098858	3.92198894361996	3.89173641381245	3.94278765109608	3.95047379999292	3.92656130056911	3.97301030236209	3.92150512911923	3.89254333862453	3.95598967670947	3.92146289933167	3.90981406391052	3.96732456995782	3.91622475490769	3.8359927668179	3.94455135273094	3.9646615027421	3.94769942617264	4.01313751868322	3.91445862377966	3.96682684384271	3.86149832830018	3.95068061301839	5.22090533462947	3.90927281573735	4.83183249831508	3.98263820155205	3.90166099855679	3.94575122857247	3.89444102163459	3.06215494750924	3.9103080187113	3.86668972379967	3.99957788721848	3.93167202546513
1	237523729	237523729	3.91492385393401	3.97080899216936	3.93289715448457	3.95883867054895	3.83346424150386	3.91455912909815	3.7494373670772	3.83787131847479	4.01189026355635	3.88846296999153	3.94782809013878	3.90598473857583	3.90718582098858	3.92198894361996	3.89173641381245	3.94278765109608	3.95047379999292	3.92656130056911	3.97301030236209	3.92150512911923	3.89254333862453	3.95598967670947	3.92146289933167	3.90981406391052	3.96732456995782	3.91622475490769	3.8359927668179	3.94455135273094	3.9646615027421	3.94769942617264	4.01313751868322	3.91445862377966	3.96682684384271	3.86149832830018	3.95068061301839	5.22090533462947	3.90927281573735	4.83183249831508	3.98263820155205	3.90166099855679	3.94575122857247	3.89444102163459	3.06215494750924	3.9103080187113	3.86668972379967	3.99957788721848	3.93167202546513
1	238061575	238061575	3.91492385393401	3.97080899216936	3.93289715448457	3.95883867054895	3.83346424150386	3.91455912909815	3.7494373670772	3.83787131847479	4.01189026355635	3.88846296999153	3.94782809013878	3.90598473857583	3.90718582098858	3.92198894361996	3.89173641381245	3.94278765109608	3.95047379999292	3.92656130056911	3.97301030236209	3.92150512911923	3.89254333862453	3.95598967670947	3.92146289933167	3.90981406391052	3.96732456995782	3.91622475490769	3.8359927668179	3.94455135273094	3.9646615027421	3.94769942617264	4.01313751868322	3.91445862377966	3.96682684384271	3.86149832830018	3.95068061301839	5.22090533462947	3.90927281573735	4.83183249831508	3.98263820155205	3.90166099855679	3.94575122857247	3.89444102163459	3.06215494750924	3.9103080187113	3.86668972379967	3.99957788721848	3.93167202546513
1	238606392	238606392	3.91492385393401	3.97080899216936	3.93289715448457	3.95883867054895	3.83346424150386	3.91455912909815	3.7494373670772	3.83787131847479	4.01189026355635	3.88846296999153	3.94782809013878	3.90598473857583	3.90718582098858	3.92198894361996	3.89173641381245	3.94278765109608	3.95047379999292	3.92656130056911	3.97301030236209	3.92150512911923	3.89254333862453	3.95598967670947	3.92146289933167	3.90981406391052	3.96732456995782	3.91622475490769	3.8359927668179	3.94455135273094	3.9646615027421	3.94769942617264	4.01313751868322	3.91445862377966	3.96682684384271	3.86149832830018	3.95068061301839	5.22090533462947	3.90927281573735	4.83183249831508	3.98263820155205	3.90166099855679	3.94575122857247	3.89444102163459	3.06215494750924	3.9103080187113	3.86668972379967	3.99957788721848	3.93167202546513
1	239142946	239142946	3.91492385393401	3.97080899216936	3.93289715448457	3.95883867054895	3.83346424150386	3.91455912909815	3.7494373670772	3.83787131847479	4.01189026355635	3.88846296999153	3.94782809013878	3.90598473857583	3.90718582098858	3.92198894361996	3.89173641381245	3.94278765109608	3.95047379999292	3.92656130056911	3.97301030236209	3.92150512911923	3.89254333862453	3.95598967670947	3.92146289933167	3.90981406391052	3.96732456995782	3.91622475490769	3.8359927668179	3.94455135273094	3.9646615027421	3.94769942617264	4.01313751868322	3.91445862377966	3.96682684384271	3.86149832830018	3.95068061301839	5.22090533462947	3.90927281573735	4.83183249831508	3.98263820155205	3.90166099855679	3.94575122857247	3.89444102163459	3.06215494750924	3.9103080187113	3.86668972379967	3.99957788721848	3.93167202546513
1	239674169	239674169	3.91492385393401	3.97080899216936	3.93289715448457	3.95883867054895	3.83346424150386	3.91455912909815	3.7494373670772	3.83787131847479	4.01189026355635	3.88846296999153	3.94782809013878	3.90598473857583	3.90718582098858	3.92198894361996	3.89173641381245	3.94278765109608	3.95047379999292	3.92656130056911	3.97301030236209	3.92150512911923	3.89254333862453	3.95598967670947	3.92146289933167	3.90981406391052	3.96732456995782	3.91622475490769	3.8359927668179	3.94455135273094	3.9646615027421	3.94769942617264	4.01313751868322	3.91445862377966	3.96682684384271	3.86149832830018	3.95068061301839	5.22090533462947	3.90927281573735	4.83183249831508	3.98263820155205	3.90166099855679	3.94575122857247	3.89444102163459	3.06215494750924	3.9103080187113	3.86668972379967	3.99957788721848	3.93167202546513
1	240212004	240212004	3.91492385393401	3.97080899216936	3.93289715448457	3.95883867054895	3.83346424150386	3.91455912909815	3.7494373670772	3.83787131847479	4.01189026355635	3.88846296999153	3.94782809013878	3.90598473857583	3.90718582098858	3.92198894361996	3.89173641381245	3.94278765109608	3.95047379999292	3.92656130056911	3.97301030236209	3.92150512911923	3.89254333862453	3.95598967670947	3.92146289933167	3.90981406391052	3.96732456995782	3.91622475490769	3.8359927668179	3.94455135273094	3.9646615027421	3.94769942617264	4.01313751868322	3.91445862377966	3.96682684384271	3.86149832830018	3.95068061301839	5.22090533462947	3.90927281573735	4.83183249831508	3.98263820155205	3.90166099855679	3.94575122857247	3.89444102163459	3.06215494750924	3.9103080187113	3.86668972379967	3.99957788721848	3.93167202546513
1	240756725	240756725	3.91492385393401	3.97080899216936	3.93289715448457	3.95883867054895	3.83346424150386	3.91455912909815	3.7494373670772	3.83787131847479	4.01189026355635	3.88846296999153	3.94782809013878	3.90598473857583	3.90718582098858	3.92198894361996	3.89173641381245	3.94278765109608	3.95047379999292	3.92656130056911	3.97301030236209	3.92150512911923	3.89254333862453	3.95598967670947	3.92146289933167	3.90981406391052	3.96732456995782	3.91622475490769	3.8359927668179	3.94455135273094	3.9646615027421	3.94769942617264	4.01313751868322	3.91445862377966	3.96682684384271	3.86149832830018	3.95068061301839	5.22090533462947	3.90927281573735	4.83183249831508	3.98263820155205	3.90166099855679	3.94575122857247	3.89444102163459	3.06215494750924	3.9103080187113	3.86668972379967	3.99957788721848	3.93167202546513
1	241312131	241312131	3.91492385393401	3.97080899216936	3.93289715448457	3.95883867054895	3.83346424150386	3.91455912909815	3.7494373670772	3.83787131847479	4.01189026355635	3.88846296999153	3.94782809013878	3.90598473857583	3.90718582098858	3.92198894361996	3.89173641381245	3.94278765109608	3.95047379999292	3.92656130056911	3.97301030236209	3.92150512911923	3.89254333862453	3.95598967670947	3.92146289933167	3.90981406391052	3.96732456995782	3.91622475490769	3.8359927668179	3.94455135273094	3.9646615027421	3.94769942617264	4.01313751868322	3.91445862377966	3.96682684384271	3.86149832830018	3.95068061301839	5.22090533462947	3.90927281573735	4.83183249831508	3.98263820155205	3.90166099855679	3.94575122857247	3.89444102163459	3.06215494750924	3.9103080187113	3.86668972379967	3.99957788721848	3.93167202546513
1	241849298	241849298	3.91492385393401	3.97080899216936	3.93289715448457	3.95883867054895	3.83346424150386	3.91455912909815	3.7494373670772	3.83787131847479	4.01189026355635	3.88846296999153	3.94782809013878	3.90598473857583	3.90718582098858	3.92198894361996	3.89173641381245	3.94278765109608	3.95047379999292	3.92656130056911	3.97301030236209	3.92150512911923	3.89254333862453	3.95598967670947	3.92146289933167	3.90981406391052	3.96732456995782	3.91622475490769	3.8359927668179	3.94455135273094	3.9646615027421	3.94769942617264	4.01313751868322	3.91445862377966	3.96682684384271	3.86149832830018	3.95068061301839	5.22090533462947	3.90927281573735	4.83183249831508	3.98263820155205	3.90166099855679	3.94575122857247	3.89444102163459	3.06215494750924	3.9103080187113	3.86668972379967	3.99957788721848	3.93167202546513
1	242445853	242445853	3.91492385393401	3.97080899216936	3.93289715448457	3.95883867054895	3.83346424150386	3.91455912909815	3.7494373670772	3.83787131847479	4.01189026355635	3.88846296999153	3.94782809013878	3.90598473857583	3.90718582098858	3.92198894361996	3.89173641381245	3.94278765109608	3.95047379999292	3.92656130056911	3.97301030236209	3.92150512911923	3.89254333862453	3.95598967670947	3.92146289933167	3.90981406391052	3.96732456995782	3.91622475490769	3.8359927668179	3.94455135273094	3.9646615027421	3.94769942617264	4.01313751868322	3.91445862377966	3.96682684384271	3.86149832830018	3.95068061301839	5.22090533462947	3.90927281573735	4.83183249831508	3.98263820155205	3.90166099855679	3.94575122857247	3.89444102163459	3.06215494750924	3.9103080187113	3.86668972379967	3.99957788721848	3.93167202546513
1	243069865	243069865	3.91492385393401	3.97080899216936	3.93289715448457	3.95883867054895	3.83346424150386	3.91455912909815	3.7494373670772	3.83787131847479	4.01189026355635	3.88846296999153	3.94782809013878	3.90598473857583	3.90718582098858	3.92198894361996	3.89173641381245	3.94278765109608	3.95047379999292	3.92656130056911	3.97301030236209	3.92150512911923	3.89254333862453	3.95598967670947	3.92146289933167	3.90981406391052	3.96732456995782	3.91622475490769	3.8359927668179	3.94455135273094	3.9646615027421	3.94769942617264	4.01313751868322	3.91445862377966	3.96682684384271	3.86149832830018	3.95068061301839	5.22090533462947	3.90927281573735	4.83183249831508	3.98263820155205	3.90166099855679	3.94575122857247	3.89444102163459	3.06215494750924	3.9103080187113	3.86668972379967	3.99957788721848	3.93167202546513
1	243804934	243804934	3.91492385393401	3.97080899216936	3.93289715448457	3.95883867054895	3.83346424150386	3.91455912909815	3.7494373670772	3.83787131847479	4.01189026355635	3.88846296999153	3.94782809013878	3.90598473857583	3.90718582098858	3.92198894361996	3.89173641381245	3.94278765109608	3.95047379999292	3.92656130056911	3.97301030236209	3.92150512911923	3.89254333862453	3.95598967670947	3.92146289933167	3.90981406391052	3.96732456995782	3.91622475490769	3.8359927668179	3.94455135273094	3.9646615027421	3.94769942617264	4.01313751868322	3.91445862377966	3.96682684384271	3.86149832830018	3.95068061301839	5.22090533462947	3.90927281573735	4.83183249831508	3.98263820155205	3.90166099855679	3.94575122857247	3.89444102163459	3.06215494750924	3.9103080187113	3.86668972379967	3.99957788721848	3.93167202546513
1	244343777	244343777	3.91492385393401	3.97080899216936	3.93289715448457	3.95883867054895	3.83346424150386	3.91455912909815	3.7494373670772	3.83787131847479	4.01189026355635	3.88846296999153	3.94782809013878	3.90598473857583	3.90718582098858	3.92198894361996	3.89173641381245	3.94278765109608	3.95047379999292	3.92656130056911	3.97301030236209	3.92150512911923	3.89254333862453	3.95598967670947	3.92146289933167	3.90981406391052	3.96732456995782	3.91622475490769	3.8359927668179	3.94455135273094	3.9646615027421	3.94769942617264	4.01313751868322	3.91445862377966	3.96682684384271	3.86149832830018	3.95068061301839	5.22090533462947	3.90927281573735	4.83183249831508	3.98263820155205	3.90166099855679	3.94575122857247	3.89444102163459	3.06215494750924	3.9103080187113	3.86668972379967	3.99957788721848	3.93167202546513
1	244909768	244909768	3.91492385393401	3.97080899216936	3.93289715448457	3.95883867054895	3.83346424150386	3.91455912909815	3.7494373670772	3.83787131847479	4.01189026355635	3.88846296999153	3.94782809013878	3.90598473857583	3.90718582098858	3.92198894361996	3.89173641381245	3.94278765109608	3.95047379999292	3.92656130056911	3.97301030236209	3.92150512911923	3.89254333862453	3.95598967670947	3.92146289933167	3.90981406391052	3.96732456995782	3.91622475490769	3.8359927668179	3.94455135273094	3.9646615027421	3.94769942617264	4.01313751868322	3.91445862377966	3.96682684384271	3.86149832830018	3.95068061301839	5.22090533462947	3.90927281573735	4.83183249831508	3.98263820155205	3.90166099855679	3.94575122857247	3.89444102163459	3.06215494750924	3.9103080187113	3.86668972379967	3.99957788721848	3.93167202546513
1	245483890	245483890	3.91492385393401	3.97080899216936	3.93289715448457	3.95883867054895	3.83346424150386	3.91455912909815	3.7494373670772	3.83787131847479	4.01189026355635	3.88846296999153	3.94782809013878	3.90598473857583	3.90718582098858	3.92198894361996	3.89173641381245	3.94278765109608	3.95047379999292	3.92656130056911	3.97301030236209	3.92150512911923	3.89254333862453	3.95598967670947	3.92146289933167	3.90981406391052	3.96732456995782	3.91622475490769	3.8359927668179	3.94455135273094	3.9646615027421	3.94769942617264	4.01313751868322	3.91445862377966	3.96682684384271	3.86149832830018	3.95068061301839	5.22090533462947	3.90927281573735	4.83183249831508	3.98263820155205	3.90166099855679	3.94575122857247	3.89444102163459	3.06215494750924	3.9103080187113	3.86668972379967	3.99957788721848	3.93167202546513
1	246034915	246034915	3.91492385393401	3.97080899216936	3.93289715448457	3.95883867054895	3.83346424150386	3.91455912909815	3.7494373670772	3.83787131847479	4.01189026355635	3.88846296999153	3.94782809013878	3.90598473857583	3.90718582098858	3.92198894361996	3.89173641381245	3.35915880285248	3.95047379999292	3.92656130056911	3.97301030236209	3.92150512911923	3.89254333862453	3.95598967670947	3.92146289933167	3.90981406391052	3.96732456995782	3.91622475490769	3.8359927668179	3.94455135273094	3.9646615027421	3.94769942617264	4.01313751868322	3.91445862377966	3.96682684384271	3.86149832830018	3.95068061301839	5.22090533462947	3.90927281573735	4.83183249831508	3.98263820155205	3.90166099855679	3.94575122857247	3.89444102163459	3.06215494750924	3.9103080187113	3.86668972379967	3.99957788721848	3.93167202546513
1	246587210	246587210	3.91492385393401	3.97080899216936	3.93289715448457	3.95883867054895	3.83346424150386	3.91455912909815	3.7494373670772	3.83787131847479	4.01189026355635	3.88846296999153	3.94782809013878	3.90598473857583	3.90718582098858	3.92198894361996	3.89173641381245	3.35915880285248	3.95047379999292	3.92656130056911	3.97301030236209	3.92150512911923	3.89254333862453	3.95598967670947	3.92146289933167	3.90981406391052	3.96732456995782	3.91622475490769	3.8359927668179	3.94455135273094	3.9646615027421	3.94769942617264	4.01313751868322	3.91445862377966	3.96682684384271	3.86149832830018	3.95068061301839	5.22090533462947	3.90927281573735	4.83183249831508	3.98263820155205	3.90166099855679	3.94575122857247	3.89444102163459	3.06215494750924	3.9103080187113	3.86668972379967	3.99957788721848	3.93167202546513
1	247172472	247172472	3.91492385393401	3.97080899216936	3.93289715448457	3.95883867054895	3.83346424150386	3.91455912909815	3.7494373670772	3.83787131847479	4.01189026355635	3.88846296999153	3.94782809013878	3.90598473857583	3.90718582098858	3.92198894361996	3.89173641381245	3.35915880285248	3.95047379999292	3.92656130056911	3.97301030236209	3.92150512911923	3.89254333862453	3.95598967670947	3.92146289933167	3.90981406391052	3.96732456995782	3.91622475490769	3.8359927668179	3.94455135273094	3.9646615027421	3.94769942617264	4.01313751868322	3.91445862377966	3.96682684384271	3.86149832830018	3.95068061301839	5.22090533462947	3.90927281573735	4.83183249831508	3.98263820155205	3.90166099855679	3.94575122857247	3.89444102163459	3.06215494750924	3.9103080187113	3.86668972379967	3.99957788721848	3.93167202546513
1	247759502	247759502	3.91492385393401	3.97080899216936	3.93289715448457	3.95883867054895	3.83346424150386	3.91455912909815	3.7494373670772	3.83787131847479	4.01189026355635	3.88846296999153	3.94782809013878	3.90598473857583	3.90718582098858	3.92198894361996	3.89173641381245	3.35915880285248	3.95047379999292	3.92656130056911	3.97301030236209	3.92150512911923	3.89254333862453	3.95598967670947	3.92146289933167	3.90981406391052	3.96732456995782	3.91622475490769	3.8359927668179	3.94455135273094	3.9646615027421	3.94769942617264	4.01313751868322	3.91445862377966	3.96682684384271	3.86149832830018	3.95068061301839	5.22090533462947	3.90927281573735	4.83183249831508	3.98263820155205	3.90166099855679	3.94575122857247	3.89444102163459	3.06215494750924	3.9103080187113	3.86668972379967	3.99957788721848	3.93167202546513
1	248364647	248364647	3.91492385393401	3.97080899216936	3.93289715448457	3.95883867054895	3.83346424150386	3.91455912909815	3.7494373670772	3.83787131847479	4.01189026355635	3.88846296999153	3.94782809013878	3.90598473857583	3.90718582098858	3.92198894361996	3.89173641381245	3.35915880285248	3.95047379999292	3.92656130056911	3.97301030236209	3.92150512911923	3.89254333862453	3.95598967670947	3.92146289933167	3.90981406391052	3.96732456995782	3.91622475490769	3.8359927668179	3.94455135273094	3.9646615027421	3.94769942617264	4.01313751868322	3.91445862377966	3.96682684384271	3.86149832830018	3.95068061301839	5.22090533462947	3.90927281573735	4.83183249831508	3.98263820155205	3.90166099855679	3.94575122857247	3.89444102163459	3.06215494750924	3.9103080187113	3.86668972379967	3.99957788721848	3.93167202546513
2	0	249250621	1.99628187601286	1.98587436982525	2.01181828307323	1.94706358671378	1.99853023074483	2.02891459399331	1.96969755718797	1.92345489653929	2.01031824957302	1.98508392136238	1.98797553155771	1.99487728264632	2.1865001984132	1.96989591134234	1.98013665729355	1.97164525424273	1.96074238855051	1.95816183038377	2.01296754193293	1.71606000495046	2.00148017711126	1.98493935850003	1.98219651715923	1.96905034667483	1.99404780900405	1.99653726519479	1.97076864448862	1.9973677743881	2.02753091144383	1.98756218664511	2.02341139349522	1.95463604307972	2.01995605899631	2.00471895923029	1.97123530476279	1.95856906102846	1.98137231620256	1.99308052565574	2.01665336871654	1.97123530476279	1.98233391731382	1.97410674210773	2.0127938490355	2.00777833494254	1.96823161192003	2.02402051051598	1.98777417933647
2	557486	249808107	1.99628187601286	1.98587436982525	2.01181828307323	1.94706358671378	1.99853023074483	2.02891459399331	1.96969755718797	1.92345489653929	2.01031824957302	1.98508392136238	1.98797553155771	1.99487728264632	2.1865001984132	1.96989591134234	1.98013665729355	1.97164525424273	1.96074238855051	1.95816183038377	2.01296754193293	1.71606000495046	2.00148017711126	1.98493935850003	1.98219651715923	1.96905034667483	1.99404780900405	1.99653726519479	1.97076864448862	1.9973677743881	2.02753091144383	1.98756218664511	2.02341139349522	1.95463604307972	2.01995605899631	2.00471895923029	1.97123530476279	1.95856906102846	1.98137231620256	1.99308052565574	2.01665336871654	1.97123530476279	1.98233391731382	1.97410674210773	2.0127938490355	2.00777833494254	1.96823161192003	2.02402051051598	1.98777417933647
2	1094467	250345088	1.99628187601286	1.98587436982525	2.01181828307323	1.94706358671378	1.99853023074483	2.02891459399331	1.96969755718797	1.92345489653929	2.01031824957302	1.98508392136238	1.98797553155771	1.99487728264632	2.1865001984132	1.96989591134234	1.98013665729355	1.97164525424273	1.96074238855051	1.95816183038377	2.01296754193293	1.71606000495046	2.00148017711126	1.98493935850003	1.98219651715923	1.96905034667483	1.99404780900405	1.99653726519479	1.97076864448862	1.9973677743881	2.02753091144383	1.98756218664511	2.02341139349522	1.95463604307972	2.01995605899631	2.00471895923029	1.97123530476279	1.95856906102846	1.98137231620256	1.99308052565574	2.01665336871654	1.97123530476279	1.98233391731382	1.97410674210773	2.0127938490355	2.00777833494254	1.96823161192003	2.02402051051598	1.98777417933647
2	1664170	250914791	1.99628187601286	1.98587436982525	2.01181828307323	1.94706358671378	1.99853023074483	2.02891459399331	1.96969755718797	1.92345489653929	2.01031824957302	1.98508392136238	1.98797553155771	1.99487728264632	2.1865001984132	1.96989591134234	1.98013665729355	1.97164525424273	1.96074238855051	1.95816183038377	2.01296754193293	1.71606000495046	2.00148017711126	1.98493935850003	1.98219651715923	1.96905034667483	1.99404780900405	1.99653726519479	1.97076864448862	1.9973677743881	2.02753091144383	1.98756218664511	2.02341139349522	1.95463604307972	2.01995605899631	2.00471895923029	1.97123530476279	1.95856906102846	1.98137231620256	1.99308052565574	2.01665336871654	1.97123530476279	1.98233391731382	1.97410674210773	2.0127938490355	2.00777833494254	1.96823161192003	2.02402051051598	1.98777417933647
2	2209305	251459926	1.99628187601286	1.98587436982525	2.01181828307323	1.94706358671378	1.99853023074483	2.02891459399331	1.96969755718797	1.92345489653929	2.01031824957302	1.98508392136238	1.98797553155771	1.99487728264632	2.1865001984132	1.96989591134234	1.98013665729355	1.97164525424273	1.96074238855051	1.95816183038377	2.01296754193293	1.71606000495046	2.00148017711126	1.98493935850003	1.98219651715923	1.96905034667483	1.99404780900405	1.99653726519479	1.97076864448862	1.9973677743881	2.02753091144383	1.98756218664511	2.02341139349522	1.95463604307972	2.01995605899631	2.00471895923029	1.97123530476279	1.95856906102846	1.98137231620256	1.99308052565574	2.01665336871654	1.97123530476279	1.98233391731382	1.97410674210773	2.0127938490355	2.00777833494254	1.96823161192003	2.02402051051598	1.98777417933647
2	2735946	251986567	1.99628187601286	1.98587436982525	2.01181828307323	1.94706358671378	1.99853023074483	2.02891459399331	1.96969755718797	1.92345489653929	2.01031824957302	1.98508392136238	1.98797553155771	1.99487728264632	2.1865001984132	1.96989591134234	1.98013665729355	1.97164525424273	1.96074238855051	1.95816183038377	2.01296754193293	1.71606000495046	2.00148017711126	1.98493935850003	1.98219651715923	1.96905034667483	1.99404780900405	1.99653726519479	1.97076864448862	1.9973677743881	2.02753091144383	1.98756218664511	2.02341139349522	1.95463604307972	2.01995605899631	2.00471895923029	1.97123530476279	1.95856906102846	1.98137231620256	1.99308052565574	2.01665336871654	1.97123530476279	1.98233391731382	1.97410674210773	2.0127938490355	2.00777833494254	1.96823161192003	2.02402051051598	1.98777417933647
2	3272874	252523495	1.99628187601286	1.98587436982525	2.01181828307323	1.94706358671378	1.99853023074483	2.02891459399331	1.96969755718797	1.92345489653929	2.01031824957302	1.98508392136238	1.98797553155771	1.99487728264632	2.1865001984132	1.96989591134234	1.98013665729355	1.97164525424273	1.96074238855051	1.95816183038377	2.01296754193293	1.96932333393566	2.00148017711126	1.98493935850003	1.98219651715923	1.96905034667483	1.99404780900405	1.99653726519479	1.97076864448862	1.9973677743881	2.02753091144383	1.98756218664511	2.02341139349522	1.95463604307972	2.01995605899631	2.00471895923029	1.97123530476279	1.95856906102846	1.98137231620256	1.99308052565574	2.01665336871654	1.97123530476279	1.98233391731382	1.97410674210773	2.0127938490355	2.00777833494254	1.96823161192003	2.02402051051598	1.98777417933647
2	3880296	253130917	1.99628187601286	1.98587436982525	2.01181828307323	1.94706358671378	1.99853023074483	2.02891459399331	1.96969755718797	1.92345489653929	2.01031824957302	1.98508392136238	1.98797553155771	1.99487728264632	2.1865001984132	1.96989591134234	1.98013665729355	1.97164525424273	1.96074238855051	1.95816183038377	2.01296754193293	1.96932333393566	2.00148017711126	1.98493935850003	1.98219651715923	1.96905034667483	1.99404780900405	1.99653726519479	1.97076864448862	1.9973677743881	2.02753091144383	1.98756218664511	2.02341139349522	1.95463604307972	2.01995605899631	2.00471895923029	1.97123530476279	1.95856906102846	1.98137231620256	1.99308052565574	2.01665336871654	1.97123530476279	1.98233391731382	1.97410674210773	2.0127938490355	2.00777833494254	1.96823161192003	2.02402051051598	1.98777417933647
2	4425049	253675670	1.99628187601286	1.98587436982525	2.01181828307323	1.94706358671378	1.99853023074483	2.02891459399331	1.96969755718797	1.92345489653929	2.01031824957302	1.98508392136238	1.98797553155771	1.99487728264632	2.1865001984132	1.96989591134234	1.98013665729355	1.97164525424273	1.96074238855051	1.95816183038377	2.01296754193293	1.96932333393566	2.00148017711126	1.98493935850003	1.98219651715923	1.96905034667483	1.99404780900405	1.99653726519479	1.97076864448862	1.9973677743881	2.02753091144383	1.98756218664511	2.02341139349522	1.95463604307972	2.01995605899631	2.00471895923029	1.97123530476279	1.95856906102846	1.98137231620256	1.99308052565574	2.01665336871654	1.97123530476279	1.98233391731382	1.97410674210773	2.0127938490355	2.00777833494254	1.96823161192003	2.02402051051598	1.98777417933647
2	4959582	254210203	1.99628187601286	1.98587436982525	2.01181828307323	1.94706358671378	1.99853023074483	2.02891459399331	1.96969755718797	1.92345489653929	2.01031824957302	1.98508392136238	1.98797553155771	1.99487728264632	2.1865001984132	1.96989591134234	1.98013665729355	1.97164525424273	1.96074238855051	1.95816183038377	2.01296754193293	1.96932333393566	2.00148017711126	1.98493935850003	1.98219651715923	1.96905034667483	1.99404780900405	1.99653726519479	1.97076864448862	1.9973677743881	2.02753091144383	1.98756218664511	2.02341139349522	1.95463604307972	2.01995605899631	2.00471895923029	1.97123530476279	1.95856906102846	1.98137231620256	1.99308052565574	2.01665336871654	1.97123530476279	1.98233391731382	1.97410674210773	2.0127938490355	2.00777833494254	1.96823161192003	2.02402051051598	1.98777417933647
2	5590420	254841041	1.99628187601286	1.98587436982525	2.01181828307323	1.94706358671378	1.99853023074483	2.02891459399331	1.96969755718797	1.92345489653929	2.01031824957302	1.98508392136238	1.98797553155771	1.99487728264632	2.1865001984132	1.96989591134234	1.98013665729355	1.97164525424273	1.96074238855051	1.95816183038377	2.01296754193293	1.96932333393566	2.00148017711126	1.98493935850003	1.98219651715923	1.96905034667483	1.99404780900405	1.99653726519479	1.97076864448862	1.9973677743881	2.02753091144383	1.98756218664511	2.02341139349522	1.95463604307972	2.01995605899631	2.00471895923029	1.97123530476279	1.95856906102846	1.98137231620256	1.99308052565574	2.01665336871654	1.97123530476279	1.98233391731382	1.97410674210773	2.0127938490355	2.00777833494254	1.96823161192003	2.02402051051598	1.98777417933647
2	6135300	255385921	1.99628187601286	1.98587436982525	2.01181828307323	1.94706358671378	1.99853023074483	2.02891459399331	1.96969755718797	1.92345489653929	2.01031824957302	1.98508392136238	1.98797553155771	1.99487728264632	2.1865001984132	1.96989591134234	1.98013665729355	1.97164525424273	1.96074238855051	1.95816183038377	2.01296754193293	1.96932333393566	2.00148017711126	1.98493935850003	1.98219651715923	1.96905034667483	1.99404780900405	1.99653726519479	1.97076864448862	1.9973677743881	2.02753091144383	1.98756218664511	2.02341139349522	1.95463604307972	2.01995605899631	2.00471895923029	1.97123530476279	1.95856906102846	1.98137231620256	1.99308052565574	2.01665336871654	1.97123530476279	1.98233391731382	1.97410674210773	2.0127938490355	2.00777833494254	1.96823161192003	2.02402051051598	1.98777417933647
2	6662527	255913148	1.99628187601286	1.98587436982525	2.01181828307323	1.94706358671378	1.99853023074483	2.02891459399331	1.96969755718797	1.92345489653929	2.01031824957302	1.98508392136238	1.98797553155771	1.99487728264632	2.1865001984132	1.96989591134234	1.98013665729355	1.97164525424273	1.96074238855051	1.95816183038377	2.01296754193293	1.96932333393566	2.00148017711126	1.98493935850003	1.98219651715923	1.96905034667483	1.99404780900405	1.99653726519479	1.97076864448862	1.9973677743881	2.02753091144383	1.98756218664511	2.02341139349522	1.95463604307972	2.01995605899631	2.00471895923029	1.97123530476279	1.95856906102846	1.98137231620256	1.99308052565574	2.01665336871654	1.97123530476279	1.98233391731382	1.97410674210773	2.0127938490355	2.00777833494254	1.96823161192003	2.02402051051598	1.98777417933647
2	7180839	256431460	1.99628187601286	1.98587436982525	2.01181828307323	1.94706358671378	1.99853023074483	2.02891459399331	1.96969755718797	1.92345489653929	2.01031824957302	1.98508392136238	1.98797553155771	1.99487728264632	2.1865001984132	1.96989591134234	1.98013665729355	1.97164525424273	1.96074238855051	1.95816183038377	2.01296754193293	1.96932333393566	2.00148017711126	1.98493935850003	1.98219651715923	1.96905034667483	1.99404780900405	1.99653726519479	1.97076864448862	1.9973677743881	2.02753091144383	1.98756218664511	2.02341139349522	1.95463604307972	2.01995605899631	2.00471895923029	1.97123530476279	1.95856906102846	1.98137231620256	1.99308052565574	2.01665336871654	1.97123530476279	1.98233391731382	1.97410674210773	2.0127938490355	2.00777833494254	1.96823161192003	2.02402051051598	1.98777417933647
2	7704051	256954672	1.99628187601286	1.98587436982525	2.01181828307323	1.94706358671378	1.99853023074483	2.02891459399331	1.96969755718797	1.92345489653929	2.01031824957302	1.98508392136238	1.98797553155771	1.99487728264632	2.1865001984132	1.96989591134234	1.98013665729355	1.97164525424273	1.96074238855051	1.95816183038377	2.01296754193293	1.96932333393566	2.00148017711126	1.98493935850003	1.98219651715923	1.96905034667483	1.99404780900405	1.99653726519479	1.97076864448862	1.9973677743881	2.02753091144383	1.98756218664511	2.02341139349522	1.95463604307972	2.01995605899631	2.00471895923029	1.97123530476279	1.95856906102846	1.98137231620256	1.99308052565574	2.01665336871654	1.97123530476279	1.98233391731382	1.97410674210773	2.0127938490355	2.00777833494254	1.96823161192003	2.02402051051598	1.98777417933647
2	8227848	257478469	1.99628187601286	1.98587436982525	2.01181828307323	1.94706358671378	1.99853023074483	2.02891459399331	1.96969755718797	1.92345489653929	2.01031824957302	1.98508392136238	1.98797553155771	1.99487728264632	2.1865001984132	1.96989591134234	1.98013665729355	1.97164525424273	1.96074238855051	1.95816183038377	2.01296754193293	1.96932333393566	2.00148017711126	1.98493935850003	1.98219651715923	1.96905034667483	1.99404780900405	1.99653726519479	1.97076864448862	1.9973677743881	2.02753091144383	1.98756218664511	2.02341139349522	1.95463604307972	2.01995605899631	2.00471895923029	1.97123530476279	1.95856906102846	1.98137231620256	1.99308052565574	2.01665336871654	1.97123530476279	1.98233391731382	1.97410674210773	2.0127938490355	2.00777833494254	1.96823161192003	2.02402051051598	1.98777417933647
2	8753003	258003624	1.99628187601286	1.98587436982525	2.01181828307323	1.94706358671378	1.99853023074483	2.02891459399331	1.96969755718797	1.92345489653929	2.01031824957302	1.98508392136238	1.98797553155771	1.99487728264632	2.1865001984132	1.96989591134234	1.98013665729355	1.97164525424273	1.96074238855051	1.95816183038377	2.01296754193293	1.96932333393566	2.00148017711126	1.98493935850003	1.98219651715923	1.96905034667483	1.99404780900405	1.99653726519479	1.97076864448862	1.9973677743881	2.02753091144383	1.98756218664511	2.02341139349522	1.95463604307972	2.01995605899631	2.00471895923029	1.97123530476279	1.95856906102846	1.98137231620256	1.99308052565574	2.01665336871654	1.97123530476279	1.98233391731382	1.97410674210773	2.0127938490355	2.00777833494254	1.96823161192003	2.02402051051598	1.98777417933647
2	9296366	258546987	1.99628187601286	1.98587436982525	2.01181828307323	1.94706358671378	1.99853023074483	2.02891459399331	1.96969755718797	1.92345489653929	2.01031824957302	1.98508392136238	1.98797553155771	1.99487728264632	2.1865001984132	1.96989591134234	1.98013665729355	1.97164525424273	1.96074238855051	1.95816183038377	2.01296754193293	1.96932333393566	2.00148017711126	1.98493935850003	1.98219651715923	1.96905034667483	1.99404780900405	1.99653726519479	1.97076864448862	1.9973677743881	2.02753091144383	1.98756218664511	2.02341139349522	1.95463604307972	2.01995605899631	2.00471895923029	1.97123530476279	1.95856906102846	1.98137231620256	1.99308052565574	2.01665336871654	1.97123530476279	1.98233391731382	1.97410674210773	2.0127938490355	2.00777833494254	1.96823161192003	2.02402051051598	1.98777417933647
2	9850361	259100982	1.99628187601286	1.98587436982525	2.01181828307323	1.94706358671378	1.99853023074483	2.02891459399331	1.96969755718797	1.92345489653929	2.01031824957302	1.98508392136238	1.98797553155771	1.99487728264632	2.1865001984132	1.96989591134234	1.98013665729355	1.97164525424273	1.96074238855051	1.95816183038377	2.01296754193293	1.96932333393566	2.00148017711126	1.98493935850003	1.98219651715923	1.96905034667483	1.99404780900405	1.99653726519479	1.97076864448862	1.9973677743881	2.02753091144383	1.98756218664511	2.02341139349522	1.95463604307972	2.01995605899631	2.00471895923029	1.97123530476279	1.95856906102846	1.98137231620256	1.99308052565574	2.01665336871654	1.97123530476279	1.98233391731382	1.97410674210773	2.0127938490355	2.00777833494254	1.96823161192003	2.02402051051598	1.98777417933647
2	10407491	259658112	1.99628187601286	1.98587436982525	2.01181828307323	1.94706358671378	1.99853023074483	2.02891459399331	1.96969755718797	1.92345489653929	2.01031824957302	1.98508392136238	1.98797553155771	1.99487728264632	2.1865001984132	1.96989591134234	1.98013665729355	1.97164525424273	1.96074238855051	1.95816183038377	2.01296754193293	1.96932333393566	2.00148017711126	1.98493935850003	1.98219651715923	1.96905034667483	1.99404780900405	1.99653726519479	1.97076864448862	1.9973677743881	2.02753091144383	1.98756218664511	2.02341139349522	1.95463604307972	2.01995605899631	2.00471895923029	1.97123530476279	1.95856906102846	1.98137231620256	1.99308052565574	2.01665336871654	1.97123530476279	1.98233391731382	1.97410674210773	2.0127938490355	2.00777833494254	1.96823161192003	2.02402051051598	1.98777417933647
2	10958816	260209437	1.99628187601286	1.98587436982525	2.01181828307323	1.94706358671378	1.99853023074483	2.02891459399331	1.96969755718797	1.92345489653929	2.01031824957302	1.98508392136238	1.98797553155771	1.99487728264632	2.1865001984132	1.96989591134234	1.98013665729355	1.97164525424273	1.96074238855051	1.95816183038377	2.01296754193293	1.96932333393566	2.00148017711126	1.98493935850003	1.98219651715923	1.96905034667483	1.99404780900405	1.99653726519479	1.97076864448862	1.9973677743881	2.02753091144383	1.98756218664511	2.02341139349522	1.95463604307972	2.01995605899631	2.00471895923029	1.97123530476279	1.95856906102846	1.98137231620256	1.99308052565574	2.01665336871654	1.97123530476279	1.98233391731382	1.97410674210773	2.0127938490355	2.00777833494254	1.96823161192003	2.02402051051598	1.98777417933647
2	11510926	260761547	1.99628187601286	1.98587436982525	2.01181828307323	1.94706358671378	1.99853023074483	2.02891459399331	1.96969755718797	1.92345489653929	2.01031824957302	1.98508392136238	1.98797553155771	1.99487728264632	2.1865001984132	1.96989591134234	1.98013665729355	1.97164525424273	1.96074238855051	1.95816183038377	2.01296754193293	1.96932333393566	2.00148017711126	1.98493935850003	1.98219651715923	1.96905034667483	1.99404780900405	1.99653726519479	1.97076864448862	1.9973677743881	2.02753091144383	1.98756218664511	2.02341139349522	1.95463604307972	2.01995605899631	2.00471895923029	1.97123530476279	1.95856906102846	1.98137231620256	1.99308052565574	2.01665336871654	1.97123530476279	1.98233391731382	1.97410674210773	2.0127938490355	2.00777833494254	1.96823161192003	2.02402051051598	1.98777417933647
2	12057328	261307949	1.99628187601286	1.98587436982525	2.01181828307323	1.94706358671378	1.99853023074483	2.02891459399331	1.96969755718797	1.92345489653929	2.01031824957302	1.98508392136238	1.98797553155771	1.57658177232031	2.1865001984132	1.96989591134234	1.98013665729355	1.97164525424273	1.96074238855051	1.95816183038377	2.01296754193293	1.96932333393566	2.00148017711126	1.98493935850003	1.98219651715923	1.96905034667483	1.99404780900405	1.99653726519479	1.97076864448862	1.9973677743881	2.02753091144383	1.98756218664511	2.02341139349522	1.95463604307972	2.01995605899631	2.00471895923029	1.97123530476279	1.95856906102846	1.98137231620256	1.99308052565574	2.01665336871654	1.97123530476279	1.98233391731382	1.97410674210773	2.0127938490355	2.00777833494254	1.96823161192003	2.02402051051598	1.98777417933647
2	12580925	261831546	1.99628187601286	1.98587436982525	2.01181828307323	1.94706358671378	1.99853023074483	2.02891459399331	1.96969755718797	1.92345489653929	2.01031824957302	1.98508392136238	1.98797553155771	1.57658177232031	2.1865001984132	1.96989591134234	1.98013665729355	1.97164525424273	1.96074238855051	1.95816183038377	2.01296754193293	1.96932333393566	2.00148017711126	1.98493935850003	1.98219651715923	1.96905034667483	1.99404780900405	1.99653726519479	1.97076864448862	1.9973677743881	2.02753091144383	1.98756218664511	2.02341139349522	1.95463604307972	2.01995605899631	2.00471895923029	1.97123530476279	1.95856906102846	1.98137231620256	1.99308052565574	2.01665336871654	1.97123530476279	1.98233391731382	1.97410674210773	2.0127938490355	2.00777833494254	1.96823161192003	2.02402051051598	1.98777417933647
2	13118270	262368891	1.99628187601286	1.98587436982525	2.01181828307323	1.94706358671378	1.99853023074483	2.02891459399331	1.96969755718797	1.92345489653929	2.01031824957302	1.98508392136238	1.98797553155771	1.57658177232031	2.1865001984132	1.96989591134234	1.98013665729355	1.97164525424273	1.96074238855051	2.23457427614444	2.01296754193293	1.96932333393566	2.00148017711126	1.98493935850003	1.98219651715923	1.96905034667483	1.99404780900405	1.99653726519479	1.97076864448862	1.9973677743881	2.02753091144383	1.98756218664511	2.02341139349522	1.95463604307972	2.01995605899631	2.00471895923029	1.97123530476279	1.95856906102846	1.98137231620256	1.99308052565574	2.01665336871654	1.97123530476279	1.98233391731382	1.97410674210773	2.0127938490355	2.00777833494254	1.96823161192003	2.02402051051598	1.98777417933647
2	13666229	262916850	1.99628187601286	1.98587436982525	2.01181828307323	1.94706358671378	1.99853023074483	2.02891459399331	1.96969755718797	1.92345489653929	2.01031824957302	1.98508392136238	1.98797553155771	1.57658177232031	2.1865001984132	1.96989591134234	1.98013665729355	1.97164525424273	1.96074238855051	2.23457427614444	2.01296754193293	1.96932333393566	2.00148017711126	1.98493935850003	1.98219651715923	1.96905034667483	1.99404780900405	1.99653726519479	1.97076864448862	1.9973677743881	2.02753091144383	1.98756218664511	2.02341139349522	1.95463604307972	2.01995605899631	2.00471895923029	1.97123530476279	1.95856906102846	1.98137231620256	1.99308052565574	2.01665336871654	1.97123530476279	1.98233391731382	1.97410674210773	2.0127938490355	2.00777833494254	1.96823161192003	2.02402051051598	1.98777417933647
2	14216122	263466743	1.99628187601286	1.98587436982525	2.01181828307323	1.94706358671378	1.99853023074483	2.02891459399331	1.96969755718797	1.92345489653929	2.01031824957302	1.98508392136238	1.98797553155771	1.57658177232031	2.1865001984132	1.96989591134234	1.98013665729355	1.97164525424273	1.96074238855051	2.23457427614444	2.01296754193293	1.96932333393566	2.00148017711126	1.98493935850003	1.98219651715923	1.96905034667483	1.99404780900405	1.99653726519479	1.97076864448862	1.9973677743881	2.02753091144383	1.98756218664511	2.02341139349522	1.95463604307972	2.01995605899631	2.00471895923029	1.97123530476279	1.95856906102846	1.98137231620256	1.99308052565574	2.01665336871654	1.97123530476279	1.98233391731382	1.97410674210773	2.0127938490355	2.00777833494254	1.96823161192003	2.02402051051598	1.98777417933647
2	14759596	264010217	1.99628187601286	1.98587436982525	2.01181828307323	1.94706358671378	1.99853023074483	2.02891459399331	1.96969755718797	1.92345489653929	2.01031824957302	1.98508392136238	1.98797553155771	1.57658177232031	2.1865001984132	1.96989591134234	1.98013665729355	1.97164525424273	1.96074238855051	2.23457427614444	2.01296754193293	1.96932333393566	2.00148017711126	1.98493935850003	1.98219651715923	1.96905034667483	1.99404780900405	1.99653726519479	1.97076864448862	1.9973677743881	2.02753091144383	1.98756218664511	2.02341139349522	1.95463604307972	2.01995605899631	2.00471895923029	1.97123530476279	1.95856906102846	1.98137231620256	1.99308052565574	2.01665336871654	1.97123530476279	1.98233391731382	1.97410674210773	2.0127938490355	2.00777833494254	1.96823161192003	2.02402051051598	1.98777417933647
2	15293722	264544343	1.99628187601286	1.98587436982525	2.01181828307323	1.94706358671378	1.99853023074483	2.02891459399331	1.96969755718797	1.92345489653929	2.01031824957302	1.98508392136238	1.98797553155771	2.00180299487899	2.1865001984132	1.96989591134234	1.98013665729355	1.97164525424273	1.96074238855051	2.23457427614444	2.01296754193293	1.96932333393566	2.00148017711126	1.98493935850003	1.98219651715923	1.96905034667483	1.99404780900405	1.99653726519479	1.97076864448862	1.9973677743881	2.02753091144383	1.98756218664511	2.02341139349522	1.95463604307972	2.01995605899631	2.00471895923029	1.97123530476279	1.95856906102846	1.98137231620256	1.99308052565574	2.01665336871654	1.97123530476279	1.98233391731382	1.97410674210773	2.0127938490355	2.00777833494254	1.96823161192003	2.02402051051598	1.98777417933647
2	15834108	265084729	1.99628187601286	1.98587436982525	2.01181828307323	1.94706358671378	1.99853023074483	2.02891459399331	1.96969755718797	1.92345489653929	2.01031824957302	1.98508392136238	1.98797553155771	2.00180299487899	2.1865001984132	1.96989591134234	1.98013665729355	1.97164525424273	1.96074238855051	2.23457427614444	2.01296754193293	1.96932333393566	2.00148017711126	1.98493935850003	1.98219651715923	1.96905034667483	1.99404780900405	1.99653726519479	1.97076864448862	1.9973677743881	2.02753091144383	1.98756218664511	2.02341139349522	1.95463604307972	2.01995605899631	2.00471895923029	1.97123530476279	1.95856906102846	1.98137231620256	1.99308052565574	2.01665336871654	1.97123530476279	1.98233391731382	1.97410674210773	2.0127938490355	2.00777833494254	1.96823161192003	2.02402051051598	1.98777417933647
2	16429499	265680120	1.99628187601286	1.98587436982525	2.01181828307323	1.94706358671378	1.99853023074483	2.02891459399331	1.96969755718797	1.92345489653929	2.01031824957302	1.98508392136238	1.98797553155771	2.00180299487899	2.1865001984132	1.96989591134234	1.98013665729355	1.97164525424273	1.96074238855051	2.23457427614444	2.01296754193293	1.96932333393566	2.00148017711126	1.98493935850003	1.98219651715923	1.96905034667483	1.99404780900405	1.99653726519479	1.97076864448862	1.9973677743881	2.02753091144383	1.98756218664511	2.02341139349522	1.95463604307972	2.01995605899631	2.00471895923029	1.97123530476279	1.95856906102846	1.98137231620256	1.99308052565574	2.01665336871654	1.97123530476279	1.98233391731382	1.97410674210773	2.0127938490355	2.00777833494254	1.96823161192003	2.02402051051598	1.98777417933647
2	16951063	266201684	1.99628187601286	1.98587436982525	2.01181828307323	1.94706358671378	1.99853023074483	2.02891459399331	1.96969755718797	1.92345489653929	2.01031824957302	1.98508392136238	1.98797553155771	2.00180299487899	2.1865001984132	1.96989591134234	1.98013665729355	1.97164525424273	1.96074238855051	2.23457427614444	2.01296754193293	1.96932333393566	2.00148017711126	1.98493935850003	1.98219651715923	1.96905034667483	1.99404780900405	1.99653726519479	1.97076864448862	1.9973677743881	2.02753091144383	1.98756218664511	2.02341139349522	1.95463604307972	2.01995605899631	2.00471895923029	1.97123530476279	1.95856906102846	1.98137231620256	1.99308052565574	2.01665336871654	1.97123530476279	1.98233391731382	1.97410674210773	2.0127938490355	2.00777833494254	1.96823161192003	2.02402051051598	1.98777417933647
2	17486052	266736673	1.99628187601286	1.98587436982525	2.01181828307323	1.94706358671378	1.99853023074483	2.02891459399331	1.96969755718797	1.92345489653929	2.01031824957302	1.98508392136238	1.98797553155771	2.00180299487899	2.1865001984132	1.96989591134234	1.98013665729355	1.97164525424273	1.96074238855051	2.23457427614444	2.01296754193293	1.96932333393566	2.00148017711126	1.98493935850003	1.98219651715923	1.96905034667483	1.99404780900405	1.99653726519479	1.97076864448862	1.9973677743881	2.02753091144383	1.98756218664511	2.02341139349522	1.95463604307972	2.01995605899631	2.00471895923029	1.97123530476279	1.95856906102846	1.98137231620256	1.99308052565574	2.01665336871654	1.97123530476279	1.98233391731382	1.97410674210773	2.0127938490355	2.00777833494254	1.96823161192003	2.02402051051598	1.98777417933647
2	18022328	267272949	1.99628187601286	1.98587436982525	2.01181828307323	1.94706358671378	1.99853023074483	2.02891459399331	1.96969755718797	1.92345489653929	2.01031824957302	1.98508392136238	1.98797553155771	2.00180299487899	2.1865001984132	1.96989591134234	1.98013665729355	1.97164525424273	1.96074238855051	2.23457427614444	2.01296754193293	1.96932333393566	2.00148017711126	1.98493935850003	1.98219651715923	1.96905034667483	1.99404780900405	1.99653726519479	1.97076864448862	1.9973677743881	2.02753091144383	1.98756218664511	2.02341139349522	1.95463604307972	2.01995605899631	2.00471895923029	1.97123530476279	1.95856906102846	1.98137231620256	1.99308052565574	2.01665336871654	1.97123530476279	1.98233391731382	1.97410674210773	2.0127938490355	2.00777833494254	1.96823161192003	2.02402051051598	1.98777417933647
2	18575989	267826610	1.99628187601286	1.98587436982525	2.01181828307323	1.94706358671378	1.99853023074483	2.02891459399331	1.96969755718797	1.92345489653929	2.01031824957302	1.98508392136238	1.98797553155771	2.00180299487899	2.1865001984132	1.96989591134234	1.98013665729355	1.97164525424273	1.96074238855051	2.23457427614444	2.01296754193293	1.96932333393566	2.00148017711126	1.98493935850003	1.98219651715923	1.96905034667483	1.99404780900405	1.99653726519479	1.97076864448862	1.9973677743881	2.02753091144383	1.98756218664511	2.02341139349522	1.95463604307972	2.01995605899631	2.00471895923029	1.97123530476279	1.95856906102846	1.98137231620256	1.99308052565574	2.01665336871654	1.97123530476279	1.98233391731382	1.97410674210773	2.0127938490355	2.00777833494254	1.96823161192003	2.02402051051598	1.98777417933647
2	19106725	268357346	1.99628187601286	1.98587436982525	2.01181828307323	1.94706358671378	1.99853023074483	2.02891459399331	1.96969755718797	1.92345489653929	2.01031824957302	1.98508392136238	1.98797553155771	2.00180299487899	2.1865001984132	1.96989591134234	1.98013665729355	1.97164525424273	1.96074238855051	2.23457427614444	2.01296754193293	1.96932333393566	2.00148017711126	1.98493935850003	1.98219651715923	1.96905034667483	1.99404780900405	1.99653726519479	1.97076864448862	1.9973677743881	2.02753091144383	1.98756218664511	2.02341139349522	1.95463604307972	2.01995605899631	2.00471895923029	1.97123530476279	1.95856906102846	1.98137231620256	1.99308052565574	2.01665336871654	1.97123530476279	1.98233391731382	1.97410674210773	2.0127938490355	2.00777833494254	1.96823161192003	2.02402051051598	1.98777417933647
2	19688689	268939310	1.99628187601286	1.98587436982525	2.01181828307323	1.94706358671378	1.99853023074483	2.02891459399331	1.96969755718797	1.92345489653929	2.01031824957302	1.98508392136238	1.98797553155771	2.00180299487899	2.1865001984132	1.96989591134234	1.98013665729355	1.97164525424273	1.96074238855051	2.23457427614444	2.01296754193293	1.96932333393566	2.00148017711126	1.98493935850003	1.98219651715923	1.96905034667483	1.99404780900405	1.99653726519479	1.97076864448862	1.9973677743881	2.02753091144383	1.98756218664511	2.02341139349522	1.95463604307972	2.01995605899631	2.00471895923029	1.97123530476279	1.95856906102846	1.98137231620256	1.99308052565574	2.01665336871654	1.97123530476279	1.98233391731382	1.97410674210773	2.0127938490355	2.00777833494254	1.96823161192003	2.02402051051598	1.98777417933647
2	20218467	269469088	1.99628187601286	1.98587436982525	2.01181828307323	1.94706358671378	1.99853023074483	2.02891459399331	1.96969755718797	1.92345489653929	2.01031824957302	1.98508392136238	1.98797553155771	2.00180299487899	2.1865001984132	1.96989591134234	1.98013665729355	1.97164525424273	1.96074238855051	2.23457427614444	2.01296754193293	1.96932333393566	2.00148017711126	1.98493935850003	1.98219651715923	1.96905034667483	1.99404780900405	1.99653726519479	1.97076864448862	1.9973677743881	2.02753091144383	1.98756218664511	2.02341139349522	1.95463604307972	2.01995605899631	2.00471895923029	1.97123530476279	1.95856906102846	1.98137231620256	1.99308052565574	2.01665336871654	1.97123530476279	1.98233391731382	1.97410674210773	2.0127938490355	2.00777833494254	1.96823161192003	2.02402051051598	1.98777417933647
2	20763059	270013680	1.99628187601286	1.98587436982525	2.01181828307323	1.94706358671378	1.99853023074483	2.02891459399331	1.96969755718797	1.92345489653929	2.01031824957302	1.98508392136238	1.98797553155771	2.00180299487899	2.1865001984132	1.96989591134234	1.98013665729355	1.97164525424273	1.96074238855051	1.97342268739102	2.01296754193293	1.96932333393566	2.00148017711126	1.98493935850003	1.98219651715923	1.96905034667483	1.99404780900405	1.99653726519479	1.97076864448862	1.9973677743881	2.02753091144383	1.98756218664511	2.02341139349522	1.95463604307972	2.01995605899631	2.00471895923029	1.97123530476279	1.95856906102846	1.98137231620256	1.99308052565574	2.01665336871654	1.97123530476279	1.98233391731382	1.97410674210773	2.0127938490355	2.00777833494254	1.96823161192003	2.02402051051598	1.98777417933647
2	21321154	270571775	1.99628187601286	1.98587436982525	2.01181828307323	1.94706358671378	1.99853023074483	2.02891459399331	1.96969755718797	1.92345489653929	2.01031824957302	1.98508392136238	1.98797553155771	2.00180299487899	2.1865001984132	1.96989591134234	1.98013665729355	1.97164525424273	1.96074238855051	1.97342268739102	2.01296754193293	1.96932333393566	2.00148017711126	1.98493935850003	1.98219651715923	1.96905034667483	1.99404780900405	1.99653726519479	1.97076864448862	1.9973677743881	2.02753091144383	1.98756218664511	2.02341139349522	1.95463604307972	2.01995605899631	2.00471895923029	1.97123530476279	1.95856906102846	1.98137231620256	1.99308052565574	2.01665336871654	1.97123530476279	1.98233391731382	1.97410674210773	2.0127938490355	2.00777833494254	1.96823161192003	2.02402051051598	1.98777417933647
2	21860775	271111396	1.99628187601286	1.98587436982525	2.01181828307323	1.94706358671378	1.99853023074483	2.02891459399331	1.96969755718797	1.92345489653929	2.01031824957302	1.98508392136238	1.98797553155771	2.00180299487899	2.1865001984132	1.96989591134234	1.98013665729355	1.97164525424273	1.96074238855051	1.97342268739102	2.01296754193293	1.96932333393566	2.00148017711126	1.98493935850003	1.98219651715923	1.96905034667483	1.99404780900405	1.99653726519479	1.97076864448862	1.9973677743881	2.02753091144383	1.98756218664511	2.02341139349522	1.95463604307972	2.01995605899631	2.00471895923029	1.97123530476279	1.95856906102846	1.98137231620256	1.99308052565574	2.01665336871654	1.97123530476279	1.98233391731382	1.97410674210773	2.0127938490355	2.00777833494254	1.96823161192003	2.02402051051598	1.98777417933647
2	22386138	271636759	1.99628187601286	1.98587436982525	2.01181828307323	1.94706358671378	1.99853023074483	2.02891459399331	1.96969755718797	1.92345489653929	2.01031824957302	1.98508392136238	1.98797553155771	2.00180299487899	2.1865001984132	1.96989591134234	1.98013665729355	1.97164525424273	1.96074238855051	1.97342268739102	2.01296754193293	1.96932333393566	2.00148017711126	1.98493935850003	1.98219651715923	1.96905034667483	1.99404780900405	1.99653726519479	1.97076864448862	1.9973677743881	2.02753091144383	1.98756218664511	2.02341139349522	1.95463604307972	2.01995605899631	2.00471895923029	1.97123530476279	1.95856906102846	1.98137231620256	1.99308052565574	2.01665336871654	1.97123530476279	1.98233391731382	1.97410674210773	2.0127938490355	2.00777833494254	1.96823161192003	2.02402051051598	1.98777417933647
2	22914297	272164918	1.99628187601286	1.98587436982525	2.01181828307323	1.94706358671378	1.99853023074483	2.02891459399331	1.96969755718797	1.92345489653929	2.01031824957302	1.98508392136238	1.98797553155771	2.00180299487899	2.1865001984132	1.96989591134234	1.98013665729355	1.97164525424273	1.96074238855051	1.97342268739102	2.01296754193293	1.96932333393566	2.00148017711126	1.98493935850003	1.98219651715923	1.96905034667483	1.99404780900405	1.99653726519479	1.97076864448862	1.9973677743881	2.02753091144383	1.98756218664511	2.02341139349522	1.95463604307972	2.01995605899631	2.00471895923029	1.97123530476279	1.95856906102846	1.98137231620256	1.99308052565574	2.01665336871654	1.97123530476279	1.98233391731382	1.97410674210773	2.0127938490355	2.00777833494254	1.96823161192003	2.02402051051598	1.98777417933647
2	23444646	272695267	1.99628187601286	1.98587436982525	2.01181828307323	1.94706358671378	1.99853023074483	2.02891459399331	1.96969755718797	1.92345489653929	2.01031824957302	1.98508392136238	1.98797553155771	2.00180299487899	2.1865001984132	1.96989591134234	1.98013665729355	1.97164525424273	1.96074238855051	1.97342268739102	2.01296754193293	1.96932333393566	2.00148017711126	1.98493935850003	1.98219651715923	1.96905034667483	1.99404780900405	1.99653726519479	1.97076864448862	1.9973677743881	2.02753091144383	1.98756218664511	2.02341139349522	1.95463604307972	2.01995605899631	2.00471895923029	1.97123530476279	1.95856906102846	1.98137231620256	1.99308052565574	2.01665336871654	1.97123530476279	1.98233391731382	1.97410674210773	2.0127938490355	2.00777833494254	1.96823161192003	2.02402051051598	1.98777417933647
2	23975938	273226559	1.99628187601286	1.98587436982525	2.01181828307323	1.94706358671378	1.99853023074483	2.02891459399331	1.96969755718797	1.92345489653929	2.01031824957302	1.98508392136238	1.98797553155771	2.00180299487899	2.1865001984132	1.96989591134234	1.98013665729355	1.97164525424273	1.96074238855051	1.97342268739102	2.01296754193293	1.96932333393566	2.00148017711126	1.98493935850003	1.98219651715923	1.96905034667483	1.99404780900405	1.99653726519479	1.97076864448862	1.9973677743881	2.02753091144383	1.98756218664511	2.02341139349522	1.95463604307972	2.01995605899631	2.00471895923029	1.97123530476279	1.95856906102846	1.98137231620256	1.99308052565574	2.01665336871654	1.97123530476279	1.98233391731382	1.97410674210773	2.0127938490355	2.00777833494254	1.96823161192003	2.02402051051598	1.98777417933647
2	24557494	273808115	1.99628187601286	1.98587436982525	2.01181828307323	1.94706358671378	1.99853023074483	2.02891459399331	1.96969755718797	1.92345489653929	2.01031824957302	1.98508392136238	1.98797553155771	2.00180299487899	2.1865001984132	1.96989591134234	1.98013665729355	1.97164525424273	1.96074238855051	1.97342268739102	2.01296754193293	1.96932333393566	2.00148017711126	1.98493935850003	1.98219651715923	1.96905034667483	1.99404780900405	1.99653726519479	1.97076864448862	1.9973677743881	2.02753091144383	1.98756218664511	2.02341139349522	1.95463604307972	2.01995605899631	2.00471895923029	1.97123530476279	1.95856906102846	1.98137231620256	1.99308052565574	2.01665336871654	1.97123530476279	1.98233391731382	1.97410674210773	2.0127938490355	2.00777833494254	1.96823161192003	2.02402051051598	1.98777417933647
2	25122569	274373190	1.99628187601286	1.98587436982525	2.01181828307323	1.94706358671378	1.99853023074483	2.02891459399331	1.96969755718797	1.92345489653929	2.01031824957302	1.98508392136238	1.98797553155771	2.00180299487899	2.1865001984132	1.96989591134234	1.98013665729355	1.97164525424273	1.96074238855051	1.97342268739102	2.01296754193293	1.96932333393566	2.00148017711126	1.98493935850003	1.98219651715923	1.96905034667483	1.99404780900405	1.99653726519479	1.97076864448862	1.9973677743881	2.02753091144383	1.98756218664511	2.02341139349522	1.95463604307972	2.01995605899631	2.00471895923029	1.97123530476279	1.95856906102846	1.98137231620256	1.99308052565574	2.01665336871654	1.97123530476279	1.98233391731382	1.97410674210773	2.0127938490355	2.00777833494254	1.96823161192003	2.02402051051598	1.98777417933647
2	25690641	274941262	1.99628187601286	1.98587436982525	2.01181828307323	1.94706358671378	1.99853023074483	2.02891459399331	1.96969755718797	1.92345489653929	2.01031824957302	1.98508392136238	1.98797553155771	2.00180299487899	2.1865001984132	1.96989591134234	1.98013665729355	1.97164525424273	1.96074238855051	1.97342268739102	2.01296754193293	1.96932333393566	2.00148017711126	1.98493935850003	1.98219651715923	1.96905034667483	1.99404780900405	1.99653726519479	1.97076864448862	1.9973677743881	2.02753091144383	1.98756218664511	2.02341139349522	1.95463604307972	2.01995605899631	2.00471895923029	1.97123530476279	1.95856906102846	1.98137231620256	1.99308052565574	2.01665336871654	1.97123530476279	1.98233391731382	1.97410674210773	2.0127938490355	2.00777833494254	1.96823161192003	2.02402051051598	1.98777417933647
2	26276327	275526948	1.99628187601286	1.98587436982525	2.01181828307323	1.94706358671378	1.99853023074483	2.02891459399331	1.96969755718797	1.92345489653929	2.01031824957302	1.98508392136238	1.98797553155771	2.00180299487899	2.1865001984132	1.96989591134234	1.98013665729355	1.97164525424273	1.96074238855051	1.97342268739102	2.01296754193293	1.96932333393566	2.00148017711126	1.98493935850003	1.98219651715923	1.96905034667483	1.99404780900405	1.99653726519479	1.97076864448862	1.9973677743881	2.02753091144383	1.98756218664511	2.02341139349522	1.95463604307972	2.01995605899631	2.00471895923029	1.97123530476279	1.95856906102846	1.98137231620256	1.99308052565574	2.01665336871654	1.97123530476279	1.98233391731382	1.97410674210773	2.0127938490355	2.00777833494254	1.96823161192003	2.02402051051598	1.98777417933647
2	26828038	276078659	1.99628187601286	1.98587436982525	2.01181828307323	1.94706358671378	1.99853023074483	2.02891459399331	1.96969755718797	1.92345489653929	2.01031824957302	1.98508392136238	1.98797553155771	2.00180299487899	2.1865001984132	1.96989591134234	1.98013665729355	1.97164525424273	1.96074238855051	1.97342268739102	2.01296754193293	1.96932333393566	2.00148017711126	1.98493935850003	1.98219651715923	1.96905034667483	1.99404780900405	1.99653726519479	1.97076864448862	1.9973677743881	2.02753091144383	1.98756218664511	2.02341139349522	1.95463604307972	2.01995605899631	2.00471895923029	1.97123530476279	1.95856906102846	1.98137231620256	1.99308052565574	2.01665336871654	1.97123530476279	1.98233391731382	1.97410674210773	2.0127938490355	2.00777833494254	1.96823161192003	2.02402051051598	1.98777417933647
2	27376652	276627273	1.99628187601286	1.98587436982525	2.01181828307323	1.94706358671378	1.99853023074483	2.02891459399331	1.96969755718797	1.92345489653929	2.01031824957302	1.98508392136238	1.98797553155771	2.00180299487899	2.1865001984132	1.96989591134234	1.98013665729355	1.97164525424273	1.96074238855051	1.97342268739102	2.01296754193293	1.96932333393566	2.00148017711126	1.98493935850003	1.98219651715923	1.96905034667483	1.99404780900405	1.99653726519479	1.97076864448862	1.9973677743881	2.02753091144383	1.98756218664511	2.02341139349522	1.95463604307972	2.01995605899631	2.00471895923029	1.97123530476279	1.95856906102846	1.98137231620256	1.99308052565574	2.01665336871654	1.97123530476279	1.98233391731382	1.97410674210773	2.0127938490355	2.00777833494254	1.96823161192003	2.02402051051598	1.98777417933647
2	27955504	277206125	1.99628187601286	1.98587436982525	2.01181828307323	1.94706358671378	1.99853023074483	2.02891459399331	1.96969755718797	1.92345489653929	2.01031824957302	1.98508392136238	1.98797553155771	2.00180299487899	2.1865001984132	1.96989591134234	1.98013665729355	1.97164525424273	1.96074238855051	1.97342268739102	2.01296754193293	1.96932333393566	2.00148017711126	1.98493935850003	1.98219651715923	1.96905034667483	1.99404780900405	1.99653726519479	1.97076864448862	1.9973677743881	2.02753091144383	1.98756218664511	2.02341139349522	1.95463604307972	2.01995605899631	2.00471895923029	1.97123530476279	1.95856906102846	1.98137231620256	1.99308052565574	2.01665336871654	1.97123530476279	1.98233391731382	1.97410674210773	2.0127938490355	2.00777833494254	1.96823161192003	2.02402051051598	1.98777417933647
2	28500494	277751115	1.99628187601286	1.98587436982525	2.01181828307323	1.94706358671378	1.99853023074483	2.02891459399331	1.96969755718797	1.92345489653929	2.01031824957302	1.98508392136238	1.98797553155771	2.00180299487899	2.1865001984132	1.96989591134234	1.98013665729355	1.97164525424273	1.96074238855051	1.97342268739102	2.01296754193293	1.96932333393566	2.00148017711126	1.98493935850003	1.98219651715923	1.96905034667483	1.99404780900405	1.99653726519479	1.97076864448862	1.9973677743881	2.02753091144383	1.98756218664511	2.02341139349522	1.95463604307972	2.01995605899631	2.00471895923029	1.97123530476279	1.95856906102846	1.98137231620256	1.99308052565574	2.01665336871654	1.97123530476279	1.98233391731382	1.97410674210773	2.0127938490355	2.00777833494254	1.96823161192003	2.02402051051598	1.98777417933647
2	29042087	278292708	1.99628187601286	1.98587436982525	2.01181828307323	1.94706358671378	1.99853023074483	2.02891459399331	1.96969755718797	1.92345489653929	2.01031824957302	1.98508392136238	1.98797553155771	2.00180299487899	2.1865001984132	1.96989591134234	1.98013665729355	1.97164525424273	1.96074238855051	1.97342268739102	2.01296754193293	1.96932333393566	2.00148017711126	1.98493935850003	1.98219651715923	1.96905034667483	1.99404780900405	1.99653726519479	1.97076864448862	1.9973677743881	2.02753091144383	1.98756218664511	2.02341139349522	1.95463604307972	2.01995605899631	2.00471895923029	1.97123530476279	1.95856906102846	1.98137231620256	1.99308052565574	2.01665336871654	1.97123530476279	1.98233391731382	1.97410674210773	2.0127938490355	2.00777833494254	1.96823161192003	2.02402051051598	1.98777417933647
2	29581749	278832370	1.99628187601286	1.98587436982525	2.01181828307323	1.94706358671378	1.99853023074483	2.02891459399331	1.96969755718797	1.92345489653929	2.01031824957302	1.98508392136238	1.98797553155771	2.00180299487899	2.1865001984132	1.96989591134234	1.98013665729355	1.97164525424273	1.96074238855051	1.97342268739102	2.01296754193293	1.96932333393566	2.00148017711126	1.98493935850003	1.98219651715923	1.96905034667483	1.99404780900405	1.99653726519479	1.97076864448862	1.9973677743881	2.02753091144383	1.98756218664511	2.02341139349522	1.95463604307972	2.01995605899631	2.00471895923029	1.97123530476279	1.95856906102846	1.98137231620256	1.99308052565574	2.01665336871654	1.97123530476279	1.98233391731382	1.97410674210773	2.0127938490355	2.00777833494254	1.96823161192003	2.02402051051598	1.98777417933647
2	30106496	279357117	1.99628187601286	1.98587436982525	2.01181828307323	1.94706358671378	1.99853023074483	2.02891459399331	1.96969755718797	1.92345489653929	2.01031824957302	1.98508392136238	1.98797553155771	2.00180299487899	2.1865001984132	1.96989591134234	1.98013665729355	1.97164525424273	1.96074238855051	1.97342268739102	2.01296754193293	1.96932333393566	2.00148017711126	1.98493935850003	1.98219651715923	1.96905034667483	1.99404780900405	1.99653726519479	1.97076864448862	1.9973677743881	2.02753091144383	1.98756218664511	2.02341139349522	1.95463604307972	2.01995605899631	2.00471895923029	1.97123530476279	1.95856906102846	1.98137231620256	1.99308052565574	2.01665336871654	1.97123530476279	1.98233391731382	1.97410674210773	2.0127938490355	2.00777833494254	1.96823161192003	2.02402051051598	1.98777417933647
2	30642447	279893068	1.99628187601286	1.98587436982525	2.01181828307323	1.94706358671378	1.99853023074483	2.02891459399331	1.96969755718797	1.92345489653929	2.01031824957302	1.98508392136238	1.98797553155771	2.00180299487899	2.1865001984132	1.96989591134234	1.98013665729355	1.97164525424273	1.96074238855051	1.97342268739102	2.01296754193293	1.96932333393566	2.00148017711126	1.98493935850003	1.98219651715923	1.96905034667483	1.99404780900405	1.99653726519479	1.97076864448862	1.9973677743881	2.02753091144383	1.98756218664511	2.02341139349522	1.95463604307972	2.01995605899631	2.00471895923029	1.97123530476279	1.95856906102846	1.98137231620256	1.99308052565574	2.01665336871654	1.97123530476279	1.98233391731382	1.97410674210773	2.0127938490355	2.00777833494254	1.96823161192003	2.02402051051598	1.98777417933647
2	31190263	280440884	1.99628187601286	1.98587436982525	2.01181828307323	1.94706358671378	1.99853023074483	2.02891459399331	1.96969755718797	1.92345489653929	2.01031824957302	1.98508392136238	1.98797553155771	2.00180299487899	2.1865001984132	1.96989591134234	1.98013665729355	1.97164525424273	1.96074238855051	1.97342268739102	2.01296754193293	1.96932333393566	2.00148017711126	1.98493935850003	1.98219651715923	1.96905034667483	1.99404780900405	1.99653726519479	1.97076864448862	1.9973677743881	2.02753091144383	1.98756218664511	2.02341139349522	1.95463604307972	2.01995605899631	2.00471895923029	1.97123530476279	1.95856906102846	1.98137231620256	1.99308052565574	2.01665336871654	1.97123530476279	1.98233391731382	1.97410674210773	2.0127938490355	2.00777833494254	1.96823161192003	2.02402051051598	1.98777417933647
2	31725608	280976229	1.99628187601286	1.98587436982525	2.01181828307323	1.94706358671378	1.99853023074483	2.02891459399331	1.96969755718797	1.92345489653929	2.01031824957302	1.98508392136238	1.98797553155771	2.00180299487899	2.1865001984132	1.96989591134234	1.98013665729355	1.97164525424273	1.96074238855051	1.97342268739102	2.01296754193293	1.96932333393566	2.00148017711126	1.98493935850003	1.98219651715923	1.96905034667483	1.99404780900405	1.99653726519479	1.97076864448862	1.9973677743881	2.02753091144383	1.98756218664511	2.02341139349522	1.95463604307972	2.01995605899631	2.00471895923029	1.97123530476279	1.95856906102846	1.98137231620256	1.99308052565574	2.01665336871654	1.97123530476279	1.98233391731382	1.97410674210773	2.0127938490355	2.00777833494254	1.96823161192003	2.02402051051598	1.98777417933647
2	32309212	281559833	1.99628187601286	1.98587436982525	2.01181828307323	1.94706358671378	1.99853023074483	2.02891459399331	1.96969755718797	1.92345489653929	2.01031824957302	1.98508392136238	1.98797553155771	2.00180299487899	2.1865001984132	1.96989591134234	1.98013665729355	1.97164525424273	1.96074238855051	1.97342268739102	2.01296754193293	1.96932333393566	2.00148017711126	1.98493935850003	1.98219651715923	1.96905034667483	1.99404780900405	1.99653726519479	1.97076864448862	1.9973677743881	2.02753091144383	1.98756218664511	2.02341139349522	1.95463604307972	2.01995605899631	2.00471895923029	1.97123530476279	1.95856906102846	1.98137231620256	1.99308052565574	2.01665336871654	1.97123530476279	1.98233391731382	1.97410674210773	2.0127938490355	2.00777833494254	1.96823161192003	2.02402051051598	1.98777417933647
2	32898188	282148809	1.99628187601286	1.98587436982525	2.01181828307323	1.94706358671378	1.99853023074483	2.02891459399331	1.96969755718797	1.92345489653929	2.01031824957302	1.98508392136238	1.98797553155771	2.00180299487899	2.1865001984132	1.96989591134234	1.98013665729355	1.97164525424273	1.96074238855051	1.97342268739102	2.01296754193293	1.96932333393566	2.00148017711126	1.98493935850003	1.98219651715923	1.96905034667483	1.99404780900405	1.99653726519479	1.97076864448862	1.9973677743881	2.02753091144383	1.98756218664511	2.02341139349522	1.95463604307972	2.01995605899631	2.00471895923029	1.97123530476279	1.95856906102846	1.98137231620256	1.99308052565574	2.01665336871654	1.97123530476279	1.98233391731382	1.97410674210773	2.0127938490355	2.00777833494254	1.96823161192003	2.02402051051598	1.98777417933647
2	33457180	282707801	1.99628187601286	1.98587436982525	2.01181828307323	1.94706358671378	1.99853023074483	2.02891459399331	1.96969755718797	1.92345489653929	2.01031824957302	1.98508392136238	1.98797553155771	2.00180299487899	2.1865001984132	1.96989591134234	1.98013665729355	1.97164525424273	1.96074238855051	1.74182538078842	2.01296754193293	1.96932333393566	2.00148017711126	1.98493935850003	1.98219651715923	1.96905034667483	1.99404780900405	1.99653726519479	1.97076864448862	1.9973677743881	2.02753091144383	1.98756218664511	2.02341139349522	1.95463604307972	2.01995605899631	2.00471895923029	1.97123530476279	1.95856906102846	1.98137231620256	1.99308052565574	2.01665336871654	1.97123530476279	1.98233391731382	1.97410674210773	2.0127938490355	2.00777833494254	1.96823161192003	2.02402051051598	1.98777417933647
2	34013727	283264348	1.99628187601286	1.98587436982525	2.01181828307323	1.94706358671378	1.99853023074483	2.02891459399331	1.96969755718797	1.92345489653929	2.01031824957302	1.98508392136238	1.98797553155771	2.00180299487899	2.1865001984132	1.96989591134234	1.98013665729355	1.97164525424273	1.96074238855051	1.74182538078842	2.01296754193293	1.96932333393566	2.00148017711126	1.98493935850003	1.98219651715923	1.96905034667483	1.99404780900405	1.99653726519479	1.97076864448862	1.9973677743881	2.02753091144383	1.98756218664511	2.02341139349522	1.95463604307972	2.01995605899631	2.00471895923029	1.97123530476279	1.95856906102846	1.98137231620256	1.99308052565574	2.01665336871654	1.97123530476279	1.98233391731382	1.97410674210773	2.0127938490355	2.00777833494254	1.96823161192003	2.02402051051598	1.98777417933647
2	34562326	283812947	1.99628187601286	1.98587436982525	2.01181828307323	1.94706358671378	1.99853023074483	2.02891459399331	1.96969755718797	1.92345489653929	2.01031824957302	1.98508392136238	1.98797553155771	2.00180299487899	2.1865001984132	1.96989591134234	1.98013665729355	1.97164525424273	1.96074238855051	1.74182538078842	2.01296754193293	1.96932333393566	2.00148017711126	1.98493935850003	1.98219651715923	1.96905034667483	1.99404780900405	1.99653726519479	1.97076864448862	1.9973677743881	2.02753091144383	1.98756218664511	2.02341139349522	1.95463604307972	2.01995605899631	2.00471895923029	1.97123530476279	1.95856906102846	1.98137231620256	1.99308052565574	2.01665336871654	1.97123530476279	1.98233391731382	1.97410674210773	2.0127938490355	2.00777833494254	1.96823161192003	2.02402051051598	1.98777417933647
2	35128713	284379334	1.99628187601286	1.98587436982525	2.01181828307323	1.94706358671378	1.99853023074483	2.02891459399331	1.96969755718797	1.92345489653929	2.01031824957302	1.98508392136238	1.98797553155771	2.00180299487899	2.1865001984132	1.96989591134234	1.98013665729355	1.97164525424273	1.96074238855051	1.74182538078842	2.01296754193293	1.96932333393566	2.00148017711126	1.98493935850003	1.98219651715923	1.96905034667483	1.99404780900405	1.99653726519479	1.97076864448862	1.9973677743881	2.02753091144383	1.98756218664511	2.02341139349522	1.95463604307972	2.01995605899631	2.00471895923029	1.97123530476279	1.95856906102846	1.98137231620256	1.99308052565574	2.01665336871654	1.97123530476279	1.98233391731382	1.97410674210773	2.0127938490355	2.00777833494254	1.96823161192003	2.02402051051598	1.98777417933647
2	35677169	284927790	1.99628187601286	1.98587436982525	2.01181828307323	1.94706358671378	1.99853023074483	2.02891459399331	1.96969755718797	1.92345489653929	2.01031824957302	1.98508392136238	1.98797553155771	2.00180299487899	2.1865001984132	1.96989591134234	1.98013665729355	1.97164525424273	1.96074238855051	1.74182538078842	2.01296754193293	1.96932333393566	2.00148017711126	1.98493935850003	1.98219651715923	1.96905034667483	1.99404780900405	1.99653726519479	1.97076864448862	1.9973677743881	2.02753091144383	1.98756218664511	2.02341139349522	1.95463604307972	2.01995605899631	2.00471895923029	1.97123530476279	1.95856906102846	1.98137231620256	1.99308052565574	2.01665336871654	1.97123530476279	1.98233391731382	1.97410674210773	2.0127938490355	2.00777833494254	1.96823161192003	2.02402051051598	1.98777417933647
2	36226361	285476982	1.99628187601286	1.98587436982525	2.01181828307323	1.94706358671378	1.99853023074483	2.02891459399331	1.96969755718797	1.92345489653929	2.01031824957302	1.98508392136238	1.98797553155771	2.00180299487899	2.1865001984132	1.96989591134234	1.98013665729355	1.97164525424273	1.96074238855051	1.74182538078842	2.01296754193293	1.96932333393566	2.00148017711126	1.98493935850003	1.98219651715923	1.96905034667483	1.99404780900405	1.99653726519479	1.97076864448862	1.9973677743881	2.02753091144383	1.98756218664511	2.02341139349522	1.95463604307972	2.01995605899631	2.00471895923029	1.97123530476279	1.95856906102846	1.98137231620256	1.99308052565574	2.01665336871654	1.97123530476279	1.98233391731382	1.97410674210773	2.0127938490355	2.00777833494254	1.96823161192003	2.02402051051598	1.98777417933647
2	36770812	286021433	1.99628187601286	1.98587436982525	2.01181828307323	1.94706358671378	1.99853023074483	2.02891459399331	1.96969755718797	1.92345489653929	2.01031824957302	1.98508392136238	1.98797553155771	2.00180299487899	2.1865001984132	1.96989591134234	1.98013665729355	1.97164525424273	1.96074238855051	1.74182538078842	2.01296754193293	1.96932333393566	2.00148017711126	1.98493935850003	1.98219651715923	1.96905034667483	1.99404780900405	1.99653726519479	1.97076864448862	1.9973677743881	2.02753091144383	1.98756218664511	2.02341139349522	1.95463604307972	2.01995605899631	2.00471895923029	1.97123530476279	1.95856906102846	1.98137231620256	1.99308052565574	2.01665336871654	1.97123530476279	1.98233391731382	1.97410674210773	2.0127938490355	2.00777833494254	1.96823161192003	2.02402051051598	1.98777417933647
2	37328573	286579194	1.99628187601286	1.98587436982525	2.01181828307323	1.94706358671378	1.99853023074483	2.02891459399331	1.96969755718797	1.92345489653929	2.01031824957302	1.98508392136238	1.98797553155771	2.00180299487899	2.1865001984132	1.96989591134234	1.98013665729355	1.97164525424273	1.96074238855051	1.74182538078842	2.01296754193293	1.96932333393566	2.00148017711126	1.98493935850003	1.98219651715923	1.96905034667483	1.99404780900405	1.99653726519479	1.97076864448862	1.9973677743881	2.02753091144383	1.98756218664511	2.02341139349522	1.95463604307972	2.01995605899631	2.00471895923029	1.97123530476279	1.95856906102846	1.98137231620256	1.99308052565574	2.01665336871654	1.97123530476279	1.98233391731382	1.97410674210773	2.0127938490355	2.00777833494254	1.96823161192003	2.02402051051598	1.98777417933647
2	37875779	287126400	1.99628187601286	1.98587436982525	2.01181828307323	1.94706358671378	1.99853023074483	2.02891459399331	1.96969755718797	1.92345489653929	2.01031824957302	1.98508392136238	1.98797553155771	2.00180299487899	2.1865001984132	1.96989591134234	1.98013665729355	1.97164525424273	1.96074238855051	1.74182538078842	2.01296754193293	1.96932333393566	2.00148017711126	1.98493935850003	1.98219651715923	1.96905034667483	1.99404780900405	1.99653726519479	1.97076864448862	1.9973677743881	2.02753091144383	1.98756218664511	2.02341139349522	1.95463604307972	2.01995605899631	2.00471895923029	1.97123530476279	1.95856906102846	1.98137231620256	1.99308052565574	2.01665336871654	1.97123530476279	1.98233391731382	1.97410674210773	2.0127938490355	2.00777833494254	1.96823161192003	2.02402051051598	1.98777417933647
2	38431248	287681869	1.99628187601286	1.98587436982525	2.01181828307323	1.94706358671378	1.99853023074483	2.02891459399331	1.96969755718797	1.92345489653929	2.01031824957302	1.98508392136238	1.98797553155771	2.00180299487899	2.1865001984132	1.96989591134234	1.98013665729355	1.97164525424273	1.96074238855051	1.74182538078842	2.01296754193293	1.96932333393566	2.00148017711126	1.98493935850003	1.98219651715923	1.96905034667483	1.99404780900405	1.99653726519479	1.97076864448862	1.9973677743881	2.02753091144383	1.98756218664511	2.02341139349522	1.95463604307972	2.01995605899631	2.00471895923029	1.97123530476279	1.95856906102846	1.98137231620256	1.99308052565574	2.01665336871654	1.97123530476279	1.98233391731382	1.97410674210773	2.0127938490355	2.00777833494254	1.96823161192003	2.02402051051598	1.98777417933647
2	39004172	288254793	1.99628187601286	1.98587436982525	2.01181828307323	1.94706358671378	1.99853023074483	2.02891459399331	1.96969755718797	1.92345489653929	2.01031824957302	1.98508392136238	1.98797553155771	2.00180299487899	2.1865001984132	1.96989591134234	1.98013665729355	1.97164525424273	1.96074238855051	1.74182538078842	2.01296754193293	1.96932333393566	2.00148017711126	1.98493935850003	1.98219651715923	1.96905034667483	1.99404780900405	1.99653726519479	1.97076864448862	1.9973677743881	2.02753091144383	1.98756218664511	2.02341139349522	1.95463604307972	2.01995605899631	2.00471895923029	1.97123530476279	1.95856906102846	1.98137231620256	1.99308052565574	2.01665336871654	1.97123530476279	1.98233391731382	1.97410674210773	2.0127938490355	2.00777833494254	1.96823161192003	2.02402051051598	1.98777417933647
2	39564771	288815392	1.99628187601286	1.98587436982525	2.01181828307323	1.94706358671378	1.99853023074483	2.02891459399331	1.96969755718797	1.92345489653929	2.01031824957302	1.98508392136238	1.98797553155771	2.00180299487899	2.1865001984132	1.96989591134234	1.98013665729355	1.97164525424273	1.96074238855051	1.74182538078842	2.01296754193293	1.96932333393566	2.00148017711126	1.98493935850003	1.98219651715923	1.96905034667483	1.99404780900405	1.99653726519479	1.97076864448862	1.9973677743881	2.02753091144383	1.98756218664511	2.02341139349522	1.95463604307972	2.01995605899631	2.00471895923029	1.97123530476279	1.95856906102846	1.98137231620256	1.99308052565574	2.01665336871654	1.97123530476279	1.98233391731382	1.97410674210773	2.0127938490355	2.00777833494254	1.96823161192003	2.02402051051598	1.98777417933647
2	40112880	289363501	1.99628187601286	1.98587436982525	2.01181828307323	1.94706358671378	1.99853023074483	2.02891459399331	1.96969755718797	1.92345489653929	2.01031824957302	1.98508392136238	1.98797553155771	2.00180299487899	2.1865001984132	1.96989591134234	1.98013665729355	1.97164525424273	1.96074238855051	1.74182538078842	2.01296754193293	1.96932333393566	2.00148017711126	1.98493935850003	1.98219651715923	1.96905034667483	1.99404780900405	1.99653726519479	1.97076864448862	1.9973677743881	2.02753091144383	1.98756218664511	2.02341139349522	1.95463604307972	2.01995605899631	2.00471895923029	1.97123530476279	1.95856906102846	1.98137231620256	1.99308052565574	2.01665336871654	1.97123530476279	1.98233391731382	1.97410674210773	2.0127938490355	2.00777833494254	1.96823161192003	2.02402051051598	1.98777417933647
2	40653940	289904561	1.99628187601286	1.98587436982525	2.01181828307323	1.94706358671378	1.99853023074483	2.02891459399331	1.96969755718797	1.92345489653929	2.01031824957302	1.98508392136238	1.98797553155771	2.00180299487899	2.1865001984132	1.96989591134234	1.98013665729355	1.97164525424273	1.96074238855051	1.74182538078842	2.01296754193293	1.96932333393566	2.00148017711126	1.98493935850003	1.98219651715923	1.96905034667483	1.99404780900405	1.99653726519479	1.97076864448862	1.9973677743881	2.02753091144383	1.98756218664511	2.02341139349522	1.95463604307972	2.01995605899631	2.00471895923029	1.97123530476279	1.95856906102846	1.98137231620256	1.99308052565574	2.01665336871654	1.97123530476279	1.98233391731382	1.97410674210773	2.0127938490355	2.00777833494254	1.96823161192003	2.02402051051598	1.98777417933647
2	41183789	290434410	1.99628187601286	1.98587436982525	2.01181828307323	1.94706358671378	1.99853023074483	2.02891459399331	1.96969755718797	1.92345489653929	2.01031824957302	1.98508392136238	1.98797553155771	2.00180299487899	2.1865001984132	1.96989591134234	1.98013665729355	1.97164525424273	1.96074238855051	1.74182538078842	2.01296754193293	1.96932333393566	2.00148017711126	1.98493935850003	1.98219651715923	1.96905034667483	1.99404780900405	1.99653726519479	1.97076864448862	1.9973677743881	2.02753091144383	1.98756218664511	2.02341139349522	1.95463604307972	2.01995605899631	2.00471895923029	1.97123530476279	1.95856906102846	1.98137231620256	1.99308052565574	2.01665336871654	1.97123530476279	1.98233391731382	1.97410674210773	2.0127938490355	2.00777833494254	1.96823161192003	2.02402051051598	1.98777417933647
2	41720796	290971417	1.99628187601286	1.98587436982525	2.01181828307323	1.94706358671378	1.99853023074483	2.02891459399331	1.96969755718797	1.92345489653929	2.01031824957302	1.98508392136238	1.98797553155771	2.00180299487899	2.1865001984132	1.96989591134234	1.98013665729355	1.97164525424273	1.96074238855051	1.74182538078842	2.01296754193293	1.96932333393566	2.00148017711126	1.98493935850003	1.98219651715923	1.96905034667483	1.99404780900405	1.99653726519479	1.97076864448862	1.9973677743881	2.02753091144383	1.98756218664511	2.02341139349522	1.95463604307972	2.01995605899631	2.00471895923029	1.97123530476279	1.95856906102846	1.98137231620256	1.99308052565574	2.01665336871654	1.97123530476279	1.98233391731382	1.97410674210773	2.0127938490355	2.00777833494254	1.96823161192003	2.02402051051598	1.98777417933647
2	42261432	291512053	1.99628187601286	1.98587436982525	2.01181828307323	1.94706358671378	1.99853023074483	2.02891459399331	1.96969755718797	1.92345489653929	2.01031824957302	1.98508392136238	1.98797553155771	2.00180299487899	2.1865001984132	1.96989591134234	1.98013665729355	1.97164525424273	1.96074238855051	1.74182538078842	2.01296754193293	1.96932333393566	2.00148017711126	1.98493935850003	1.98219651715923	1.96905034667483	1.99404780900405	1.99653726519479	1.97076864448862	1.9973677743881	2.02753091144383	1.98756218664511	2.02341139349522	1.95463604307972	2.01995605899631	2.00471895923029	1.97123530476279	1.95856906102846	1.98137231620256	1.99308052565574	2.01665336871654	1.97123530476279	1.98233391731382	1.97410674210773	2.0127938490355	2.00777833494254	1.96823161192003	2.02402051051598	1.98777417933647
2	42823765	292074386	1.99628187601286	1.98587436982525	2.01181828307323	1.94706358671378	1.99853023074483	2.02891459399331	1.96969755718797	1.92345489653929	2.01031824957302	1.98508392136238	1.98797553155771	2.00180299487899	2.1865001984132	1.96989591134234	1.98013665729355	1.97164525424273	1.96074238855051	1.74182538078842	2.01296754193293	1.96932333393566	2.00148017711126	1.98493935850003	1.98219651715923	1.96905034667483	1.99404780900405	1.99653726519479	1.97076864448862	1.9973677743881	2.02753091144383	1.98756218664511	2.02341139349522	1.95463604307972	2.01995605899631	2.00471895923029	1.97123530476279	1.95856906102846	1.98137231620256	1.99308052565574	2.01665336871654	1.97123530476279	1.98233391731382	1.97410674210773	2.0127938490355	2.00777833494254	1.96823161192003	2.02402051051598	1.98777417933647
2	43384529	292635150	1.99628187601286	1.98587436982525	2.01181828307323	1.94706358671378	1.99853023074483	2.02891459399331	1.96969755718797	1.92345489653929	2.01031824957302	1.98508392136238	1.98797553155771	2.00180299487899	2.1865001984132	1.96989591134234	1.98013665729355	1.97164525424273	1.96074238855051	1.74182538078842	2.01296754193293	1.96932333393566	2.00148017711126	1.98493935850003	1.98219651715923	1.96905034667483	1.99404780900405	1.99653726519479	1.97076864448862	1.9973677743881	2.02753091144383	1.98756218664511	2.02341139349522	1.95463604307972	2.01995605899631	2.00471895923029	1.97123530476279	1.95856906102846	1.98137231620256	1.99308052565574	2.01665336871654	1.97123530476279	1.98233391731382	1.97410674210773	2.0127938490355	2.00777833494254	1.96823161192003	2.02402051051598	1.98777417933647
2	43941069	293191690	1.99628187601286	1.98587436982525	2.01181828307323	1.94706358671378	1.99853023074483	2.02891459399331	1.96969755718797	1.92345489653929	2.01031824957302	1.98508392136238	1.98797553155771	2.00180299487899	2.1865001984132	1.96989591134234	1.98013665729355	1.97164525424273	1.96074238855051	1.74182538078842	2.01296754193293	1.96932333393566	2.00148017711126	1.98493935850003	1.98219651715923	1.96905034667483	1.99404780900405	1.99653726519479	1.97076864448862	1.9973677743881	2.02753091144383	1.98756218664511	2.02341139349522	1.95463604307972	2.01995605899631	2.00471895923029	1.97123530476279	1.95856906102846	1.98137231620256	1.99308052565574	2.01665336871654	1.97123530476279	1.98233391731382	1.97410674210773	2.0127938490355	2.00777833494254	1.96823161192003	2.02402051051598	1.98777417933647
2	44504303	293754924	1.99628187601286	1.98587436982525	2.01181828307323	1.94706358671378	1.99853023074483	2.02891459399331	1.96969755718797	1.92345489653929	2.01031824957302	1.98508392136238	1.98797553155771	2.00180299487899	2.1865001984132	1.96989591134234	1.98013665729355	1.97164525424273	1.96074238855051	1.74182538078842	2.01296754193293	1.96932333393566	2.00148017711126	1.98493935850003	1.98219651715923	1.96905034667483	1.99404780900405	1.99653726519479	1.97076864448862	1.9973677743881	2.02753091144383	1.98756218664511	2.02341139349522	1.95463604307972	2.01995605899631	2.00471895923029	1.97123530476279	1.95856906102846	1.98137231620256	1.99308052565574	2.01665336871654	1.97123530476279	1.98233391731382	1.97410674210773	2.0127938490355	2.00777833494254	1.96823161192003	2.02402051051598	1.98777417933647
2	45049053	294299674	1.99628187601286	1.98587436982525	2.01181828307323	1.94706358671378	1.99853023074483	2.02891459399331	1.96969755718797	1.92345489653929	2.01031824957302	1.98508392136238	1.98797553155771	2.00180299487899	2.1865001984132	1.96989591134234	1.98013665729355	1.97164525424273	1.96074238855051	2.01432992469827	2.01296754193293	1.96932333393566	2.00148017711126	1.98493935850003	1.98219651715923	1.96905034667483	1.99404780900405	1.99653726519479	1.97076864448862	1.9973677743881	2.02753091144383	1.98756218664511	2.02341139349522	1.95463604307972	2.01995605899631	2.00471895923029	1.97123530476279	1.95856906102846	1.98137231620256	1.99308052565574	2.01665336871654	1.97123530476279	1.98233391731382	1.97410674210773	2.0127938490355	2.00777833494254	1.96823161192003	2.02402051051598	1.98777417933647
2	45586697	294837318	1.99628187601286	1.98587436982525	2.01181828307323	1.94706358671378	1.99853023074483	2.02891459399331	1.96969755718797	1.92345489653929	2.01031824957302	1.98508392136238	1.98797553155771	2.00180299487899	2.1865001984132	1.96989591134234	1.98013665729355	1.97164525424273	1.96074238855051	2.01432992469827	2.01296754193293	1.96932333393566	2.00148017711126	1.98493935850003	1.98219651715923	1.96905034667483	1.99404780900405	1.99653726519479	1.97076864448862	1.9973677743881	2.02753091144383	1.98756218664511	2.02341139349522	1.95463604307972	2.01995605899631	2.00471895923029	1.97123530476279	1.95856906102846	1.98137231620256	1.99308052565574	2.01665336871654	1.97123530476279	1.98233391731382	1.97410674210773	2.0127938490355	2.00777833494254	1.96823161192003	2.02402051051598	1.98777417933647
2	46112597	295363218	1.99628187601286	1.98587436982525	2.01181828307323	1.94706358671378	1.99853023074483	2.02891459399331	1.96969755718797	1.92345489653929	2.01031824957302	1.98508392136238	1.98797553155771	2.00180299487899	2.1865001984132	1.96989591134234	1.98013665729355	1.97164525424273	1.96074238855051	2.01432992469827	2.01296754193293	1.96932333393566	2.00148017711126	1.98493935850003	1.98219651715923	1.96905034667483	1.99404780900405	1.99653726519479	1.97076864448862	1.9973677743881	2.02753091144383	1.98756218664511	2.02341139349522	1.95463604307972	2.01995605899631	2.00471895923029	1.97123530476279	1.95856906102846	1.98137231620256	1.99308052565574	2.01665336871654	1.97123530476279	1.98233391731382	1.97410674210773	2.0127938490355	2.00777833494254	1.96823161192003	2.02402051051598	1.98777417933647
2	46636309	295886930	1.99628187601286	1.98587436982525	2.01181828307323	1.94706358671378	1.99853023074483	2.02891459399331	1.96969755718797	1.92345489653929	2.01031824957302	1.98508392136238	1.98797553155771	2.00180299487899	2.1865001984132	1.96989591134234	1.98013665729355	1.97164525424273	1.96074238855051	2.01432992469827	2.01296754193293	1.96932333393566	2.00148017711126	1.98493935850003	1.98219651715923	1.96905034667483	1.99404780900405	1.99653726519479	1.97076864448862	1.9973677743881	2.02753091144383	1.98756218664511	2.02341139349522	1.95463604307972	2.01995605899631	2.00471895923029	1.97123530476279	1.95856906102846	1.98137231620256	1.99308052565574	2.01665336871654	1.97123530476279	1.98233391731382	1.97410674210773	2.0127938490355	2.00777833494254	1.96823161192003	2.02402051051598	1.98777417933647
2	47175085	296425706	1.99628187601286	1.98587436982525	2.01181828307323	1.94706358671378	1.99853023074483	2.02891459399331	1.96969755718797	1.92345489653929	2.01031824957302	1.98508392136238	1.98797553155771	2.00180299487899	2.1865001984132	1.96989591134234	1.98013665729355	1.97164525424273	1.96074238855051	2.01432992469827	2.01296754193293	1.96932333393566	2.00148017711126	1.98493935850003	1.98219651715923	1.96905034667483	1.99404780900405	1.99653726519479	1.97076864448862	1.9973677743881	2.02753091144383	1.98756218664511	2.02341139349522	1.95463604307972	2.01995605899631	2.00471895923029	1.97123530476279	1.95856906102846	1.98137231620256	1.99308052565574	2.01665336871654	1.97123530476279	1.98233391731382	1.97410674210773	2.0127938490355	2.00777833494254	1.96823161192003	2.02402051051598	1.98777417933647
2	47742557	296993178	1.99628187601286	1.98587436982525	2.01181828307323	1.94706358671378	1.99853023074483	2.02891459399331	1.96969755718797	1.92345489653929	2.01031824957302	1.98508392136238	1.98797553155771	2.00180299487899	2.1865001984132	1.96989591134234	1.98013665729355	1.97164525424273	1.96074238855051	2.01432992469827	2.01296754193293	1.96932333393566	2.00148017711126	1.98493935850003	1.98219651715923	1.96905034667483	1.99404780900405	1.99653726519479	1.97076864448862	1.9973677743881	2.02753091144383	1.98756218664511	2.02341139349522	1.95463604307972	2.01995605899631	2.00471895923029	1.97123530476279	1.95856906102846	1.98137231620256	1.99308052565574	2.01665336871654	1.97123530476279	1.98233391731382	1.97410674210773	2.0127938490355	2.00777833494254	1.96823161192003	2.02402051051598	1.98777417933647
2	48313939	297564560	1.99628187601286	1.98587436982525	2.01181828307323	1.94706358671378	1.99853023074483	2.02891459399331	1.96969755718797	1.92345489653929	2.01031824957302	1.98508392136238	1.98797553155771	2.00180299487899	2.1865001984132	1.96989591134234	1.98013665729355	1.97164525424273	1.96074238855051	2.01432992469827	2.01296754193293	1.96932333393566	2.00148017711126	1.98493935850003	1.98219651715923	1.96905034667483	1.99404780900405	1.99653726519479	1.97076864448862	1.9973677743881	2.02753091144383	1.98756218664511	2.02341139349522	1.95463604307972	2.01995605899631	2.00471895923029	1.97123530476279	1.95856906102846	1.98137231620256	1.99308052565574	2.01665336871654	1.97123530476279	1.98233391731382	1.97410674210773	2.0127938490355	2.00777833494254	1.96823161192003	2.02402051051598	1.98777417933647
2	48870857	298121478	1.99628187601286	1.98587436982525	2.01181828307323	1.94706358671378	1.99853023074483	2.02891459399331	1.96969755718797	1.92345489653929	2.01031824957302	1.98508392136238	1.98797553155771	2.00180299487899	2.1865001984132	1.96989591134234	1.98013665729355	1.97164525424273	1.96074238855051	2.01432992469827	2.01296754193293	1.96932333393566	2.00148017711126	1.98493935850003	1.98219651715923	1.96905034667483	1.99404780900405	1.99653726519479	1.97076864448862	1.9973677743881	2.02753091144383	1.98756218664511	2.02341139349522	1.95463604307972	2.01995605899631	2.00471895923029	1.97123530476279	1.95856906102846	1.98137231620256	1.99308052565574	2.01665336871654	1.97123530476279	1.98233391731382	1.97410674210773	2.0127938490355	2.00777833494254	1.96823161192003	2.02402051051598	1.98777417933647
2	49416907	298667528	1.99628187601286	1.98587436982525	2.01181828307323	1.94706358671378	1.99853023074483	2.02891459399331	1.96969755718797	1.92345489653929	2.01031824957302	1.98508392136238	1.98797553155771	2.00180299487899	2.1865001984132	1.96989591134234	1.98013665729355	1.97164525424273	1.96074238855051	2.01432992469827	2.01296754193293	1.96932333393566	2.00148017711126	1.98493935850003	1.98219651715923	1.96905034667483	1.99404780900405	1.99653726519479	1.97076864448862	1.9973677743881	2.02753091144383	1.98756218664511	2.02341139349522	1.95463604307972	2.01995605899631	2.00471895923029	1.97123530476279	1.95856906102846	1.98137231620256	1.99308052565574	2.01665336871654	1.97123530476279	1.98233391731382	1.97410674210773	2.0127938490355	2.00777833494254	1.96823161192003	2.02402051051598	1.98777417933647
2	49969688	299220309	1.99628187601286	1.98587436982525	2.01181828307323	1.94706358671378	1.99853023074483	2.02891459399331	1.96969755718797	1.92345489653929	2.01031824957302	1.98508392136238	1.98797553155771	2.00180299487899	2.1865001984132	1.96989591134234	1.98013665729355	1.97164525424273	1.96074238855051	2.01432992469827	2.01296754193293	1.96932333393566	2.00148017711126	1.98493935850003	1.98219651715923	1.96905034667483	1.99404780900405	1.99653726519479	1.97076864448862	1.9973677743881	2.02753091144383	1.98756218664511	2.02341139349522	1.95463604307972	2.01995605899631	2.00471895923029	1.97123530476279	1.95856906102846	1.98137231620256	1.99308052565574	2.01665336871654	1.97123530476279	1.98233391731382	1.97410674210773	2.0127938490355	2.00777833494254	1.96823161192003	2.02402051051598	1.98777417933647
[truncated: 4,516 more rows]
[truncated: 1 more columns]
