# Supplementary material for: Novel insights into breast cancer copy number genetic heterogeneity revealed by single-cell genome sequencing
Source: eLife. 2020 May 13;9:e51480. doi: 10.7554/eLife.51480 (PMC7220379; doi:10.7554/eLife.51480)
Supplement: Figure 2—source data 1. [file elife-51480-fig2-data1.zip › P37.CNA.calls.5k.seg.quantal.primary.txt]

chrom	chrompos	abspos	CTB8820.	CTB8822.	CTB8823.	CTB8825.	CTB8826.	CTB8827.	CTB8828.	CTB8830.	CTB8831.	CTB8833.	CTB8834.	CTB8835.	CTB8836.	CTB8837.	CTB8838.	CTB8839.	CTB8840.	CTB8842.	CTB8843.	CTB8844.	CTB8845.	CTB8846.	CTB8847.	CTB8848.	CTB8849.	CTB8851.	CTB8852.	CTB8853.	CTB8854.	CTB8855.	CTB8856.	CTB8857.	CTB8858.	CTB8859.	CTB8860.	CTB8861.	CTB8862.	CTB8863.	CTB8864.	CTB8865.	CTB8866.	CTB8867.	CTB8870.	CTB8871.	CTB8872.	CTB8873.	CTB8874.
1	0	0	3.88855662219729	3.96868510283614	3.94947556292992	3.97481050671238	3.89488169777585	3.91025066962132	3.88566384259321	3.94894157866136	3.92729166748219	3.94365882531848	3.90158706788888	3.88916675859804	3.90719902753005	3.99538560018074	3.9338682734632	3.0114558236767	3.98256073094035	3.91269077195395	3.9507724269872	3.9063866328024	3.91687395172782	3.95570474347035	3.89316089989809	3.92974240385906	3.86712418801455	3.90131663985373	3.92701945780171	3.91261931169631	3.93110458482718	3.93410304525324	3.96755872449137	3.93355770056775	3.94858226087127	3.97246565482353	3.9161660424954	3.94065308175112	3.91506089212575	3.91866187880768	3.93028721959545	3.94447897138657	3.91017925392901	3.893871608977	3.87383121310011	3.93219466956181	3.8889029206167	3.90808296731002	3.95351184305558
1	1311584	1311584	3.88855662219729	3.96868510283614	3.94947556292992	3.97481050671238	3.89488169777585	3.91025066962132	3.88566384259321	3.94894157866136	3.92729166748219	3.94365882531848	3.90158706788888	3.88916675859804	3.90719902753005	3.99538560018074	3.9338682734632	3.0114558236767	3.98256073094035	3.91269077195395	3.9507724269872	3.9063866328024	3.91687395172782	3.95570474347035	3.89316089989809	3.92974240385906	3.86712418801455	3.90131663985373	3.92701945780171	3.91261931169631	3.93110458482718	3.93410304525324	3.96755872449137	3.93355770056775	3.94858226087127	3.97246565482353	3.9161660424954	3.94065308175112	3.91506089212575	3.91866187880768	3.93028721959545	3.94447897138657	3.91017925392901	3.893871608977	3.87383121310011	3.93219466956181	3.8889029206167	3.90808296731002	3.95351184305558
1	1988508	1988508	3.88855662219729	3.96868510283614	3.94947556292992	3.97481050671238	3.89488169777585	3.91025066962132	3.88566384259321	3.94894157866136	3.92729166748219	3.94365882531848	3.90158706788888	3.88916675859804	3.90719902753005	3.99538560018074	3.9338682734632	3.0114558236767	3.98256073094035	3.91269077195395	3.9507724269872	3.9063866328024	3.91687395172782	3.95570474347035	3.89316089989809	3.92974240385906	3.86712418801455	3.90131663985373	3.92701945780171	3.91261931169631	3.93110458482718	3.93410304525324	3.96755872449137	3.93355770056775	3.94858226087127	3.97246565482353	3.9161660424954	3.94065308175112	3.91506089212575	3.91866187880768	3.93028721959545	3.94447897138657	3.91017925392901	3.893871608977	3.87383121310011	3.93219466956181	3.8889029206167	3.90808296731002	3.95351184305558
1	2529293	2529293	3.88855662219729	3.96868510283614	3.94947556292992	3.97481050671238	3.89488169777585	3.91025066962132	3.88566384259321	3.94894157866136	3.92729166748219	3.94365882531848	3.90158706788888	3.88916675859804	3.90719902753005	3.99538560018074	3.9338682734632	3.0114558236767	3.98256073094035	3.91269077195395	3.9507724269872	3.9063866328024	3.91687395172782	3.95570474347035	3.89316089989809	3.92974240385906	3.86712418801455	3.90131663985373	3.92701945780171	3.91261931169631	3.93110458482718	3.93410304525324	3.96755872449137	3.93355770056775	3.94858226087127	3.97246565482353	3.9161660424954	3.94065308175112	3.91506089212575	3.91866187880768	3.93028721959545	3.94447897138657	3.91017925392901	3.893871608977	3.87383121310011	3.93219466956181	3.8889029206167	3.90808296731002	3.95351184305558
1	3144678	3144678	3.88855662219729	3.96868510283614	3.94947556292992	3.97481050671238	3.89488169777585	3.91025066962132	3.88566384259321	3.94894157866136	3.92729166748219	3.94365882531848	3.90158706788888	3.88916675859804	3.90719902753005	3.99538560018074	3.9338682734632	3.0114558236767	3.98256073094035	3.91269077195395	3.9507724269872	3.9063866328024	3.91687395172782	3.95570474347035	3.89316089989809	3.92974240385906	3.86712418801455	3.90131663985373	3.92701945780171	3.91261931169631	3.93110458482718	3.93410304525324	3.96755872449137	3.93355770056775	3.94858226087127	3.97246565482353	3.9161660424954	3.94065308175112	3.91506089212575	3.91866187880768	3.93028721959545	3.94447897138657	3.91017925392901	3.893871608977	3.87383121310011	3.93219466956181	3.8889029206167	3.90808296731002	3.95351184305558
1	3664503	3664503	3.88855662219729	3.96868510283614	3.94947556292992	3.97481050671238	3.89488169777585	3.91025066962132	3.88566384259321	3.94894157866136	3.92729166748219	3.94365882531848	3.90158706788888	3.88916675859804	3.90719902753005	3.99538560018074	3.9338682734632	3.0114558236767	3.98256073094035	3.91269077195395	3.9507724269872	3.9063866328024	3.91687395172782	3.95570474347035	3.89316089989809	3.92974240385906	3.86712418801455	3.90131663985373	3.92701945780171	3.91261931169631	3.93110458482718	3.93410304525324	3.96755872449137	3.93355770056775	3.94858226087127	3.97246565482353	3.9161660424954	3.94065308175112	3.91506089212575	3.91866187880768	3.93028721959545	3.94447897138657	3.91017925392901	3.893871608977	3.87383121310011	3.93219466956181	3.8889029206167	3.90808296731002	3.95351184305558
1	4369116	4369116	3.88855662219729	3.96868510283614	3.94947556292992	3.97481050671238	3.89488169777585	3.91025066962132	3.88566384259321	3.94894157866136	3.92729166748219	3.94365882531848	3.90158706788888	3.88916675859804	3.90719902753005	3.99538560018074	3.9338682734632	3.0114558236767	3.98256073094035	3.91269077195395	3.9507724269872	3.9063866328024	3.91687395172782	3.95570474347035	3.89316089989809	3.92974240385906	3.86712418801455	3.90131663985373	3.92701945780171	3.91261931169631	3.93110458482718	3.93410304525324	3.96755872449137	3.93355770056775	3.94858226087127	3.97246565482353	3.9161660424954	3.94065308175112	3.91506089212575	3.91866187880768	3.93028721959545	3.94447897138657	3.91017925392901	3.893871608977	3.87383121310011	3.93219466956181	3.8889029206167	3.90808296731002	3.95351184305558
1	4893186	4893186	3.88855662219729	3.96868510283614	3.94947556292992	3.97481050671238	3.89488169777585	3.91025066962132	3.88566384259321	3.94894157866136	3.92729166748219	3.94365882531848	3.90158706788888	3.88916675859804	3.90719902753005	3.99538560018074	3.9338682734632	3.0114558236767	3.98256073094035	3.91269077195395	3.9507724269872	3.9063866328024	3.91687395172782	3.95570474347035	3.89316089989809	3.92974240385906	3.86712418801455	3.90131663985373	3.92701945780171	3.91261931169631	3.93110458482718	3.93410304525324	3.96755872449137	3.93355770056775	3.94858226087127	3.97246565482353	3.9161660424954	3.94065308175112	3.91506089212575	3.91866187880768	3.93028721959545	3.94447897138657	3.91017925392901	3.893871608977	3.87383121310011	3.93219466956181	3.8889029206167	3.90808296731002	3.95351184305558
1	5434547	5434547	3.88855662219729	3.96868510283614	3.94947556292992	3.97481050671238	3.89488169777585	3.91025066962132	3.88566384259321	3.94894157866136	3.92729166748219	3.94365882531848	3.90158706788888	3.88916675859804	3.90719902753005	3.99538560018074	3.9338682734632	3.0114558236767	3.98256073094035	3.91269077195395	3.9507724269872	3.9063866328024	3.91687395172782	3.95570474347035	3.89316089989809	3.92974240385906	3.86712418801455	3.90131663985373	3.92701945780171	3.91261931169631	3.93110458482718	3.93410304525324	3.96755872449137	3.93355770056775	3.94858226087127	3.97246565482353	3.9161660424954	3.94065308175112	3.91506089212575	3.91866187880768	3.93028721959545	3.94447897138657	3.91017925392901	3.893871608977	3.87383121310011	3.93219466956181	3.8889029206167	3.90808296731002	3.95351184305558
1	5964110	5964110	3.88855662219729	3.96868510283614	3.94947556292992	3.97481050671238	3.89488169777585	3.91025066962132	3.88566384259321	3.94894157866136	3.92729166748219	3.94365882531848	3.90158706788888	3.88916675859804	3.90719902753005	3.99538560018074	3.9338682734632	3.0114558236767	3.98256073094035	3.91269077195395	3.9507724269872	3.9063866328024	3.91687395172782	3.95570474347035	3.89316089989809	3.92974240385906	3.86712418801455	3.90131663985373	3.92701945780171	3.91261931169631	3.93110458482718	3.93410304525324	3.96755872449137	3.93355770056775	3.94858226087127	3.97246565482353	3.9161660424954	3.94065308175112	3.91506089212575	3.91866187880768	3.93028721959545	3.94447897138657	3.91017925392901	3.893871608977	3.87383121310011	3.93219466956181	3.8889029206167	3.90808296731002	3.95351184305558
1	6523265	6523265	3.88855662219729	3.96868510283614	3.94947556292992	3.97481050671238	3.89488169777585	3.91025066962132	3.88566384259321	3.94894157866136	3.92729166748219	3.94365882531848	3.90158706788888	3.88916675859804	3.90719902753005	3.99538560018074	3.9338682734632	3.0114558236767	3.98256073094035	3.91269077195395	3.9507724269872	3.9063866328024	3.91687395172782	3.95570474347035	3.89316089989809	3.92974240385906	3.86712418801455	3.90131663985373	3.92701945780171	3.91261931169631	3.93110458482718	3.93410304525324	3.96755872449137	3.93355770056775	3.94858226087127	3.97246565482353	3.9161660424954	3.94065308175112	3.91506089212575	3.91866187880768	3.93028721959545	3.94447897138657	3.91017925392901	3.893871608977	3.87383121310011	3.93219466956181	3.8889029206167	3.90808296731002	3.95351184305558
1	7082402	7082402	3.88855662219729	3.96868510283614	3.94947556292992	3.97481050671238	3.89488169777585	3.91025066962132	3.88566384259321	3.94894157866136	3.92729166748219	3.94365882531848	3.90158706788888	3.88916675859804	3.90719902753005	3.99538560018074	3.9338682734632	3.0114558236767	3.98256073094035	3.91269077195395	3.9507724269872	3.9063866328024	3.91687395172782	3.95570474347035	3.89316089989809	3.92974240385906	3.86712418801455	3.90131663985373	3.92701945780171	3.91261931169631	3.93110458482718	3.93410304525324	3.96755872449137	3.93355770056775	3.94858226087127	3.97246565482353	3.9161660424954	3.94065308175112	3.91506089212575	3.91866187880768	3.93028721959545	3.94447897138657	3.91017925392901	3.893871608977	3.87383121310011	3.93219466956181	3.8889029206167	3.90808296731002	3.95351184305558
1	7616467	7616467	3.88855662219729	3.96868510283614	3.94947556292992	3.97481050671238	3.89488169777585	3.91025066962132	3.88566384259321	3.94894157866136	3.92729166748219	3.94365882531848	3.90158706788888	3.88916675859804	3.90719902753005	3.99538560018074	3.9338682734632	3.0114558236767	3.98256073094035	3.91269077195395	3.9507724269872	3.9063866328024	3.91687395172782	3.95570474347035	3.89316089989809	3.92974240385906	3.86712418801455	3.90131663985373	3.92701945780171	3.91261931169631	3.93110458482718	3.93410304525324	3.96755872449137	3.93355770056775	3.94858226087127	3.97246565482353	3.9161660424954	3.94065308175112	3.91506089212575	3.91866187880768	3.93028721959545	3.94447897138657	3.91017925392901	3.893871608977	3.87383121310011	3.93219466956181	3.8889029206167	3.90808296731002	3.95351184305558
1	8179701	8179701	3.88855662219729	3.96868510283614	3.94947556292992	3.97481050671238	3.89488169777585	3.91025066962132	3.88566384259321	3.94894157866136	3.92729166748219	3.94365882531848	3.90158706788888	3.88916675859804	3.90719902753005	3.99538560018074	3.9338682734632	3.0114558236767	3.98256073094035	3.91269077195395	3.9507724269872	3.9063866328024	3.91687395172782	3.95570474347035	3.89316089989809	3.92974240385906	3.86712418801455	3.90131663985373	3.92701945780171	3.91261931169631	3.93110458482718	3.93410304525324	3.96755872449137	3.93355770056775	3.94858226087127	3.97246565482353	3.9161660424954	3.94065308175112	3.91506089212575	3.91866187880768	3.93028721959545	3.94447897138657	3.91017925392901	3.893871608977	3.87383121310011	3.93219466956181	3.8889029206167	3.90808296731002	3.95351184305558
1	8750759	8750759	3.88855662219729	3.96868510283614	3.94947556292992	3.97481050671238	3.89488169777585	3.91025066962132	3.88566384259321	3.94894157866136	3.92729166748219	3.94365882531848	3.90158706788888	3.88916675859804	3.90719902753005	3.99538560018074	3.9338682734632	3.0114558236767	3.98256073094035	3.91269077195395	3.9507724269872	3.9063866328024	3.91687395172782	3.95570474347035	3.89316089989809	3.92974240385906	3.86712418801455	3.90131663985373	3.92701945780171	3.91261931169631	3.93110458482718	3.93410304525324	3.96755872449137	3.93355770056775	3.94858226087127	3.97246565482353	3.9161660424954	3.94065308175112	3.91506089212575	3.91866187880768	3.93028721959545	3.94447897138657	3.91017925392901	3.893871608977	3.87383121310011	3.93219466956181	3.8889029206167	3.90808296731002	3.95351184305558
1	9336762	9336762	3.88855662219729	3.96868510283614	3.94947556292992	3.97481050671238	3.89488169777585	3.91025066962132	3.88566384259321	3.94894157866136	3.92729166748219	3.94365882531848	3.90158706788888	3.88916675859804	3.90719902753005	3.99538560018074	3.9338682734632	3.0114558236767	3.98256073094035	3.91269077195395	3.9507724269872	3.9063866328024	3.91687395172782	3.95570474347035	3.89316089989809	3.92974240385906	3.86712418801455	3.90131663985373	3.92701945780171	3.91261931169631	3.93110458482718	3.93410304525324	3.96755872449137	3.93355770056775	3.94858226087127	3.97246565482353	3.9161660424954	3.94065308175112	3.91506089212575	3.91866187880768	3.93028721959545	3.94447897138657	3.91017925392901	3.893871608977	3.87383121310011	3.93219466956181	3.8889029206167	3.90808296731002	3.95351184305558
1	9924954	9924954	3.88855662219729	3.96868510283614	3.94947556292992	3.97481050671238	3.89488169777585	3.91025066962132	3.88566384259321	3.94894157866136	3.92729166748219	3.94365882531848	3.90158706788888	3.88916675859804	3.90719902753005	3.99538560018074	3.9338682734632	3.0114558236767	3.98256073094035	3.91269077195395	3.9507724269872	3.9063866328024	3.91687395172782	3.95570474347035	3.89316089989809	3.92974240385906	3.86712418801455	3.90131663985373	3.92701945780171	3.91261931169631	3.93110458482718	3.93410304525324	3.96755872449137	3.93355770056775	3.94858226087127	3.97246565482353	3.9161660424954	3.94065308175112	3.91506089212575	3.91866187880768	3.93028721959545	3.94447897138657	3.91017925392901	3.893871608977	3.87383121310011	3.93219466956181	3.8889029206167	3.90808296731002	3.95351184305558
1	10539461	10539461	3.88855662219729	3.96868510283614	3.94947556292992	3.97481050671238	3.89488169777585	3.91025066962132	3.88566384259321	3.94894157866136	3.92729166748219	3.94365882531848	3.90158706788888	3.88916675859804	3.90719902753005	3.99538560018074	3.9338682734632	3.0114558236767	3.98256073094035	3.91269077195395	3.9507724269872	3.9063866328024	3.91687395172782	3.95570474347035	3.89316089989809	3.92974240385906	3.86712418801455	3.90131663985373	3.92701945780171	3.91261931169631	3.93110458482718	3.93410304525324	3.96755872449137	3.93355770056775	3.94858226087127	3.97246565482353	3.9161660424954	3.94065308175112	3.91506089212575	3.91866187880768	3.93028721959545	3.94447897138657	3.91017925392901	3.893871608977	3.87383121310011	3.93219466956181	3.8889029206167	3.90808296731002	3.95351184305558
1	11088815	11088815	3.88855662219729	3.96868510283614	3.94947556292992	3.97481050671238	3.89488169777585	3.91025066962132	3.88566384259321	3.94894157866136	3.92729166748219	3.94365882531848	3.90158706788888	3.88916675859804	3.90719902753005	3.99538560018074	3.9338682734632	3.0114558236767	3.98256073094035	3.91269077195395	3.9507724269872	3.9063866328024	3.91687395172782	3.95570474347035	3.89316089989809	3.92974240385906	3.86712418801455	3.90131663985373	3.92701945780171	3.91261931169631	3.93110458482718	3.93410304525324	3.96755872449137	3.93355770056775	3.94858226087127	3.97246565482353	3.9161660424954	3.94065308175112	3.91506089212575	3.91866187880768	3.93028721959545	3.94447897138657	3.91017925392901	3.893871608977	3.87383121310011	3.93219466956181	3.8889029206167	3.90808296731002	3.95351184305558
1	11659398	11659398	3.88855662219729	3.96868510283614	3.94947556292992	3.97481050671238	3.89488169777585	3.91025066962132	3.88566384259321	3.94894157866136	3.92729166748219	3.94365882531848	3.90158706788888	3.88916675859804	3.90719902753005	3.99538560018074	3.9338682734632	3.0114558236767	3.98256073094035	3.91269077195395	3.9507724269872	3.9063866328024	3.91687395172782	3.95570474347035	3.89316089989809	3.92974240385906	3.86712418801455	3.90131663985373	3.92701945780171	3.91261931169631	3.93110458482718	3.93410304525324	3.96755872449137	3.93355770056775	3.94858226087127	3.97246565482353	3.9161660424954	3.94065308175112	3.91506089212575	3.91866187880768	3.93028721959545	3.94447897138657	3.91017925392901	3.893871608977	3.87383121310011	3.93219466956181	3.8889029206167	3.90808296731002	3.95351184305558
1	12236298	12236298	3.88855662219729	3.96868510283614	3.94947556292992	3.97481050671238	3.89488169777585	3.91025066962132	3.88566384259321	3.94894157866136	3.92729166748219	3.94365882531848	3.90158706788888	3.88916675859804	3.90719902753005	3.99538560018074	3.9338682734632	3.0114558236767	3.98256073094035	3.91269077195395	3.9507724269872	3.9063866328024	3.91687395172782	3.95570474347035	3.89316089989809	3.92974240385906	3.86712418801455	3.90131663985373	3.92701945780171	3.91261931169631	3.93110458482718	3.93410304525324	3.96755872449137	3.93355770056775	3.94858226087127	3.97246565482353	3.9161660424954	3.94065308175112	3.91506089212575	3.91866187880768	3.93028721959545	3.94447897138657	3.91017925392901	3.893871608977	3.87383121310011	3.93219466956181	3.8889029206167	3.90808296731002	3.95351184305558
1	12790486	12790486	3.88855662219729	3.96868510283614	3.94947556292992	3.97481050671238	3.89488169777585	3.91025066962132	3.88566384259321	3.94894157866136	3.92729166748219	3.94365882531848	3.90158706788888	3.88916675859804	3.90719902753005	3.99538560018074	3.9338682734632	3.0114558236767	3.98256073094035	3.91269077195395	3.9507724269872	3.9063866328024	3.91687395172782	3.95570474347035	3.89316089989809	3.92974240385906	3.86712418801455	3.90131663985373	3.92701945780171	3.91261931169631	3.93110458482718	3.93410304525324	3.96755872449137	3.93355770056775	3.94858226087127	3.97246565482353	3.9161660424954	3.94065308175112	3.91506089212575	3.91866187880768	3.93028721959545	3.94447897138657	3.91017925392901	3.893871608977	3.87383121310011	3.93219466956181	3.8889029206167	3.90808296731002	3.95351184305558
1	14208871	14208871	3.88855662219729	3.96868510283614	3.94947556292992	3.97481050671238	3.89488169777585	3.91025066962132	3.88566384259321	3.94894157866136	3.92729166748219	3.94365882531848	3.90158706788888	3.88916675859804	3.90719902753005	3.99538560018074	3.9338682734632	3.0114558236767	3.98256073094035	3.91269077195395	3.9507724269872	3.9063866328024	3.91687395172782	3.95570474347035	3.89316089989809	3.92974240385906	3.86712418801455	3.90131663985373	3.92701945780171	3.91261931169631	3.93110458482718	3.93410304525324	3.96755872449137	3.93355770056775	3.94858226087127	3.97246565482353	3.9161660424954	3.94065308175112	3.91506089212575	3.91866187880768	3.93028721959545	3.94447897138657	3.91017925392901	3.893871608977	3.87383121310011	3.93219466956181	3.8889029206167	3.90808296731002	3.95351184305558
1	14754110	14754110	3.88855662219729	3.96868510283614	3.94947556292992	3.97481050671238	3.89488169777585	3.91025066962132	3.88566384259321	3.94894157866136	3.92729166748219	3.94365882531848	3.90158706788888	3.88916675859804	3.90719902753005	3.99538560018074	3.9338682734632	3.0114558236767	3.98256073094035	3.91269077195395	3.9507724269872	3.9063866328024	3.91687395172782	3.95570474347035	3.89316089989809	3.92974240385906	3.86712418801455	3.90131663985373	3.92701945780171	3.91261931169631	3.93110458482718	3.93410304525324	3.96755872449137	3.93355770056775	3.94858226087127	3.97246565482353	3.9161660424954	3.94065308175112	3.91506089212575	3.91866187880768	3.93028721959545	3.94447897138657	3.91017925392901	3.893871608977	3.87383121310011	3.93219466956181	3.8889029206167	3.90808296731002	3.95351184305558
1	15289749	15289749	3.88855662219729	3.96868510283614	3.94947556292992	3.97481050671238	3.89488169777585	3.91025066962132	3.88566384259321	3.94894157866136	3.92729166748219	3.94365882531848	3.90158706788888	3.88916675859804	3.90719902753005	3.99538560018074	3.9338682734632	3.0114558236767	3.98256073094035	3.91269077195395	3.9507724269872	3.9063866328024	3.91687395172782	3.95570474347035	3.89316089989809	3.92974240385906	3.86712418801455	3.90131663985373	3.92701945780171	3.91261931169631	3.93110458482718	3.93410304525324	3.96755872449137	3.93355770056775	3.94858226087127	3.97246565482353	3.9161660424954	3.94065308175112	3.91506089212575	3.91866187880768	3.93028721959545	3.94447897138657	3.91017925392901	3.893871608977	3.87383121310011	3.93219466956181	3.8889029206167	3.90808296731002	3.95351184305558
1	15848620	15848620	3.88855662219729	3.96868510283614	3.94947556292992	3.97481050671238	3.89488169777585	3.91025066962132	3.88566384259321	3.94894157866136	3.92729166748219	3.94365882531848	3.90158706788888	3.88916675859804	3.90719902753005	3.99538560018074	3.9338682734632	3.0114558236767	3.98256073094035	3.91269077195395	3.9507724269872	3.9063866328024	3.91687395172782	3.95570474347035	3.89316089989809	3.92974240385906	3.86712418801455	3.90131663985373	3.92701945780171	3.91261931169631	3.93110458482718	3.93410304525324	3.96755872449137	3.93355770056775	3.94858226087127	3.97246565482353	3.9161660424954	3.94065308175112	3.91506089212575	3.91866187880768	3.93028721959545	3.94447897138657	3.91017925392901	3.893871608977	3.87383121310011	3.93219466956181	3.8889029206167	3.90808296731002	3.95351184305558
1	16446714	16446714	3.88855662219729	3.96868510283614	3.94947556292992	3.97481050671238	3.89488169777585	3.91025066962132	3.88566384259321	3.94894157866136	3.92729166748219	3.94365882531848	3.90158706788888	3.88916675859804	3.90719902753005	3.99538560018074	3.9338682734632	3.0114558236767	3.98256073094035	3.91269077195395	3.9507724269872	3.9063866328024	3.91687395172782	3.95570474347035	3.89316089989809	3.92974240385906	3.86712418801455	3.90131663985373	3.92701945780171	3.91261931169631	3.93110458482718	3.93410304525324	3.96755872449137	3.93355770056775	3.94858226087127	3.97246565482353	3.9161660424954	3.94065308175112	3.91506089212575	3.91866187880768	3.93028721959545	3.94447897138657	3.91017925392901	3.893871608977	3.87383121310011	3.93219466956181	3.8889029206167	3.90808296731002	3.95351184305558
1	17307125	17307125	3.88855662219729	3.96868510283614	3.94947556292992	3.97481050671238	3.89488169777585	3.91025066962132	3.88566384259321	3.94894157866136	3.92729166748219	3.94365882531848	3.90158706788888	3.88916675859804	3.90719902753005	3.99538560018074	3.9338682734632	3.0114558236767	3.98256073094035	3.91269077195395	3.9507724269872	3.9063866328024	3.91687395172782	3.95570474347035	3.89316089989809	3.92974240385906	3.86712418801455	3.90131663985373	3.92701945780171	3.91261931169631	3.93110458482718	3.93410304525324	3.96755872449137	3.93355770056775	3.94858226087127	3.97246565482353	3.9161660424954	3.94065308175112	3.91506089212575	3.91866187880768	3.93028721959545	3.94447897138657	3.91017925392901	3.893871608977	3.87383121310011	3.93219466956181	3.8889029206167	3.90808296731002	3.95351184305558
1	17878680	17878680	3.88855662219729	3.96868510283614	3.94947556292992	3.97481050671238	3.89488169777585	3.91025066962132	3.88566384259321	3.94894157866136	3.92729166748219	3.94365882531848	3.90158706788888	3.88916675859804	3.90719902753005	3.99538560018074	3.9338682734632	3.0114558236767	3.98256073094035	3.91269077195395	3.9507724269872	3.9063866328024	3.91687395172782	3.95570474347035	3.89316089989809	3.92974240385906	3.86712418801455	3.90131663985373	3.92701945780171	3.91261931169631	3.93110458482718	3.93410304525324	3.96755872449137	3.93355770056775	3.94858226087127	3.97246565482353	3.9161660424954	3.94065308175112	3.91506089212575	3.91866187880768	3.93028721959545	3.94447897138657	3.91017925392901	3.893871608977	3.87383121310011	3.93219466956181	3.8889029206167	3.90808296731002	3.95351184305558
1	18403245	18403245	3.88855662219729	3.96868510283614	3.94947556292992	3.97481050671238	3.89488169777585	3.91025066962132	3.88566384259321	3.94894157866136	3.92729166748219	3.94365882531848	3.90158706788888	3.88916675859804	3.90719902753005	3.99538560018074	3.9338682734632	3.0114558236767	3.98256073094035	3.91269077195395	3.9507724269872	3.9063866328024	3.91687395172782	3.95570474347035	3.89316089989809	3.92974240385906	3.86712418801455	3.90131663985373	3.92701945780171	3.91261931169631	3.93110458482718	3.93410304525324	3.96755872449137	3.93355770056775	3.94858226087127	3.97246565482353	3.9161660424954	3.94065308175112	3.91506089212575	3.91866187880768	3.93028721959545	3.94447897138657	3.91017925392901	3.893871608977	3.87383121310011	3.93219466956181	3.8889029206167	3.90808296731002	3.95351184305558
1	18925640	18925640	3.88855662219729	3.96868510283614	3.94947556292992	3.97481050671238	3.89488169777585	3.91025066962132	3.88566384259321	3.94894157866136	3.92729166748219	3.94365882531848	3.90158706788888	3.88916675859804	3.90719902753005	3.99538560018074	3.9338682734632	3.0114558236767	3.98256073094035	3.91269077195395	3.9507724269872	3.9063866328024	3.91687395172782	3.95570474347035	3.89316089989809	3.92974240385906	3.86712418801455	3.90131663985373	3.92701945780171	3.91261931169631	3.93110458482718	3.93410304525324	3.96755872449137	3.93355770056775	3.94858226087127	3.97246565482353	3.9161660424954	3.94065308175112	3.91506089212575	3.91866187880768	3.93028721959545	3.94447897138657	3.91017925392901	3.893871608977	3.87383121310011	3.93219466956181	3.8889029206167	3.90808296731002	3.95351184305558
1	19452724	19452724	3.88855662219729	3.96868510283614	3.94947556292992	3.97481050671238	3.89488169777585	3.91025066962132	3.88566384259321	3.94894157866136	3.92729166748219	3.94365882531848	3.90158706788888	3.88916675859804	3.90719902753005	3.99538560018074	3.9338682734632	3.0114558236767	3.98256073094035	3.91269077195395	3.9507724269872	3.9063866328024	3.91687395172782	3.95570474347035	3.89316089989809	3.92974240385906	3.86712418801455	3.90131663985373	3.92701945780171	3.91261931169631	3.93110458482718	3.93410304525324	3.96755872449137	3.93355770056775	3.94858226087127	3.97246565482353	3.9161660424954	3.94065308175112	3.91506089212575	3.91866187880768	3.93028721959545	3.94447897138657	3.91017925392901	3.893871608977	3.87383121310011	3.93219466956181	3.8889029206167	3.90808296731002	3.95351184305558
1	20014359	20014359	3.88855662219729	3.96868510283614	3.94947556292992	3.97481050671238	3.89488169777585	3.91025066962132	3.88566384259321	3.94894157866136	3.92729166748219	3.94365882531848	3.90158706788888	3.88916675859804	3.90719902753005	3.99538560018074	3.9338682734632	3.0114558236767	3.98256073094035	3.91269077195395	3.9507724269872	3.9063866328024	3.91687395172782	3.95570474347035	3.89316089989809	3.92974240385906	3.86712418801455	3.90131663985373	3.92701945780171	3.91261931169631	3.93110458482718	3.93410304525324	3.96755872449137	3.93355770056775	3.94858226087127	3.97246565482353	3.9161660424954	3.94065308175112	3.91506089212575	3.91866187880768	3.93028721959545	3.94447897138657	3.91017925392901	3.893871608977	3.87383121310011	3.93219466956181	3.8889029206167	3.90808296731002	3.95351184305558
1	20575804	20575804	3.88855662219729	3.96868510283614	3.94947556292992	3.97481050671238	3.89488169777585	3.91025066962132	3.88566384259321	3.94894157866136	3.92729166748219	3.94365882531848	3.90158706788888	3.88916675859804	3.90719902753005	3.99538560018074	3.9338682734632	3.0114558236767	3.98256073094035	3.91269077195395	3.9507724269872	3.9063866328024	3.91687395172782	3.95570474347035	3.89316089989809	3.92974240385906	3.86712418801455	3.90131663985373	3.92701945780171	3.91261931169631	3.93110458482718	3.93410304525324	3.96755872449137	3.93355770056775	3.94858226087127	3.97246565482353	3.9161660424954	3.94065308175112	3.91506089212575	3.91866187880768	3.93028721959545	3.94447897138657	3.91017925392901	3.893871608977	3.87383121310011	3.93219466956181	3.8889029206167	3.90808296731002	3.95351184305558
1	21126184	21126184	3.88855662219729	3.96868510283614	3.94947556292992	3.97481050671238	3.89488169777585	3.91025066962132	3.88566384259321	3.94894157866136	3.92729166748219	3.94365882531848	3.90158706788888	3.88916675859804	3.90719902753005	3.99538560018074	3.9338682734632	3.0114558236767	3.98256073094035	3.91269077195395	3.9507724269872	3.9063866328024	3.91687395172782	3.95570474347035	3.89316089989809	3.92974240385906	3.86712418801455	3.90131663985373	3.92701945780171	3.91261931169631	3.93110458482718	3.93410304525324	3.96755872449137	3.93355770056775	3.94858226087127	3.97246565482353	3.9161660424954	3.94065308175112	3.91506089212575	3.91866187880768	3.93028721959545	3.94447897138657	3.91017925392901	3.893871608977	3.87383121310011	3.93219466956181	3.8889029206167	3.90808296731002	3.95351184305558
1	21698064	21698064	3.88855662219729	3.96868510283614	3.94947556292992	3.97481050671238	3.89488169777585	3.91025066962132	3.88566384259321	3.94894157866136	3.92729166748219	3.94365882531848	3.90158706788888	3.88916675859804	3.90719902753005	3.99538560018074	3.9338682734632	3.0114558236767	3.98256073094035	3.91269077195395	3.9507724269872	3.9063866328024	3.91687395172782	3.95570474347035	3.89316089989809	3.92974240385906	3.86712418801455	3.90131663985373	3.92701945780171	3.91261931169631	3.93110458482718	3.93410304525324	3.96755872449137	3.93355770056775	3.94858226087127	3.97246565482353	3.9161660424954	3.94065308175112	3.91506089212575	3.91866187880768	3.93028721959545	3.94447897138657	3.91017925392901	3.893871608977	3.87383121310011	3.93219466956181	3.8889029206167	3.90808296731002	3.95351184305558
1	22303596	22303596	3.88855662219729	3.96868510283614	3.94947556292992	3.97481050671238	3.89488169777585	3.91025066962132	3.88566384259321	3.94894157866136	3.92729166748219	3.94365882531848	3.90158706788888	3.88916675859804	3.90719902753005	3.99538560018074	3.9338682734632	3.0114558236767	3.98256073094035	3.91269077195395	3.9507724269872	3.9063866328024	3.91687395172782	3.95570474347035	3.89316089989809	3.92974240385906	3.86712418801455	3.90131663985373	3.92701945780171	3.91261931169631	3.93110458482718	3.93410304525324	3.96755872449137	3.93355770056775	3.94858226087127	3.97246565482353	3.9161660424954	3.94065308175112	3.91506089212575	3.91866187880768	3.93028721959545	3.94447897138657	3.91017925392901	3.893871608977	3.87383121310011	3.93219466956181	3.8889029206167	3.90808296731002	3.95351184305558
1	22867590	22867590	3.88855662219729	3.96868510283614	3.94947556292992	3.97481050671238	3.89488169777585	3.91025066962132	3.88566384259321	3.94894157866136	3.92729166748219	3.94365882531848	3.90158706788888	3.88916675859804	3.90719902753005	3.99538560018074	3.9338682734632	3.0114558236767	3.98256073094035	3.91269077195395	3.9507724269872	3.9063866328024	3.91687395172782	3.95570474347035	3.89316089989809	3.92974240385906	3.86712418801455	3.90131663985373	3.92701945780171	3.91261931169631	3.93110458482718	3.93410304525324	3.96755872449137	3.93355770056775	3.94858226087127	3.97246565482353	3.9161660424954	3.94065308175112	3.91506089212575	3.91866187880768	3.93028721959545	3.94447897138657	3.91017925392901	3.893871608977	3.87383121310011	3.93219466956181	3.8889029206167	3.90808296731002	3.95351184305558
1	23407094	23407094	3.88855662219729	3.96868510283614	3.94947556292992	3.97481050671238	3.89488169777585	3.91025066962132	3.88566384259321	3.94894157866136	3.92729166748219	3.94365882531848	3.90158706788888	3.88916675859804	3.90719902753005	3.99538560018074	3.9338682734632	3.0114558236767	3.98256073094035	3.91269077195395	3.9507724269872	3.9063866328024	3.91687395172782	3.95570474347035	3.89316089989809	3.92974240385906	3.86712418801455	3.90131663985373	3.92701945780171	3.91261931169631	3.93110458482718	3.93410304525324	3.96755872449137	3.93355770056775	3.94858226087127	3.97246565482353	3.9161660424954	3.94065308175112	3.91506089212575	3.91866187880768	3.93028721959545	3.94447897138657	3.91017925392901	3.893871608977	3.87383121310011	3.93219466956181	3.8889029206167	3.90808296731002	3.95351184305558
1	23983067	23983067	3.88855662219729	3.96868510283614	3.94947556292992	3.97481050671238	3.89488169777585	3.91025066962132	3.88566384259321	3.94894157866136	3.92729166748219	3.94365882531848	3.90158706788888	3.88916675859804	3.90719902753005	3.99538560018074	3.9338682734632	3.0114558236767	3.98256073094035	3.91269077195395	3.9507724269872	3.9063866328024	3.91687395172782	3.95570474347035	3.89316089989809	3.92974240385906	3.86712418801455	3.90131663985373	3.92701945780171	3.91261931169631	3.93110458482718	3.93410304525324	3.96755872449137	3.93355770056775	3.94858226087127	3.97246565482353	3.9161660424954	3.94065308175112	3.91506089212575	3.91866187880768	3.93028721959545	3.94447897138657	3.91017925392901	3.893871608977	3.87383121310011	3.93219466956181	3.8889029206167	3.90808296731002	3.95351184305558
1	24666387	24666387	3.88855662219729	3.96868510283614	3.94947556292992	3.97481050671238	3.89488169777585	3.91025066962132	3.88566384259321	3.94894157866136	3.92729166748219	3.94365882531848	3.90158706788888	3.88916675859804	3.90719902753005	3.99538560018074	3.9338682734632	3.0114558236767	3.98256073094035	3.91269077195395	3.9507724269872	3.9063866328024	3.91687395172782	3.95570474347035	3.89316089989809	3.92974240385906	3.86712418801455	3.90131663985373	3.92701945780171	3.91261931169631	3.93110458482718	3.93410304525324	3.96755872449137	3.93355770056775	3.94858226087127	3.97246565482353	3.9161660424954	3.94065308175112	3.91506089212575	3.91866187880768	3.93028721959545	3.94447897138657	3.91017925392901	3.893871608977	3.87383121310011	3.93219466956181	3.8889029206167	3.90808296731002	3.95351184305558
1	25238653	25238653	3.88855662219729	3.96868510283614	3.94947556292992	3.97481050671238	3.89488169777585	3.91025066962132	3.88566384259321	3.94894157866136	3.92729166748219	3.94365882531848	3.90158706788888	3.88916675859804	3.90719902753005	3.99538560018074	3.9338682734632	3.0114558236767	3.98256073094035	3.91269077195395	3.9507724269872	3.9063866328024	3.91687395172782	3.95570474347035	3.89316089989809	3.92974240385906	3.86712418801455	3.90131663985373	3.92701945780171	3.91261931169631	3.93110458482718	3.93410304525324	3.96755872449137	3.93355770056775	3.94858226087127	3.97246565482353	3.9161660424954	3.94065308175112	3.91506089212575	3.91866187880768	3.93028721959545	3.94447897138657	3.91017925392901	3.893871608977	3.87383121310011	3.93219466956181	3.8889029206167	3.90808296731002	3.95351184305558
1	25879931	25879931	3.88855662219729	3.96868510283614	3.94947556292992	3.97481050671238	3.89488169777585	3.91025066962132	3.88566384259321	3.94894157866136	3.92729166748219	3.94365882531848	3.90158706788888	3.88916675859804	3.90719902753005	3.99538560018074	3.9338682734632	3.0114558236767	3.98256073094035	3.91269077195395	3.9507724269872	3.9063866328024	3.91687395172782	3.95570474347035	3.89316089989809	3.92974240385906	3.86712418801455	3.90131663985373	3.92701945780171	3.91261931169631	3.93110458482718	3.93410304525324	3.96755872449137	3.93355770056775	3.94858226087127	3.97246565482353	3.9161660424954	3.94065308175112	3.91506089212575	3.91866187880768	3.93028721959545	3.94447897138657	3.91017925392901	3.893871608977	3.87383121310011	3.93219466956181	3.8889029206167	3.90808296731002	3.95351184305558
1	26437154	26437154	3.88855662219729	3.96868510283614	3.94947556292992	3.97481050671238	3.89488169777585	3.91025066962132	3.88566384259321	3.94894157866136	3.92729166748219	3.94365882531848	3.90158706788888	3.88916675859804	3.90719902753005	3.99538560018074	3.9338682734632	3.0114558236767	3.98256073094035	3.91269077195395	3.9507724269872	3.9063866328024	3.91687395172782	3.95570474347035	3.89316089989809	3.92974240385906	3.86712418801455	3.90131663985373	3.92701945780171	3.91261931169631	3.93110458482718	3.93410304525324	3.96755872449137	3.93355770056775	3.94858226087127	3.97246565482353	3.9161660424954	3.94065308175112	3.91506089212575	3.91866187880768	3.93028721959545	3.94447897138657	3.91017925392901	3.893871608977	3.87383121310011	3.93219466956181	3.8889029206167	3.90808296731002	3.95351184305558
1	27036861	27036861	3.88855662219729	3.96868510283614	3.94947556292992	3.97481050671238	3.89488169777585	3.91025066962132	3.88566384259321	3.94894157866136	3.92729166748219	3.94365882531848	3.90158706788888	3.88916675859804	3.90719902753005	3.99538560018074	3.9338682734632	3.0114558236767	3.98256073094035	3.91269077195395	3.9507724269872	3.9063866328024	3.91687395172782	3.95570474347035	3.89316089989809	3.92974240385906	3.86712418801455	3.90131663985373	3.92701945780171	3.91261931169631	3.93110458482718	3.93410304525324	3.96755872449137	3.93355770056775	3.94858226087127	3.97246565482353	3.9161660424954	3.94065308175112	3.91506089212575	3.91866187880768	3.93028721959545	3.94447897138657	3.91017925392901	3.893871608977	3.87383121310011	3.93219466956181	3.8889029206167	3.90808296731002	3.95351184305558
1	27644604	27644604	3.88855662219729	3.96868510283614	3.94947556292992	3.97481050671238	3.89488169777585	3.91025066962132	3.88566384259321	3.94894157866136	3.92729166748219	3.94365882531848	3.90158706788888	3.88916675859804	3.90719902753005	3.99538560018074	3.9338682734632	3.0114558236767	3.98256073094035	3.91269077195395	3.9507724269872	3.9063866328024	3.91687395172782	3.95570474347035	3.89316089989809	3.92974240385906	3.86712418801455	3.90131663985373	3.92701945780171	3.91261931169631	3.93110458482718	3.93410304525324	3.96755872449137	3.93355770056775	3.94858226087127	3.97246565482353	3.9161660424954	3.94065308175112	3.91506089212575	3.91866187880768	3.93028721959545	3.94447897138657	3.91017925392901	3.893871608977	3.87383121310011	3.93219466956181	3.8889029206167	3.90808296731002	3.95351184305558
1	28228163	28228163	3.88855662219729	3.96868510283614	3.94947556292992	3.97481050671238	3.89488169777585	3.91025066962132	3.88566384259321	3.94894157866136	3.92729166748219	3.94365882531848	3.90158706788888	3.88916675859804	3.90719902753005	3.99538560018074	3.9338682734632	3.0114558236767	3.98256073094035	3.91269077195395	3.9507724269872	3.9063866328024	3.91687395172782	3.95570474347035	3.89316089989809	3.92974240385906	3.86712418801455	3.90131663985373	3.92701945780171	3.91261931169631	3.93110458482718	3.93410304525324	3.96755872449137	3.93355770056775	3.94858226087127	3.97246565482353	3.9161660424954	3.94065308175112	3.91506089212575	3.91866187880768	3.93028721959545	3.94447897138657	3.91017925392901	3.893871608977	3.87383121310011	3.93219466956181	3.8889029206167	3.90808296731002	3.95351184305558
1	28838239	28838239	3.88855662219729	3.96868510283614	3.94947556292992	3.97481050671238	3.89488169777585	3.91025066962132	3.88566384259321	3.94894157866136	3.92729166748219	3.94365882531848	3.90158706788888	3.88916675859804	3.90719902753005	3.99538560018074	3.9338682734632	3.0114558236767	3.98256073094035	3.91269077195395	3.9507724269872	3.9063866328024	3.91687395172782	3.95570474347035	3.89316089989809	3.92974240385906	3.86712418801455	3.90131663985373	3.92701945780171	3.91261931169631	3.93110458482718	3.93410304525324	3.96755872449137	3.93355770056775	3.94858226087127	3.97246565482353	3.9161660424954	3.94065308175112	3.91506089212575	3.91866187880768	3.93028721959545	3.94447897138657	3.91017925392901	3.893871608977	3.87383121310011	3.93219466956181	3.8889029206167	3.90808296731002	3.95351184305558
1	29459303	29459303	3.88855662219729	3.96868510283614	3.94947556292992	3.97481050671238	3.89488169777585	3.91025066962132	3.88566384259321	3.94894157866136	3.92729166748219	3.94365882531848	3.90158706788888	3.88916675859804	3.90719902753005	3.99538560018074	3.9338682734632	3.0114558236767	3.98256073094035	3.91269077195395	3.9507724269872	3.9063866328024	3.91687395172782	3.95570474347035	3.89316089989809	3.92974240385906	3.86712418801455	3.90131663985373	3.92701945780171	3.91261931169631	3.93110458482718	3.93410304525324	3.96755872449137	3.93355770056775	3.94858226087127	3.97246565482353	3.9161660424954	3.94065308175112	3.91506089212575	3.91866187880768	3.93028721959545	3.94447897138657	3.91017925392901	3.893871608977	3.87383121310011	3.93219466956181	3.8889029206167	3.90808296731002	3.95351184305558
1	30152496	30152496	3.88855662219729	3.96868510283614	3.94947556292992	3.97481050671238	3.89488169777585	3.91025066962132	3.88566384259321	3.94894157866136	3.92729166748219	3.94365882531848	3.90158706788888	3.88916675859804	3.90719902753005	3.99538560018074	3.9338682734632	3.0114558236767	3.98256073094035	3.91269077195395	3.9507724269872	3.9063866328024	3.91687395172782	3.95570474347035	3.89316089989809	3.92974240385906	3.86712418801455	3.90131663985373	3.92701945780171	3.91261931169631	3.93110458482718	3.93410304525324	3.96755872449137	3.93355770056775	3.94858226087127	3.97246565482353	3.9161660424954	3.94065308175112	3.91506089212575	3.91866187880768	3.93028721959545	3.94447897138657	3.91017925392901	3.893871608977	3.87383121310011	3.93219466956181	3.8889029206167	3.90808296731002	3.95351184305558
1	30680350	30680350	3.88855662219729	3.96868510283614	3.94947556292992	3.97481050671238	3.89488169777585	3.91025066962132	3.88566384259321	3.94894157866136	3.92729166748219	3.94365882531848	3.90158706788888	3.88916675859804	3.90719902753005	3.99538560018074	3.9338682734632	3.0114558236767	3.98256073094035	3.91269077195395	3.9507724269872	3.9063866328024	3.91687395172782	3.95570474347035	3.89316089989809	3.92974240385906	3.86712418801455	3.90131663985373	3.92701945780171	3.91261931169631	3.93110458482718	3.93410304525324	3.96755872449137	3.93355770056775	3.94858226087127	3.97246565482353	3.9161660424954	3.94065308175112	3.91506089212575	3.91866187880768	3.93028721959545	3.94447897138657	3.91017925392901	3.893871608977	3.87383121310011	3.93219466956181	3.8889029206167	3.90808296731002	3.95351184305558
1	31224889	31224889	3.88855662219729	3.96868510283614	3.94947556292992	3.97481050671238	3.89488169777585	3.91025066962132	3.88566384259321	3.94894157866136	3.92729166748219	3.94365882531848	3.90158706788888	3.88916675859804	3.90719902753005	3.99538560018074	3.9338682734632	3.0114558236767	3.98256073094035	3.91269077195395	3.9507724269872	3.9063866328024	3.91687395172782	3.95570474347035	3.89316089989809	3.92974240385906	3.86712418801455	3.90131663985373	3.92701945780171	3.91261931169631	3.93110458482718	3.93410304525324	3.96755872449137	3.93355770056775	3.94858226087127	3.97246565482353	3.9161660424954	3.94065308175112	3.91506089212575	3.91866187880768	3.93028721959545	3.94447897138657	3.91017925392901	3.893871608977	3.87383121310011	3.93219466956181	3.8889029206167	3.90808296731002	3.95351184305558
1	31802308	31802308	3.88855662219729	3.96868510283614	3.94947556292992	3.97481050671238	3.89488169777585	3.91025066962132	3.88566384259321	3.94894157866136	3.92729166748219	3.94365882531848	3.90158706788888	3.88916675859804	3.90719902753005	3.99538560018074	3.9338682734632	3.0114558236767	3.98256073094035	3.91269077195395	3.9507724269872	3.9063866328024	3.91687395172782	3.95570474347035	3.89316089989809	3.92974240385906	3.86712418801455	3.90131663985373	3.92701945780171	3.91261931169631	3.93110458482718	3.93410304525324	3.96755872449137	3.93355770056775	3.94858226087127	3.97246565482353	3.9161660424954	3.94065308175112	3.91506089212575	3.91866187880768	3.93028721959545	3.94447897138657	3.91017925392901	3.893871608977	3.87383121310011	3.93219466956181	3.8889029206167	3.90808296731002	3.95351184305558
1	32351708	32351708	3.88855662219729	3.96868510283614	3.94947556292992	3.97481050671238	3.89488169777585	3.91025066962132	3.88566384259321	3.94894157866136	3.92729166748219	3.94365882531848	3.90158706788888	3.88916675859804	3.90719902753005	3.99538560018074	3.9338682734632	3.0114558236767	3.98256073094035	3.91269077195395	3.9507724269872	3.9063866328024	3.91687395172782	3.95570474347035	3.89316089989809	3.92974240385906	3.86712418801455	3.90131663985373	3.92701945780171	3.91261931169631	3.93110458482718	3.93410304525324	3.96755872449137	3.93355770056775	3.94858226087127	3.97246565482353	3.9161660424954	3.94065308175112	3.91506089212575	3.91866187880768	3.93028721959545	3.94447897138657	3.91017925392901	3.893871608977	3.87383121310011	3.93219466956181	3.8889029206167	3.90808296731002	3.95351184305558
1	32956662	32956662	3.88855662219729	3.96868510283614	3.94947556292992	3.97481050671238	3.89488169777585	3.91025066962132	3.88566384259321	3.94894157866136	3.92729166748219	3.94365882531848	3.90158706788888	3.88916675859804	3.90719902753005	3.99538560018074	3.9338682734632	3.0114558236767	3.98256073094035	3.91269077195395	3.9507724269872	3.9063866328024	3.91687395172782	3.95570474347035	3.89316089989809	3.92974240385906	3.86712418801455	3.90131663985373	3.92701945780171	3.91261931169631	3.93110458482718	3.93410304525324	3.96755872449137	3.93355770056775	3.94858226087127	3.97246565482353	3.9161660424954	3.94065308175112	3.91506089212575	3.91866187880768	3.93028721959545	3.94447897138657	3.91017925392901	3.893871608977	3.87383121310011	3.93219466956181	3.8889029206167	3.90808296731002	3.95351184305558
1	33562070	33562070	3.88855662219729	3.96868510283614	3.94947556292992	3.97481050671238	3.89488169777585	3.91025066962132	3.88566384259321	3.94894157866136	3.92729166748219	3.94365882531848	3.90158706788888	3.88916675859804	3.90719902753005	3.99538560018074	3.9338682734632	3.0114558236767	3.98256073094035	3.91269077195395	3.9507724269872	3.9063866328024	3.91687395172782	3.95570474347035	3.89316089989809	3.92974240385906	3.86712418801455	3.90131663985373	3.92701945780171	3.91261931169631	3.93110458482718	3.93410304525324	3.96755872449137	3.93355770056775	3.94858226087127	3.97246565482353	3.9161660424954	3.94065308175112	3.91506089212575	3.91866187880768	3.93028721959545	3.94447897138657	3.91017925392901	3.893871608977	3.87383121310011	3.93219466956181	3.8889029206167	3.90808296731002	3.95351184305558
1	34100961	34100961	3.88855662219729	3.96868510283614	3.94947556292992	3.97481050671238	3.89488169777585	3.91025066962132	3.88566384259321	3.94894157866136	3.92729166748219	3.94365882531848	3.90158706788888	3.88916675859804	3.90719902753005	3.99538560018074	3.9338682734632	3.0114558236767	3.98256073094035	3.91269077195395	3.9507724269872	3.9063866328024	3.91687395172782	3.95570474347035	3.89316089989809	3.92974240385906	3.86712418801455	3.90131663985373	3.92701945780171	3.91261931169631	3.93110458482718	3.93410304525324	3.96755872449137	3.93355770056775	3.94858226087127	3.97246565482353	3.9161660424954	3.94065308175112	3.91506089212575	3.91866187880768	3.93028721959545	3.94447897138657	3.91017925392901	3.893871608977	3.87383121310011	3.93219466956181	3.8889029206167	3.90808296731002	3.95351184305558
1	34637157	34637157	3.88855662219729	3.96868510283614	3.94947556292992	3.97481050671238	3.89488169777585	3.91025066962132	3.88566384259321	3.94894157866136	3.92729166748219	3.94365882531848	3.90158706788888	3.88916675859804	3.90719902753005	3.99538560018074	3.9338682734632	3.0114558236767	3.98256073094035	3.91269077195395	3.9507724269872	3.9063866328024	3.91687395172782	3.95570474347035	3.89316089989809	3.92974240385906	3.86712418801455	3.90131663985373	3.92701945780171	3.91261931169631	3.93110458482718	3.93410304525324	3.96755872449137	3.93355770056775	3.94858226087127	3.97246565482353	3.9161660424954	3.94065308175112	3.91506089212575	3.91866187880768	3.93028721959545	3.94447897138657	3.91017925392901	3.893871608977	3.87383121310011	3.93219466956181	3.8889029206167	3.90808296731002	3.95351184305558
1	35170931	35170931	3.88855662219729	3.96868510283614	3.94947556292992	3.97481050671238	3.89488169777585	3.91025066962132	3.88566384259321	3.94894157866136	3.92729166748219	3.94365882531848	3.90158706788888	3.88916675859804	3.90719902753005	3.99538560018074	3.9338682734632	3.0114558236767	3.98256073094035	3.91269077195395	3.9507724269872	3.9063866328024	3.91687395172782	3.95570474347035	3.89316089989809	3.92974240385906	3.86712418801455	3.90131663985373	3.92701945780171	3.91261931169631	3.93110458482718	3.93410304525324	3.96755872449137	3.93355770056775	3.94858226087127	3.97246565482353	3.9161660424954	3.94065308175112	3.91506089212575	3.91866187880768	3.93028721959545	3.94447897138657	3.91017925392901	3.893871608977	3.87383121310011	3.93219466956181	3.8889029206167	3.90808296731002	3.95351184305558
1	35750993	35750993	3.88855662219729	3.96868510283614	3.94947556292992	3.97481050671238	3.89488169777585	3.91025066962132	3.88566384259321	3.94894157866136	3.92729166748219	3.94365882531848	3.90158706788888	3.88916675859804	3.90719902753005	3.99538560018074	3.9338682734632	3.0114558236767	3.98256073094035	3.91269077195395	3.9507724269872	3.9063866328024	3.91687395172782	3.95570474347035	3.89316089989809	3.92974240385906	3.86712418801455	3.90131663985373	3.92701945780171	3.91261931169631	3.93110458482718	3.93410304525324	3.96755872449137	3.93355770056775	3.94858226087127	3.97246565482353	3.9161660424954	3.94065308175112	3.91506089212575	3.91866187880768	3.93028721959545	3.94447897138657	3.91017925392901	3.893871608977	3.87383121310011	3.93219466956181	3.8889029206167	3.90808296731002	3.95351184305558
1	36319516	36319516	3.88855662219729	3.96868510283614	3.94947556292992	3.97481050671238	3.89488169777585	3.91025066962132	3.88566384259321	3.94894157866136	3.92729166748219	3.94365882531848	3.90158706788888	3.88916675859804	3.90719902753005	3.99538560018074	3.9338682734632	3.0114558236767	3.98256073094035	3.91269077195395	3.9507724269872	3.9063866328024	3.91687395172782	3.95570474347035	3.89316089989809	3.92974240385906	3.86712418801455	3.90131663985373	3.92701945780171	3.91261931169631	3.93110458482718	3.93410304525324	3.96755872449137	3.93355770056775	3.94858226087127	3.97246565482353	3.9161660424954	3.94065308175112	3.91506089212575	3.91866187880768	3.93028721959545	3.94447897138657	3.91017925392901	3.893871608977	3.87383121310011	3.93219466956181	3.8889029206167	3.90808296731002	3.95351184305558
1	36900818	36900818	3.88855662219729	3.96868510283614	3.94947556292992	3.97481050671238	3.89488169777585	3.91025066962132	3.88566384259321	3.94894157866136	3.92729166748219	3.94365882531848	3.90158706788888	3.88916675859804	3.90719902753005	3.99538560018074	3.9338682734632	3.0114558236767	3.98256073094035	3.91269077195395	3.9507724269872	3.9063866328024	3.91687395172782	3.95570474347035	3.89316089989809	3.92974240385906	3.86712418801455	3.90131663985373	3.92701945780171	3.91261931169631	3.93110458482718	3.93410304525324	3.96755872449137	3.93355770056775	3.94858226087127	3.97246565482353	3.9161660424954	3.94065308175112	3.91506089212575	3.91866187880768	3.93028721959545	3.94447897138657	3.91017925392901	3.893871608977	3.87383121310011	3.93219466956181	3.8889029206167	3.90808296731002	3.95351184305558
1	37428485	37428485	3.88855662219729	3.96868510283614	3.94947556292992	3.97481050671238	3.89488169777585	3.91025066962132	3.88566384259321	3.94894157866136	3.92729166748219	3.94365882531848	3.90158706788888	3.88916675859804	3.90719902753005	3.99538560018074	3.9338682734632	3.0114558236767	3.98256073094035	3.91269077195395	3.9507724269872	3.9063866328024	3.91687395172782	3.95570474347035	3.89316089989809	3.92974240385906	3.86712418801455	3.90131663985373	3.92701945780171	3.91261931169631	3.93110458482718	3.93410304525324	3.96755872449137	3.93355770056775	3.94858226087127	3.97246565482353	3.9161660424954	3.94065308175112	3.91506089212575	3.91866187880768	3.93028721959545	3.94447897138657	3.91017925392901	3.893871608977	3.87383121310011	3.93219466956181	3.8889029206167	3.90808296731002	3.95351184305558
1	37965421	37965421	3.88855662219729	3.96868510283614	3.94947556292992	3.97481050671238	3.89488169777585	3.91025066962132	3.88566384259321	3.94894157866136	3.92729166748219	3.94365882531848	3.90158706788888	3.88916675859804	3.90719902753005	3.99538560018074	3.9338682734632	3.0114558236767	3.98256073094035	3.91269077195395	3.9507724269872	3.9063866328024	3.91687395172782	3.95570474347035	3.89316089989809	3.92974240385906	3.86712418801455	3.90131663985373	3.92701945780171	3.91261931169631	3.93110458482718	3.93410304525324	3.96755872449137	3.93355770056775	3.94858226087127	3.97246565482353	3.9161660424954	3.94065308175112	3.91506089212575	3.91866187880768	3.93028721959545	3.94447897138657	3.91017925392901	3.893871608977	3.87383121310011	3.93219466956181	3.8889029206167	3.90808296731002	3.95351184305558
1	38542604	38542604	3.88855662219729	3.96868510283614	3.94947556292992	3.97481050671238	3.89488169777585	3.91025066962132	3.88566384259321	3.94894157866136	3.92729166748219	3.94365882531848	3.90158706788888	3.88916675859804	3.90719902753005	3.99538560018074	3.9338682734632	3.0114558236767	3.98256073094035	3.91269077195395	3.9507724269872	3.9063866328024	3.91687395172782	3.95570474347035	3.89316089989809	3.92974240385906	3.86712418801455	3.90131663985373	3.92701945780171	3.91261931169631	3.93110458482718	3.93410304525324	3.96755872449137	3.93355770056775	3.94858226087127	3.97246565482353	3.9161660424954	3.94065308175112	3.91506089212575	3.91866187880768	3.93028721959545	3.94447897138657	3.91017925392901	3.893871608977	3.87383121310011	3.93219466956181	3.8889029206167	3.90808296731002	3.95351184305558
1	39073178	39073178	3.88855662219729	3.96868510283614	3.94947556292992	3.97481050671238	3.89488169777585	3.91025066962132	3.88566384259321	3.94894157866136	3.92729166748219	3.94365882531848	3.90158706788888	3.88916675859804	3.90719902753005	3.99538560018074	3.9338682734632	3.0114558236767	3.98256073094035	3.91269077195395	3.9507724269872	3.9063866328024	3.91687395172782	3.95570474347035	3.89316089989809	3.92974240385906	3.86712418801455	3.90131663985373	3.92701945780171	3.91261931169631	3.93110458482718	3.93410304525324	3.96755872449137	3.93355770056775	3.94858226087127	3.97246565482353	3.9161660424954	3.94065308175112	3.91506089212575	3.91866187880768	3.93028721959545	3.94447897138657	3.91017925392901	3.893871608977	3.87383121310011	3.93219466956181	3.8889029206167	3.90808296731002	3.95351184305558
1	39663210	39663210	3.88855662219729	3.96868510283614	3.94947556292992	3.97481050671238	3.89488169777585	3.91025066962132	3.88566384259321	3.94894157866136	3.92729166748219	3.94365882531848	3.90158706788888	3.88916675859804	3.90719902753005	3.99538560018074	3.9338682734632	3.0114558236767	3.98256073094035	3.91269077195395	3.9507724269872	3.9063866328024	3.91687395172782	3.95570474347035	3.89316089989809	3.92974240385906	3.86712418801455	3.90131663985373	3.92701945780171	3.91261931169631	3.93110458482718	3.93410304525324	3.96755872449137	3.93355770056775	3.94858226087127	3.97246565482353	3.9161660424954	3.94065308175112	3.91506089212575	3.91866187880768	3.93028721959545	3.94447897138657	3.91017925392901	3.893871608977	3.87383121310011	3.93219466956181	3.8889029206167	3.90808296731002	3.95351184305558
1	40254118	40254118	3.88855662219729	3.96868510283614	3.94947556292992	3.97481050671238	3.89488169777585	3.91025066962132	3.88566384259321	3.94894157866136	3.92729166748219	3.94365882531848	3.90158706788888	3.88916675859804	3.90719902753005	3.99538560018074	3.9338682734632	3.0114558236767	3.98256073094035	3.91269077195395	3.9507724269872	3.9063866328024	3.91687395172782	3.95570474347035	3.89316089989809	3.92974240385906	3.86712418801455	3.90131663985373	3.92701945780171	3.91261931169631	3.93110458482718	3.93410304525324	3.96755872449137	3.93355770056775	3.94858226087127	3.97246565482353	3.9161660424954	3.94065308175112	3.91506089212575	3.91866187880768	3.93028721959545	3.94447897138657	3.91017925392901	3.893871608977	3.87383121310011	3.93219466956181	3.8889029206167	3.90808296731002	3.95351184305558
1	40844200	40844200	3.88855662219729	3.96868510283614	3.94947556292992	3.97481050671238	3.89488169777585	3.91025066962132	3.88566384259321	3.94894157866136	3.92729166748219	3.94365882531848	3.90158706788888	3.88916675859804	3.90719902753005	3.99538560018074	3.9338682734632	3.0114558236767	3.98256073094035	3.91269077195395	3.9507724269872	3.9063866328024	3.91687395172782	3.95570474347035	3.89316089989809	3.92974240385906	3.86712418801455	3.90131663985373	3.92701945780171	3.91261931169631	3.93110458482718	3.93410304525324	3.96755872449137	3.93355770056775	3.94858226087127	3.97246565482353	3.9161660424954	3.94065308175112	3.91506089212575	3.91866187880768	3.93028721959545	3.94447897138657	3.91017925392901	3.893871608977	3.87383121310011	3.93219466956181	3.8889029206167	3.90808296731002	3.95351184305558
1	41406493	41406493	3.88855662219729	3.96868510283614	3.94947556292992	3.97481050671238	3.89488169777585	3.91025066962132	3.88566384259321	3.94894157866136	3.92729166748219	3.94365882531848	3.90158706788888	3.88916675859804	3.90719902753005	3.99538560018074	3.9338682734632	3.0114558236767	3.98256073094035	3.91269077195395	3.9507724269872	3.9063866328024	3.91687395172782	3.95570474347035	3.89316089989809	3.92974240385906	3.86712418801455	3.90131663985373	3.92701945780171	3.91261931169631	3.93110458482718	3.93410304525324	3.96755872449137	3.93355770056775	3.94858226087127	3.97246565482353	3.9161660424954	3.94065308175112	3.91506089212575	3.91866187880768	3.93028721959545	3.94447897138657	3.91017925392901	3.893871608977	3.87383121310011	3.93219466956181	3.8889029206167	3.90808296731002	3.95351184305558
1	41955921	41955921	3.88855662219729	3.96868510283614	3.94947556292992	3.97481050671238	3.89488169777585	3.91025066962132	3.88566384259321	3.94894157866136	3.92729166748219	3.94365882531848	3.90158706788888	3.88916675859804	3.90719902753005	3.99538560018074	3.9338682734632	3.0114558236767	3.98256073094035	3.91269077195395	3.9507724269872	3.9063866328024	3.91687395172782	3.95570474347035	3.89316089989809	3.92974240385906	3.86712418801455	3.90131663985373	3.92701945780171	3.91261931169631	3.93110458482718	3.93410304525324	3.96755872449137	3.93355770056775	3.94858226087127	3.97246565482353	3.9161660424954	3.94065308175112	3.91506089212575	3.91866187880768	3.93028721959545	3.94447897138657	3.91017925392901	3.893871608977	3.87383121310011	3.93219466956181	3.8889029206167	3.90808296731002	3.95351184305558
1	42484024	42484024	3.88855662219729	3.96868510283614	3.94947556292992	3.97481050671238	3.89488169777585	3.91025066962132	3.88566384259321	3.94894157866136	3.92729166748219	3.94365882531848	3.90158706788888	3.88916675859804	3.90719902753005	3.99538560018074	3.9338682734632	3.0114558236767	3.98256073094035	3.91269077195395	3.9507724269872	3.9063866328024	3.91687395172782	3.95570474347035	3.89316089989809	3.92974240385906	3.86712418801455	3.90131663985373	3.92701945780171	3.91261931169631	3.93110458482718	3.93410304525324	3.96755872449137	3.93355770056775	3.94858226087127	3.97246565482353	3.9161660424954	3.94065308175112	3.91506089212575	3.91866187880768	3.93028721959545	3.94447897138657	3.91017925392901	3.893871608977	3.87383121310011	3.93219466956181	3.8889029206167	3.90808296731002	3.95351184305558
1	43039816	43039816	3.88855662219729	3.96868510283614	3.94947556292992	3.97481050671238	3.89488169777585	3.91025066962132	3.88566384259321	3.94894157866136	3.92729166748219	3.94365882531848	3.90158706788888	3.88916675859804	3.90719902753005	3.99538560018074	3.9338682734632	3.0114558236767	3.98256073094035	3.91269077195395	3.9507724269872	3.9063866328024	3.91687395172782	3.95570474347035	3.89316089989809	3.92974240385906	3.86712418801455	3.90131663985373	3.92701945780171	3.91261931169631	3.93110458482718	3.93410304525324	3.96755872449137	3.93355770056775	3.94858226087127	3.97246565482353	3.9161660424954	3.94065308175112	3.91506089212575	3.91866187880768	3.93028721959545	3.94447897138657	3.91017925392901	3.893871608977	3.87383121310011	3.93219466956181	3.8889029206167	3.90808296731002	3.95351184305558
1	43613613	43613613	3.88855662219729	3.96868510283614	3.94947556292992	3.97481050671238	3.89488169777585	3.91025066962132	3.88566384259321	3.94894157866136	3.92729166748219	3.94365882531848	3.90158706788888	3.88916675859804	3.90719902753005	3.99538560018074	3.9338682734632	3.0114558236767	3.98256073094035	3.91269077195395	3.9507724269872	3.9063866328024	3.91687395172782	3.95570474347035	3.89316089989809	3.92974240385906	3.86712418801455	3.90131663985373	3.92701945780171	3.91261931169631	3.93110458482718	3.93410304525324	3.96755872449137	3.93355770056775	3.94858226087127	3.97246565482353	3.9161660424954	3.94065308175112	3.91506089212575	3.91866187880768	3.93028721959545	3.94447897138657	3.91017925392901	3.893871608977	3.87383121310011	3.93219466956181	3.8889029206167	3.90808296731002	3.95351184305558
1	44162975	44162975	3.88855662219729	3.96868510283614	3.94947556292992	3.97481050671238	3.89488169777585	3.91025066962132	3.88566384259321	3.94894157866136	3.92729166748219	3.94365882531848	3.90158706788888	3.88916675859804	3.90719902753005	3.99538560018074	3.9338682734632	3.0114558236767	3.98256073094035	3.91269077195395	3.9507724269872	3.9063866328024	3.91687395172782	3.95570474347035	3.89316089989809	3.92974240385906	3.86712418801455	3.90131663985373	3.92701945780171	3.91261931169631	3.93110458482718	3.93410304525324	3.96755872449137	3.93355770056775	3.94858226087127	3.97246565482353	3.9161660424954	3.94065308175112	3.91506089212575	3.91866187880768	3.93028721959545	3.94447897138657	3.91017925392901	3.893871608977	3.87383121310011	3.93219466956181	3.8889029206167	3.90808296731002	3.95351184305558
1	44711039	44711039	3.88855662219729	3.96868510283614	3.94947556292992	3.97481050671238	3.89488169777585	3.91025066962132	3.88566384259321	3.94894157866136	3.92729166748219	3.94365882531848	3.90158706788888	3.88916675859804	3.90719902753005	3.99538560018074	3.9338682734632	3.0114558236767	3.98256073094035	3.91269077195395	3.9507724269872	3.9063866328024	3.91687395172782	3.95570474347035	3.89316089989809	3.92974240385906	3.86712418801455	3.90131663985373	3.92701945780171	3.91261931169631	3.93110458482718	3.93410304525324	3.96755872449137	3.93355770056775	3.94858226087127	3.97246565482353	3.9161660424954	3.94065308175112	3.91506089212575	3.91866187880768	3.93028721959545	3.94447897138657	3.91017925392901	3.893871608977	3.87383121310011	3.93219466956181	3.8889029206167	3.90808296731002	3.95351184305558
1	45259305	45259305	3.88855662219729	3.96868510283614	3.94947556292992	3.97481050671238	3.89488169777585	3.91025066962132	3.88566384259321	3.94894157866136	3.92729166748219	3.94365882531848	3.90158706788888	3.88916675859804	3.90719902753005	3.99538560018074	3.9338682734632	3.0114558236767	3.98256073094035	3.91269077195395	3.9507724269872	3.9063866328024	3.91687395172782	3.95570474347035	3.89316089989809	3.92974240385906	3.86712418801455	3.90131663985373	3.92701945780171	3.91261931169631	3.93110458482718	3.93410304525324	3.96755872449137	3.93355770056775	3.94858226087127	3.97246565482353	3.9161660424954	3.94065308175112	3.91506089212575	3.91866187880768	3.93028721959545	3.94447897138657	3.91017925392901	3.893871608977	3.87383121310011	3.93219466956181	3.8889029206167	3.90808296731002	3.95351184305558
1	45867098	45867098	3.88855662219729	3.96868510283614	3.94947556292992	3.97481050671238	3.89488169777585	3.91025066962132	3.88566384259321	3.94894157866136	3.92729166748219	3.94365882531848	3.90158706788888	3.88916675859804	3.90719902753005	3.99538560018074	3.9338682734632	3.96899944038922	3.98256073094035	3.91269077195395	3.9507724269872	3.9063866328024	3.91687395172782	3.95570474347035	3.89316089989809	3.92974240385906	3.86712418801455	3.90131663985373	3.92701945780171	3.91261931169631	3.93110458482718	3.93410304525324	3.96755872449137	3.93355770056775	3.94858226087127	3.97246565482353	3.9161660424954	3.94065308175112	3.91506089212575	3.91866187880768	3.93028721959545	3.94447897138657	3.91017925392901	3.893871608977	3.87383121310011	3.93219466956181	3.8889029206167	3.90808296731002	3.95351184305558
1	46467709	46467709	3.88855662219729	3.96868510283614	3.94947556292992	3.97481050671238	3.89488169777585	3.91025066962132	3.88566384259321	3.94894157866136	3.92729166748219	3.94365882531848	3.90158706788888	3.88916675859804	3.90719902753005	3.99538560018074	3.9338682734632	3.96899944038922	3.98256073094035	3.91269077195395	3.9507724269872	3.9063866328024	3.91687395172782	3.95570474347035	3.89316089989809	3.92974240385906	3.86712418801455	3.90131663985373	3.92701945780171	3.91261931169631	3.93110458482718	3.93410304525324	3.96755872449137	3.93355770056775	3.94858226087127	3.97246565482353	3.9161660424954	3.94065308175112	3.91506089212575	3.91866187880768	3.93028721959545	3.94447897138657	3.91017925392901	3.893871608977	3.87383121310011	3.93219466956181	3.8889029206167	3.90808296731002	3.95351184305558
1	47042550	47042550	3.88855662219729	3.96868510283614	3.94947556292992	3.97481050671238	3.89488169777585	3.91025066962132	3.88566384259321	3.94894157866136	3.92729166748219	3.94365882531848	3.90158706788888	3.88916675859804	3.90719902753005	3.99538560018074	3.9338682734632	3.96899944038922	3.98256073094035	3.91269077195395	3.9507724269872	3.9063866328024	3.91687395172782	3.95570474347035	3.89316089989809	3.92974240385906	3.86712418801455	3.90131663985373	3.92701945780171	3.91261931169631	3.93110458482718	3.93410304525324	3.96755872449137	3.93355770056775	3.94858226087127	3.97246565482353	3.9161660424954	3.94065308175112	3.91506089212575	3.91866187880768	3.93028721959545	3.94447897138657	3.91017925392901	3.893871608977	3.87383121310011	3.93219466956181	3.8889029206167	3.90808296731002	3.95351184305558
1	47721010	47721010	3.88855662219729	3.96868510283614	3.94947556292992	3.97481050671238	3.89488169777585	3.91025066962132	3.88566384259321	3.94894157866136	3.92729166748219	3.94365882531848	3.90158706788888	3.88916675859804	3.90719902753005	3.99538560018074	3.9338682734632	3.96899944038922	3.98256073094035	3.91269077195395	3.9507724269872	3.9063866328024	3.91687395172782	3.95570474347035	3.89316089989809	3.92974240385906	3.86712418801455	3.90131663985373	3.92701945780171	3.91261931169631	3.93110458482718	3.93410304525324	3.96755872449137	3.93355770056775	3.94858226087127	3.97246565482353	3.9161660424954	3.94065308175112	3.91506089212575	3.91866187880768	3.93028721959545	3.94447897138657	3.91017925392901	3.893871608977	3.87383121310011	3.93219466956181	3.8889029206167	3.90808296731002	3.95351184305558
1	48263105	48263105	3.88855662219729	3.96868510283614	3.94947556292992	3.97481050671238	3.89488169777585	3.91025066962132	3.88566384259321	3.94894157866136	3.92729166748219	3.94365882531848	3.90158706788888	3.88916675859804	3.90719902753005	3.99538560018074	3.9338682734632	3.96899944038922	3.98256073094035	3.91269077195395	3.9507724269872	3.9063866328024	3.91687395172782	3.95570474347035	3.89316089989809	3.92974240385906	3.86712418801455	3.90131663985373	3.92701945780171	3.91261931169631	3.93110458482718	3.93410304525324	3.96755872449137	3.93355770056775	3.94858226087127	3.97246565482353	3.9161660424954	3.94065308175112	3.91506089212575	3.91866187880768	3.93028721959545	3.94447897138657	3.91017925392901	3.893871608977	3.87383121310011	3.93219466956181	3.8889029206167	3.90808296731002	3.95351184305558
1	48815705	48815705	3.88855662219729	3.96868510283614	3.94947556292992	3.97481050671238	3.89488169777585	3.91025066962132	3.88566384259321	3.94894157866136	3.92729166748219	3.94365882531848	3.90158706788888	3.88916675859804	3.90719902753005	3.99538560018074	3.9338682734632	3.96899944038922	3.98256073094035	3.91269077195395	3.9507724269872	3.9063866328024	3.91687395172782	3.95570474347035	3.89316089989809	3.92974240385906	3.86712418801455	3.90131663985373	3.92701945780171	3.91261931169631	3.93110458482718	3.93410304525324	3.96755872449137	3.93355770056775	3.94858226087127	3.97246565482353	3.9161660424954	3.94065308175112	3.91506089212575	3.91866187880768	3.93028721959545	3.94447897138657	3.91017925392901	3.893871608977	3.87383121310011	3.93219466956181	3.8889029206167	3.90808296731002	3.95351184305558
1	49352965	49352965	3.88855662219729	3.96868510283614	3.94947556292992	3.97481050671238	3.89488169777585	3.91025066962132	3.88566384259321	3.94894157866136	3.92729166748219	3.94365882531848	3.90158706788888	3.88916675859804	3.90719902753005	3.99538560018074	3.9338682734632	3.96899944038922	3.98256073094035	3.91269077195395	3.9507724269872	3.9063866328024	3.91687395172782	3.95570474347035	3.89316089989809	3.92974240385906	3.86712418801455	3.90131663985373	3.92701945780171	3.91261931169631	3.93110458482718	3.93410304525324	3.96755872449137	3.93355770056775	3.94858226087127	3.97246565482353	3.9161660424954	3.94065308175112	3.91506089212575	3.91866187880768	3.93028721959545	3.94447897138657	3.91017925392901	3.893871608977	3.87383121310011	3.93219466956181	3.8889029206167	3.90808296731002	3.95351184305558
1	49908902	49908902	3.88855662219729	3.96868510283614	3.94947556292992	3.97481050671238	3.89488169777585	3.91025066962132	3.88566384259321	3.94894157866136	3.92729166748219	3.94365882531848	3.90158706788888	3.88916675859804	3.90719902753005	3.99538560018074	3.9338682734632	3.96899944038922	3.98256073094035	3.91269077195395	3.9507724269872	3.9063866328024	3.91687395172782	3.95570474347035	3.89316089989809	3.92974240385906	3.86712418801455	3.90131663985373	3.92701945780171	3.91261931169631	3.93110458482718	3.93410304525324	3.96755872449137	3.93355770056775	3.94858226087127	3.97246565482353	3.9161660424954	3.94065308175112	3.91506089212575	3.91866187880768	3.93028721959545	3.94447897138657	3.91017925392901	3.893871608977	3.87383121310011	3.93219466956181	3.8889029206167	3.90808296731002	3.95351184305558
1	50497242	50497242	3.88855662219729	3.96868510283614	3.94947556292992	3.97481050671238	3.89488169777585	3.91025066962132	3.88566384259321	3.94894157866136	3.92729166748219	3.94365882531848	3.90158706788888	3.88916675859804	3.90719902753005	3.99538560018074	3.9338682734632	3.96899944038922	3.98256073094035	3.91269077195395	3.9507724269872	3.9063866328024	3.91687395172782	3.95570474347035	3.89316089989809	3.92974240385906	3.86712418801455	3.90131663985373	3.92701945780171	3.91261931169631	3.93110458482718	3.93410304525324	3.96755872449137	3.93355770056775	3.94858226087127	3.97246565482353	3.9161660424954	3.94065308175112	3.91506089212575	3.91866187880768	3.93028721959545	3.94447897138657	3.91017925392901	3.893871608977	3.87383121310011	3.93219466956181	3.8889029206167	3.90808296731002	3.95351184305558
1	51031169	51031169	3.88855662219729	3.96868510283614	3.94947556292992	3.97481050671238	3.89488169777585	3.91025066962132	3.88566384259321	3.94894157866136	3.92729166748219	3.94365882531848	3.90158706788888	3.88916675859804	3.90719902753005	3.99538560018074	3.9338682734632	3.96899944038922	3.98256073094035	3.91269077195395	3.9507724269872	3.9063866328024	3.91687395172782	3.95570474347035	3.89316089989809	3.92974240385906	3.86712418801455	3.90131663985373	3.92701945780171	3.91261931169631	3.93110458482718	3.93410304525324	3.96755872449137	3.93355770056775	3.94858226087127	3.97246565482353	3.9161660424954	3.94065308175112	3.91506089212575	3.91866187880768	3.93028721959545	3.94447897138657	3.91017925392901	3.893871608977	3.87383121310011	3.93219466956181	3.8889029206167	3.90808296731002	3.95351184305558
1	51609342	51609342	3.88855662219729	3.96868510283614	3.94947556292992	3.97481050671238	3.89488169777585	3.91025066962132	3.88566384259321	3.94894157866136	3.92729166748219	3.94365882531848	3.90158706788888	3.88916675859804	3.90719902753005	3.99538560018074	3.9338682734632	3.96899944038922	3.98256073094035	3.91269077195395	3.9507724269872	3.9063866328024	3.91687395172782	3.95570474347035	3.89316089989809	3.92974240385906	3.86712418801455	3.90131663985373	3.92701945780171	3.91261931169631	3.93110458482718	3.93410304525324	3.96755872449137	3.93355770056775	3.94858226087127	3.97246565482353	3.9161660424954	3.94065308175112	3.91506089212575	3.91866187880768	3.93028721959545	3.94447897138657	3.91017925392901	3.893871608977	3.87383121310011	3.93219466956181	3.8889029206167	3.90808296731002	3.95351184305558
1	52183223	52183223	3.88855662219729	3.96868510283614	3.94947556292992	3.97481050671238	3.89488169777585	3.91025066962132	3.88566384259321	3.94894157866136	3.92729166748219	3.94365882531848	3.90158706788888	3.88916675859804	3.90719902753005	3.99538560018074	3.9338682734632	3.96899944038922	3.98256073094035	3.91269077195395	3.9507724269872	3.9063866328024	3.91687395172782	3.95570474347035	3.89316089989809	3.92974240385906	3.86712418801455	3.90131663985373	3.92701945780171	3.91261931169631	3.93110458482718	3.93410304525324	3.96755872449137	3.93355770056775	3.94858226087127	3.97246565482353	3.9161660424954	3.94065308175112	3.91506089212575	3.91866187880768	3.93028721959545	3.94447897138657	3.91017925392901	3.893871608977	3.87383121310011	3.93219466956181	3.8889029206167	3.90808296731002	3.95351184305558
1	52759680	52759680	3.88855662219729	3.96868510283614	3.94947556292992	3.97481050671238	3.89488169777585	3.91025066962132	3.88566384259321	3.94894157866136	3.92729166748219	3.94365882531848	3.90158706788888	3.88916675859804	3.90719902753005	3.99538560018074	3.9338682734632	3.96899944038922	3.98256073094035	3.91269077195395	3.9507724269872	3.9063866328024	3.91687395172782	3.95570474347035	3.89316089989809	3.92974240385906	3.86712418801455	3.90131663985373	3.92701945780171	3.91261931169631	3.93110458482718	3.93410304525324	3.96755872449137	3.93355770056775	3.94858226087127	3.97246565482353	3.9161660424954	3.94065308175112	3.91506089212575	3.91866187880768	3.93028721959545	3.94447897138657	3.91017925392901	3.893871608977	3.87383121310011	3.93219466956181	3.8889029206167	3.90808296731002	3.95351184305558
1	53346074	53346074	3.88855662219729	3.96868510283614	3.94947556292992	3.97481050671238	3.89488169777585	3.91025066962132	3.88566384259321	3.94894157866136	3.92729166748219	3.94365882531848	3.90158706788888	3.88916675859804	3.90719902753005	3.99538560018074	3.9338682734632	3.96899944038922	3.98256073094035	3.91269077195395	3.9507724269872	3.9063866328024	3.91687395172782	3.95570474347035	3.89316089989809	3.92974240385906	3.86712418801455	3.90131663985373	3.92701945780171	3.91261931169631	3.93110458482718	3.93410304525324	3.96755872449137	3.93355770056775	3.94858226087127	3.97246565482353	3.9161660424954	3.94065308175112	3.91506089212575	3.91866187880768	3.93028721959545	3.94447897138657	3.91017925392901	3.893871608977	3.87383121310011	3.93219466956181	3.8889029206167	3.90808296731002	3.95351184305558
1	53889482	53889482	3.88855662219729	3.96868510283614	3.94947556292992	3.97481050671238	3.89488169777585	3.91025066962132	3.88566384259321	3.94894157866136	3.92729166748219	3.94365882531848	3.90158706788888	3.88916675859804	3.90719902753005	3.99538560018074	3.9338682734632	3.96899944038922	3.98256073094035	3.91269077195395	3.9507724269872	3.9063866328024	3.91687395172782	3.95570474347035	3.89316089989809	3.92974240385906	3.86712418801455	3.90131663985373	3.92701945780171	3.91261931169631	3.93110458482718	3.93410304525324	3.96755872449137	3.93355770056775	3.94858226087127	3.97246565482353	3.9161660424954	3.94065308175112	3.91506089212575	3.91866187880768	3.93028721959545	3.94447897138657	3.91017925392901	3.893871608977	3.87383121310011	3.93219466956181	3.8889029206167	3.90808296731002	3.95351184305558
1	54430856	54430856	3.88855662219729	3.96868510283614	3.94947556292992	3.97481050671238	3.89488169777585	3.91025066962132	3.88566384259321	3.94894157866136	3.92729166748219	3.94365882531848	3.90158706788888	3.88916675859804	3.90719902753005	3.99538560018074	3.9338682734632	3.96899944038922	3.98256073094035	3.91269077195395	3.9507724269872	3.9063866328024	3.91687395172782	3.95570474347035	3.89316089989809	3.92974240385906	3.86712418801455	3.90131663985373	3.92701945780171	3.91261931169631	3.93110458482718	3.93410304525324	3.96755872449137	3.93355770056775	3.94858226087127	3.97246565482353	3.9161660424954	3.94065308175112	3.91506089212575	3.91866187880768	3.93028721959545	3.94447897138657	3.91017925392901	3.893871608977	3.87383121310011	3.93219466956181	3.8889029206167	3.90808296731002	3.95351184305558
1	54990804	54990804	3.88855662219729	3.96868510283614	3.94947556292992	3.97481050671238	3.89488169777585	3.91025066962132	3.88566384259321	3.94894157866136	3.92729166748219	3.94365882531848	3.90158706788888	3.88916675859804	3.90719902753005	3.99538560018074	3.9338682734632	3.96899944038922	3.98256073094035	3.91269077195395	3.9507724269872	3.9063866328024	3.91687395172782	3.95570474347035	3.89316089989809	3.92974240385906	3.86712418801455	3.90131663985373	3.92701945780171	3.91261931169631	3.93110458482718	3.93410304525324	3.96755872449137	3.93355770056775	3.94858226087127	3.97246565482353	3.9161660424954	3.94065308175112	3.91506089212575	3.91866187880768	3.93028721959545	3.94447897138657	3.91017925392901	3.893871608977	3.87383121310011	3.93219466956181	3.8889029206167	3.90808296731002	3.95351184305558
1	55556185	55556185	3.88855662219729	3.96868510283614	3.94947556292992	3.97481050671238	3.89488169777585	3.91025066962132	3.88566384259321	3.94894157866136	3.92729166748219	3.94365882531848	3.90158706788888	3.88916675859804	3.90719902753005	3.99538560018074	3.9338682734632	3.96899944038922	3.98256073094035	3.91269077195395	3.9507724269872	3.9063866328024	3.91687395172782	3.95570474347035	3.89316089989809	3.92974240385906	3.86712418801455	3.90131663985373	3.92701945780171	3.91261931169631	3.93110458482718	3.93410304525324	3.96755872449137	3.93355770056775	3.94858226087127	3.97246565482353	3.9161660424954	3.94065308175112	3.91506089212575	3.91866187880768	3.93028721959545	3.94447897138657	3.91017925392901	3.893871608977	3.87383121310011	3.93219466956181	3.8889029206167	3.90808296731002	3.95351184305558
1	56100409	56100409	3.88855662219729	3.96868510283614	3.94947556292992	3.97481050671238	3.89488169777585	3.91025066962132	3.88566384259321	3.94894157866136	3.92729166748219	3.94365882531848	3.90158706788888	3.88916675859804	3.90719902753005	3.99538560018074	3.9338682734632	3.96899944038922	3.98256073094035	3.91269077195395	3.9507724269872	3.9063866328024	3.91687395172782	3.95570474347035	3.89316089989809	3.92974240385906	3.86712418801455	3.90131663985373	3.92701945780171	3.91261931169631	3.93110458482718	3.93410304525324	3.96755872449137	3.93355770056775	3.94858226087127	3.97246565482353	3.9161660424954	3.94065308175112	3.91506089212575	3.91866187880768	3.93028721959545	3.94447897138657	3.91017925392901	3.893871608977	3.87383121310011	3.93219466956181	3.8889029206167	3.90808296731002	3.95351184305558
1	56634486	56634486	3.88855662219729	3.96868510283614	3.94947556292992	3.97481050671238	3.89488169777585	3.91025066962132	3.88566384259321	3.94894157866136	3.92729166748219	3.94365882531848	3.90158706788888	3.88916675859804	3.90719902753005	3.99538560018074	3.9338682734632	3.96899944038922	3.98256073094035	3.91269077195395	3.9507724269872	3.9063866328024	3.91687395172782	3.95570474347035	3.89316089989809	3.92974240385906	3.86712418801455	3.90131663985373	3.92701945780171	3.91261931169631	3.93110458482718	3.93410304525324	3.96755872449137	3.93355770056775	3.94858226087127	3.97246565482353	3.9161660424954	3.94065308175112	3.91506089212575	3.91866187880768	3.93028721959545	3.94447897138657	3.91017925392901	3.893871608977	3.87383121310011	3.93219466956181	3.8889029206167	3.90808296731002	3.95351184305558
1	57176704	57176704	3.88855662219729	3.96868510283614	3.94947556292992	3.97481050671238	3.89488169777585	3.91025066962132	3.88566384259321	3.94894157866136	3.92729166748219	3.94365882531848	3.90158706788888	3.88916675859804	3.90719902753005	3.99538560018074	3.9338682734632	3.96899944038922	3.98256073094035	3.91269077195395	3.9507724269872	3.9063866328024	3.91687395172782	3.95570474347035	3.89316089989809	3.92974240385906	3.86712418801455	3.90131663985373	3.92701945780171	3.91261931169631	3.93110458482718	3.93410304525324	3.96755872449137	3.93355770056775	3.94858226087127	3.97246565482353	3.9161660424954	3.94065308175112	3.91506089212575	3.91866187880768	3.93028721959545	3.94447897138657	3.91017925392901	3.893871608977	3.87383121310011	3.93219466956181	3.8889029206167	3.90808296731002	3.95351184305558
1	57695026	57695026	3.88855662219729	3.96868510283614	3.94947556292992	3.97481050671238	3.89488169777585	3.91025066962132	3.88566384259321	3.94894157866136	3.92729166748219	3.94365882531848	3.90158706788888	3.88916675859804	3.90719902753005	3.99538560018074	3.9338682734632	3.96899944038922	3.98256073094035	3.91269077195395	3.9507724269872	3.9063866328024	3.91687395172782	3.95570474347035	3.89316089989809	3.92974240385906	3.86712418801455	3.90131663985373	3.92701945780171	3.91261931169631	3.93110458482718	3.93410304525324	3.96755872449137	3.93355770056775	3.94858226087127	3.97246565482353	3.9161660424954	3.94065308175112	3.91506089212575	3.91866187880768	3.93028721959545	3.94447897138657	3.91017925392901	3.893871608977	3.87383121310011	3.93219466956181	3.8889029206167	3.90808296731002	3.95351184305558
1	58226514	58226514	3.88855662219729	3.96868510283614	3.94947556292992	3.97481050671238	3.89488169777585	3.91025066962132	3.88566384259321	3.94894157866136	3.92729166748219	3.94365882531848	3.90158706788888	3.88916675859804	3.90719902753005	3.99538560018074	3.9338682734632	3.96899944038922	3.98256073094035	3.91269077195395	3.9507724269872	3.9063866328024	3.91687395172782	3.95570474347035	3.89316089989809	3.92974240385906	3.86712418801455	3.90131663985373	3.92701945780171	3.91261931169631	3.93110458482718	3.93410304525324	3.96755872449137	3.93355770056775	3.94858226087127	3.97246565482353	3.9161660424954	3.94065308175112	3.91506089212575	3.91866187880768	3.93028721959545	3.94447897138657	3.91017925392901	3.893871608977	3.87383121310011	3.93219466956181	3.8889029206167	3.90808296731002	3.95351184305558
1	58765632	58765632	3.88855662219729	3.96868510283614	3.94947556292992	3.97481050671238	3.89488169777585	3.91025066962132	3.88566384259321	3.94894157866136	3.92729166748219	3.94365882531848	3.90158706788888	3.88916675859804	3.90719902753005	3.99538560018074	3.9338682734632	3.96899944038922	3.98256073094035	3.91269077195395	3.9507724269872	3.9063866328024	3.91687395172782	3.95570474347035	3.89316089989809	3.92974240385906	3.86712418801455	3.90131663985373	3.92701945780171	3.91261931169631	3.93110458482718	3.93410304525324	3.96755872449137	3.93355770056775	3.94858226087127	3.97246565482353	3.9161660424954	3.94065308175112	3.91506089212575	3.91866187880768	3.93028721959545	3.94447897138657	3.91017925392901	3.893871608977	3.87383121310011	3.93219466956181	3.8889029206167	3.90808296731002	3.95351184305558
1	59308504	59308504	3.88855662219729	3.96868510283614	3.94947556292992	3.97481050671238	3.89488169777585	3.91025066962132	3.88566384259321	3.94894157866136	3.92729166748219	3.94365882531848	3.90158706788888	3.88916675859804	3.90719902753005	3.99538560018074	3.9338682734632	3.96899944038922	3.98256073094035	3.91269077195395	3.9507724269872	3.9063866328024	3.91687395172782	3.95570474347035	3.89316089989809	3.92974240385906	3.86712418801455	3.90131663985373	3.92701945780171	3.91261931169631	3.93110458482718	3.93410304525324	3.96755872449137	3.93355770056775	3.94858226087127	3.97246565482353	3.9161660424954	3.94065308175112	3.91506089212575	3.91866187880768	3.93028721959545	3.94447897138657	3.91017925392901	3.893871608977	3.87383121310011	3.93219466956181	3.8889029206167	3.90808296731002	3.95351184305558
1	59848435	59848435	3.88855662219729	3.96868510283614	3.94947556292992	3.97481050671238	3.89488169777585	3.91025066962132	3.88566384259321	3.94894157866136	3.92729166748219	3.94365882531848	3.90158706788888	3.88916675859804	3.90719902753005	3.99538560018074	3.9338682734632	3.96899944038922	3.98256073094035	3.91269077195395	3.9507724269872	3.9063866328024	3.91687395172782	3.95570474347035	3.89316089989809	3.92974240385906	3.86712418801455	3.90131663985373	3.92701945780171	3.91261931169631	3.93110458482718	3.93410304525324	3.96755872449137	3.93355770056775	3.94858226087127	3.97246565482353	3.9161660424954	3.94065308175112	3.91506089212575	3.91866187880768	3.93028721959545	3.94447897138657	3.91017925392901	3.893871608977	3.87383121310011	3.93219466956181	3.8889029206167	3.90808296731002	3.95351184305558
1	60402266	60402266	3.88855662219729	3.96868510283614	3.94947556292992	3.97481050671238	3.89488169777585	3.91025066962132	3.88566384259321	3.94894157866136	3.92729166748219	3.94365882531848	3.90158706788888	3.88916675859804	3.90719902753005	3.99538560018074	3.9338682734632	3.96899944038922	3.98256073094035	3.91269077195395	3.9507724269872	3.9063866328024	3.91687395172782	3.95570474347035	3.89316089989809	3.92974240385906	3.86712418801455	3.90131663985373	3.92701945780171	3.91261931169631	3.93110458482718	3.93410304525324	3.96755872449137	3.93355770056775	3.94858226087127	3.97246565482353	3.9161660424954	3.94065308175112	3.91506089212575	3.91866187880768	3.93028721959545	3.94447897138657	3.91017925392901	3.893871608977	3.87383121310011	3.93219466956181	3.8889029206167	3.90808296731002	3.95351184305558
1	60940681	60940681	3.88855662219729	3.96868510283614	3.94947556292992	3.97481050671238	3.89488169777585	3.91025066962132	3.88566384259321	3.94894157866136	3.92729166748219	3.94365882531848	3.90158706788888	3.88916675859804	3.90719902753005	3.99538560018074	3.9338682734632	3.96899944038922	3.98256073094035	3.91269077195395	3.9507724269872	3.9063866328024	3.91687395172782	3.95570474347035	3.89316089989809	3.92974240385906	3.86712418801455	3.90131663985373	3.92701945780171	3.91261931169631	3.93110458482718	3.93410304525324	3.96755872449137	3.93355770056775	3.94858226087127	3.97246565482353	3.9161660424954	3.94065308175112	3.91506089212575	3.91866187880768	3.93028721959545	3.94447897138657	3.91017925392901	3.893871608977	3.87383121310011	3.93219466956181	3.8889029206167	3.90808296731002	3.95351184305558
1	61489303	61489303	3.88855662219729	3.96868510283614	3.94947556292992	3.97481050671238	3.89488169777585	3.91025066962132	3.88566384259321	3.94894157866136	3.92729166748219	3.94365882531848	3.90158706788888	3.88916675859804	3.90719902753005	3.99538560018074	3.9338682734632	3.96899944038922	3.98256073094035	3.91269077195395	3.9507724269872	3.9063866328024	3.91687395172782	3.95570474347035	3.89316089989809	3.92974240385906	3.86712418801455	3.90131663985373	3.92701945780171	3.91261931169631	3.93110458482718	3.93410304525324	3.96755872449137	3.93355770056775	3.94858226087127	3.97246565482353	3.9161660424954	3.94065308175112	3.91506089212575	3.91866187880768	3.93028721959545	3.94447897138657	3.91017925392901	3.893871608977	3.87383121310011	3.93219466956181	3.8889029206167	3.90808296731002	3.95351184305558
1	62016033	62016033	3.88855662219729	3.96868510283614	3.94947556292992	3.97481050671238	3.89488169777585	3.91025066962132	3.88566384259321	3.94894157866136	3.92729166748219	3.94365882531848	3.90158706788888	3.88916675859804	3.90719902753005	3.99538560018074	3.9338682734632	3.96899944038922	3.98256073094035	3.91269077195395	3.9507724269872	3.9063866328024	3.91687395172782	3.95570474347035	3.89316089989809	3.92974240385906	3.86712418801455	3.90131663985373	3.92701945780171	3.91261931169631	3.93110458482718	3.93410304525324	3.96755872449137	3.93355770056775	3.94858226087127	3.97246565482353	3.9161660424954	3.94065308175112	3.91506089212575	3.91866187880768	3.93028721959545	3.94447897138657	3.91017925392901	3.893871608977	3.87383121310011	3.93219466956181	3.8889029206167	3.90808296731002	3.95351184305558
1	62587363	62587363	3.88855662219729	3.96868510283614	3.94947556292992	3.97481050671238	3.89488169777585	3.91025066962132	3.88566384259321	3.94894157866136	3.92729166748219	3.94365882531848	3.90158706788888	3.88916675859804	3.90719902753005	3.99538560018074	3.9338682734632	3.96899944038922	3.98256073094035	3.91269077195395	3.9507724269872	3.9063866328024	3.91687395172782	3.95570474347035	3.89316089989809	3.92974240385906	3.86712418801455	3.90131663985373	3.92701945780171	3.91261931169631	3.93110458482718	3.93410304525324	3.96755872449137	3.93355770056775	3.94858226087127	3.97246565482353	3.9161660424954	3.94065308175112	3.91506089212575	3.91866187880768	3.93028721959545	3.94447897138657	3.91017925392901	3.893871608977	3.87383121310011	3.93219466956181	3.8889029206167	3.90808296731002	3.95351184305558
1	63158348	63158348	3.88855662219729	3.96868510283614	3.94947556292992	3.97481050671238	3.89488169777585	3.91025066962132	3.88566384259321	3.94894157866136	3.92729166748219	3.94365882531848	3.90158706788888	3.88916675859804	3.90719902753005	3.99538560018074	3.9338682734632	3.96899944038922	3.98256073094035	3.91269077195395	3.9507724269872	3.9063866328024	3.91687395172782	3.95570474347035	3.89316089989809	3.92974240385906	3.86712418801455	3.90131663985373	3.92701945780171	3.91261931169631	3.93110458482718	3.93410304525324	3.96755872449137	3.93355770056775	3.94858226087127	3.97246565482353	3.9161660424954	3.94065308175112	3.91506089212575	3.91866187880768	3.93028721959545	3.94447897138657	3.91017925392901	3.893871608977	3.87383121310011	3.93219466956181	3.8889029206167	3.90808296731002	3.95351184305558
1	63709196	63709196	3.88855662219729	3.96868510283614	3.94947556292992	3.97481050671238	3.89488169777585	3.91025066962132	3.88566384259321	3.94894157866136	3.92729166748219	3.94365882531848	3.90158706788888	3.88916675859804	3.90719902753005	3.99538560018074	3.9338682734632	3.96899944038922	3.98256073094035	3.91269077195395	3.9507724269872	3.9063866328024	3.91687395172782	3.95570474347035	3.89316089989809	3.92974240385906	3.86712418801455	3.90131663985373	3.92701945780171	3.91261931169631	3.93110458482718	3.93410304525324	3.96755872449137	3.93355770056775	3.94858226087127	3.97246565482353	3.9161660424954	3.94065308175112	3.91506089212575	3.91866187880768	3.93028721959545	3.94447897138657	3.91017925392901	3.893871608977	3.87383121310011	3.93219466956181	3.8889029206167	3.90808296731002	3.95351184305558
1	64261621	64261621	3.88855662219729	3.96868510283614	3.94947556292992	3.97481050671238	3.89488169777585	3.91025066962132	3.88566384259321	3.94894157866136	3.92729166748219	3.94365882531848	3.90158706788888	3.88916675859804	3.90719902753005	3.99538560018074	3.9338682734632	3.96899944038922	3.98256073094035	3.91269077195395	3.9507724269872	3.9063866328024	3.91687395172782	3.95570474347035	3.89316089989809	3.92974240385906	3.86712418801455	3.90131663985373	3.92701945780171	3.91261931169631	3.93110458482718	3.93410304525324	3.96755872449137	3.93355770056775	3.94858226087127	3.97246565482353	3.9161660424954	3.94065308175112	3.91506089212575	3.91866187880768	3.93028721959545	3.94447897138657	3.91017925392901	3.893871608977	3.87383121310011	3.93219466956181	3.8889029206167	3.90808296731002	3.95351184305558
1	64797016	64797016	3.88855662219729	3.96868510283614	3.94947556292992	3.97481050671238	3.89488169777585	3.91025066962132	3.88566384259321	3.94894157866136	3.92729166748219	3.94365882531848	3.90158706788888	3.88916675859804	3.90719902753005	3.99538560018074	3.9338682734632	3.96899944038922	3.98256073094035	3.91269077195395	3.9507724269872	3.9063866328024	3.91687395172782	3.95570474347035	3.89316089989809	3.92974240385906	3.86712418801455	3.90131663985373	3.92701945780171	3.91261931169631	3.93110458482718	3.93410304525324	3.96755872449137	3.93355770056775	3.94858226087127	3.97246565482353	3.9161660424954	3.94065308175112	3.91506089212575	3.91866187880768	3.93028721959545	3.94447897138657	3.91017925392901	3.893871608977	3.87383121310011	3.93219466956181	3.8889029206167	3.90808296731002	3.95351184305558
1	65336828	65336828	3.88855662219729	3.96868510283614	3.94947556292992	3.97481050671238	3.89488169777585	3.91025066962132	3.88566384259321	3.94894157866136	3.92729166748219	3.94365882531848	3.90158706788888	3.88916675859804	3.90719902753005	3.99538560018074	3.9338682734632	3.96899944038922	3.98256073094035	3.91269077195395	3.9507724269872	3.9063866328024	3.91687395172782	3.95570474347035	3.89316089989809	3.92974240385906	3.86712418801455	3.90131663985373	3.92701945780171	3.91261931169631	3.93110458482718	3.93410304525324	3.96755872449137	3.93355770056775	3.94858226087127	3.97246565482353	3.9161660424954	3.94065308175112	3.91506089212575	3.91866187880768	3.93028721959545	3.94447897138657	3.91017925392901	3.893871608977	3.87383121310011	3.93219466956181	3.8889029206167	3.90808296731002	3.95351184305558
1	65886461	65886461	3.88855662219729	3.96868510283614	3.94947556292992	3.97481050671238	3.89488169777585	3.91025066962132	3.88566384259321	3.94894157866136	3.92729166748219	3.94365882531848	3.90158706788888	3.88916675859804	3.90719902753005	3.99538560018074	3.9338682734632	3.96899944038922	3.98256073094035	3.91269077195395	3.9507724269872	3.9063866328024	3.91687395172782	3.95570474347035	3.89316089989809	3.92974240385906	3.86712418801455	3.90131663985373	3.92701945780171	3.91261931169631	3.93110458482718	3.93410304525324	3.96755872449137	3.93355770056775	3.94858226087127	3.97246565482353	3.9161660424954	3.94065308175112	3.91506089212575	3.91866187880768	3.93028721959545	3.94447897138657	3.91017925392901	3.893871608977	3.87383121310011	3.93219466956181	3.8889029206167	3.90808296731002	3.95351184305558
1	66458675	66458675	3.88855662219729	3.96868510283614	3.94947556292992	3.97481050671238	3.89488169777585	3.91025066962132	3.88566384259321	3.94894157866136	3.92729166748219	3.94365882531848	3.90158706788888	3.88916675859804	3.90719902753005	3.99538560018074	3.9338682734632	3.96899944038922	3.98256073094035	3.91269077195395	3.9507724269872	3.9063866328024	3.91687395172782	3.95570474347035	3.89316089989809	3.92974240385906	3.86712418801455	3.90131663985373	3.92701945780171	3.91261931169631	3.93110458482718	3.93410304525324	3.96755872449137	3.93355770056775	3.94858226087127	3.97246565482353	3.9161660424954	3.94065308175112	3.91506089212575	3.91866187880768	3.93028721959545	3.94447897138657	3.91017925392901	3.893871608977	3.87383121310011	3.93219466956181	3.8889029206167	3.90808296731002	3.95351184305558
1	67007788	67007788	3.88855662219729	3.96868510283614	3.94947556292992	3.97481050671238	3.89488169777585	3.91025066962132	3.88566384259321	3.94894157866136	3.92729166748219	3.94365882531848	3.90158706788888	3.88916675859804	3.90719902753005	3.99538560018074	3.9338682734632	3.96899944038922	3.98256073094035	3.91269077195395	3.9507724269872	3.9063866328024	3.91687395172782	3.95570474347035	3.89316089989809	3.92974240385906	3.86712418801455	3.90131663985373	3.92701945780171	3.91261931169631	3.93110458482718	3.93410304525324	3.96755872449137	3.93355770056775	3.94858226087127	3.97246565482353	3.9161660424954	3.94065308175112	3.91506089212575	3.91866187880768	3.93028721959545	3.94447897138657	3.91017925392901	3.893871608977	3.87383121310011	3.93219466956181	3.8889029206167	3.90808296731002	3.95351184305558
1	67543866	67543866	3.88855662219729	3.96868510283614	3.94947556292992	3.97481050671238	3.89488169777585	3.91025066962132	3.88566384259321	3.94894157866136	3.92729166748219	3.94365882531848	3.90158706788888	3.88916675859804	3.90719902753005	3.99538560018074	3.9338682734632	3.96899944038922	3.98256073094035	3.91269077195395	3.9507724269872	3.9063866328024	3.91687395172782	3.95570474347035	3.89316089989809	3.92974240385906	3.86712418801455	3.90131663985373	3.92701945780171	3.91261931169631	3.93110458482718	3.93410304525324	3.96755872449137	3.93355770056775	3.94858226087127	3.97246565482353	3.9161660424954	3.94065308175112	3.91506089212575	3.91866187880768	3.93028721959545	3.94447897138657	3.91017925392901	3.893871608977	3.87383121310011	3.93219466956181	3.8889029206167	3.90808296731002	3.95351184305558
1	68118328	68118328	3.88855662219729	3.96868510283614	3.94947556292992	3.97481050671238	3.89488169777585	3.91025066962132	3.88566384259321	3.94894157866136	3.92729166748219	3.94365882531848	3.90158706788888	3.88916675859804	3.90719902753005	3.99538560018074	3.9338682734632	3.96899944038922	3.98256073094035	3.91269077195395	3.9507724269872	3.9063866328024	3.91687395172782	3.95570474347035	3.89316089989809	3.92974240385906	3.86712418801455	3.90131663985373	3.92701945780171	3.91261931169631	3.93110458482718	3.93410304525324	3.96755872449137	3.93355770056775	3.94858226087127	3.97246565482353	3.9161660424954	3.94065308175112	3.91506089212575	3.91866187880768	3.93028721959545	3.94447897138657	3.91017925392901	3.893871608977	3.87383121310011	3.93219466956181	3.8889029206167	3.90808296731002	3.95351184305558
1	68652604	68652604	3.88855662219729	3.96868510283614	3.94947556292992	3.97481050671238	3.89488169777585	3.91025066962132	3.88566384259321	3.94894157866136	3.92729166748219	3.94365882531848	3.90158706788888	3.88916675859804	3.90719902753005	3.99538560018074	3.9338682734632	3.96899944038922	3.98256073094035	3.91269077195395	3.9507724269872	3.9063866328024	3.91687395172782	3.95570474347035	3.89316089989809	3.92974240385906	3.86712418801455	3.90131663985373	3.92701945780171	3.91261931169631	3.93110458482718	3.93410304525324	3.96755872449137	3.93355770056775	3.94858226087127	3.97246565482353	3.9161660424954	3.94065308175112	3.91506089212575	3.91866187880768	3.93028721959545	3.94447897138657	3.91017925392901	3.893871608977	3.87383121310011	3.93219466956181	3.8889029206167	3.90808296731002	3.95351184305558
1	69198180	69198180	3.88855662219729	3.96868510283614	3.94947556292992	3.97481050671238	3.89488169777585	3.91025066962132	3.88566384259321	3.94894157866136	3.92729166748219	3.94365882531848	3.90158706788888	3.88916675859804	3.90719902753005	3.99538560018074	3.9338682734632	3.96899944038922	3.98256073094035	3.91269077195395	3.9507724269872	3.9063866328024	3.91687395172782	3.95570474347035	3.89316089989809	3.92974240385906	3.86712418801455	3.90131663985373	3.92701945780171	3.91261931169631	3.93110458482718	3.93410304525324	3.96755872449137	3.93355770056775	3.94858226087127	3.97246565482353	3.9161660424954	3.94065308175112	3.91506089212575	3.91866187880768	3.93028721959545	3.94447897138657	3.91017925392901	3.893871608977	3.87383121310011	3.93219466956181	3.8889029206167	3.90808296731002	3.95351184305558
1	69761139	69761139	3.88855662219729	3.96868510283614	3.94947556292992	3.97481050671238	3.89488169777585	3.91025066962132	3.88566384259321	3.94894157866136	3.92729166748219	3.94365882531848	3.90158706788888	3.88916675859804	3.90719902753005	3.99538560018074	3.9338682734632	3.96899944038922	3.98256073094035	3.91269077195395	3.9507724269872	3.9063866328024	3.91687395172782	3.95570474347035	3.89316089989809	3.92974240385906	3.86712418801455	3.90131663985373	3.92701945780171	3.91261931169631	3.93110458482718	3.93410304525324	3.96755872449137	3.93355770056775	3.94858226087127	3.97246565482353	3.9161660424954	3.94065308175112	3.91506089212575	3.91866187880768	3.93028721959545	3.94447897138657	3.91017925392901	3.893871608977	3.87383121310011	3.93219466956181	3.8889029206167	3.90808296731002	3.95351184305558
1	70298667	70298667	3.88855662219729	3.96868510283614	3.94947556292992	3.97481050671238	3.89488169777585	3.91025066962132	3.88566384259321	3.94894157866136	3.92729166748219	3.94365882531848	3.90158706788888	3.88916675859804	3.90719902753005	3.99538560018074	3.9338682734632	3.96899944038922	3.98256073094035	3.91269077195395	3.9507724269872	3.9063866328024	3.91687395172782	3.95570474347035	3.89316089989809	3.92974240385906	3.86712418801455	3.90131663985373	3.92701945780171	3.91261931169631	3.93110458482718	3.93410304525324	3.96755872449137	3.93355770056775	3.94858226087127	3.97246565482353	3.9161660424954	3.94065308175112	3.91506089212575	3.91866187880768	3.93028721959545	3.94447897138657	3.91017925392901	3.893871608977	3.87383121310011	3.93219466956181	3.8889029206167	3.90808296731002	3.95351184305558
1	70857892	70857892	3.88855662219729	3.96868510283614	3.94947556292992	3.97481050671238	3.89488169777585	3.91025066962132	3.88566384259321	3.94894157866136	3.92729166748219	3.94365882531848	3.90158706788888	3.88916675859804	3.90719902753005	3.99538560018074	3.9338682734632	3.96899944038922	3.98256073094035	3.91269077195395	3.9507724269872	3.9063866328024	3.91687395172782	3.95570474347035	3.89316089989809	3.92974240385906	3.86712418801455	3.90131663985373	3.92701945780171	3.91261931169631	3.93110458482718	3.93410304525324	3.96755872449137	3.93355770056775	3.94858226087127	3.97246565482353	3.9161660424954	3.94065308175112	3.91506089212575	3.91866187880768	3.93028721959545	3.94447897138657	3.91017925392901	3.893871608977	3.87383121310011	3.93219466956181	3.8889029206167	3.90808296731002	3.95351184305558
1	71414459	71414459	3.88855662219729	3.96868510283614	3.94947556292992	3.97481050671238	3.89488169777585	3.91025066962132	3.88566384259321	3.94894157866136	3.92729166748219	3.94365882531848	3.90158706788888	3.88916675859804	3.90719902753005	3.99538560018074	3.9338682734632	3.96899944038922	3.98256073094035	3.91269077195395	3.9507724269872	3.9063866328024	3.91687395172782	3.95570474347035	3.89316089989809	3.92974240385906	3.86712418801455	3.90131663985373	3.92701945780171	3.91261931169631	3.93110458482718	3.93410304525324	3.96755872449137	3.93355770056775	3.94858226087127	3.97246565482353	3.9161660424954	3.94065308175112	3.91506089212575	3.91866187880768	3.93028721959545	3.94447897138657	3.91017925392901	3.893871608977	3.87383121310011	3.93219466956181	3.8889029206167	3.90808296731002	3.95351184305558
1	71952599	71952599	3.88855662219729	3.96868510283614	3.94947556292992	3.97481050671238	3.89488169777585	3.91025066962132	3.88566384259321	3.94894157866136	3.92729166748219	3.94365882531848	3.90158706788888	3.88916675859804	3.90719902753005	3.99538560018074	3.9338682734632	3.96899944038922	3.98256073094035	3.91269077195395	3.9507724269872	3.9063866328024	3.91687395172782	3.95570474347035	3.89316089989809	3.92974240385906	3.86712418801455	3.90131663985373	3.92701945780171	3.91261931169631	3.93110458482718	3.93410304525324	3.96755872449137	3.93355770056775	3.94858226087127	3.97246565482353	3.9161660424954	3.94065308175112	3.91506089212575	3.91866187880768	3.93028721959545	3.94447897138657	3.91017925392901	3.893871608977	3.87383121310011	3.93219466956181	3.8889029206167	3.90808296731002	3.95351184305558
1	72482897	72482897	3.88855662219729	3.96868510283614	3.94947556292992	3.97481050671238	3.89488169777585	3.91025066962132	3.88566384259321	3.94894157866136	3.92729166748219	3.94365882531848	3.90158706788888	3.88916675859804	3.90719902753005	3.99538560018074	3.9338682734632	3.96899944038922	3.98256073094035	3.91269077195395	3.9507724269872	3.9063866328024	3.91687395172782	3.95570474347035	3.89316089989809	3.92974240385906	3.86712418801455	3.90131663985373	3.92701945780171	3.91261931169631	3.93110458482718	3.93410304525324	3.96755872449137	3.93355770056775	3.94858226087127	3.97246565482353	3.9161660424954	3.94065308175112	3.91506089212575	3.91866187880768	3.93028721959545	3.94447897138657	3.91017925392901	3.893871608977	3.87383121310011	3.93219466956181	3.8889029206167	3.90808296731002	3.95351184305558
1	73010724	73010724	3.88855662219729	3.96868510283614	3.94947556292992	3.97481050671238	3.89488169777585	3.91025066962132	3.88566384259321	3.94894157866136	3.92729166748219	3.94365882531848	3.90158706788888	3.88916675859804	3.90719902753005	3.99538560018074	3.9338682734632	3.96899944038922	3.98256073094035	3.91269077195395	3.9507724269872	3.9063866328024	3.91687395172782	3.95570474347035	3.89316089989809	3.92974240385906	3.86712418801455	3.90131663985373	3.92701945780171	3.91261931169631	3.93110458482718	3.93410304525324	3.96755872449137	3.93355770056775	3.94858226087127	3.97246565482353	3.9161660424954	3.94065308175112	3.91506089212575	3.91866187880768	3.93028721959545	3.94447897138657	3.91017925392901	3.893871608977	3.87383121310011	3.93219466956181	3.8889029206167	3.90808296731002	3.95351184305558
1	73550549	73550549	3.88855662219729	3.96868510283614	3.94947556292992	3.97481050671238	3.89488169777585	3.91025066962132	3.88566384259321	3.94894157866136	3.92729166748219	3.94365882531848	3.90158706788888	3.88916675859804	3.90719902753005	3.99538560018074	3.9338682734632	3.96899944038922	3.98256073094035	3.91269077195395	3.9507724269872	3.9063866328024	3.91687395172782	3.95570474347035	3.89316089989809	3.92974240385906	3.86712418801455	3.90131663985373	3.92701945780171	3.91261931169631	3.93110458482718	3.93410304525324	3.96755872449137	3.93355770056775	3.94858226087127	3.97246565482353	3.9161660424954	3.94065308175112	3.91506089212575	3.91866187880768	3.93028721959545	3.94447897138657	3.91017925392901	3.893871608977	3.87383121310011	3.93219466956181	3.8889029206167	3.90808296731002	3.95351184305558
1	74084658	74084658	3.88855662219729	3.96868510283614	3.94947556292992	3.97481050671238	3.89488169777585	3.91025066962132	3.88566384259321	3.94894157866136	3.92729166748219	3.94365882531848	3.90158706788888	3.88916675859804	3.90719902753005	3.99538560018074	3.9338682734632	3.96899944038922	3.98256073094035	3.91269077195395	3.9507724269872	3.9063866328024	3.91687395172782	3.95570474347035	3.89316089989809	3.92974240385906	3.86712418801455	3.90131663985373	3.92701945780171	3.91261931169631	3.93110458482718	3.93410304525324	3.96755872449137	3.93355770056775	3.94858226087127	3.97246565482353	3.9161660424954	3.94065308175112	3.91506089212575	3.91866187880768	3.93028721959545	3.94447897138657	3.91017925392901	3.893871608977	3.87383121310011	3.93219466956181	3.8889029206167	3.90808296731002	3.95351184305558
1	74618032	74618032	3.88855662219729	3.96868510283614	3.94947556292992	3.97481050671238	3.89488169777585	3.91025066962132	3.88566384259321	3.94894157866136	3.92729166748219	3.94365882531848	3.90158706788888	3.88916675859804	3.90719902753005	3.99538560018074	3.9338682734632	3.96899944038922	3.98256073094035	3.91269077195395	3.9507724269872	3.9063866328024	3.91687395172782	3.95570474347035	3.89316089989809	3.92974240385906	3.86712418801455	3.90131663985373	3.92701945780171	3.91261931169631	3.93110458482718	3.93410304525324	3.96755872449137	3.93355770056775	3.94858226087127	3.97246565482353	3.9161660424954	3.94065308175112	3.91506089212575	3.91866187880768	3.93028721959545	3.94447897138657	3.91017925392901	3.893871608977	3.87383121310011	3.93219466956181	3.8889029206167	3.90808296731002	3.95351184305558
1	75149814	75149814	3.88855662219729	3.96868510283614	3.94947556292992	3.97481050671238	3.89488169777585	3.91025066962132	3.88566384259321	3.94894157866136	3.92729166748219	3.94365882531848	3.90158706788888	3.88916675859804	3.90719902753005	3.99538560018074	3.9338682734632	3.96899944038922	3.98256073094035	3.91269077195395	3.9507724269872	3.9063866328024	3.91687395172782	3.95570474347035	3.89316089989809	3.92974240385906	3.86712418801455	3.90131663985373	3.92701945780171	3.91261931169631	3.93110458482718	3.93410304525324	3.96755872449137	3.93355770056775	3.94858226087127	3.97246565482353	3.9161660424954	3.94065308175112	3.91506089212575	3.91866187880768	3.93028721959545	3.94447897138657	3.91017925392901	3.893871608977	3.87383121310011	3.93219466956181	3.8889029206167	3.90808296731002	3.95351184305558
1	75707449	75707449	3.88855662219729	3.96868510283614	3.94947556292992	3.97481050671238	3.89488169777585	3.91025066962132	3.88566384259321	3.94894157866136	3.92729166748219	3.94365882531848	3.90158706788888	3.88916675859804	3.90719902753005	3.99538560018074	3.9338682734632	3.96899944038922	3.98256073094035	3.91269077195395	3.9507724269872	3.9063866328024	3.91687395172782	3.95570474347035	3.89316089989809	3.92974240385906	3.86712418801455	3.90131663985373	3.92701945780171	3.91261931169631	3.93110458482718	3.93410304525324	3.96755872449137	3.93355770056775	3.94858226087127	3.97246565482353	3.9161660424954	3.94065308175112	3.91506089212575	3.91866187880768	3.93028721959545	3.94447897138657	3.91017925392901	3.893871608977	3.87383121310011	3.93219466956181	3.8889029206167	3.90808296731002	3.95351184305558
1	76283952	76283952	3.88855662219729	3.96868510283614	3.94947556292992	3.97481050671238	3.89488169777585	3.91025066962132	3.88566384259321	3.94894157866136	3.92729166748219	3.94365882531848	3.90158706788888	3.88916675859804	3.90719902753005	3.99538560018074	3.9338682734632	3.96899944038922	3.98256073094035	3.91269077195395	3.9507724269872	3.9063866328024	3.91687395172782	3.95570474347035	3.89316089989809	3.92974240385906	3.86712418801455	3.90131663985373	3.92701945780171	3.91261931169631	3.93110458482718	3.93410304525324	3.96755872449137	3.93355770056775	3.94858226087127	3.97246565482353	3.9161660424954	3.94065308175112	3.91506089212575	3.91866187880768	3.93028721959545	3.94447897138657	3.91017925392901	3.893871608977	3.87383121310011	3.93219466956181	3.8889029206167	3.90808296731002	3.95351184305558
1	76828345	76828345	3.88855662219729	3.96868510283614	3.94947556292992	3.97481050671238	3.89488169777585	3.91025066962132	3.88566384259321	3.94894157866136	3.92729166748219	3.94365882531848	3.90158706788888	3.88916675859804	3.90719902753005	3.99538560018074	3.9338682734632	3.96899944038922	3.98256073094035	3.91269077195395	3.9507724269872	3.9063866328024	3.91687395172782	3.95570474347035	3.89316089989809	3.92974240385906	3.86712418801455	3.90131663985373	3.92701945780171	3.91261931169631	3.93110458482718	3.93410304525324	3.96755872449137	3.93355770056775	3.94858226087127	3.97246565482353	3.9161660424954	3.94065308175112	3.91506089212575	3.91866187880768	3.93028721959545	3.94447897138657	3.91017925392901	3.893871608977	3.87383121310011	3.93219466956181	3.8889029206167	3.90808296731002	3.95351184305558
1	77358985	77358985	3.88855662219729	3.96868510283614	3.94947556292992	3.97481050671238	3.89488169777585	3.91025066962132	3.88566384259321	3.94894157866136	3.92729166748219	3.94365882531848	3.90158706788888	3.88916675859804	3.90719902753005	3.99538560018074	3.9338682734632	3.96899944038922	3.98256073094035	3.91269077195395	3.9507724269872	3.9063866328024	3.91687395172782	3.95570474347035	3.89316089989809	3.92974240385906	3.86712418801455	3.90131663985373	3.92701945780171	3.91261931169631	3.93110458482718	3.93410304525324	3.96755872449137	3.93355770056775	3.94858226087127	3.97246565482353	3.9161660424954	3.94065308175112	3.91506089212575	3.91866187880768	3.93028721959545	3.94447897138657	3.91017925392901	3.893871608977	3.87383121310011	3.93219466956181	3.8889029206167	3.90808296731002	3.95351184305558
1	77911607	77911607	3.88855662219729	3.96868510283614	3.94947556292992	3.97481050671238	3.89488169777585	3.91025066962132	3.88566384259321	3.94894157866136	3.92729166748219	3.94365882531848	3.90158706788888	3.88916675859804	3.90719902753005	3.99538560018074	3.9338682734632	3.96899944038922	3.98256073094035	3.91269077195395	3.9507724269872	3.9063866328024	3.91687395172782	3.95570474347035	3.89316089989809	3.92974240385906	3.86712418801455	3.90131663985373	3.92701945780171	3.91261931169631	3.93110458482718	3.93410304525324	3.96755872449137	3.93355770056775	3.94858226087127	3.97246565482353	3.9161660424954	3.94065308175112	3.91506089212575	3.91866187880768	3.93028721959545	3.94447897138657	3.91017925392901	3.893871608977	3.87383121310011	3.93219466956181	3.8889029206167	3.90808296731002	3.95351184305558
1	78474042	78474042	3.88855662219729	3.96868510283614	3.94947556292992	3.97481050671238	3.89488169777585	3.91025066962132	3.88566384259321	3.94894157866136	3.92729166748219	3.94365882531848	3.90158706788888	3.88916675859804	3.90719902753005	3.99538560018074	3.9338682734632	3.96899944038922	3.98256073094035	3.91269077195395	3.9507724269872	3.9063866328024	3.91687395172782	3.95570474347035	3.89316089989809	3.92974240385906	3.86712418801455	3.90131663985373	3.92701945780171	3.91261931169631	3.93110458482718	3.93410304525324	3.96755872449137	3.93355770056775	3.94858226087127	3.97246565482353	3.9161660424954	3.94065308175112	3.91506089212575	3.91866187880768	3.93028721959545	3.94447897138657	3.91017925392901	3.893871608977	3.87383121310011	3.93219466956181	3.8889029206167	3.90808296731002	3.95351184305558
1	79038727	79038727	3.88855662219729	3.96868510283614	3.94947556292992	3.97481050671238	3.89488169777585	3.91025066962132	3.88566384259321	3.94894157866136	3.92729166748219	3.94365882531848	3.90158706788888	3.88916675859804	3.90719902753005	3.99538560018074	3.9338682734632	3.96899944038922	3.98256073094035	3.91269077195395	3.9507724269872	3.9063866328024	3.91687395172782	3.95570474347035	3.89316089989809	3.92974240385906	3.86712418801455	3.90131663985373	3.92701945780171	3.91261931169631	3.93110458482718	3.93410304525324	3.96755872449137	3.93355770056775	3.94858226087127	3.97246565482353	3.9161660424954	3.94065308175112	3.91506089212575	3.91866187880768	3.93028721959545	3.94447897138657	3.91017925392901	3.893871608977	3.87383121310011	3.93219466956181	3.8889029206167	3.90808296731002	3.95351184305558
1	79574660	79574660	3.88855662219729	3.96868510283614	3.94947556292992	3.97481050671238	3.89488169777585	3.91025066962132	3.88566384259321	3.94894157866136	3.92729166748219	3.94365882531848	3.90158706788888	3.88916675859804	3.90719902753005	3.99538560018074	3.9338682734632	3.96899944038922	3.98256073094035	3.91269077195395	3.9507724269872	3.9063866328024	3.91687395172782	3.95570474347035	3.89316089989809	3.92974240385906	3.86712418801455	3.90131663985373	3.92701945780171	3.91261931169631	3.93110458482718	3.93410304525324	3.96755872449137	3.93355770056775	3.94858226087127	3.97246565482353	3.9161660424954	3.94065308175112	3.91506089212575	3.91866187880768	3.93028721959545	3.94447897138657	3.91017925392901	3.893871608977	3.87383121310011	3.93219466956181	3.8889029206167	3.90808296731002	3.95351184305558
1	80118870	80118870	3.88855662219729	3.96868510283614	3.94947556292992	3.97481050671238	3.89488169777585	3.91025066962132	3.88566384259321	3.94894157866136	3.92729166748219	3.94365882531848	3.90158706788888	3.88916675859804	3.90719902753005	3.99538560018074	3.9338682734632	3.96899944038922	3.98256073094035	3.91269077195395	3.9507724269872	3.9063866328024	3.91687395172782	3.95570474347035	3.89316089989809	3.92974240385906	3.86712418801455	3.90131663985373	3.92701945780171	3.91261931169631	3.93110458482718	3.93410304525324	3.96755872449137	3.93355770056775	3.94858226087127	3.97246565482353	3.9161660424954	3.94065308175112	3.91506089212575	3.91866187880768	3.93028721959545	3.94447897138657	3.91017925392901	3.893871608977	3.87383121310011	3.93219466956181	3.8889029206167	3.90808296731002	3.95351184305558
1	80668353	80668353	3.88855662219729	3.96868510283614	3.94947556292992	3.97481050671238	3.89488169777585	3.91025066962132	3.88566384259321	3.94894157866136	3.92729166748219	3.94365882531848	3.90158706788888	3.88916675859804	3.90719902753005	3.99538560018074	3.9338682734632	3.96899944038922	3.98256073094035	3.91269077195395	3.9507724269872	3.9063866328024	3.91687395172782	3.95570474347035	3.89316089989809	3.92974240385906	3.86712418801455	3.90131663985373	3.92701945780171	3.91261931169631	3.93110458482718	3.93410304525324	3.96755872449137	3.93355770056775	3.94858226087127	3.97246565482353	3.9161660424954	3.94065308175112	3.91506089212575	3.91866187880768	3.93028721959545	3.94447897138657	3.91017925392901	3.893871608977	3.87383121310011	3.93219466956181	3.8889029206167	3.90808296731002	3.95351184305558
1	81209242	81209242	3.88855662219729	3.96868510283614	3.94947556292992	3.97481050671238	3.89488169777585	3.91025066962132	3.88566384259321	3.94894157866136	3.92729166748219	3.94365882531848	3.90158706788888	3.88916675859804	3.90719902753005	3.99538560018074	3.9338682734632	3.96899944038922	3.98256073094035	3.91269077195395	3.9507724269872	3.9063866328024	3.91687395172782	3.95570474347035	3.89316089989809	3.92974240385906	3.86712418801455	3.90131663985373	3.92701945780171	3.91261931169631	3.93110458482718	3.93410304525324	3.96755872449137	3.93355770056775	3.94858226087127	3.97246565482353	3.9161660424954	3.94065308175112	3.91506089212575	3.91866187880768	3.93028721959545	3.94447897138657	3.91017925392901	3.893871608977	3.87383121310011	3.93219466956181	3.8889029206167	3.90808296731002	3.95351184305558
1	81743486	81743486	3.88855662219729	3.96868510283614	3.94947556292992	3.97481050671238	3.89488169777585	3.91025066962132	3.88566384259321	3.94894157866136	3.92729166748219	3.94365882531848	3.90158706788888	3.88916675859804	3.90719902753005	3.99538560018074	3.9338682734632	3.96899944038922	3.98256073094035	3.91269077195395	3.9507724269872	3.9063866328024	3.91687395172782	3.95570474347035	3.89316089989809	3.92974240385906	3.86712418801455	3.90131663985373	3.92701945780171	3.91261931169631	3.93110458482718	3.93410304525324	3.96755872449137	3.93355770056775	3.94858226087127	3.97246565482353	3.9161660424954	3.94065308175112	3.91506089212575	3.91866187880768	3.93028721959545	3.94447897138657	3.91017925392901	3.893871608977	3.87383121310011	3.93219466956181	3.8889029206167	3.90808296731002	3.95351184305558
1	82275838	82275838	3.88855662219729	3.96868510283614	3.94947556292992	3.97481050671238	3.89488169777585	3.91025066962132	3.88566384259321	3.94894157866136	3.92729166748219	3.94365882531848	3.90158706788888	3.88916675859804	3.90719902753005	3.99538560018074	3.9338682734632	3.96899944038922	3.98256073094035	3.91269077195395	3.9507724269872	3.9063866328024	3.91687395172782	3.95570474347035	3.89316089989809	3.92974240385906	3.86712418801455	3.90131663985373	3.92701945780171	3.91261931169631	3.93110458482718	3.93410304525324	3.96755872449137	3.93355770056775	3.94858226087127	3.97246565482353	3.9161660424954	3.94065308175112	3.91506089212575	3.91866187880768	3.93028721959545	3.94447897138657	3.91017925392901	3.893871608977	3.87383121310011	3.93219466956181	3.8889029206167	3.90808296731002	3.95351184305558
1	82810893	82810893	3.88855662219729	3.96868510283614	3.94947556292992	3.97481050671238	3.89488169777585	3.91025066962132	3.88566384259321	3.94894157866136	3.92729166748219	3.94365882531848	3.90158706788888	3.88916675859804	3.90719902753005	3.99538560018074	3.9338682734632	3.96899944038922	3.98256073094035	3.91269077195395	3.9507724269872	3.9063866328024	3.91687395172782	3.95570474347035	3.89316089989809	3.92974240385906	3.86712418801455	3.90131663985373	3.92701945780171	3.91261931169631	3.93110458482718	3.93410304525324	3.96755872449137	3.93355770056775	3.94858226087127	3.97246565482353	3.9161660424954	3.94065308175112	3.91506089212575	3.91866187880768	3.93028721959545	3.94447897138657	3.91017925392901	3.893871608977	3.87383121310011	3.93219466956181	3.8889029206167	3.90808296731002	3.95351184305558
1	83333763	83333763	3.88855662219729	3.96868510283614	3.94947556292992	3.97481050671238	3.89488169777585	3.91025066962132	3.88566384259321	3.94894157866136	3.92729166748219	3.94365882531848	3.90158706788888	3.88916675859804	3.90719902753005	3.99538560018074	3.9338682734632	3.96899944038922	3.98256073094035	3.91269077195395	3.9507724269872	3.9063866328024	3.91687395172782	3.95570474347035	3.89316089989809	3.92974240385906	3.86712418801455	3.90131663985373	3.92701945780171	3.91261931169631	3.93110458482718	3.93410304525324	3.96755872449137	3.93355770056775	3.94858226087127	3.97246565482353	3.9161660424954	3.94065308175112	3.91506089212575	3.91866187880768	3.93028721959545	3.94447897138657	3.91017925392901	3.893871608977	3.87383121310011	3.93219466956181	3.8889029206167	3.90808296731002	3.95351184305558
1	84093613	84093613	3.88855662219729	3.96868510283614	3.94947556292992	3.97481050671238	3.89488169777585	3.91025066962132	3.88566384259321	3.94894157866136	3.92729166748219	3.94365882531848	3.90158706788888	3.88916675859804	3.90719902753005	3.99538560018074	3.9338682734632	3.96899944038922	3.98256073094035	3.91269077195395	3.9507724269872	3.9063866328024	3.91687395172782	3.95570474347035	3.89316089989809	3.92974240385906	3.86712418801455	3.90131663985373	3.92701945780171	3.91261931169631	3.93110458482718	3.93410304525324	3.96755872449137	3.93355770056775	3.94858226087127	3.97246565482353	3.9161660424954	3.94065308175112	3.91506089212575	3.91866187880768	3.93028721959545	3.94447897138657	3.91017925392901	3.893871608977	3.87383121310011	3.93219466956181	3.8889029206167	3.90808296731002	3.95351184305558
1	84625357	84625357	3.88855662219729	3.96868510283614	3.94947556292992	3.97481050671238	3.89488169777585	3.91025066962132	3.88566384259321	3.94894157866136	3.92729166748219	3.94365882531848	3.90158706788888	3.88916675859804	3.90719902753005	3.99538560018074	3.9338682734632	3.96899944038922	3.98256073094035	3.91269077195395	3.9507724269872	3.9063866328024	3.91687395172782	3.95570474347035	3.89316089989809	3.92974240385906	3.86712418801455	3.90131663985373	3.92701945780171	3.91261931169631	3.93110458482718	3.93410304525324	3.96755872449137	3.93355770056775	3.94858226087127	3.97246565482353	3.9161660424954	3.94065308175112	3.91506089212575	3.91866187880768	3.93028721959545	3.94447897138657	3.91017925392901	3.893871608977	3.87383121310011	3.93219466956181	3.8889029206167	3.90808296731002	3.95351184305558
1	85163643	85163643	3.88855662219729	3.96868510283614	3.94947556292992	3.97481050671238	3.89488169777585	3.91025066962132	3.88566384259321	3.94894157866136	3.92729166748219	3.94365882531848	3.90158706788888	3.88916675859804	3.90719902753005	3.99538560018074	3.9338682734632	3.96899944038922	3.98256073094035	3.91269077195395	3.9507724269872	3.9063866328024	3.91687395172782	3.95570474347035	3.89316089989809	3.92974240385906	3.86712418801455	3.90131663985373	3.92701945780171	3.91261931169631	3.93110458482718	3.93410304525324	3.96755872449137	3.93355770056775	3.94858226087127	3.97246565482353	3.9161660424954	3.94065308175112	3.91506089212575	3.91866187880768	3.93028721959545	3.94447897138657	3.91017925392901	3.893871608977	3.87383121310011	3.93219466956181	3.8889029206167	3.90808296731002	3.95351184305558
1	85701220	85701220	3.88855662219729	3.96868510283614	3.94947556292992	3.97481050671238	3.89488169777585	3.91025066962132	3.88566384259321	3.94894157866136	3.92729166748219	3.94365882531848	3.90158706788888	3.88916675859804	3.90719902753005	3.99538560018074	3.9338682734632	3.96899944038922	3.98256073094035	3.91269077195395	3.9507724269872	3.9063866328024	3.91687395172782	3.95570474347035	3.89316089989809	3.92974240385906	3.86712418801455	3.90131663985373	3.92701945780171	3.91261931169631	3.93110458482718	3.93410304525324	3.96755872449137	3.93355770056775	3.94858226087127	3.97246565482353	3.9161660424954	3.94065308175112	3.91506089212575	3.91866187880768	3.93028721959545	3.94447897138657	3.91017925392901	3.893871608977	3.87383121310011	3.93219466956181	3.8889029206167	3.90808296731002	3.95351184305558
1	86253418	86253418	3.88855662219729	3.96868510283614	3.94947556292992	3.97481050671238	3.89488169777585	3.91025066962132	3.88566384259321	3.94894157866136	3.92729166748219	3.94365882531848	3.90158706788888	3.88916675859804	3.90719902753005	3.99538560018074	3.9338682734632	3.96899944038922	3.98256073094035	3.91269077195395	3.9507724269872	3.9063866328024	3.91687395172782	3.95570474347035	3.89316089989809	3.92974240385906	3.86712418801455	3.90131663985373	3.92701945780171	3.91261931169631	3.93110458482718	3.93410304525324	3.96755872449137	3.93355770056775	3.94858226087127	3.97246565482353	3.9161660424954	3.94065308175112	3.91506089212575	3.91866187880768	3.93028721959545	3.94447897138657	3.91017925392901	3.893871608977	3.87383121310011	3.93219466956181	3.8889029206167	3.90808296731002	3.95351184305558
1	86825989	86825989	3.88855662219729	3.96868510283614	3.94947556292992	3.97481050671238	3.89488169777585	3.91025066962132	3.88566384259321	3.94894157866136	3.92729166748219	3.94365882531848	3.90158706788888	3.88916675859804	3.90719902753005	3.99538560018074	3.9338682734632	3.96899944038922	3.98256073094035	3.91269077195395	3.9507724269872	3.9063866328024	3.91687395172782	3.95570474347035	3.89316089989809	3.92974240385906	3.86712418801455	3.90131663985373	3.92701945780171	3.91261931169631	3.93110458482718	3.93410304525324	3.96755872449137	3.93355770056775	3.94858226087127	3.97246565482353	3.9161660424954	3.94065308175112	3.91506089212575	3.91866187880768	3.93028721959545	3.94447897138657	3.91017925392901	3.893871608977	3.87383121310011	3.93219466956181	3.8889029206167	3.90808296731002	3.95351184305558
1	87399574	87399574	3.88855662219729	3.96868510283614	3.94947556292992	3.97481050671238	3.89488169777585	3.91025066962132	3.88566384259321	3.94894157866136	3.92729166748219	3.94365882531848	3.90158706788888	3.88916675859804	3.90719902753005	3.99538560018074	3.9338682734632	3.96899944038922	3.98256073094035	3.91269077195395	3.9507724269872	3.9063866328024	3.91687395172782	3.95570474347035	3.89316089989809	3.92974240385906	3.86712418801455	3.90131663985373	3.92701945780171	3.91261931169631	3.93110458482718	3.93410304525324	3.96755872449137	3.93355770056775	3.94858226087127	3.97246565482353	3.9161660424954	3.94065308175112	3.91506089212575	3.91866187880768	3.93028721959545	3.94447897138657	3.91017925392901	3.893871608977	3.87383121310011	3.93219466956181	3.8889029206167	3.90808296731002	3.95351184305558
1	87932798	87932798	3.88855662219729	3.96868510283614	3.94947556292992	3.97481050671238	3.89488169777585	3.91025066962132	3.88566384259321	3.94894157866136	3.92729166748219	3.94365882531848	3.90158706788888	3.88916675859804	3.90719902753005	3.99538560018074	3.9338682734632	3.96899944038922	3.98256073094035	3.91269077195395	3.9507724269872	3.9063866328024	3.91687395172782	3.95570474347035	3.89316089989809	3.92974240385906	3.86712418801455	3.90131663985373	3.92701945780171	3.91261931169631	3.93110458482718	3.93410304525324	3.96755872449137	3.93355770056775	3.94858226087127	3.97246565482353	3.9161660424954	3.94065308175112	3.91506089212575	3.91866187880768	3.93028721959545	3.94447897138657	3.91017925392901	3.893871608977	3.87383121310011	3.93219466956181	3.8889029206167	3.90808296731002	3.95351184305558
1	88459943	88459943	3.88855662219729	3.96868510283614	3.94947556292992	3.97481050671238	3.89488169777585	3.91025066962132	3.88566384259321	3.94894157866136	3.92729166748219	3.94365882531848	3.90158706788888	3.88916675859804	3.90719902753005	3.99538560018074	3.9338682734632	3.96899944038922	3.98256073094035	3.91269077195395	3.9507724269872	3.9063866328024	3.91687395172782	3.95570474347035	3.89316089989809	3.92974240385906	3.86712418801455	3.90131663985373	3.92701945780171	3.91261931169631	3.93110458482718	3.93410304525324	3.96755872449137	3.93355770056775	3.94858226087127	3.97246565482353	3.9161660424954	3.94065308175112	3.91506089212575	3.91866187880768	3.93028721959545	3.94447897138657	3.91017925392901	3.893871608977	3.87383121310011	3.93219466956181	3.8889029206167	3.90808296731002	3.95351184305558
1	88984401	88984401	3.88855662219729	3.96868510283614	3.94947556292992	3.97481050671238	3.89488169777585	3.91025066962132	3.88566384259321	3.94894157866136	3.92729166748219	3.94365882531848	3.90158706788888	3.88916675859804	3.90719902753005	3.99538560018074	3.9338682734632	3.96899944038922	3.98256073094035	3.91269077195395	3.9507724269872	3.9063866328024	3.91687395172782	3.95570474347035	3.89316089989809	3.92974240385906	3.86712418801455	3.90131663985373	3.92701945780171	3.91261931169631	3.93110458482718	3.93410304525324	3.96755872449137	3.93355770056775	3.94858226087127	3.97246565482353	3.9161660424954	3.94065308175112	3.91506089212575	3.91866187880768	3.93028721959545	3.94447897138657	3.91017925392901	3.893871608977	3.87383121310011	3.93219466956181	3.8889029206167	3.90808296731002	3.95351184305558
1	89551506	89551506	3.88855662219729	3.96868510283614	3.94947556292992	3.97481050671238	3.89488169777585	3.91025066962132	3.88566384259321	3.94894157866136	3.92729166748219	3.94365882531848	3.90158706788888	3.88916675859804	3.90719902753005	3.99538560018074	3.9338682734632	3.96899944038922	3.98256073094035	3.91269077195395	3.9507724269872	3.9063866328024	3.91687395172782	3.95570474347035	3.89316089989809	3.92974240385906	3.86712418801455	3.90131663985373	3.92701945780171	3.91261931169631	3.93110458482718	3.93410304525324	3.96755872449137	3.93355770056775	3.94858226087127	3.97246565482353	3.9161660424954	3.94065308175112	3.91506089212575	3.91866187880768	3.93028721959545	3.94447897138657	3.91017925392901	3.893871608977	3.87383121310011	3.93219466956181	3.8889029206167	3.90808296731002	3.95351184305558
1	90127339	90127339	3.88855662219729	3.96868510283614	3.94947556292992	3.97481050671238	3.89488169777585	3.91025066962132	3.88566384259321	3.94894157866136	3.92729166748219	3.94365882531848	3.90158706788888	3.88916675859804	3.90719902753005	3.99538560018074	3.9338682734632	3.96899944038922	3.98256073094035	3.91269077195395	3.9507724269872	3.9063866328024	3.91687395172782	3.95570474347035	3.89316089989809	3.92974240385906	3.86712418801455	3.90131663985373	3.92701945780171	3.91261931169631	3.93110458482718	3.93410304525324	3.96755872449137	3.93355770056775	3.94858226087127	3.97246565482353	3.9161660424954	3.94065308175112	3.91506089212575	3.91866187880768	3.93028721959545	3.94447897138657	3.91017925392901	3.893871608977	3.87383121310011	3.93219466956181	3.8889029206167	3.90808296731002	3.95351184305558
1	90686520	90686520	3.88855662219729	3.96868510283614	3.94947556292992	3.97481050671238	3.89488169777585	3.91025066962132	3.88566384259321	3.94894157866136	3.92729166748219	3.94365882531848	3.90158706788888	3.88916675859804	3.90719902753005	3.99538560018074	3.9338682734632	3.96899944038922	3.98256073094035	3.91269077195395	3.9507724269872	3.9063866328024	3.91687395172782	3.95570474347035	3.89316089989809	3.92974240385906	3.86712418801455	3.90131663985373	3.92701945780171	3.91261931169631	3.93110458482718	3.93410304525324	3.96755872449137	3.93355770056775	3.94858226087127	3.97246565482353	3.9161660424954	3.94065308175112	3.91506089212575	3.91866187880768	3.93028721959545	3.94447897138657	3.91017925392901	3.893871608977	3.87383121310011	3.93219466956181	3.8889029206167	3.90808296731002	3.95351184305558
1	91222128	91222128	3.88855662219729	3.96868510283614	3.94947556292992	3.97481050671238	3.89488169777585	3.91025066962132	3.88566384259321	3.94894157866136	3.92729166748219	3.94365882531848	3.90158706788888	3.88916675859804	3.90719902753005	3.99538560018074	3.9338682734632	3.96899944038922	3.98256073094035	3.91269077195395	3.9507724269872	3.9063866328024	3.91687395172782	3.95570474347035	3.89316089989809	3.92974240385906	3.86712418801455	3.90131663985373	3.92701945780171	3.91261931169631	3.93110458482718	3.93410304525324	3.96755872449137	3.93355770056775	3.94858226087127	3.97246565482353	3.9161660424954	3.94065308175112	3.91506089212575	3.91866187880768	3.93028721959545	3.94447897138657	3.91017925392901	3.893871608977	3.87383121310011	3.93219466956181	3.8889029206167	3.90808296731002	3.95351184305558
1	91805588	91805588	3.88855662219729	3.96868510283614	3.94947556292992	3.97481050671238	3.89488169777585	3.91025066962132	3.88566384259321	3.94894157866136	3.92729166748219	3.94365882531848	3.90158706788888	3.88916675859804	3.90719902753005	3.99538560018074	3.9338682734632	3.96899944038922	3.98256073094035	3.91269077195395	3.9507724269872	3.9063866328024	3.91687395172782	3.95570474347035	3.89316089989809	3.92974240385906	3.86712418801455	3.90131663985373	3.92701945780171	3.91261931169631	3.93110458482718	3.93410304525324	3.96755872449137	3.93355770056775	3.94858226087127	3.97246565482353	3.9161660424954	3.94065308175112	3.91506089212575	3.91866187880768	3.93028721959545	3.94447897138657	3.91017925392901	3.893871608977	3.87383121310011	3.93219466956181	3.8889029206167	3.90808296731002	3.95351184305558
1	92362972	92362972	3.88855662219729	3.96868510283614	3.94947556292992	3.97481050671238	3.89488169777585	3.91025066962132	3.88566384259321	3.94894157866136	3.92729166748219	3.94365882531848	3.90158706788888	3.88916675859804	3.90719902753005	3.99538560018074	3.9338682734632	3.96899944038922	3.98256073094035	3.91269077195395	3.9507724269872	3.9063866328024	3.91687395172782	3.95570474347035	3.89316089989809	3.92974240385906	3.86712418801455	3.90131663985373	3.92701945780171	3.91261931169631	3.93110458482718	3.93410304525324	3.96755872449137	3.93355770056775	3.94858226087127	3.97246565482353	3.9161660424954	3.94065308175112	3.91506089212575	3.91866187880768	3.93028721959545	3.94447897138657	3.91017925392901	3.893871608977	3.87383121310011	3.93219466956181	3.8889029206167	3.90808296731002	3.95351184305558
1	92950447	92950447	3.88855662219729	3.96868510283614	3.94947556292992	3.97481050671238	3.89488169777585	3.91025066962132	3.88566384259321	3.94894157866136	3.92729166748219	3.94365882531848	3.90158706788888	3.88916675859804	3.90719902753005	3.99538560018074	3.9338682734632	3.96899944038922	3.98256073094035	3.91269077195395	3.9507724269872	3.9063866328024	3.91687395172782	3.95570474347035	3.89316089989809	3.92974240385906	3.86712418801455	3.90131663985373	3.92701945780171	3.91261931169631	3.93110458482718	3.93410304525324	3.96755872449137	3.93355770056775	3.94858226087127	3.97246565482353	3.9161660424954	3.94065308175112	3.91506089212575	3.91866187880768	3.93028721959545	3.94447897138657	3.91017925392901	3.893871608977	3.87383121310011	3.93219466956181	3.8889029206167	3.90808296731002	3.95351184305558
1	93535502	93535502	3.88855662219729	3.96868510283614	3.94947556292992	3.97481050671238	3.89488169777585	3.91025066962132	3.88566384259321	3.94894157866136	3.92729166748219	3.94365882531848	3.90158706788888	3.88916675859804	3.90719902753005	3.99538560018074	3.9338682734632	3.96899944038922	3.98256073094035	3.91269077195395	3.9507724269872	3.9063866328024	3.91687395172782	3.95570474347035	3.89316089989809	3.92974240385906	3.86712418801455	3.90131663985373	3.92701945780171	3.91261931169631	3.93110458482718	3.93410304525324	3.96755872449137	3.93355770056775	3.94858226087127	3.97246565482353	3.9161660424954	3.94065308175112	3.91506089212575	3.91866187880768	3.93028721959545	3.94447897138657	3.91017925392901	3.893871608977	3.87383121310011	3.93219466956181	3.8889029206167	3.90808296731002	3.95351184305558
1	94097510	94097510	3.88855662219729	3.96868510283614	3.94947556292992	3.97481050671238	3.89488169777585	3.91025066962132	3.88566384259321	3.94894157866136	3.92729166748219	3.94365882531848	3.90158706788888	3.88916675859804	3.90719902753005	3.99538560018074	3.9338682734632	3.96899944038922	3.98256073094035	3.91269077195395	3.9507724269872	3.9063866328024	3.91687395172782	3.95570474347035	3.89316089989809	3.92974240385906	3.86712418801455	3.90131663985373	3.92701945780171	3.91261931169631	3.93110458482718	3.93410304525324	3.96755872449137	3.93355770056775	3.94858226087127	3.97246565482353	3.9161660424954	3.94065308175112	3.91506089212575	3.91866187880768	3.93028721959545	3.94447897138657	3.91017925392901	3.893871608977	3.87383121310011	3.93219466956181	3.8889029206167	3.90808296731002	3.95351184305558
1	94655868	94655868	3.88855662219729	3.96868510283614	3.94947556292992	3.97481050671238	3.89488169777585	3.91025066962132	3.88566384259321	3.94894157866136	3.92729166748219	3.94365882531848	3.90158706788888	3.88916675859804	3.90719902753005	3.99538560018074	3.9338682734632	3.96899944038922	3.98256073094035	3.91269077195395	3.9507724269872	3.9063866328024	3.91687395172782	3.95570474347035	3.89316089989809	3.92974240385906	3.86712418801455	3.90131663985373	3.92701945780171	3.91261931169631	3.93110458482718	3.93410304525324	3.96755872449137	3.93355770056775	3.94858226087127	3.97246565482353	3.9161660424954	3.94065308175112	3.91506089212575	3.91866187880768	3.93028721959545	3.94447897138657	3.91017925392901	3.893871608977	3.87383121310011	3.93219466956181	3.8889029206167	3.90808296731002	3.95351184305558
1	95207249	95207249	3.88855662219729	3.96868510283614	3.94947556292992	3.97481050671238	3.89488169777585	3.91025066962132	3.88566384259321	3.94894157866136	3.92729166748219	3.94365882531848	3.90158706788888	3.88916675859804	3.90719902753005	3.99538560018074	3.9338682734632	3.96899944038922	3.98256073094035	3.91269077195395	3.9507724269872	3.9063866328024	3.91687395172782	3.95570474347035	3.89316089989809	3.92974240385906	3.86712418801455	3.90131663985373	3.92701945780171	3.91261931169631	3.93110458482718	3.93410304525324	3.96755872449137	3.93355770056775	3.94858226087127	3.97246565482353	3.9161660424954	3.94065308175112	3.91506089212575	3.91866187880768	3.93028721959545	3.94447897138657	3.91017925392901	3.893871608977	3.87383121310011	3.93219466956181	3.8889029206167	3.90808296731002	3.95351184305558
1	95764038	95764038	3.88855662219729	3.96868510283614	3.94947556292992	3.97481050671238	3.89488169777585	3.91025066962132	3.88566384259321	3.94894157866136	3.92729166748219	3.94365882531848	3.90158706788888	3.88916675859804	3.90719902753005	3.99538560018074	3.9338682734632	3.96899944038922	3.98256073094035	3.91269077195395	3.9507724269872	3.9063866328024	3.91687395172782	3.95570474347035	3.89316089989809	3.92974240385906	3.86712418801455	3.90131663985373	3.92701945780171	3.91261931169631	3.93110458482718	3.93410304525324	3.96755872449137	3.93355770056775	3.94858226087127	3.97246565482353	3.9161660424954	3.94065308175112	3.91506089212575	3.91866187880768	3.93028721959545	3.94447897138657	3.91017925392901	3.893871608977	3.87383121310011	3.93219466956181	3.8889029206167	3.90808296731002	3.95351184305558
1	96291927	96291927	3.88855662219729	3.96868510283614	3.94947556292992	3.97481050671238	3.89488169777585	3.91025066962132	3.88566384259321	3.94894157866136	3.92729166748219	3.94365882531848	3.90158706788888	3.88916675859804	3.90719902753005	3.99538560018074	3.9338682734632	3.96899944038922	3.98256073094035	3.91269077195395	3.9507724269872	3.9063866328024	3.91687395172782	3.95570474347035	3.89316089989809	3.92974240385906	3.86712418801455	3.90131663985373	3.92701945780171	3.91261931169631	3.93110458482718	3.93410304525324	3.96755872449137	3.93355770056775	3.94858226087127	3.97246565482353	3.9161660424954	3.94065308175112	3.91506089212575	3.91866187880768	3.93028721959545	3.94447897138657	3.91017925392901	3.893871608977	3.87383121310011	3.93219466956181	3.8889029206167	3.90808296731002	3.95351184305558
1	96833745	96833745	3.88855662219729	3.96868510283614	3.94947556292992	3.97481050671238	3.89488169777585	3.91025066962132	3.88566384259321	3.94894157866136	3.92729166748219	3.94365882531848	3.90158706788888	3.88916675859804	3.90719902753005	3.99538560018074	3.9338682734632	3.96899944038922	3.98256073094035	3.91269077195395	3.9507724269872	3.9063866328024	3.91687395172782	3.95570474347035	3.89316089989809	3.92974240385906	3.86712418801455	3.90131663985373	3.92701945780171	3.91261931169631	3.93110458482718	3.93410304525324	3.96755872449137	3.93355770056775	3.94858226087127	3.97246565482353	3.9161660424954	3.94065308175112	3.91506089212575	3.91866187880768	3.93028721959545	3.94447897138657	3.91017925392901	3.893871608977	3.87383121310011	3.93219466956181	3.8889029206167	3.90808296731002	3.95351184305558
1	97396062	97396062	3.88855662219729	3.96868510283614	3.94947556292992	3.97481050671238	3.89488169777585	3.91025066962132	3.88566384259321	3.94894157866136	3.92729166748219	3.94365882531848	3.90158706788888	3.88916675859804	3.90719902753005	3.99538560018074	3.9338682734632	3.96899944038922	3.98256073094035	3.91269077195395	3.9507724269872	3.9063866328024	3.91687395172782	3.95570474347035	3.89316089989809	3.92974240385906	3.86712418801455	3.90131663985373	3.92701945780171	3.91261931169631	3.93110458482718	3.93410304525324	3.96755872449137	3.93355770056775	3.94858226087127	3.97246565482353	3.9161660424954	3.94065308175112	3.91506089212575	3.91866187880768	3.93028721959545	3.94447897138657	3.91017925392901	3.893871608977	3.87383121310011	3.93219466956181	3.8889029206167	3.90808296731002	3.95351184305558
1	97931841	97931841	3.88855662219729	3.96868510283614	3.94947556292992	3.97481050671238	3.89488169777585	3.91025066962132	3.88566384259321	3.94894157866136	3.92729166748219	3.94365882531848	3.90158706788888	3.88916675859804	3.90719902753005	3.99538560018074	3.9338682734632	3.96899944038922	3.98256073094035	3.91269077195395	3.9507724269872	3.9063866328024	3.91687395172782	3.95570474347035	3.89316089989809	3.92974240385906	3.86712418801455	3.90131663985373	3.92701945780171	3.91261931169631	3.93110458482718	3.93410304525324	3.96755872449137	3.93355770056775	3.94858226087127	3.97246565482353	3.9161660424954	3.94065308175112	3.91506089212575	3.91866187880768	3.93028721959545	3.94447897138657	3.91017925392901	3.893871608977	3.87383121310011	3.93219466956181	3.8889029206167	3.90808296731002	3.95351184305558
1	98450950	98450950	3.88855662219729	3.96868510283614	3.94947556292992	3.97481050671238	3.89488169777585	3.91025066962132	3.88566384259321	3.94894157866136	3.92729166748219	3.94365882531848	3.90158706788888	3.88916675859804	3.90719902753005	3.99538560018074	3.9338682734632	3.96899944038922	3.98256073094035	3.91269077195395	3.9507724269872	3.9063866328024	3.91687395172782	3.95570474347035	3.89316089989809	3.92974240385906	3.86712418801455	3.90131663985373	3.92701945780171	3.91261931169631	3.93110458482718	3.93410304525324	3.96755872449137	3.93355770056775	3.94858226087127	3.97246565482353	3.9161660424954	3.94065308175112	3.91506089212575	3.91866187880768	3.93028721959545	3.94447897138657	3.91017925392901	3.893871608977	3.87383121310011	3.93219466956181	3.8889029206167	3.90808296731002	3.95351184305558
1	98975392	98975392	3.88855662219729	3.96868510283614	3.94947556292992	3.97481050671238	3.89488169777585	3.91025066962132	3.88566384259321	3.94894157866136	3.92729166748219	3.94365882531848	3.90158706788888	3.88916675859804	3.90719902753005	3.99538560018074	3.9338682734632	3.96899944038922	3.98256073094035	3.91269077195395	3.9507724269872	3.9063866328024	3.91687395172782	3.95570474347035	3.89316089989809	3.92974240385906	3.86712418801455	3.90131663985373	3.92701945780171	3.91261931169631	3.93110458482718	3.93410304525324	3.96755872449137	3.93355770056775	3.94858226087127	3.97246565482353	3.9161660424954	3.94065308175112	3.91506089212575	3.91866187880768	3.93028721959545	3.94447897138657	3.91017925392901	3.893871608977	3.87383121310011	3.93219466956181	3.8889029206167	3.90808296731002	3.95351184305558
1	99520318	99520318	3.88855662219729	3.96868510283614	3.94947556292992	3.97481050671238	3.89488169777585	3.91025066962132	3.88566384259321	3.94894157866136	3.92729166748219	3.94365882531848	3.90158706788888	3.88916675859804	3.90719902753005	3.99538560018074	3.9338682734632	3.96899944038922	3.98256073094035	3.91269077195395	3.9507724269872	3.9063866328024	3.91687395172782	3.95570474347035	3.89316089989809	3.92974240385906	3.86712418801455	3.90131663985373	3.92701945780171	3.91261931169631	3.93110458482718	3.93410304525324	3.96755872449137	3.93355770056775	3.94858226087127	3.97246565482353	3.9161660424954	3.94065308175112	3.91506089212575	3.91866187880768	3.93028721959545	3.94447897138657	3.91017925392901	3.893871608977	3.87383121310011	3.93219466956181	3.8889029206167	3.90808296731002	3.95351184305558
1	100075108	100075108	3.88855662219729	3.96868510283614	3.94947556292992	3.97481050671238	3.89488169777585	3.91025066962132	3.88566384259321	3.94894157866136	3.92729166748219	3.94365882531848	3.90158706788888	3.88916675859804	3.90719902753005	3.99538560018074	3.9338682734632	3.96899944038922	3.98256073094035	3.91269077195395	3.9507724269872	3.9063866328024	3.91687395172782	3.95570474347035	3.89316089989809	3.92974240385906	3.86712418801455	3.90131663985373	3.92701945780171	3.91261931169631	3.93110458482718	3.93410304525324	3.96755872449137	3.93355770056775	3.94858226087127	3.97246565482353	3.9161660424954	3.94065308175112	3.91506089212575	3.91866187880768	3.93028721959545	3.94447897138657	3.91017925392901	3.893871608977	3.87383121310011	3.93219466956181	3.8889029206167	3.90808296731002	3.95351184305558
1	100623332	100623332	3.88855662219729	3.96868510283614	3.94947556292992	3.97481050671238	3.89488169777585	3.91025066962132	3.88566384259321	3.94894157866136	3.92729166748219	3.94365882531848	3.90158706788888	3.88916675859804	3.90719902753005	3.99538560018074	3.9338682734632	3.96899944038922	3.98256073094035	3.91269077195395	3.9507724269872	3.9063866328024	3.91687395172782	3.95570474347035	3.89316089989809	3.92974240385906	3.86712418801455	3.90131663985373	3.92701945780171	3.91261931169631	3.93110458482718	3.93410304525324	3.96755872449137	3.93355770056775	3.94858226087127	3.97246565482353	3.9161660424954	3.94065308175112	3.91506089212575	3.91866187880768	3.93028721959545	3.94447897138657	3.91017925392901	3.893871608977	3.87383121310011	3.93219466956181	3.8889029206167	3.90808296731002	3.95351184305558
1	101186742	101186742	3.88855662219729	3.96868510283614	3.94947556292992	3.97481050671238	3.89488169777585	3.91025066962132	3.88566384259321	3.94894157866136	3.92729166748219	3.94365882531848	3.90158706788888	3.88916675859804	3.90719902753005	3.99538560018074	3.9338682734632	3.96899944038922	3.98256073094035	3.91269077195395	3.9507724269872	3.9063866328024	3.91687395172782	3.95570474347035	3.89316089989809	3.92974240385906	3.86712418801455	3.90131663985373	3.92701945780171	3.91261931169631	3.93110458482718	3.93410304525324	3.96755872449137	3.93355770056775	3.94858226087127	3.97246565482353	3.9161660424954	3.94065308175112	3.91506089212575	3.91866187880768	3.93028721959545	3.94447897138657	3.91017925392901	3.893871608977	3.87383121310011	3.93219466956181	3.8889029206167	3.90808296731002	3.95351184305558
1	101730376	101730376	3.88855662219729	3.96868510283614	3.94947556292992	3.97481050671238	3.89488169777585	3.91025066962132	3.88566384259321	3.94894157866136	3.92729166748219	3.94365882531848	3.90158706788888	3.88916675859804	3.90719902753005	3.99538560018074	3.9338682734632	3.96899944038922	3.98256073094035	3.91269077195395	3.9507724269872	3.9063866328024	3.91687395172782	3.95570474347035	3.89316089989809	3.92974240385906	3.86712418801455	3.90131663985373	3.92701945780171	3.91261931169631	3.93110458482718	3.93410304525324	3.96755872449137	3.93355770056775	3.94858226087127	3.97246565482353	3.9161660424954	3.94065308175112	3.91506089212575	3.91866187880768	3.93028721959545	3.94447897138657	3.91017925392901	3.893871608977	3.87383121310011	3.93219466956181	3.8889029206167	3.90808296731002	3.95351184305558
1	102267823	102267823	3.88855662219729	3.96868510283614	3.94947556292992	3.97481050671238	3.89488169777585	3.91025066962132	3.88566384259321	3.94894157866136	3.92729166748219	3.94365882531848	3.90158706788888	3.88916675859804	3.90719902753005	3.99538560018074	3.9338682734632	3.96899944038922	3.98256073094035	3.91269077195395	3.9507724269872	3.9063866328024	3.91687395172782	3.95570474347035	3.89316089989809	3.92974240385906	3.86712418801455	3.90131663985373	3.92701945780171	3.91261931169631	3.93110458482718	3.93410304525324	3.96755872449137	3.93355770056775	3.94858226087127	3.97246565482353	3.9161660424954	3.94065308175112	3.91506089212575	3.91866187880768	3.93028721959545	3.94447897138657	3.91017925392901	3.893871608977	3.87383121310011	3.93219466956181	3.8889029206167	3.90808296731002	3.95351184305558
1	102797436	102797436	3.88855662219729	3.96868510283614	3.94947556292992	3.97481050671238	3.89488169777585	3.91025066962132	3.88566384259321	3.94894157866136	3.92729166748219	3.94365882531848	3.90158706788888	3.88916675859804	3.90719902753005	3.99538560018074	3.9338682734632	3.96899944038922	3.98256073094035	3.91269077195395	3.9507724269872	3.9063866328024	3.91687395172782	3.95570474347035	3.89316089989809	3.92974240385906	3.86712418801455	3.90131663985373	3.92701945780171	3.91261931169631	3.93110458482718	3.93410304525324	3.96755872449137	3.93355770056775	3.94858226087127	3.97246565482353	3.9161660424954	3.94065308175112	3.91506089212575	3.91866187880768	3.93028721959545	3.94447897138657	3.91017925392901	3.893871608977	3.87383121310011	3.93219466956181	3.8889029206167	3.90808296731002	3.95351184305558
1	103357057	103357057	3.88855662219729	3.96868510283614	3.94947556292992	3.97481050671238	3.89488169777585	3.91025066962132	3.88566384259321	3.94894157866136	3.92729166748219	3.94365882531848	3.90158706788888	3.88916675859804	3.90719902753005	3.99538560018074	3.9338682734632	3.96899944038922	3.98256073094035	3.91269077195395	3.9507724269872	3.9063866328024	3.91687395172782	3.95570474347035	3.89316089989809	3.92974240385906	3.86712418801455	3.90131663985373	3.92701945780171	3.91261931169631	3.93110458482718	3.93410304525324	3.96755872449137	3.93355770056775	3.94858226087127	3.97246565482353	3.9161660424954	3.94065308175112	3.91506089212575	3.91866187880768	3.93028721959545	3.94447897138657	3.91017925392901	3.893871608977	3.87383121310011	3.93219466956181	3.8889029206167	3.90808296731002	3.95351184305558
1	104114997	104114997	3.88855662219729	3.96868510283614	3.94947556292992	3.97481050671238	3.89488169777585	3.91025066962132	3.88566384259321	3.94894157866136	3.92729166748219	3.94365882531848	3.90158706788888	3.88916675859804	3.90719902753005	3.99538560018074	3.9338682734632	3.96899944038922	3.98256073094035	3.91269077195395	3.9507724269872	3.9063866328024	3.91687395172782	3.95570474347035	3.89316089989809	3.92974240385906	3.86712418801455	3.90131663985373	3.92701945780171	3.91261931169631	3.93110458482718	3.93410304525324	3.96755872449137	3.93355770056775	3.94858226087127	3.97246565482353	3.9161660424954	3.94065308175112	3.91506089212575	3.91866187880768	3.93028721959545	3.94447897138657	3.91017925392901	3.893871608977	3.87383121310011	3.93219466956181	3.8889029206167	3.90808296731002	3.95351184305558
1	104814987	104814987	3.88855662219729	3.96868510283614	3.94947556292992	3.97481050671238	3.89488169777585	3.91025066962132	3.88566384259321	3.94894157866136	3.92729166748219	3.94365882531848	3.90158706788888	3.88916675859804	3.90719902753005	3.99538560018074	3.9338682734632	3.96899944038922	3.98256073094035	3.91269077195395	3.9507724269872	3.9063866328024	3.91687395172782	3.95570474347035	3.89316089989809	3.92974240385906	3.86712418801455	3.90131663985373	3.92701945780171	3.91261931169631	3.93110458482718	3.93410304525324	3.96755872449137	3.93355770056775	3.94858226087127	3.97246565482353	3.9161660424954	3.94065308175112	3.91506089212575	3.91866187880768	3.93028721959545	3.94447897138657	3.91017925392901	3.893871608977	3.87383121310011	3.93219466956181	3.8889029206167	3.90808296731002	3.95351184305558
1	105370289	105370289	3.88855662219729	3.96868510283614	3.94947556292992	3.97481050671238	3.89488169777585	3.91025066962132	3.88566384259321	3.94894157866136	3.92729166748219	3.94365882531848	3.90158706788888	3.88916675859804	3.90719902753005	3.99538560018074	3.9338682734632	3.96899944038922	3.98256073094035	3.91269077195395	3.9507724269872	3.9063866328024	3.91687395172782	3.95570474347035	3.89316089989809	3.92974240385906	3.86712418801455	3.90131663985373	3.92701945780171	3.91261931169631	3.93110458482718	3.93410304525324	3.96755872449137	3.93355770056775	3.94858226087127	3.97246565482353	3.9161660424954	3.94065308175112	3.91506089212575	3.91866187880768	3.93028721959545	3.94447897138657	3.91017925392901	3.893871608977	3.87383121310011	3.93219466956181	3.8889029206167	3.90808296731002	3.95351184305558
1	105924571	105924571	3.88855662219729	3.96868510283614	3.94947556292992	3.97481050671238	3.89488169777585	3.91025066962132	3.88566384259321	3.94894157866136	3.92729166748219	3.94365882531848	3.90158706788888	3.88916675859804	3.90719902753005	3.99538560018074	3.9338682734632	3.96899944038922	3.98256073094035	3.91269077195395	3.9507724269872	3.9063866328024	3.91687395172782	3.95570474347035	3.89316089989809	3.92974240385906	3.86712418801455	3.90131663985373	3.92701945780171	3.91261931169631	3.93110458482718	3.93410304525324	3.96755872449137	3.93355770056775	3.94858226087127	3.97246565482353	3.9161660424954	3.94065308175112	3.91506089212575	3.91866187880768	3.93028721959545	3.94447897138657	3.91017925392901	3.893871608977	3.87383121310011	3.93219466956181	3.8889029206167	3.90808296731002	3.95351184305558
1	106462037	106462037	3.88855662219729	3.96868510283614	3.94947556292992	3.97481050671238	3.89488169777585	3.91025066962132	3.88566384259321	3.94894157866136	3.92729166748219	3.94365882531848	3.90158706788888	3.88916675859804	3.90719902753005	3.99538560018074	3.9338682734632	3.96899944038922	3.98256073094035	3.91269077195395	3.9507724269872	3.9063866328024	3.91687395172782	3.95570474347035	3.89316089989809	3.92974240385906	3.86712418801455	3.90131663985373	3.92701945780171	3.91261931169631	3.93110458482718	3.93410304525324	3.96755872449137	3.93355770056775	3.94858226087127	3.97246565482353	3.9161660424954	3.94065308175112	3.91506089212575	3.91866187880768	3.93028721959545	3.94447897138657	3.91017925392901	3.893871608977	3.87383121310011	3.93219466956181	3.8889029206167	3.90808296731002	3.95351184305558
1	107006985	107006985	3.88855662219729	3.96868510283614	3.94947556292992	3.97481050671238	3.89488169777585	3.91025066962132	3.88566384259321	3.94894157866136	3.92729166748219	3.94365882531848	3.90158706788888	3.88916675859804	3.90719902753005	3.99538560018074	3.9338682734632	3.96899944038922	3.98256073094035	3.91269077195395	3.9507724269872	3.9063866328024	3.91687395172782	3.95570474347035	3.89316089989809	3.92974240385906	3.86712418801455	3.90131663985373	3.92701945780171	3.91261931169631	3.93110458482718	3.93410304525324	3.96755872449137	3.93355770056775	3.94858226087127	3.97246565482353	3.9161660424954	3.94065308175112	3.91506089212575	3.91866187880768	3.93028721959545	3.94447897138657	3.91017925392901	3.893871608977	3.87383121310011	3.93219466956181	3.8889029206167	3.90808296731002	3.95351184305558
1	107538366	107538366	3.88855662219729	3.96868510283614	3.94947556292992	3.97481050671238	3.89488169777585	3.91025066962132	3.88566384259321	3.94894157866136	3.92729166748219	3.94365882531848	3.90158706788888	3.88916675859804	3.90719902753005	3.99538560018074	3.9338682734632	3.96899944038922	3.98256073094035	3.91269077195395	3.9507724269872	3.9063866328024	3.91687395172782	3.95570474347035	3.89316089989809	3.92974240385906	3.86712418801455	3.90131663985373	3.92701945780171	3.91261931169631	3.93110458482718	3.93410304525324	3.96755872449137	3.93355770056775	3.94858226087127	3.97246565482353	3.9161660424954	3.94065308175112	3.91506089212575	3.91866187880768	3.93028721959545	3.94447897138657	3.91017925392901	3.893871608977	3.87383121310011	3.93219466956181	3.8889029206167	3.90808296731002	3.95351184305558
1	108059096	108059096	3.88855662219729	3.96868510283614	3.94947556292992	3.97481050671238	3.89488169777585	3.91025066962132	3.88566384259321	3.94894157866136	3.92729166748219	3.94365882531848	3.90158706788888	3.88916675859804	3.90719902753005	3.99538560018074	3.9338682734632	3.96899944038922	3.98256073094035	3.91269077195395	3.9507724269872	3.9063866328024	3.91687395172782	3.95570474347035	3.89316089989809	3.92974240385906	3.86712418801455	3.90131663985373	3.92701945780171	3.91261931169631	3.93110458482718	3.93410304525324	3.96755872449137	3.93355770056775	3.94858226087127	3.97246565482353	3.9161660424954	3.94065308175112	3.91506089212575	3.91866187880768	3.93028721959545	3.94447897138657	3.91017925392901	3.893871608977	3.87383121310011	3.93219466956181	3.8889029206167	3.90808296731002	3.95351184305558
1	108594913	108594913	3.88855662219729	3.96868510283614	3.94947556292992	3.97481050671238	3.89488169777585	3.91025066962132	3.88566384259321	3.94894157866136	3.92729166748219	3.94365882531848	3.90158706788888	3.88916675859804	3.90719902753005	3.99538560018074	3.9338682734632	3.96899944038922	3.98256073094035	3.91269077195395	3.9507724269872	3.9063866328024	3.91687395172782	3.95570474347035	3.89316089989809	3.92974240385906	3.86712418801455	3.90131663985373	3.92701945780171	3.91261931169631	3.93110458482718	3.93410304525324	3.96755872449137	3.93355770056775	3.94858226087127	3.97246565482353	3.9161660424954	3.94065308175112	3.91506089212575	3.91866187880768	3.93028721959545	3.94447897138657	3.91017925392901	3.893871608977	3.87383121310011	3.93219466956181	3.8889029206167	3.90808296731002	3.95351184305558
1	109364959	109364959	3.88855662219729	3.96868510283614	3.94947556292992	3.97481050671238	3.89488169777585	3.91025066962132	3.88566384259321	3.94894157866136	3.92729166748219	3.94365882531848	3.90158706788888	3.88916675859804	3.90719902753005	3.99538560018074	3.9338682734632	3.96899944038922	3.98256073094035	3.91269077195395	3.9507724269872	3.9063866328024	3.91687395172782	3.95570474347035	3.89316089989809	3.92974240385906	3.86712418801455	3.90131663985373	3.92701945780171	3.91261931169631	3.93110458482718	3.93410304525324	3.96755872449137	3.93355770056775	3.94858226087127	3.97246565482353	3.9161660424954	3.94065308175112	3.91506089212575	3.91866187880768	3.93028721959545	3.94447897138657	3.91017925392901	3.893871608977	3.87383121310011	3.93219466956181	3.8889029206167	3.90808296731002	3.95351184305558
1	109936333	109936333	3.88855662219729	3.96868510283614	3.94947556292992	3.97481050671238	3.89488169777585	3.91025066962132	3.88566384259321	3.94894157866136	3.92729166748219	3.94365882531848	3.90158706788888	3.88916675859804	3.90719902753005	3.99538560018074	3.9338682734632	3.96899944038922	3.98256073094035	3.91269077195395	3.9507724269872	3.9063866328024	3.91687395172782	3.95570474347035	3.89316089989809	3.92974240385906	3.86712418801455	3.90131663985373	3.92701945780171	3.91261931169631	3.93110458482718	3.93410304525324	3.96755872449137	3.93355770056775	3.94858226087127	3.97246565482353	3.9161660424954	3.94065308175112	3.91506089212575	3.91866187880768	3.93028721959545	3.94447897138657	3.91017925392901	3.893871608977	3.87383121310011	3.93219466956181	3.8889029206167	3.90808296731002	3.95351184305558
1	110508854	110508854	3.88855662219729	3.96868510283614	3.94947556292992	3.97481050671238	3.89488169777585	3.91025066962132	3.88566384259321	3.94894157866136	3.92729166748219	3.94365882531848	3.90158706788888	3.88916675859804	3.90719902753005	3.99538560018074	3.9338682734632	3.96899944038922	3.98256073094035	3.91269077195395	3.9507724269872	3.9063866328024	3.91687395172782	3.95570474347035	3.89316089989809	3.92974240385906	3.86712418801455	3.90131663985373	3.92701945780171	3.91261931169631	3.93110458482718	3.93410304525324	3.96755872449137	3.93355770056775	3.94858226087127	3.97246565482353	3.9161660424954	3.94065308175112	3.91506089212575	3.91866187880768	3.93028721959545	3.94447897138657	3.91017925392901	3.893871608977	3.87383121310011	3.93219466956181	3.8889029206167	3.90808296731002	3.95351184305558
1	111035660	111035660	3.88855662219729	3.96868510283614	3.94947556292992	3.97481050671238	3.89488169777585	3.91025066962132	3.88566384259321	3.94894157866136	3.92729166748219	3.94365882531848	3.90158706788888	3.88916675859804	3.90719902753005	3.99538560018074	3.9338682734632	3.96899944038922	3.98256073094035	3.91269077195395	3.9507724269872	3.9063866328024	3.91687395172782	3.95570474347035	3.89316089989809	3.92974240385906	3.86712418801455	3.90131663985373	3.92701945780171	3.91261931169631	3.93110458482718	3.93410304525324	3.96755872449137	3.93355770056775	3.94858226087127	3.97246565482353	3.9161660424954	3.94065308175112	3.91506089212575	3.91866187880768	3.93028721959545	3.94447897138657	3.91017925392901	3.893871608977	3.87383121310011	3.93219466956181	3.8889029206167	3.90808296731002	3.95351184305558
1	111570122	111570122	3.88855662219729	3.96868510283614	3.94947556292992	3.97481050671238	3.89488169777585	3.91025066962132	3.88566384259321	3.94894157866136	3.92729166748219	3.94365882531848	3.90158706788888	3.88916675859804	3.90719902753005	3.99538560018074	3.9338682734632	3.96899944038922	3.98256073094035	3.91269077195395	3.9507724269872	3.9063866328024	3.91687395172782	3.95570474347035	3.89316089989809	3.92974240385906	3.86712418801455	3.90131663985373	3.92701945780171	3.91261931169631	3.93110458482718	3.93410304525324	3.96755872449137	3.93355770056775	3.94858226087127	3.97246565482353	3.9161660424954	3.94065308175112	3.91506089212575	3.91866187880768	3.93028721959545	3.94447897138657	3.91017925392901	3.893871608977	3.87383121310011	3.93219466956181	3.8889029206167	3.90808296731002	3.95351184305558
1	112127180	112127180	3.88855662219729	3.96868510283614	3.94947556292992	3.97481050671238	3.89488169777585	3.91025066962132	3.88566384259321	3.94894157866136	3.92729166748219	3.94365882531848	3.90158706788888	3.88916675859804	3.90719902753005	3.99538560018074	3.9338682734632	3.96899944038922	3.98256073094035	3.91269077195395	3.9507724269872	3.9063866328024	3.91687395172782	3.95570474347035	3.89316089989809	3.92974240385906	3.86712418801455	3.90131663985373	3.92701945780171	3.91261931169631	3.93110458482718	3.93410304525324	3.96755872449137	3.93355770056775	3.94858226087127	3.97246565482353	3.9161660424954	3.94065308175112	3.91506089212575	3.91866187880768	3.93028721959545	3.94447897138657	3.91017925392901	3.893871608977	3.87383121310011	3.93219466956181	3.8889029206167	3.90808296731002	3.95351184305558
1	112648925	112648925	3.88855662219729	3.96868510283614	3.94947556292992	3.97481050671238	3.89488169777585	3.91025066962132	3.88566384259321	3.94894157866136	3.92729166748219	3.94365882531848	3.90158706788888	3.88916675859804	3.90719902753005	3.99538560018074	3.9338682734632	3.96899944038922	3.98256073094035	3.91269077195395	3.9507724269872	3.9063866328024	3.91687395172782	3.95570474347035	3.89316089989809	3.92974240385906	3.86712418801455	3.90131663985373	3.92701945780171	3.91261931169631	3.93110458482718	3.93410304525324	3.96755872449137	3.93355770056775	3.94858226087127	3.97246565482353	3.9161660424954	3.94065308175112	3.91506089212575	3.91866187880768	3.93028721959545	3.94447897138657	3.91017925392901	3.893871608977	3.87383121310011	3.93219466956181	3.8889029206167	3.90808296731002	3.95351184305558
1	113220802	113220802	3.88855662219729	3.96868510283614	3.94947556292992	3.97481050671238	3.89488169777585	3.91025066962132	3.88566384259321	3.94894157866136	3.92729166748219	3.94365882531848	3.90158706788888	3.88916675859804	3.90719902753005	3.99538560018074	3.9338682734632	3.96899944038922	3.98256073094035	3.91269077195395	3.9507724269872	3.9063866328024	3.91687395172782	3.95570474347035	3.89316089989809	3.92974240385906	3.86712418801455	3.90131663985373	3.92701945780171	3.91261931169631	3.93110458482718	3.93410304525324	3.96755872449137	3.93355770056775	3.94858226087127	3.97246565482353	3.9161660424954	3.94065308175112	3.91506089212575	3.91866187880768	3.93028721959545	3.94447897138657	3.91017925392901	3.893871608977	3.87383121310011	3.93219466956181	3.8889029206167	3.90808296731002	3.95351184305558
1	113825191	113825191	3.88855662219729	3.96868510283614	3.94947556292992	3.97481050671238	3.89488169777585	3.91025066962132	3.88566384259321	3.94894157866136	3.92729166748219	3.94365882531848	3.90158706788888	3.88916675859804	3.90719902753005	3.99538560018074	3.9338682734632	3.96899944038922	3.98256073094035	3.91269077195395	3.9507724269872	3.9063866328024	3.91687395172782	3.95570474347035	3.89316089989809	3.92974240385906	3.86712418801455	3.90131663985373	3.92701945780171	3.91261931169631	3.93110458482718	3.93410304525324	3.96755872449137	3.93355770056775	3.94858226087127	3.97246565482353	3.9161660424954	3.94065308175112	3.91506089212575	3.91866187880768	3.93028721959545	3.94447897138657	3.91017925392901	3.893871608977	3.87383121310011	3.93219466956181	3.8889029206167	3.90808296731002	3.95351184305558
1	114402025	114402025	3.88855662219729	3.96868510283614	3.94947556292992	3.97481050671238	3.89488169777585	3.91025066962132	3.88566384259321	3.94894157866136	3.92729166748219	3.94365882531848	3.90158706788888	3.88916675859804	3.90719902753005	3.99538560018074	3.9338682734632	3.96899944038922	3.98256073094035	3.91269077195395	3.9507724269872	3.9063866328024	3.91687395172782	3.95570474347035	3.89316089989809	3.92974240385906	3.86712418801455	3.90131663985373	3.92701945780171	3.91261931169631	3.93110458482718	3.93410304525324	3.96755872449137	3.93355770056775	3.94858226087127	3.97246565482353	3.9161660424954	3.94065308175112	3.91506089212575	3.91866187880768	3.93028721959545	3.94447897138657	3.91017925392901	3.893871608977	3.87383121310011	3.93219466956181	3.8889029206167	3.90808296731002	3.95351184305558
1	114952770	114952770	3.88855662219729	3.96868510283614	3.94947556292992	3.97481050671238	3.89488169777585	3.91025066962132	3.88566384259321	3.94894157866136	3.92729166748219	3.94365882531848	3.90158706788888	3.88916675859804	3.90719902753005	3.99538560018074	3.9338682734632	3.96899944038922	3.98256073094035	3.91269077195395	3.9507724269872	3.9063866328024	3.91687395172782	3.95570474347035	3.89316089989809	3.92974240385906	3.86712418801455	3.90131663985373	3.92701945780171	3.91261931169631	3.93110458482718	3.93410304525324	3.96755872449137	3.93355770056775	3.94858226087127	3.97246565482353	3.9161660424954	3.94065308175112	3.91506089212575	3.91866187880768	3.93028721959545	3.94447897138657	3.91017925392901	3.893871608977	3.87383121310011	3.93219466956181	3.8889029206167	3.90808296731002	3.95351184305558
1	115516909	115516909	3.88855662219729	3.96868510283614	3.94947556292992	3.97481050671238	3.89488169777585	3.91025066962132	3.88566384259321	3.94894157866136	3.92729166748219	3.94365882531848	3.90158706788888	3.88916675859804	3.90719902753005	3.99538560018074	3.9338682734632	3.96899944038922	3.98256073094035	3.91269077195395	3.9507724269872	3.9063866328024	3.91687395172782	3.95570474347035	3.89316089989809	3.92974240385906	3.86712418801455	3.90131663985373	3.92701945780171	3.91261931169631	3.93110458482718	3.93410304525324	3.96755872449137	3.93355770056775	3.94858226087127	3.97246565482353	3.9161660424954	3.94065308175112	3.91506089212575	3.91866187880768	3.93028721959545	3.94447897138657	3.91017925392901	3.893871608977	3.87383121310011	3.93219466956181	3.8889029206167	3.90808296731002	3.95351184305558
1	116049576	116049576	3.88855662219729	3.96868510283614	3.94947556292992	3.97481050671238	3.89488169777585	3.91025066962132	3.88566384259321	3.94894157866136	3.92729166748219	3.94365882531848	3.90158706788888	3.88916675859804	3.90719902753005	3.99538560018074	3.9338682734632	3.96899944038922	3.98256073094035	3.91269077195395	3.9507724269872	3.9063866328024	3.91687395172782	3.95570474347035	3.89316089989809	3.92974240385906	3.86712418801455	3.90131663985373	3.92701945780171	3.91261931169631	3.93110458482718	3.93410304525324	3.96755872449137	3.93355770056775	3.94858226087127	3.97246565482353	3.9161660424954	3.94065308175112	3.91506089212575	3.91866187880768	3.93028721959545	3.94447897138657	3.91017925392901	3.893871608977	3.87383121310011	3.93219466956181	3.8889029206167	3.90808296731002	3.95351184305558
1	116602357	116602357	3.88855662219729	3.96868510283614	3.94947556292992	3.97481050671238	3.89488169777585	3.91025066962132	3.88566384259321	3.94894157866136	3.92729166748219	3.94365882531848	3.90158706788888	3.88916675859804	3.90719902753005	3.99538560018074	3.9338682734632	3.96899944038922	3.98256073094035	3.91269077195395	3.9507724269872	3.9063866328024	3.91687395172782	3.95570474347035	3.89316089989809	3.92974240385906	3.86712418801455	3.90131663985373	3.92701945780171	3.91261931169631	3.93110458482718	3.93410304525324	3.96755872449137	3.93355770056775	3.94858226087127	3.97246565482353	3.9161660424954	3.94065308175112	3.91506089212575	3.91866187880768	3.93028721959545	3.94447897138657	3.91017925392901	3.893871608977	3.87383121310011	3.93219466956181	3.8889029206167	3.90808296731002	3.95351184305558
1	117128059	117128059	3.88855662219729	3.96868510283614	3.94947556292992	3.97481050671238	3.89488169777585	3.91025066962132	3.88566384259321	3.94894157866136	3.92729166748219	3.94365882531848	3.90158706788888	3.88916675859804	3.90719902753005	3.99538560018074	3.9338682734632	3.96899944038922	3.98256073094035	3.91269077195395	3.9507724269872	3.9063866328024	3.91687395172782	3.95570474347035	3.89316089989809	3.92974240385906	3.86712418801455	3.90131663985373	3.92701945780171	3.91261931169631	3.93110458482718	3.93410304525324	3.96755872449137	3.93355770056775	3.94858226087127	3.97246565482353	3.9161660424954	3.94065308175112	3.91506089212575	3.91866187880768	3.93028721959545	3.94447897138657	3.91017925392901	3.893871608977	3.87383121310011	3.93219466956181	3.8889029206167	3.90808296731002	3.95351184305558
1	117708896	117708896	3.88855662219729	3.96868510283614	3.94947556292992	3.97481050671238	3.89488169777585	3.91025066962132	3.88566384259321	3.94894157866136	3.92729166748219	3.94365882531848	3.90158706788888	3.88916675859804	3.90719902753005	3.99538560018074	3.9338682734632	3.96899944038922	3.98256073094035	3.91269077195395	3.9507724269872	3.9063866328024	3.91687395172782	3.95570474347035	3.89316089989809	3.92974240385906	3.86712418801455	3.90131663985373	3.92701945780171	3.91261931169631	3.93110458482718	3.93410304525324	3.96755872449137	3.93355770056775	3.94858226087127	3.97246565482353	3.9161660424954	3.94065308175112	3.91506089212575	3.91866187880768	3.93028721959545	3.94447897138657	3.91017925392901	3.893871608977	3.87383121310011	3.93219466956181	3.8889029206167	3.90808296731002	3.95351184305558
1	118258220	118258220	3.88855662219729	3.96868510283614	3.94947556292992	3.97481050671238	3.89488169777585	3.91025066962132	3.88566384259321	3.94894157866136	3.92729166748219	3.94365882531848	3.90158706788888	3.88916675859804	3.90719902753005	3.99538560018074	3.9338682734632	3.96899944038922	3.98256073094035	3.91269077195395	3.9507724269872	3.9063866328024	3.91687395172782	3.95570474347035	3.89316089989809	3.92974240385906	3.86712418801455	3.90131663985373	3.92701945780171	3.91261931169631	3.93110458482718	3.93410304525324	3.96755872449137	3.93355770056775	3.94858226087127	3.97246565482353	3.9161660424954	3.94065308175112	3.91506089212575	3.91866187880768	3.93028721959545	3.94447897138657	3.91017925392901	3.893871608977	3.87383121310011	3.93219466956181	3.8889029206167	3.90808296731002	3.95351184305558
1	118799867	118799867	3.88855662219729	3.96868510283614	3.94947556292992	3.97481050671238	3.89488169777585	3.91025066962132	3.88566384259321	3.94894157866136	3.92729166748219	3.94365882531848	3.90158706788888	3.88916675859804	3.90719902753005	3.99538560018074	3.9338682734632	3.96899944038922	3.98256073094035	3.91269077195395	3.9507724269872	3.9063866328024	3.91687395172782	3.95570474347035	3.89316089989809	3.92974240385906	3.86712418801455	3.90131663985373	3.92701945780171	3.91261931169631	3.93110458482718	3.93410304525324	3.96755872449137	3.93355770056775	3.94858226087127	3.97246565482353	3.9161660424954	3.94065308175112	3.91506089212575	3.91866187880768	3.93028721959545	3.94447897138657	3.91017925392901	3.893871608977	3.87383121310011	3.93219466956181	3.8889029206167	3.90808296731002	3.95351184305558
1	119372896	119372896	3.88855662219729	3.96868510283614	3.94947556292992	3.97481050671238	3.89488169777585	3.91025066962132	3.88566384259321	3.94894157866136	3.92729166748219	3.94365882531848	3.90158706788888	3.88916675859804	3.90719902753005	3.99538560018074	3.9338682734632	3.96899944038922	3.98256073094035	3.91269077195395	3.9507724269872	3.9063866328024	3.91687395172782	3.95570474347035	3.89316089989809	3.92974240385906	3.86712418801455	3.90131663985373	3.92701945780171	3.91261931169631	3.93110458482718	3.93410304525324	3.96755872449137	3.93355770056775	3.94858226087127	3.97246565482353	3.9161660424954	3.94065308175112	3.91506089212575	3.91866187880768	3.93028721959545	3.94447897138657	3.91017925392901	3.893871608977	3.87383121310011	3.93219466956181	3.8889029206167	3.90808296731002	3.95351184305558
1	119932172	119932172	3.88855662219729	3.96868510283614	3.94947556292992	3.97481050671238	3.89488169777585	3.91025066962132	3.88566384259321	3.94894157866136	3.92729166748219	3.94365882531848	3.90158706788888	3.88916675859804	3.90719902753005	3.99538560018074	3.9338682734632	3.96899944038922	3.98256073094035	3.91269077195395	3.9507724269872	3.9063866328024	3.91687395172782	3.95570474347035	3.89316089989809	3.92974240385906	3.86712418801455	3.90131663985373	3.92701945780171	3.91261931169631	3.93110458482718	3.93410304525324	3.96755872449137	3.93355770056775	3.94858226087127	3.97246565482353	3.9161660424954	3.94065308175112	3.91506089212575	3.91866187880768	3.93028721959545	3.94447897138657	3.91017925392901	3.893871608977	3.87383121310011	3.93219466956181	3.8889029206167	3.90808296731002	3.95351184305558
1	120500810	120500810	3.88855662219729	3.96868510283614	3.94947556292992	3.97481050671238	3.89488169777585	3.91025066962132	3.88566384259321	3.94894157866136	3.92729166748219	3.94365882531848	3.90158706788888	3.88916675859804	3.90719902753005	3.99538560018074	3.9338682734632	3.96899944038922	3.98256073094035	3.91269077195395	3.9507724269872	3.9063866328024	3.91687395172782	3.95570474347035	3.89316089989809	3.92974240385906	3.86712418801455	3.90131663985373	3.92701945780171	3.91261931169631	3.93110458482718	3.93410304525324	3.96755872449137	3.93355770056775	3.94858226087127	3.97246565482353	3.9161660424954	3.94065308175112	3.91506089212575	3.91866187880768	3.93028721959545	3.94447897138657	3.91017925392901	3.893871608977	3.87383121310011	3.93219466956181	3.8889029206167	3.90808296731002	3.95351184305558
1	144922932	144922932	3.88855662219729	3.96868510283614	3.94947556292992	3.97481050671238	3.89488169777585	3.91025066962132	3.88566384259321	3.94894157866136	3.92729166748219	3.94365882531848	3.90158706788888	3.88916675859804	3.90719902753005	3.99538560018074	3.9338682734632	3.96899944038922	3.98256073094035	3.91269077195395	3.9507724269872	3.9063866328024	3.91687395172782	3.95570474347035	3.89316089989809	3.92974240385906	3.86712418801455	3.90131663985373	3.92701945780171	3.91261931169631	3.93110458482718	3.93410304525324	3.96755872449137	3.93355770056775	3.94858226087127	3.97246565482353	3.9161660424954	3.94065308175112	3.91506089212575	3.91866187880768	3.93028721959545	3.94447897138657	3.91017925392901	3.893871608977	3.87383121310011	3.93219466956181	3.8889029206167	3.90808296731002	3.95351184305558
1	145771584	145771584	3.88855662219729	3.96868510283614	3.94947556292992	3.97481050671238	3.89488169777585	3.91025066962132	3.88566384259321	3.94894157866136	3.92729166748219	3.94365882531848	3.90158706788888	3.88916675859804	3.90719902753005	3.99538560018074	3.9338682734632	3.96899944038922	3.98256073094035	3.91269077195395	3.9507724269872	3.9063866328024	3.91687395172782	3.95570474347035	3.89316089989809	3.92974240385906	3.86712418801455	3.90131663985373	3.92701945780171	3.91261931169631	3.93110458482718	3.93410304525324	3.96755872449137	3.93355770056775	3.94858226087127	3.97246565482353	3.9161660424954	3.94065308175112	3.91506089212575	3.91866187880768	3.93028721959545	3.94447897138657	3.91017925392901	3.893871608977	3.87383121310011	3.93219466956181	3.8889029206167	3.90808296731002	3.95351184305558
1	147063376	147063376	3.88855662219729	3.96868510283614	3.94947556292992	3.97481050671238	3.89488169777585	3.91025066962132	3.88566384259321	3.94894157866136	3.92729166748219	3.94365882531848	3.90158706788888	3.88916675859804	3.90719902753005	3.99538560018074	3.9338682734632	3.96899944038922	3.98256073094035	3.91269077195395	3.9507724269872	3.9063866328024	3.91687395172782	3.95570474347035	3.89316089989809	3.92974240385906	3.86712418801455	3.90131663985373	3.92701945780171	3.91261931169631	3.93110458482718	3.93410304525324	3.96755872449137	3.93355770056775	3.94858226087127	3.97246565482353	3.9161660424954	3.94065308175112	3.91506089212575	3.91866187880768	3.93028721959545	3.94447897138657	3.91017925392901	3.893871608977	3.87383121310011	3.93219466956181	3.8889029206167	3.90808296731002	3.95351184305558
1	149110381	149110381	3.88855662219729	3.96868510283614	3.94947556292992	3.97481050671238	3.89488169777585	3.91025066962132	3.88566384259321	3.94894157866136	3.92729166748219	3.94365882531848	3.90158706788888	3.88916675859804	3.90719902753005	3.99538560018074	3.9338682734632	3.96899944038922	3.98256073094035	3.91269077195395	3.9507724269872	3.9063866328024	3.91687395172782	3.95570474347035	3.89316089989809	3.92974240385906	3.86712418801455	3.90131663985373	3.92701945780171	3.91261931169631	3.93110458482718	3.93410304525324	3.96755872449137	3.93355770056775	3.94858226087127	3.97246565482353	3.9161660424954	3.94065308175112	3.91506089212575	3.91866187880768	3.93028721959545	3.94447897138657	3.91017925392901	3.893871608977	3.87383121310011	3.93219466956181	3.8889029206167	3.90808296731002	3.95351184305558
1	150224132	150224132	3.88855662219729	3.96868510283614	3.94947556292992	3.97481050671238	3.89488169777585	3.91025066962132	3.88566384259321	3.94894157866136	3.92729166748219	3.94365882531848	3.90158706788888	3.88916675859804	3.90719902753005	3.99538560018074	3.9338682734632	3.96899944038922	3.98256073094035	3.91269077195395	3.9507724269872	3.9063866328024	3.91687395172782	3.95570474347035	3.89316089989809	3.92974240385906	3.86712418801455	3.90131663985373	3.92701945780171	3.91261931169631	3.93110458482718	3.93410304525324	3.96755872449137	3.93355770056775	3.94858226087127	3.97246565482353	3.9161660424954	3.94065308175112	3.91506089212575	3.91866187880768	3.93028721959545	3.94447897138657	3.91017925392901	3.893871608977	3.87383121310011	3.93219466956181	3.8889029206167	3.90808296731002	3.95351184305558
1	150838717	150838717	3.88855662219729	3.96868510283614	3.94947556292992	3.97481050671238	3.89488169777585	3.91025066962132	3.88566384259321	3.94894157866136	3.92729166748219	3.94365882531848	3.90158706788888	3.88916675859804	3.90719902753005	3.99538560018074	3.9338682734632	3.96899944038922	3.98256073094035	3.91269077195395	3.9507724269872	3.9063866328024	3.91687395172782	3.95570474347035	3.89316089989809	3.92974240385906	3.86712418801455	3.90131663985373	3.92701945780171	3.91261931169631	3.93110458482718	3.93410304525324	3.96755872449137	3.93355770056775	3.94858226087127	3.97246565482353	3.9161660424954	3.94065308175112	3.91506089212575	3.91866187880768	3.93028721959545	3.94447897138657	3.91017925392901	3.893871608977	3.87383121310011	3.93219466956181	3.8889029206167	3.90808296731002	3.95351184305558
1	151442657	151442657	3.88855662219729	3.96868510283614	3.94947556292992	3.97481050671238	3.89488169777585	3.91025066962132	3.88566384259321	3.94894157866136	3.92729166748219	3.94365882531848	3.90158706788888	3.88916675859804	3.90719902753005	3.99538560018074	3.9338682734632	3.96899944038922	3.98256073094035	3.91269077195395	3.9507724269872	3.9063866328024	3.91687395172782	3.95570474347035	3.89316089989809	3.92974240385906	3.86712418801455	3.90131663985373	3.92701945780171	3.91261931169631	3.93110458482718	3.93410304525324	3.96755872449137	3.93355770056775	3.94858226087127	3.97246565482353	3.9161660424954	3.94065308175112	3.91506089212575	3.91866187880768	3.93028721959545	3.94447897138657	3.91017925392901	3.893871608977	3.87383121310011	3.93219466956181	3.8889029206167	3.90808296731002	3.95351184305558
1	152006354	152006354	3.88855662219729	3.96868510283614	3.94947556292992	3.97481050671238	3.89488169777585	3.91025066962132	3.88566384259321	3.94894157866136	3.92729166748219	3.94365882531848	3.90158706788888	3.88916675859804	3.90719902753005	3.99538560018074	3.9338682734632	3.96899944038922	3.98256073094035	3.91269077195395	3.9507724269872	3.9063866328024	3.91687395172782	3.95570474347035	3.89316089989809	3.92974240385906	3.86712418801455	3.90131663985373	3.92701945780171	3.91261931169631	3.93110458482718	3.93410304525324	3.96755872449137	3.93355770056775	3.94858226087127	3.97246565482353	3.9161660424954	3.94065308175112	3.91506089212575	3.91866187880768	3.93028721959545	3.94447897138657	3.91017925392901	3.893871608977	3.87383121310011	3.93219466956181	3.8889029206167	3.90808296731002	3.95351184305558
1	152585762	152585762	3.88855662219729	3.96868510283614	3.94947556292992	3.97481050671238	3.89488169777585	3.91025066962132	3.88566384259321	3.94894157866136	3.92729166748219	3.94365882531848	3.90158706788888	3.88916675859804	3.90719902753005	3.99538560018074	3.9338682734632	3.96899944038922	3.98256073094035	3.91269077195395	3.9507724269872	3.9063866328024	3.91687395172782	3.95570474347035	3.89316089989809	3.92974240385906	3.86712418801455	3.90131663985373	3.92701945780171	3.91261931169631	3.93110458482718	3.93410304525324	3.96755872449137	3.93355770056775	3.94858226087127	3.97246565482353	3.9161660424954	3.94065308175112	3.91506089212575	3.91866187880768	3.93028721959545	3.94447897138657	3.91017925392901	3.893871608977	3.87383121310011	3.93219466956181	3.8889029206167	3.90808296731002	3.95351184305558
1	153144253	153144253	3.88855662219729	3.96868510283614	3.94947556292992	3.97481050671238	3.89488169777585	3.91025066962132	3.88566384259321	3.94894157866136	3.92729166748219	3.94365882531848	3.90158706788888	3.88916675859804	3.90719902753005	3.99538560018074	3.9338682734632	3.96899944038922	3.98256073094035	3.91269077195395	3.9507724269872	3.9063866328024	3.91687395172782	3.95570474347035	3.89316089989809	3.92974240385906	3.86712418801455	3.90131663985373	3.92701945780171	3.91261931169631	3.93110458482718	3.93410304525324	3.96755872449137	3.93355770056775	3.94858226087127	3.97246565482353	3.9161660424954	3.94065308175112	3.91506089212575	3.91866187880768	3.93028721959545	3.94447897138657	3.91017925392901	3.893871608977	3.87383121310011	3.93219466956181	3.8889029206167	3.90808296731002	3.95351184305558
1	153721256	153721256	3.88855662219729	3.96868510283614	3.94947556292992	3.97481050671238	3.89488169777585	3.91025066962132	3.88566384259321	3.94894157866136	3.92729166748219	3.94365882531848	3.90158706788888	3.88916675859804	3.90719902753005	3.99538560018074	3.9338682734632	3.96899944038922	3.98256073094035	3.91269077195395	3.9507724269872	3.9063866328024	3.91687395172782	3.95570474347035	3.89316089989809	3.92974240385906	3.86712418801455	3.90131663985373	3.92701945780171	3.91261931169631	3.93110458482718	3.93410304525324	3.96755872449137	3.93355770056775	3.94858226087127	3.97246565482353	3.9161660424954	3.94065308175112	3.91506089212575	3.91866187880768	3.93028721959545	3.94447897138657	3.91017925392901	3.893871608977	3.87383121310011	3.93219466956181	3.8889029206167	3.90808296731002	3.95351184305558
1	154333037	154333037	3.88855662219729	3.96868510283614	3.94947556292992	3.97481050671238	3.89488169777585	3.91025066962132	3.88566384259321	3.94894157866136	3.92729166748219	3.94365882531848	3.90158706788888	3.88916675859804	3.90719902753005	3.99538560018074	3.9338682734632	3.96899944038922	3.98256073094035	3.91269077195395	3.9507724269872	3.9063866328024	3.91687395172782	3.95570474347035	3.89316089989809	3.92974240385906	3.86712418801455	3.90131663985373	3.92701945780171	3.91261931169631	3.93110458482718	3.93410304525324	3.96755872449137	3.93355770056775	3.94858226087127	3.97246565482353	3.9161660424954	3.94065308175112	3.91506089212575	3.91866187880768	3.93028721959545	3.94447897138657	3.91017925392901	3.893871608977	3.87383121310011	3.93219466956181	3.8889029206167	3.90808296731002	3.95351184305558
1	154893493	154893493	3.88855662219729	3.96868510283614	3.94947556292992	3.97481050671238	3.89488169777585	3.91025066962132	3.88566384259321	3.94894157866136	3.92729166748219	3.94365882531848	3.90158706788888	3.88916675859804	3.90719902753005	3.99538560018074	3.9338682734632	3.96899944038922	3.98256073094035	3.91269077195395	3.9507724269872	3.9063866328024	3.91687395172782	3.95570474347035	3.89316089989809	3.92974240385906	3.86712418801455	3.90131663985373	3.92701945780171	3.91261931169631	3.93110458482718	3.93410304525324	3.96755872449137	3.93355770056775	3.94858226087127	3.97246565482353	3.9161660424954	3.94065308175112	3.91506089212575	3.91866187880768	3.93028721959545	3.94447897138657	3.91017925392901	3.893871608977	3.87383121310011	3.93219466956181	3.8889029206167	3.90808296731002	3.95351184305558
1	155484434	155484434	3.88855662219729	3.96868510283614	3.94947556292992	3.97481050671238	3.89488169777585	3.91025066962132	3.88566384259321	3.94894157866136	3.92729166748219	3.94365882531848	3.90158706788888	3.88916675859804	3.90719902753005	3.99538560018074	3.9338682734632	3.96899944038922	3.98256073094035	3.91269077195395	3.9507724269872	3.9063866328024	3.91687395172782	3.95570474347035	3.89316089989809	3.92974240385906	3.86712418801455	3.90131663985373	3.92701945780171	3.91261931169631	3.93110458482718	3.93410304525324	3.96755872449137	3.93355770056775	3.94858226087127	3.97246565482353	3.9161660424954	3.94065308175112	3.91506089212575	3.91866187880768	3.93028721959545	3.94447897138657	3.91017925392901	3.893871608977	3.87383121310011	3.93219466956181	3.8889029206167	3.90808296731002	3.95351184305558
1	156128871	156128871	3.88855662219729	3.96868510283614	3.94947556292992	3.97481050671238	3.89488169777585	3.91025066962132	3.88566384259321	3.94894157866136	3.92729166748219	3.94365882531848	3.90158706788888	3.88916675859804	3.90719902753005	3.99538560018074	3.9338682734632	3.96899944038922	3.98256073094035	3.91269077195395	3.9507724269872	3.9063866328024	3.91687395172782	3.95570474347035	3.89316089989809	3.92974240385906	3.86712418801455	3.90131663985373	3.92701945780171	3.91261931169631	3.93110458482718	3.93410304525324	3.96755872449137	3.93355770056775	3.94858226087127	3.97246565482353	3.9161660424954	3.94065308175112	3.91506089212575	3.91866187880768	3.93028721959545	3.94447897138657	3.91017925392901	3.893871608977	3.87383121310011	3.93219466956181	3.8889029206167	3.90808296731002	3.95351184305558
1	156698994	156698994	3.88855662219729	3.96868510283614	3.94947556292992	3.97481050671238	3.89488169777585	3.91025066962132	3.88566384259321	3.94894157866136	3.92729166748219	3.94365882531848	3.90158706788888	3.88916675859804	3.90719902753005	3.99538560018074	3.9338682734632	3.96899944038922	3.98256073094035	3.91269077195395	3.9507724269872	3.9063866328024	3.91687395172782	3.95570474347035	3.89316089989809	3.92974240385906	3.86712418801455	3.90131663985373	3.92701945780171	3.91261931169631	3.93110458482718	3.93410304525324	3.96755872449137	3.93355770056775	3.94858226087127	3.97246565482353	3.9161660424954	3.94065308175112	3.91506089212575	3.91866187880768	3.93028721959545	3.94447897138657	3.91017925392901	3.893871608977	3.87383121310011	3.93219466956181	3.8889029206167	3.90808296731002	3.95351184305558
1	157245705	157245705	3.88855662219729	3.96868510283614	3.94947556292992	3.97481050671238	3.89488169777585	3.91025066962132	3.88566384259321	3.94894157866136	3.92729166748219	3.94365882531848	3.90158706788888	3.88916675859804	3.90719902753005	3.99538560018074	3.9338682734632	3.96899944038922	3.98256073094035	3.91269077195395	3.9507724269872	3.9063866328024	3.91687395172782	3.95570474347035	3.89316089989809	3.92974240385906	3.86712418801455	3.90131663985373	3.92701945780171	3.91261931169631	3.93110458482718	3.93410304525324	3.96755872449137	3.93355770056775	3.94858226087127	3.97246565482353	3.9161660424954	3.94065308175112	3.91506089212575	3.91866187880768	3.93028721959545	3.94447897138657	3.91017925392901	3.893871608977	3.87383121310011	3.93219466956181	3.8889029206167	3.90808296731002	3.95351184305558
1	157808225	157808225	3.88855662219729	3.96868510283614	3.94947556292992	3.97481050671238	3.89488169777585	3.91025066962132	3.88566384259321	3.94894157866136	3.92729166748219	3.94365882531848	3.90158706788888	3.88916675859804	3.90719902753005	3.99538560018074	3.9338682734632	3.96899944038922	3.98256073094035	3.91269077195395	3.9507724269872	3.9063866328024	3.91687395172782	3.95570474347035	3.89316089989809	3.92974240385906	3.86712418801455	3.90131663985373	3.92701945780171	3.91261931169631	3.93110458482718	3.93410304525324	3.96755872449137	3.93355770056775	3.94858226087127	3.97246565482353	3.9161660424954	3.94065308175112	3.91506089212575	3.91866187880768	3.93028721959545	3.94447897138657	3.91017925392901	3.893871608977	3.87383121310011	3.93219466956181	3.8889029206167	3.90808296731002	3.95351184305558
1	158383111	158383111	3.88855662219729	3.96868510283614	3.94947556292992	3.97481050671238	3.89488169777585	3.91025066962132	3.88566384259321	3.94894157866136	3.92729166748219	3.94365882531848	3.90158706788888	3.88916675859804	3.90719902753005	3.99538560018074	3.9338682734632	3.96899944038922	3.98256073094035	3.91269077195395	3.9507724269872	3.9063866328024	3.91687395172782	3.95570474347035	3.89316089989809	3.92974240385906	3.86712418801455	3.90131663985373	3.92701945780171	3.91261931169631	3.93110458482718	3.93410304525324	3.96755872449137	3.93355770056775	3.94858226087127	3.97246565482353	3.9161660424954	3.94065308175112	3.91506089212575	3.91866187880768	3.93028721959545	3.94447897138657	3.91017925392901	3.893871608977	3.87383121310011	3.93219466956181	3.8889029206167	3.90808296731002	3.95351184305558
1	158929835	158929835	3.88855662219729	3.96868510283614	3.94947556292992	3.97481050671238	3.89488169777585	3.91025066962132	3.88566384259321	3.94894157866136	3.92729166748219	3.94365882531848	3.90158706788888	3.88916675859804	3.90719902753005	3.99538560018074	3.9338682734632	3.96899944038922	3.98256073094035	3.91269077195395	3.9507724269872	3.9063866328024	3.91687395172782	3.95570474347035	3.89316089989809	3.92974240385906	3.86712418801455	3.90131663985373	3.92701945780171	3.91261931169631	3.93110458482718	3.93410304525324	3.96755872449137	3.93355770056775	3.94858226087127	3.97246565482353	3.9161660424954	3.94065308175112	3.91506089212575	3.91866187880768	3.93028721959545	3.94447897138657	3.91017925392901	3.893871608977	3.87383121310011	3.93219466956181	3.8889029206167	3.90808296731002	3.95351184305558
1	159486079	159486079	3.88855662219729	3.96868510283614	3.94947556292992	3.97481050671238	3.89488169777585	3.91025066962132	3.88566384259321	3.94894157866136	3.92729166748219	3.94365882531848	3.90158706788888	3.88916675859804	3.90719902753005	3.99538560018074	3.9338682734632	3.96899944038922	3.98256073094035	3.91269077195395	3.9507724269872	3.9063866328024	3.91687395172782	3.95570474347035	3.89316089989809	3.92974240385906	3.86712418801455	3.90131663985373	3.92701945780171	3.91261931169631	3.93110458482718	3.93410304525324	3.96755872449137	3.93355770056775	3.94858226087127	3.97246565482353	3.9161660424954	3.94065308175112	3.91506089212575	3.91866187880768	3.93028721959545	3.94447897138657	3.91017925392901	3.893871608977	3.87383121310011	3.93219466956181	3.8889029206167	3.90808296731002	3.95351184305558
1	160040254	160040254	3.88855662219729	3.96868510283614	3.94947556292992	3.97481050671238	3.89488169777585	3.91025066962132	3.88566384259321	3.94894157866136	3.92729166748219	3.94365882531848	3.90158706788888	3.88916675859804	3.90719902753005	3.99538560018074	3.9338682734632	3.96899944038922	3.98256073094035	3.91269077195395	3.9507724269872	3.9063866328024	3.91687395172782	3.95570474347035	3.89316089989809	3.92974240385906	3.86712418801455	3.90131663985373	3.92701945780171	3.91261931169631	3.93110458482718	3.93410304525324	3.96755872449137	3.93355770056775	3.94858226087127	3.97246565482353	3.9161660424954	3.94065308175112	3.91506089212575	3.91866187880768	3.93028721959545	3.94447897138657	3.91017925392901	3.893871608977	3.87383121310011	3.93219466956181	3.8889029206167	3.90808296731002	3.95351184305558
1	160593333	160593333	3.88855662219729	3.96868510283614	3.94947556292992	3.97481050671238	3.89488169777585	3.91025066962132	3.88566384259321	3.94894157866136	3.92729166748219	3.94365882531848	3.90158706788888	3.88916675859804	3.90719902753005	3.99538560018074	3.9338682734632	3.96899944038922	3.98256073094035	3.91269077195395	3.9507724269872	3.9063866328024	3.91687395172782	3.95570474347035	3.89316089989809	3.92974240385906	3.86712418801455	3.90131663985373	3.92701945780171	3.91261931169631	3.93110458482718	3.93410304525324	3.96755872449137	3.93355770056775	3.94858226087127	3.97246565482353	3.9161660424954	3.94065308175112	3.91506089212575	3.91866187880768	3.93028721959545	3.94447897138657	3.91017925392901	3.893871608977	3.87383121310011	3.93219466956181	3.8889029206167	3.90808296731002	3.95351184305558
1	161180561	161180561	3.88855662219729	3.96868510283614	3.94947556292992	3.97481050671238	3.89488169777585	3.91025066962132	3.88566384259321	3.94894157866136	3.92729166748219	3.94365882531848	3.90158706788888	3.88916675859804	3.90719902753005	3.99538560018074	3.9338682734632	3.96899944038922	3.98256073094035	3.91269077195395	3.9507724269872	3.9063866328024	3.91687395172782	3.95570474347035	3.89316089989809	3.92974240385906	3.86712418801455	3.90131663985373	3.92701945780171	3.91261931169631	3.93110458482718	3.93410304525324	3.96755872449137	3.93355770056775	3.94858226087127	3.97246565482353	3.9161660424954	3.94065308175112	3.91506089212575	3.91866187880768	3.93028721959545	3.94447897138657	3.91017925392901	3.893871608977	3.87383121310011	3.93219466956181	3.8889029206167	3.90808296731002	3.95351184305558
1	161898100	161898100	3.88855662219729	3.96868510283614	3.94947556292992	3.97481050671238	3.89488169777585	3.91025066962132	3.88566384259321	3.94894157866136	3.92729166748219	3.94365882531848	3.90158706788888	3.88916675859804	3.90719902753005	3.99538560018074	3.9338682734632	3.96899944038922	3.98256073094035	3.91269077195395	3.9507724269872	3.9063866328024	3.91687395172782	3.95570474347035	3.89316089989809	3.92974240385906	3.86712418801455	3.90131663985373	3.92701945780171	3.91261931169631	3.93110458482718	3.93410304525324	3.96755872449137	3.93355770056775	3.94858226087127	3.97246565482353	3.9161660424954	3.94065308175112	3.91506089212575	3.91866187880768	3.93028721959545	3.94447897138657	3.91017925392901	3.893871608977	3.87383121310011	3.93219466956181	3.8889029206167	3.90808296731002	3.95351184305558
1	162434716	162434716	3.88855662219729	3.96868510283614	3.94947556292992	3.97481050671238	3.89488169777585	3.91025066962132	3.88566384259321	3.94894157866136	3.92729166748219	3.94365882531848	3.90158706788888	3.88916675859804	3.90719902753005	3.99538560018074	3.9338682734632	3.96899944038922	3.98256073094035	3.91269077195395	3.9507724269872	3.9063866328024	3.91687395172782	3.95570474347035	3.89316089989809	3.92974240385906	3.86712418801455	3.90131663985373	3.92701945780171	3.91261931169631	3.93110458482718	3.93410304525324	3.96755872449137	3.93355770056775	3.94858226087127	3.97246565482353	3.9161660424954	3.94065308175112	3.91506089212575	3.91866187880768	3.93028721959545	3.94447897138657	3.91017925392901	3.893871608977	3.87383121310011	3.93219466956181	3.8889029206167	3.90808296731002	3.95351184305558
1	163001923	163001923	3.88855662219729	3.96868510283614	3.94947556292992	3.97481050671238	3.89488169777585	3.91025066962132	3.88566384259321	3.94894157866136	3.92729166748219	3.94365882531848	3.90158706788888	3.88916675859804	3.90719902753005	3.99538560018074	3.9338682734632	3.96899944038922	3.98256073094035	3.91269077195395	3.9507724269872	3.9063866328024	3.91687395172782	3.95570474347035	3.89316089989809	3.92974240385906	3.86712418801455	3.90131663985373	3.92701945780171	3.91261931169631	3.93110458482718	3.93410304525324	3.96755872449137	3.93355770056775	3.94858226087127	3.97246565482353	3.9161660424954	3.94065308175112	3.91506089212575	3.91866187880768	3.93028721959545	3.94447897138657	3.91017925392901	3.893871608977	3.87383121310011	3.93219466956181	3.8889029206167	3.90808296731002	3.95351184305558
1	163533958	163533958	3.88855662219729	3.96868510283614	3.94947556292992	3.97481050671238	3.89488169777585	3.91025066962132	3.88566384259321	3.94894157866136	3.92729166748219	3.94365882531848	3.90158706788888	3.88916675859804	3.90719902753005	3.99538560018074	3.9338682734632	3.96899944038922	3.98256073094035	3.91269077195395	3.9507724269872	3.9063866328024	3.91687395172782	3.95570474347035	3.89316089989809	3.92974240385906	3.86712418801455	3.90131663985373	3.92701945780171	3.91261931169631	3.93110458482718	3.93410304525324	3.96755872449137	3.93355770056775	3.94858226087127	3.97246565482353	3.9161660424954	3.94065308175112	3.91506089212575	3.91866187880768	3.93028721959545	3.94447897138657	3.91017925392901	3.893871608977	3.87383121310011	3.93219466956181	3.8889029206167	3.90808296731002	3.95351184305558
1	164077562	164077562	3.88855662219729	3.96868510283614	3.94947556292992	3.97481050671238	3.89488169777585	3.91025066962132	3.88566384259321	3.94894157866136	3.92729166748219	3.94365882531848	3.90158706788888	3.88916675859804	3.90719902753005	3.99538560018074	3.9338682734632	3.96899944038922	3.98256073094035	3.91269077195395	3.9507724269872	3.9063866328024	3.91687395172782	3.95570474347035	3.89316089989809	3.92974240385906	3.86712418801455	3.90131663985373	3.92701945780171	3.91261931169631	3.93110458482718	3.93410304525324	3.96755872449137	3.93355770056775	3.94858226087127	3.97246565482353	3.9161660424954	3.94065308175112	3.91506089212575	3.91866187880768	3.93028721959545	3.94447897138657	3.91017925392901	3.893871608977	3.87383121310011	3.93219466956181	3.8889029206167	3.90808296731002	3.95351184305558
1	164635934	164635934	3.88855662219729	3.96868510283614	3.94947556292992	3.97481050671238	3.89488169777585	3.91025066962132	3.88566384259321	3.94894157866136	3.92729166748219	3.94365882531848	3.90158706788888	3.88916675859804	3.90719902753005	3.99538560018074	3.9338682734632	3.96899944038922	3.98256073094035	3.91269077195395	3.9507724269872	3.9063866328024	3.91687395172782	3.95570474347035	3.89316089989809	3.92974240385906	3.86712418801455	3.90131663985373	3.92701945780171	3.91261931169631	3.93110458482718	3.93410304525324	3.96755872449137	3.93355770056775	3.94858226087127	3.97246565482353	3.9161660424954	3.94065308175112	3.91506089212575	3.91866187880768	3.93028721959545	3.94447897138657	3.91017925392901	3.893871608977	3.87383121310011	3.93219466956181	3.8889029206167	3.90808296731002	3.95351184305558
1	165168385	165168385	3.88855662219729	3.96868510283614	3.94947556292992	3.97481050671238	3.89488169777585	3.91025066962132	3.88566384259321	3.94894157866136	3.92729166748219	3.94365882531848	3.90158706788888	3.88916675859804	3.90719902753005	3.99538560018074	3.9338682734632	3.96899944038922	3.98256073094035	3.91269077195395	3.9507724269872	3.9063866328024	3.91687395172782	3.95570474347035	3.89316089989809	3.92974240385906	3.86712418801455	3.90131663985373	3.92701945780171	3.91261931169631	3.93110458482718	3.93410304525324	3.96755872449137	3.93355770056775	3.94858226087127	3.97246565482353	3.9161660424954	3.94065308175112	3.91506089212575	3.91866187880768	3.93028721959545	3.94447897138657	3.91017925392901	3.893871608977	3.87383121310011	3.93219466956181	3.8889029206167	3.90808296731002	3.95351184305558
1	165693626	165693626	3.88855662219729	3.96868510283614	3.94947556292992	3.97481050671238	3.89488169777585	3.91025066962132	3.88566384259321	3.94894157866136	3.92729166748219	3.94365882531848	3.90158706788888	3.88916675859804	3.90719902753005	3.99538560018074	3.9338682734632	3.96899944038922	3.98256073094035	3.91269077195395	3.9507724269872	3.9063866328024	3.91687395172782	3.95570474347035	3.89316089989809	3.92974240385906	3.86712418801455	3.90131663985373	3.92701945780171	3.91261931169631	3.93110458482718	3.93410304525324	3.96755872449137	3.93355770056775	3.94858226087127	3.97246565482353	3.9161660424954	3.94065308175112	3.91506089212575	3.91866187880768	3.93028721959545	3.94447897138657	3.91017925392901	3.893871608977	3.87383121310011	3.93219466956181	3.8889029206167	3.90808296731002	3.95351184305558
1	166269428	166269428	3.88855662219729	3.96868510283614	3.94947556292992	3.97481050671238	3.89488169777585	3.91025066962132	3.88566384259321	3.94894157866136	3.92729166748219	3.94365882531848	3.90158706788888	3.88916675859804	3.90719902753005	3.99538560018074	3.9338682734632	3.96899944038922	3.98256073094035	3.91269077195395	3.9507724269872	3.9063866328024	3.91687395172782	3.95570474347035	3.89316089989809	3.92974240385906	3.86712418801455	3.90131663985373	3.92701945780171	3.91261931169631	3.93110458482718	3.93410304525324	3.96755872449137	3.93355770056775	3.94858226087127	3.97246565482353	3.9161660424954	3.94065308175112	3.91506089212575	3.91866187880768	3.93028721959545	3.94447897138657	3.91017925392901	3.893871608977	3.87383121310011	3.93219466956181	3.8889029206167	3.90808296731002	3.95351184305558
1	166840676	166840676	3.88855662219729	3.96868510283614	3.94947556292992	3.97481050671238	3.89488169777585	3.91025066962132	3.88566384259321	3.94894157866136	3.92729166748219	3.94365882531848	3.90158706788888	3.88916675859804	3.90719902753005	3.99538560018074	3.9338682734632	3.96899944038922	3.98256073094035	3.91269077195395	3.9507724269872	3.9063866328024	3.91687395172782	3.95570474347035	3.89316089989809	3.92974240385906	3.86712418801455	3.90131663985373	3.92701945780171	3.91261931169631	3.93110458482718	3.93410304525324	3.96755872449137	3.93355770056775	3.94858226087127	3.97246565482353	3.9161660424954	3.94065308175112	3.91506089212575	3.91866187880768	3.93028721959545	3.94447897138657	3.91017925392901	3.893871608977	3.87383121310011	3.93219466956181	3.8889029206167	3.90808296731002	3.95351184305558
1	167369833	167369833	3.88855662219729	3.96868510283614	3.94947556292992	3.97481050671238	3.89488169777585	3.91025066962132	3.88566384259321	3.94894157866136	3.92729166748219	3.94365882531848	3.90158706788888	3.88916675859804	3.90719902753005	3.99538560018074	3.9338682734632	3.96899944038922	3.98256073094035	3.91269077195395	3.9507724269872	3.9063866328024	3.91687395172782	3.95570474347035	3.89316089989809	3.92974240385906	3.86712418801455	3.90131663985373	3.92701945780171	3.91261931169631	3.93110458482718	3.93410304525324	3.96755872449137	3.93355770056775	3.94858226087127	3.97246565482353	3.9161660424954	3.94065308175112	3.91506089212575	3.91866187880768	3.93028721959545	3.94447897138657	3.91017925392901	3.893871608977	3.87383121310011	3.93219466956181	3.8889029206167	3.90808296731002	3.95351184305558
1	167920894	167920894	3.88855662219729	3.96868510283614	3.94947556292992	3.97481050671238	3.89488169777585	3.91025066962132	3.88566384259321	3.94894157866136	3.92729166748219	3.94365882531848	3.90158706788888	3.88916675859804	3.90719902753005	3.99538560018074	3.9338682734632	3.96899944038922	3.98256073094035	3.91269077195395	3.9507724269872	3.9063866328024	3.91687395172782	3.95570474347035	3.89316089989809	3.92974240385906	3.86712418801455	3.90131663985373	3.92701945780171	3.91261931169631	3.93110458482718	3.93410304525324	3.96755872449137	3.93355770056775	3.94858226087127	3.97246565482353	3.9161660424954	3.94065308175112	3.91506089212575	3.91866187880768	3.93028721959545	3.94447897138657	3.91017925392901	3.893871608977	3.87383121310011	3.93219466956181	3.8889029206167	3.90808296731002	3.95351184305558
1	168470978	168470978	3.88855662219729	3.96868510283614	3.94947556292992	3.97481050671238	3.89488169777585	3.91025066962132	3.88566384259321	3.94894157866136	3.92729166748219	3.94365882531848	3.90158706788888	3.88916675859804	3.90719902753005	3.99538560018074	3.9338682734632	3.96899944038922	3.98256073094035	3.91269077195395	3.9507724269872	3.9063866328024	3.91687395172782	3.95570474347035	3.89316089989809	3.92974240385906	3.86712418801455	3.90131663985373	3.92701945780171	3.91261931169631	3.93110458482718	3.93410304525324	3.96755872449137	3.93355770056775	3.94858226087127	3.97246565482353	3.9161660424954	3.94065308175112	3.91506089212575	3.91866187880768	3.93028721959545	3.94447897138657	3.91017925392901	3.893871608977	3.87383121310011	3.93219466956181	3.8889029206167	3.90808296731002	3.95351184305558
1	169021130	169021130	3.88855662219729	3.96868510283614	3.94947556292992	3.97481050671238	3.89488169777585	3.91025066962132	3.88566384259321	3.94894157866136	3.92729166748219	3.94365882531848	3.90158706788888	3.88916675859804	3.90719902753005	3.99538560018074	3.9338682734632	3.96899944038922	3.98256073094035	3.91269077195395	3.9507724269872	3.9063866328024	3.91687395172782	3.95570474347035	3.89316089989809	3.92974240385906	3.86712418801455	3.90131663985373	3.92701945780171	3.91261931169631	3.93110458482718	3.93410304525324	3.96755872449137	3.93355770056775	3.94858226087127	3.97246565482353	3.9161660424954	3.94065308175112	3.91506089212575	3.91866187880768	3.93028721959545	3.94447897138657	3.91017925392901	3.893871608977	3.87383121310011	3.93219466956181	3.8889029206167	3.90808296731002	3.95351184305558
1	169573901	169573901	3.88855662219729	3.96868510283614	3.94947556292992	3.97481050671238	3.89488169777585	3.91025066962132	3.88566384259321	3.94894157866136	3.92729166748219	3.94365882531848	3.90158706788888	3.88916675859804	3.90719902753005	3.99538560018074	3.9338682734632	3.96899944038922	3.98256073094035	3.91269077195395	3.9507724269872	3.9063866328024	3.91687395172782	3.95570474347035	3.89316089989809	3.92974240385906	3.86712418801455	3.90131663985373	3.92701945780171	3.91261931169631	3.93110458482718	3.93410304525324	3.96755872449137	3.93355770056775	3.94858226087127	3.97246565482353	3.9161660424954	3.94065308175112	3.91506089212575	3.91866187880768	3.93028721959545	3.94447897138657	3.91017925392901	3.893871608977	3.87383121310011	3.93219466956181	3.8889029206167	3.90808296731002	3.95351184305558
1	170134639	170134639	3.88855662219729	3.96868510283614	3.94947556292992	3.97481050671238	3.89488169777585	3.91025066962132	3.88566384259321	3.94894157866136	3.92729166748219	3.94365882531848	3.90158706788888	3.88916675859804	3.90719902753005	3.99538560018074	3.9338682734632	3.96899944038922	3.98256073094035	3.91269077195395	3.9507724269872	3.9063866328024	3.91687395172782	3.95570474347035	3.89316089989809	3.92974240385906	3.86712418801455	3.90131663985373	3.92701945780171	3.91261931169631	3.93110458482718	3.93410304525324	3.96755872449137	3.93355770056775	3.94858226087127	3.97246565482353	3.9161660424954	3.94065308175112	3.91506089212575	3.91866187880768	3.93028721959545	3.94447897138657	3.91017925392901	3.893871608977	3.87383121310011	3.93219466956181	3.8889029206167	3.90808296731002	3.95351184305558
1	170686607	170686607	3.88855662219729	3.96868510283614	3.94947556292992	3.97481050671238	3.89488169777585	3.91025066962132	3.88566384259321	3.94894157866136	3.92729166748219	3.94365882531848	3.90158706788888	3.88916675859804	3.90719902753005	3.99538560018074	3.9338682734632	3.96899944038922	3.98256073094035	3.91269077195395	3.9507724269872	3.9063866328024	3.91687395172782	3.95570474347035	3.89316089989809	3.92974240385906	3.86712418801455	3.90131663985373	3.92701945780171	3.91261931169631	3.93110458482718	3.93410304525324	3.96755872449137	3.93355770056775	3.94858226087127	3.97246565482353	3.9161660424954	3.94065308175112	3.91506089212575	3.91866187880768	3.93028721959545	3.94447897138657	3.91017925392901	3.893871608977	3.87383121310011	3.93219466956181	3.8889029206167	3.90808296731002	3.95351184305558
1	171236786	171236786	3.88855662219729	3.96868510283614	3.94947556292992	3.97481050671238	3.89488169777585	3.91025066962132	3.88566384259321	3.94894157866136	3.92729166748219	3.94365882531848	3.90158706788888	3.88916675859804	3.90719902753005	3.99538560018074	3.9338682734632	3.96899944038922	3.98256073094035	3.91269077195395	3.9507724269872	3.9063866328024	3.91687395172782	3.95570474347035	3.89316089989809	3.92974240385906	3.86712418801455	3.90131663985373	3.92701945780171	3.91261931169631	3.93110458482718	3.93410304525324	3.96755872449137	3.93355770056775	3.94858226087127	3.97246565482353	3.9161660424954	3.94065308175112	3.91506089212575	3.91866187880768	3.93028721959545	3.94447897138657	3.91017925392901	3.893871608977	3.87383121310011	3.93219466956181	3.8889029206167	3.90808296731002	3.95351184305558
1	171813037	171813037	3.88855662219729	3.96868510283614	3.94947556292992	3.97481050671238	3.89488169777585	3.91025066962132	3.88566384259321	3.94894157866136	3.92729166748219	3.94365882531848	3.90158706788888	3.88916675859804	3.90719902753005	3.99538560018074	3.9338682734632	3.96899944038922	3.98256073094035	3.91269077195395	3.9507724269872	3.9063866328024	3.91687395172782	3.95570474347035	3.89316089989809	3.92974240385906	3.86712418801455	3.90131663985373	3.92701945780171	3.91261931169631	3.93110458482718	3.93410304525324	3.96755872449137	3.93355770056775	3.94858226087127	3.97246565482353	3.9161660424954	3.94065308175112	3.91506089212575	3.91866187880768	3.93028721959545	3.94447897138657	3.91017925392901	3.893871608977	3.87383121310011	3.93219466956181	3.8889029206167	3.90808296731002	3.95351184305558
1	172365466	172365466	3.88855662219729	3.96868510283614	3.94947556292992	3.97481050671238	3.89488169777585	3.91025066962132	3.88566384259321	3.94894157866136	3.92729166748219	3.94365882531848	3.90158706788888	3.88916675859804	3.90719902753005	3.99538560018074	3.9338682734632	3.96899944038922	3.98256073094035	3.91269077195395	3.9507724269872	3.9063866328024	3.91687395172782	3.95570474347035	3.89316089989809	3.92974240385906	3.86712418801455	3.90131663985373	3.92701945780171	3.91261931169631	3.93110458482718	3.93410304525324	3.96755872449137	3.93355770056775	3.94858226087127	3.97246565482353	3.9161660424954	3.94065308175112	3.91506089212575	3.91866187880768	3.93028721959545	3.94447897138657	3.91017925392901	3.893871608977	3.87383121310011	3.93219466956181	3.8889029206167	3.90808296731002	3.95351184305558
1	172904441	172904441	3.88855662219729	3.96868510283614	3.94947556292992	3.97481050671238	3.89488169777585	3.91025066962132	3.88566384259321	3.94894157866136	3.92729166748219	3.94365882531848	3.90158706788888	3.88916675859804	3.90719902753005	3.99538560018074	3.9338682734632	3.96899944038922	3.98256073094035	3.91269077195395	3.9507724269872	3.9063866328024	3.91687395172782	3.95570474347035	3.89316089989809	3.92974240385906	3.86712418801455	3.90131663985373	3.92701945780171	3.91261931169631	3.93110458482718	3.93410304525324	3.96755872449137	3.93355770056775	3.94858226087127	3.97246565482353	3.9161660424954	3.94065308175112	3.91506089212575	3.91866187880768	3.93028721959545	3.94447897138657	3.91017925392901	3.893871608977	3.87383121310011	3.93219466956181	3.8889029206167	3.90808296731002	3.95351184305558
1	173476419	173476419	3.88855662219729	3.96868510283614	3.94947556292992	3.97481050671238	3.89488169777585	3.91025066962132	3.88566384259321	3.94894157866136	3.92729166748219	3.94365882531848	3.90158706788888	3.88916675859804	3.90719902753005	3.99538560018074	3.9338682734632	3.96899944038922	3.98256073094035	3.91269077195395	3.9507724269872	3.9063866328024	3.91687395172782	3.95570474347035	3.89316089989809	3.92974240385906	3.86712418801455	3.90131663985373	3.92701945780171	3.91261931169631	3.93110458482718	3.93410304525324	3.96755872449137	3.93355770056775	3.94858226087127	3.97246565482353	3.9161660424954	3.94065308175112	3.91506089212575	3.91866187880768	3.93028721959545	3.94447897138657	3.91017925392901	3.893871608977	3.87383121310011	3.93219466956181	3.8889029206167	3.90808296731002	3.95351184305558
1	174071246	174071246	3.88855662219729	3.96868510283614	3.94947556292992	3.97481050671238	3.89488169777585	3.91025066962132	3.88566384259321	3.94894157866136	3.92729166748219	3.94365882531848	3.90158706788888	3.88916675859804	3.90719902753005	3.99538560018074	3.9338682734632	3.96899944038922	3.98256073094035	3.91269077195395	3.9507724269872	3.9063866328024	3.91687395172782	3.95570474347035	3.89316089989809	3.92974240385906	3.86712418801455	3.90131663985373	3.92701945780171	3.91261931169631	3.93110458482718	3.93410304525324	3.96755872449137	3.93355770056775	3.94858226087127	3.97246565482353	3.9161660424954	3.94065308175112	3.91506089212575	3.91866187880768	3.93028721959545	3.94447897138657	3.91017925392901	3.893871608977	3.87383121310011	3.93219466956181	3.8889029206167	3.90808296731002	3.95351184305558
1	174673461	174673461	3.88855662219729	3.96868510283614	3.94947556292992	3.97481050671238	3.89488169777585	3.91025066962132	3.88566384259321	3.94894157866136	3.92729166748219	3.94365882531848	3.90158706788888	3.88916675859804	3.90719902753005	3.99538560018074	3.9338682734632	3.96899944038922	3.98256073094035	3.91269077195395	3.9507724269872	3.9063866328024	3.91687395172782	3.95570474347035	3.89316089989809	3.92974240385906	3.86712418801455	3.90131663985373	3.92701945780171	3.91261931169631	3.93110458482718	3.93410304525324	3.96755872449137	3.93355770056775	3.94858226087127	3.97246565482353	3.9161660424954	3.94065308175112	3.91506089212575	3.91866187880768	3.93028721959545	3.94447897138657	3.91017925392901	3.893871608977	3.87383121310011	3.93219466956181	3.8889029206167	3.90808296731002	3.95351184305558
1	175236220	175236220	3.88855662219729	3.96868510283614	3.94947556292992	3.97481050671238	3.89488169777585	3.91025066962132	3.88566384259321	3.94894157866136	3.92729166748219	3.94365882531848	3.90158706788888	3.88916675859804	3.90719902753005	3.99538560018074	3.9338682734632	3.96899944038922	3.98256073094035	3.91269077195395	3.9507724269872	3.9063866328024	3.91687395172782	3.95570474347035	3.89316089989809	3.92974240385906	3.86712418801455	3.90131663985373	3.92701945780171	3.91261931169631	3.93110458482718	3.93410304525324	3.96755872449137	3.93355770056775	3.94858226087127	3.97246565482353	3.9161660424954	3.94065308175112	3.91506089212575	3.91866187880768	3.93028721959545	3.94447897138657	3.91017925392901	3.893871608977	3.87383121310011	3.93219466956181	3.8889029206167	3.90808296731002	3.95351184305558
1	175756542	175756542	3.88855662219729	3.96868510283614	3.94947556292992	3.97481050671238	3.89488169777585	3.91025066962132	3.88566384259321	3.94894157866136	3.92729166748219	3.94365882531848	3.90158706788888	3.88916675859804	3.90719902753005	3.99538560018074	3.9338682734632	3.96899944038922	3.98256073094035	3.91269077195395	3.9507724269872	3.9063866328024	3.91687395172782	3.95570474347035	3.89316089989809	3.92974240385906	3.86712418801455	3.90131663985373	3.92701945780171	3.91261931169631	3.93110458482718	3.93410304525324	3.96755872449137	3.93355770056775	3.94858226087127	3.97246565482353	3.9161660424954	3.94065308175112	3.91506089212575	3.91866187880768	3.93028721959545	3.94447897138657	3.91017925392901	3.893871608977	3.87383121310011	3.93219466956181	3.8889029206167	3.90808296731002	3.95351184305558
1	176318592	176318592	3.88855662219729	3.96868510283614	3.94947556292992	3.97481050671238	3.89488169777585	3.91025066962132	3.88566384259321	3.94894157866136	3.92729166748219	3.94365882531848	3.90158706788888	3.88916675859804	3.90719902753005	3.99538560018074	3.9338682734632	3.96899944038922	3.98256073094035	3.91269077195395	3.9507724269872	3.9063866328024	3.91687395172782	3.95570474347035	3.89316089989809	3.92974240385906	3.86712418801455	3.90131663985373	3.92701945780171	3.91261931169631	3.93110458482718	3.93410304525324	3.96755872449137	3.93355770056775	3.94858226087127	3.97246565482353	3.9161660424954	3.94065308175112	3.91506089212575	3.91866187880768	3.93028721959545	3.94447897138657	3.91017925392901	3.893871608977	3.87383121310011	3.93219466956181	3.8889029206167	3.90808296731002	3.95351184305558
1	176851545	176851545	3.88855662219729	3.96868510283614	3.94947556292992	3.97481050671238	3.89488169777585	3.91025066962132	3.88566384259321	3.94894157866136	3.92729166748219	3.94365882531848	3.90158706788888	3.88916675859804	3.90719902753005	3.99538560018074	3.9338682734632	3.96899944038922	3.98256073094035	3.91269077195395	3.9507724269872	3.9063866328024	3.91687395172782	3.95570474347035	3.89316089989809	3.92974240385906	3.86712418801455	3.90131663985373	3.92701945780171	3.91261931169631	3.93110458482718	3.93410304525324	3.96755872449137	3.93355770056775	3.94858226087127	3.97246565482353	3.9161660424954	3.94065308175112	3.91506089212575	3.91866187880768	3.93028721959545	3.94447897138657	3.91017925392901	3.893871608977	3.87383121310011	3.93219466956181	3.8889029206167	3.90808296731002	3.95351184305558
1	177376481	177376481	3.88855662219729	3.96868510283614	3.94947556292992	3.97481050671238	3.89488169777585	3.91025066962132	3.88566384259321	3.94894157866136	3.92729166748219	3.94365882531848	3.90158706788888	3.88916675859804	3.90719902753005	3.99538560018074	3.9338682734632	3.96899944038922	3.98256073094035	3.91269077195395	3.9507724269872	3.9063866328024	3.91687395172782	3.95570474347035	3.89316089989809	3.92974240385906	3.86712418801455	3.90131663985373	3.92701945780171	3.91261931169631	3.93110458482718	3.93410304525324	3.96755872449137	3.93355770056775	3.94858226087127	3.97246565482353	3.9161660424954	3.94065308175112	3.91506089212575	3.91866187880768	3.93028721959545	3.94447897138657	3.91017925392901	3.893871608977	3.87383121310011	3.93219466956181	3.8889029206167	3.90808296731002	3.95351184305558
1	177923850	177923850	3.88855662219729	3.96868510283614	3.94947556292992	3.97481050671238	3.89488169777585	3.91025066962132	3.88566384259321	3.94894157866136	3.92729166748219	3.94365882531848	3.90158706788888	3.88916675859804	3.90719902753005	3.99538560018074	3.9338682734632	3.96899944038922	3.98256073094035	3.91269077195395	3.9507724269872	3.9063866328024	3.91687395172782	3.95570474347035	3.89316089989809	3.92974240385906	3.86712418801455	3.90131663985373	3.92701945780171	3.91261931169631	3.93110458482718	3.93410304525324	3.96755872449137	3.93355770056775	3.94858226087127	3.97246565482353	3.9161660424954	3.94065308175112	3.91506089212575	3.91866187880768	3.93028721959545	3.94447897138657	3.91017925392901	3.893871608977	3.87383121310011	3.93219466956181	3.8889029206167	3.90808296731002	3.95351184305558
1	178475797	178475797	3.88855662219729	3.96868510283614	3.94947556292992	3.97481050671238	3.89488169777585	3.91025066962132	3.88566384259321	3.94894157866136	3.92729166748219	3.94365882531848	3.90158706788888	3.88916675859804	3.90719902753005	3.99538560018074	3.9338682734632	3.96899944038922	3.98256073094035	3.91269077195395	3.9507724269872	3.9063866328024	3.91687395172782	3.95570474347035	3.89316089989809	3.92974240385906	3.86712418801455	3.90131663985373	3.92701945780171	3.91261931169631	3.93110458482718	3.93410304525324	3.96755872449137	3.93355770056775	3.94858226087127	3.97246565482353	3.9161660424954	3.94065308175112	3.91506089212575	3.91866187880768	3.93028721959545	3.94447897138657	3.91017925392901	3.893871608977	3.87383121310011	3.93219466956181	3.8889029206167	3.90808296731002	3.95351184305558
1	179042816	179042816	3.88855662219729	3.96868510283614	3.94947556292992	3.97481050671238	3.89488169777585	3.91025066962132	3.88566384259321	3.94894157866136	3.92729166748219	3.94365882531848	3.90158706788888	3.88916675859804	3.90719902753005	3.99538560018074	3.9338682734632	3.96899944038922	3.98256073094035	3.91269077195395	3.9507724269872	3.9063866328024	3.91687395172782	3.95570474347035	3.89316089989809	3.92974240385906	3.86712418801455	3.90131663985373	3.92701945780171	3.91261931169631	3.93110458482718	3.93410304525324	3.96755872449137	3.93355770056775	3.94858226087127	3.97246565482353	3.9161660424954	3.94065308175112	3.91506089212575	3.91866187880768	3.93028721959545	3.94447897138657	3.91017925392901	3.893871608977	3.87383121310011	3.93219466956181	3.8889029206167	3.90808296731002	3.95351184305558
1	179635361	179635361	3.88855662219729	3.96868510283614	3.94947556292992	3.97481050671238	3.89488169777585	3.91025066962132	3.88566384259321	3.94894157866136	3.92729166748219	3.94365882531848	3.90158706788888	3.88916675859804	3.90719902753005	3.99538560018074	3.9338682734632	3.96899944038922	3.98256073094035	3.91269077195395	3.9507724269872	3.9063866328024	3.91687395172782	3.95570474347035	3.89316089989809	3.92974240385906	3.86712418801455	3.90131663985373	3.92701945780171	3.91261931169631	3.93110458482718	3.93410304525324	3.96755872449137	3.93355770056775	3.94858226087127	3.97246565482353	3.9161660424954	3.94065308175112	3.91506089212575	3.91866187880768	3.93028721959545	3.94447897138657	3.91017925392901	3.893871608977	3.87383121310011	3.93219466956181	3.8889029206167	3.90808296731002	3.95351184305558
1	180186313	180186313	3.88855662219729	3.96868510283614	3.94947556292992	3.97481050671238	3.89488169777585	3.91025066962132	3.88566384259321	3.94894157866136	3.92729166748219	3.94365882531848	3.90158706788888	3.88916675859804	3.90719902753005	3.99538560018074	3.9338682734632	3.96899944038922	3.98256073094035	3.91269077195395	3.9507724269872	3.9063866328024	3.91687395172782	3.95570474347035	3.89316089989809	3.92974240385906	3.86712418801455	3.90131663985373	3.92701945780171	3.91261931169631	3.93110458482718	3.93410304525324	3.96755872449137	3.93355770056775	3.94858226087127	3.97246565482353	3.9161660424954	3.94065308175112	3.91506089212575	3.91866187880768	3.93028721959545	3.94447897138657	3.91017925392901	3.893871608977	3.87383121310011	3.93219466956181	3.8889029206167	3.90808296731002	3.95351184305558
1	180745307	180745307	3.88855662219729	3.96868510283614	3.94947556292992	3.97481050671238	3.89488169777585	3.91025066962132	3.88566384259321	3.94894157866136	3.92729166748219	3.94365882531848	3.90158706788888	3.88916675859804	3.90719902753005	3.99538560018074	3.9338682734632	3.96899944038922	3.98256073094035	3.91269077195395	3.9507724269872	3.9063866328024	3.91687395172782	3.95570474347035	3.89316089989809	3.92974240385906	3.86712418801455	3.90131663985373	3.92701945780171	3.91261931169631	3.93110458482718	3.93410304525324	3.96755872449137	3.93355770056775	3.94858226087127	3.97246565482353	3.9161660424954	3.94065308175112	3.91506089212575	3.91866187880768	3.93028721959545	3.94447897138657	3.91017925392901	3.893871608977	3.87383121310011	3.93219466956181	3.8889029206167	3.90808296731002	3.95351184305558
1	181307162	181307162	3.88855662219729	3.96868510283614	3.94947556292992	3.97481050671238	3.89488169777585	3.91025066962132	3.88566384259321	3.94894157866136	3.92729166748219	3.94365882531848	3.90158706788888	3.88916675859804	3.90719902753005	3.99538560018074	3.9338682734632	3.96899944038922	3.98256073094035	3.91269077195395	3.9507724269872	3.9063866328024	3.91687395172782	3.95570474347035	3.89316089989809	3.92974240385906	3.86712418801455	3.90131663985373	3.92701945780171	3.91261931169631	3.93110458482718	3.93410304525324	3.96755872449137	3.93355770056775	3.94858226087127	3.97246565482353	3.9161660424954	3.94065308175112	3.91506089212575	3.91866187880768	3.93028721959545	3.94447897138657	3.91017925392901	3.893871608977	3.87383121310011	3.93219466956181	3.8889029206167	3.90808296731002	3.95351184305558
1	181825873	181825873	3.88855662219729	3.96868510283614	3.94947556292992	3.97481050671238	3.89488169777585	3.91025066962132	3.88566384259321	3.94894157866136	3.92729166748219	3.94365882531848	3.90158706788888	3.88916675859804	3.90719902753005	3.99538560018074	3.9338682734632	3.96899944038922	3.98256073094035	3.91269077195395	3.9507724269872	3.9063866328024	3.91687395172782	3.95570474347035	3.89316089989809	3.92974240385906	3.86712418801455	3.90131663985373	3.92701945780171	3.91261931169631	3.93110458482718	3.93410304525324	3.96755872449137	3.93355770056775	3.94858226087127	3.97246565482353	3.9161660424954	3.94065308175112	3.91506089212575	3.91866187880768	3.93028721959545	3.94447897138657	3.91017925392901	3.893871608977	3.87383121310011	3.93219466956181	3.8889029206167	3.90808296731002	3.95351184305558
1	182385372	182385372	3.88855662219729	3.96868510283614	3.94947556292992	3.97481050671238	3.89488169777585	3.91025066962132	3.88566384259321	3.94894157866136	3.92729166748219	3.94365882531848	3.90158706788888	3.88916675859804	3.90719902753005	3.99538560018074	3.9338682734632	3.96899944038922	3.98256073094035	3.91269077195395	3.9507724269872	3.9063866328024	3.91687395172782	3.95570474347035	3.89316089989809	3.92974240385906	3.86712418801455	3.90131663985373	3.92701945780171	3.91261931169631	3.93110458482718	3.93410304525324	3.96755872449137	3.93355770056775	3.94858226087127	3.97246565482353	3.9161660424954	3.94065308175112	3.91506089212575	3.91866187880768	3.93028721959545	3.94447897138657	3.91017925392901	3.893871608977	3.87383121310011	3.93219466956181	3.8889029206167	3.90808296731002	3.95351184305558
1	182929695	182929695	3.88855662219729	3.96868510283614	3.94947556292992	3.97481050671238	3.89488169777585	3.91025066962132	3.88566384259321	3.94894157866136	3.92729166748219	3.94365882531848	3.90158706788888	3.88916675859804	3.90719902753005	3.99538560018074	3.9338682734632	3.96899944038922	3.98256073094035	3.91269077195395	3.9507724269872	3.9063866328024	3.91687395172782	3.95570474347035	3.89316089989809	3.92974240385906	3.86712418801455	3.90131663985373	3.92701945780171	3.91261931169631	3.93110458482718	3.93410304525324	3.96755872449137	3.93355770056775	3.94858226087127	3.97246565482353	3.9161660424954	3.94065308175112	3.91506089212575	3.91866187880768	3.93028721959545	3.94447897138657	3.91017925392901	3.893871608977	3.87383121310011	3.93219466956181	3.8889029206167	3.90808296731002	3.95351184305558
1	183477887	183477887	3.88855662219729	3.96868510283614	3.94947556292992	3.97481050671238	3.89488169777585	3.91025066962132	3.88566384259321	3.94894157866136	3.92729166748219	3.94365882531848	3.90158706788888	3.88916675859804	3.90719902753005	3.99538560018074	3.9338682734632	3.96899944038922	3.98256073094035	3.91269077195395	3.9507724269872	3.9063866328024	3.91687395172782	3.95570474347035	3.89316089989809	3.92974240385906	3.86712418801455	3.90131663985373	3.92701945780171	3.91261931169631	3.93110458482718	3.93410304525324	3.96755872449137	3.93355770056775	3.94858226087127	3.97246565482353	3.9161660424954	3.94065308175112	3.91506089212575	3.91866187880768	3.93028721959545	3.94447897138657	3.91017925392901	3.893871608977	3.87383121310011	3.93219466956181	3.8889029206167	3.90808296731002	3.95351184305558
1	184021090	184021090	3.88855662219729	3.96868510283614	3.94947556292992	3.97481050671238	3.89488169777585	3.91025066962132	3.88566384259321	3.94894157866136	3.92729166748219	3.94365882531848	3.90158706788888	3.88916675859804	3.90719902753005	3.99538560018074	3.9338682734632	3.96899944038922	3.98256073094035	3.91269077195395	3.9507724269872	3.9063866328024	3.91687395172782	3.95570474347035	3.89316089989809	3.92974240385906	3.86712418801455	3.90131663985373	3.92701945780171	3.91261931169631	3.93110458482718	3.93410304525324	3.96755872449137	3.93355770056775	3.94858226087127	3.97246565482353	3.9161660424954	3.94065308175112	3.91506089212575	3.91866187880768	3.93028721959545	3.94447897138657	3.91017925392901	3.893871608977	3.87383121310011	3.93219466956181	3.8889029206167	3.90808296731002	3.95351184305558
1	184563890	184563890	3.88855662219729	3.96868510283614	3.94947556292992	3.97481050671238	3.89488169777585	3.91025066962132	3.88566384259321	3.94894157866136	3.92729166748219	3.94365882531848	3.90158706788888	3.88916675859804	3.90719902753005	3.99538560018074	3.9338682734632	3.96899944038922	3.98256073094035	3.91269077195395	3.9507724269872	3.9063866328024	3.91687395172782	3.95570474347035	3.89316089989809	3.92974240385906	3.86712418801455	3.90131663985373	3.92701945780171	3.91261931169631	3.93110458482718	3.93410304525324	3.96755872449137	3.93355770056775	3.94858226087127	3.97246565482353	3.9161660424954	3.94065308175112	3.91506089212575	3.91866187880768	3.93028721959545	3.94447897138657	3.91017925392901	3.893871608977	3.87383121310011	3.93219466956181	3.8889029206167	3.90808296731002	3.95351184305558
1	185114574	185114574	3.88855662219729	3.96868510283614	3.94947556292992	3.97481050671238	3.89488169777585	3.91025066962132	3.88566384259321	3.94894157866136	3.92729166748219	3.94365882531848	3.90158706788888	3.88916675859804	3.90719902753005	3.99538560018074	3.9338682734632	3.96899944038922	3.98256073094035	3.91269077195395	3.9507724269872	3.9063866328024	3.91687395172782	3.95570474347035	3.89316089989809	3.92974240385906	3.86712418801455	3.90131663985373	3.92701945780171	3.91261931169631	3.93110458482718	3.93410304525324	3.96755872449137	3.93355770056775	3.94858226087127	3.97246565482353	3.9161660424954	3.94065308175112	3.91506089212575	3.91866187880768	3.93028721959545	3.94447897138657	3.91017925392901	3.893871608977	3.87383121310011	3.93219466956181	3.8889029206167	3.90808296731002	3.95351184305558
1	185672951	185672951	3.88855662219729	3.96868510283614	3.94947556292992	3.97481050671238	3.89488169777585	3.91025066962132	3.88566384259321	3.94894157866136	3.92729166748219	3.94365882531848	3.90158706788888	3.88916675859804	3.90719902753005	3.99538560018074	3.9338682734632	3.96899944038922	3.98256073094035	3.91269077195395	3.9507724269872	3.9063866328024	3.91687395172782	3.95570474347035	3.89316089989809	3.92974240385906	3.86712418801455	3.90131663985373	3.92701945780171	3.91261931169631	3.93110458482718	3.93410304525324	3.96755872449137	3.93355770056775	3.94858226087127	3.97246565482353	3.9161660424954	3.94065308175112	3.91506089212575	3.91866187880768	3.93028721959545	3.94447897138657	3.91017925392901	3.893871608977	3.87383121310011	3.93219466956181	3.8889029206167	3.90808296731002	3.95351184305558
1	186217266	186217266	3.88855662219729	3.96868510283614	3.94947556292992	3.97481050671238	3.89488169777585	3.91025066962132	3.88566384259321	3.94894157866136	3.92729166748219	3.94365882531848	3.90158706788888	3.88916675859804	3.90719902753005	3.99538560018074	3.9338682734632	3.96899944038922	3.98256073094035	3.91269077195395	3.9507724269872	3.9063866328024	3.91687395172782	3.95570474347035	3.89316089989809	3.92974240385906	3.86712418801455	3.90131663985373	3.92701945780171	3.91261931169631	3.93110458482718	3.93410304525324	3.96755872449137	3.93355770056775	3.94858226087127	3.97246565482353	3.9161660424954	3.94065308175112	3.91506089212575	3.91866187880768	3.93028721959545	3.94447897138657	3.91017925392901	3.893871608977	3.87383121310011	3.93219466956181	3.8889029206167	3.90808296731002	3.95351184305558
1	186771733	186771733	3.88855662219729	3.96868510283614	3.94947556292992	3.97481050671238	3.89488169777585	3.91025066962132	3.88566384259321	3.94894157866136	3.92729166748219	3.94365882531848	3.90158706788888	3.88916675859804	3.90719902753005	3.99538560018074	3.9338682734632	3.96899944038922	3.98256073094035	3.91269077195395	3.9507724269872	3.9063866328024	3.91687395172782	3.95570474347035	3.89316089989809	3.92974240385906	3.86712418801455	3.90131663985373	3.92701945780171	3.91261931169631	3.93110458482718	3.93410304525324	3.96755872449137	3.93355770056775	3.94858226087127	3.97246565482353	3.9161660424954	3.94065308175112	3.91506089212575	3.91866187880768	3.93028721959545	3.94447897138657	3.91017925392901	3.893871608977	3.87383121310011	3.93219466956181	3.8889029206167	3.90808296731002	3.95351184305558
1	187306354	187306354	3.88855662219729	3.96868510283614	3.94947556292992	3.97481050671238	3.89488169777585	3.91025066962132	3.88566384259321	3.94894157866136	3.92729166748219	3.94365882531848	3.90158706788888	3.88916675859804	3.90719902753005	3.99538560018074	3.9338682734632	3.96899944038922	3.98256073094035	3.91269077195395	3.9507724269872	3.9063866328024	3.91687395172782	3.95570474347035	3.89316089989809	3.92974240385906	3.86712418801455	3.90131663985373	3.92701945780171	3.91261931169631	3.93110458482718	3.93410304525324	3.96755872449137	3.93355770056775	3.94858226087127	3.97246565482353	3.9161660424954	3.94065308175112	3.91506089212575	3.91866187880768	3.93028721959545	3.94447897138657	3.91017925392901	3.893871608977	3.87383121310011	3.93219466956181	3.8889029206167	3.90808296731002	3.95351184305558
1	187863851	187863851	3.88855662219729	3.96868510283614	3.94947556292992	3.97481050671238	3.89488169777585	3.91025066962132	3.88566384259321	3.94894157866136	3.92729166748219	3.94365882531848	3.90158706788888	3.88916675859804	3.90719902753005	3.99538560018074	3.9338682734632	3.96899944038922	3.98256073094035	3.91269077195395	3.9507724269872	3.9063866328024	4.23294309928388	3.95570474347035	3.89316089989809	3.92974240385906	3.86712418801455	3.90131663985373	3.92701945780171	3.91261931169631	3.93110458482718	3.93410304525324	3.96755872449137	3.93355770056775	3.94858226087127	3.97246565482353	3.9161660424954	3.94065308175112	3.91506089212575	3.91866187880768	3.93028721959545	3.94447897138657	3.91017925392901	3.893871608977	3.87383121310011	3.93219466956181	3.8889029206167	3.90808296731002	3.95351184305558
1	188388592	188388592	3.88855662219729	3.96868510283614	3.94947556292992	3.97481050671238	3.89488169777585	3.91025066962132	3.88566384259321	3.94894157866136	3.92729166748219	3.94365882531848	3.90158706788888	3.88916675859804	3.90719902753005	3.99538560018074	3.9338682734632	3.96899944038922	3.98256073094035	3.91269077195395	3.9507724269872	3.9063866328024	4.23294309928388	3.95570474347035	3.89316089989809	3.92974240385906	3.86712418801455	3.90131663985373	3.92701945780171	3.91261931169631	3.93110458482718	3.93410304525324	3.96755872449137	3.93355770056775	3.94858226087127	3.97246565482353	3.9161660424954	3.94065308175112	3.91506089212575	3.91866187880768	3.93028721959545	3.94447897138657	3.91017925392901	3.893871608977	3.87383121310011	3.93219466956181	3.8889029206167	3.90808296731002	3.95351184305558
1	188924834	188924834	3.88855662219729	3.96868510283614	3.94947556292992	3.97481050671238	3.89488169777585	3.91025066962132	3.88566384259321	3.94894157866136	3.92729166748219	3.94365882531848	3.90158706788888	3.88916675859804	3.90719902753005	3.99538560018074	3.9338682734632	3.96899944038922	3.98256073094035	3.91269077195395	3.9507724269872	3.9063866328024	4.23294309928388	3.95570474347035	3.89316089989809	3.92974240385906	3.86712418801455	3.90131663985373	3.92701945780171	3.91261931169631	3.93110458482718	3.93410304525324	3.96755872449137	3.93355770056775	3.94858226087127	3.97246565482353	3.9161660424954	3.94065308175112	3.91506089212575	3.91866187880768	3.93028721959545	3.94447897138657	3.91017925392901	3.893871608977	3.87383121310011	3.93219466956181	3.8889029206167	3.90808296731002	3.95351184305558
1	189477775	189477775	3.88855662219729	3.96868510283614	3.94947556292992	3.97481050671238	3.89488169777585	3.91025066962132	3.88566384259321	3.94894157866136	3.92729166748219	3.94365882531848	3.90158706788888	3.88916675859804	3.90719902753005	3.99538560018074	3.9338682734632	3.96899944038922	3.98256073094035	3.91269077195395	3.9507724269872	3.9063866328024	4.23294309928388	3.95570474347035	3.89316089989809	3.92974240385906	3.86712418801455	3.90131663985373	3.92701945780171	3.91261931169631	3.93110458482718	3.93410304525324	3.96755872449137	3.93355770056775	3.94858226087127	3.97246565482353	3.9161660424954	3.94065308175112	3.91506089212575	3.91866187880768	3.93028721959545	3.94447897138657	3.91017925392901	3.893871608977	3.87383121310011	3.93219466956181	3.8889029206167	3.90808296731002	3.95351184305558
1	190007577	190007577	3.88855662219729	3.96868510283614	3.94947556292992	3.97481050671238	3.89488169777585	3.91025066962132	3.88566384259321	3.94894157866136	3.92729166748219	3.94365882531848	3.90158706788888	3.88916675859804	3.90719902753005	3.99538560018074	3.9338682734632	3.96899944038922	3.98256073094035	3.91269077195395	3.9507724269872	3.9063866328024	4.23294309928388	3.95570474347035	3.89316089989809	3.92974240385906	3.86712418801455	3.90131663985373	3.92701945780171	3.91261931169631	3.93110458482718	3.93410304525324	3.96755872449137	3.93355770056775	3.94858226087127	3.97246565482353	3.9161660424954	3.94065308175112	3.91506089212575	3.91866187880768	3.93028721959545	3.94447897138657	3.91017925392901	3.893871608977	3.87383121310011	3.93219466956181	3.8889029206167	3.90808296731002	3.95351184305558
1	190526136	190526136	3.88855662219729	3.96868510283614	3.94947556292992	3.97481050671238	3.89488169777585	3.91025066962132	3.88566384259321	3.94894157866136	3.92729166748219	3.94365882531848	3.90158706788888	3.88916675859804	3.90719902753005	3.99538560018074	3.9338682734632	3.96899944038922	3.98256073094035	3.91269077195395	3.9507724269872	3.9063866328024	4.23294309928388	3.95570474347035	3.89316089989809	3.92974240385906	3.86712418801455	3.90131663985373	3.92701945780171	3.91261931169631	3.93110458482718	3.93410304525324	3.96755872449137	3.93355770056775	3.94858226087127	3.97246565482353	3.9161660424954	3.94065308175112	3.91506089212575	3.91866187880768	3.93028721959545	3.94447897138657	3.91017925392901	3.893871608977	3.87383121310011	3.93219466956181	3.8889029206167	3.90808296731002	3.95351184305558
1	191063465	191063465	3.88855662219729	3.96868510283614	3.94947556292992	3.97481050671238	3.89488169777585	3.91025066962132	3.88566384259321	3.94894157866136	3.92729166748219	3.94365882531848	3.90158706788888	3.88916675859804	3.90719902753005	3.99538560018074	3.9338682734632	3.96899944038922	3.98256073094035	3.91269077195395	3.9507724269872	3.9063866328024	4.23294309928388	3.95570474347035	3.89316089989809	3.92974240385906	3.86712418801455	3.90131663985373	3.92701945780171	3.91261931169631	3.93110458482718	3.93410304525324	3.96755872449137	3.93355770056775	3.94858226087127	3.97246565482353	3.9161660424954	3.94065308175112	3.91506089212575	3.91866187880768	3.93028721959545	3.94447897138657	3.91017925392901	3.893871608977	3.87383121310011	3.93219466956181	3.8889029206167	3.90808296731002	3.95351184305558
1	191597069	191597069	3.88855662219729	3.96868510283614	3.94947556292992	3.97481050671238	3.89488169777585	3.91025066962132	3.88566384259321	3.94894157866136	3.92729166748219	3.94365882531848	3.90158706788888	3.88916675859804	3.90719902753005	3.99538560018074	3.9338682734632	3.96899944038922	3.98256073094035	3.91269077195395	3.9507724269872	3.9063866328024	4.23294309928388	3.95570474347035	3.89316089989809	3.92974240385906	3.86712418801455	3.90131663985373	3.92701945780171	3.91261931169631	3.93110458482718	3.93410304525324	3.96755872449137	3.93355770056775	3.94858226087127	3.97246565482353	3.9161660424954	3.94065308175112	3.91506089212575	3.91866187880768	3.93028721959545	3.94447897138657	3.91017925392901	3.893871608977	3.87383121310011	3.93219466956181	3.8889029206167	3.90808296731002	3.95351184305558
1	192126376	192126376	3.88855662219729	3.96868510283614	3.94947556292992	3.97481050671238	3.89488169777585	3.91025066962132	3.88566384259321	3.94894157866136	3.92729166748219	3.94365882531848	3.90158706788888	3.88916675859804	3.90719902753005	3.99538560018074	3.9338682734632	3.96899944038922	3.98256073094035	3.91269077195395	3.9507724269872	3.9063866328024	4.23294309928388	3.95570474347035	3.89316089989809	3.92974240385906	3.86712418801455	3.90131663985373	3.92701945780171	3.91261931169631	3.93110458482718	3.93410304525324	3.96755872449137	3.93355770056775	3.94858226087127	3.97246565482353	3.9161660424954	3.94065308175112	3.91506089212575	3.91866187880768	3.93028721959545	3.94447897138657	3.91017925392901	3.893871608977	3.87383121310011	3.93219466956181	3.8889029206167	3.90808296731002	3.95351184305558
1	192671400	192671400	3.88855662219729	3.96868510283614	3.94947556292992	3.97481050671238	3.89488169777585	3.91025066962132	3.88566384259321	3.94894157866136	3.92729166748219	3.94365882531848	3.90158706788888	3.88916675859804	3.90719902753005	3.99538560018074	3.9338682734632	3.96899944038922	3.98256073094035	3.91269077195395	3.9507724269872	3.9063866328024	4.23294309928388	3.95570474347035	3.89316089989809	3.92974240385906	3.86712418801455	3.90131663985373	3.92701945780171	3.91261931169631	3.93110458482718	3.93410304525324	3.96755872449137	3.93355770056775	3.94858226087127	3.97246565482353	3.9161660424954	3.94065308175112	3.91506089212575	3.91866187880768	3.93028721959545	3.94447897138657	3.91017925392901	3.893871608977	3.87383121310011	3.93219466956181	3.8889029206167	3.90808296731002	3.95351184305558
1	193209686	193209686	3.88855662219729	3.96868510283614	3.94947556292992	3.97481050671238	3.89488169777585	3.91025066962132	3.88566384259321	3.94894157866136	3.92729166748219	3.94365882531848	3.90158706788888	3.88916675859804	3.90719902753005	3.99538560018074	3.9338682734632	3.96899944038922	3.98256073094035	3.91269077195395	3.9507724269872	3.9063866328024	4.23294309928388	3.95570474347035	3.89316089989809	3.92974240385906	3.86712418801455	3.90131663985373	3.92701945780171	3.91261931169631	3.93110458482718	3.93410304525324	3.96755872449137	3.93355770056775	3.94858226087127	3.97246565482353	3.9161660424954	3.94065308175112	3.91506089212575	3.91866187880768	3.93028721959545	3.94447897138657	3.91017925392901	3.893871608977	3.87383121310011	3.93219466956181	3.8889029206167	3.90808296731002	3.95351184305558
1	193749109	193749109	3.88855662219729	3.96868510283614	3.94947556292992	3.97481050671238	3.89488169777585	3.91025066962132	3.88566384259321	3.94894157866136	3.92729166748219	3.94365882531848	3.90158706788888	3.88916675859804	3.90719902753005	3.99538560018074	3.9338682734632	3.96899944038922	3.98256073094035	3.91269077195395	3.9507724269872	3.9063866328024	4.23294309928388	3.95570474347035	3.89316089989809	3.92974240385906	3.86712418801455	3.90131663985373	3.92701945780171	3.91261931169631	3.93110458482718	3.93410304525324	3.96755872449137	3.93355770056775	3.94858226087127	3.97246565482353	3.9161660424954	3.94065308175112	3.91506089212575	3.91866187880768	3.93028721959545	3.94447897138657	3.91017925392901	3.893871608977	3.87383121310011	3.93219466956181	3.8889029206167	3.90808296731002	3.95351184305558
1	194295488	194295488	3.88855662219729	3.96868510283614	3.94947556292992	3.97481050671238	3.89488169777585	3.91025066962132	3.88566384259321	3.94894157866136	3.92729166748219	3.94365882531848	3.90158706788888	3.88916675859804	3.90719902753005	3.99538560018074	3.9338682734632	3.96899944038922	3.98256073094035	3.91269077195395	3.9507724269872	3.9063866328024	4.23294309928388	3.95570474347035	3.89316089989809	3.92974240385906	3.86712418801455	3.90131663985373	3.92701945780171	3.91261931169631	3.93110458482718	3.93410304525324	3.96755872449137	3.93355770056775	3.94858226087127	3.97246565482353	3.9161660424954	3.94065308175112	3.91506089212575	3.91866187880768	3.93028721959545	3.94447897138657	3.91017925392901	3.893871608977	3.87383121310011	3.93219466956181	3.8889029206167	3.90808296731002	3.95351184305558
1	194831608	194831608	3.88855662219729	3.96868510283614	3.94947556292992	3.97481050671238	3.89488169777585	3.91025066962132	3.88566384259321	3.94894157866136	3.92729166748219	3.94365882531848	3.90158706788888	3.88916675859804	3.90719902753005	3.99538560018074	3.9338682734632	3.96899944038922	3.98256073094035	3.91269077195395	3.9507724269872	3.9063866328024	4.23294309928388	3.95570474347035	3.89316089989809	3.92974240385906	3.86712418801455	3.90131663985373	3.92701945780171	3.91261931169631	3.93110458482718	3.93410304525324	3.96755872449137	3.93355770056775	3.94858226087127	3.97246565482353	3.9161660424954	3.94065308175112	3.91506089212575	3.91866187880768	3.93028721959545	3.94447897138657	3.91017925392901	3.893871608977	3.87383121310011	3.93219466956181	3.8889029206167	3.90808296731002	3.95351184305558
1	195363758	195363758	3.88855662219729	3.96868510283614	3.94947556292992	3.97481050671238	3.89488169777585	3.91025066962132	3.88566384259321	3.94894157866136	3.92729166748219	3.94365882531848	3.90158706788888	3.88916675859804	3.90719902753005	3.99538560018074	3.9338682734632	3.96899944038922	3.98256073094035	3.91269077195395	3.9507724269872	3.9063866328024	4.23294309928388	3.95570474347035	3.89316089989809	3.92974240385906	3.86712418801455	3.90131663985373	3.92701945780171	3.91261931169631	3.93110458482718	3.93410304525324	3.96755872449137	3.93355770056775	3.94858226087127	3.97246565482353	3.9161660424954	3.94065308175112	3.91506089212575	3.91866187880768	3.93028721959545	3.94447897138657	3.91017925392901	3.893871608977	3.87383121310011	3.93219466956181	3.8889029206167	3.90808296731002	3.95351184305558
1	195901143	195901143	3.88855662219729	3.96868510283614	3.94947556292992	3.97481050671238	3.89488169777585	3.91025066962132	3.88566384259321	3.94894157866136	3.92729166748219	3.94365882531848	3.90158706788888	3.88916675859804	3.90719902753005	3.99538560018074	3.9338682734632	3.96899944038922	3.98256073094035	3.91269077195395	3.9507724269872	3.9063866328024	4.23294309928388	3.95570474347035	3.89316089989809	3.92974240385906	3.86712418801455	3.90131663985373	3.92701945780171	3.91261931169631	3.93110458482718	3.93410304525324	3.96755872449137	3.93355770056775	3.94858226087127	3.97246565482353	3.9161660424954	3.94065308175112	3.91506089212575	3.91866187880768	3.93028721959545	3.94447897138657	3.91017925392901	3.893871608977	3.87383121310011	3.93219466956181	3.8889029206167	3.90808296731002	3.95351184305558
1	196436068	196436068	3.88855662219729	3.96868510283614	3.94947556292992	3.97481050671238	3.89488169777585	3.91025066962132	3.88566384259321	3.94894157866136	3.92729166748219	3.94365882531848	3.90158706788888	3.88916675859804	3.90719902753005	3.99538560018074	3.9338682734632	3.96899944038922	3.98256073094035	3.91269077195395	3.9507724269872	3.9063866328024	4.23294309928388	3.95570474347035	3.89316089989809	3.92974240385906	3.86712418801455	3.90131663985373	3.92701945780171	3.91261931169631	3.93110458482718	3.93410304525324	3.96755872449137	3.93355770056775	3.94858226087127	3.97246565482353	3.9161660424954	3.94065308175112	3.91506089212575	3.91866187880768	3.93028721959545	3.94447897138657	3.91017925392901	3.893871608977	3.87383121310011	3.93219466956181	3.8889029206167	3.90808296731002	3.95351184305558
1	197059186	197059186	3.88855662219729	3.96868510283614	3.94947556292992	3.97481050671238	3.89488169777585	3.91025066962132	3.88566384259321	3.94894157866136	3.92729166748219	3.94365882531848	3.90158706788888	3.88916675859804	3.90719902753005	3.99538560018074	3.9338682734632	3.96899944038922	3.98256073094035	3.91269077195395	3.9507724269872	3.9063866328024	4.23294309928388	3.95570474347035	3.89316089989809	3.92974240385906	3.86712418801455	3.90131663985373	3.92701945780171	3.91261931169631	3.93110458482718	3.93410304525324	3.96755872449137	3.93355770056775	3.94858226087127	3.97246565482353	3.9161660424954	3.94065308175112	3.91506089212575	3.91866187880768	3.93028721959545	3.94447897138657	3.91017925392901	3.893871608977	3.87383121310011	3.93219466956181	3.8889029206167	3.90808296731002	3.95351184305558
1	197589627	197589627	3.88855662219729	3.96868510283614	3.94947556292992	3.97481050671238	3.89488169777585	3.91025066962132	3.88566384259321	3.94894157866136	3.92729166748219	3.94365882531848	3.90158706788888	3.88916675859804	3.90719902753005	3.99538560018074	3.9338682734632	3.96899944038922	3.98256073094035	3.91269077195395	3.9507724269872	3.9063866328024	3.88701074444858	3.95570474347035	3.89316089989809	3.92974240385906	3.86712418801455	3.90131663985373	3.92701945780171	3.91261931169631	3.93110458482718	3.93410304525324	3.96755872449137	3.93355770056775	3.94858226087127	3.97246565482353	3.9161660424954	3.94065308175112	3.91506089212575	3.91866187880768	3.93028721959545	3.94447897138657	3.91017925392901	3.893871608977	3.87383121310011	3.93219466956181	3.8889029206167	3.90808296731002	3.95351184305558
1	198141751	198141751	3.88855662219729	3.96868510283614	3.94947556292992	3.97481050671238	3.89488169777585	3.91025066962132	3.88566384259321	3.94894157866136	3.92729166748219	3.94365882531848	3.90158706788888	3.88916675859804	3.90719902753005	3.99538560018074	3.9338682734632	3.96899944038922	3.98256073094035	3.91269077195395	3.9507724269872	3.9063866328024	3.88701074444858	3.95570474347035	3.89316089989809	3.92974240385906	3.86712418801455	3.90131663985373	3.92701945780171	3.91261931169631	3.93110458482718	3.93410304525324	3.96755872449137	3.93355770056775	3.94858226087127	3.97246565482353	3.9161660424954	3.94065308175112	3.91506089212575	3.91866187880768	3.93028721959545	3.94447897138657	3.91017925392901	3.893871608977	3.87383121310011	3.93219466956181	3.8889029206167	3.90808296731002	3.95351184305558
1	198670535	198670535	3.88855662219729	3.96868510283614	3.94947556292992	3.97481050671238	3.89488169777585	3.91025066962132	3.88566384259321	3.94894157866136	3.92729166748219	3.94365882531848	3.90158706788888	3.88916675859804	3.90719902753005	3.99538560018074	3.9338682734632	3.96899944038922	3.98256073094035	3.91269077195395	3.9507724269872	3.9063866328024	3.88701074444858	3.95570474347035	3.89316089989809	3.92974240385906	3.86712418801455	3.90131663985373	3.92701945780171	3.91261931169631	3.93110458482718	3.93410304525324	3.96755872449137	3.93355770056775	3.94858226087127	3.97246565482353	3.9161660424954	3.94065308175112	3.91506089212575	3.91866187880768	3.93028721959545	3.94447897138657	3.91017925392901	3.893871608977	3.87383121310011	3.93219466956181	3.8889029206167	3.90808296731002	3.95351184305558
1	199194224	199194224	3.88855662219729	3.96868510283614	3.94947556292992	3.97481050671238	3.89488169777585	3.91025066962132	3.88566384259321	3.94894157866136	3.92729166748219	3.94365882531848	3.90158706788888	3.88916675859804	3.90719902753005	3.99538560018074	3.9338682734632	3.96899944038922	3.98256073094035	3.91269077195395	3.9507724269872	3.9063866328024	3.88701074444858	3.95570474347035	3.89316089989809	3.92974240385906	3.86712418801455	3.90131663985373	3.92701945780171	3.91261931169631	3.93110458482718	3.93410304525324	3.96755872449137	3.93355770056775	3.94858226087127	3.97246565482353	3.9161660424954	3.94065308175112	3.91506089212575	3.91866187880768	3.93028721959545	3.94447897138657	3.91017925392901	3.893871608977	3.87383121310011	3.93219466956181	3.8889029206167	3.90808296731002	3.95351184305558
1	199737268	199737268	3.88855662219729	3.96868510283614	3.94947556292992	3.97481050671238	3.89488169777585	3.91025066962132	3.88566384259321	3.94894157866136	3.92729166748219	3.94365882531848	3.90158706788888	3.88916675859804	3.90719902753005	3.99538560018074	3.9338682734632	3.96899944038922	3.98256073094035	3.91269077195395	3.9507724269872	3.9063866328024	3.88701074444858	3.95570474347035	3.89316089989809	3.92974240385906	3.86712418801455	3.90131663985373	3.92701945780171	3.91261931169631	3.93110458482718	3.93410304525324	3.96755872449137	3.93355770056775	3.94858226087127	3.97246565482353	3.9161660424954	3.94065308175112	3.91506089212575	3.91866187880768	3.93028721959545	3.94447897138657	3.91017925392901	3.893871608977	3.87383121310011	3.93219466956181	3.8889029206167	3.90808296731002	3.95351184305558
1	200303053	200303053	3.88855662219729	3.96868510283614	3.94947556292992	3.97481050671238	3.89488169777585	3.91025066962132	3.88566384259321	3.94894157866136	3.92729166748219	3.94365882531848	3.90158706788888	3.88916675859804	3.90719902753005	3.99538560018074	3.9338682734632	3.96899944038922	3.98256073094035	3.91269077195395	3.9507724269872	3.9063866328024	3.88701074444858	3.95570474347035	3.89316089989809	3.92974240385906	3.86712418801455	3.90131663985373	3.92701945780171	3.91261931169631	3.93110458482718	3.93410304525324	3.96755872449137	3.93355770056775	3.94858226087127	3.97246565482353	3.9161660424954	3.94065308175112	3.91506089212575	3.91866187880768	3.93028721959545	3.94447897138657	3.91017925392901	3.893871608977	3.87383121310011	3.93219466956181	3.8889029206167	3.90808296731002	3.95351184305558
1	200867375	200867375	3.88855662219729	3.96868510283614	3.94947556292992	3.97481050671238	3.89488169777585	3.91025066962132	3.88566384259321	3.94894157866136	3.92729166748219	3.94365882531848	3.90158706788888	3.88916675859804	3.90719902753005	3.99538560018074	3.9338682734632	3.96899944038922	3.98256073094035	3.91269077195395	3.9507724269872	3.9063866328024	3.88701074444858	3.95570474347035	3.89316089989809	3.92974240385906	3.86712418801455	3.90131663985373	3.92701945780171	3.91261931169631	3.93110458482718	3.93410304525324	3.96755872449137	3.93355770056775	3.94858226087127	3.97246565482353	3.9161660424954	3.94065308175112	3.91506089212575	3.91866187880768	3.93028721959545	3.94447897138657	3.91017925392901	3.893871608977	3.87383121310011	3.93219466956181	3.8889029206167	3.90808296731002	3.95351184305558
1	201400507	201400507	3.88855662219729	3.96868510283614	3.94947556292992	3.97481050671238	3.89488169777585	3.91025066962132	3.88566384259321	3.94894157866136	3.92729166748219	3.94365882531848	3.90158706788888	3.88916675859804	3.90719902753005	3.99538560018074	3.9338682734632	3.96899944038922	3.98256073094035	3.91269077195395	3.9507724269872	3.9063866328024	3.88701074444858	3.95570474347035	3.89316089989809	3.92974240385906	3.86712418801455	3.90131663985373	3.92701945780171	3.91261931169631	3.93110458482718	3.93410304525324	3.96755872449137	3.93355770056775	3.94858226087127	3.97246565482353	3.9161660424954	3.94065308175112	3.91506089212575	3.91866187880768	3.93028721959545	3.94447897138657	3.91017925392901	3.893871608977	3.87383121310011	3.93219466956181	3.8889029206167	3.90808296731002	3.95351184305558
1	201949533	201949533	3.88855662219729	3.96868510283614	3.94947556292992	3.97481050671238	3.89488169777585	3.91025066962132	3.88566384259321	3.94894157866136	3.92729166748219	3.94365882531848	3.90158706788888	3.88916675859804	3.90719902753005	3.99538560018074	3.9338682734632	3.96899944038922	3.98256073094035	3.91269077195395	3.9507724269872	3.9063866328024	3.88701074444858	3.95570474347035	3.89316089989809	3.92974240385906	3.86712418801455	3.90131663985373	3.92701945780171	3.91261931169631	3.93110458482718	3.93410304525324	3.96755872449137	3.93355770056775	3.94858226087127	3.97246565482353	3.9161660424954	3.94065308175112	3.91506089212575	3.91866187880768	3.93028721959545	3.94447897138657	3.91017925392901	3.893871608977	3.87383121310011	3.93219466956181	3.8889029206167	3.90808296731002	3.95351184305558
1	202584523	202584523	3.88855662219729	3.96868510283614	3.94947556292992	3.97481050671238	3.89488169777585	3.91025066962132	3.88566384259321	3.94894157866136	3.92729166748219	3.94365882531848	3.90158706788888	3.88916675859804	3.90719902753005	3.99538560018074	3.9338682734632	3.96899944038922	3.98256073094035	3.91269077195395	3.9507724269872	3.9063866328024	3.88701074444858	3.95570474347035	3.89316089989809	3.92974240385906	3.86712418801455	3.90131663985373	3.92701945780171	3.91261931169631	3.93110458482718	3.93410304525324	3.96755872449137	3.93355770056775	3.94858226087127	3.97246565482353	3.9161660424954	3.94065308175112	3.91506089212575	3.91866187880768	3.93028721959545	3.94447897138657	3.91017925392901	3.893871608977	3.87383121310011	3.93219466956181	3.8889029206167	3.90808296731002	3.95351184305558
1	203140598	203140598	3.88855662219729	3.96868510283614	3.94947556292992	3.97481050671238	3.89488169777585	3.91025066962132	3.88566384259321	3.94894157866136	3.92729166748219	3.94365882531848	3.90158706788888	3.88916675859804	3.90719902753005	3.99538560018074	3.9338682734632	3.96899944038922	3.98256073094035	3.91269077195395	3.9507724269872	3.9063866328024	3.88701074444858	3.95570474347035	3.89316089989809	3.92974240385906	3.86712418801455	3.90131663985373	3.92701945780171	3.91261931169631	3.93110458482718	3.93410304525324	3.96755872449137	3.93355770056775	3.94858226087127	3.97246565482353	3.9161660424954	3.94065308175112	3.91506089212575	3.91866187880768	3.93028721959545	3.94447897138657	3.91017925392901	3.893871608977	3.87383121310011	3.93219466956181	3.8889029206167	3.90808296731002	3.95351184305558
1	203696988	203696988	3.88855662219729	3.96868510283614	3.94947556292992	3.97481050671238	3.89488169777585	3.91025066962132	3.88566384259321	3.94894157866136	3.92729166748219	3.94365882531848	3.90158706788888	3.88916675859804	3.90719902753005	3.99538560018074	3.9338682734632	3.96899944038922	3.98256073094035	3.91269077195395	3.9507724269872	3.9063866328024	3.88701074444858	3.95570474347035	3.89316089989809	3.92974240385906	3.86712418801455	3.90131663985373	3.92701945780171	3.91261931169631	3.93110458482718	3.93410304525324	3.96755872449137	3.93355770056775	3.94858226087127	3.97246565482353	3.9161660424954	3.94065308175112	3.91506089212575	3.91866187880768	3.93028721959545	3.94447897138657	3.91017925392901	3.893871608977	3.87383121310011	3.93219466956181	3.8889029206167	3.90808296731002	3.95351184305558
1	204271279	204271279	3.88855662219729	3.96868510283614	3.94947556292992	3.97481050671238	3.89488169777585	3.91025066962132	3.88566384259321	3.94894157866136	3.92729166748219	3.94365882531848	3.90158706788888	3.88916675859804	3.90719902753005	3.99538560018074	3.9338682734632	3.96899944038922	3.98256073094035	3.91269077195395	3.9507724269872	3.9063866328024	3.88701074444858	3.95570474347035	3.89316089989809	3.92974240385906	3.86712418801455	3.90131663985373	3.92701945780171	3.91261931169631	3.93110458482718	3.93410304525324	3.96755872449137	3.93355770056775	3.94858226087127	3.97246565482353	3.9161660424954	3.94065308175112	3.91506089212575	3.91866187880768	3.93028721959545	3.94447897138657	3.91017925392901	3.893871608977	3.87383121310011	3.93219466956181	3.8889029206167	3.90808296731002	3.95351184305558
1	204806017	204806017	3.88855662219729	3.96868510283614	3.94947556292992	3.97481050671238	3.89488169777585	3.91025066962132	3.88566384259321	3.94894157866136	3.92729166748219	3.94365882531848	3.90158706788888	3.88916675859804	3.90719902753005	3.99538560018074	3.9338682734632	3.96899944038922	3.98256073094035	3.91269077195395	3.9507724269872	3.9063866328024	3.88701074444858	3.95570474347035	3.89316089989809	3.92974240385906	3.86712418801455	3.90131663985373	3.92701945780171	3.91261931169631	3.93110458482718	3.93410304525324	3.96755872449137	3.93355770056775	3.94858226087127	3.97246565482353	3.9161660424954	3.94065308175112	3.91506089212575	3.91866187880768	3.93028721959545	3.94447897138657	3.91017925392901	3.893871608977	3.87383121310011	3.93219466956181	3.8889029206167	3.90808296731002	3.95351184305558
1	205348127	205348127	3.88855662219729	3.96868510283614	3.94947556292992	3.97481050671238	3.89488169777585	3.91025066962132	3.88566384259321	3.94894157866136	3.92729166748219	3.94365882531848	3.90158706788888	3.88916675859804	3.90719902753005	3.99538560018074	3.9338682734632	3.96899944038922	3.98256073094035	3.91269077195395	3.9507724269872	3.9063866328024	3.88701074444858	3.95570474347035	3.89316089989809	3.92974240385906	3.86712418801455	3.90131663985373	3.92701945780171	3.91261931169631	3.93110458482718	3.93410304525324	3.96755872449137	3.93355770056775	3.94858226087127	3.97246565482353	3.9161660424954	3.94065308175112	3.91506089212575	3.91866187880768	3.93028721959545	3.94447897138657	3.91017925392901	3.893871608977	3.87383121310011	3.93219466956181	3.8889029206167	3.90808296731002	3.95351184305558
1	205915792	205915792	3.88855662219729	3.96868510283614	3.94947556292992	3.97481050671238	3.89488169777585	3.91025066962132	3.88566384259321	3.94894157866136	3.92729166748219	3.94365882531848	3.90158706788888	3.88916675859804	3.90719902753005	3.99538560018074	3.9338682734632	3.96899944038922	3.98256073094035	3.91269077195395	3.9507724269872	3.9063866328024	3.88701074444858	3.95570474347035	3.89316089989809	3.92974240385906	3.86712418801455	3.90131663985373	3.92701945780171	3.91261931169631	3.93110458482718	3.93410304525324	3.96755872449137	3.93355770056775	3.94858226087127	3.97246565482353	3.9161660424954	3.94065308175112	3.91506089212575	3.91866187880768	3.93028721959545	3.94447897138657	3.91017925392901	3.893871608977	3.87383121310011	3.93219466956181	3.8889029206167	3.90808296731002	3.95351184305558
1	206941459	206941459	3.88855662219729	3.96868510283614	3.94947556292992	3.97481050671238	3.89488169777585	3.91025066962132	3.88566384259321	3.94894157866136	3.92729166748219	3.94365882531848	3.90158706788888	3.88916675859804	3.90719902753005	3.99538560018074	3.9338682734632	3.96899944038922	3.98256073094035	3.91269077195395	3.9507724269872	3.9063866328024	3.88701074444858	3.95570474347035	3.89316089989809	3.92974240385906	3.86712418801455	3.90131663985373	3.92701945780171	3.91261931169631	3.93110458482718	3.93410304525324	3.96755872449137	3.93355770056775	3.94858226087127	3.97246565482353	3.9161660424954	3.94065308175112	3.91506089212575	3.91866187880768	3.93028721959545	3.94447897138657	3.91017925392901	3.893871608977	3.87383121310011	3.93219466956181	3.8889029206167	3.90808296731002	3.95351184305558
1	207480087	207480087	3.88855662219729	3.96868510283614	3.94947556292992	3.97481050671238	3.89488169777585	3.91025066962132	3.88566384259321	3.94894157866136	3.92729166748219	3.94365882531848	3.90158706788888	3.88916675859804	3.90719902753005	3.99538560018074	3.9338682734632	3.96899944038922	3.98256073094035	3.91269077195395	3.9507724269872	3.9063866328024	3.88701074444858	3.95570474347035	3.89316089989809	3.92974240385906	3.86712418801455	3.90131663985373	3.92701945780171	3.91261931169631	3.93110458482718	3.93410304525324	3.96755872449137	3.93355770056775	3.94858226087127	3.97246565482353	3.9161660424954	3.94065308175112	3.91506089212575	3.91866187880768	3.93028721959545	3.94447897138657	3.91017925392901	3.893871608977	3.87383121310011	3.93219466956181	3.8889029206167	3.90808296731002	3.95351184305558
1	208090090	208090090	3.88855662219729	3.96868510283614	3.94947556292992	3.97481050671238	3.89488169777585	3.91025066962132	3.88566384259321	3.94894157866136	3.92729166748219	3.94365882531848	3.90158706788888	3.88916675859804	3.90719902753005	3.99538560018074	3.9338682734632	3.96899944038922	3.98256073094035	3.91269077195395	3.9507724269872	3.9063866328024	3.88701074444858	3.95570474347035	3.89316089989809	3.92974240385906	3.86712418801455	3.90131663985373	3.92701945780171	3.91261931169631	3.93110458482718	3.93410304525324	3.96755872449137	3.93355770056775	3.94858226087127	3.97246565482353	3.9161660424954	3.94065308175112	3.91506089212575	3.91866187880768	3.93028721959545	3.94447897138657	3.91017925392901	3.893871608977	3.87383121310011	3.93219466956181	3.8889029206167	3.90808296731002	3.95351184305558
1	208603812	208603812	3.88855662219729	3.96868510283614	3.94947556292992	3.97481050671238	3.89488169777585	3.91025066962132	3.88566384259321	3.94894157866136	3.92729166748219	3.94365882531848	3.90158706788888	3.88916675859804	3.90719902753005	3.99538560018074	3.9338682734632	3.96899944038922	3.98256073094035	3.91269077195395	3.9507724269872	3.9063866328024	3.88701074444858	3.95570474347035	3.89316089989809	3.92974240385906	3.86712418801455	3.90131663985373	3.92701945780171	3.91261931169631	3.93110458482718	3.93410304525324	3.96755872449137	3.93355770056775	3.94858226087127	3.97246565482353	3.9161660424954	3.94065308175112	3.91506089212575	3.91866187880768	3.93028721959545	3.94447897138657	3.91017925392901	3.893871608977	3.87383121310011	3.93219466956181	3.8889029206167	3.90808296731002	3.95351184305558
1	209136854	209136854	3.88855662219729	3.96868510283614	3.94947556292992	3.97481050671238	3.89488169777585	3.91025066962132	3.88566384259321	3.94894157866136	3.92729166748219	3.94365882531848	3.90158706788888	3.88916675859804	3.90719902753005	3.99538560018074	3.9338682734632	3.96899944038922	3.98256073094035	3.91269077195395	3.9507724269872	3.9063866328024	3.88701074444858	3.95570474347035	3.89316089989809	3.92974240385906	3.86712418801455	3.90131663985373	3.92701945780171	3.91261931169631	3.93110458482718	3.93410304525324	3.96755872449137	3.93355770056775	3.94858226087127	3.97246565482353	3.9161660424954	3.94065308175112	3.91506089212575	3.91866187880768	3.93028721959545	3.94447897138657	3.91017925392901	3.893871608977	3.87383121310011	3.93219466956181	3.8889029206167	3.90808296731002	3.95351184305558
1	209675409	209675409	3.88855662219729	3.96868510283614	3.94947556292992	3.97481050671238	3.89488169777585	3.91025066962132	3.88566384259321	3.94894157866136	3.92729166748219	3.94365882531848	3.90158706788888	3.88916675859804	3.90719902753005	3.99538560018074	3.9338682734632	3.96899944038922	3.98256073094035	3.91269077195395	3.9507724269872	3.9063866328024	3.88701074444858	3.95570474347035	3.89316089989809	3.92974240385906	3.86712418801455	3.90131663985373	3.92701945780171	3.91261931169631	3.93110458482718	3.93410304525324	3.96755872449137	3.93355770056775	3.94858226087127	3.97246565482353	3.9161660424954	3.94065308175112	3.91506089212575	3.91866187880768	3.93028721959545	3.94447897138657	3.91017925392901	3.893871608977	3.87383121310011	3.93219466956181	3.8889029206167	3.90808296731002	3.95351184305558
1	210209516	210209516	3.88855662219729	3.96868510283614	3.94947556292992	3.97481050671238	3.89488169777585	3.91025066962132	3.88566384259321	3.94894157866136	3.92729166748219	3.94365882531848	3.90158706788888	3.88916675859804	3.90719902753005	3.99538560018074	3.9338682734632	3.96899944038922	3.98256073094035	3.91269077195395	3.9507724269872	3.9063866328024	3.88701074444858	3.95570474347035	3.89316089989809	3.92974240385906	3.86712418801455	3.90131663985373	3.92701945780171	3.91261931169631	3.93110458482718	3.93410304525324	3.96755872449137	3.93355770056775	3.94858226087127	3.97246565482353	3.9161660424954	3.94065308175112	3.91506089212575	3.91866187880768	3.93028721959545	3.94447897138657	3.91017925392901	3.893871608977	3.87383121310011	3.93219466956181	3.8889029206167	3.90808296731002	3.95351184305558
1	210753871	210753871	3.88855662219729	3.96868510283614	3.94947556292992	3.97481050671238	3.89488169777585	3.91025066962132	3.88566384259321	3.94894157866136	3.92729166748219	3.94365882531848	3.90158706788888	3.88916675859804	3.90719902753005	3.99538560018074	3.9338682734632	3.96899944038922	3.98256073094035	3.91269077195395	3.9507724269872	3.9063866328024	3.88701074444858	3.95570474347035	3.89316089989809	3.92974240385906	3.86712418801455	3.90131663985373	3.92701945780171	3.91261931169631	3.93110458482718	3.93410304525324	3.96755872449137	3.93355770056775	3.94858226087127	3.97246565482353	3.9161660424954	3.94065308175112	3.91506089212575	3.91866187880768	3.93028721959545	3.94447897138657	3.91017925392901	3.893871608977	3.87383121310011	3.93219466956181	3.8889029206167	3.90808296731002	3.95351184305558
1	211323557	211323557	3.88855662219729	3.96868510283614	3.94947556292992	3.97481050671238	3.89488169777585	3.91025066962132	3.88566384259321	3.94894157866136	3.92729166748219	3.94365882531848	3.90158706788888	3.88916675859804	3.90719902753005	3.99538560018074	3.9338682734632	3.96899944038922	3.98256073094035	3.91269077195395	3.9507724269872	3.9063866328024	3.88701074444858	3.95570474347035	3.89316089989809	3.92974240385906	3.86712418801455	3.90131663985373	3.92701945780171	3.91261931169631	3.93110458482718	3.93410304525324	3.96755872449137	3.93355770056775	3.94858226087127	3.97246565482353	3.9161660424954	3.94065308175112	3.91506089212575	3.91866187880768	3.93028721959545	3.94447897138657	3.91017925392901	3.893871608977	3.87383121310011	3.93219466956181	3.8889029206167	3.90808296731002	3.95351184305558
1	211903097	211903097	3.88855662219729	3.96868510283614	3.94947556292992	3.97481050671238	3.89488169777585	3.91025066962132	3.88566384259321	3.94894157866136	3.92729166748219	3.94365882531848	3.90158706788888	3.88916675859804	3.90719902753005	3.99538560018074	3.9338682734632	3.96899944038922	3.98256073094035	3.91269077195395	3.9507724269872	3.9063866328024	3.88701074444858	3.95570474347035	3.89316089989809	3.92974240385906	3.86712418801455	3.90131663985373	3.92701945780171	3.91261931169631	3.93110458482718	3.93410304525324	3.96755872449137	3.93355770056775	3.94858226087127	3.97246565482353	3.9161660424954	3.94065308175112	3.91506089212575	3.91866187880768	3.93028721959545	3.94447897138657	3.91017925392901	3.893871608977	3.87383121310011	3.93219466956181	3.8889029206167	3.90808296731002	3.95351184305558
1	212462719	212462719	3.88855662219729	3.96868510283614	3.94947556292992	3.97481050671238	3.89488169777585	3.91025066962132	3.88566384259321	3.94894157866136	3.92729166748219	3.94365882531848	3.90158706788888	3.88916675859804	3.90719902753005	3.99538560018074	3.9338682734632	3.96899944038922	3.98256073094035	3.91269077195395	3.9507724269872	3.9063866328024	3.88701074444858	3.95570474347035	3.89316089989809	3.92974240385906	3.86712418801455	3.90131663985373	3.92701945780171	3.91261931169631	3.93110458482718	3.93410304525324	3.96755872449137	3.93355770056775	3.94858226087127	3.97246565482353	3.9161660424954	3.94065308175112	3.91506089212575	3.91866187880768	3.93028721959545	3.94447897138657	3.91017925392901	3.893871608977	3.87383121310011	3.93219466956181	3.8889029206167	3.90808296731002	3.95351184305558
1	213030587	213030587	3.88855662219729	3.96868510283614	3.94947556292992	3.97481050671238	3.89488169777585	3.91025066962132	3.88566384259321	3.94894157866136	3.92729166748219	3.94365882531848	3.90158706788888	3.88916675859804	3.90719902753005	3.99538560018074	3.9338682734632	3.96899944038922	3.98256073094035	3.91269077195395	3.9507724269872	3.9063866328024	3.88701074444858	3.95570474347035	3.89316089989809	3.92974240385906	3.86712418801455	3.90131663985373	3.92701945780171	3.91261931169631	3.93110458482718	3.93410304525324	3.96755872449137	3.93355770056775	3.94858226087127	3.97246565482353	3.9161660424954	3.94065308175112	3.91506089212575	3.91866187880768	3.93028721959545	3.94447897138657	3.91017925392901	3.893871608977	3.87383121310011	3.93219466956181	3.8889029206167	3.90808296731002	3.95351184305558
1	213593663	213593663	3.88855662219729	3.96868510283614	3.94947556292992	3.97481050671238	3.89488169777585	3.91025066962132	3.88566384259321	3.94894157866136	3.92729166748219	3.94365882531848	3.90158706788888	3.88916675859804	3.90719902753005	3.99538560018074	3.9338682734632	3.96899944038922	3.98256073094035	3.91269077195395	3.9507724269872	3.9063866328024	3.88701074444858	3.95570474347035	3.89316089989809	3.92974240385906	3.86712418801455	3.90131663985373	3.92701945780171	3.91261931169631	3.93110458482718	3.93410304525324	3.96755872449137	3.93355770056775	3.94858226087127	3.97246565482353	3.9161660424954	3.94065308175112	3.91506089212575	3.91866187880768	3.93028721959545	3.94447897138657	3.91017925392901	3.893871608977	3.87383121310011	3.93219466956181	3.8889029206167	3.90808296731002	3.95351184305558
1	214127585	214127585	3.88855662219729	3.96868510283614	3.94947556292992	3.97481050671238	3.89488169777585	3.91025066962132	3.88566384259321	3.94894157866136	3.92729166748219	3.94365882531848	3.90158706788888	3.88916675859804	3.90719902753005	3.99538560018074	3.9338682734632	3.96899944038922	3.98256073094035	3.91269077195395	3.9507724269872	3.9063866328024	3.88701074444858	3.95570474347035	3.89316089989809	3.92974240385906	3.86712418801455	3.90131663985373	3.92701945780171	3.91261931169631	3.93110458482718	3.93410304525324	3.96755872449137	3.93355770056775	3.94858226087127	3.97246565482353	3.9161660424954	3.94065308175112	3.91506089212575	3.91866187880768	3.93028721959545	3.94447897138657	3.91017925392901	3.893871608977	3.87383121310011	3.93219466956181	3.8889029206167	3.90808296731002	3.95351184305558
1	214652073	214652073	3.88855662219729	3.96868510283614	3.94947556292992	3.97481050671238	3.89488169777585	3.91025066962132	3.88566384259321	3.94894157866136	3.92729166748219	3.94365882531848	3.90158706788888	3.88916675859804	3.90719902753005	3.99538560018074	3.9338682734632	3.96899944038922	3.98256073094035	3.91269077195395	3.9507724269872	3.9063866328024	3.88701074444858	3.95570474347035	3.89316089989809	3.92974240385906	3.86712418801455	3.90131663985373	3.92701945780171	3.91261931169631	3.93110458482718	3.93410304525324	3.96755872449137	3.93355770056775	3.94858226087127	3.97246565482353	3.9161660424954	3.94065308175112	3.91506089212575	3.91866187880768	3.93028721959545	3.94447897138657	3.91017925392901	3.893871608977	3.87383121310011	3.93219466956181	3.8889029206167	3.90808296731002	3.95351184305558
1	215199454	215199454	3.88855662219729	3.96868510283614	3.94947556292992	3.97481050671238	3.89488169777585	3.91025066962132	3.88566384259321	3.94894157866136	3.92729166748219	3.94365882531848	3.90158706788888	3.88916675859804	3.90719902753005	3.99538560018074	3.9338682734632	3.96899944038922	3.98256073094035	3.91269077195395	3.9507724269872	3.9063866328024	3.88701074444858	3.95570474347035	3.89316089989809	3.92974240385906	3.86712418801455	3.90131663985373	3.92701945780171	3.91261931169631	3.93110458482718	3.93410304525324	3.96755872449137	3.93355770056775	3.94858226087127	3.97246565482353	3.9161660424954	3.94065308175112	3.91506089212575	3.91866187880768	3.93028721959545	3.94447897138657	3.91017925392901	3.893871608977	3.87383121310011	3.93219466956181	3.8889029206167	3.90808296731002	3.95351184305558
1	215740043	215740043	3.88855662219729	3.96868510283614	3.94947556292992	3.97481050671238	3.89488169777585	3.91025066962132	3.88566384259321	3.94894157866136	3.92729166748219	3.94365882531848	3.90158706788888	3.88916675859804	3.90719902753005	3.99538560018074	3.9338682734632	3.96899944038922	3.98256073094035	3.91269077195395	3.9507724269872	3.9063866328024	3.88701074444858	3.95570474347035	3.89316089989809	3.92974240385906	3.86712418801455	3.90131663985373	3.92701945780171	3.91261931169631	3.93110458482718	3.93410304525324	3.96755872449137	3.93355770056775	3.94858226087127	3.97246565482353	3.9161660424954	3.94065308175112	3.91506089212575	3.91866187880768	3.93028721959545	3.94447897138657	3.91017925392901	3.893871608977	3.87383121310011	3.93219466956181	3.8889029206167	3.90808296731002	3.95351184305558
1	216273765	216273765	3.88855662219729	3.96868510283614	3.94947556292992	3.97481050671238	3.89488169777585	3.91025066962132	3.88566384259321	3.94894157866136	3.92729166748219	3.94365882531848	3.90158706788888	3.88916675859804	3.90719902753005	3.99538560018074	3.9338682734632	3.96899944038922	3.98256073094035	3.91269077195395	3.9507724269872	3.9063866328024	3.88701074444858	3.95570474347035	3.89316089989809	3.92974240385906	3.86712418801455	3.90131663985373	3.92701945780171	3.91261931169631	3.93110458482718	3.93410304525324	3.96755872449137	3.93355770056775	3.94858226087127	3.97246565482353	3.9161660424954	3.94065308175112	3.91506089212575	3.91866187880768	3.93028721959545	3.94447897138657	3.91017925392901	3.893871608977	3.87383121310011	3.93219466956181	3.8889029206167	3.90808296731002	3.95351184305558
1	216801060	216801060	3.88855662219729	3.96868510283614	3.94947556292992	3.97481050671238	3.89488169777585	3.91025066962132	3.88566384259321	3.94894157866136	3.92729166748219	3.94365882531848	3.90158706788888	3.88916675859804	3.90719902753005	3.99538560018074	3.9338682734632	3.96899944038922	3.98256073094035	3.91269077195395	3.9507724269872	3.9063866328024	3.88701074444858	3.95570474347035	3.89316089989809	3.92974240385906	3.86712418801455	3.90131663985373	3.92701945780171	3.91261931169631	3.93110458482718	3.93410304525324	3.96755872449137	3.93355770056775	3.94858226087127	3.97246565482353	3.9161660424954	3.94065308175112	3.91506089212575	3.91866187880768	3.93028721959545	3.94447897138657	3.91017925392901	3.893871608977	3.87383121310011	3.93219466956181	3.8889029206167	3.90808296731002	3.95351184305558
1	217315246	217315246	3.88855662219729	3.96868510283614	3.94947556292992	3.97481050671238	3.89488169777585	3.91025066962132	3.88566384259321	3.94894157866136	3.92729166748219	3.94365882531848	3.90158706788888	3.88916675859804	3.90719902753005	3.99538560018074	3.9338682734632	3.96899944038922	3.98256073094035	3.91269077195395	3.9507724269872	3.9063866328024	3.88701074444858	3.95570474347035	3.89316089989809	3.92974240385906	3.86712418801455	3.90131663985373	3.92701945780171	3.91261931169631	3.93110458482718	3.93410304525324	3.96755872449137	3.93355770056775	3.94858226087127	3.97246565482353	3.9161660424954	3.94065308175112	3.91506089212575	3.91866187880768	3.93028721959545	3.94447897138657	3.91017925392901	3.893871608977	3.87383121310011	3.93219466956181	3.8889029206167	3.90808296731002	3.95351184305558
1	217851577	217851577	3.88855662219729	3.96868510283614	3.94947556292992	3.97481050671238	3.89488169777585	3.91025066962132	3.88566384259321	3.94894157866136	3.92729166748219	3.94365882531848	3.90158706788888	3.88916675859804	3.90719902753005	3.99538560018074	3.9338682734632	3.96899944038922	3.98256073094035	3.91269077195395	3.9507724269872	3.9063866328024	3.88701074444858	3.95570474347035	3.89316089989809	3.92974240385906	3.86712418801455	3.90131663985373	3.92701945780171	3.91261931169631	3.93110458482718	3.93410304525324	3.96755872449137	3.93355770056775	3.94858226087127	3.97246565482353	3.9161660424954	3.94065308175112	3.91506089212575	3.91866187880768	3.93028721959545	3.94447897138657	3.91017925392901	3.893871608977	3.87383121310011	3.93219466956181	3.8889029206167	3.90808296731002	3.95351184305558
1	218390083	218390083	3.88855662219729	3.96868510283614	3.94947556292992	3.97481050671238	3.89488169777585	3.91025066962132	3.88566384259321	3.94894157866136	3.92729166748219	3.94365882531848	3.90158706788888	3.88916675859804	3.90719902753005	3.99538560018074	3.9338682734632	3.96899944038922	3.98256073094035	3.91269077195395	3.9507724269872	3.9063866328024	3.88701074444858	3.95570474347035	3.89316089989809	3.92974240385906	3.86712418801455	3.90131663985373	3.92701945780171	3.91261931169631	3.93110458482718	3.93410304525324	3.96755872449137	3.93355770056775	3.94858226087127	3.97246565482353	3.9161660424954	3.94065308175112	3.91506089212575	3.91866187880768	3.93028721959545	3.94447897138657	3.91017925392901	3.893871608977	3.87383121310011	3.93219466956181	3.8889029206167	3.90808296731002	3.95351184305558
1	218933669	218933669	3.88855662219729	3.96868510283614	3.94947556292992	3.97481050671238	3.89488169777585	3.91025066962132	3.88566384259321	3.94894157866136	3.92729166748219	3.94365882531848	3.90158706788888	3.88916675859804	3.90719902753005	3.99538560018074	3.9338682734632	3.96899944038922	3.98256073094035	3.91269077195395	3.9507724269872	3.9063866328024	3.88701074444858	3.95570474347035	3.89316089989809	3.92974240385906	3.86712418801455	3.90131663985373	3.92701945780171	3.91261931169631	3.93110458482718	3.93410304525324	3.96755872449137	3.93355770056775	3.94858226087127	3.97246565482353	3.9161660424954	3.94065308175112	3.91506089212575	3.91866187880768	3.93028721959545	3.94447897138657	3.91017925392901	3.893871608977	3.87383121310011	3.93219466956181	3.8889029206167	3.90808296731002	3.95351184305558
1	219457932	219457932	3.88855662219729	3.96868510283614	3.94947556292992	3.97481050671238	3.89488169777585	3.91025066962132	3.88566384259321	3.94894157866136	3.92729166748219	3.94365882531848	3.90158706788888	3.88916675859804	3.90719902753005	3.99538560018074	3.9338682734632	3.96899944038922	3.98256073094035	3.91269077195395	3.9507724269872	3.9063866328024	3.88701074444858	3.95570474347035	3.89316089989809	3.92974240385906	3.86712418801455	3.90131663985373	3.92701945780171	3.91261931169631	3.93110458482718	3.93410304525324	3.96755872449137	3.93355770056775	3.94858226087127	3.97246565482353	3.9161660424954	3.94065308175112	3.91506089212575	3.91866187880768	3.93028721959545	3.94447897138657	3.91017925392901	3.893871608977	3.87383121310011	3.93219466956181	3.8889029206167	3.90808296731002	3.95351184305558
1	220007585	220007585	3.88855662219729	3.96868510283614	3.94947556292992	3.97481050671238	3.89488169777585	3.91025066962132	3.88566384259321	3.94894157866136	3.92729166748219	3.94365882531848	3.90158706788888	3.88916675859804	3.90719902753005	3.99538560018074	3.9338682734632	3.96899944038922	3.98256073094035	3.91269077195395	3.9507724269872	3.9063866328024	3.88701074444858	3.95570474347035	3.89316089989809	3.92974240385906	3.86712418801455	3.90131663985373	3.92701945780171	3.91261931169631	3.93110458482718	3.93410304525324	3.96755872449137	3.93355770056775	3.94858226087127	3.97246565482353	3.9161660424954	3.94065308175112	3.91506089212575	3.91866187880768	3.93028721959545	3.94447897138657	3.91017925392901	3.893871608977	3.87383121310011	3.93219466956181	3.8889029206167	3.90808296731002	3.95351184305558
1	220582350	220582350	3.88855662219729	3.96868510283614	3.94947556292992	3.97481050671238	3.89488169777585	3.91025066962132	3.88566384259321	3.94894157866136	3.92729166748219	3.94365882531848	3.90158706788888	3.88916675859804	3.90719902753005	3.99538560018074	3.9338682734632	3.96899944038922	3.98256073094035	3.91269077195395	3.9507724269872	3.9063866328024	3.88701074444858	3.95570474347035	3.89316089989809	3.92974240385906	3.86712418801455	3.90131663985373	3.92701945780171	3.91261931169631	3.93110458482718	3.93410304525324	3.96755872449137	3.93355770056775	3.94858226087127	3.97246565482353	3.9161660424954	3.94065308175112	3.91506089212575	3.91866187880768	3.93028721959545	3.94447897138657	3.91017925392901	3.893871608977	3.87383121310011	3.93219466956181	3.8889029206167	3.90808296731002	3.95351184305558
1	221125133	221125133	3.88855662219729	3.96868510283614	3.94947556292992	3.97481050671238	3.89488169777585	3.91025066962132	3.88566384259321	3.94894157866136	3.92729166748219	3.94365882531848	3.90158706788888	3.88916675859804	3.90719902753005	3.99538560018074	3.9338682734632	3.96899944038922	3.98256073094035	3.91269077195395	3.9507724269872	3.9063866328024	3.88701074444858	3.95570474347035	3.89316089989809	3.92974240385906	3.86712418801455	3.90131663985373	3.92701945780171	3.91261931169631	3.93110458482718	3.93410304525324	3.96755872449137	3.93355770056775	3.94858226087127	3.97246565482353	3.9161660424954	3.94065308175112	3.91506089212575	3.91866187880768	3.93028721959545	3.94447897138657	3.91017925392901	3.893871608977	3.87383121310011	3.93219466956181	3.8889029206167	3.90808296731002	3.95351184305558
1	221665670	221665670	3.88855662219729	3.96868510283614	3.94947556292992	3.97481050671238	3.89488169777585	3.91025066962132	3.88566384259321	3.94894157866136	3.92729166748219	3.94365882531848	3.90158706788888	3.88916675859804	3.90719902753005	3.99538560018074	3.9338682734632	3.96899944038922	3.98256073094035	3.91269077195395	3.9507724269872	3.9063866328024	3.88701074444858	3.95570474347035	3.89316089989809	3.92974240385906	3.86712418801455	3.90131663985373	3.92701945780171	3.91261931169631	3.93110458482718	3.93410304525324	3.96755872449137	3.93355770056775	3.94858226087127	3.97246565482353	3.9161660424954	3.94065308175112	3.91506089212575	3.91866187880768	3.93028721959545	3.94447897138657	3.91017925392901	3.893871608977	3.87383121310011	3.93219466956181	3.8889029206167	3.90808296731002	3.95351184305558
1	222196518	222196518	3.88855662219729	3.96868510283614	3.94947556292992	3.97481050671238	3.89488169777585	3.91025066962132	3.88566384259321	3.94894157866136	3.92729166748219	3.94365882531848	3.90158706788888	3.88916675859804	3.90719902753005	3.99538560018074	3.9338682734632	3.96899944038922	3.98256073094035	3.91269077195395	3.9507724269872	3.9063866328024	3.88701074444858	3.95570474347035	3.89316089989809	3.92974240385906	3.86712418801455	3.90131663985373	3.92701945780171	3.91261931169631	3.93110458482718	3.93410304525324	3.96755872449137	3.93355770056775	3.94858226087127	3.97246565482353	3.9161660424954	3.94065308175112	3.91506089212575	3.91866187880768	3.93028721959545	3.94447897138657	3.91017925392901	3.893871608977	3.87383121310011	3.93219466956181	3.8889029206167	3.90808296731002	3.95351184305558
1	222780181	222780181	3.88855662219729	3.96868510283614	3.94947556292992	3.97481050671238	3.89488169777585	3.91025066962132	3.88566384259321	3.94894157866136	3.92729166748219	3.94365882531848	3.90158706788888	3.88916675859804	3.90719902753005	3.99538560018074	3.9338682734632	3.96899944038922	3.98256073094035	3.91269077195395	3.9507724269872	3.9063866328024	3.88701074444858	3.95570474347035	3.89316089989809	3.92974240385906	3.86712418801455	3.90131663985373	3.92701945780171	3.91261931169631	3.93110458482718	3.93410304525324	3.96755872449137	3.93355770056775	3.94858226087127	3.97246565482353	3.9161660424954	3.94065308175112	3.91506089212575	3.91866187880768	3.93028721959545	3.94447897138657	3.91017925392901	3.893871608977	3.87383121310011	3.93219466956181	3.8889029206167	3.90808296731002	3.95351184305558
1	223333671	223333671	3.88855662219729	3.96868510283614	3.94947556292992	3.97481050671238	3.89488169777585	3.91025066962132	3.88566384259321	3.94894157866136	3.92729166748219	3.94365882531848	3.90158706788888	3.88916675859804	3.90719902753005	3.99538560018074	3.9338682734632	3.96899944038922	3.98256073094035	3.91269077195395	3.9507724269872	3.9063866328024	3.88701074444858	3.95570474347035	3.89316089989809	3.92974240385906	3.86712418801455	3.90131663985373	3.92701945780171	3.91261931169631	3.93110458482718	3.93410304525324	3.96755872449137	3.93355770056775	3.94858226087127	3.97246565482353	3.9161660424954	3.94065308175112	3.91506089212575	3.91866187880768	3.93028721959545	3.94447897138657	3.91017925392901	3.893871608977	3.87383121310011	3.93219466956181	3.8889029206167	3.90808296731002	3.95351184305558
1	223962622	223962622	3.88855662219729	3.96868510283614	3.94947556292992	3.97481050671238	3.89488169777585	3.91025066962132	3.88566384259321	3.94894157866136	3.92729166748219	3.94365882531848	3.90158706788888	3.88916675859804	3.90719902753005	3.99538560018074	3.9338682734632	3.96899944038922	3.98256073094035	3.91269077195395	3.9507724269872	3.9063866328024	3.88701074444858	3.95570474347035	3.89316089989809	3.92974240385906	3.86712418801455	3.90131663985373	3.92701945780171	3.91261931169631	3.93110458482718	3.93410304525324	3.96755872449137	3.93355770056775	3.94858226087127	3.97246565482353	3.9161660424954	3.94065308175112	3.91506089212575	3.91866187880768	3.93028721959545	3.94447897138657	3.91017925392901	3.893871608977	3.87383121310011	3.93219466956181	3.8889029206167	3.90808296731002	3.95351184305558
1	224669215	224669215	3.88855662219729	3.96868510283614	3.94947556292992	3.97481050671238	3.89488169777585	3.91025066962132	3.88566384259321	3.94894157866136	3.92729166748219	3.94365882531848	3.90158706788888	3.88916675859804	3.90719902753005	3.99538560018074	3.9338682734632	3.96899944038922	3.98256073094035	3.91269077195395	3.9507724269872	3.9063866328024	3.88701074444858	3.95570474347035	3.89316089989809	3.92974240385906	3.86712418801455	3.90131663985373	3.92701945780171	3.91261931169631	3.93110458482718	3.93410304525324	3.96755872449137	3.93355770056775	3.94858226087127	3.97246565482353	3.9161660424954	3.94065308175112	3.91506089212575	3.91866187880768	3.93028721959545	3.94447897138657	3.91017925392901	3.893871608977	3.87383121310011	3.93219466956181	3.8889029206167	3.90808296731002	3.95351184305558
1	225218729	225218729	3.88855662219729	3.96868510283614	3.94947556292992	3.97481050671238	3.89488169777585	3.91025066962132	3.88566384259321	3.94894157866136	3.92729166748219	3.94365882531848	3.90158706788888	3.88916675859804	3.90719902753005	3.99538560018074	3.9338682734632	3.96899944038922	3.98256073094035	3.91269077195395	3.9507724269872	3.9063866328024	3.88701074444858	3.95570474347035	3.89316089989809	3.92974240385906	3.86712418801455	3.90131663985373	3.92701945780171	3.91261931169631	3.93110458482718	3.93410304525324	3.96755872449137	3.93355770056775	3.94858226087127	3.97246565482353	3.9161660424954	3.94065308175112	3.91506089212575	3.91866187880768	3.93028721959545	3.94447897138657	3.91017925392901	3.893871608977	3.87383121310011	3.93219466956181	3.8889029206167	3.90808296731002	3.95351184305558
1	225798513	225798513	3.88855662219729	3.96868510283614	3.94947556292992	3.97481050671238	3.89488169777585	3.91025066962132	3.88566384259321	3.94894157866136	3.92729166748219	3.94365882531848	3.90158706788888	3.88916675859804	3.90719902753005	3.99538560018074	3.9338682734632	3.96899944038922	3.98256073094035	3.91269077195395	3.9507724269872	3.9063866328024	3.88701074444858	3.95570474347035	3.89316089989809	3.92974240385906	3.86712418801455	3.90131663985373	3.92701945780171	3.91261931169631	3.93110458482718	3.93410304525324	3.96755872449137	3.93355770056775	3.94858226087127	3.97246565482353	3.9161660424954	3.94065308175112	3.91506089212575	3.91866187880768	3.93028721959545	3.94447897138657	3.91017925392901	3.893871608977	3.87383121310011	3.93219466956181	3.8889029206167	3.90808296731002	3.95351184305558
1	226389464	226389464	3.88855662219729	3.96868510283614	3.94947556292992	3.97481050671238	3.89488169777585	3.91025066962132	3.88566384259321	3.94894157866136	3.92729166748219	3.94365882531848	3.90158706788888	3.88916675859804	3.90719902753005	3.99538560018074	3.9338682734632	3.96899944038922	3.98256073094035	3.91269077195395	3.9507724269872	3.9063866328024	3.88701074444858	3.95570474347035	3.89316089989809	3.92974240385906	3.86712418801455	3.90131663985373	3.92701945780171	3.91261931169631	3.93110458482718	3.93410304525324	3.96755872449137	3.93355770056775	3.94858226087127	3.97246565482353	3.9161660424954	3.94065308175112	3.91506089212575	3.91866187880768	3.93028721959545	3.94447897138657	3.91017925392901	3.893871608977	3.87383121310011	3.93219466956181	3.8889029206167	3.90808296731002	3.95351184305558
1	226936983	226936983	3.88855662219729	3.96868510283614	3.94947556292992	3.97481050671238	3.89488169777585	3.91025066962132	3.88566384259321	3.94894157866136	3.92729166748219	3.94365882531848	3.90158706788888	3.88916675859804	3.90719902753005	3.99538560018074	3.9338682734632	3.96899944038922	3.98256073094035	3.91269077195395	3.9507724269872	3.9063866328024	3.88701074444858	3.95570474347035	3.89316089989809	3.92974240385906	3.86712418801455	3.90131663985373	3.92701945780171	3.91261931169631	3.93110458482718	3.93410304525324	3.96755872449137	3.93355770056775	3.94858226087127	3.97246565482353	3.9161660424954	3.94065308175112	3.91506089212575	3.91866187880768	3.93028721959545	3.94447897138657	3.91017925392901	3.893871608977	3.87383121310011	3.93219466956181	3.8889029206167	3.90808296731002	3.95351184305558
1	227492636	227492636	3.88855662219729	3.96868510283614	3.94947556292992	3.97481050671238	3.89488169777585	3.91025066962132	3.88566384259321	3.94894157866136	3.92729166748219	3.94365882531848	3.90158706788888	3.88916675859804	3.90719902753005	3.99538560018074	3.9338682734632	3.96899944038922	3.98256073094035	3.91269077195395	3.9507724269872	3.9063866328024	3.88701074444858	3.95570474347035	3.89316089989809	3.92974240385906	3.86712418801455	3.90131663985373	3.92701945780171	3.91261931169631	3.93110458482718	3.93410304525324	3.96755872449137	3.93355770056775	3.94858226087127	3.97246565482353	3.9161660424954	3.94065308175112	3.91506089212575	3.91866187880768	3.93028721959545	3.94447897138657	3.91017925392901	3.893871608977	3.87383121310011	3.93219466956181	3.8889029206167	3.90808296731002	3.95351184305558
1	228074772	228074772	3.88855662219729	3.96868510283614	3.94947556292992	3.97481050671238	3.89488169777585	3.91025066962132	3.88566384259321	3.94894157866136	3.92729166748219	3.94365882531848	3.90158706788888	3.88916675859804	3.90719902753005	3.99538560018074	3.9338682734632	3.96899944038922	3.98256073094035	3.91269077195395	3.9507724269872	3.9063866328024	3.88701074444858	3.95570474347035	3.89316089989809	3.92974240385906	3.86712418801455	3.90131663985373	3.92701945780171	3.91261931169631	3.93110458482718	3.93410304525324	3.96755872449137	3.93355770056775	3.94858226087127	3.97246565482353	3.9161660424954	3.94065308175112	3.91506089212575	3.91866187880768	3.93028721959545	3.94447897138657	3.91017925392901	3.893871608977	3.87383121310011	3.93219466956181	3.8889029206167	3.90808296731002	3.95351184305558
1	228616664	228616664	3.88855662219729	3.96868510283614	3.94947556292992	3.97481050671238	3.89488169777585	3.91025066962132	3.88566384259321	3.94894157866136	3.92729166748219	3.94365882531848	3.90158706788888	3.88916675859804	3.90719902753005	3.99538560018074	3.9338682734632	3.96899944038922	3.98256073094035	3.91269077195395	3.9507724269872	3.9063866328024	3.88701074444858	3.95570474347035	3.89316089989809	3.92974240385906	3.86712418801455	3.90131663985373	3.92701945780171	3.91261931169631	3.93110458482718	3.93410304525324	3.96755872449137	3.93355770056775	3.94858226087127	3.97246565482353	3.9161660424954	3.94065308175112	3.91506089212575	3.91866187880768	3.93028721959545	3.94447897138657	3.91017925392901	3.893871608977	3.87383121310011	3.93219466956181	3.8889029206167	3.90808296731002	3.95351184305558
1	229205320	229205320	3.88855662219729	3.96868510283614	3.94947556292992	3.97481050671238	3.89488169777585	3.91025066962132	3.88566384259321	3.94894157866136	3.92729166748219	3.94365882531848	3.90158706788888	3.88916675859804	3.90719902753005	3.99538560018074	3.9338682734632	3.96899944038922	3.98256073094035	3.91269077195395	3.9507724269872	3.9063866328024	3.88701074444858	3.95570474347035	3.89316089989809	3.92974240385906	3.86712418801455	3.90131663985373	3.92701945780171	3.91261931169631	3.93110458482718	3.93410304525324	3.96755872449137	3.93355770056775	3.94858226087127	3.97246565482353	3.9161660424954	3.94065308175112	3.91506089212575	3.91866187880768	3.93028721959545	3.94447897138657	3.91017925392901	3.893871608977	3.87383121310011	3.93219466956181	3.8889029206167	3.90808296731002	3.95351184305558
1	229760926	229760926	3.88855662219729	3.96868510283614	3.94947556292992	3.97481050671238	3.89488169777585	3.91025066962132	3.88566384259321	3.94894157866136	3.92729166748219	3.94365882531848	3.90158706788888	3.88916675859804	3.90719902753005	3.99538560018074	3.9338682734632	3.96899944038922	3.98256073094035	3.91269077195395	3.9507724269872	3.9063866328024	3.88701074444858	3.95570474347035	3.89316089989809	3.92974240385906	3.86712418801455	3.90131663985373	3.92701945780171	3.91261931169631	3.93110458482718	3.93410304525324	3.96755872449137	3.93355770056775	3.94858226087127	3.97246565482353	3.9161660424954	3.94065308175112	3.91506089212575	3.91866187880768	3.93028721959545	3.94447897138657	3.91017925392901	3.893871608977	3.87383121310011	3.93219466956181	3.8889029206167	3.90808296731002	3.95351184305558
1	230291982	230291982	3.88855662219729	3.96868510283614	3.94947556292992	3.97481050671238	3.89488169777585	3.91025066962132	3.88566384259321	3.94894157866136	3.92729166748219	3.94365882531848	3.90158706788888	3.88916675859804	3.90719902753005	3.99538560018074	3.9338682734632	3.96899944038922	3.98256073094035	3.91269077195395	3.9507724269872	3.9063866328024	3.88701074444858	3.95570474347035	3.89316089989809	3.92974240385906	3.86712418801455	3.90131663985373	3.92701945780171	3.91261931169631	3.93110458482718	3.93410304525324	3.96755872449137	3.93355770056775	3.94858226087127	3.97246565482353	3.9161660424954	3.94065308175112	3.91506089212575	3.91866187880768	3.93028721959545	3.94447897138657	3.91017925392901	3.893871608977	3.87383121310011	3.93219466956181	3.8889029206167	3.90808296731002	3.95351184305558
1	230833226	230833226	3.88855662219729	3.96868510283614	3.94947556292992	3.97481050671238	3.89488169777585	3.91025066962132	3.88566384259321	3.94894157866136	3.92729166748219	3.94365882531848	3.90158706788888	3.88916675859804	3.90719902753005	3.99538560018074	3.9338682734632	3.96899944038922	3.98256073094035	3.91269077195395	3.9507724269872	3.9063866328024	3.88701074444858	3.95570474347035	3.89316089989809	3.92974240385906	3.86712418801455	3.90131663985373	3.92701945780171	3.91261931169631	3.93110458482718	3.93410304525324	3.96755872449137	3.93355770056775	3.94858226087127	3.97246565482353	3.9161660424954	3.94065308175112	3.91506089212575	3.91866187880768	3.93028721959545	3.94447897138657	3.91017925392901	3.893871608977	3.87383121310011	3.93219466956181	3.8889029206167	3.90808296731002	3.95351184305558
1	231371288	231371288	3.88855662219729	3.96868510283614	3.94947556292992	3.97481050671238	3.89488169777585	3.91025066962132	3.88566384259321	3.94894157866136	3.92729166748219	3.94365882531848	3.90158706788888	3.88916675859804	3.90719902753005	3.99538560018074	3.9338682734632	3.96899944038922	3.98256073094035	3.91269077195395	3.9507724269872	3.9063866328024	3.88701074444858	3.95570474347035	3.89316089989809	3.92974240385906	3.86712418801455	3.90131663985373	3.92701945780171	3.91261931169631	3.93110458482718	3.93410304525324	3.96755872449137	3.93355770056775	3.94858226087127	3.97246565482353	3.9161660424954	3.94065308175112	3.91506089212575	3.91866187880768	3.93028721959545	3.94447897138657	3.91017925392901	3.893871608977	3.87383121310011	3.93219466956181	3.8889029206167	3.90808296731002	3.95351184305558
1	231929655	231929655	3.88855662219729	3.96868510283614	3.94947556292992	3.97481050671238	3.89488169777585	3.91025066962132	3.88566384259321	3.94894157866136	3.92729166748219	3.94365882531848	3.90158706788888	3.88916675859804	3.90719902753005	3.99538560018074	3.9338682734632	3.96899944038922	3.98256073094035	3.91269077195395	3.9507724269872	3.9063866328024	3.88701074444858	3.95570474347035	3.89316089989809	3.92974240385906	3.86712418801455	3.90131663985373	3.92701945780171	3.91261931169631	3.93110458482718	3.93410304525324	3.96755872449137	3.93355770056775	3.94858226087127	3.97246565482353	3.9161660424954	3.94065308175112	3.91506089212575	3.91866187880768	3.93028721959545	3.94447897138657	3.91017925392901	3.893871608977	3.87383121310011	3.93219466956181	3.8889029206167	3.90808296731002	3.95351184305558
1	232482890	232482890	3.88855662219729	3.96868510283614	3.94947556292992	3.97481050671238	3.89488169777585	3.91025066962132	3.88566384259321	3.94894157866136	3.92729166748219	3.94365882531848	3.90158706788888	3.88916675859804	3.90719902753005	3.99538560018074	3.9338682734632	3.96899944038922	3.98256073094035	3.91269077195395	3.9507724269872	3.9063866328024	3.88701074444858	3.95570474347035	3.89316089989809	3.92974240385906	3.86712418801455	3.90131663985373	3.92701945780171	3.91261931169631	3.93110458482718	3.93410304525324	3.96755872449137	3.93355770056775	3.94858226087127	3.97246565482353	3.9161660424954	3.94065308175112	3.91506089212575	3.91866187880768	3.93028721959545	3.94447897138657	3.91017925392901	3.893871608977	3.87383121310011	3.93219466956181	3.8889029206167	3.90808296731002	3.95351184305558
1	233012405	233012405	3.88855662219729	3.96868510283614	3.94947556292992	3.97481050671238	3.89488169777585	3.91025066962132	3.88566384259321	3.94894157866136	3.92729166748219	3.94365882531848	3.90158706788888	3.88916675859804	3.90719902753005	3.99538560018074	3.9338682734632	3.96899944038922	3.98256073094035	3.91269077195395	3.9507724269872	3.9063866328024	3.88701074444858	3.95570474347035	3.89316089989809	3.92974240385906	3.86712418801455	3.90131663985373	3.92701945780171	3.91261931169631	3.93110458482718	3.93410304525324	3.96755872449137	3.93355770056775	3.94858226087127	3.97246565482353	3.9161660424954	3.94065308175112	3.91506089212575	3.91866187880768	3.93028721959545	3.94447897138657	3.91017925392901	3.893871608977	3.87383121310011	3.93219466956181	3.8889029206167	3.90808296731002	3.95351184305558
1	233545900	233545900	3.88855662219729	3.96868510283614	3.94947556292992	3.97481050671238	3.89488169777585	3.91025066962132	3.88566384259321	3.94894157866136	3.92729166748219	3.94365882531848	3.90158706788888	3.88916675859804	3.90719902753005	3.99538560018074	3.9338682734632	3.96899944038922	3.98256073094035	3.91269077195395	3.9507724269872	3.9063866328024	3.88701074444858	3.95570474347035	3.89316089989809	3.92974240385906	3.86712418801455	3.90131663985373	3.92701945780171	3.91261931169631	3.93110458482718	3.93410304525324	3.96755872449137	3.93355770056775	3.94858226087127	3.97246565482353	3.9161660424954	3.94065308175112	3.91506089212575	3.91866187880768	3.93028721959545	3.94447897138657	3.91017925392901	3.893871608977	3.87383121310011	3.93219466956181	3.8889029206167	3.90808296731002	3.95351184305558
1	234092162	234092162	3.88855662219729	3.96868510283614	3.94947556292992	3.97481050671238	3.89488169777585	3.91025066962132	3.88566384259321	3.94894157866136	3.92729166748219	3.94365882531848	3.90158706788888	3.88916675859804	3.90719902753005	3.99538560018074	3.9338682734632	3.96899944038922	3.98256073094035	3.91269077195395	3.9507724269872	3.9063866328024	3.88701074444858	3.95570474347035	3.89316089989809	3.92974240385906	3.86712418801455	3.90131663985373	3.92701945780171	3.91261931169631	3.93110458482718	3.93410304525324	3.96755872449137	3.93355770056775	3.94858226087127	3.97246565482353	3.9161660424954	3.94065308175112	3.91506089212575	3.91866187880768	3.93028721959545	3.94447897138657	3.91017925392901	3.893871608977	3.87383121310011	3.93219466956181	3.8889029206167	3.90808296731002	3.95351184305558
1	234635499	234635499	3.88855662219729	3.96868510283614	3.94947556292992	3.97481050671238	3.89488169777585	3.91025066962132	3.88566384259321	3.94894157866136	3.92729166748219	3.94365882531848	3.90158706788888	3.88916675859804	3.90719902753005	3.99538560018074	3.9338682734632	3.96899944038922	3.98256073094035	3.91269077195395	3.9507724269872	3.9063866328024	3.88701074444858	3.95570474347035	3.89316089989809	3.92974240385906	3.86712418801455	3.90131663985373	3.92701945780171	3.91261931169631	3.93110458482718	3.93410304525324	3.96755872449137	3.93355770056775	3.94858226087127	3.97246565482353	3.9161660424954	3.94065308175112	3.91506089212575	3.91866187880768	3.93028721959545	3.94447897138657	3.91017925392901	3.893871608977	3.87383121310011	3.93219466956181	3.8889029206167	3.90808296731002	3.95351184305558
1	235250394	235250394	3.88855662219729	3.96868510283614	3.94947556292992	3.97481050671238	3.89488169777585	3.91025066962132	3.88566384259321	3.94894157866136	3.92729166748219	3.94365882531848	3.90158706788888	3.88916675859804	3.90719902753005	3.99538560018074	3.9338682734632	3.96899944038922	3.98256073094035	3.91269077195395	3.9507724269872	3.9063866328024	3.88701074444858	3.95570474347035	3.89316089989809	3.92974240385906	3.86712418801455	3.90131663985373	3.92701945780171	3.91261931169631	3.93110458482718	3.93410304525324	3.96755872449137	3.93355770056775	3.94858226087127	3.97246565482353	3.9161660424954	3.94065308175112	3.91506089212575	3.91866187880768	3.93028721959545	3.94447897138657	3.91017925392901	3.893871608977	3.87383121310011	3.93219466956181	3.8889029206167	3.90808296731002	3.95351184305558
1	235843116	235843116	3.88855662219729	3.96868510283614	3.94947556292992	3.97481050671238	3.89488169777585	3.91025066962132	3.88566384259321	3.94894157866136	3.92729166748219	3.94365882531848	3.90158706788888	3.88916675859804	3.90719902753005	3.99538560018074	3.9338682734632	3.96899944038922	3.98256073094035	3.91269077195395	3.9507724269872	3.9063866328024	3.88701074444858	3.95570474347035	3.89316089989809	3.92974240385906	3.86712418801455	3.90131663985373	3.92701945780171	3.91261931169631	3.93110458482718	3.93410304525324	3.96755872449137	3.93355770056775	3.94858226087127	3.97246565482353	3.9161660424954	3.94065308175112	3.91506089212575	3.91866187880768	3.93028721959545	3.94447897138657	3.91017925392901	3.893871608977	3.87383121310011	3.93219466956181	3.8889029206167	3.90808296731002	3.95351184305558
1	236407048	236407048	3.88855662219729	3.96868510283614	3.94947556292992	3.97481050671238	3.89488169777585	3.91025066962132	3.88566384259321	3.94894157866136	3.92729166748219	3.94365882531848	3.90158706788888	3.88916675859804	3.90719902753005	3.99538560018074	3.9338682734632	3.96899944038922	3.98256073094035	3.91269077195395	3.9507724269872	3.9063866328024	3.88701074444858	3.95570474347035	3.89316089989809	3.92974240385906	3.86712418801455	3.90131663985373	3.92701945780171	3.91261931169631	3.93110458482718	3.93410304525324	3.96755872449137	3.93355770056775	3.94858226087127	3.97246565482353	3.9161660424954	3.94065308175112	3.91506089212575	3.91866187880768	3.93028721959545	3.94447897138657	3.91017925392901	3.893871608977	3.87383121310011	3.93219466956181	3.8889029206167	3.90808296731002	3.95351184305558
1	236972099	236972099	3.88855662219729	3.96868510283614	3.94947556292992	3.97481050671238	3.89488169777585	3.91025066962132	3.88566384259321	3.94894157866136	3.92729166748219	3.94365882531848	3.90158706788888	3.88916675859804	3.90719902753005	3.99538560018074	3.9338682734632	3.96899944038922	3.98256073094035	3.91269077195395	3.9507724269872	3.9063866328024	3.88701074444858	3.95570474347035	3.89316089989809	3.92974240385906	3.86712418801455	3.90131663985373	3.92701945780171	3.91261931169631	3.93110458482718	3.93410304525324	3.96755872449137	3.93355770056775	3.94858226087127	3.97246565482353	3.9161660424954	3.94065308175112	3.91506089212575	3.91866187880768	3.93028721959545	3.94447897138657	3.91017925392901	3.893871608977	3.87383121310011	3.93219466956181	3.8889029206167	3.90808296731002	3.95351184305558
1	237523729	237523729	3.88855662219729	3.96868510283614	3.94947556292992	3.97481050671238	3.89488169777585	3.91025066962132	3.88566384259321	3.94894157866136	3.92729166748219	3.94365882531848	3.90158706788888	3.88916675859804	3.90719902753005	3.99538560018074	3.9338682734632	3.96899944038922	3.98256073094035	3.91269077195395	3.9507724269872	3.9063866328024	3.88701074444858	3.95570474347035	3.89316089989809	3.92974240385906	3.86712418801455	3.90131663985373	3.92701945780171	3.91261931169631	3.93110458482718	3.93410304525324	3.96755872449137	3.93355770056775	3.94858226087127	3.97246565482353	3.9161660424954	3.94065308175112	3.91506089212575	3.91866187880768	3.93028721959545	3.94447897138657	3.91017925392901	3.893871608977	3.87383121310011	3.93219466956181	3.8889029206167	3.90808296731002	3.95351184305558
1	238061575	238061575	3.88855662219729	3.96868510283614	3.94947556292992	3.97481050671238	3.89488169777585	3.91025066962132	3.88566384259321	3.94894157866136	3.92729166748219	3.94365882531848	3.90158706788888	3.88916675859804	3.90719902753005	3.99538560018074	3.9338682734632	3.96899944038922	3.98256073094035	3.91269077195395	3.9507724269872	3.9063866328024	3.88701074444858	3.95570474347035	3.89316089989809	3.92974240385906	3.86712418801455	3.90131663985373	3.92701945780171	3.91261931169631	3.93110458482718	3.93410304525324	3.96755872449137	3.93355770056775	3.94858226087127	3.97246565482353	3.9161660424954	3.94065308175112	3.91506089212575	3.91866187880768	3.93028721959545	3.94447897138657	3.91017925392901	3.893871608977	3.87383121310011	3.93219466956181	3.8889029206167	3.90808296731002	3.95351184305558
1	238606392	238606392	3.88855662219729	3.96868510283614	3.94947556292992	3.97481050671238	3.89488169777585	3.91025066962132	3.88566384259321	3.94894157866136	3.92729166748219	3.94365882531848	3.90158706788888	3.88916675859804	3.90719902753005	3.99538560018074	3.9338682734632	3.96899944038922	3.98256073094035	3.91269077195395	3.9507724269872	3.9063866328024	3.88701074444858	3.95570474347035	3.89316089989809	3.92974240385906	3.86712418801455	3.90131663985373	3.92701945780171	3.91261931169631	3.93110458482718	3.93410304525324	3.96755872449137	3.93355770056775	3.94858226087127	3.97246565482353	3.9161660424954	3.94065308175112	3.91506089212575	3.91866187880768	3.93028721959545	3.94447897138657	3.91017925392901	3.893871608977	3.87383121310011	3.93219466956181	3.8889029206167	3.90808296731002	3.95351184305558
1	239142946	239142946	3.88855662219729	3.96868510283614	3.94947556292992	3.97481050671238	3.89488169777585	3.91025066962132	3.88566384259321	3.94894157866136	3.92729166748219	3.94365882531848	3.90158706788888	3.88916675859804	3.90719902753005	3.99538560018074	3.9338682734632	3.96899944038922	3.98256073094035	3.91269077195395	3.9507724269872	3.9063866328024	3.88701074444858	3.95570474347035	3.89316089989809	3.92974240385906	3.86712418801455	3.90131663985373	3.92701945780171	3.91261931169631	3.93110458482718	3.93410304525324	3.96755872449137	3.93355770056775	3.94858226087127	3.97246565482353	3.9161660424954	3.94065308175112	3.91506089212575	3.91866187880768	3.93028721959545	3.94447897138657	3.91017925392901	3.893871608977	3.87383121310011	3.93219466956181	3.8889029206167	3.90808296731002	3.95351184305558
1	239674169	239674169	3.88855662219729	3.96868510283614	3.94947556292992	3.97481050671238	3.89488169777585	3.91025066962132	3.88566384259321	3.94894157866136	3.92729166748219	3.94365882531848	3.90158706788888	3.88916675859804	3.90719902753005	3.99538560018074	3.9338682734632	3.96899944038922	3.98256073094035	3.91269077195395	3.9507724269872	3.9063866328024	3.88701074444858	3.95570474347035	3.89316089989809	3.92974240385906	3.86712418801455	3.90131663985373	3.92701945780171	3.91261931169631	3.93110458482718	3.93410304525324	3.96755872449137	3.93355770056775	3.94858226087127	3.97246565482353	3.9161660424954	3.94065308175112	3.91506089212575	3.91866187880768	3.93028721959545	3.94447897138657	3.91017925392901	3.893871608977	3.87383121310011	3.93219466956181	3.8889029206167	3.90808296731002	3.95351184305558
1	240212004	240212004	3.88855662219729	3.96868510283614	3.94947556292992	3.97481050671238	3.89488169777585	3.91025066962132	3.88566384259321	3.94894157866136	3.92729166748219	3.94365882531848	3.90158706788888	3.88916675859804	3.90719902753005	3.99538560018074	3.9338682734632	3.96899944038922	3.98256073094035	3.91269077195395	3.9507724269872	3.9063866328024	3.88701074444858	3.95570474347035	3.89316089989809	3.92974240385906	3.86712418801455	3.90131663985373	3.92701945780171	3.91261931169631	3.93110458482718	3.93410304525324	3.96755872449137	3.93355770056775	3.94858226087127	3.97246565482353	3.9161660424954	3.94065308175112	3.91506089212575	3.91866187880768	3.93028721959545	3.94447897138657	3.91017925392901	3.893871608977	3.87383121310011	3.93219466956181	3.8889029206167	3.90808296731002	3.95351184305558
1	240756725	240756725	3.88855662219729	3.96868510283614	3.94947556292992	3.97481050671238	3.89488169777585	3.91025066962132	3.88566384259321	3.94894157866136	3.92729166748219	3.94365882531848	3.90158706788888	3.88916675859804	3.90719902753005	3.99538560018074	3.9338682734632	3.96899944038922	3.98256073094035	3.91269077195395	3.9507724269872	3.9063866328024	3.88701074444858	3.95570474347035	3.89316089989809	3.92974240385906	3.86712418801455	3.90131663985373	3.92701945780171	3.91261931169631	3.93110458482718	3.93410304525324	3.96755872449137	3.93355770056775	3.94858226087127	3.97246565482353	3.9161660424954	3.94065308175112	3.91506089212575	3.91866187880768	3.93028721959545	3.94447897138657	3.91017925392901	3.893871608977	3.87383121310011	3.93219466956181	3.8889029206167	3.90808296731002	3.95351184305558
1	241312131	241312131	3.88855662219729	3.96868510283614	3.94947556292992	3.97481050671238	3.89488169777585	3.91025066962132	3.88566384259321	3.94894157866136	3.92729166748219	3.94365882531848	3.90158706788888	3.88916675859804	3.90719902753005	3.99538560018074	3.9338682734632	3.96899944038922	3.98256073094035	3.91269077195395	3.9507724269872	3.9063866328024	3.88701074444858	3.95570474347035	3.89316089989809	3.92974240385906	3.86712418801455	3.90131663985373	3.92701945780171	3.91261931169631	3.93110458482718	3.93410304525324	3.96755872449137	3.93355770056775	3.94858226087127	3.97246565482353	3.9161660424954	3.94065308175112	3.91506089212575	3.91866187880768	3.93028721959545	3.94447897138657	3.91017925392901	3.893871608977	3.87383121310011	3.93219466956181	3.8889029206167	3.90808296731002	3.95351184305558
1	241849298	241849298	3.88855662219729	3.96868510283614	3.94947556292992	3.97481050671238	3.89488169777585	3.91025066962132	3.88566384259321	3.94894157866136	3.92729166748219	3.94365882531848	3.90158706788888	3.88916675859804	3.90719902753005	3.99538560018074	3.9338682734632	3.96899944038922	3.98256073094035	3.91269077195395	3.9507724269872	3.9063866328024	3.88701074444858	3.95570474347035	3.89316089989809	3.92974240385906	3.86712418801455	3.90131663985373	3.92701945780171	3.91261931169631	3.93110458482718	3.93410304525324	3.96755872449137	3.93355770056775	3.94858226087127	3.97246565482353	3.9161660424954	3.94065308175112	3.91506089212575	3.91866187880768	3.93028721959545	3.94447897138657	3.91017925392901	3.893871608977	3.87383121310011	3.93219466956181	3.8889029206167	3.90808296731002	3.95351184305558
1	242445853	242445853	3.88855662219729	3.96868510283614	3.94947556292992	3.97481050671238	3.89488169777585	3.91025066962132	3.88566384259321	3.94894157866136	3.92729166748219	3.94365882531848	3.90158706788888	3.88916675859804	3.90719902753005	3.99538560018074	3.9338682734632	3.96899944038922	3.98256073094035	3.91269077195395	3.9507724269872	3.9063866328024	3.88701074444858	3.95570474347035	3.89316089989809	3.92974240385906	3.86712418801455	3.90131663985373	3.92701945780171	3.91261931169631	3.93110458482718	3.93410304525324	3.96755872449137	3.93355770056775	3.94858226087127	3.97246565482353	3.9161660424954	3.94065308175112	3.91506089212575	3.91866187880768	3.93028721959545	3.94447897138657	3.91017925392901	3.893871608977	3.87383121310011	3.93219466956181	3.8889029206167	3.90808296731002	3.95351184305558
1	243069865	243069865	3.88855662219729	3.96868510283614	3.94947556292992	3.97481050671238	3.89488169777585	3.91025066962132	3.88566384259321	3.94894157866136	3.92729166748219	3.94365882531848	3.90158706788888	3.88916675859804	3.90719902753005	3.99538560018074	3.9338682734632	3.96899944038922	3.98256073094035	3.91269077195395	3.9507724269872	3.9063866328024	3.88701074444858	3.95570474347035	3.89316089989809	3.92974240385906	3.86712418801455	3.90131663985373	3.92701945780171	3.91261931169631	3.93110458482718	3.93410304525324	3.96755872449137	3.93355770056775	3.94858226087127	3.97246565482353	3.9161660424954	3.94065308175112	3.91506089212575	3.91866187880768	3.93028721959545	3.94447897138657	3.91017925392901	3.893871608977	3.87383121310011	3.93219466956181	3.8889029206167	3.90808296731002	3.95351184305558
1	243804934	243804934	3.88855662219729	3.96868510283614	3.94947556292992	3.97481050671238	3.89488169777585	3.91025066962132	3.88566384259321	3.94894157866136	3.92729166748219	3.94365882531848	3.90158706788888	3.88916675859804	3.90719902753005	3.99538560018074	3.9338682734632	3.96899944038922	3.98256073094035	3.91269077195395	3.9507724269872	3.9063866328024	3.88701074444858	3.95570474347035	3.89316089989809	3.92974240385906	3.86712418801455	3.90131663985373	3.92701945780171	3.91261931169631	3.93110458482718	3.93410304525324	3.96755872449137	3.93355770056775	3.94858226087127	3.97246565482353	3.9161660424954	3.94065308175112	3.91506089212575	3.91866187880768	3.93028721959545	3.94447897138657	3.91017925392901	3.893871608977	3.87383121310011	3.93219466956181	3.8889029206167	3.90808296731002	3.95351184305558
1	244343777	244343777	3.88855662219729	3.96868510283614	3.94947556292992	3.97481050671238	3.89488169777585	3.91025066962132	3.88566384259321	3.94894157866136	3.92729166748219	3.94365882531848	3.90158706788888	3.88916675859804	3.90719902753005	3.99538560018074	3.9338682734632	3.96899944038922	3.98256073094035	3.91269077195395	3.9507724269872	3.9063866328024	3.88701074444858	3.95570474347035	3.89316089989809	3.92974240385906	3.86712418801455	3.90131663985373	3.92701945780171	3.91261931169631	3.93110458482718	3.93410304525324	3.96755872449137	3.93355770056775	3.94858226087127	3.97246565482353	3.9161660424954	3.94065308175112	3.91506089212575	3.91866187880768	3.93028721959545	3.94447897138657	3.91017925392901	3.893871608977	3.87383121310011	3.93219466956181	3.8889029206167	3.90808296731002	3.95351184305558
1	244909768	244909768	3.88855662219729	3.96868510283614	3.94947556292992	3.97481050671238	3.89488169777585	3.91025066962132	3.88566384259321	3.94894157866136	3.92729166748219	3.94365882531848	3.90158706788888	3.88916675859804	3.90719902753005	3.99538560018074	3.9338682734632	3.96899944038922	3.98256073094035	3.91269077195395	3.9507724269872	3.9063866328024	3.88701074444858	3.95570474347035	3.89316089989809	3.92974240385906	3.86712418801455	3.90131663985373	3.92701945780171	3.91261931169631	3.93110458482718	3.93410304525324	3.96755872449137	3.93355770056775	3.94858226087127	3.97246565482353	3.9161660424954	3.94065308175112	3.91506089212575	3.91866187880768	3.93028721959545	3.94447897138657	3.91017925392901	3.893871608977	3.87383121310011	3.93219466956181	3.8889029206167	3.90808296731002	3.95351184305558
1	245483890	245483890	3.88855662219729	3.96868510283614	3.94947556292992	3.97481050671238	3.89488169777585	3.91025066962132	3.88566384259321	3.94894157866136	3.92729166748219	3.94365882531848	3.90158706788888	3.88916675859804	3.90719902753005	3.99538560018074	3.9338682734632	3.96899944038922	3.98256073094035	3.91269077195395	3.9507724269872	3.9063866328024	3.88701074444858	3.95570474347035	3.89316089989809	3.92974240385906	3.86712418801455	3.90131663985373	3.92701945780171	3.91261931169631	3.93110458482718	3.93410304525324	3.96755872449137	3.93355770056775	3.94858226087127	3.97246565482353	3.9161660424954	3.94065308175112	3.91506089212575	3.91866187880768	3.93028721959545	3.94447897138657	3.91017925392901	3.893871608977	3.87383121310011	3.93219466956181	3.8889029206167	3.90808296731002	3.95351184305558
1	246034915	246034915	3.88855662219729	3.96868510283614	3.94947556292992	3.97481050671238	3.89488169777585	3.91025066962132	3.88566384259321	3.94894157866136	3.92729166748219	3.94365882531848	3.90158706788888	3.88916675859804	3.90719902753005	3.99538560018074	3.9338682734632	3.96899944038922	3.98256073094035	3.91269077195395	3.9507724269872	3.9063866328024	3.88701074444858	3.95570474347035	3.89316089989809	3.92974240385906	3.86712418801455	3.90131663985373	3.92701945780171	3.91261931169631	3.93110458482718	3.93410304525324	3.96755872449137	3.93355770056775	3.94858226087127	3.97246565482353	3.9161660424954	3.94065308175112	3.91506089212575	3.91866187880768	3.93028721959545	3.94447897138657	3.91017925392901	3.893871608977	3.87383121310011	3.93219466956181	3.8889029206167	3.90808296731002	3.95351184305558
1	246587210	246587210	3.88855662219729	3.96868510283614	3.94947556292992	3.97481050671238	3.89488169777585	3.91025066962132	3.88566384259321	3.94894157866136	3.92729166748219	3.94365882531848	3.90158706788888	3.88916675859804	3.90719902753005	3.99538560018074	3.9338682734632	3.96899944038922	3.98256073094035	3.91269077195395	3.9507724269872	3.9063866328024	3.88701074444858	3.95570474347035	3.89316089989809	3.92974240385906	3.86712418801455	3.90131663985373	3.92701945780171	3.91261931169631	3.93110458482718	3.93410304525324	3.96755872449137	3.93355770056775	3.94858226087127	3.97246565482353	3.9161660424954	3.94065308175112	3.91506089212575	3.91866187880768	3.93028721959545	3.94447897138657	3.91017925392901	3.893871608977	3.87383121310011	3.93219466956181	3.8889029206167	3.90808296731002	3.95351184305558
1	247172472	247172472	3.88855662219729	3.96868510283614	3.94947556292992	3.97481050671238	3.89488169777585	3.91025066962132	3.88566384259321	3.94894157866136	3.92729166748219	3.94365882531848	3.90158706788888	3.88916675859804	3.90719902753005	3.99538560018074	3.9338682734632	3.96899944038922	3.98256073094035	3.91269077195395	3.9507724269872	3.9063866328024	3.88701074444858	3.95570474347035	3.89316089989809	3.92974240385906	3.86712418801455	3.90131663985373	3.92701945780171	3.91261931169631	3.93110458482718	3.93410304525324	3.96755872449137	3.93355770056775	3.94858226087127	3.97246565482353	3.9161660424954	3.94065308175112	3.91506089212575	3.91866187880768	3.93028721959545	3.94447897138657	3.91017925392901	3.893871608977	3.87383121310011	3.93219466956181	3.8889029206167	3.90808296731002	3.95351184305558
1	247759502	247759502	3.88855662219729	3.96868510283614	3.94947556292992	3.97481050671238	3.89488169777585	3.91025066962132	3.88566384259321	3.94894157866136	3.92729166748219	3.94365882531848	3.90158706788888	3.88916675859804	3.90719902753005	3.99538560018074	3.9338682734632	3.96899944038922	3.98256073094035	3.91269077195395	3.9507724269872	3.9063866328024	3.88701074444858	3.95570474347035	3.89316089989809	3.92974240385906	3.86712418801455	3.90131663985373	3.92701945780171	3.91261931169631	3.93110458482718	3.93410304525324	3.96755872449137	3.93355770056775	3.94858226087127	3.97246565482353	3.9161660424954	3.94065308175112	3.91506089212575	3.91866187880768	3.93028721959545	3.94447897138657	3.91017925392901	3.893871608977	3.87383121310011	3.93219466956181	3.8889029206167	3.90808296731002	3.95351184305558
1	248364647	248364647	3.88855662219729	3.96868510283614	3.94947556292992	3.97481050671238	3.89488169777585	3.91025066962132	3.88566384259321	3.94894157866136	3.92729166748219	3.94365882531848	3.90158706788888	3.88916675859804	3.90719902753005	3.99538560018074	3.9338682734632	3.96899944038922	3.98256073094035	3.91269077195395	3.9507724269872	3.9063866328024	3.88701074444858	3.95570474347035	3.89316089989809	3.92974240385906	3.86712418801455	3.90131663985373	3.92701945780171	3.91261931169631	3.93110458482718	3.93410304525324	3.96755872449137	3.93355770056775	3.94858226087127	3.97246565482353	3.9161660424954	3.94065308175112	3.91506089212575	3.91866187880768	3.93028721959545	3.94447897138657	3.91017925392901	3.893871608977	3.87383121310011	3.93219466956181	3.8889029206167	3.90808296731002	3.95351184305558
2	0	249250621	2.91790870739193	2.97535352313373	3.00798442731485	2.97976188836369	2.98328598331663	2.95078144755516	2.9042207343106	3.01710734028022	2.95369025245194	3.0182969425178	2.93652863694211	2.94297661299535	2.96274558691751	3.06486836170654	2.90404945964927	3.01671666596736	3.02722595203723	2.95337398371207	2.92945999067699	3.00015017277779	2.8805674560247	3.00455323744016	2.95168965378599	2.99786360595089	2.9466201531163	2.91700640973001	3.02269360208346	3.00618698209298	2.96644440763264	2.96315633913808	2.97882775034785	2.99080685813628	2.95884627950979	3.01077468522072	2.93973410971604	2.96953028544644	3.01035733215323	2.94457841935773	2.9899777453445	3.01293619722486	2.87056504484266	2.95331398487985	2.97308579407579	2.98811308184408	2.89697289640267	2.96197835000338	2.94370835801031
2	557486	249808107	2.91790870739193	2.97535352313373	3.00798442731485	2.97976188836369	2.98328598331663	2.95078144755516	2.9042207343106	3.01710734028022	2.95369025245194	3.0182969425178	2.93652863694211	2.94297661299535	2.96274558691751	3.06486836170654	2.90404945964927	3.01671666596736	3.02722595203723	2.95337398371207	2.92945999067699	3.00015017277779	2.8805674560247	3.00455323744016	2.95168965378599	2.99786360595089	2.9466201531163	2.91700640973001	3.02269360208346	3.00618698209298	2.96644440763264	2.96315633913808	2.97882775034785	2.99080685813628	2.95884627950979	3.01077468522072	2.93973410971604	2.96953028544644	3.01035733215323	2.94457841935773	2.9899777453445	3.01293619722486	2.87056504484266	2.95331398487985	2.97308579407579	2.98811308184408	2.89697289640267	2.96197835000338	2.94370835801031
2	1094467	250345088	2.91790870739193	2.97535352313373	3.00798442731485	2.97976188836369	2.98328598331663	2.95078144755516	2.9042207343106	3.01710734028022	2.95369025245194	3.0182969425178	2.93652863694211	2.94297661299535	2.96274558691751	3.06486836170654	2.90404945964927	3.01671666596736	3.02722595203723	2.95337398371207	2.92945999067699	3.00015017277779	2.8805674560247	3.00455323744016	2.95168965378599	2.99786360595089	2.9466201531163	2.91700640973001	3.02269360208346	3.00618698209298	2.96644440763264	2.96315633913808	2.97882775034785	2.99080685813628	2.95884627950979	3.01077468522072	2.93973410971604	2.96953028544644	3.01035733215323	2.94457841935773	2.9899777453445	3.01293619722486	2.87056504484266	2.95331398487985	2.97308579407579	2.98811308184408	2.89697289640267	2.96197835000338	2.94370835801031
2	1664170	250914791	2.91790870739193	2.97535352313373	3.00798442731485	2.97976188836369	2.98328598331663	2.95078144755516	2.9042207343106	3.01710734028022	2.95369025245194	3.0182969425178	2.93652863694211	2.94297661299535	2.96274558691751	3.06486836170654	2.90404945964927	3.01671666596736	3.02722595203723	2.95337398371207	2.92945999067699	3.00015017277779	2.8805674560247	3.00455323744016	2.95168965378599	2.99786360595089	2.9466201531163	2.91700640973001	3.02269360208346	3.00618698209298	2.96644440763264	2.96315633913808	2.97882775034785	2.99080685813628	2.95884627950979	3.01077468522072	2.93973410971604	2.96953028544644	3.01035733215323	2.94457841935773	2.9899777453445	3.01293619722486	2.87056504484266	2.95331398487985	2.97308579407579	2.98811308184408	2.89697289640267	2.96197835000338	2.94370835801031
2	2209305	251459926	2.91790870739193	2.97535352313373	3.00798442731485	2.97976188836369	2.98328598331663	2.95078144755516	2.9042207343106	3.01710734028022	2.95369025245194	3.0182969425178	2.93652863694211	2.94297661299535	2.96274558691751	3.06486836170654	2.90404945964927	3.01671666596736	3.02722595203723	2.95337398371207	2.92945999067699	3.00015017277779	2.8805674560247	3.00455323744016	2.95168965378599	2.99786360595089	2.9466201531163	2.91700640973001	3.02269360208346	3.00618698209298	2.96644440763264	2.96315633913808	2.97882775034785	2.99080685813628	2.95884627950979	3.01077468522072	2.93973410971604	2.96953028544644	3.01035733215323	2.94457841935773	2.9899777453445	3.01293619722486	2.87056504484266	2.95331398487985	2.97308579407579	2.98811308184408	2.89697289640267	2.96197835000338	2.94370835801031
2	2735946	251986567	2.91790870739193	2.97535352313373	3.00798442731485	2.97976188836369	2.98328598331663	2.95078144755516	2.9042207343106	3.01710734028022	2.95369025245194	3.0182969425178	2.93652863694211	2.94297661299535	2.96274558691751	3.06486836170654	2.90404945964927	3.01671666596736	3.02722595203723	2.95337398371207	2.92945999067699	3.00015017277779	2.8805674560247	3.00455323744016	2.95168965378599	2.99786360595089	2.9466201531163	2.91700640973001	3.02269360208346	3.00618698209298	2.96644440763264	2.96315633913808	2.97882775034785	2.99080685813628	2.95884627950979	3.01077468522072	2.93973410971604	2.96953028544644	3.01035733215323	2.94457841935773	2.9899777453445	3.01293619722486	2.87056504484266	2.95331398487985	2.97308579407579	2.98811308184408	2.89697289640267	2.96197835000338	2.94370835801031
2	3272874	252523495	2.91790870739193	2.97535352313373	3.00798442731485	2.97976188836369	2.98328598331663	2.95078144755516	2.9042207343106	3.01710734028022	2.95369025245194	3.0182969425178	2.93652863694211	2.94297661299535	2.96274558691751	3.06486836170654	2.90404945964927	3.01671666596736	3.02722595203723	2.95337398371207	2.92945999067699	3.00015017277779	2.8805674560247	3.00455323744016	2.95168965378599	2.99786360595089	2.9466201531163	2.91700640973001	3.02269360208346	3.00618698209298	2.96644440763264	2.96315633913808	2.97882775034785	2.99080685813628	2.95884627950979	3.01077468522072	2.93973410971604	2.96953028544644	3.01035733215323	2.94457841935773	2.9899777453445	3.01293619722486	2.87056504484266	2.95331398487985	2.97308579407579	2.98811308184408	2.89697289640267	2.96197835000338	2.94370835801031
2	3880296	253130917	2.91790870739193	2.97535352313373	3.00798442731485	2.97976188836369	2.98328598331663	2.95078144755516	2.9042207343106	3.01710734028022	2.95369025245194	3.0182969425178	2.93652863694211	2.94297661299535	2.96274558691751	3.06486836170654	2.90404945964927	3.01671666596736	3.02722595203723	2.95337398371207	2.92945999067699	3.00015017277779	2.8805674560247	3.00455323744016	2.95168965378599	2.99786360595089	2.9466201531163	2.91700640973001	3.02269360208346	3.00618698209298	2.96644440763264	2.96315633913808	2.97882775034785	2.99080685813628	2.95884627950979	3.01077468522072	2.93973410971604	2.96953028544644	3.01035733215323	2.94457841935773	2.9899777453445	3.01293619722486	2.87056504484266	2.95331398487985	2.97308579407579	2.98811308184408	2.89697289640267	2.96197835000338	2.94370835801031
2	4425049	253675670	2.91790870739193	2.97535352313373	3.00798442731485	2.97976188836369	2.98328598331663	2.95078144755516	2.9042207343106	3.01710734028022	2.95369025245194	3.0182969425178	2.93652863694211	2.94297661299535	2.96274558691751	3.06486836170654	2.90404945964927	3.01671666596736	3.02722595203723	2.95337398371207	2.92945999067699	3.00015017277779	2.8805674560247	3.00455323744016	2.95168965378599	2.99786360595089	2.9466201531163	2.91700640973001	3.02269360208346	3.00618698209298	2.96644440763264	2.96315633913808	2.97882775034785	2.99080685813628	2.95884627950979	3.01077468522072	2.93973410971604	2.96953028544644	3.01035733215323	2.94457841935773	2.9899777453445	3.01293619722486	2.87056504484266	2.95331398487985	2.97308579407579	2.98811308184408	2.89697289640267	2.96197835000338	2.94370835801031
2	4959582	254210203	2.91790870739193	2.97535352313373	3.00798442731485	2.97976188836369	2.98328598331663	2.95078144755516	2.9042207343106	3.01710734028022	2.95369025245194	3.0182969425178	2.93652863694211	2.94297661299535	2.96274558691751	3.06486836170654	2.90404945964927	3.01671666596736	3.02722595203723	2.95337398371207	2.92945999067699	3.00015017277779	2.8805674560247	3.00455323744016	2.95168965378599	2.99786360595089	2.9466201531163	2.91700640973001	3.02269360208346	3.00618698209298	2.96644440763264	2.96315633913808	2.97882775034785	2.99080685813628	2.95884627950979	3.01077468522072	2.93973410971604	2.96953028544644	3.01035733215323	2.94457841935773	2.9899777453445	3.01293619722486	2.87056504484266	2.95331398487985	2.97308579407579	2.98811308184408	2.89697289640267	2.96197835000338	2.94370835801031
2	5590420	254841041	2.91790870739193	2.97535352313373	3.00798442731485	2.97976188836369	2.98328598331663	2.95078144755516	2.9042207343106	3.01710734028022	2.95369025245194	3.0182969425178	2.93652863694211	2.94297661299535	2.96274558691751	3.06486836170654	2.90404945964927	3.01671666596736	3.02722595203723	2.95337398371207	2.92945999067699	3.00015017277779	2.8805674560247	3.00455323744016	2.95168965378599	2.99786360595089	2.9466201531163	2.91700640973001	3.02269360208346	3.00618698209298	2.96644440763264	2.96315633913808	2.97882775034785	2.99080685813628	2.95884627950979	3.01077468522072	2.93973410971604	2.96953028544644	3.01035733215323	2.94457841935773	2.9899777453445	3.01293619722486	2.87056504484266	2.95331398487985	2.97308579407579	2.98811308184408	2.89697289640267	2.96197835000338	2.94370835801031
2	6135300	255385921	2.91790870739193	2.97535352313373	3.00798442731485	2.97976188836369	2.98328598331663	2.95078144755516	2.9042207343106	3.01710734028022	2.95369025245194	3.0182969425178	2.93652863694211	2.94297661299535	2.96274558691751	3.06486836170654	2.90404945964927	3.01671666596736	3.02722595203723	2.95337398371207	2.92945999067699	3.00015017277779	2.8805674560247	3.00455323744016	2.95168965378599	2.99786360595089	2.9466201531163	2.91700640973001	3.02269360208346	3.00618698209298	2.96644440763264	2.96315633913808	2.97882775034785	2.99080685813628	2.95884627950979	3.01077468522072	2.93973410971604	2.96953028544644	3.01035733215323	2.94457841935773	2.9899777453445	3.01293619722486	2.87056504484266	2.95331398487985	2.97308579407579	2.98811308184408	2.89697289640267	2.96197835000338	2.94370835801031
2	6662527	255913148	2.91790870739193	2.97535352313373	3.00798442731485	2.97976188836369	2.98328598331663	2.95078144755516	2.9042207343106	3.01710734028022	2.95369025245194	3.0182969425178	2.93652863694211	2.94297661299535	2.96274558691751	3.06486836170654	2.90404945964927	3.01671666596736	3.02722595203723	2.95337398371207	2.92945999067699	3.00015017277779	2.8805674560247	3.00455323744016	2.95168965378599	2.99786360595089	2.9466201531163	2.91700640973001	3.02269360208346	3.00618698209298	2.96644440763264	2.96315633913808	2.97882775034785	2.99080685813628	2.95884627950979	3.01077468522072	2.93973410971604	2.96953028544644	3.01035733215323	2.94457841935773	2.9899777453445	3.01293619722486	2.87056504484266	2.95331398487985	2.97308579407579	2.98811308184408	2.89697289640267	2.96197835000338	2.94370835801031
2	7180839	256431460	2.91790870739193	2.97535352313373	3.00798442731485	2.97976188836369	2.98328598331663	2.95078144755516	2.9042207343106	3.01710734028022	2.95369025245194	3.0182969425178	2.93652863694211	2.94297661299535	2.96274558691751	3.06486836170654	2.90404945964927	3.01671666596736	3.02722595203723	2.95337398371207	2.92945999067699	3.00015017277779	2.8805674560247	3.00455323744016	2.95168965378599	2.99786360595089	2.9466201531163	2.91700640973001	3.02269360208346	3.00618698209298	2.96644440763264	2.96315633913808	2.97882775034785	2.99080685813628	2.95884627950979	3.01077468522072	2.93973410971604	2.96953028544644	3.01035733215323	2.94457841935773	2.9899777453445	3.01293619722486	2.87056504484266	2.95331398487985	2.97308579407579	2.98811308184408	2.89697289640267	2.96197835000338	2.94370835801031
2	7704051	256954672	2.91790870739193	2.97535352313373	3.00798442731485	2.97976188836369	2.98328598331663	2.95078144755516	2.9042207343106	3.01710734028022	2.95369025245194	3.0182969425178	2.93652863694211	2.94297661299535	2.96274558691751	3.06486836170654	2.90404945964927	3.01671666596736	3.02722595203723	2.95337398371207	2.92945999067699	3.00015017277779	2.8805674560247	3.00455323744016	2.95168965378599	2.99786360595089	2.9466201531163	2.91700640973001	3.02269360208346	3.00618698209298	2.96644440763264	2.96315633913808	2.97882775034785	2.99080685813628	2.95884627950979	3.01077468522072	2.93973410971604	2.96953028544644	3.01035733215323	2.94457841935773	2.9899777453445	3.01293619722486	2.87056504484266	2.95331398487985	2.97308579407579	2.98811308184408	2.89697289640267	2.96197835000338	2.94370835801031
2	8227848	257478469	2.91790870739193	2.97535352313373	3.00798442731485	2.97976188836369	2.98328598331663	2.95078144755516	2.9042207343106	3.01710734028022	2.95369025245194	3.0182969425178	2.93652863694211	2.94297661299535	2.96274558691751	3.06486836170654	2.90404945964927	3.01671666596736	3.02722595203723	2.95337398371207	2.92945999067699	3.00015017277779	2.8805674560247	3.00455323744016	2.95168965378599	2.99786360595089	2.9466201531163	2.91700640973001	3.02269360208346	3.00618698209298	2.96644440763264	2.96315633913808	2.97882775034785	2.99080685813628	2.95884627950979	3.01077468522072	2.93973410971604	2.96953028544644	3.01035733215323	2.94457841935773	2.9899777453445	3.01293619722486	2.87056504484266	2.95331398487985	2.97308579407579	2.98811308184408	2.89697289640267	2.96197835000338	2.94370835801031
2	8753003	258003624	2.91790870739193	2.97535352313373	3.00798442731485	2.97976188836369	2.98328598331663	2.95078144755516	2.9042207343106	3.01710734028022	2.95369025245194	3.0182969425178	2.93652863694211	2.94297661299535	2.96274558691751	3.06486836170654	2.90404945964927	3.01671666596736	3.02722595203723	2.95337398371207	2.92945999067699	3.00015017277779	2.8805674560247	3.00455323744016	2.95168965378599	2.99786360595089	2.9466201531163	2.91700640973001	3.02269360208346	3.00618698209298	2.96644440763264	2.96315633913808	2.97882775034785	2.99080685813628	2.95884627950979	3.01077468522072	2.93973410971604	2.96953028544644	3.01035733215323	2.94457841935773	2.9899777453445	3.01293619722486	2.87056504484266	2.95331398487985	2.97308579407579	2.98811308184408	2.89697289640267	2.96197835000338	2.94370835801031
2	9296366	258546987	2.91790870739193	2.97535352313373	3.00798442731485	2.97976188836369	2.98328598331663	2.95078144755516	2.9042207343106	3.01710734028022	2.95369025245194	3.0182969425178	2.93652863694211	2.94297661299535	2.96274558691751	3.06486836170654	2.90404945964927	3.01671666596736	3.02722595203723	2.95337398371207	2.92945999067699	3.00015017277779	2.8805674560247	3.00455323744016	2.95168965378599	2.99786360595089	2.9466201531163	2.91700640973001	3.02269360208346	3.00618698209298	2.96644440763264	2.96315633913808	2.97882775034785	2.99080685813628	2.95884627950979	3.01077468522072	2.93973410971604	2.96953028544644	3.01035733215323	2.94457841935773	2.9899777453445	3.01293619722486	2.87056504484266	2.95331398487985	2.97308579407579	2.98811308184408	2.89697289640267	2.96197835000338	2.94370835801031
2	9850361	259100982	2.91790870739193	2.97535352313373	3.00798442731485	2.97976188836369	2.98328598331663	2.95078144755516	2.9042207343106	3.01710734028022	2.95369025245194	3.0182969425178	2.93652863694211	2.94297661299535	2.96274558691751	3.06486836170654	2.90404945964927	3.01671666596736	3.02722595203723	2.95337398371207	2.92945999067699	3.00015017277779	2.8805674560247	3.00455323744016	2.95168965378599	2.99786360595089	2.9466201531163	2.91700640973001	3.02269360208346	3.00618698209298	2.96644440763264	2.96315633913808	2.97882775034785	2.99080685813628	2.95884627950979	3.01077468522072	2.93973410971604	2.96953028544644	3.01035733215323	2.94457841935773	2.9899777453445	3.01293619722486	2.87056504484266	2.95331398487985	2.97308579407579	2.98811308184408	2.89697289640267	2.96197835000338	2.94370835801031
2	10407491	259658112	2.91790870739193	2.97535352313373	3.00798442731485	2.97976188836369	2.98328598331663	2.95078144755516	2.9042207343106	3.01710734028022	2.95369025245194	3.0182969425178	2.93652863694211	2.94297661299535	2.96274558691751	3.06486836170654	2.90404945964927	3.01671666596736	3.02722595203723	2.95337398371207	2.92945999067699	3.00015017277779	2.8805674560247	3.00455323744016	2.95168965378599	2.99786360595089	2.9466201531163	2.91700640973001	3.02269360208346	3.00618698209298	2.96644440763264	2.96315633913808	2.97882775034785	2.99080685813628	2.95884627950979	3.01077468522072	2.93973410971604	2.96953028544644	3.01035733215323	2.94457841935773	2.9899777453445	3.01293619722486	2.87056504484266	2.95331398487985	2.97308579407579	2.98811308184408	2.89697289640267	2.96197835000338	2.94370835801031
2	10958816	260209437	2.91790870739193	2.97535352313373	3.00798442731485	2.97976188836369	2.98328598331663	2.95078144755516	2.9042207343106	3.01710734028022	2.95369025245194	3.0182969425178	2.93652863694211	2.94297661299535	2.96274558691751	3.06486836170654	2.90404945964927	3.01671666596736	3.02722595203723	2.95337398371207	2.92945999067699	3.00015017277779	2.8805674560247	3.00455323744016	2.95168965378599	2.99786360595089	2.9466201531163	2.91700640973001	3.02269360208346	3.00618698209298	2.96644440763264	2.96315633913808	2.97882775034785	2.99080685813628	2.95884627950979	3.01077468522072	2.93973410971604	2.96953028544644	3.01035733215323	2.94457841935773	2.9899777453445	3.01293619722486	2.87056504484266	2.95331398487985	2.97308579407579	2.98811308184408	2.89697289640267	2.96197835000338	2.94370835801031
2	11510926	260761547	2.91790870739193	2.97535352313373	3.00798442731485	2.97976188836369	2.98328598331663	2.95078144755516	2.9042207343106	3.01710734028022	2.95369025245194	3.0182969425178	2.93652863694211	2.94297661299535	2.96274558691751	3.06486836170654	2.90404945964927	3.01671666596736	3.02722595203723	2.95337398371207	2.92945999067699	3.00015017277779	2.8805674560247	3.00455323744016	2.95168965378599	2.99786360595089	2.9466201531163	2.91700640973001	3.02269360208346	3.00618698209298	2.96644440763264	2.96315633913808	2.97882775034785	2.99080685813628	2.95884627950979	3.01077468522072	2.93973410971604	2.96953028544644	3.01035733215323	2.94457841935773	2.9899777453445	3.01293619722486	2.87056504484266	2.95331398487985	2.97308579407579	2.98811308184408	2.89697289640267	2.96197835000338	2.94370835801031
2	12057328	261307949	2.91790870739193	2.97535352313373	3.00798442731485	2.97976188836369	2.98328598331663	2.95078144755516	2.9042207343106	3.01710734028022	2.95369025245194	3.0182969425178	2.93652863694211	2.94297661299535	2.96274558691751	3.06486836170654	2.90404945964927	3.01671666596736	3.02722595203723	2.95337398371207	2.92945999067699	3.00015017277779	2.8805674560247	3.00455323744016	2.95168965378599	2.99786360595089	2.9466201531163	2.91700640973001	3.02269360208346	3.00618698209298	2.96644440763264	2.96315633913808	2.97882775034785	2.99080685813628	2.95884627950979	3.01077468522072	2.93973410971604	2.96953028544644	3.01035733215323	2.94457841935773	2.9899777453445	3.01293619722486	2.87056504484266	2.95331398487985	2.97308579407579	2.98811308184408	2.89697289640267	2.96197835000338	2.94370835801031
2	12580925	261831546	2.91790870739193	2.97535352313373	3.00798442731485	2.97976188836369	2.98328598331663	2.95078144755516	2.9042207343106	3.01710734028022	2.95369025245194	3.0182969425178	2.93652863694211	2.94297661299535	2.96274558691751	3.06486836170654	2.90404945964927	3.01671666596736	3.02722595203723	2.95337398371207	2.92945999067699	3.00015017277779	2.8805674560247	3.00455323744016	2.95168965378599	2.99786360595089	2.9466201531163	2.91700640973001	3.02269360208346	3.00618698209298	2.96644440763264	2.96315633913808	2.97882775034785	2.99080685813628	2.95884627950979	3.01077468522072	2.93973410971604	2.96953028544644	3.01035733215323	2.94457841935773	2.9899777453445	3.01293619722486	2.87056504484266	2.95331398487985	2.97308579407579	2.98811308184408	2.89697289640267	2.96197835000338	2.94370835801031
2	13118270	262368891	2.91790870739193	2.97535352313373	3.00798442731485	2.97976188836369	2.98328598331663	2.95078144755516	2.9042207343106	3.01710734028022	2.95369025245194	3.0182969425178	2.93652863694211	2.94297661299535	2.96274558691751	3.06486836170654	2.90404945964927	3.01671666596736	3.02722595203723	2.95337398371207	2.92945999067699	3.00015017277779	2.8805674560247	3.00455323744016	2.95168965378599	2.99786360595089	2.9466201531163	2.91700640973001	3.02269360208346	3.00618698209298	2.96644440763264	2.96315633913808	2.97882775034785	2.99080685813628	2.95884627950979	3.01077468522072	2.93973410971604	2.96953028544644	3.01035733215323	2.94457841935773	2.9899777453445	3.01293619722486	2.87056504484266	2.95331398487985	2.97308579407579	2.98811308184408	2.89697289640267	2.96197835000338	2.94370835801031
2	13666229	262916850	2.91790870739193	2.97535352313373	3.00798442731485	2.97976188836369	2.98328598331663	2.95078144755516	2.9042207343106	3.01710734028022	2.95369025245194	3.0182969425178	2.93652863694211	2.94297661299535	2.96274558691751	3.06486836170654	2.90404945964927	3.01671666596736	3.02722595203723	2.95337398371207	2.92945999067699	3.00015017277779	2.8805674560247	3.00455323744016	2.95168965378599	2.99786360595089	2.9466201531163	2.91700640973001	3.02269360208346	3.00618698209298	2.96644440763264	2.96315633913808	2.97882775034785	2.99080685813628	2.95884627950979	3.01077468522072	2.93973410971604	2.96953028544644	3.01035733215323	2.94457841935773	2.9899777453445	3.01293619722486	2.87056504484266	2.95331398487985	2.97308579407579	2.98811308184408	2.89697289640267	2.96197835000338	2.94370835801031
2	14216122	263466743	2.91790870739193	2.97535352313373	3.00798442731485	2.97976188836369	2.98328598331663	2.95078144755516	2.9042207343106	3.01710734028022	2.95369025245194	3.0182969425178	2.93652863694211	2.94297661299535	2.96274558691751	3.06486836170654	2.90404945964927	3.01671666596736	3.02722595203723	2.95337398371207	2.92945999067699	3.00015017277779	2.8805674560247	3.00455323744016	2.95168965378599	2.99786360595089	2.9466201531163	2.91700640973001	3.02269360208346	3.00618698209298	2.96644440763264	2.96315633913808	2.97882775034785	2.99080685813628	2.95884627950979	3.01077468522072	2.93973410971604	2.96953028544644	3.01035733215323	2.94457841935773	2.9899777453445	3.01293619722486	2.87056504484266	2.95331398487985	2.97308579407579	2.98811308184408	2.89697289640267	2.96197835000338	2.94370835801031
2	14759596	264010217	2.91790870739193	2.97535352313373	3.00798442731485	2.97976188836369	2.98328598331663	2.95078144755516	2.9042207343106	3.01710734028022	2.95369025245194	3.0182969425178	2.93652863694211	2.94297661299535	2.96274558691751	3.06486836170654	2.90404945964927	3.01671666596736	3.02722595203723	2.95337398371207	2.92945999067699	3.00015017277779	2.8805674560247	3.00455323744016	2.95168965378599	2.99786360595089	2.9466201531163	2.91700640973001	3.02269360208346	3.00618698209298	2.96644440763264	2.96315633913808	2.97882775034785	2.99080685813628	2.95884627950979	3.01077468522072	2.93973410971604	2.96953028544644	3.01035733215323	2.94457841935773	2.9899777453445	3.01293619722486	2.87056504484266	2.95331398487985	2.97308579407579	2.98811308184408	2.89697289640267	2.96197835000338	2.94370835801031
2	15293722	264544343	2.91790870739193	2.97535352313373	3.00798442731485	2.97976188836369	2.98328598331663	2.95078144755516	2.9042207343106	3.01710734028022	2.95369025245194	3.0182969425178	2.93652863694211	2.94297661299535	2.96274558691751	3.06486836170654	2.90404945964927	3.01671666596736	3.02722595203723	2.95337398371207	2.92945999067699	3.00015017277779	2.8805674560247	3.00455323744016	2.95168965378599	2.99786360595089	2.9466201531163	2.91700640973001	3.02269360208346	3.00618698209298	2.96644440763264	2.96315633913808	2.97882775034785	2.99080685813628	2.95884627950979	3.01077468522072	2.93973410971604	2.96953028544644	3.01035733215323	2.94457841935773	2.9899777453445	3.01293619722486	2.87056504484266	2.95331398487985	2.97308579407579	2.98811308184408	2.89697289640267	2.96197835000338	2.94370835801031
2	15834108	265084729	2.91790870739193	2.97535352313373	3.00798442731485	2.97976188836369	2.98328598331663	2.95078144755516	2.9042207343106	3.01710734028022	2.95369025245194	3.0182969425178	2.93652863694211	2.94297661299535	2.96274558691751	3.06486836170654	2.90404945964927	3.01671666596736	3.02722595203723	2.95337398371207	2.92945999067699	3.00015017277779	2.8805674560247	3.00455323744016	2.95168965378599	2.99786360595089	2.9466201531163	2.91700640973001	3.02269360208346	3.00618698209298	2.96644440763264	2.96315633913808	2.97882775034785	2.99080685813628	2.95884627950979	3.01077468522072	2.93973410971604	2.96953028544644	3.01035733215323	2.94457841935773	2.9899777453445	3.01293619722486	2.87056504484266	2.95331398487985	2.97308579407579	2.98811308184408	2.89697289640267	2.96197835000338	2.94370835801031
2	16429499	265680120	2.91790870739193	2.97535352313373	3.00798442731485	2.97976188836369	2.98328598331663	2.95078144755516	2.9042207343106	3.01710734028022	2.95369025245194	3.0182969425178	2.93652863694211	2.94297661299535	2.96274558691751	3.06486836170654	2.90404945964927	3.01671666596736	3.02722595203723	2.95337398371207	2.92945999067699	3.00015017277779	2.8805674560247	3.00455323744016	2.95168965378599	2.99786360595089	2.9466201531163	2.91700640973001	3.02269360208346	3.00618698209298	2.96644440763264	2.96315633913808	2.97882775034785	2.99080685813628	2.95884627950979	3.01077468522072	2.93973410971604	2.96953028544644	3.01035733215323	2.94457841935773	2.9899777453445	3.01293619722486	2.87056504484266	2.95331398487985	2.97308579407579	2.98811308184408	2.89697289640267	2.96197835000338	2.94370835801031
2	16951063	266201684	2.91790870739193	2.97535352313373	3.00798442731485	2.97976188836369	2.98328598331663	2.95078144755516	2.9042207343106	3.01710734028022	2.95369025245194	3.0182969425178	2.93652863694211	2.94297661299535	2.96274558691751	3.06486836170654	2.90404945964927	3.01671666596736	3.02722595203723	2.95337398371207	2.92945999067699	3.00015017277779	2.8805674560247	3.00455323744016	2.95168965378599	2.99786360595089	2.9466201531163	2.91700640973001	3.02269360208346	3.00618698209298	2.96644440763264	2.96315633913808	2.97882775034785	2.99080685813628	2.95884627950979	3.01077468522072	2.93973410971604	2.96953028544644	3.01035733215323	2.94457841935773	2.9899777453445	3.01293619722486	2.87056504484266	2.95331398487985	2.97308579407579	2.98811308184408	2.89697289640267	2.96197835000338	2.94370835801031
2	17486052	266736673	2.91790870739193	2.97535352313373	3.00798442731485	2.97976188836369	2.98328598331663	2.95078144755516	2.9042207343106	3.01710734028022	2.95369025245194	3.0182969425178	2.93652863694211	2.94297661299535	2.96274558691751	3.06486836170654	2.90404945964927	3.01671666596736	3.02722595203723	2.95337398371207	2.92945999067699	3.00015017277779	2.8805674560247	3.00455323744016	2.95168965378599	2.99786360595089	2.9466201531163	2.91700640973001	3.02269360208346	3.00618698209298	2.96644440763264	2.96315633913808	2.97882775034785	2.99080685813628	2.95884627950979	3.01077468522072	2.93973410971604	2.96953028544644	3.01035733215323	2.94457841935773	2.9899777453445	3.01293619722486	2.87056504484266	2.95331398487985	2.97308579407579	2.98811308184408	2.89697289640267	2.96197835000338	2.94370835801031
2	18022328	267272949	2.91790870739193	2.97535352313373	3.00798442731485	2.97976188836369	2.98328598331663	2.95078144755516	2.9042207343106	3.01710734028022	2.95369025245194	3.0182969425178	2.93652863694211	2.94297661299535	2.96274558691751	3.06486836170654	2.90404945964927	3.01671666596736	3.02722595203723	2.95337398371207	2.92945999067699	3.00015017277779	2.8805674560247	3.00455323744016	2.95168965378599	2.99786360595089	2.9466201531163	2.91700640973001	3.02269360208346	3.00618698209298	2.96644440763264	2.96315633913808	2.97882775034785	2.99080685813628	2.95884627950979	3.01077468522072	2.93973410971604	2.96953028544644	3.01035733215323	2.94457841935773	2.9899777453445	3.01293619722486	2.87056504484266	2.95331398487985	2.97308579407579	2.98811308184408	2.89697289640267	2.96197835000338	2.94370835801031
2	18575989	267826610	2.91790870739193	2.97535352313373	3.00798442731485	2.97976188836369	2.98328598331663	2.95078144755516	2.9042207343106	3.01710734028022	2.95369025245194	3.0182969425178	2.93652863694211	2.94297661299535	2.96274558691751	3.06486836170654	2.90404945964927	3.01671666596736	3.02722595203723	2.95337398371207	2.92945999067699	3.00015017277779	2.8805674560247	3.00455323744016	2.95168965378599	2.99786360595089	2.9466201531163	2.91700640973001	3.02269360208346	3.00618698209298	2.96644440763264	2.96315633913808	2.97882775034785	2.99080685813628	2.95884627950979	3.01077468522072	2.93973410971604	2.96953028544644	3.01035733215323	2.94457841935773	2.9899777453445	3.01293619722486	2.87056504484266	2.95331398487985	2.97308579407579	2.98811308184408	2.89697289640267	2.96197835000338	2.94370835801031
2	19106725	268357346	2.91790870739193	2.97535352313373	3.00798442731485	2.97976188836369	2.98328598331663	2.95078144755516	2.9042207343106	3.01710734028022	2.95369025245194	3.0182969425178	2.93652863694211	2.94297661299535	2.96274558691751	3.06486836170654	2.90404945964927	3.01671666596736	3.02722595203723	2.95337398371207	2.92945999067699	3.00015017277779	2.8805674560247	3.00455323744016	2.95168965378599	2.99786360595089	2.9466201531163	2.91700640973001	3.02269360208346	3.00618698209298	2.96644440763264	2.96315633913808	2.97882775034785	2.99080685813628	2.95884627950979	3.01077468522072	2.93973410971604	2.96953028544644	3.01035733215323	2.94457841935773	2.9899777453445	3.01293619722486	2.87056504484266	2.95331398487985	2.97308579407579	2.98811308184408	2.89697289640267	2.96197835000338	2.94370835801031
2	19688689	268939310	2.91790870739193	2.97535352313373	3.00798442731485	2.97976188836369	2.98328598331663	2.95078144755516	2.9042207343106	3.01710734028022	2.95369025245194	3.0182969425178	2.93652863694211	2.94297661299535	2.96274558691751	3.06486836170654	2.90404945964927	3.01671666596736	3.02722595203723	2.95337398371207	2.92945999067699	3.00015017277779	2.8805674560247	3.00455323744016	2.95168965378599	2.99786360595089	2.9466201531163	2.91700640973001	3.02269360208346	3.00618698209298	2.96644440763264	2.96315633913808	2.97882775034785	2.99080685813628	2.95884627950979	3.01077468522072	2.93973410971604	2.96953028544644	3.01035733215323	2.94457841935773	2.9899777453445	3.01293619722486	2.87056504484266	2.95331398487985	2.97308579407579	2.98811308184408	2.89697289640267	2.96197835000338	2.94370835801031
2	20218467	269469088	2.91790870739193	2.97535352313373	3.00798442731485	2.97976188836369	2.98328598331663	2.95078144755516	2.9042207343106	3.01710734028022	2.95369025245194	3.0182969425178	2.93652863694211	2.94297661299535	2.96274558691751	3.06486836170654	2.90404945964927	3.01671666596736	3.02722595203723	2.95337398371207	2.92945999067699	3.00015017277779	2.8805674560247	3.00455323744016	2.95168965378599	2.99786360595089	2.9466201531163	2.91700640973001	3.02269360208346	3.00618698209298	2.96644440763264	2.96315633913808	2.97882775034785	2.99080685813628	2.95884627950979	3.01077468522072	2.93973410971604	2.96953028544644	3.01035733215323	2.94457841935773	2.9899777453445	3.01293619722486	2.87056504484266	2.95331398487985	2.97308579407579	2.98811308184408	2.89697289640267	2.96197835000338	2.94370835801031
2	20763059	270013680	2.91790870739193	2.97535352313373	3.00798442731485	2.97976188836369	2.98328598331663	2.95078144755516	2.9042207343106	3.01710734028022	2.95369025245194	3.0182969425178	2.93652863694211	2.94297661299535	2.96274558691751	3.06486836170654	2.90404945964927	3.01671666596736	3.02722595203723	2.95337398371207	2.92945999067699	3.00015017277779	2.8805674560247	3.00455323744016	2.95168965378599	2.99786360595089	2.9466201531163	2.91700640973001	3.02269360208346	3.00618698209298	2.96644440763264	2.96315633913808	2.97882775034785	2.99080685813628	2.95884627950979	3.01077468522072	2.93973410971604	2.96953028544644	3.01035733215323	2.94457841935773	2.9899777453445	3.01293619722486	2.87056504484266	2.95331398487985	2.97308579407579	2.98811308184408	2.89697289640267	2.96197835000338	2.94370835801031
2	21321154	270571775	2.91790870739193	2.97535352313373	3.00798442731485	2.97976188836369	2.98328598331663	2.95078144755516	2.9042207343106	3.01710734028022	2.95369025245194	3.0182969425178	2.93652863694211	2.94297661299535	2.96274558691751	3.06486836170654	2.90404945964927	3.01671666596736	3.02722595203723	2.95337398371207	2.92945999067699	3.00015017277779	2.8805674560247	3.00455323744016	2.95168965378599	2.99786360595089	2.9466201531163	2.91700640973001	3.02269360208346	3.00618698209298	2.96644440763264	2.96315633913808	2.97882775034785	2.99080685813628	2.95884627950979	3.01077468522072	2.93973410971604	2.96953028544644	3.01035733215323	2.94457841935773	2.9899777453445	3.01293619722486	2.87056504484266	2.95331398487985	2.97308579407579	2.98811308184408	2.89697289640267	2.96197835000338	2.94370835801031
2	21860775	271111396	2.91790870739193	2.97535352313373	3.00798442731485	2.97976188836369	2.98328598331663	2.95078144755516	2.9042207343106	3.01710734028022	2.95369025245194	3.0182969425178	2.93652863694211	2.94297661299535	2.96274558691751	3.06486836170654	2.90404945964927	3.01671666596736	3.02722595203723	2.95337398371207	2.92945999067699	3.00015017277779	2.8805674560247	3.00455323744016	2.95168965378599	2.99786360595089	2.9466201531163	2.91700640973001	3.02269360208346	3.00618698209298	2.96644440763264	2.96315633913808	2.97882775034785	2.99080685813628	2.95884627950979	3.01077468522072	2.93973410971604	2.96953028544644	3.01035733215323	2.94457841935773	2.9899777453445	3.01293619722486	2.87056504484266	2.95331398487985	2.97308579407579	2.98811308184408	2.89697289640267	2.96197835000338	2.94370835801031
2	22386138	271636759	2.91790870739193	2.97535352313373	3.00798442731485	2.97976188836369	2.98328598331663	2.95078144755516	2.9042207343106	3.01710734028022	2.95369025245194	3.0182969425178	2.93652863694211	2.94297661299535	2.96274558691751	3.06486836170654	2.90404945964927	3.01671666596736	3.02722595203723	2.95337398371207	2.92945999067699	3.00015017277779	2.8805674560247	3.00455323744016	2.95168965378599	2.99786360595089	2.9466201531163	2.91700640973001	3.02269360208346	3.00618698209298	2.96644440763264	2.96315633913808	2.97882775034785	2.99080685813628	2.95884627950979	3.01077468522072	2.93973410971604	2.96953028544644	3.01035733215323	2.94457841935773	2.9899777453445	3.01293619722486	2.87056504484266	2.95331398487985	2.97308579407579	2.98811308184408	2.89697289640267	2.96197835000338	2.94370835801031
2	22914297	272164918	2.91790870739193	2.97535352313373	3.00798442731485	2.97976188836369	2.98328598331663	2.95078144755516	2.9042207343106	3.01710734028022	2.95369025245194	3.0182969425178	2.93652863694211	2.94297661299535	2.96274558691751	3.06486836170654	2.90404945964927	3.01671666596736	3.02722595203723	2.95337398371207	2.92945999067699	3.00015017277779	2.8805674560247	3.00455323744016	2.95168965378599	2.99786360595089	2.9466201531163	2.91700640973001	3.02269360208346	3.00618698209298	2.96644440763264	2.96315633913808	2.97882775034785	2.99080685813628	2.95884627950979	3.01077468522072	2.93973410971604	2.96953028544644	3.01035733215323	2.94457841935773	2.9899777453445	3.01293619722486	2.87056504484266	2.95331398487985	2.97308579407579	2.98811308184408	2.89697289640267	2.96197835000338	2.94370835801031
2	23444646	272695267	2.91790870739193	2.97535352313373	3.00798442731485	2.97976188836369	2.98328598331663	2.95078144755516	2.9042207343106	3.01710734028022	2.95369025245194	3.0182969425178	2.93652863694211	2.94297661299535	2.96274558691751	3.06486836170654	2.90404945964927	3.01671666596736	3.02722595203723	2.95337398371207	2.92945999067699	3.00015017277779	2.8805674560247	3.00455323744016	2.95168965378599	2.99786360595089	2.9466201531163	2.91700640973001	3.02269360208346	3.00618698209298	2.96644440763264	2.96315633913808	2.97882775034785	2.99080685813628	2.95884627950979	3.01077468522072	2.93973410971604	2.96953028544644	3.01035733215323	2.94457841935773	2.9899777453445	3.01293619722486	2.87056504484266	2.95331398487985	2.97308579407579	2.98811308184408	2.89697289640267	2.96197835000338	2.94370835801031
2	23975938	273226559	2.91790870739193	2.97535352313373	3.00798442731485	2.97976188836369	2.98328598331663	2.95078144755516	2.9042207343106	3.01710734028022	2.95369025245194	3.0182969425178	2.93652863694211	2.94297661299535	2.96274558691751	3.06486836170654	2.90404945964927	3.01671666596736	3.02722595203723	2.95337398371207	2.92945999067699	3.00015017277779	2.8805674560247	3.00455323744016	2.95168965378599	2.99786360595089	2.9466201531163	2.91700640973001	3.02269360208346	3.00618698209298	2.96644440763264	2.96315633913808	2.97882775034785	2.99080685813628	2.95884627950979	3.01077468522072	2.93973410971604	2.96953028544644	3.01035733215323	2.94457841935773	2.9899777453445	3.01293619722486	2.87056504484266	2.95331398487985	2.97308579407579	2.98811308184408	2.89697289640267	2.96197835000338	2.94370835801031
2	24557494	273808115	2.91790870739193	2.97535352313373	3.00798442731485	2.97976188836369	2.98328598331663	2.95078144755516	2.9042207343106	3.01710734028022	2.95369025245194	3.0182969425178	2.93652863694211	2.94297661299535	2.96274558691751	3.06486836170654	2.90404945964927	3.01671666596736	3.02722595203723	2.95337398371207	2.92945999067699	3.00015017277779	2.8805674560247	3.00455323744016	2.95168965378599	2.99786360595089	2.9466201531163	2.91700640973001	3.02269360208346	3.00618698209298	2.96644440763264	2.96315633913808	2.97882775034785	2.99080685813628	2.95884627950979	3.01077468522072	2.93973410971604	2.96953028544644	3.01035733215323	2.94457841935773	2.9899777453445	3.01293619722486	2.87056504484266	2.95331398487985	2.97308579407579	2.98811308184408	2.89697289640267	2.96197835000338	2.94370835801031
2	25122569	274373190	2.91790870739193	2.97535352313373	3.00798442731485	2.97976188836369	2.98328598331663	2.95078144755516	2.9042207343106	3.01710734028022	2.95369025245194	3.0182969425178	2.93652863694211	2.94297661299535	2.96274558691751	3.06486836170654	2.90404945964927	3.01671666596736	3.02722595203723	2.95337398371207	2.92945999067699	3.00015017277779	2.8805674560247	3.00455323744016	2.95168965378599	2.99786360595089	2.9466201531163	2.91700640973001	3.02269360208346	3.00618698209298	2.96644440763264	2.96315633913808	2.97882775034785	2.99080685813628	2.95884627950979	3.01077468522072	2.93973410971604	2.96953028544644	3.01035733215323	2.94457841935773	2.9899777453445	3.01293619722486	2.87056504484266	2.95331398487985	2.97308579407579	2.98811308184408	2.89697289640267	2.96197835000338	2.94370835801031
2	25690641	274941262	2.91790870739193	2.97535352313373	3.00798442731485	2.97976188836369	2.98328598331663	2.95078144755516	2.9042207343106	3.01710734028022	2.95369025245194	3.0182969425178	2.93652863694211	2.94297661299535	2.96274558691751	3.06486836170654	2.90404945964927	3.01671666596736	3.02722595203723	2.95337398371207	2.92945999067699	3.00015017277779	2.8805674560247	3.00455323744016	2.95168965378599	2.99786360595089	2.9466201531163	2.91700640973001	3.02269360208346	3.00618698209298	2.96644440763264	2.96315633913808	2.97882775034785	2.99080685813628	2.95884627950979	3.01077468522072	2.93973410971604	2.96953028544644	3.01035733215323	2.94457841935773	2.9899777453445	3.01293619722486	2.87056504484266	2.95331398487985	2.97308579407579	2.98811308184408	2.89697289640267	2.96197835000338	2.94370835801031
2	26276327	275526948	2.91790870739193	2.97535352313373	3.00798442731485	2.97976188836369	2.98328598331663	2.95078144755516	2.9042207343106	3.01710734028022	2.95369025245194	3.0182969425178	2.93652863694211	2.94297661299535	2.96274558691751	3.06486836170654	2.90404945964927	3.01671666596736	3.02722595203723	2.95337398371207	2.92945999067699	3.00015017277779	2.8805674560247	3.00455323744016	2.95168965378599	2.99786360595089	2.9466201531163	2.91700640973001	3.02269360208346	3.00618698209298	2.96644440763264	2.96315633913808	2.97882775034785	2.99080685813628	2.95884627950979	3.01077468522072	2.93973410971604	2.96953028544644	3.01035733215323	2.94457841935773	2.9899777453445	3.01293619722486	2.87056504484266	2.95331398487985	2.97308579407579	2.98811308184408	2.89697289640267	2.96197835000338	2.94370835801031
2	26828038	276078659	2.91790870739193	2.97535352313373	3.00798442731485	2.97976188836369	2.98328598331663	2.95078144755516	2.9042207343106	3.01710734028022	2.95369025245194	3.0182969425178	2.93652863694211	2.94297661299535	2.96274558691751	3.06486836170654	2.90404945964927	3.01671666596736	3.02722595203723	2.95337398371207	2.92945999067699	3.00015017277779	2.8805674560247	3.00455323744016	2.95168965378599	2.99786360595089	2.9466201531163	2.91700640973001	3.02269360208346	3.00618698209298	2.96644440763264	2.96315633913808	2.97882775034785	2.99080685813628	2.95884627950979	3.01077468522072	2.93973410971604	2.96953028544644	3.01035733215323	2.94457841935773	2.9899777453445	3.01293619722486	2.87056504484266	2.95331398487985	2.97308579407579	2.98811308184408	2.89697289640267	2.96197835000338	2.94370835801031
2	27376652	276627273	2.91790870739193	2.97535352313373	3.00798442731485	2.97976188836369	2.98328598331663	2.95078144755516	2.9042207343106	3.01710734028022	2.95369025245194	3.0182969425178	2.93652863694211	2.94297661299535	2.96274558691751	3.06486836170654	2.90404945964927	3.01671666596736	3.02722595203723	2.95337398371207	2.92945999067699	3.00015017277779	2.8805674560247	3.00455323744016	2.95168965378599	2.99786360595089	2.9466201531163	2.91700640973001	3.02269360208346	3.00618698209298	2.96644440763264	2.96315633913808	2.97882775034785	2.99080685813628	2.95884627950979	3.01077468522072	2.93973410971604	2.96953028544644	3.01035733215323	2.94457841935773	2.9899777453445	3.01293619722486	2.87056504484266	2.95331398487985	2.97308579407579	2.98811308184408	2.89697289640267	2.96197835000338	2.94370835801031
2	27955504	277206125	2.91790870739193	2.97535352313373	3.00798442731485	2.97976188836369	2.98328598331663	2.95078144755516	2.9042207343106	3.01710734028022	2.95369025245194	3.0182969425178	2.93652863694211	2.94297661299535	2.96274558691751	3.06486836170654	2.90404945964927	3.01671666596736	3.02722595203723	2.95337398371207	2.92945999067699	3.00015017277779	2.8805674560247	3.00455323744016	2.95168965378599	2.99786360595089	2.9466201531163	2.91700640973001	3.02269360208346	3.00618698209298	2.96644440763264	2.96315633913808	2.97882775034785	2.99080685813628	2.95884627950979	3.01077468522072	2.93973410971604	2.96953028544644	3.01035733215323	2.94457841935773	2.9899777453445	3.01293619722486	2.87056504484266	2.95331398487985	2.97308579407579	2.98811308184408	2.89697289640267	2.96197835000338	2.94370835801031
2	28500494	277751115	2.91790870739193	2.97535352313373	3.00798442731485	2.97976188836369	2.98328598331663	2.95078144755516	2.9042207343106	3.01710734028022	2.95369025245194	3.0182969425178	2.93652863694211	2.94297661299535	2.96274558691751	3.06486836170654	2.90404945964927	3.01671666596736	3.02722595203723	2.95337398371207	2.92945999067699	3.00015017277779	2.8805674560247	3.00455323744016	2.95168965378599	2.99786360595089	2.9466201531163	2.91700640973001	3.02269360208346	3.00618698209298	2.96644440763264	2.96315633913808	2.97882775034785	2.99080685813628	2.95884627950979	3.01077468522072	2.93973410971604	2.96953028544644	3.01035733215323	2.94457841935773	2.9899777453445	3.01293619722486	2.87056504484266	2.95331398487985	2.97308579407579	2.98811308184408	2.89697289640267	2.96197835000338	2.94370835801031
2	29042087	278292708	2.91790870739193	2.97535352313373	3.00798442731485	2.97976188836369	2.98328598331663	2.95078144755516	2.9042207343106	3.01710734028022	2.95369025245194	3.0182969425178	2.93652863694211	2.94297661299535	2.96274558691751	3.06486836170654	2.90404945964927	3.01671666596736	3.02722595203723	2.95337398371207	2.92945999067699	3.00015017277779	2.8805674560247	3.00455323744016	2.95168965378599	2.99786360595089	2.9466201531163	2.91700640973001	3.02269360208346	3.00618698209298	2.96644440763264	2.96315633913808	2.97882775034785	2.99080685813628	2.95884627950979	3.01077468522072	2.93973410971604	2.96953028544644	3.01035733215323	2.94457841935773	2.9899777453445	3.01293619722486	2.87056504484266	2.95331398487985	2.97308579407579	2.98811308184408	2.89697289640267	2.96197835000338	2.94370835801031
2	29581749	278832370	2.91790870739193	2.97535352313373	3.00798442731485	2.97976188836369	2.98328598331663	2.95078144755516	2.9042207343106	3.01710734028022	2.95369025245194	3.0182969425178	2.93652863694211	2.94297661299535	2.96274558691751	3.06486836170654	2.90404945964927	3.01671666596736	3.02722595203723	2.95337398371207	2.92945999067699	3.00015017277779	2.8805674560247	3.00455323744016	2.95168965378599	2.99786360595089	2.9466201531163	2.91700640973001	3.02269360208346	3.00618698209298	2.96644440763264	2.96315633913808	2.97882775034785	2.99080685813628	2.95884627950979	3.01077468522072	2.93973410971604	2.96953028544644	3.01035733215323	2.94457841935773	2.9899777453445	3.01293619722486	2.87056504484266	2.95331398487985	2.97308579407579	2.98811308184408	2.89697289640267	2.96197835000338	2.94370835801031
2	30106496	279357117	2.91790870739193	2.97535352313373	3.00798442731485	2.97976188836369	2.98328598331663	2.95078144755516	2.9042207343106	3.01710734028022	2.95369025245194	3.0182969425178	2.93652863694211	2.94297661299535	2.96274558691751	3.06486836170654	2.90404945964927	3.01671666596736	3.02722595203723	2.95337398371207	2.92945999067699	3.00015017277779	2.8805674560247	3.00455323744016	2.95168965378599	2.99786360595089	2.9466201531163	2.91700640973001	3.02269360208346	3.00618698209298	2.96644440763264	2.96315633913808	2.97882775034785	2.99080685813628	2.95884627950979	3.01077468522072	2.93973410971604	2.96953028544644	3.01035733215323	2.94457841935773	2.9899777453445	3.01293619722486	2.87056504484266	2.95331398487985	2.97308579407579	2.98811308184408	2.89697289640267	2.96197835000338	2.94370835801031
2	30642447	279893068	2.91790870739193	2.97535352313373	3.00798442731485	2.97976188836369	2.98328598331663	2.95078144755516	2.9042207343106	3.01710734028022	2.95369025245194	3.0182969425178	2.93652863694211	2.94297661299535	2.96274558691751	3.06486836170654	2.90404945964927	3.01671666596736	3.02722595203723	2.95337398371207	2.92945999067699	3.00015017277779	2.8805674560247	3.00455323744016	2.95168965378599	2.99786360595089	2.9466201531163	2.91700640973001	3.02269360208346	3.00618698209298	2.96644440763264	2.96315633913808	2.97882775034785	2.99080685813628	2.95884627950979	3.01077468522072	2.93973410971604	2.96953028544644	3.01035733215323	2.94457841935773	2.9899777453445	3.01293619722486	2.87056504484266	2.95331398487985	2.97308579407579	2.98811308184408	2.89697289640267	2.96197835000338	2.94370835801031
2	31190263	280440884	2.91790870739193	2.97535352313373	3.00798442731485	2.97976188836369	2.98328598331663	2.95078144755516	2.9042207343106	3.01710734028022	2.95369025245194	3.0182969425178	2.93652863694211	2.94297661299535	2.96274558691751	3.06486836170654	2.90404945964927	3.01671666596736	3.02722595203723	2.95337398371207	2.92945999067699	3.00015017277779	2.8805674560247	3.00455323744016	2.95168965378599	2.99786360595089	2.9466201531163	2.91700640973001	3.02269360208346	3.00618698209298	2.96644440763264	2.96315633913808	2.97882775034785	2.99080685813628	2.95884627950979	3.01077468522072	2.93973410971604	2.96953028544644	3.01035733215323	2.94457841935773	2.9899777453445	3.01293619722486	2.87056504484266	2.95331398487985	2.97308579407579	2.98811308184408	2.89697289640267	2.96197835000338	2.94370835801031
2	31725608	280976229	2.91790870739193	2.97535352313373	3.00798442731485	2.97976188836369	2.98328598331663	2.95078144755516	2.9042207343106	3.01710734028022	2.95369025245194	3.0182969425178	2.93652863694211	2.94297661299535	2.96274558691751	3.06486836170654	2.90404945964927	3.01671666596736	3.02722595203723	2.95337398371207	2.92945999067699	3.00015017277779	2.8805674560247	3.00455323744016	2.95168965378599	2.99786360595089	2.9466201531163	2.91700640973001	3.02269360208346	3.00618698209298	2.96644440763264	2.96315633913808	2.97882775034785	2.99080685813628	2.95884627950979	3.01077468522072	2.93973410971604	2.96953028544644	3.01035733215323	2.94457841935773	2.9899777453445	3.01293619722486	2.87056504484266	2.95331398487985	2.97308579407579	2.98811308184408	2.89697289640267	2.96197835000338	2.94370835801031
2	32309212	281559833	2.91790870739193	2.97535352313373	3.00798442731485	2.97976188836369	2.98328598331663	2.95078144755516	2.9042207343106	3.01710734028022	2.95369025245194	3.0182969425178	2.93652863694211	2.94297661299535	2.96274558691751	3.06486836170654	2.90404945964927	3.01671666596736	3.02722595203723	2.95337398371207	2.92945999067699	3.00015017277779	2.8805674560247	3.00455323744016	2.95168965378599	2.99786360595089	2.9466201531163	2.91700640973001	3.02269360208346	3.00618698209298	2.96644440763264	2.96315633913808	2.97882775034785	2.99080685813628	2.95884627950979	3.01077468522072	2.93973410971604	2.96953028544644	3.01035733215323	2.94457841935773	2.9899777453445	3.01293619722486	2.87056504484266	2.95331398487985	2.97308579407579	2.98811308184408	2.89697289640267	2.96197835000338	2.94370835801031
2	32898188	282148809	2.91790870739193	2.97535352313373	3.00798442731485	2.97976188836369	2.98328598331663	2.95078144755516	2.9042207343106	3.01710734028022	2.95369025245194	3.0182969425178	2.93652863694211	2.94297661299535	2.96274558691751	3.06486836170654	2.90404945964927	3.01671666596736	3.02722595203723	2.95337398371207	2.92945999067699	3.00015017277779	2.8805674560247	3.00455323744016	2.95168965378599	2.99786360595089	2.9466201531163	2.91700640973001	3.02269360208346	3.00618698209298	2.96644440763264	2.96315633913808	2.97882775034785	2.99080685813628	2.95884627950979	3.01077468522072	2.93973410971604	2.96953028544644	3.01035733215323	2.94457841935773	2.9899777453445	3.01293619722486	2.87056504484266	2.95331398487985	2.97308579407579	2.98811308184408	2.89697289640267	2.96197835000338	2.94370835801031
2	33457180	282707801	2.91790870739193	2.97535352313373	3.00798442731485	2.97976188836369	2.98328598331663	2.95078144755516	2.9042207343106	3.01710734028022	2.95369025245194	3.0182969425178	2.93652863694211	2.94297661299535	2.96274558691751	3.06486836170654	2.90404945964927	3.01671666596736	3.02722595203723	2.95337398371207	2.92945999067699	3.00015017277779	2.8805674560247	3.00455323744016	2.95168965378599	2.99786360595089	2.9466201531163	2.91700640973001	3.02269360208346	3.00618698209298	2.96644440763264	2.96315633913808	2.97882775034785	2.99080685813628	2.95884627950979	3.01077468522072	2.93973410971604	2.96953028544644	3.01035733215323	2.94457841935773	2.9899777453445	3.01293619722486	2.87056504484266	2.95331398487985	2.97308579407579	2.98811308184408	2.89697289640267	2.96197835000338	2.94370835801031
2	34013727	283264348	2.91790870739193	2.97535352313373	3.00798442731485	2.97976188836369	2.98328598331663	2.95078144755516	2.9042207343106	3.01710734028022	2.95369025245194	3.0182969425178	2.93652863694211	2.94297661299535	2.96274558691751	3.06486836170654	2.90404945964927	3.01671666596736	3.02722595203723	2.95337398371207	2.92945999067699	3.00015017277779	2.8805674560247	3.00455323744016	2.95168965378599	2.99786360595089	2.9466201531163	2.91700640973001	3.02269360208346	3.00618698209298	2.96644440763264	2.96315633913808	2.97882775034785	2.99080685813628	2.95884627950979	3.01077468522072	2.93973410971604	2.96953028544644	3.01035733215323	2.94457841935773	2.9899777453445	3.01293619722486	2.87056504484266	2.95331398487985	2.97308579407579	2.98811308184408	2.89697289640267	2.96197835000338	2.94370835801031
2	34562326	283812947	2.91790870739193	2.97535352313373	3.00798442731485	2.97976188836369	2.98328598331663	2.95078144755516	2.9042207343106	3.01710734028022	2.95369025245194	3.0182969425178	2.93652863694211	2.94297661299535	2.96274558691751	3.06486836170654	2.90404945964927	3.01671666596736	3.02722595203723	2.95337398371207	2.92945999067699	3.00015017277779	2.8805674560247	3.00455323744016	2.95168965378599	2.99786360595089	2.9466201531163	2.91700640973001	3.02269360208346	3.00618698209298	2.96644440763264	2.96315633913808	2.97882775034785	2.99080685813628	2.95884627950979	3.01077468522072	2.93973410971604	2.96953028544644	3.01035733215323	2.94457841935773	2.9899777453445	3.01293619722486	2.87056504484266	2.95331398487985	2.97308579407579	2.98811308184408	2.89697289640267	2.96197835000338	2.94370835801031
2	35128713	284379334	2.91790870739193	2.97535352313373	3.00798442731485	2.97976188836369	2.98328598331663	2.95078144755516	2.9042207343106	3.01710734028022	2.95369025245194	3.0182969425178	2.93652863694211	2.94297661299535	2.96274558691751	3.06486836170654	2.90404945964927	3.01671666596736	3.02722595203723	2.95337398371207	2.92945999067699	3.00015017277779	2.8805674560247	3.00455323744016	2.95168965378599	2.99786360595089	2.9466201531163	2.91700640973001	3.02269360208346	3.00618698209298	2.96644440763264	2.96315633913808	2.97882775034785	2.99080685813628	2.95884627950979	3.01077468522072	2.93973410971604	2.96953028544644	3.01035733215323	2.94457841935773	2.9899777453445	3.01293619722486	2.87056504484266	2.95331398487985	2.97308579407579	2.98811308184408	2.89697289640267	2.96197835000338	2.94370835801031
2	35677169	284927790	2.91790870739193	2.97535352313373	3.00798442731485	2.97976188836369	2.98328598331663	2.95078144755516	2.9042207343106	3.01710734028022	2.95369025245194	3.0182969425178	2.93652863694211	2.94297661299535	2.96274558691751	3.06486836170654	2.90404945964927	3.01671666596736	3.02722595203723	2.95337398371207	2.92945999067699	3.00015017277779	2.8805674560247	3.00455323744016	2.95168965378599	2.99786360595089	2.9466201531163	2.91700640973001	3.02269360208346	3.00618698209298	2.96644440763264	2.96315633913808	2.97882775034785	2.99080685813628	2.95884627950979	3.01077468522072	2.93973410971604	2.96953028544644	3.01035733215323	2.94457841935773	2.9899777453445	3.01293619722486	2.87056504484266	2.95331398487985	2.97308579407579	2.98811308184408	2.89697289640267	2.96197835000338	2.94370835801031
2	36226361	285476982	2.91790870739193	2.97535352313373	3.00798442731485	2.97976188836369	2.98328598331663	2.95078144755516	2.9042207343106	3.01710734028022	2.95369025245194	3.0182969425178	2.93652863694211	2.94297661299535	2.96274558691751	3.06486836170654	2.90404945964927	3.01671666596736	3.02722595203723	2.95337398371207	2.92945999067699	3.00015017277779	2.8805674560247	3.00455323744016	2.95168965378599	2.99786360595089	2.9466201531163	2.91700640973001	3.02269360208346	3.00618698209298	2.96644440763264	2.96315633913808	2.97882775034785	2.99080685813628	2.95884627950979	3.01077468522072	2.93973410971604	2.96953028544644	3.01035733215323	2.94457841935773	2.9899777453445	3.01293619722486	2.87056504484266	2.95331398487985	2.97308579407579	2.98811308184408	2.89697289640267	2.96197835000338	2.94370835801031
2	36770812	286021433	2.91790870739193	2.97535352313373	3.00798442731485	2.97976188836369	2.98328598331663	2.95078144755516	2.9042207343106	3.01710734028022	2.95369025245194	3.0182969425178	2.93652863694211	2.94297661299535	2.96274558691751	3.06486836170654	2.90404945964927	3.01671666596736	3.02722595203723	2.95337398371207	2.92945999067699	3.00015017277779	2.8805674560247	3.00455323744016	2.95168965378599	2.99786360595089	2.9466201531163	2.91700640973001	3.02269360208346	3.00618698209298	2.96644440763264	2.96315633913808	2.97882775034785	2.99080685813628	2.95884627950979	3.01077468522072	2.93973410971604	2.96953028544644	3.01035733215323	2.94457841935773	2.9899777453445	3.01293619722486	2.87056504484266	2.95331398487985	2.97308579407579	2.98811308184408	2.89697289640267	2.96197835000338	2.94370835801031
2	37328573	286579194	2.91790870739193	2.97535352313373	3.00798442731485	2.97976188836369	2.98328598331663	2.95078144755516	2.9042207343106	3.01710734028022	2.95369025245194	3.0182969425178	2.93652863694211	2.94297661299535	2.96274558691751	3.06486836170654	2.90404945964927	3.01671666596736	3.02722595203723	2.95337398371207	2.92945999067699	3.00015017277779	2.8805674560247	3.00455323744016	2.95168965378599	2.99786360595089	2.9466201531163	2.91700640973001	3.02269360208346	3.00618698209298	2.96644440763264	2.96315633913808	2.97882775034785	2.99080685813628	2.95884627950979	3.01077468522072	2.93973410971604	2.96953028544644	3.01035733215323	2.94457841935773	2.9899777453445	3.01293619722486	2.87056504484266	2.95331398487985	2.97308579407579	2.98811308184408	2.89697289640267	2.96197835000338	2.94370835801031
2	37875779	287126400	2.91790870739193	2.97535352313373	3.00798442731485	2.97976188836369	2.98328598331663	2.95078144755516	2.9042207343106	3.01710734028022	2.95369025245194	3.0182969425178	2.93652863694211	2.94297661299535	2.96274558691751	3.06486836170654	2.90404945964927	3.01671666596736	3.02722595203723	2.95337398371207	2.92945999067699	3.00015017277779	2.8805674560247	3.00455323744016	2.95168965378599	2.99786360595089	2.9466201531163	2.91700640973001	3.02269360208346	3.00618698209298	2.96644440763264	2.96315633913808	2.97882775034785	2.99080685813628	2.95884627950979	3.01077468522072	2.93973410971604	2.96953028544644	3.01035733215323	2.94457841935773	2.9899777453445	3.01293619722486	2.87056504484266	2.95331398487985	2.97308579407579	2.98811308184408	2.89697289640267	2.96197835000338	2.94370835801031
2	38431248	287681869	2.91790870739193	2.97535352313373	3.00798442731485	2.97976188836369	2.98328598331663	2.95078144755516	2.9042207343106	3.01710734028022	2.95369025245194	3.0182969425178	2.93652863694211	2.94297661299535	2.96274558691751	3.06486836170654	2.90404945964927	3.01671666596736	3.02722595203723	2.95337398371207	2.92945999067699	3.00015017277779	2.8805674560247	3.00455323744016	2.95168965378599	2.99786360595089	2.9466201531163	2.91700640973001	3.02269360208346	3.00618698209298	2.96644440763264	2.96315633913808	2.97882775034785	2.99080685813628	2.95884627950979	3.01077468522072	2.93973410971604	2.96953028544644	3.01035733215323	2.94457841935773	2.9899777453445	3.01293619722486	2.87056504484266	2.95331398487985	2.97308579407579	2.98811308184408	2.89697289640267	2.96197835000338	2.94370835801031
2	39004172	288254793	2.91790870739193	2.97535352313373	3.00798442731485	2.97976188836369	2.98328598331663	2.95078144755516	2.9042207343106	3.01710734028022	2.95369025245194	3.0182969425178	2.93652863694211	2.94297661299535	2.96274558691751	3.06486836170654	2.90404945964927	3.01671666596736	3.02722595203723	2.95337398371207	2.92945999067699	3.00015017277779	2.8805674560247	3.00455323744016	2.95168965378599	2.99786360595089	2.9466201531163	2.91700640973001	3.02269360208346	3.00618698209298	2.96644440763264	2.96315633913808	2.97882775034785	2.99080685813628	2.95884627950979	3.01077468522072	2.93973410971604	2.96953028544644	3.01035733215323	2.94457841935773	2.9899777453445	3.01293619722486	2.87056504484266	2.95331398487985	2.97308579407579	2.98811308184408	2.89697289640267	2.96197835000338	2.94370835801031
2	39564771	288815392	2.91790870739193	2.97535352313373	3.00798442731485	2.97976188836369	2.98328598331663	2.95078144755516	2.9042207343106	3.01710734028022	2.95369025245194	3.0182969425178	2.93652863694211	2.94297661299535	2.96274558691751	3.06486836170654	2.90404945964927	3.01671666596736	3.02722595203723	2.95337398371207	2.92945999067699	3.00015017277779	2.8805674560247	3.00455323744016	2.95168965378599	2.99786360595089	2.9466201531163	2.91700640973001	3.02269360208346	3.00618698209298	2.96644440763264	2.96315633913808	2.97882775034785	2.99080685813628	2.95884627950979	3.01077468522072	2.93973410971604	2.96953028544644	3.01035733215323	2.94457841935773	2.9899777453445	3.01293619722486	2.87056504484266	2.95331398487985	2.97308579407579	2.98811308184408	2.89697289640267	2.96197835000338	2.94370835801031
2	40112880	289363501	2.91790870739193	2.97535352313373	3.00798442731485	2.97976188836369	2.98328598331663	2.95078144755516	2.9042207343106	3.01710734028022	2.95369025245194	3.0182969425178	2.93652863694211	2.94297661299535	2.96274558691751	3.06486836170654	2.90404945964927	3.01671666596736	3.02722595203723	2.95337398371207	2.92945999067699	3.00015017277779	2.8805674560247	3.00455323744016	2.95168965378599	2.99786360595089	2.9466201531163	2.91700640973001	3.02269360208346	3.00618698209298	2.96644440763264	2.96315633913808	2.97882775034785	2.99080685813628	2.95884627950979	3.01077468522072	2.93973410971604	2.96953028544644	3.01035733215323	2.94457841935773	2.9899777453445	3.01293619722486	2.87056504484266	2.95331398487985	2.97308579407579	2.98811308184408	2.89697289640267	2.96197835000338	2.94370835801031
2	40653940	289904561	2.91790870739193	2.97535352313373	3.00798442731485	2.97976188836369	2.98328598331663	2.95078144755516	2.9042207343106	3.01710734028022	2.95369025245194	3.0182969425178	2.93652863694211	2.94297661299535	2.96274558691751	3.06486836170654	2.90404945964927	3.01671666596736	3.02722595203723	2.95337398371207	2.92945999067699	3.00015017277779	2.8805674560247	3.00455323744016	2.95168965378599	2.99786360595089	2.9466201531163	2.91700640973001	3.02269360208346	3.00618698209298	2.96644440763264	2.96315633913808	2.97882775034785	2.99080685813628	2.95884627950979	3.01077468522072	2.93973410971604	2.96953028544644	3.01035733215323	2.94457841935773	2.9899777453445	3.01293619722486	2.87056504484266	2.95331398487985	2.97308579407579	2.98811308184408	2.89697289640267	2.96197835000338	2.94370835801031
2	41183789	290434410	2.91790870739193	2.97535352313373	3.00798442731485	2.97976188836369	2.98328598331663	2.95078144755516	2.9042207343106	3.01710734028022	2.95369025245194	3.0182969425178	2.93652863694211	2.94297661299535	2.96274558691751	3.06486836170654	2.90404945964927	3.01671666596736	3.02722595203723	2.95337398371207	2.92945999067699	3.00015017277779	2.8805674560247	3.00455323744016	2.95168965378599	2.99786360595089	2.9466201531163	2.91700640973001	3.02269360208346	3.00618698209298	2.96644440763264	2.96315633913808	2.97882775034785	2.99080685813628	2.95884627950979	3.01077468522072	2.93973410971604	2.96953028544644	3.01035733215323	2.94457841935773	2.9899777453445	3.01293619722486	2.87056504484266	2.95331398487985	2.97308579407579	2.98811308184408	2.89697289640267	2.96197835000338	2.94370835801031
2	41720796	290971417	2.91790870739193	2.97535352313373	3.00798442731485	2.97976188836369	2.98328598331663	2.95078144755516	2.9042207343106	3.01710734028022	2.95369025245194	3.0182969425178	2.93652863694211	2.94297661299535	2.96274558691751	3.06486836170654	2.90404945964927	3.01671666596736	3.02722595203723	2.95337398371207	2.92945999067699	3.00015017277779	2.8805674560247	3.00455323744016	2.95168965378599	2.99786360595089	2.9466201531163	2.91700640973001	3.02269360208346	3.00618698209298	2.96644440763264	2.96315633913808	2.97882775034785	2.99080685813628	2.95884627950979	3.01077468522072	2.93973410971604	2.96953028544644	3.01035733215323	2.94457841935773	2.9899777453445	3.01293619722486	2.87056504484266	2.95331398487985	2.97308579407579	2.98811308184408	2.89697289640267	2.96197835000338	2.94370835801031
2	42261432	291512053	2.91790870739193	2.97535352313373	3.00798442731485	2.97976188836369	2.98328598331663	2.95078144755516	2.9042207343106	3.01710734028022	2.95369025245194	3.0182969425178	2.93652863694211	2.94297661299535	2.96274558691751	3.06486836170654	2.90404945964927	3.01671666596736	3.02722595203723	2.95337398371207	2.92945999067699	3.00015017277779	2.8805674560247	3.00455323744016	2.95168965378599	2.99786360595089	2.9466201531163	2.91700640973001	3.02269360208346	3.00618698209298	2.96644440763264	2.96315633913808	2.97882775034785	2.99080685813628	2.95884627950979	3.01077468522072	2.93973410971604	2.96953028544644	3.01035733215323	2.94457841935773	2.9899777453445	3.01293619722486	2.87056504484266	2.95331398487985	2.97308579407579	2.98811308184408	2.89697289640267	2.96197835000338	2.94370835801031
2	42823765	292074386	2.91790870739193	2.97535352313373	3.00798442731485	2.97976188836369	2.98328598331663	2.95078144755516	2.9042207343106	3.01710734028022	2.95369025245194	3.0182969425178	2.93652863694211	2.94297661299535	2.96274558691751	3.06486836170654	2.90404945964927	3.01671666596736	3.02722595203723	2.95337398371207	2.92945999067699	3.00015017277779	2.8805674560247	3.00455323744016	2.95168965378599	2.99786360595089	2.9466201531163	2.91700640973001	3.02269360208346	3.00618698209298	2.96644440763264	2.96315633913808	2.97882775034785	2.99080685813628	2.95884627950979	3.01077468522072	2.93973410971604	2.96953028544644	3.01035733215323	2.94457841935773	2.9899777453445	3.01293619722486	2.87056504484266	2.95331398487985	2.97308579407579	2.98811308184408	2.89697289640267	2.96197835000338	2.94370835801031
2	43384529	292635150	2.91790870739193	2.97535352313373	3.00798442731485	2.97976188836369	2.98328598331663	2.95078144755516	2.9042207343106	3.01710734028022	2.95369025245194	3.0182969425178	2.93652863694211	2.94297661299535	2.96274558691751	3.06486836170654	2.90404945964927	3.01671666596736	3.02722595203723	2.95337398371207	2.92945999067699	3.00015017277779	2.8805674560247	3.00455323744016	2.95168965378599	2.99786360595089	2.9466201531163	2.91700640973001	3.02269360208346	3.00618698209298	2.96644440763264	2.96315633913808	2.97882775034785	2.99080685813628	2.95884627950979	3.01077468522072	2.93973410971604	2.96953028544644	3.01035733215323	2.94457841935773	2.9899777453445	3.01293619722486	2.87056504484266	2.95331398487985	2.97308579407579	2.98811308184408	2.89697289640267	2.96197835000338	2.94370835801031
2	43941069	293191690	2.91790870739193	2.97535352313373	3.00798442731485	2.97976188836369	2.98328598331663	2.95078144755516	2.9042207343106	3.01710734028022	2.95369025245194	3.0182969425178	2.93652863694211	2.94297661299535	2.96274558691751	3.06486836170654	2.90404945964927	3.01671666596736	3.02722595203723	2.95337398371207	2.92945999067699	3.00015017277779	2.8805674560247	3.00455323744016	2.95168965378599	2.99786360595089	2.9466201531163	2.91700640973001	3.02269360208346	3.00618698209298	2.96644440763264	2.96315633913808	2.97882775034785	2.99080685813628	2.95884627950979	3.01077468522072	2.93973410971604	2.96953028544644	3.01035733215323	2.94457841935773	2.9899777453445	3.01293619722486	2.87056504484266	2.95331398487985	2.97308579407579	2.98811308184408	2.89697289640267	2.96197835000338	2.94370835801031
2	44504303	293754924	2.91790870739193	2.97535352313373	3.00798442731485	2.97976188836369	2.98328598331663	2.95078144755516	2.9042207343106	3.01710734028022	2.95369025245194	3.0182969425178	2.93652863694211	2.94297661299535	2.96274558691751	3.06486836170654	2.90404945964927	3.01671666596736	3.02722595203723	2.95337398371207	2.92945999067699	3.00015017277779	2.8805674560247	3.00455323744016	2.95168965378599	2.99786360595089	2.9466201531163	2.91700640973001	3.02269360208346	3.00618698209298	2.96644440763264	2.96315633913808	2.97882775034785	2.99080685813628	2.95884627950979	3.01077468522072	2.93973410971604	2.96953028544644	3.01035733215323	2.94457841935773	2.9899777453445	3.01293619722486	2.87056504484266	2.95331398487985	2.97308579407579	2.98811308184408	2.89697289640267	2.96197835000338	2.94370835801031
2	45049053	294299674	2.91790870739193	2.97535352313373	3.00798442731485	2.97976188836369	2.98328598331663	2.95078144755516	2.9042207343106	3.01710734028022	2.95369025245194	3.0182969425178	2.93652863694211	2.94297661299535	2.96274558691751	3.06486836170654	2.90404945964927	3.01671666596736	3.02722595203723	2.95337398371207	2.92945999067699	3.00015017277779	2.8805674560247	3.00455323744016	2.95168965378599	2.99786360595089	2.9466201531163	2.91700640973001	3.02269360208346	3.00618698209298	2.96644440763264	2.96315633913808	2.97882775034785	2.99080685813628	2.95884627950979	3.01077468522072	2.93973410971604	2.96953028544644	3.01035733215323	2.94457841935773	2.9899777453445	3.01293619722486	2.87056504484266	2.95331398487985	2.97308579407579	2.98811308184408	2.89697289640267	2.96197835000338	2.94370835801031
2	45586697	294837318	2.91790870739193	2.97535352313373	3.00798442731485	2.97976188836369	2.98328598331663	2.95078144755516	2.9042207343106	3.01710734028022	2.95369025245194	3.0182969425178	2.93652863694211	2.94297661299535	2.96274558691751	3.06486836170654	2.90404945964927	3.01671666596736	3.02722595203723	2.95337398371207	2.92945999067699	3.00015017277779	2.8805674560247	3.00455323744016	2.95168965378599	2.99786360595089	2.9466201531163	2.91700640973001	3.02269360208346	3.00618698209298	2.96644440763264	2.96315633913808	2.97882775034785	2.99080685813628	2.95884627950979	3.01077468522072	2.93973410971604	2.96953028544644	3.01035733215323	2.94457841935773	2.9899777453445	3.01293619722486	2.87056504484266	2.95331398487985	2.97308579407579	2.98811308184408	2.89697289640267	2.96197835000338	2.94370835801031
2	46112597	295363218	2.91790870739193	2.97535352313373	3.00798442731485	2.97976188836369	2.98328598331663	2.95078144755516	2.9042207343106	3.01710734028022	2.95369025245194	3.0182969425178	2.93652863694211	2.94297661299535	2.96274558691751	3.06486836170654	2.90404945964927	3.01671666596736	3.02722595203723	2.95337398371207	2.92945999067699	3.00015017277779	2.8805674560247	3.00455323744016	2.95168965378599	2.99786360595089	2.9466201531163	2.91700640973001	3.02269360208346	3.00618698209298	2.96644440763264	2.96315633913808	2.97882775034785	2.99080685813628	2.95884627950979	3.01077468522072	2.93973410971604	2.96953028544644	3.01035733215323	2.94457841935773	2.9899777453445	3.01293619722486	2.87056504484266	2.95331398487985	2.97308579407579	2.98811308184408	2.89697289640267	2.96197835000338	2.94370835801031
2	46636309	295886930	2.91790870739193	2.97535352313373	3.00798442731485	2.97976188836369	2.98328598331663	2.95078144755516	2.9042207343106	3.01710734028022	2.95369025245194	3.0182969425178	2.93652863694211	2.94297661299535	2.96274558691751	3.06486836170654	2.90404945964927	3.01671666596736	3.02722595203723	2.95337398371207	2.92945999067699	3.00015017277779	2.8805674560247	3.00455323744016	2.95168965378599	2.99786360595089	2.9466201531163	2.91700640973001	3.02269360208346	3.00618698209298	2.96644440763264	2.96315633913808	2.97882775034785	2.99080685813628	2.95884627950979	3.01077468522072	2.93973410971604	2.96953028544644	3.01035733215323	2.94457841935773	2.9899777453445	3.01293619722486	2.87056504484266	2.95331398487985	2.97308579407579	2.98811308184408	2.89697289640267	2.96197835000338	2.94370835801031
2	47175085	296425706	2.91790870739193	2.97535352313373	3.00798442731485	2.97976188836369	2.98328598331663	2.95078144755516	2.9042207343106	3.01710734028022	2.95369025245194	3.0182969425178	2.93652863694211	2.94297661299535	2.96274558691751	3.06486836170654	2.90404945964927	3.01671666596736	3.02722595203723	2.95337398371207	2.92945999067699	3.00015017277779	2.8805674560247	3.00455323744016	2.95168965378599	2.99786360595089	2.9466201531163	2.91700640973001	3.02269360208346	3.00618698209298	2.96644440763264	2.96315633913808	2.97882775034785	2.99080685813628	2.95884627950979	3.01077468522072	2.93973410971604	2.96953028544644	3.01035733215323	2.94457841935773	2.9899777453445	3.01293619722486	2.87056504484266	2.95331398487985	2.97308579407579	2.98811308184408	2.89697289640267	2.96197835000338	2.94370835801031
2	47742557	296993178	2.91790870739193	2.97535352313373	3.00798442731485	2.97976188836369	2.98328598331663	2.95078144755516	2.9042207343106	3.01710734028022	2.95369025245194	3.0182969425178	2.93652863694211	2.94297661299535	2.96274558691751	3.06486836170654	2.90404945964927	3.01671666596736	3.02722595203723	2.95337398371207	2.92945999067699	3.00015017277779	2.8805674560247	3.00455323744016	2.95168965378599	2.99786360595089	2.9466201531163	2.91700640973001	3.02269360208346	3.00618698209298	2.96644440763264	2.96315633913808	2.97882775034785	2.99080685813628	2.95884627950979	3.01077468522072	2.93973410971604	2.96953028544644	3.01035733215323	2.94457841935773	2.9899777453445	3.01293619722486	2.87056504484266	2.95331398487985	2.97308579407579	2.98811308184408	2.89697289640267	2.96197835000338	2.94370835801031
2	48313939	297564560	2.91790870739193	2.97535352313373	3.00798442731485	2.97976188836369	2.98328598331663	2.95078144755516	2.9042207343106	3.01710734028022	2.95369025245194	3.0182969425178	2.93652863694211	2.94297661299535	2.96274558691751	3.06486836170654	2.90404945964927	3.01671666596736	3.02722595203723	2.95337398371207	2.92945999067699	3.00015017277779	2.8805674560247	3.00455323744016	2.95168965378599	2.99786360595089	2.9466201531163	2.91700640973001	3.02269360208346	3.00618698209298	2.96644440763264	2.96315633913808	2.97882775034785	2.99080685813628	2.95884627950979	3.01077468522072	2.93973410971604	2.96953028544644	3.01035733215323	2.94457841935773	2.9899777453445	3.01293619722486	2.87056504484266	2.95331398487985	2.97308579407579	2.98811308184408	2.89697289640267	2.96197835000338	2.94370835801031
2	48870857	298121478	2.91790870739193	2.97535352313373	3.00798442731485	2.97976188836369	2.98328598331663	2.95078144755516	2.9042207343106	3.01710734028022	2.95369025245194	3.0182969425178	2.93652863694211	2.94297661299535	2.96274558691751	3.06486836170654	2.90404945964927	3.01671666596736	3.02722595203723	2.95337398371207	2.92945999067699	3.00015017277779	2.8805674560247	3.00455323744016	2.95168965378599	2.99786360595089	2.9466201531163	2.91700640973001	3.02269360208346	3.00618698209298	2.96644440763264	2.96315633913808	2.97882775034785	2.99080685813628	2.95884627950979	3.01077468522072	2.93973410971604	2.96953028544644	3.01035733215323	2.94457841935773	2.9899777453445	3.01293619722486	2.87056504484266	2.95331398487985	2.97308579407579	2.98811308184408	2.89697289640267	2.96197835000338	2.94370835801031
2	49416907	298667528	2.91790870739193	2.97535352313373	3.00798442731485	2.97976188836369	2.98328598331663	2.95078144755516	2.9042207343106	3.01710734028022	2.95369025245194	3.0182969425178	2.93652863694211	2.94297661299535	2.96274558691751	3.06486836170654	2.90404945964927	3.01671666596736	3.02722595203723	2.95337398371207	2.92945999067699	3.00015017277779	2.8805674560247	3.00455323744016	2.95168965378599	2.99786360595089	2.9466201531163	2.91700640973001	3.02269360208346	3.00618698209298	2.96644440763264	2.96315633913808	2.97882775034785	2.99080685813628	2.95884627950979	3.01077468522072	2.93973410971604	2.96953028544644	3.01035733215323	2.94457841935773	2.9899777453445	3.01293619722486	2.87056504484266	2.95331398487985	2.97308579407579	2.98811308184408	2.89697289640267	2.96197835000338	2.94370835801031
2	49969688	299220309	2.91790870739193	2.97535352313373	3.00798442731485	2.97976188836369	2.98328598331663	2.95078144755516	2.9042207343106	3.01710734028022	2.95369025245194	3.0182969425178	2.93652863694211	2.94297661299535	2.96274558691751	3.06486836170654	2.90404945964927	3.01671666596736	3.02722595203723	2.95337398371207	2.92945999067699	3.00015017277779	2.8805674560247	3.00455323744016	2.95168965378599	2.99786360595089	2.9466201531163	2.91700640973001	3.02269360208346	3.00618698209298	2.96644440763264	2.96315633913808	2.97882775034785	2.99080685813628	2.95884627950979	3.01077468522072	2.93973410971604	2.96953028544644	3.01035733215323	2.94457841935773	2.9899777453445	3.01293619722486	2.87056504484266	2.95331398487985	2.97308579407579	2.98811308184408	2.89697289640267	2.96197835000338	2.94370835801031
2	50495427	299746048	2.91790870739193	2.97535352313373	3.00798442731485	2.97976188836369	2.98328598331663	2.95078144755516	2.9042207343106	3.01710734028022	2.95369025245194	3.0182969425178	2.93652863694211	2.94297661299535	2.96274558691751	3.06486836170654	2.90404945964927	3.01671666596736	3.02722595203723	2.95337398371207	2.92945999067699	3.00015017277779	2.8805674560247	3.00455323744016	2.95168965378599	2.99786360595089	2.9466201531163	2.91700640973001	3.02269360208346	3.00618698209298	2.96644440763264	2.96315633913808	2.97882775034785	2.99080685813628	2.95884627950979	3.01077468522072	2.93973410971604	2.96953028544644	3.01035733215323	2.94457841935773	2.9899777453445	3.01293619722486	2.87056504484266	2.95331398487985	2.97308579407579	2.98811308184408	2.89697289640267	2.96197835000338	2.94370835801031
2	51011692	300262313	2.91790870739193	2.97535352313373	3.00798442731485	2.97976188836369	2.98328598331663	2.95078144755516	2.9042207343106	3.01710734028022	2.95369025245194	3.0182969425178	2.93652863694211	2.94297661299535	2.96274558691751	3.06486836170654	2.90404945964927	3.01671666596736	3.02722595203723	2.95337398371207	2.92945999067699	3.00015017277779	2.8805674560247	3.00455323744016	2.95168965378599	2.99786360595089	2.9466201531163	2.91700640973001	3.02269360208346	3.00618698209298	2.96644440763264	2.96315633913808	2.97882775034785	2.99080685813628	2.95884627950979	3.01077468522072	2.93973410971604	2.96953028544644	3.01035733215323	2.94457841935773	2.9899777453445	3.01293619722486	2.87056504484266	2.95331398487985	2.97308579407579	2.98811308184408	2.89697289640267	2.96197835000338	2.94370835801031
[truncated: 4,514 more rows]
[truncated: 48 more columns]
