# Supplementary material for: Novel insights into breast cancer copy number genetic heterogeneity revealed by single-cell genome sequencing
Source: eLife. 2020 May 13;9:e51480. doi: 10.7554/eLife.51480 (PMC7220379; doi:10.7554/eLife.51480)
Supplement: Figure 2—source data 1. [file elife-51480-fig2-data1.zip › P4.CNA.calls.5k.seg.quantal.primary.txt]

chrom	chrompos	abspos	CTB5340.	CTB5341.	CTB5347.	CTB5348.	CTB5349.	CTB5350.	CTB5352.	CTB5357.	CTB5358.	CTB5359.	CTB5360.	CTB5362.	CTB5364.	CTB5366.	CTB5368.	CTB5369.	CTB5372.	CTB5373.	CTB5374.	CTB5376.	CTB5377.	CTB5378.	CTB5383.	CTB5385.	CTB5386.	CTB5388.	CTB5389.	CTB5391.	CTB5392.	CTB5393.	CTB5394.	CTB5399.	CTB5400.	CTB5403.	CTB5404.	CTB5405.	CTB5407.	CTB5410.	CTB5411.	CTB5412.	CTB5413.	CTB5414.	CTB5424.	CTB5426.	CTB5427.	CTB5430.	CTB7351.
1	0	0	0.974071783714371	1.04809836680376	1.04275483379447	1.02214509252327	1.03720423358225	1.01466254658088	0.976826418488453	1.02009251491695	0.981391036652855	1.29246383259128	1.00486382042379	1.03325761767685	0.997715228377302	1.03720423358225	0.893895601857703	0.923400167760175	1.02484092988584	0.981050971370041	1.02861279163611	0.994470168673214	1.02576440795009	1.04781072385856	1.02782881248915	1.00877190410723	1.00947137389814	1.01842878440678	0.726448316191505	1.01287891241176	1.02207424527978	1.01798752421063	1.0298969566749	1.01832635998898	1.01010131137845	1.00646709068695	1.02825636337578	1.0044297311187	1.01388919991031	0.995780728441836	1.02676071288283	1.02937675913177	1.08057559207055	1.02398884558558	1.03182621087272	1.00751407962006	0.917576278566009	1.09778840001456	1.00187324973175
1	1311584	1311584	0.974071783714371	1.04809836680376	1.04275483379447	1.02214509252327	1.03720423358225	1.01466254658088	0.976826418488453	1.02009251491695	0.981391036652855	1.29246383259128	1.00486382042379	1.03325761767685	0.997715228377302	1.03720423358225	0.893895601857703	0.923400167760175	1.02484092988584	0.981050971370041	1.02861279163611	0.994470168673214	1.02576440795009	1.04781072385856	1.02782881248915	1.00877190410723	1.00947137389814	1.01842878440678	0.726448316191505	1.01287891241176	1.02207424527978	1.01798752421063	1.0298969566749	1.01832635998898	1.01010131137845	1.00646709068695	1.02825636337578	1.0044297311187	1.01388919991031	0.995780728441836	1.02676071288283	1.02937675913177	1.08057559207055	1.02398884558558	1.03182621087272	1.00751407962006	0.917576278566009	1.09778840001456	1.00187324973175
1	1988508	1988508	0.974071783714371	1.04809836680376	1.04275483379447	1.02214509252327	1.03720423358225	1.01466254658088	0.976826418488453	1.02009251491695	0.981391036652855	1.29246383259128	1.00486382042379	1.03325761767685	0.997715228377302	1.03720423358225	0.893895601857703	0.923400167760175	1.02484092988584	0.981050971370041	1.02861279163611	0.994470168673214	1.02576440795009	1.04781072385856	1.02782881248915	1.00877190410723	1.00947137389814	1.01842878440678	0.726448316191505	1.01287891241176	1.02207424527978	1.01798752421063	1.0298969566749	1.01832635998898	1.01010131137845	1.00646709068695	1.02825636337578	1.0044297311187	1.01388919991031	0.995780728441836	1.02676071288283	1.02937675913177	1.08057559207055	1.02398884558558	1.03182621087272	1.00751407962006	0.917576278566009	1.09778840001456	1.00187324973175
1	2529293	2529293	0.974071783714371	1.04809836680376	1.04275483379447	1.02214509252327	1.03720423358225	1.01466254658088	0.976826418488453	1.02009251491695	0.981391036652855	1.29246383259128	1.00486382042379	1.03325761767685	0.997715228377302	1.03720423358225	0.893895601857703	0.923400167760175	1.02484092988584	0.981050971370041	1.02861279163611	0.994470168673214	1.02576440795009	1.04781072385856	1.02782881248915	1.00877190410723	1.00947137389814	1.01842878440678	0.726448316191505	1.01287891241176	1.02207424527978	1.01798752421063	1.0298969566749	1.01832635998898	1.01010131137845	1.00646709068695	1.02825636337578	1.0044297311187	1.01388919991031	0.995780728441836	1.02676071288283	1.02937675913177	1.08057559207055	1.02398884558558	1.03182621087272	1.00751407962006	0.917576278566009	1.09778840001456	1.00187324973175
1	3144678	3144678	0.974071783714371	1.04809836680376	1.04275483379447	1.02214509252327	1.03720423358225	1.01466254658088	0.976826418488453	1.02009251491695	0.981391036652855	1.29246383259128	1.00486382042379	1.03325761767685	0.997715228377302	1.03720423358225	0.893895601857703	0.923400167760175	1.02484092988584	0.981050971370041	1.02861279163611	0.994470168673214	1.02576440795009	1.04781072385856	1.02782881248915	1.00877190410723	1.00947137389814	1.01842878440678	0.726448316191505	1.01287891241176	1.02207424527978	1.01798752421063	1.0298969566749	1.01832635998898	1.01010131137845	1.00646709068695	1.02825636337578	1.0044297311187	1.01388919991031	0.995780728441836	1.02676071288283	1.02937675913177	1.08057559207055	1.02398884558558	1.03182621087272	1.00751407962006	0.917576278566009	1.09778840001456	1.00187324973175
1	3664503	3664503	0.974071783714371	1.04809836680376	1.04275483379447	1.02214509252327	1.03720423358225	1.01466254658088	0.976826418488453	1.02009251491695	0.981391036652855	1.29246383259128	1.00486382042379	1.03325761767685	0.997715228377302	1.03720423358225	0.893895601857703	0.923400167760175	1.02484092988584	0.981050971370041	1.02861279163611	0.994470168673214	1.02576440795009	1.04781072385856	1.02782881248915	1.00877190410723	1.00947137389814	1.01842878440678	0.726448316191505	1.01287891241176	1.02207424527978	1.01798752421063	1.0298969566749	1.01832635998898	1.01010131137845	1.00646709068695	1.02825636337578	1.0044297311187	1.01388919991031	0.995780728441836	1.02676071288283	1.02937675913177	1.08057559207055	1.02398884558558	1.03182621087272	1.00751407962006	0.917576278566009	1.09778840001456	1.00187324973175
1	4369116	4369116	0.974071783714371	1.04809836680376	1.04275483379447	1.02214509252327	1.03720423358225	1.01466254658088	0.976826418488453	1.02009251491695	0.981391036652855	1.29246383259128	1.00486382042379	1.03325761767685	0.997715228377302	1.03720423358225	0.893895601857703	0.923400167760175	1.02484092988584	0.981050971370041	1.02861279163611	0.994470168673214	1.02576440795009	1.04781072385856	1.02782881248915	1.00877190410723	1.00947137389814	1.01842878440678	0.726448316191505	1.01287891241176	1.02207424527978	1.01798752421063	1.0298969566749	1.01832635998898	1.01010131137845	1.00646709068695	1.02825636337578	1.0044297311187	1.01388919991031	0.995780728441836	1.02676071288283	1.02937675913177	1.08057559207055	1.02398884558558	1.03182621087272	1.00751407962006	0.917576278566009	1.09778840001456	1.00187324973175
1	4893186	4893186	0.974071783714371	1.04809836680376	1.04275483379447	1.02214509252327	1.03720423358225	1.01466254658088	0.976826418488453	1.02009251491695	0.981391036652855	1.29246383259128	1.00486382042379	1.03325761767685	0.997715228377302	1.03720423358225	0.893895601857703	0.923400167760175	1.02484092988584	0.981050971370041	1.02861279163611	0.994470168673214	1.02576440795009	1.04781072385856	1.02782881248915	1.00877190410723	1.00947137389814	1.01842878440678	0.726448316191505	1.01287891241176	1.02207424527978	1.01798752421063	1.0298969566749	1.01832635998898	1.01010131137845	1.00646709068695	1.02825636337578	1.0044297311187	1.01388919991031	0.995780728441836	1.02676071288283	1.02937675913177	1.08057559207055	1.02398884558558	1.03182621087272	1.00751407962006	0.917576278566009	1.09778840001456	1.00187324973175
1	5434547	5434547	0.974071783714371	1.04809836680376	1.04275483379447	1.02214509252327	1.03720423358225	1.01466254658088	0.976826418488453	1.02009251491695	0.981391036652855	1.03894833232819	1.00486382042379	1.03325761767685	0.997715228377302	1.03720423358225	0.893895601857703	0.923400167760175	1.02484092988584	0.981050971370041	1.02861279163611	0.994470168673214	1.02576440795009	1.04781072385856	1.02782881248915	1.00877190410723	1.00947137389814	1.01842878440678	0.726448316191505	1.01287891241176	1.02207424527978	1.01798752421063	1.0298969566749	1.01832635998898	1.01010131137845	1.00646709068695	1.02825636337578	1.0044297311187	1.01388919991031	0.995780728441836	1.02676071288283	1.02937675913177	1.08057559207055	1.02398884558558	1.03182621087272	1.00751407962006	0.917576278566009	1.09778840001456	1.00187324973175
1	5964110	5964110	0.974071783714371	1.04809836680376	1.04275483379447	1.02214509252327	1.03720423358225	1.01466254658088	0.976826418488453	1.02009251491695	0.981391036652855	1.03894833232819	1.00486382042379	1.03325761767685	0.997715228377302	1.03720423358225	0.893895601857703	0.923400167760175	1.02484092988584	0.981050971370041	1.02861279163611	0.994470168673214	1.02576440795009	1.04781072385856	1.02782881248915	1.00877190410723	1.00947137389814	1.01842878440678	0.726448316191505	1.01287891241176	1.02207424527978	1.01798752421063	1.0298969566749	1.01832635998898	1.01010131137845	1.00646709068695	1.02825636337578	1.0044297311187	1.01388919991031	0.995780728441836	1.02676071288283	1.02937675913177	1.08057559207055	1.02398884558558	1.03182621087272	1.00751407962006	0.917576278566009	1.09778840001456	1.00187324973175
1	6523265	6523265	0.974071783714371	1.04809836680376	1.04275483379447	1.02214509252327	1.03720423358225	1.01466254658088	0.976826418488453	1.02009251491695	0.981391036652855	1.03894833232819	1.00486382042379	1.03325761767685	0.997715228377302	1.03720423358225	0.893895601857703	0.923400167760175	1.02484092988584	0.981050971370041	1.02861279163611	0.994470168673214	1.02576440795009	1.04781072385856	1.02782881248915	1.00877190410723	1.00947137389814	1.01842878440678	0.726448316191505	1.01287891241176	1.02207424527978	1.01798752421063	1.0298969566749	1.01832635998898	1.01010131137845	1.00646709068695	1.02825636337578	1.0044297311187	1.01388919991031	0.995780728441836	1.02676071288283	1.02937675913177	1.08057559207055	1.02398884558558	1.03182621087272	1.00751407962006	0.917576278566009	1.09778840001456	1.00187324973175
1	7082402	7082402	0.974071783714371	1.04809836680376	1.04275483379447	1.02214509252327	1.03720423358225	1.01466254658088	0.976826418488453	1.02009251491695	0.981391036652855	1.03894833232819	1.00486382042379	1.03325761767685	0.997715228377302	1.03720423358225	0.893895601857703	0.923400167760175	1.02484092988584	0.981050971370041	1.02861279163611	0.994470168673214	1.02576440795009	1.04781072385856	1.02782881248915	1.00877190410723	1.00947137389814	1.01842878440678	0.726448316191505	1.01287891241176	1.02207424527978	1.01798752421063	1.0298969566749	1.01832635998898	1.01010131137845	1.00646709068695	1.02825636337578	1.0044297311187	1.01388919991031	0.995780728441836	1.02676071288283	1.02937675913177	1.08057559207055	1.02398884558558	1.03182621087272	1.00751407962006	0.917576278566009	1.09778840001456	1.00187324973175
1	7616467	7616467	0.974071783714371	1.04809836680376	1.04275483379447	1.02214509252327	1.03720423358225	1.01466254658088	0.976826418488453	1.02009251491695	0.981391036652855	1.03894833232819	1.00486382042379	1.03325761767685	0.997715228377302	1.03720423358225	0.893895601857703	0.923400167760175	1.02484092988584	0.981050971370041	1.02861279163611	0.994470168673214	1.02576440795009	1.04781072385856	1.02782881248915	1.00877190410723	1.00947137389814	1.01842878440678	0.726448316191505	1.01287891241176	1.02207424527978	1.01798752421063	1.0298969566749	1.01832635998898	1.01010131137845	1.00646709068695	1.02825636337578	1.0044297311187	1.01388919991031	0.995780728441836	1.02676071288283	1.02937675913177	1.08057559207055	1.02398884558558	1.03182621087272	1.00751407962006	0.917576278566009	1.09778840001456	1.00187324973175
1	8179701	8179701	0.974071783714371	1.04809836680376	1.04275483379447	1.02214509252327	1.03720423358225	1.01466254658088	0.976826418488453	1.02009251491695	0.981391036652855	1.03894833232819	1.00486382042379	1.03325761767685	0.997715228377302	1.03720423358225	0.893895601857703	0.923400167760175	1.02484092988584	0.981050971370041	1.02861279163611	0.994470168673214	1.02576440795009	1.04781072385856	1.02782881248915	1.00877190410723	1.00947137389814	1.01842878440678	0.726448316191505	1.01287891241176	1.02207424527978	1.01798752421063	1.0298969566749	1.01832635998898	1.01010131137845	1.00646709068695	1.02825636337578	1.0044297311187	1.01388919991031	0.995780728441836	1.02676071288283	1.02937675913177	1.08057559207055	1.02398884558558	1.03182621087272	1.00751407962006	0.917576278566009	1.09778840001456	1.00187324973175
1	8750759	8750759	0.974071783714371	1.04809836680376	1.04275483379447	1.02214509252327	1.03720423358225	1.01466254658088	0.976826418488453	1.02009251491695	0.981391036652855	1.03894833232819	1.00486382042379	1.03325761767685	0.997715228377302	1.03720423358225	0.893895601857703	0.923400167760175	1.02484092988584	0.981050971370041	1.02861279163611	0.994470168673214	1.02576440795009	1.04781072385856	1.02782881248915	1.00877190410723	1.00947137389814	1.01842878440678	0.726448316191505	1.01287891241176	1.02207424527978	1.01798752421063	1.0298969566749	1.01832635998898	1.01010131137845	1.00646709068695	1.02825636337578	1.0044297311187	1.01388919991031	0.995780728441836	1.02676071288283	1.02937675913177	1.08057559207055	1.02398884558558	1.03182621087272	1.00751407962006	0.917576278566009	1.09778840001456	1.00187324973175
1	9336762	9336762	0.974071783714371	1.04809836680376	1.04275483379447	1.02214509252327	1.03720423358225	1.01466254658088	0.976826418488453	1.02009251491695	0.981391036652855	1.03894833232819	1.00486382042379	1.03325761767685	0.997715228377302	1.03720423358225	0.893895601857703	0.923400167760175	1.02484092988584	0.981050971370041	1.02861279163611	0.994470168673214	1.02576440795009	1.04781072385856	1.02782881248915	1.00877190410723	1.00947137389814	1.01842878440678	0.726448316191505	1.01287891241176	1.02207424527978	1.01798752421063	1.0298969566749	1.01832635998898	1.01010131137845	1.00646709068695	1.02825636337578	1.0044297311187	1.01388919991031	0.995780728441836	1.02676071288283	1.02937675913177	1.08057559207055	1.02398884558558	1.03182621087272	1.00751407962006	0.917576278566009	1.09778840001456	1.00187324973175
1	9924954	9924954	0.974071783714371	1.04809836680376	1.04275483379447	1.02214509252327	1.03720423358225	1.01466254658088	0.976826418488453	1.02009251491695	0.981391036652855	1.03894833232819	1.00486382042379	1.03325761767685	0.997715228377302	1.03720423358225	0.893895601857703	0.923400167760175	1.02484092988584	0.981050971370041	1.02861279163611	0.994470168673214	1.02576440795009	1.04781072385856	1.02782881248915	1.00877190410723	1.00947137389814	1.01842878440678	0.726448316191505	1.01287891241176	1.02207424527978	1.01798752421063	1.0298969566749	1.01832635998898	1.01010131137845	1.00646709068695	1.02825636337578	1.0044297311187	1.01388919991031	0.995780728441836	1.02676071288283	1.02937675913177	1.08057559207055	1.02398884558558	1.03182621087272	1.00751407962006	0.917576278566009	1.09778840001456	1.00187324973175
1	10539461	10539461	0.974071783714371	1.04809836680376	1.04275483379447	1.02214509252327	1.03720423358225	1.01466254658088	0.976826418488453	1.02009251491695	0.981391036652855	1.03894833232819	1.00486382042379	1.03325761767685	0.997715228377302	1.03720423358225	0.893895601857703	0.923400167760175	1.02484092988584	0.981050971370041	1.02861279163611	0.994470168673214	1.02576440795009	1.04781072385856	1.02782881248915	1.00877190410723	1.00947137389814	1.01842878440678	0.726448316191505	1.01287891241176	1.02207424527978	1.01798752421063	1.0298969566749	1.01832635998898	1.01010131137845	1.00646709068695	1.02825636337578	1.0044297311187	1.01388919991031	0.995780728441836	1.02676071288283	1.02937675913177	1.08057559207055	1.02398884558558	1.03182621087272	1.00751407962006	0.917576278566009	1.09778840001456	1.00187324973175
1	11088815	11088815	0.974071783714371	1.04809836680376	1.04275483379447	1.02214509252327	1.03720423358225	1.01466254658088	0.976826418488453	1.02009251491695	0.981391036652855	1.03894833232819	1.00486382042379	1.03325761767685	0.997715228377302	1.03720423358225	0.893895601857703	0.923400167760175	1.02484092988584	0.981050971370041	1.02861279163611	0.994470168673214	1.02576440795009	1.04781072385856	1.02782881248915	1.00877190410723	1.00947137389814	1.01842878440678	0.726448316191505	1.01287891241176	1.02207424527978	1.01798752421063	1.0298969566749	1.01832635998898	1.01010131137845	1.00646709068695	1.02825636337578	1.0044297311187	1.01388919991031	0.995780728441836	1.02676071288283	1.02937675913177	1.08057559207055	1.02398884558558	1.03182621087272	1.00751407962006	0.917576278566009	1.09778840001456	1.00187324973175
1	11659398	11659398	0.974071783714371	1.04809836680376	1.04275483379447	1.02214509252327	1.03720423358225	1.01466254658088	0.976826418488453	1.02009251491695	0.981391036652855	1.03894833232819	1.00486382042379	1.03325761767685	0.997715228377302	1.03720423358225	0.893895601857703	0.923400167760175	1.02484092988584	0.981050971370041	1.02861279163611	0.994470168673214	1.02576440795009	1.04781072385856	1.02782881248915	1.00877190410723	1.00947137389814	1.01842878440678	0.726448316191505	1.01287891241176	1.02207424527978	1.01798752421063	1.0298969566749	1.01832635998898	1.01010131137845	1.00646709068695	1.02825636337578	1.0044297311187	1.01388919991031	0.995780728441836	1.02676071288283	1.02937675913177	1.08057559207055	1.02398884558558	1.03182621087272	1.00751407962006	0.917576278566009	1.09778840001456	1.00187324973175
1	12236298	12236298	0.974071783714371	1.04809836680376	1.04275483379447	1.02214509252327	1.03720423358225	1.01466254658088	0.976826418488453	1.02009251491695	0.981391036652855	1.03894833232819	1.00486382042379	1.03325761767685	0.997715228377302	1.03720423358225	0.893895601857703	0.923400167760175	1.02484092988584	0.981050971370041	1.02861279163611	0.994470168673214	1.02576440795009	1.04781072385856	1.02782881248915	1.00877190410723	1.00947137389814	1.01842878440678	0.726448316191505	1.01287891241176	1.02207424527978	1.01798752421063	1.0298969566749	1.01832635998898	1.01010131137845	1.00646709068695	1.02825636337578	1.0044297311187	1.01388919991031	0.995780728441836	1.02676071288283	1.02937675913177	1.08057559207055	1.02398884558558	1.03182621087272	1.00751407962006	0.917576278566009	1.09778840001456	1.00187324973175
1	12790486	12790486	0.974071783714371	1.04809836680376	1.04275483379447	1.02214509252327	1.03720423358225	1.01466254658088	0.976826418488453	1.02009251491695	0.981391036652855	1.03894833232819	1.00486382042379	1.03325761767685	0.997715228377302	1.03720423358225	0.893895601857703	0.923400167760175	1.02484092988584	0.981050971370041	1.02861279163611	0.994470168673214	1.02576440795009	1.04781072385856	1.02782881248915	1.00877190410723	1.00947137389814	1.01842878440678	0.726448316191505	1.01287891241176	1.02207424527978	1.01798752421063	1.0298969566749	1.01832635998898	1.01010131137845	1.00646709068695	1.02825636337578	1.0044297311187	1.01388919991031	0.995780728441836	1.02676071288283	1.02937675913177	1.08057559207055	1.02398884558558	1.03182621087272	1.00751407962006	0.917576278566009	1.09778840001456	1.00187324973175
1	14208871	14208871	0.974071783714371	1.04809836680376	1.04275483379447	1.02214509252327	1.03720423358225	1.01466254658088	0.976826418488453	1.02009251491695	0.981391036652855	1.03894833232819	1.00486382042379	1.03325761767685	0.997715228377302	1.03720423358225	0.893895601857703	0.923400167760175	1.02484092988584	0.981050971370041	1.02861279163611	0.994470168673214	1.02576440795009	1.04781072385856	1.02782881248915	1.00877190410723	1.00947137389814	1.01842878440678	0.726448316191505	1.01287891241176	1.02207424527978	1.01798752421063	1.0298969566749	1.01832635998898	1.01010131137845	1.00646709068695	1.02825636337578	1.0044297311187	1.01388919991031	0.995780728441836	1.02676071288283	1.02937675913177	1.08057559207055	1.02398884558558	1.03182621087272	1.00751407962006	0.917576278566009	1.09778840001456	1.00187324973175
1	14754110	14754110	0.974071783714371	1.04809836680376	1.04275483379447	1.02214509252327	1.03720423358225	1.01466254658088	0.976826418488453	1.02009251491695	0.981391036652855	1.03894833232819	1.00486382042379	1.03325761767685	0.997715228377302	1.03720423358225	0.893895601857703	0.923400167760175	1.02484092988584	0.981050971370041	1.02861279163611	0.994470168673214	1.02576440795009	1.04781072385856	1.02782881248915	1.00877190410723	1.00947137389814	1.01842878440678	0.726448316191505	1.01287891241176	1.02207424527978	1.01798752421063	1.0298969566749	1.01832635998898	1.01010131137845	1.00646709068695	1.02825636337578	1.0044297311187	1.01388919991031	0.995780728441836	1.02676071288283	1.02937675913177	1.08057559207055	1.02398884558558	1.03182621087272	1.00751407962006	0.917576278566009	1.09778840001456	1.00187324973175
1	15289749	15289749	0.974071783714371	1.04809836680376	1.04275483379447	1.02214509252327	1.03720423358225	1.01466254658088	0.976826418488453	1.02009251491695	0.981391036652855	1.03894833232819	1.00486382042379	1.03325761767685	0.997715228377302	1.03720423358225	0.893895601857703	0.923400167760175	1.02484092988584	0.981050971370041	1.02861279163611	0.994470168673214	1.02576440795009	1.04781072385856	1.02782881248915	1.00877190410723	1.00947137389814	1.01842878440678	0.726448316191505	1.01287891241176	1.02207424527978	1.01798752421063	1.0298969566749	1.01832635998898	1.01010131137845	1.00646709068695	1.02825636337578	1.0044297311187	1.01388919991031	0.995780728441836	1.02676071288283	1.02937675913177	1.08057559207055	1.02398884558558	1.03182621087272	1.00751407962006	0.917576278566009	1.09778840001456	1.00187324973175
1	15848620	15848620	0.974071783714371	1.04809836680376	1.04275483379447	1.02214509252327	1.03720423358225	1.01466254658088	0.976826418488453	1.02009251491695	0.486428613176628	1.03894833232819	1.00486382042379	1.03325761767685	0.997715228377302	1.03720423358225	0.893895601857703	0.923400167760175	1.02484092988584	0.981050971370041	1.02861279163611	0.994470168673214	1.02576440795009	1.04781072385856	1.02782881248915	1.00877190410723	1.00947137389814	1.01842878440678	0.726448316191505	1.01287891241176	1.02207424527978	1.01798752421063	1.0298969566749	1.01832635998898	1.01010131137845	1.00646709068695	1.02825636337578	1.0044297311187	1.01388919991031	0.995780728441836	1.02676071288283	1.02937675913177	1.08057559207055	1.02398884558558	1.03182621087272	1.00751407962006	0.917576278566009	1.09778840001456	1.00187324973175
1	16446714	16446714	0.974071783714371	1.04809836680376	1.04275483379447	1.02214509252327	1.03720423358225	1.01466254658088	0.976826418488453	1.02009251491695	0.486428613176628	1.03894833232819	1.00486382042379	1.03325761767685	0.997715228377302	1.03720423358225	0.893895601857703	0.923400167760175	1.02484092988584	0.981050971370041	1.02861279163611	0.994470168673214	1.02576440795009	1.04781072385856	1.02782881248915	1.00877190410723	1.00947137389814	1.01842878440678	0.726448316191505	1.01287891241176	1.02207424527978	1.01798752421063	1.0298969566749	1.01832635998898	1.01010131137845	1.00646709068695	1.02825636337578	1.0044297311187	1.01388919991031	0.995780728441836	1.02676071288283	1.02937675913177	1.08057559207055	1.02398884558558	1.03182621087272	1.00751407962006	0.917576278566009	1.09778840001456	1.00187324973175
1	17307125	17307125	0.974071783714371	1.04809836680376	1.04275483379447	1.02214509252327	1.03720423358225	1.01466254658088	0.976826418488453	1.02009251491695	0.486428613176628	1.03894833232819	1.00486382042379	1.03325761767685	0.997715228377302	1.03720423358225	0.893895601857703	0.923400167760175	1.02484092988584	0.981050971370041	1.02861279163611	0.994470168673214	1.02576440795009	1.04781072385856	1.02782881248915	1.00877190410723	1.00947137389814	1.01842878440678	0.726448316191505	1.01287891241176	1.02207424527978	1.01798752421063	1.0298969566749	1.01832635998898	1.01010131137845	1.00646709068695	1.02825636337578	1.0044297311187	1.01388919991031	0.995780728441836	1.02676071288283	1.02937675913177	1.08057559207055	1.02398884558558	1.03182621087272	1.00751407962006	0.917576278566009	1.09778840001456	1.00187324973175
1	17878680	17878680	0.974071783714371	1.04809836680376	1.04275483379447	1.02214509252327	1.03720423358225	1.01466254658088	0.976826418488453	1.02009251491695	0.486428613176628	1.03894833232819	1.00486382042379	1.03325761767685	0.997715228377302	1.03720423358225	0.893895601857703	0.923400167760175	1.02484092988584	0.981050971370041	1.02861279163611	0.994470168673214	1.02576440795009	1.04781072385856	1.02782881248915	1.00877190410723	1.00947137389814	1.01842878440678	0.726448316191505	1.01287891241176	1.02207424527978	1.01798752421063	1.0298969566749	1.01832635998898	1.01010131137845	1.00646709068695	1.02825636337578	1.0044297311187	1.01388919991031	0.995780728441836	1.02676071288283	1.02937675913177	1.08057559207055	1.02398884558558	1.03182621087272	1.00751407962006	0.917576278566009	1.09778840001456	1.00187324973175
1	18403245	18403245	0.974071783714371	1.04809836680376	1.04275483379447	1.02214509252327	1.03720423358225	1.01466254658088	0.976826418488453	1.02009251491695	0.486428613176628	1.03894833232819	1.00486382042379	1.03325761767685	0.997715228377302	1.03720423358225	0.893895601857703	0.923400167760175	1.02484092988584	0.981050971370041	1.02861279163611	0.994470168673214	1.02576440795009	1.04781072385856	1.02782881248915	1.00877190410723	1.00947137389814	1.01842878440678	0.726448316191505	1.01287891241176	1.02207424527978	1.01798752421063	1.0298969566749	1.01832635998898	1.01010131137845	1.00646709068695	1.02825636337578	1.0044297311187	1.01388919991031	0.995780728441836	1.02676071288283	1.02937675913177	1.08057559207055	1.02398884558558	1.03182621087272	1.00751407962006	0.917576278566009	1.09778840001456	1.00187324973175
1	18925640	18925640	0.974071783714371	1.04809836680376	1.04275483379447	1.02214509252327	1.03720423358225	1.01466254658088	0.976826418488453	1.02009251491695	0.486428613176628	1.03894833232819	1.00486382042379	1.03325761767685	0.997715228377302	1.03720423358225	0.893895601857703	0.923400167760175	1.02484092988584	0.981050971370041	1.02861279163611	0.994470168673214	1.02576440795009	1.04781072385856	1.02782881248915	1.00877190410723	1.00947137389814	1.01842878440678	0.726448316191505	1.01287891241176	1.02207424527978	1.01798752421063	1.0298969566749	1.01832635998898	1.01010131137845	1.00646709068695	1.02825636337578	1.0044297311187	1.01388919991031	0.995780728441836	1.02676071288283	1.02937675913177	1.08057559207055	1.02398884558558	1.03182621087272	1.00751407962006	0.917576278566009	1.09778840001456	1.00187324973175
1	19452724	19452724	0.974071783714371	1.04809836680376	1.04275483379447	1.02214509252327	1.03720423358225	1.01466254658088	0.976826418488453	1.02009251491695	0.486428613176628	1.03894833232819	1.00486382042379	1.03325761767685	0.997715228377302	1.03720423358225	0.893895601857703	0.923400167760175	1.02484092988584	0.981050971370041	1.02861279163611	0.994470168673214	1.02576440795009	1.04781072385856	1.02782881248915	1.00877190410723	1.00947137389814	1.01842878440678	0.726448316191505	1.01287891241176	1.02207424527978	1.01798752421063	1.0298969566749	1.01832635998898	1.01010131137845	1.00646709068695	1.02825636337578	1.0044297311187	1.01388919991031	0.995780728441836	1.02676071288283	1.02937675913177	1.08057559207055	1.02398884558558	1.03182621087272	1.00751407962006	0.917576278566009	1.09778840001456	1.00187324973175
1	20014359	20014359	0.974071783714371	1.04809836680376	1.04275483379447	1.02214509252327	1.03720423358225	1.01466254658088	0.976826418488453	1.02009251491695	1.01480321842796	1.03894833232819	1.00486382042379	1.03325761767685	0.997715228377302	1.03720423358225	0.893895601857703	0.923400167760175	1.02484092988584	0.981050971370041	1.02861279163611	0.994470168673214	1.02576440795009	1.04781072385856	1.02782881248915	1.00877190410723	1.00947137389814	1.01842878440678	0.726448316191505	1.01287891241176	1.02207424527978	1.01798752421063	1.0298969566749	1.01832635998898	1.01010131137845	1.00646709068695	1.02825636337578	1.0044297311187	1.01388919991031	0.995780728441836	1.02676071288283	1.02937675913177	1.08057559207055	1.02398884558558	1.03182621087272	1.00751407962006	0.917576278566009	1.09778840001456	1.00187324973175
1	20575804	20575804	0.974071783714371	1.04809836680376	1.04275483379447	1.02214509252327	1.03720423358225	1.01466254658088	0.976826418488453	1.02009251491695	1.01480321842796	1.03894833232819	1.00486382042379	1.03325761767685	0.997715228377302	1.03720423358225	0.893895601857703	0.923400167760175	1.02484092988584	0.981050971370041	1.02861279163611	0.994470168673214	1.02576440795009	1.04781072385856	1.02782881248915	1.00877190410723	1.00947137389814	1.01842878440678	0.726448316191505	1.01287891241176	1.02207424527978	1.01798752421063	1.0298969566749	1.01832635998898	1.01010131137845	1.00646709068695	1.02825636337578	1.0044297311187	1.01388919991031	0.995780728441836	1.02676071288283	1.02937675913177	1.08057559207055	1.02398884558558	1.03182621087272	1.00751407962006	0.917576278566009	1.09778840001456	1.00187324973175
1	21126184	21126184	0.974071783714371	1.04809836680376	1.04275483379447	1.02214509252327	1.03720423358225	1.01466254658088	0.976826418488453	1.02009251491695	1.01480321842796	1.03894833232819	1.00486382042379	1.03325761767685	0.997715228377302	1.03720423358225	0.893895601857703	0.923400167760175	1.02484092988584	0.981050971370041	1.02861279163611	0.994470168673214	1.02576440795009	1.04781072385856	1.02782881248915	1.00877190410723	1.00947137389814	1.01842878440678	0.726448316191505	1.01287891241176	1.02207424527978	1.01798752421063	1.0298969566749	1.01832635998898	1.01010131137845	1.00646709068695	1.02825636337578	1.0044297311187	1.01388919991031	0.995780728441836	1.02676071288283	1.02937675913177	1.08057559207055	1.02398884558558	1.03182621087272	1.00751407962006	0.917576278566009	1.09778840001456	1.00187324973175
1	21698064	21698064	0.974071783714371	1.04809836680376	1.04275483379447	1.02214509252327	1.03720423358225	1.01466254658088	0.976826418488453	1.02009251491695	1.01480321842796	1.03894833232819	1.00486382042379	1.03325761767685	0.997715228377302	1.03720423358225	0.893895601857703	0.923400167760175	1.02484092988584	0.981050971370041	1.02861279163611	0.994470168673214	1.02576440795009	1.04781072385856	1.02782881248915	1.00877190410723	1.00947137389814	1.01842878440678	0.726448316191505	1.01287891241176	1.02207424527978	1.01798752421063	1.0298969566749	1.01832635998898	1.01010131137845	1.00646709068695	1.02825636337578	1.0044297311187	1.01388919991031	0.995780728441836	1.02676071288283	1.02937675913177	1.08057559207055	1.02398884558558	1.03182621087272	1.00751407962006	0.917576278566009	1.09778840001456	1.00187324973175
1	22303596	22303596	0.974071783714371	1.04809836680376	1.04275483379447	1.02214509252327	1.03720423358225	1.01466254658088	0.976826418488453	1.02009251491695	1.01480321842796	1.03894833232819	1.00486382042379	1.03325761767685	0.997715228377302	1.03720423358225	0.893895601857703	0.923400167760175	1.02484092988584	0.981050971370041	1.02861279163611	0.994470168673214	1.02576440795009	1.04781072385856	1.02782881248915	1.00877190410723	1.00947137389814	1.01842878440678	0.726448316191505	1.01287891241176	1.02207424527978	1.01798752421063	1.0298969566749	1.01832635998898	1.01010131137845	1.00646709068695	1.02825636337578	1.0044297311187	1.01388919991031	0.995780728441836	1.02676071288283	1.02937675913177	1.08057559207055	1.02398884558558	1.03182621087272	1.00751407962006	0.917576278566009	1.09778840001456	1.00187324973175
1	22867590	22867590	0.974071783714371	1.04809836680376	1.04275483379447	1.02214509252327	1.03720423358225	1.01466254658088	0.976826418488453	1.02009251491695	1.01480321842796	1.03894833232819	1.00486382042379	1.03325761767685	0.997715228377302	1.03720423358225	0.893895601857703	0.923400167760175	1.02484092988584	0.981050971370041	1.02861279163611	0.994470168673214	1.02576440795009	1.04781072385856	1.02782881248915	1.00877190410723	1.00947137389814	1.01842878440678	0.726448316191505	1.01287891241176	1.02207424527978	1.01798752421063	1.0298969566749	1.01832635998898	1.01010131137845	1.00646709068695	1.02825636337578	1.0044297311187	1.01388919991031	0.995780728441836	1.02676071288283	1.02937675913177	1.08057559207055	1.02398884558558	1.03182621087272	1.00751407962006	0.917576278566009	1.09778840001456	1.00187324973175
1	23407094	23407094	0.974071783714371	1.04809836680376	1.04275483379447	1.02214509252327	1.03720423358225	1.01466254658088	0.976826418488453	1.02009251491695	1.01480321842796	1.03894833232819	1.00486382042379	1.03325761767685	0.997715228377302	1.03720423358225	0.893895601857703	0.923400167760175	1.02484092988584	0.981050971370041	1.02861279163611	0.994470168673214	1.02576440795009	1.04781072385856	1.02782881248915	1.00877190410723	1.00947137389814	1.01842878440678	0.726448316191505	1.01287891241176	1.02207424527978	1.01798752421063	1.0298969566749	1.01832635998898	1.01010131137845	1.00646709068695	1.02825636337578	1.0044297311187	1.01388919991031	0.995780728441836	1.02676071288283	1.02937675913177	1.08057559207055	1.02398884558558	1.03182621087272	1.00751407962006	0.917576278566009	1.09778840001456	1.00187324973175
1	23983067	23983067	0.974071783714371	1.04809836680376	1.04275483379447	1.02214509252327	1.03720423358225	1.01466254658088	0.976826418488453	1.02009251491695	1.01480321842796	1.03894833232819	1.00486382042379	1.03325761767685	0.997715228377302	1.03720423358225	0.893895601857703	0.923400167760175	1.02484092988584	0.981050971370041	1.02861279163611	0.994470168673214	1.02576440795009	1.04781072385856	1.02782881248915	1.00877190410723	1.00947137389814	1.01842878440678	0.726448316191505	1.01287891241176	1.02207424527978	1.01798752421063	1.0298969566749	1.01832635998898	1.01010131137845	1.00646709068695	1.02825636337578	1.0044297311187	1.01388919991031	0.995780728441836	1.02676071288283	1.02937675913177	1.08057559207055	1.02398884558558	1.03182621087272	1.00751407962006	0.917576278566009	1.09778840001456	1.00187324973175
1	24666387	24666387	0.974071783714371	1.04809836680376	1.04275483379447	1.02214509252327	1.03720423358225	1.01466254658088	0.976826418488453	1.02009251491695	1.01480321842796	1.03894833232819	1.00486382042379	1.03325761767685	0.997715228377302	1.03720423358225	0.893895601857703	0.923400167760175	1.02484092988584	0.981050971370041	1.02861279163611	0.994470168673214	1.02576440795009	1.04781072385856	1.02782881248915	1.00877190410723	1.00947137389814	1.01842878440678	0.726448316191505	1.01287891241176	1.02207424527978	1.01798752421063	1.0298969566749	1.01832635998898	1.01010131137845	1.00646709068695	1.02825636337578	1.0044297311187	1.01388919991031	0.995780728441836	1.02676071288283	1.02937675913177	1.08057559207055	1.02398884558558	1.03182621087272	1.00751407962006	0.917576278566009	1.09778840001456	1.00187324973175
1	25238653	25238653	0.974071783714371	1.04809836680376	1.04275483379447	1.02214509252327	1.03720423358225	1.01466254658088	0.976826418488453	1.02009251491695	1.01480321842796	1.03894833232819	1.00486382042379	1.03325761767685	0.997715228377302	1.03720423358225	0.893895601857703	0.923400167760175	1.02484092988584	0.981050971370041	1.02861279163611	0.994470168673214	1.02576440795009	1.04781072385856	1.02782881248915	1.00877190410723	1.00947137389814	1.01842878440678	0.726448316191505	1.01287891241176	1.02207424527978	1.01798752421063	1.0298969566749	1.01832635998898	1.01010131137845	1.00646709068695	1.02825636337578	1.0044297311187	1.01388919991031	0.995780728441836	1.02676071288283	1.02937675913177	1.08057559207055	1.02398884558558	1.03182621087272	1.00751407962006	0.917576278566009	1.09778840001456	1.00187324973175
1	25879931	25879931	0.974071783714371	1.04809836680376	1.04275483379447	1.02214509252327	1.03720423358225	1.01466254658088	0.976826418488453	1.02009251491695	1.01480321842796	1.03894833232819	1.00486382042379	1.03325761767685	0.997715228377302	1.03720423358225	0.893895601857703	0.923400167760175	1.02484092988584	0.981050971370041	1.02861279163611	0.994470168673214	1.02576440795009	1.04781072385856	1.02782881248915	1.00877190410723	1.00947137389814	1.01842878440678	0.726448316191505	1.01287891241176	1.02207424527978	1.01798752421063	1.0298969566749	1.01832635998898	1.01010131137845	1.00646709068695	1.02825636337578	1.0044297311187	1.01388919991031	0.995780728441836	1.02676071288283	1.02937675913177	1.08057559207055	1.02398884558558	1.03182621087272	1.00751407962006	0.917576278566009	1.09778840001456	1.00187324973175
1	26437154	26437154	0.974071783714371	1.04809836680376	1.04275483379447	1.02214509252327	1.03720423358225	1.01466254658088	0.976826418488453	1.02009251491695	1.01480321842796	1.03894833232819	1.00486382042379	1.03325761767685	0.997715228377302	1.03720423358225	0.893895601857703	0.923400167760175	1.02484092988584	0.981050971370041	1.02861279163611	0.994470168673214	1.02576440795009	1.04781072385856	1.02782881248915	1.00877190410723	1.00947137389814	1.01842878440678	0.726448316191505	1.01287891241176	1.02207424527978	1.01798752421063	1.0298969566749	1.01832635998898	1.01010131137845	1.00646709068695	1.02825636337578	1.0044297311187	1.01388919991031	0.995780728441836	1.02676071288283	1.02937675913177	1.08057559207055	1.02398884558558	1.03182621087272	1.00751407962006	0.917576278566009	1.09778840001456	1.00187324973175
1	27036861	27036861	0.974071783714371	1.04809836680376	1.04275483379447	1.02214509252327	1.03720423358225	1.01466254658088	0.976826418488453	1.02009251491695	1.01480321842796	1.03894833232819	1.00486382042379	1.03325761767685	0.997715228377302	1.03720423358225	0.893895601857703	0.923400167760175	1.02484092988584	0.981050971370041	1.02861279163611	0.994470168673214	1.02576440795009	1.04781072385856	1.02782881248915	1.00877190410723	1.00947137389814	1.01842878440678	0.726448316191505	1.01287891241176	1.02207424527978	1.01798752421063	1.0298969566749	1.01832635998898	1.01010131137845	1.00646709068695	1.02825636337578	1.0044297311187	1.01388919991031	0.995780728441836	1.02676071288283	1.02937675913177	1.08057559207055	1.02398884558558	1.03182621087272	1.00751407962006	0.917576278566009	1.09778840001456	1.00187324973175
1	27644604	27644604	0.974071783714371	1.04809836680376	1.04275483379447	1.02214509252327	1.03720423358225	1.01466254658088	0.976826418488453	1.02009251491695	1.01480321842796	1.03894833232819	1.00486382042379	1.03325761767685	0.997715228377302	1.03720423358225	0.893895601857703	0.923400167760175	1.02484092988584	0.981050971370041	1.02861279163611	0.994470168673214	1.02576440795009	1.04781072385856	1.02782881248915	1.00877190410723	1.00947137389814	1.01842878440678	0.726448316191505	1.01287891241176	1.02207424527978	1.01798752421063	1.0298969566749	1.01832635998898	1.01010131137845	1.00646709068695	1.02825636337578	1.0044297311187	1.01388919991031	0.995780728441836	1.02676071288283	1.02937675913177	1.08057559207055	1.02398884558558	1.03182621087272	1.00751407962006	0.917576278566009	1.09778840001456	1.00187324973175
1	28228163	28228163	0.974071783714371	1.04809836680376	1.04275483379447	1.02214509252327	1.03720423358225	1.01466254658088	0.976826418488453	1.02009251491695	1.01480321842796	1.03894833232819	1.00486382042379	1.03325761767685	0.997715228377302	1.03720423358225	0.893895601857703	0.923400167760175	1.02484092988584	0.981050971370041	1.02861279163611	0.994470168673214	1.02576440795009	1.04781072385856	1.02782881248915	1.00877190410723	1.00947137389814	1.01842878440678	0.726448316191505	1.01287891241176	1.02207424527978	1.01798752421063	1.0298969566749	1.01832635998898	1.01010131137845	1.00646709068695	1.02825636337578	1.0044297311187	1.01388919991031	0.995780728441836	1.02676071288283	1.02937675913177	1.08057559207055	1.02398884558558	1.03182621087272	1.00751407962006	0.917576278566009	1.09778840001456	1.00187324973175
1	28838239	28838239	0.974071783714371	1.04809836680376	1.04275483379447	1.02214509252327	1.03720423358225	1.01466254658088	0.976826418488453	1.02009251491695	1.01480321842796	1.03894833232819	1.00486382042379	1.03325761767685	0.997715228377302	1.03720423358225	0.893895601857703	0.923400167760175	1.02484092988584	0.981050971370041	1.02861279163611	0.994470168673214	1.02576440795009	1.04781072385856	1.02782881248915	1.00877190410723	1.00947137389814	1.01842878440678	0.726448316191505	1.01287891241176	1.02207424527978	1.01798752421063	1.0298969566749	1.01832635998898	1.01010131137845	1.00646709068695	1.02825636337578	1.0044297311187	1.01388919991031	0.995780728441836	1.02676071288283	1.02937675913177	1.08057559207055	1.02398884558558	1.03182621087272	1.00751407962006	0.917576278566009	1.09778840001456	1.00187324973175
1	29459303	29459303	0.974071783714371	1.04809836680376	1.04275483379447	1.02214509252327	1.03720423358225	1.01466254658088	0.976826418488453	1.02009251491695	1.01480321842796	1.03894833232819	1.00486382042379	1.03325761767685	0.997715228377302	1.03720423358225	0.893895601857703	0.923400167760175	1.02484092988584	0.981050971370041	1.02861279163611	0.994470168673214	1.02576440795009	1.04781072385856	1.02782881248915	1.00877190410723	1.00947137389814	1.01842878440678	0.726448316191505	1.01287891241176	1.02207424527978	1.01798752421063	1.0298969566749	1.01832635998898	1.01010131137845	1.00646709068695	1.02825636337578	1.0044297311187	1.01388919991031	0.995780728441836	1.02676071288283	1.02937675913177	1.08057559207055	1.02398884558558	1.03182621087272	1.00751407962006	0.917576278566009	1.09778840001456	1.00187324973175
1	30152496	30152496	0.974071783714371	1.04809836680376	1.04275483379447	1.02214509252327	1.03720423358225	1.01466254658088	0.976826418488453	1.02009251491695	1.01480321842796	1.03894833232819	1.00486382042379	1.03325761767685	0.997715228377302	1.03720423358225	0.893895601857703	0.923400167760175	1.02484092988584	0.981050971370041	1.02861279163611	0.994470168673214	1.02576440795009	1.04781072385856	1.02782881248915	1.00877190410723	1.00947137389814	1.01842878440678	0.726448316191505	1.01287891241176	1.02207424527978	1.01798752421063	1.0298969566749	1.01832635998898	1.01010131137845	1.00646709068695	1.02825636337578	1.0044297311187	1.01388919991031	0.995780728441836	1.02676071288283	1.02937675913177	1.08057559207055	1.02398884558558	1.03182621087272	1.00751407962006	0.917576278566009	1.09778840001456	1.00187324973175
1	30680350	30680350	0.974071783714371	1.04809836680376	1.04275483379447	1.02214509252327	1.03720423358225	1.01466254658088	0.976826418488453	1.02009251491695	1.01480321842796	1.03894833232819	1.00486382042379	1.03325761767685	0.997715228377302	1.03720423358225	0.893895601857703	0.923400167760175	1.02484092988584	0.981050971370041	1.02861279163611	0.994470168673214	1.02576440795009	1.04781072385856	1.02782881248915	1.00877190410723	1.00947137389814	1.01842878440678	0.726448316191505	1.01287891241176	1.02207424527978	1.01798752421063	1.0298969566749	1.01832635998898	1.01010131137845	1.00646709068695	1.02825636337578	1.0044297311187	1.01388919991031	0.995780728441836	1.02676071288283	1.02937675913177	1.08057559207055	1.02398884558558	1.03182621087272	1.00751407962006	0.917576278566009	1.09778840001456	1.00187324973175
1	31224889	31224889	0.974071783714371	1.04809836680376	1.04275483379447	1.02214509252327	1.03720423358225	1.01466254658088	0.976826418488453	1.02009251491695	1.01480321842796	1.03894833232819	1.00486382042379	1.03325761767685	0.997715228377302	1.03720423358225	0.893895601857703	0.923400167760175	1.02484092988584	0.981050971370041	1.02861279163611	0.994470168673214	1.02576440795009	1.04781072385856	1.02782881248915	1.00877190410723	1.00947137389814	1.01842878440678	0.726448316191505	1.01287891241176	1.02207424527978	1.01798752421063	1.0298969566749	1.01832635998898	1.01010131137845	1.00646709068695	1.02825636337578	1.0044297311187	1.01388919991031	0.995780728441836	1.02676071288283	1.02937675913177	1.08057559207055	1.02398884558558	1.03182621087272	1.00751407962006	0.917576278566009	1.09778840001456	1.00187324973175
1	31802308	31802308	0.974071783714371	1.04809836680376	1.04275483379447	1.02214509252327	1.03720423358225	1.01466254658088	0.976826418488453	1.02009251491695	1.01480321842796	1.03894833232819	1.00486382042379	1.03325761767685	0.997715228377302	1.03720423358225	0.893895601857703	0.923400167760175	1.02484092988584	0.981050971370041	1.02861279163611	0.994470168673214	1.02576440795009	1.04781072385856	1.02782881248915	1.00877190410723	1.00947137389814	1.01842878440678	0.726448316191505	1.01287891241176	1.02207424527978	1.01798752421063	1.0298969566749	1.01832635998898	1.01010131137845	1.00646709068695	1.02825636337578	1.0044297311187	1.01388919991031	0.995780728441836	1.02676071288283	1.02937675913177	1.08057559207055	1.02398884558558	1.03182621087272	1.00751407962006	0.917576278566009	1.09778840001456	1.00187324973175
1	32351708	32351708	0.974071783714371	1.04809836680376	1.04275483379447	1.02214509252327	1.03720423358225	1.01466254658088	0.976826418488453	1.02009251491695	1.01480321842796	1.03894833232819	1.00486382042379	1.03325761767685	0.997715228377302	1.03720423358225	0.893895601857703	0.923400167760175	1.02484092988584	0.981050971370041	1.02861279163611	0.994470168673214	1.02576440795009	1.04781072385856	1.02782881248915	1.00877190410723	1.00947137389814	1.01842878440678	0.726448316191505	1.01287891241176	1.02207424527978	1.01798752421063	1.0298969566749	1.01832635998898	1.01010131137845	1.00646709068695	1.02825636337578	1.0044297311187	1.01388919991031	0.995780728441836	1.02676071288283	1.02937675913177	1.08057559207055	1.02398884558558	1.03182621087272	1.00751407962006	0.917576278566009	1.09778840001456	1.00187324973175
1	32956662	32956662	0.974071783714371	1.04809836680376	1.04275483379447	1.02214509252327	1.03720423358225	1.01466254658088	0.976826418488453	1.02009251491695	1.01480321842796	1.03894833232819	1.00486382042379	1.03325761767685	0.997715228377302	1.03720423358225	0.893895601857703	0.923400167760175	1.02484092988584	0.981050971370041	1.02861279163611	0.994470168673214	1.02576440795009	1.04781072385856	1.02782881248915	1.00877190410723	1.00947137389814	1.01842878440678	0.726448316191505	1.01287891241176	1.02207424527978	1.01798752421063	1.0298969566749	1.01832635998898	1.01010131137845	1.00646709068695	1.02825636337578	1.0044297311187	1.01388919991031	0.995780728441836	1.02676071288283	1.02937675913177	1.08057559207055	1.02398884558558	1.03182621087272	1.00751407962006	0.917576278566009	1.09778840001456	1.00187324973175
1	33562070	33562070	0.974071783714371	1.04809836680376	1.04275483379447	1.02214509252327	1.03720423358225	1.01466254658088	0.976826418488453	1.02009251491695	1.01480321842796	1.03894833232819	1.00486382042379	1.03325761767685	0.997715228377302	1.03720423358225	0.893895601857703	0.923400167760175	1.02484092988584	0.981050971370041	1.02861279163611	0.994470168673214	1.02576440795009	1.04781072385856	1.02782881248915	1.00877190410723	1.00947137389814	1.01842878440678	0.726448316191505	1.01287891241176	1.02207424527978	1.01798752421063	1.0298969566749	1.01832635998898	1.01010131137845	1.00646709068695	1.02825636337578	1.0044297311187	1.01388919991031	0.995780728441836	1.02676071288283	1.02937675913177	1.08057559207055	1.02398884558558	1.03182621087272	1.00751407962006	0.917576278566009	1.09778840001456	1.00187324973175
1	34100961	34100961	0.974071783714371	1.04809836680376	1.04275483379447	1.02214509252327	1.03720423358225	1.01466254658088	0.976826418488453	1.02009251491695	1.01480321842796	1.03894833232819	1.00486382042379	1.03325761767685	0.997715228377302	1.03720423358225	0.893895601857703	1.04499786877565	1.02484092988584	0.981050971370041	1.02861279163611	0.994470168673214	1.02576440795009	1.04781072385856	1.02782881248915	1.00877190410723	1.00947137389814	1.01842878440678	0.726448316191505	1.01287891241176	1.02207424527978	1.01798752421063	1.0298969566749	1.01832635998898	1.01010131137845	1.00646709068695	1.02825636337578	1.0044297311187	1.01388919991031	0.995780728441836	1.02676071288283	1.02937675913177	1.08057559207055	1.02398884558558	1.03182621087272	1.00751407962006	0.917576278566009	1.09778840001456	1.00187324973175
1	34637157	34637157	0.974071783714371	1.04809836680376	1.04275483379447	1.02214509252327	1.03720423358225	1.01466254658088	0.976826418488453	1.02009251491695	1.01480321842796	1.03894833232819	1.00486382042379	1.03325761767685	0.997715228377302	1.03720423358225	0.893895601857703	1.04499786877565	1.02484092988584	0.981050971370041	1.02861279163611	0.994470168673214	1.02576440795009	1.04781072385856	1.02782881248915	1.00877190410723	1.00947137389814	1.01842878440678	0.726448316191505	1.01287891241176	1.02207424527978	1.01798752421063	1.0298969566749	1.01832635998898	1.01010131137845	1.00646709068695	1.02825636337578	1.0044297311187	1.01388919991031	0.995780728441836	1.02676071288283	1.02937675913177	1.08057559207055	1.02398884558558	1.03182621087272	1.00751407962006	0.917576278566009	1.09778840001456	1.00187324973175
1	35170931	35170931	0.974071783714371	1.04809836680376	1.04275483379447	1.02214509252327	1.03720423358225	1.01466254658088	0.976826418488453	1.02009251491695	1.01480321842796	1.03894833232819	1.00486382042379	1.03325761767685	0.997715228377302	1.03720423358225	0.893895601857703	1.04499786877565	1.02484092988584	0.981050971370041	1.02861279163611	0.994470168673214	1.02576440795009	1.04781072385856	1.02782881248915	1.00877190410723	1.00947137389814	1.01842878440678	0.726448316191505	1.01287891241176	1.02207424527978	1.01798752421063	1.0298969566749	1.01832635998898	1.01010131137845	1.00646709068695	1.02825636337578	1.0044297311187	1.01388919991031	0.995780728441836	1.02676071288283	1.02937675913177	1.08057559207055	1.02398884558558	1.03182621087272	1.00751407962006	0.917576278566009	1.09778840001456	1.00187324973175
1	35750993	35750993	0.974071783714371	1.04809836680376	1.04275483379447	1.02214509252327	1.03720423358225	1.01466254658088	0.976826418488453	1.02009251491695	1.01480321842796	1.03894833232819	1.00486382042379	1.03325761767685	0.997715228377302	1.03720423358225	0.893895601857703	1.04499786877565	1.02484092988584	0.981050971370041	1.02861279163611	0.994470168673214	1.02576440795009	1.04781072385856	1.02782881248915	1.00877190410723	1.00947137389814	1.01842878440678	0.726448316191505	1.01287891241176	1.02207424527978	1.01798752421063	1.0298969566749	1.01832635998898	1.01010131137845	1.00646709068695	1.02825636337578	1.0044297311187	1.01388919991031	0.995780728441836	1.02676071288283	1.02937675913177	1.08057559207055	1.02398884558558	1.03182621087272	1.00751407962006	0.917576278566009	1.09778840001456	1.00187324973175
1	36319516	36319516	0.974071783714371	1.04809836680376	1.04275483379447	1.02214509252327	1.03720423358225	1.01466254658088	0.976826418488453	1.02009251491695	1.01480321842796	1.03894833232819	1.00486382042379	1.03325761767685	0.997715228377302	1.03720423358225	0.893895601857703	1.04499786877565	1.02484092988584	0.981050971370041	1.02861279163611	0.994470168673214	1.02576440795009	1.04781072385856	1.02782881248915	1.00877190410723	1.00947137389814	1.01842878440678	0.726448316191505	1.01287891241176	1.02207424527978	1.01798752421063	1.0298969566749	1.01832635998898	1.01010131137845	1.00646709068695	1.02825636337578	1.0044297311187	1.01388919991031	0.995780728441836	1.02676071288283	1.02937675913177	1.08057559207055	1.02398884558558	1.03182621087272	1.00751407962006	0.917576278566009	1.09778840001456	1.00187324973175
1	36900818	36900818	0.974071783714371	1.04809836680376	1.04275483379447	1.02214509252327	1.03720423358225	1.01466254658088	0.976826418488453	1.02009251491695	1.01480321842796	1.03894833232819	1.00486382042379	1.03325761767685	0.997715228377302	1.03720423358225	0.893895601857703	1.04499786877565	1.02484092988584	0.981050971370041	1.02861279163611	0.994470168673214	1.02576440795009	1.04781072385856	1.02782881248915	1.00877190410723	1.00947137389814	1.01842878440678	0.726448316191505	1.01287891241176	1.02207424527978	1.01798752421063	1.0298969566749	1.01832635998898	1.01010131137845	1.00646709068695	1.02825636337578	1.0044297311187	1.01388919991031	0.995780728441836	1.02676071288283	1.02937675913177	1.08057559207055	1.02398884558558	1.03182621087272	1.00751407962006	0.917576278566009	1.09778840001456	1.00187324973175
1	37428485	37428485	0.974071783714371	1.04809836680376	1.04275483379447	1.02214509252327	1.03720423358225	1.01466254658088	0.976826418488453	1.02009251491695	1.01480321842796	1.03894833232819	1.00486382042379	1.03325761767685	0.997715228377302	1.03720423358225	0.893895601857703	1.04499786877565	1.02484092988584	0.981050971370041	1.02861279163611	0.994470168673214	1.02576440795009	1.04781072385856	1.02782881248915	1.00877190410723	1.00947137389814	1.01842878440678	0.726448316191505	1.01287891241176	1.02207424527978	1.01798752421063	1.0298969566749	1.01832635998898	1.01010131137845	1.00646709068695	1.02825636337578	1.0044297311187	1.01388919991031	0.995780728441836	1.02676071288283	1.02937675913177	1.08057559207055	1.02398884558558	1.03182621087272	1.00751407962006	0.917576278566009	1.09778840001456	1.00187324973175
1	37965421	37965421	0.974071783714371	1.04809836680376	1.04275483379447	1.02214509252327	1.03720423358225	1.01466254658088	0.976826418488453	1.02009251491695	1.01480321842796	1.03894833232819	1.00486382042379	1.03325761767685	0.997715228377302	1.03720423358225	0.893895601857703	1.04499786877565	1.02484092988584	0.981050971370041	1.02861279163611	0.994470168673214	1.02576440795009	1.04781072385856	1.02782881248915	1.00877190410723	1.00947137389814	1.01842878440678	0.726448316191505	1.01287891241176	1.02207424527978	1.01798752421063	1.0298969566749	1.01832635998898	1.01010131137845	1.00646709068695	1.02825636337578	1.0044297311187	1.01388919991031	0.995780728441836	1.02676071288283	1.02937675913177	1.08057559207055	1.02398884558558	1.03182621087272	1.00751407962006	0.917576278566009	1.09778840001456	1.00187324973175
1	38542604	38542604	0.974071783714371	1.04809836680376	1.04275483379447	1.02214509252327	1.03720423358225	1.01466254658088	0.976826418488453	1.02009251491695	1.01480321842796	1.03894833232819	1.00486382042379	1.03325761767685	0.997715228377302	1.03720423358225	0.893895601857703	1.04499786877565	1.02484092988584	0.981050971370041	1.02861279163611	0.994470168673214	1.02576440795009	1.04781072385856	1.02782881248915	1.00877190410723	1.00947137389814	1.01842878440678	0.726448316191505	1.01287891241176	1.02207424527978	1.01798752421063	1.0298969566749	1.01832635998898	1.01010131137845	1.00646709068695	1.02825636337578	1.0044297311187	1.01388919991031	0.995780728441836	1.02676071288283	1.02937675913177	1.08057559207055	1.02398884558558	1.03182621087272	1.00751407962006	0.917576278566009	1.09778840001456	1.00187324973175
1	39073178	39073178	0.974071783714371	1.04809836680376	1.04275483379447	1.02214509252327	1.03720423358225	1.01466254658088	0.976826418488453	1.02009251491695	1.01480321842796	1.03894833232819	1.00486382042379	1.03325761767685	0.997715228377302	1.03720423358225	0.893895601857703	1.04499786877565	1.02484092988584	0.981050971370041	1.02861279163611	0.994470168673214	1.02576440795009	1.04781072385856	1.02782881248915	1.00877190410723	1.00947137389814	1.01842878440678	0.726448316191505	1.01287891241176	1.02207424527978	1.01798752421063	1.0298969566749	1.01832635998898	1.01010131137845	1.00646709068695	1.02825636337578	1.0044297311187	1.01388919991031	0.995780728441836	1.02676071288283	1.02937675913177	1.08057559207055	1.02398884558558	1.03182621087272	1.00751407962006	0.917576278566009	1.09778840001456	1.00187324973175
1	39663210	39663210	0.974071783714371	1.04809836680376	1.04275483379447	1.02214509252327	1.03720423358225	1.01466254658088	0.976826418488453	1.02009251491695	1.01480321842796	1.03894833232819	1.00486382042379	1.03325761767685	0.997715228377302	1.03720423358225	0.893895601857703	1.04499786877565	1.02484092988584	0.981050971370041	1.02861279163611	0.994470168673214	1.02576440795009	1.04781072385856	1.02782881248915	1.00877190410723	1.00947137389814	1.01842878440678	0.726448316191505	1.01287891241176	1.02207424527978	1.01798752421063	1.0298969566749	1.01832635998898	1.01010131137845	1.00646709068695	1.02825636337578	1.0044297311187	1.01388919991031	0.995780728441836	1.02676071288283	1.02937675913177	1.08057559207055	1.02398884558558	1.03182621087272	1.00751407962006	0.917576278566009	1.09778840001456	1.00187324973175
1	40254118	40254118	0.974071783714371	1.04809836680376	1.04275483379447	1.02214509252327	1.03720423358225	1.01466254658088	0.976826418488453	1.02009251491695	1.01480321842796	1.03894833232819	1.00486382042379	1.03325761767685	0.997715228377302	1.03720423358225	0.893895601857703	1.04499786877565	1.02484092988584	0.981050971370041	1.02861279163611	0.994470168673214	1.02576440795009	1.04781072385856	1.02782881248915	1.00877190410723	1.00947137389814	1.01842878440678	0.726448316191505	1.01287891241176	1.02207424527978	1.01798752421063	1.0298969566749	1.01832635998898	1.01010131137845	1.00646709068695	1.02825636337578	1.0044297311187	1.01388919991031	0.995780728441836	1.02676071288283	1.02937675913177	1.08057559207055	1.02398884558558	1.03182621087272	1.00751407962006	0.917576278566009	1.09778840001456	1.00187324973175
1	40844200	40844200	0.974071783714371	1.04809836680376	1.04275483379447	1.02214509252327	1.03720423358225	1.01466254658088	0.976826418488453	1.02009251491695	1.01480321842796	1.03894833232819	1.00486382042379	1.03325761767685	0.997715228377302	1.03720423358225	0.893895601857703	1.04499786877565	1.02484092988584	0.981050971370041	1.02861279163611	0.994470168673214	1.02576440795009	1.04781072385856	1.02782881248915	1.00877190410723	1.00947137389814	1.01842878440678	0.726448316191505	1.01287891241176	1.02207424527978	1.01798752421063	1.0298969566749	1.01832635998898	1.01010131137845	1.00646709068695	1.02825636337578	1.0044297311187	1.01388919991031	0.995780728441836	1.02676071288283	1.02937675913177	1.08057559207055	1.02398884558558	1.03182621087272	1.00751407962006	0.917576278566009	1.09778840001456	1.00187324973175
1	41406493	41406493	0.974071783714371	1.04809836680376	1.04275483379447	1.02214509252327	1.03720423358225	1.01466254658088	0.976826418488453	1.02009251491695	1.01480321842796	1.03894833232819	1.00486382042379	1.03325761767685	0.997715228377302	1.03720423358225	0.893895601857703	1.04499786877565	1.02484092988584	0.981050971370041	1.02861279163611	0.994470168673214	1.02576440795009	1.04781072385856	1.02782881248915	1.00877190410723	1.00947137389814	1.01842878440678	0.726448316191505	1.01287891241176	1.02207424527978	1.01798752421063	1.0298969566749	1.01832635998898	1.01010131137845	1.00646709068695	1.02825636337578	1.0044297311187	1.01388919991031	0.995780728441836	1.02676071288283	1.02937675913177	1.08057559207055	1.02398884558558	1.03182621087272	1.00751407962006	0.917576278566009	1.09778840001456	1.00187324973175
1	41955921	41955921	0.974071783714371	1.04809836680376	1.04275483379447	1.02214509252327	1.03720423358225	1.01466254658088	0.976826418488453	1.02009251491695	1.01480321842796	1.03894833232819	1.00486382042379	1.03325761767685	0.997715228377302	1.03720423358225	0.893895601857703	1.04499786877565	1.02484092988584	0.981050971370041	1.02861279163611	0.994470168673214	1.02576440795009	1.04781072385856	1.02782881248915	1.00877190410723	1.00947137389814	1.01842878440678	0.726448316191505	1.01287891241176	1.02207424527978	1.01798752421063	1.0298969566749	1.01832635998898	1.01010131137845	1.00646709068695	1.02825636337578	1.0044297311187	1.01388919991031	0.995780728441836	1.02676071288283	1.02937675913177	1.08057559207055	1.02398884558558	1.03182621087272	1.00751407962006	0.917576278566009	1.09778840001456	1.00187324973175
1	42484024	42484024	0.974071783714371	1.04809836680376	1.04275483379447	1.02214509252327	1.03720423358225	1.01466254658088	0.976826418488453	1.02009251491695	1.01480321842796	1.03894833232819	1.00486382042379	1.03325761767685	0.997715228377302	1.03720423358225	0.893895601857703	1.04499786877565	1.02484092988584	0.981050971370041	1.02861279163611	0.994470168673214	1.02576440795009	1.04781072385856	1.02782881248915	1.00877190410723	1.00947137389814	1.01842878440678	0.726448316191505	1.01287891241176	1.02207424527978	1.01798752421063	1.0298969566749	1.01832635998898	1.01010131137845	1.00646709068695	1.02825636337578	1.0044297311187	1.01388919991031	0.995780728441836	1.02676071288283	1.02937675913177	1.08057559207055	1.02398884558558	1.03182621087272	1.00751407962006	0.917576278566009	1.09778840001456	1.00187324973175
1	43039816	43039816	0.974071783714371	1.04809836680376	1.04275483379447	1.02214509252327	1.03720423358225	1.01466254658088	0.976826418488453	1.02009251491695	1.01480321842796	1.03894833232819	1.00486382042379	1.03325761767685	0.997715228377302	1.03720423358225	0.893895601857703	1.04499786877565	1.02484092988584	0.981050971370041	1.02861279163611	0.994470168673214	1.02576440795009	1.04781072385856	1.02782881248915	1.00877190410723	1.00947137389814	1.01842878440678	0.726448316191505	1.01287891241176	1.02207424527978	1.01798752421063	1.0298969566749	1.01832635998898	1.01010131137845	1.00646709068695	1.02825636337578	1.0044297311187	1.01388919991031	0.995780728441836	1.02676071288283	1.02937675913177	1.08057559207055	1.02398884558558	1.03182621087272	1.00751407962006	0.917576278566009	1.09778840001456	1.00187324973175
1	43613613	43613613	0.974071783714371	1.04809836680376	1.04275483379447	1.02214509252327	1.03720423358225	1.01466254658088	0.976826418488453	1.02009251491695	1.01480321842796	1.03894833232819	1.00486382042379	1.03325761767685	0.997715228377302	1.03720423358225	0.893895601857703	1.04499786877565	1.02484092988584	0.981050971370041	1.02861279163611	0.994470168673214	1.02576440795009	1.04781072385856	1.02782881248915	1.00877190410723	1.00947137389814	1.01842878440678	0.726448316191505	1.01287891241176	1.02207424527978	1.01798752421063	1.0298969566749	1.01832635998898	1.01010131137845	1.00646709068695	1.02825636337578	1.0044297311187	1.01388919991031	0.995780728441836	1.02676071288283	1.02937675913177	1.08057559207055	1.02398884558558	1.03182621087272	1.00751407962006	0.917576278566009	1.09778840001456	1.00187324973175
1	44162975	44162975	0.974071783714371	1.04809836680376	1.04275483379447	1.02214509252327	1.03720423358225	1.01466254658088	0.976826418488453	1.02009251491695	1.01480321842796	1.03894833232819	1.00486382042379	1.03325761767685	0.997715228377302	1.03720423358225	0.893895601857703	1.04499786877565	1.02484092988584	0.981050971370041	1.02861279163611	0.994470168673214	1.02576440795009	1.04781072385856	1.02782881248915	1.00877190410723	1.00947137389814	1.01842878440678	0.726448316191505	1.01287891241176	1.02207424527978	1.01798752421063	1.0298969566749	1.01832635998898	1.01010131137845	1.00646709068695	1.02825636337578	1.0044297311187	1.01388919991031	0.995780728441836	1.02676071288283	1.02937675913177	1.08057559207055	1.02398884558558	1.03182621087272	1.00751407962006	0.917576278566009	1.09778840001456	1.00187324973175
1	44711039	44711039	0.974071783714371	1.04809836680376	1.04275483379447	1.02214509252327	1.03720423358225	1.01466254658088	0.976826418488453	1.02009251491695	1.01480321842796	1.03894833232819	1.00486382042379	1.03325761767685	0.997715228377302	1.03720423358225	0.893895601857703	1.04499786877565	1.02484092988584	0.981050971370041	1.02861279163611	0.994470168673214	1.02576440795009	1.04781072385856	1.02782881248915	1.00877190410723	1.00947137389814	1.01842878440678	0.726448316191505	1.01287891241176	1.02207424527978	1.01798752421063	1.0298969566749	1.01832635998898	1.01010131137845	1.00646709068695	1.02825636337578	1.0044297311187	1.01388919991031	0.995780728441836	1.02676071288283	1.02937675913177	1.08057559207055	1.02398884558558	1.03182621087272	1.00751407962006	0.917576278566009	1.09778840001456	1.00187324973175
1	45259305	45259305	0.974071783714371	1.04809836680376	1.04275483379447	1.02214509252327	1.03720423358225	1.01466254658088	0.976826418488453	1.02009251491695	1.01480321842796	1.03894833232819	1.00486382042379	1.03325761767685	0.997715228377302	1.03720423358225	0.893895601857703	1.04499786877565	1.02484092988584	0.981050971370041	1.02861279163611	0.994470168673214	1.02576440795009	1.04781072385856	1.02782881248915	1.00877190410723	1.00947137389814	1.01842878440678	0.726448316191505	1.01287891241176	1.02207424527978	1.01798752421063	1.0298969566749	1.01832635998898	1.01010131137845	1.00646709068695	1.02825636337578	1.0044297311187	1.01388919991031	0.995780728441836	1.02676071288283	1.02937675913177	1.08057559207055	1.02398884558558	1.03182621087272	1.00751407962006	0.917576278566009	1.09778840001456	1.00187324973175
1	45867098	45867098	0.974071783714371	1.04809836680376	1.04275483379447	1.02214509252327	1.03720423358225	1.01466254658088	0.976826418488453	1.02009251491695	1.01480321842796	1.03894833232819	1.00486382042379	1.03325761767685	0.997715228377302	1.03720423358225	0.893895601857703	1.04499786877565	1.02484092988584	0.981050971370041	1.02861279163611	0.994470168673214	1.02576440795009	1.04781072385856	1.02782881248915	1.00877190410723	1.00947137389814	1.01842878440678	0.726448316191505	1.01287891241176	1.02207424527978	1.01798752421063	1.0298969566749	1.01832635998898	1.01010131137845	1.00646709068695	1.02825636337578	1.0044297311187	1.01388919991031	0.995780728441836	1.02676071288283	1.02937675913177	1.08057559207055	1.02398884558558	1.03182621087272	1.00751407962006	0.917576278566009	1.09778840001456	1.00187324973175
1	46467709	46467709	0.974071783714371	1.04809836680376	1.04275483379447	1.02214509252327	1.03720423358225	1.01466254658088	0.976826418488453	1.02009251491695	1.01480321842796	1.03894833232819	1.00486382042379	1.03325761767685	0.997715228377302	1.03720423358225	0.893895601857703	1.04499786877565	1.02484092988584	0.981050971370041	1.02861279163611	0.994470168673214	1.02576440795009	1.44563165263722	1.02782881248915	1.00877190410723	1.00947137389814	1.01842878440678	0.726448316191505	1.01287891241176	1.02207424527978	1.01798752421063	1.0298969566749	1.01832635998898	1.01010131137845	1.00646709068695	1.02825636337578	1.0044297311187	1.01388919991031	0.995780728441836	1.02676071288283	1.02937675913177	1.08057559207055	1.02398884558558	1.03182621087272	1.00751407962006	0.917576278566009	1.09778840001456	1.00187324973175
1	47042550	47042550	0.974071783714371	1.04809836680376	1.04275483379447	1.02214509252327	1.03720423358225	1.01466254658088	0.976826418488453	1.02009251491695	1.01480321842796	1.03894833232819	1.00486382042379	1.03325761767685	0.997715228377302	1.03720423358225	0.893895601857703	1.04499786877565	1.02484092988584	0.981050971370041	1.02861279163611	0.994470168673214	1.02576440795009	1.44563165263722	1.02782881248915	1.00877190410723	1.00947137389814	1.01842878440678	0.726448316191505	1.01287891241176	1.02207424527978	1.01798752421063	1.0298969566749	1.01832635998898	1.01010131137845	1.00646709068695	1.02825636337578	1.0044297311187	1.01388919991031	0.995780728441836	1.02676071288283	1.02937675913177	1.08057559207055	1.02398884558558	1.03182621087272	1.00751407962006	0.917576278566009	1.09778840001456	1.00187324973175
1	47721010	47721010	0.974071783714371	1.04809836680376	1.04275483379447	1.02214509252327	1.03720423358225	1.01466254658088	0.976826418488453	1.02009251491695	1.01480321842796	1.03894833232819	1.00486382042379	1.03325761767685	0.997715228377302	1.03720423358225	0.893895601857703	1.04499786877565	1.02484092988584	0.981050971370041	1.02861279163611	0.994470168673214	1.02576440795009	1.44563165263722	1.02782881248915	1.00877190410723	1.00947137389814	1.01842878440678	0.970836328520315	1.01287891241176	1.02207424527978	1.01798752421063	1.0298969566749	1.01832635998898	1.01010131137845	1.00646709068695	1.02825636337578	1.0044297311187	1.01388919991031	0.995780728441836	1.02676071288283	1.02937675913177	1.08057559207055	1.02398884558558	1.03182621087272	1.00751407962006	0.917576278566009	1.09778840001456	1.00187324973175
1	48263105	48263105	0.974071783714371	1.04809836680376	1.04275483379447	1.02214509252327	1.03720423358225	1.01466254658088	0.976826418488453	1.02009251491695	1.01480321842796	1.03894833232819	1.00486382042379	1.03325761767685	0.997715228377302	1.03720423358225	0.893895601857703	1.04499786877565	1.02484092988584	0.981050971370041	1.02861279163611	0.994470168673214	1.02576440795009	1.44563165263722	1.02782881248915	1.00877190410723	1.00947137389814	1.01842878440678	0.970836328520315	1.01287891241176	1.02207424527978	1.01798752421063	1.0298969566749	1.01832635998898	1.01010131137845	1.00646709068695	1.02825636337578	1.0044297311187	1.01388919991031	0.995780728441836	1.02676071288283	1.02937675913177	1.08057559207055	1.02398884558558	1.03182621087272	1.00751407962006	0.917576278566009	1.09778840001456	1.00187324973175
1	48815705	48815705	0.974071783714371	1.04809836680376	1.04275483379447	1.02214509252327	1.03720423358225	1.01466254658088	0.976826418488453	1.02009251491695	1.01480321842796	1.03894833232819	1.00486382042379	1.03325761767685	0.997715228377302	1.03720423358225	0.893895601857703	1.04499786877565	1.02484092988584	0.981050971370041	1.02861279163611	0.994470168673214	1.02576440795009	1.44563165263722	1.02782881248915	1.00877190410723	1.00947137389814	1.01842878440678	0.970836328520315	1.01287891241176	1.02207424527978	1.01798752421063	1.0298969566749	1.01832635998898	1.01010131137845	1.00646709068695	1.02825636337578	1.0044297311187	1.01388919991031	0.995780728441836	1.02676071288283	1.02937675913177	1.08057559207055	1.02398884558558	1.03182621087272	1.00751407962006	0.917576278566009	1.09778840001456	1.00187324973175
1	49352965	49352965	0.974071783714371	1.04809836680376	1.04275483379447	1.02214509252327	1.03720423358225	1.01466254658088	0.976826418488453	1.02009251491695	1.01480321842796	1.03894833232819	1.00486382042379	1.03325761767685	0.997715228377302	1.03720423358225	0.893895601857703	1.04499786877565	1.02484092988584	0.981050971370041	1.02861279163611	0.994470168673214	1.02576440795009	1.44563165263722	1.02782881248915	1.00877190410723	1.00947137389814	1.01842878440678	0.970836328520315	1.01287891241176	1.02207424527978	1.01798752421063	1.0298969566749	1.01832635998898	1.01010131137845	1.00646709068695	1.02825636337578	1.0044297311187	1.01388919991031	0.995780728441836	1.02676071288283	1.02937675913177	1.08057559207055	1.02398884558558	1.03182621087272	1.00751407962006	0.917576278566009	1.09778840001456	1.00187324973175
1	49908902	49908902	0.974071783714371	1.04809836680376	1.04275483379447	1.02214509252327	1.03720423358225	1.01466254658088	0.976826418488453	1.02009251491695	1.01480321842796	1.03894833232819	1.00486382042379	1.03325761767685	0.997715228377302	1.03720423358225	0.893895601857703	1.04499786877565	1.02484092988584	0.981050971370041	1.02861279163611	0.994470168673214	1.02576440795009	1.44563165263722	1.02782881248915	1.00877190410723	1.00947137389814	1.01842878440678	0.970836328520315	1.01287891241176	1.02207424527978	1.01798752421063	1.0298969566749	1.01832635998898	1.01010131137845	1.00646709068695	1.02825636337578	1.0044297311187	1.01388919991031	0.995780728441836	1.02676071288283	1.02937675913177	1.08057559207055	1.02398884558558	1.03182621087272	1.00751407962006	0.917576278566009	1.09778840001456	1.00187324973175
1	50497242	50497242	0.974071783714371	1.04809836680376	1.04275483379447	1.02214509252327	1.03720423358225	1.01466254658088	0.976826418488453	1.02009251491695	1.01480321842796	1.03894833232819	1.00486382042379	1.03325761767685	0.997715228377302	1.03720423358225	0.893895601857703	1.04499786877565	1.02484092988584	0.981050971370041	1.02861279163611	0.994470168673214	1.02576440795009	1.01178306713827	1.02782881248915	1.00877190410723	1.00947137389814	1.01842878440678	0.970836328520315	1.01287891241176	1.02207424527978	1.01798752421063	1.0298969566749	1.01832635998898	1.01010131137845	1.00646709068695	1.02825636337578	1.0044297311187	1.01388919991031	0.995780728441836	1.02676071288283	1.02937675913177	1.08057559207055	1.02398884558558	1.03182621087272	1.00751407962006	0.917576278566009	1.09778840001456	1.00187324973175
1	51031169	51031169	0.974071783714371	1.04809836680376	1.04275483379447	1.02214509252327	1.03720423358225	1.01466254658088	0.976826418488453	1.02009251491695	1.01480321842796	1.03894833232819	1.00486382042379	1.03325761767685	0.997715228377302	1.03720423358225	0.893895601857703	1.04499786877565	1.02484092988584	0.981050971370041	1.02861279163611	0.994470168673214	1.02576440795009	1.01178306713827	1.02782881248915	1.00877190410723	1.00947137389814	1.01842878440678	0.970836328520315	1.01287891241176	1.02207424527978	1.01798752421063	1.0298969566749	1.01832635998898	1.01010131137845	1.00646709068695	1.02825636337578	1.0044297311187	1.01388919991031	0.995780728441836	1.02676071288283	1.02937675913177	1.08057559207055	1.02398884558558	1.03182621087272	1.00751407962006	0.917576278566009	1.09778840001456	1.00187324973175
1	51609342	51609342	0.974071783714371	1.04809836680376	1.04275483379447	1.02214509252327	1.03720423358225	1.01466254658088	0.976826418488453	1.02009251491695	1.01480321842796	1.03894833232819	1.00486382042379	1.03325761767685	0.997715228377302	1.03720423358225	0.893895601857703	1.04499786877565	1.02484092988584	0.981050971370041	1.02861279163611	0.994470168673214	1.02576440795009	1.01178306713827	1.02782881248915	1.00877190410723	1.00947137389814	1.01842878440678	0.970836328520315	1.01287891241176	1.02207424527978	1.01798752421063	1.0298969566749	1.01832635998898	1.01010131137845	1.00646709068695	1.02825636337578	1.0044297311187	1.01388919991031	0.995780728441836	1.02676071288283	1.02937675913177	1.08057559207055	1.02398884558558	1.03182621087272	1.00751407962006	0.917576278566009	1.09778840001456	1.00187324973175
1	52183223	52183223	0.974071783714371	1.04809836680376	1.04275483379447	1.02214509252327	1.03720423358225	1.01466254658088	0.976826418488453	1.02009251491695	1.01480321842796	1.03894833232819	1.00486382042379	1.03325761767685	0.997715228377302	1.03720423358225	0.893895601857703	1.04499786877565	1.02484092988584	0.981050971370041	1.02861279163611	0.994470168673214	1.02576440795009	1.01178306713827	1.02782881248915	1.00877190410723	1.00947137389814	1.01842878440678	0.970836328520315	1.01287891241176	1.02207424527978	1.01798752421063	1.0298969566749	1.01832635998898	1.01010131137845	1.00646709068695	1.02825636337578	1.0044297311187	1.01388919991031	0.995780728441836	1.02676071288283	1.02937675913177	1.08057559207055	1.02398884558558	1.03182621087272	1.00751407962006	0.917576278566009	1.09778840001456	1.00187324973175
1	52759680	52759680	0.974071783714371	1.04809836680376	1.04275483379447	1.02214509252327	1.03720423358225	1.01466254658088	0.976826418488453	1.02009251491695	1.01480321842796	1.03894833232819	1.00486382042379	1.03325761767685	0.997715228377302	1.03720423358225	0.893895601857703	1.04499786877565	1.02484092988584	0.981050971370041	1.02861279163611	0.994470168673214	1.02576440795009	1.01178306713827	1.02782881248915	1.00877190410723	1.00947137389814	1.01842878440678	0.970836328520315	1.01287891241176	1.02207424527978	1.01798752421063	1.0298969566749	1.01832635998898	1.01010131137845	1.00646709068695	1.02825636337578	1.0044297311187	1.01388919991031	0.995780728441836	1.02676071288283	1.02937675913177	1.08057559207055	1.02398884558558	1.03182621087272	1.00751407962006	0.917576278566009	1.09778840001456	1.00187324973175
1	53346074	53346074	0.974071783714371	1.04809836680376	1.04275483379447	1.02214509252327	1.03720423358225	1.01466254658088	0.976826418488453	1.02009251491695	1.01480321842796	1.03894833232819	1.00486382042379	1.03325761767685	0.997715228377302	1.03720423358225	0.893895601857703	1.04499786877565	1.02484092988584	0.981050971370041	1.02861279163611	0.994470168673214	1.02576440795009	1.01178306713827	1.02782881248915	1.00877190410723	1.00947137389814	1.01842878440678	0.970836328520315	1.01287891241176	1.02207424527978	1.01798752421063	1.0298969566749	1.01832635998898	1.01010131137845	1.00646709068695	1.02825636337578	1.0044297311187	1.01388919991031	0.995780728441836	1.02676071288283	1.02937675913177	1.08057559207055	1.02398884558558	1.03182621087272	1.00751407962006	0.917576278566009	1.09778840001456	1.00187324973175
1	53889482	53889482	0.974071783714371	1.04809836680376	1.04275483379447	1.02214509252327	1.03720423358225	1.01466254658088	0.976826418488453	1.02009251491695	1.01480321842796	1.03894833232819	1.00486382042379	1.03325761767685	0.997715228377302	1.03720423358225	0.893895601857703	1.04499786877565	1.02484092988584	0.981050971370041	1.02861279163611	0.994470168673214	1.02576440795009	1.01178306713827	1.02782881248915	1.00877190410723	1.00947137389814	1.01842878440678	0.970836328520315	1.01287891241176	1.02207424527978	1.01798752421063	1.0298969566749	1.01832635998898	1.01010131137845	1.00646709068695	1.02825636337578	1.0044297311187	1.01388919991031	0.995780728441836	1.02676071288283	1.02937675913177	1.08057559207055	1.02398884558558	1.03182621087272	1.00751407962006	0.917576278566009	1.09778840001456	1.00187324973175
1	54430856	54430856	0.974071783714371	1.04809836680376	1.04275483379447	1.02214509252327	1.03720423358225	1.01466254658088	0.976826418488453	1.02009251491695	1.01480321842796	1.03894833232819	1.00486382042379	1.03325761767685	0.997715228377302	1.03720423358225	0.893895601857703	1.04499786877565	1.02484092988584	0.981050971370041	1.02861279163611	0.994470168673214	1.02576440795009	1.01178306713827	1.02782881248915	1.00877190410723	1.00947137389814	1.01842878440678	0.970836328520315	1.01287891241176	1.02207424527978	1.01798752421063	1.0298969566749	1.01832635998898	1.01010131137845	1.00646709068695	1.02825636337578	1.0044297311187	1.01388919991031	0.995780728441836	1.02676071288283	1.02937675913177	1.08057559207055	1.02398884558558	1.03182621087272	1.00751407962006	0.917576278566009	1.09778840001456	1.00187324973175
1	54990804	54990804	0.974071783714371	1.04809836680376	1.04275483379447	1.02214509252327	1.03720423358225	1.01466254658088	0.976826418488453	1.02009251491695	1.01480321842796	1.03894833232819	1.00486382042379	1.03325761767685	0.997715228377302	1.03720423358225	0.893895601857703	1.04499786877565	1.02484092988584	0.981050971370041	1.02861279163611	0.994470168673214	1.02576440795009	1.01178306713827	1.02782881248915	1.00877190410723	1.00947137389814	1.01842878440678	0.970836328520315	1.01287891241176	1.02207424527978	1.01798752421063	1.0298969566749	1.01832635998898	1.01010131137845	1.00646709068695	1.02825636337578	1.0044297311187	1.01388919991031	0.995780728441836	1.02676071288283	1.02937675913177	1.08057559207055	1.02398884558558	1.03182621087272	1.00751407962006	0.917576278566009	1.09778840001456	1.00187324973175
1	55556185	55556185	0.974071783714371	1.04809836680376	1.04275483379447	1.02214509252327	1.03720423358225	1.01466254658088	0.976826418488453	1.02009251491695	1.01480321842796	1.03894833232819	1.00486382042379	1.03325761767685	0.997715228377302	1.03720423358225	0.893895601857703	1.04499786877565	1.02484092988584	0.981050971370041	1.02861279163611	0.994470168673214	1.02576440795009	1.01178306713827	1.226050873344	1.00877190410723	1.00947137389814	1.01842878440678	0.970836328520315	1.01287891241176	1.02207424527978	1.01798752421063	1.0298969566749	1.01832635998898	1.01010131137845	1.00646709068695	1.02825636337578	1.0044297311187	1.01388919991031	0.995780728441836	1.02676071288283	1.02937675913177	1.08057559207055	1.02398884558558	1.03182621087272	1.00751407962006	0.917576278566009	1.09778840001456	1.00187324973175
1	56100409	56100409	0.974071783714371	1.04809836680376	1.04275483379447	1.02214509252327	1.03720423358225	1.01466254658088	0.976826418488453	1.02009251491695	1.01480321842796	1.03894833232819	1.00486382042379	1.03325761767685	0.997715228377302	1.03720423358225	0.893895601857703	1.04499786877565	1.02484092988584	0.981050971370041	1.02861279163611	0.994470168673214	1.02576440795009	1.01178306713827	1.226050873344	1.00877190410723	1.00947137389814	1.01842878440678	0.970836328520315	1.01287891241176	1.02207424527978	1.01798752421063	1.0298969566749	1.01832635998898	1.01010131137845	1.00646709068695	1.02825636337578	1.0044297311187	1.01388919991031	0.995780728441836	1.02676071288283	1.02937675913177	1.08057559207055	1.02398884558558	1.03182621087272	1.00751407962006	0.917576278566009	1.09778840001456	1.00187324973175
1	56634486	56634486	0.974071783714371	1.04809836680376	1.04275483379447	1.02214509252327	1.03720423358225	1.01466254658088	0.976826418488453	1.02009251491695	1.01480321842796	1.03894833232819	1.00486382042379	1.03325761767685	0.997715228377302	1.03720423358225	0.893895601857703	1.04499786877565	1.02484092988584	0.981050971370041	1.02861279163611	0.994470168673214	1.02576440795009	1.01178306713827	1.226050873344	1.00877190410723	1.00947137389814	1.01842878440678	0.970836328520315	1.01287891241176	1.02207424527978	1.01798752421063	1.0298969566749	1.01832635998898	1.01010131137845	1.00646709068695	1.02825636337578	1.0044297311187	1.01388919991031	0.995780728441836	1.02676071288283	1.02937675913177	1.08057559207055	1.02398884558558	1.03182621087272	1.00751407962006	0.917576278566009	1.09778840001456	1.00187324973175
1	57176704	57176704	0.974071783714371	1.04809836680376	1.04275483379447	1.02214509252327	1.03720423358225	1.01466254658088	0.976826418488453	1.02009251491695	1.01480321842796	1.03894833232819	1.00486382042379	1.03325761767685	0.997715228377302	1.03720423358225	0.893895601857703	1.04499786877565	1.02484092988584	0.981050971370041	1.02861279163611	0.994470168673214	1.02576440795009	1.01178306713827	1.226050873344	1.00877190410723	1.00947137389814	1.01842878440678	0.970836328520315	1.01287891241176	1.02207424527978	1.01798752421063	1.0298969566749	1.01832635998898	1.01010131137845	1.00646709068695	1.02825636337578	1.0044297311187	1.01388919991031	0.995780728441836	1.02676071288283	1.02937675913177	1.08057559207055	1.02398884558558	1.03182621087272	1.00751407962006	0.917576278566009	1.09778840001456	1.00187324973175
1	57695026	57695026	0.974071783714371	1.04809836680376	1.04275483379447	1.02214509252327	1.03720423358225	1.01466254658088	0.976826418488453	1.02009251491695	1.01480321842796	1.03894833232819	1.00486382042379	1.03325761767685	0.997715228377302	1.03720423358225	0.893895601857703	1.04499786877565	1.02484092988584	0.981050971370041	1.02861279163611	0.994470168673214	1.02576440795009	1.01178306713827	1.226050873344	1.00877190410723	1.00947137389814	1.01842878440678	0.970836328520315	1.01287891241176	1.02207424527978	1.01798752421063	1.0298969566749	1.01832635998898	1.01010131137845	1.00646709068695	1.02825636337578	1.0044297311187	1.01388919991031	0.995780728441836	1.02676071288283	1.02937675913177	1.08057559207055	1.02398884558558	1.03182621087272	1.00751407962006	0.917576278566009	1.28627578675828	1.00187324973175
1	58226514	58226514	0.974071783714371	1.04809836680376	1.04275483379447	1.02214509252327	1.03720423358225	1.01466254658088	0.976826418488453	1.02009251491695	1.01480321842796	1.03894833232819	1.00486382042379	1.03325761767685	0.997715228377302	1.03720423358225	0.893895601857703	1.04499786877565	1.02484092988584	0.981050971370041	1.02861279163611	0.994470168673214	1.02576440795009	1.01178306713827	1.226050873344	1.00877190410723	1.00947137389814	1.01842878440678	0.970836328520315	1.01287891241176	1.02207424527978	1.01798752421063	1.0298969566749	1.01832635998898	1.01010131137845	1.00646709068695	1.02825636337578	1.0044297311187	1.01388919991031	0.995780728441836	1.02676071288283	1.02937675913177	1.08057559207055	1.02398884558558	1.03182621087272	1.00751407962006	0.917576278566009	1.28627578675828	1.00187324973175
1	58765632	58765632	0.974071783714371	1.04809836680376	1.04275483379447	1.02214509252327	1.03720423358225	1.01466254658088	0.976826418488453	1.02009251491695	1.01480321842796	1.03894833232819	1.00486382042379	1.03325761767685	0.997715228377302	1.03720423358225	0.893895601857703	1.04499786877565	1.02484092988584	0.981050971370041	1.02861279163611	0.994470168673214	1.02576440795009	1.01178306713827	1.226050873344	1.00877190410723	1.00947137389814	1.01842878440678	0.970836328520315	1.01287891241176	1.02207424527978	1.01798752421063	1.0298969566749	1.01832635998898	1.01010131137845	1.00646709068695	1.02825636337578	1.0044297311187	1.01388919991031	0.995780728441836	1.02676071288283	1.02937675913177	1.08057559207055	1.02398884558558	1.03182621087272	1.00751407962006	0.917576278566009	1.28627578675828	1.00187324973175
1	59308504	59308504	0.974071783714371	1.04809836680376	1.04275483379447	1.02214509252327	1.03720423358225	1.01466254658088	0.976826418488453	1.02009251491695	1.01480321842796	1.03894833232819	1.00486382042379	1.03325761767685	0.997715228377302	1.03720423358225	0.893895601857703	1.04499786877565	1.02484092988584	0.981050971370041	1.02861279163611	0.994470168673214	1.02576440795009	1.01178306713827	1.226050873344	1.00877190410723	1.00947137389814	1.01842878440678	0.970836328520315	1.01287891241176	1.02207424527978	1.01798752421063	1.0298969566749	1.01832635998898	1.01010131137845	1.00646709068695	1.02825636337578	1.0044297311187	1.01388919991031	0.995780728441836	1.02676071288283	1.02937675913177	1.08057559207055	1.02398884558558	1.03182621087272	1.00751407962006	0.917576278566009	1.28627578675828	1.00187324973175
1	59848435	59848435	0.974071783714371	1.04809836680376	1.04275483379447	1.02214509252327	1.03720423358225	1.01466254658088	0.976826418488453	1.02009251491695	1.01480321842796	1.03894833232819	1.00486382042379	1.03325761767685	0.997715228377302	1.03720423358225	0.893895601857703	1.04499786877565	1.02484092988584	0.981050971370041	1.02861279163611	0.994470168673214	1.02576440795009	1.01178306713827	1.226050873344	1.00877190410723	1.00947137389814	1.01842878440678	0.970836328520315	1.01287891241176	1.02207424527978	1.01798752421063	1.0298969566749	1.01832635998898	1.01010131137845	1.00646709068695	1.02825636337578	1.0044297311187	1.01388919991031	0.995780728441836	1.02676071288283	1.02937675913177	1.08057559207055	1.02398884558558	1.03182621087272	1.00751407962006	0.917576278566009	1.28627578675828	1.00187324973175
1	60402266	60402266	0.974071783714371	1.04809836680376	1.04275483379447	1.02214509252327	1.03720423358225	1.01466254658088	0.976826418488453	1.02009251491695	1.01480321842796	1.03894833232819	1.00486382042379	1.03325761767685	0.997715228377302	1.03720423358225	0.893895601857703	1.04499786877565	1.02484092988584	0.981050971370041	1.02861279163611	0.994470168673214	1.02576440795009	1.01178306713827	1.226050873344	1.00877190410723	1.00947137389814	1.01842878440678	0.970836328520315	1.01287891241176	1.02207424527978	1.01798752421063	1.0298969566749	1.01832635998898	1.01010131137845	1.00646709068695	1.02825636337578	1.0044297311187	1.01388919991031	0.995780728441836	1.02676071288283	1.02937675913177	1.08057559207055	1.02398884558558	1.03182621087272	1.00751407962006	0.917576278566009	1.28627578675828	1.00187324973175
1	60940681	60940681	0.974071783714371	1.04809836680376	1.04275483379447	1.02214509252327	1.03720423358225	1.01466254658088	0.976826418488453	1.02009251491695	1.01480321842796	1.03894833232819	1.00486382042379	1.03325761767685	0.997715228377302	1.03720423358225	0.893895601857703	1.04499786877565	1.02484092988584	0.981050971370041	1.02861279163611	0.994470168673214	1.02576440795009	1.01178306713827	1.226050873344	1.00877190410723	1.00947137389814	1.01842878440678	0.970836328520315	1.01287891241176	1.02207424527978	1.01798752421063	1.0298969566749	1.01832635998898	1.01010131137845	1.00646709068695	1.02825636337578	1.0044297311187	1.01388919991031	0.995780728441836	1.02676071288283	1.02937675913177	1.08057559207055	1.02398884558558	1.03182621087272	1.00751407962006	0.917576278566009	1.28627578675828	1.00187324973175
1	61489303	61489303	0.974071783714371	1.04809836680376	1.04275483379447	1.02214509252327	1.03720423358225	1.01466254658088	0.976826418488453	1.02009251491695	1.01480321842796	1.03894833232819	1.00486382042379	1.03325761767685	0.997715228377302	1.03720423358225	0.893895601857703	1.04499786877565	1.02484092988584	0.981050971370041	1.02861279163611	0.994470168673214	1.02576440795009	1.01178306713827	1.226050873344	1.00877190410723	1.00947137389814	1.01842878440678	0.970836328520315	1.01287891241176	1.02207424527978	1.01798752421063	1.0298969566749	1.01832635998898	1.01010131137845	1.00646709068695	1.02825636337578	1.0044297311187	1.01388919991031	0.995780728441836	1.02676071288283	1.02937675913177	1.08057559207055	1.02398884558558	1.03182621087272	1.00751407962006	0.917576278566009	1.28627578675828	1.00187324973175
1	62016033	62016033	0.974071783714371	1.04809836680376	1.04275483379447	1.02214509252327	1.03720423358225	1.01466254658088	0.976826418488453	1.02009251491695	1.01480321842796	1.03894833232819	1.00486382042379	1.03325761767685	0.997715228377302	1.03720423358225	0.893895601857703	1.04499786877565	1.02484092988584	0.981050971370041	1.02861279163611	0.994470168673214	1.02576440795009	1.01178306713827	1.226050873344	1.00877190410723	1.00947137389814	1.01842878440678	0.970836328520315	1.01287891241176	1.02207424527978	1.01798752421063	1.0298969566749	1.01832635998898	1.01010131137845	1.00646709068695	1.02825636337578	1.0044297311187	1.01388919991031	0.995780728441836	1.02676071288283	1.02937675913177	1.08057559207055	1.02398884558558	1.03182621087272	1.00751407962006	0.917576278566009	1.28627578675828	1.00187324973175
1	62587363	62587363	0.974071783714371	1.04809836680376	1.04275483379447	1.02214509252327	1.03720423358225	1.01466254658088	0.976826418488453	1.02009251491695	1.01480321842796	1.03894833232819	1.00486382042379	1.03325761767685	0.997715228377302	1.03720423358225	0.893895601857703	1.04499786877565	1.02484092988584	0.981050971370041	1.02861279163611	0.994470168673214	1.02576440795009	1.01178306713827	1.226050873344	1.00877190410723	1.00947137389814	1.01842878440678	0.970836328520315	1.01287891241176	1.02207424527978	1.01798752421063	1.0298969566749	1.01832635998898	1.01010131137845	1.00646709068695	1.02825636337578	1.0044297311187	1.01388919991031	0.995780728441836	1.02676071288283	1.02937675913177	1.08057559207055	1.02398884558558	1.03182621087272	1.00751407962006	0.917576278566009	1.28627578675828	1.00187324973175
1	63158348	63158348	0.974071783714371	1.04809836680376	1.04275483379447	1.02214509252327	1.03720423358225	1.01466254658088	0.976826418488453	1.02009251491695	1.01480321842796	1.03894833232819	1.00486382042379	1.03325761767685	0.997715228377302	1.03720423358225	0.893895601857703	1.04499786877565	1.02484092988584	0.981050971370041	1.02861279163611	0.994470168673214	1.02576440795009	1.01178306713827	1.226050873344	1.00877190410723	1.00947137389814	1.01842878440678	0.970836328520315	1.01287891241176	1.02207424527978	1.01798752421063	1.0298969566749	1.01832635998898	1.01010131137845	1.00646709068695	1.02825636337578	1.0044297311187	1.01388919991031	0.995780728441836	1.02676071288283	1.02937675913177	1.08057559207055	1.02398884558558	1.03182621087272	1.00751407962006	0.917576278566009	1.28627578675828	1.00187324973175
1	63709196	63709196	0.974071783714371	1.04809836680376	1.04275483379447	1.02214509252327	1.03720423358225	1.01466254658088	0.976826418488453	1.02009251491695	1.01480321842796	1.03894833232819	1.00486382042379	1.03325761767685	0.997715228377302	1.03720423358225	0.893895601857703	1.04499786877565	1.02484092988584	0.981050971370041	1.02861279163611	0.994470168673214	1.02576440795009	1.01178306713827	1.226050873344	1.00877190410723	1.00947137389814	1.01842878440678	0.970836328520315	1.01287891241176	1.02207424527978	1.01798752421063	1.0298969566749	1.01832635998898	1.01010131137845	1.00646709068695	1.02825636337578	1.0044297311187	1.01388919991031	0.995780728441836	1.02676071288283	1.02937675913177	1.08057559207055	1.02398884558558	1.03182621087272	1.00751407962006	0.917576278566009	1.28627578675828	1.00187324973175
1	64261621	64261621	0.974071783714371	1.04809836680376	1.04275483379447	1.02214509252327	1.03720423358225	1.01466254658088	0.976826418488453	1.02009251491695	1.01480321842796	1.03894833232819	1.00486382042379	1.03325761767685	0.997715228377302	1.03720423358225	0.893895601857703	1.04499786877565	1.02484092988584	0.981050971370041	1.02861279163611	0.994470168673214	1.02576440795009	1.01178306713827	1.226050873344	1.00877190410723	1.00947137389814	1.01842878440678	0.970836328520315	1.01287891241176	1.02207424527978	1.01798752421063	1.0298969566749	1.01832635998898	1.01010131137845	1.00646709068695	1.02825636337578	1.0044297311187	1.01388919991031	0.995780728441836	1.02676071288283	1.02937675913177	1.08057559207055	1.02398884558558	1.03182621087272	1.00751407962006	0.917576278566009	1.28627578675828	1.00187324973175
1	64797016	64797016	0.974071783714371	1.04809836680376	1.04275483379447	1.02214509252327	1.03720423358225	1.01466254658088	0.976826418488453	1.02009251491695	1.01480321842796	1.03894833232819	1.00486382042379	1.03325761767685	0.997715228377302	1.03720423358225	0.893895601857703	1.04499786877565	1.02484092988584	0.981050971370041	1.02861279163611	0.994470168673214	1.02576440795009	1.01178306713827	1.226050873344	1.00877190410723	1.00947137389814	1.01842878440678	0.970836328520315	1.01287891241176	1.02207424527978	1.01798752421063	1.0298969566749	1.01832635998898	1.01010131137845	1.00646709068695	1.02825636337578	1.0044297311187	1.01388919991031	0.995780728441836	1.02676071288283	1.02937675913177	1.08057559207055	1.02398884558558	1.03182621087272	1.00751407962006	0.917576278566009	1.28627578675828	1.00187324973175
1	65336828	65336828	0.974071783714371	1.04809836680376	1.04275483379447	1.02214509252327	1.03720423358225	1.01466254658088	0.976826418488453	1.02009251491695	1.01480321842796	1.03894833232819	1.00486382042379	1.03325761767685	0.997715228377302	1.03720423358225	0.893895601857703	1.04499786877565	1.02484092988584	0.981050971370041	1.02861279163611	0.994470168673214	1.02576440795009	1.01178306713827	1.226050873344	1.00877190410723	1.00947137389814	1.01842878440678	0.970836328520315	1.01287891241176	1.02207424527978	1.01798752421063	1.0298969566749	1.01832635998898	1.01010131137845	1.00646709068695	1.02825636337578	1.0044297311187	1.01388919991031	0.995780728441836	1.02676071288283	1.02937675913177	1.08057559207055	1.02398884558558	1.03182621087272	1.00751407962006	0.917576278566009	1.28627578675828	1.00187324973175
1	65886461	65886461	0.974071783714371	1.04809836680376	1.04275483379447	1.02214509252327	1.03720423358225	1.01466254658088	0.976826418488453	1.02009251491695	1.01480321842796	1.03894833232819	1.00486382042379	1.03325761767685	0.997715228377302	1.03720423358225	0.893895601857703	1.04499786877565	1.02484092988584	0.981050971370041	1.02861279163611	0.994470168673214	1.02576440795009	1.01178306713827	1.226050873344	1.00877190410723	1.00947137389814	1.01842878440678	0.970836328520315	1.01287891241176	1.02207424527978	1.01798752421063	1.0298969566749	1.01832635998898	1.01010131137845	1.00646709068695	1.02825636337578	1.0044297311187	1.01388919991031	0.995780728441836	1.02676071288283	1.02937675913177	1.08057559207055	1.02398884558558	1.03182621087272	1.00751407962006	0.917576278566009	1.28627578675828	1.00187324973175
1	66458675	66458675	0.974071783714371	1.04809836680376	1.04275483379447	1.02214509252327	1.03720423358225	1.01466254658088	0.976826418488453	1.02009251491695	1.01480321842796	1.03894833232819	1.00486382042379	1.03325761767685	0.997715228377302	1.03720423358225	0.893895601857703	1.04499786877565	1.02484092988584	0.981050971370041	1.02861279163611	0.994470168673214	1.02576440795009	1.01178306713827	1.226050873344	1.00877190410723	1.00947137389814	1.01842878440678	0.970836328520315	1.01287891241176	1.02207424527978	1.01798752421063	1.0298969566749	1.01832635998898	1.01010131137845	1.00646709068695	1.02825636337578	1.0044297311187	1.01388919991031	0.995780728441836	1.02676071288283	1.02937675913177	1.08057559207055	1.02398884558558	1.03182621087272	1.00751407962006	0.917576278566009	1.28627578675828	1.00187324973175
1	67007788	67007788	0.974071783714371	1.04809836680376	1.04275483379447	1.02214509252327	1.03720423358225	1.01466254658088	0.976826418488453	1.02009251491695	1.01480321842796	1.03894833232819	1.00486382042379	1.03325761767685	0.997715228377302	1.03720423358225	0.893895601857703	1.04499786877565	1.02484092988584	0.981050971370041	1.02861279163611	0.994470168673214	1.02576440795009	1.01178306713827	1.226050873344	1.00877190410723	1.00947137389814	1.01842878440678	0.970836328520315	1.01287891241176	1.02207424527978	1.01798752421063	1.0298969566749	1.01832635998898	1.01010131137845	1.00646709068695	1.02825636337578	1.0044297311187	1.01388919991031	0.995780728441836	1.02676071288283	1.02937675913177	1.08057559207055	1.02398884558558	1.03182621087272	1.00751407962006	0.917576278566009	1.28627578675828	1.00187324973175
1	67543866	67543866	0.974071783714371	1.04809836680376	1.04275483379447	1.02214509252327	1.03720423358225	1.01466254658088	0.976826418488453	1.02009251491695	1.01480321842796	1.03894833232819	1.00486382042379	1.03325761767685	0.997715228377302	1.03720423358225	0.893895601857703	1.04499786877565	1.02484092988584	0.981050971370041	1.02861279163611	0.994470168673214	1.02576440795009	1.01178306713827	1.226050873344	1.00877190410723	1.00947137389814	1.01842878440678	0.970836328520315	1.01287891241176	1.02207424527978	1.01798752421063	1.0298969566749	1.01832635998898	1.01010131137845	1.00646709068695	1.02825636337578	1.0044297311187	1.01388919991031	0.995780728441836	1.02676071288283	1.02937675913177	1.08057559207055	1.02398884558558	1.03182621087272	1.00751407962006	0.917576278566009	1.28627578675828	1.00187324973175
1	68118328	68118328	0.974071783714371	1.04809836680376	1.04275483379447	1.02214509252327	1.03720423358225	1.01466254658088	0.976826418488453	1.02009251491695	1.01480321842796	1.03894833232819	1.00486382042379	1.03325761767685	0.997715228377302	1.03720423358225	0.893895601857703	1.04499786877565	1.02484092988584	0.981050971370041	1.02861279163611	0.994470168673214	1.02576440795009	1.01178306713827	1.226050873344	1.00877190410723	1.00947137389814	1.01842878440678	0.970836328520315	1.01287891241176	1.02207424527978	1.01798752421063	1.0298969566749	1.01832635998898	1.01010131137845	1.00646709068695	1.02825636337578	1.0044297311187	1.01388919991031	0.995780728441836	1.02676071288283	1.02937675913177	1.08057559207055	1.02398884558558	1.03182621087272	1.00751407962006	0.917576278566009	1.28627578675828	1.00187324973175
1	68652604	68652604	0.974071783714371	1.04809836680376	1.04275483379447	1.02214509252327	1.03720423358225	1.01466254658088	0.976826418488453	1.02009251491695	1.01480321842796	1.03894833232819	1.00486382042379	1.03325761767685	0.997715228377302	1.03720423358225	0.893895601857703	1.04499786877565	1.02484092988584	0.981050971370041	1.02861279163611	0.994470168673214	1.02576440795009	1.01178306713827	1.226050873344	1.00877190410723	1.00947137389814	1.01842878440678	0.970836328520315	1.01287891241176	1.02207424527978	1.01798752421063	1.0298969566749	1.01832635998898	1.01010131137845	1.00646709068695	0.665771952814061	1.0044297311187	1.01388919991031	0.995780728441836	1.02676071288283	1.02937675913177	1.08057559207055	1.02398884558558	1.03182621087272	1.00751407962006	0.917576278566009	1.28627578675828	1.00187324973175
1	69198180	69198180	0.974071783714371	1.04809836680376	1.04275483379447	1.02214509252327	1.03720423358225	1.01466254658088	0.976826418488453	1.02009251491695	1.01480321842796	1.03894833232819	1.00486382042379	1.03325761767685	0.997715228377302	1.03720423358225	0.893895601857703	1.04499786877565	1.02484092988584	0.981050971370041	1.02861279163611	0.994470168673214	1.02576440795009	1.01178306713827	1.226050873344	1.00877190410723	1.00947137389814	1.01842878440678	0.970836328520315	1.01287891241176	1.02207424527978	1.01798752421063	1.0298969566749	1.01832635998898	1.01010131137845	1.00646709068695	0.665771952814061	1.0044297311187	1.01388919991031	0.995780728441836	1.02676071288283	1.02937675913177	1.08057559207055	1.02398884558558	1.03182621087272	1.00751407962006	0.917576278566009	1.28627578675828	1.00187324973175
1	69761139	69761139	0.974071783714371	1.04809836680376	1.04275483379447	1.02214509252327	1.03720423358225	1.01466254658088	0.976826418488453	1.02009251491695	1.01480321842796	1.03894833232819	1.00486382042379	1.03325761767685	0.997715228377302	1.03720423358225	0.893895601857703	1.04499786877565	1.02484092988584	0.981050971370041	1.02861279163611	0.994470168673214	1.02576440795009	1.01178306713827	1.226050873344	1.00877190410723	1.00947137389814	1.01842878440678	0.970836328520315	1.01287891241176	1.02207424527978	1.01798752421063	1.0298969566749	1.01832635998898	1.01010131137845	1.00646709068695	0.665771952814061	1.0044297311187	1.01388919991031	0.995780728441836	1.02676071288283	1.02937675913177	1.08057559207055	1.02398884558558	1.03182621087272	1.00751407962006	0.917576278566009	1.28627578675828	1.00187324973175
1	70298667	70298667	0.974071783714371	1.04809836680376	1.04275483379447	1.02214509252327	1.03720423358225	1.01466254658088	0.976826418488453	1.02009251491695	1.01480321842796	1.03894833232819	1.00486382042379	1.03325761767685	0.997715228377302	1.03720423358225	0.893895601857703	1.04499786877565	1.02484092988584	0.981050971370041	1.02861279163611	0.994470168673214	1.02576440795009	1.01178306713827	1.226050873344	1.00877190410723	1.00947137389814	1.01842878440678	0.970836328520315	1.01287891241176	1.02207424527978	1.01798752421063	1.0298969566749	1.01832635998898	1.01010131137845	1.00646709068695	0.665771952814061	1.0044297311187	1.01388919991031	0.995780728441836	1.02676071288283	1.02937675913177	1.08057559207055	1.02398884558558	1.03182621087272	1.00751407962006	0.917576278566009	1.28627578675828	1.00187324973175
1	70857892	70857892	0.974071783714371	1.04809836680376	1.04275483379447	1.02214509252327	1.03720423358225	1.01466254658088	0.976826418488453	1.02009251491695	1.01480321842796	1.03894833232819	1.00486382042379	1.03325761767685	0.997715228377302	1.03720423358225	0.893895601857703	1.04499786877565	1.02484092988584	0.981050971370041	1.02861279163611	0.994470168673214	1.02576440795009	1.01178306713827	1.226050873344	1.00877190410723	1.00947137389814	1.01842878440678	0.970836328520315	1.01287891241176	1.02207424527978	1.01798752421063	1.0298969566749	1.01832635998898	1.01010131137845	1.00646709068695	0.665771952814061	1.0044297311187	1.01388919991031	0.995780728441836	1.02676071288283	1.02937675913177	1.08057559207055	1.02398884558558	1.03182621087272	1.00751407962006	0.917576278566009	1.28627578675828	1.00187324973175
1	71414459	71414459	0.974071783714371	1.04809836680376	1.04275483379447	1.02214509252327	1.03720423358225	1.01466254658088	0.976826418488453	1.02009251491695	1.01480321842796	1.03894833232819	1.00486382042379	1.03325761767685	0.997715228377302	1.03720423358225	0.893895601857703	1.04499786877565	1.02484092988584	0.981050971370041	1.02861279163611	0.994470168673214	1.02576440795009	1.01178306713827	1.226050873344	1.00877190410723	1.00947137389814	1.01842878440678	0.970836328520315	1.01287891241176	1.02207424527978	1.01798752421063	1.0298969566749	1.01832635998898	1.01010131137845	1.00646709068695	0.665771952814061	1.0044297311187	1.01388919991031	0.995780728441836	1.02676071288283	1.02937675913177	1.08057559207055	1.02398884558558	1.03182621087272	1.00751407962006	0.917576278566009	1.28627578675828	1.00187324973175
1	71952599	71952599	0.974071783714371	1.04809836680376	1.04275483379447	1.02214509252327	1.03720423358225	1.01466254658088	0.976826418488453	1.02009251491695	1.01480321842796	1.03894833232819	1.00486382042379	1.03325761767685	0.997715228377302	1.03720423358225	0.893895601857703	1.24125540506139	1.02484092988584	0.981050971370041	1.02861279163611	0.994470168673214	1.02576440795009	1.01178306713827	1.226050873344	1.00877190410723	1.00947137389814	1.01842878440678	0.970836328520315	1.01287891241176	1.02207424527978	1.01798752421063	1.0298969566749	1.01832635998898	1.01010131137845	1.00646709068695	0.999584198161219	1.0044297311187	1.01388919991031	0.995780728441836	1.02676071288283	1.02937675913177	1.08057559207055	1.02398884558558	1.03182621087272	1.00751407962006	0.917576278566009	1.28627578675828	1.00187324973175
1	72482897	72482897	0.974071783714371	1.04809836680376	1.04275483379447	1.02214509252327	1.03720423358225	1.01466254658088	0.976826418488453	1.02009251491695	1.01480321842796	1.03894833232819	1.00486382042379	1.03325761767685	0.997715228377302	1.03720423358225	0.893895601857703	1.24125540506139	1.02484092988584	0.981050971370041	1.02861279163611	0.994470168673214	1.02576440795009	1.01178306713827	1.226050873344	1.00877190410723	1.00947137389814	1.01842878440678	0.970836328520315	1.01287891241176	1.02207424527978	1.01798752421063	1.0298969566749	1.01832635998898	1.01010131137845	1.00646709068695	0.999584198161219	1.0044297311187	1.01388919991031	0.995780728441836	1.02676071288283	1.02937675913177	1.08057559207055	1.02398884558558	1.03182621087272	1.00751407962006	0.917576278566009	1.28627578675828	1.00187324973175
1	73010724	73010724	0.974071783714371	1.04809836680376	1.04275483379447	1.02214509252327	1.03720423358225	1.01466254658088	0.976826418488453	1.02009251491695	1.01480321842796	1.03894833232819	1.00486382042379	1.03325761767685	0.997715228377302	1.03720423358225	0.893895601857703	1.24125540506139	1.02484092988584	0.981050971370041	1.02861279163611	0.994470168673214	1.02576440795009	1.01178306713827	1.226050873344	1.00877190410723	1.00947137389814	1.01842878440678	0.970836328520315	1.01287891241176	1.02207424527978	1.01798752421063	1.0298969566749	1.01832635998898	1.01010131137845	1.00646709068695	0.999584198161219	1.0044297311187	1.01388919991031	0.995780728441836	1.02676071288283	1.02937675913177	1.08057559207055	1.02398884558558	1.03182621087272	1.00751407962006	0.917576278566009	1.28627578675828	1.00187324973175
1	73550549	73550549	0.974071783714371	1.04809836680376	1.04275483379447	1.02214509252327	1.03720423358225	1.01466254658088	0.976826418488453	1.02009251491695	1.01480321842796	1.03894833232819	1.00486382042379	1.03325761767685	0.997715228377302	1.03720423358225	0.893895601857703	1.24125540506139	1.02484092988584	0.981050971370041	1.02861279163611	0.994470168673214	1.02576440795009	1.01178306713827	1.226050873344	1.00877190410723	1.00947137389814	1.01842878440678	0.970836328520315	1.01287891241176	1.02207424527978	1.01798752421063	1.0298969566749	1.01832635998898	1.01010131137845	1.00646709068695	0.999584198161219	1.0044297311187	1.01388919991031	0.995780728441836	1.02676071288283	1.02937675913177	1.08057559207055	1.02398884558558	1.03182621087272	1.00751407962006	0.917576278566009	1.28627578675828	1.00187324973175
1	74084658	74084658	0.974071783714371	1.04809836680376	1.04275483379447	1.02214509252327	1.03720423358225	1.01466254658088	0.976826418488453	1.02009251491695	1.01480321842796	1.03894833232819	1.00486382042379	1.03325761767685	0.997715228377302	1.03720423358225	0.893895601857703	1.24125540506139	1.02484092988584	0.981050971370041	1.02861279163611	0.994470168673214	1.02576440795009	1.01178306713827	1.226050873344	1.00877190410723	1.00947137389814	1.01842878440678	0.970836328520315	1.01287891241176	1.02207424527978	1.01798752421063	1.0298969566749	1.01832635998898	1.01010131137845	1.00646709068695	0.999584198161219	1.0044297311187	1.01388919991031	0.995780728441836	1.02676071288283	1.02937675913177	1.08057559207055	1.02398884558558	1.03182621087272	1.00751407962006	0.917576278566009	1.28627578675828	1.00187324973175
1	74618032	74618032	0.974071783714371	1.04809836680376	1.04275483379447	1.02214509252327	1.03720423358225	1.01466254658088	0.976826418488453	1.02009251491695	1.01480321842796	1.03894833232819	1.00486382042379	1.03325761767685	0.997715228377302	1.03720423358225	0.893895601857703	1.24125540506139	1.02484092988584	0.981050971370041	1.02861279163611	0.994470168673214	1.02576440795009	1.01178306713827	1.226050873344	1.00877190410723	1.00947137389814	1.01842878440678	0.970836328520315	1.01287891241176	1.02207424527978	1.01798752421063	1.0298969566749	1.01832635998898	1.01010131137845	1.00646709068695	0.999584198161219	1.0044297311187	1.01388919991031	0.995780728441836	1.02676071288283	1.02937675913177	1.08057559207055	1.02398884558558	1.03182621087272	1.00751407962006	0.917576278566009	1.28627578675828	1.00187324973175
1	75149814	75149814	0.974071783714371	1.04809836680376	1.04275483379447	1.02214509252327	1.03720423358225	1.01466254658088	0.976826418488453	1.02009251491695	1.01480321842796	1.03894833232819	1.00486382042379	1.03325761767685	0.997715228377302	1.03720423358225	0.893895601857703	1.24125540506139	1.02484092988584	0.981050971370041	1.02861279163611	0.994470168673214	1.02576440795009	1.01178306713827	1.226050873344	1.00877190410723	1.00947137389814	1.01842878440678	0.970836328520315	1.01287891241176	1.02207424527978	1.01798752421063	1.0298969566749	1.01832635998898	1.01010131137845	1.00646709068695	0.999584198161219	1.0044297311187	1.01388919991031	0.995780728441836	1.02676071288283	1.02937675913177	1.08057559207055	1.02398884558558	1.03182621087272	1.00751407962006	0.917576278566009	1.28627578675828	1.00187324973175
1	75707449	75707449	0.974071783714371	1.04809836680376	1.04275483379447	1.02214509252327	1.03720423358225	1.01466254658088	0.976826418488453	1.02009251491695	1.01480321842796	1.03894833232819	1.00486382042379	1.03325761767685	0.997715228377302	1.03720423358225	0.893895601857703	1.24125540506139	1.02484092988584	0.981050971370041	1.02861279163611	0.994470168673214	1.02576440795009	1.01178306713827	1.226050873344	1.00877190410723	1.00947137389814	1.01842878440678	0.970836328520315	1.01287891241176	1.02207424527978	1.01798752421063	1.0298969566749	1.01832635998898	1.01010131137845	1.00646709068695	0.999584198161219	1.0044297311187	1.01388919991031	0.995780728441836	1.02676071288283	1.02937675913177	1.08057559207055	1.02398884558558	1.03182621087272	1.00751407962006	0.917576278566009	1.28627578675828	1.00187324973175
1	76283952	76283952	0.974071783714371	1.04809836680376	1.04275483379447	1.02214509252327	1.03720423358225	1.01466254658088	0.976826418488453	1.02009251491695	1.01480321842796	1.03894833232819	1.00486382042379	1.03325761767685	0.997715228377302	1.03720423358225	0.893895601857703	1.24125540506139	1.02484092988584	0.981050971370041	1.02861279163611	0.994470168673214	1.02576440795009	1.01178306713827	1.226050873344	1.00877190410723	1.00947137389814	1.01842878440678	0.970836328520315	1.01287891241176	1.02207424527978	1.01798752421063	1.0298969566749	1.01832635998898	1.01010131137845	1.00646709068695	0.999584198161219	1.0044297311187	1.01388919991031	0.995780728441836	1.02676071288283	1.02937675913177	1.08057559207055	1.02398884558558	1.03182621087272	1.00751407962006	0.917576278566009	1.10741809458952	1.00187324973175
1	76828345	76828345	0.974071783714371	1.04809836680376	1.04275483379447	1.02214509252327	1.03720423358225	1.01466254658088	0.976826418488453	1.02009251491695	1.01480321842796	1.03894833232819	1.00486382042379	1.03325761767685	0.997715228377302	1.03720423358225	0.893895601857703	1.24125540506139	1.02484092988584	0.981050971370041	1.02861279163611	0.994470168673214	1.02576440795009	1.01178306713827	1.226050873344	1.00877190410723	1.00947137389814	1.01842878440678	0.970836328520315	1.01287891241176	1.02207424527978	1.01798752421063	1.0298969566749	1.01832635998898	1.01010131137845	1.00646709068695	0.999584198161219	1.0044297311187	1.01388919991031	0.995780728441836	1.02676071288283	1.02937675913177	1.08057559207055	1.02398884558558	1.03182621087272	1.00751407962006	0.917576278566009	1.10741809458952	1.00187324973175
1	77358985	77358985	0.974071783714371	1.04809836680376	1.04275483379447	1.02214509252327	1.03720423358225	1.01466254658088	0.976826418488453	1.02009251491695	1.01480321842796	1.03894833232819	1.00486382042379	1.03325761767685	0.997715228377302	1.03720423358225	0.893895601857703	1.24125540506139	1.02484092988584	0.981050971370041	1.02861279163611	0.994470168673214	1.02576440795009	1.01178306713827	1.226050873344	1.00877190410723	1.00947137389814	1.01842878440678	0.970836328520315	1.01287891241176	1.02207424527978	1.01798752421063	1.0298969566749	1.01832635998898	1.01010131137845	1.00646709068695	0.999584198161219	1.0044297311187	1.01388919991031	0.995780728441836	1.02676071288283	1.02937675913177	1.08057559207055	1.02398884558558	1.03182621087272	1.00751407962006	0.917576278566009	1.10741809458952	1.00187324973175
1	77911607	77911607	0.974071783714371	1.04809836680376	1.04275483379447	1.02214509252327	1.03720423358225	1.01466254658088	0.976826418488453	1.02009251491695	1.01480321842796	1.03894833232819	1.00486382042379	1.03325761767685	0.997715228377302	1.03720423358225	0.893895601857703	1.24125540506139	1.02484092988584	0.981050971370041	1.02861279163611	0.994470168673214	1.02576440795009	1.01178306713827	1.226050873344	1.00877190410723	1.00947137389814	1.01842878440678	0.970836328520315	1.01287891241176	1.02207424527978	1.01798752421063	1.0298969566749	1.01832635998898	1.01010131137845	1.00646709068695	0.999584198161219	1.0044297311187	1.01388919991031	0.995780728441836	1.02676071288283	1.02937675913177	1.08057559207055	1.02398884558558	1.03182621087272	1.00751407962006	0.917576278566009	1.10741809458952	1.00187324973175
1	78474042	78474042	0.974071783714371	1.04809836680376	1.04275483379447	1.02214509252327	1.03720423358225	1.01466254658088	0.976826418488453	1.02009251491695	1.01480321842796	1.03894833232819	1.00486382042379	1.03325761767685	0.997715228377302	1.03720423358225	0.893895601857703	1.24125540506139	1.02484092988584	0.981050971370041	1.02861279163611	0.994470168673214	1.02576440795009	1.01178306713827	1.226050873344	1.00877190410723	1.00947137389814	1.01842878440678	0.970836328520315	1.01287891241176	1.02207424527978	1.01798752421063	1.0298969566749	1.01832635998898	1.01010131137845	1.00646709068695	0.999584198161219	1.0044297311187	1.01388919991031	0.995780728441836	1.02676071288283	1.02937675913177	1.08057559207055	1.02398884558558	1.03182621087272	1.00751407962006	0.917576278566009	1.10741809458952	1.00187324973175
1	79038727	79038727	0.974071783714371	1.04809836680376	1.04275483379447	1.02214509252327	1.03720423358225	1.01466254658088	0.976826418488453	1.02009251491695	1.01480321842796	1.03894833232819	1.00486382042379	1.03325761767685	0.997715228377302	1.03720423358225	0.893895601857703	1.00807291898384	1.02484092988584	0.981050971370041	1.02861279163611	0.994470168673214	1.02576440795009	1.01178306713827	1.226050873344	1.00877190410723	1.00947137389814	1.01842878440678	0.970836328520315	1.01287891241176	1.02207424527978	1.01798752421063	1.0298969566749	1.01832635998898	1.01010131137845	1.00646709068695	0.999584198161219	1.0044297311187	1.01388919991031	0.995780728441836	1.02676071288283	1.02937675913177	1.08057559207055	1.02398884558558	1.03182621087272	1.00751407962006	0.917576278566009	1.10741809458952	1.00187324973175
1	79574660	79574660	0.974071783714371	1.04809836680376	1.04275483379447	1.02214509252327	1.03720423358225	1.01466254658088	0.976826418488453	1.02009251491695	1.01480321842796	1.03894833232819	1.00486382042379	1.03325761767685	0.997715228377302	1.03720423358225	0.893895601857703	1.00807291898384	1.02484092988584	0.981050971370041	1.02861279163611	0.994470168673214	1.02576440795009	1.01178306713827	1.226050873344	1.00877190410723	1.00947137389814	1.01842878440678	0.970836328520315	1.01287891241176	1.02207424527978	1.01798752421063	1.0298969566749	1.01832635998898	1.01010131137845	1.00646709068695	0.999584198161219	1.0044297311187	1.01388919991031	0.995780728441836	1.02676071288283	1.02937675913177	1.08057559207055	1.02398884558558	1.03182621087272	1.00751407962006	0.917576278566009	1.10741809458952	1.00187324973175
1	80118870	80118870	0.974071783714371	1.04809836680376	1.04275483379447	1.02214509252327	1.03720423358225	1.01466254658088	0.976826418488453	1.02009251491695	1.01480321842796	1.03894833232819	1.00486382042379	1.03325761767685	0.997715228377302	1.03720423358225	0.893895601857703	1.00807291898384	1.02484092988584	0.981050971370041	1.02861279163611	0.994470168673214	1.02576440795009	1.01178306713827	1.226050873344	1.00877190410723	1.00947137389814	1.01842878440678	0.970836328520315	1.01287891241176	1.02207424527978	1.01798752421063	1.0298969566749	1.01832635998898	1.01010131137845	1.00646709068695	0.999584198161219	1.0044297311187	1.01388919991031	0.995780728441836	1.02676071288283	1.02937675913177	1.08057559207055	1.02398884558558	1.03182621087272	1.00751407962006	0.917576278566009	1.10741809458952	1.00187324973175
1	80668353	80668353	0.974071783714371	1.04809836680376	1.04275483379447	1.02214509252327	1.03720423358225	1.01466254658088	0.976826418488453	1.02009251491695	1.01480321842796	1.03894833232819	1.00486382042379	1.03325761767685	0.997715228377302	1.03720423358225	0.893895601857703	1.00807291898384	1.02484092988584	0.981050971370041	1.02861279163611	0.994470168673214	1.02576440795009	1.01178306713827	1.226050873344	1.00877190410723	1.00947137389814	1.01842878440678	0.970836328520315	1.01287891241176	1.02207424527978	1.01798752421063	1.0298969566749	1.01832635998898	1.01010131137845	1.00646709068695	0.999584198161219	1.0044297311187	1.01388919991031	0.995780728441836	1.02676071288283	1.02937675913177	1.08057559207055	1.02398884558558	1.03182621087272	1.00751407962006	0.917576278566009	1.10741809458952	1.00187324973175
1	81209242	81209242	0.974071783714371	1.04809836680376	1.04275483379447	1.02214509252327	1.03720423358225	1.01466254658088	0.976826418488453	1.02009251491695	1.01480321842796	1.03894833232819	1.00486382042379	1.03325761767685	0.997715228377302	1.03720423358225	0.893895601857703	1.00807291898384	1.02484092988584	0.981050971370041	1.02861279163611	0.994470168673214	1.02576440795009	1.01178306713827	1.226050873344	1.00877190410723	1.00947137389814	1.01842878440678	0.970836328520315	1.01287891241176	1.02207424527978	1.01798752421063	1.0298969566749	1.01832635998898	1.01010131137845	1.00646709068695	0.999584198161219	1.0044297311187	1.01388919991031	0.995780728441836	1.02676071288283	1.02937675913177	1.08057559207055	1.02398884558558	1.03182621087272	1.00751407962006	0.917576278566009	1.10741809458952	1.00187324973175
1	81743486	81743486	0.974071783714371	1.04809836680376	1.04275483379447	1.02214509252327	1.03720423358225	1.01466254658088	0.976826418488453	1.02009251491695	1.01480321842796	1.03894833232819	1.00486382042379	1.03325761767685	0.997715228377302	1.03720423358225	0.893895601857703	1.00807291898384	1.02484092988584	0.981050971370041	1.02861279163611	0.994470168673214	1.02576440795009	1.01178306713827	1.226050873344	1.00877190410723	1.00947137389814	1.01842878440678	0.970836328520315	1.01287891241176	1.02207424527978	1.01798752421063	1.0298969566749	1.01832635998898	1.01010131137845	1.00646709068695	0.999584198161219	1.0044297311187	1.01388919991031	0.995780728441836	1.02676071288283	1.02937675913177	1.08057559207055	1.02398884558558	1.03182621087272	1.00751407962006	0.917576278566009	1.10741809458952	1.00187324973175
1	82275838	82275838	0.974071783714371	1.04809836680376	1.04275483379447	1.02214509252327	1.03720423358225	1.01466254658088	0.976826418488453	1.02009251491695	1.01480321842796	1.03894833232819	1.00486382042379	1.03325761767685	0.997715228377302	1.03720423358225	0.893895601857703	1.00807291898384	1.02484092988584	0.981050971370041	1.02861279163611	0.994470168673214	1.02576440795009	1.01178306713827	1.226050873344	1.00877190410723	1.00947137389814	1.01842878440678	0.970836328520315	1.01287891241176	1.02207424527978	1.01798752421063	1.0298969566749	1.01832635998898	1.01010131137845	1.00646709068695	0.999584198161219	1.0044297311187	1.01388919991031	0.995780728441836	1.02676071288283	1.02937675913177	1.08057559207055	1.02398884558558	1.03182621087272	1.00751407962006	0.917576278566009	1.10741809458952	1.00187324973175
1	82810893	82810893	0.974071783714371	1.04809836680376	1.04275483379447	1.02214509252327	1.03720423358225	1.01466254658088	0.976826418488453	1.02009251491695	1.01480321842796	1.03894833232819	1.00486382042379	1.03325761767685	0.997715228377302	1.03720423358225	0.893895601857703	1.00807291898384	1.02484092988584	0.981050971370041	1.02861279163611	0.994470168673214	1.02576440795009	1.01178306713827	1.226050873344	1.00877190410723	1.00947137389814	1.01842878440678	0.970836328520315	1.01287891241176	1.02207424527978	1.01798752421063	1.0298969566749	1.01832635998898	1.01010131137845	1.00646709068695	0.999584198161219	1.0044297311187	1.01388919991031	0.995780728441836	1.02676071288283	1.02937675913177	1.08057559207055	1.02398884558558	1.03182621087272	1.00751407962006	0.917576278566009	1.10741809458952	1.00187324973175
1	83333763	83333763	0.974071783714371	1.04809836680376	1.04275483379447	1.02214509252327	1.03720423358225	1.01466254658088	0.976826418488453	1.02009251491695	1.01480321842796	1.03894833232819	1.00486382042379	1.03325761767685	0.997715228377302	1.03720423358225	0.893895601857703	0.794270548481444	1.02484092988584	0.981050971370041	1.02861279163611	0.994470168673214	1.02576440795009	1.01178306713827	1.226050873344	1.00877190410723	1.00947137389814	1.01842878440678	0.970836328520315	1.01287891241176	1.02207424527978	1.01798752421063	1.0298969566749	1.01832635998898	1.01010131137845	1.00646709068695	0.999584198161219	1.0044297311187	1.01388919991031	0.995780728441836	1.02676071288283	1.02937675913177	1.08057559207055	1.02398884558558	1.03182621087272	1.00751407962006	0.917576278566009	1.10741809458952	1.00187324973175
1	84093613	84093613	0.974071783714371	1.04809836680376	1.04275483379447	1.02214509252327	1.03720423358225	1.01466254658088	0.976826418488453	1.02009251491695	1.01480321842796	1.03894833232819	1.00486382042379	1.03325761767685	0.997715228377302	1.03720423358225	0.893895601857703	0.794270548481444	1.02484092988584	0.981050971370041	1.02861279163611	0.994470168673214	1.02576440795009	1.01178306713827	1.226050873344	1.00877190410723	1.00947137389814	1.01842878440678	0.970836328520315	1.01287891241176	1.02207424527978	1.01798752421063	1.0298969566749	1.01832635998898	1.01010131137845	1.00646709068695	0.999584198161219	1.0044297311187	1.01388919991031	0.995780728441836	1.02676071288283	1.02937675913177	1.08057559207055	1.02398884558558	1.03182621087272	1.00751407962006	0.917576278566009	1.10741809458952	1.00187324973175
1	84625357	84625357	0.974071783714371	1.04809836680376	1.04275483379447	1.02214509252327	1.03720423358225	1.01466254658088	0.976826418488453	1.02009251491695	1.01480321842796	1.03894833232819	1.00486382042379	1.03325761767685	0.997715228377302	1.03720423358225	0.893895601857703	0.794270548481444	1.02484092988584	0.981050971370041	1.02861279163611	0.994470168673214	1.02576440795009	1.01178306713827	1.226050873344	1.00877190410723	1.00947137389814	1.01842878440678	0.970836328520315	1.01287891241176	1.02207424527978	1.01798752421063	1.0298969566749	1.01832635998898	1.01010131137845	1.00646709068695	0.999584198161219	1.0044297311187	1.01388919991031	0.995780728441836	1.02676071288283	1.02937675913177	1.08057559207055	1.02398884558558	1.03182621087272	1.00751407962006	0.917576278566009	1.10741809458952	1.00187324973175
1	85163643	85163643	0.974071783714371	1.04809836680376	1.04275483379447	1.02214509252327	1.03720423358225	1.01466254658088	0.976826418488453	1.02009251491695	1.01480321842796	1.03894833232819	1.00486382042379	1.03325761767685	0.997715228377302	1.03720423358225	0.893895601857703	0.794270548481444	1.02484092988584	0.981050971370041	1.02861279163611	0.994470168673214	1.02576440795009	1.01178306713827	1.226050873344	1.00877190410723	1.00947137389814	1.01842878440678	0.970836328520315	1.01287891241176	1.02207424527978	1.01798752421063	1.0298969566749	1.01832635998898	1.01010131137845	1.00646709068695	0.999584198161219	1.0044297311187	1.01388919991031	0.995780728441836	1.02676071288283	1.02937675913177	1.08057559207055	1.02398884558558	1.03182621087272	1.00751407962006	0.917576278566009	1.10741809458952	1.00187324973175
1	85701220	85701220	0.974071783714371	1.04809836680376	1.04275483379447	1.02214509252327	1.03720423358225	1.01466254658088	0.976826418488453	1.02009251491695	1.01480321842796	1.03894833232819	1.00486382042379	1.03325761767685	0.997715228377302	1.03720423358225	0.893895601857703	0.794270548481444	1.02484092988584	0.981050971370041	1.02861279163611	0.994470168673214	1.02576440795009	1.01178306713827	1.226050873344	1.00877190410723	1.00947137389814	1.01842878440678	0.970836328520315	1.01287891241176	1.02207424527978	1.01798752421063	1.0298969566749	1.01832635998898	1.01010131137845	1.00646709068695	0.999584198161219	1.0044297311187	1.01388919991031	0.995780728441836	1.02676071288283	1.02937675913177	1.08057559207055	1.02398884558558	1.03182621087272	1.00751407962006	0.917576278566009	1.10741809458952	1.00187324973175
1	86253418	86253418	0.974071783714371	1.04809836680376	1.04275483379447	1.02214509252327	1.03720423358225	1.01466254658088	0.976826418488453	1.02009251491695	1.01480321842796	1.03894833232819	1.00486382042379	1.03325761767685	0.997715228377302	1.03720423358225	0.893895601857703	0.794270548481444	1.02484092988584	0.981050971370041	1.02861279163611	0.994470168673214	1.02576440795009	1.01178306713827	1.226050873344	1.00877190410723	1.00947137389814	1.01842878440678	0.970836328520315	1.01287891241176	1.02207424527978	1.01798752421063	1.0298969566749	1.01832635998898	1.01010131137845	1.00646709068695	0.999584198161219	1.0044297311187	1.01388919991031	0.995780728441836	1.02676071288283	1.02937675913177	1.08057559207055	1.02398884558558	1.03182621087272	1.00751407962006	0.917576278566009	1.10741809458952	1.00187324973175
1	86825989	86825989	0.974071783714371	1.04809836680376	1.04275483379447	1.02214509252327	1.03720423358225	1.01466254658088	0.976826418488453	1.02009251491695	1.01480321842796	1.03894833232819	1.00486382042379	1.03325761767685	0.997715228377302	1.03720423358225	0.893895601857703	0.794270548481444	1.02484092988584	0.981050971370041	1.02861279163611	0.994470168673214	1.02576440795009	1.01178306713827	1.226050873344	1.00877190410723	1.00947137389814	1.01842878440678	0.970836328520315	1.01287891241176	1.02207424527978	1.01798752421063	1.0298969566749	1.01832635998898	1.01010131137845	1.00646709068695	0.999584198161219	1.0044297311187	1.01388919991031	0.995780728441836	1.02676071288283	1.02937675913177	1.08057559207055	1.02398884558558	1.03182621087272	1.00751407962006	0.917576278566009	1.10741809458952	1.00187324973175
1	87399574	87399574	0.974071783714371	1.04809836680376	1.04275483379447	1.02214509252327	1.03720423358225	1.01466254658088	0.976826418488453	1.02009251491695	1.01480321842796	1.03894833232819	1.00486382042379	1.03325761767685	0.997715228377302	1.03720423358225	0.893895601857703	0.794270548481444	1.02484092988584	0.981050971370041	1.02861279163611	0.994470168673214	1.02576440795009	1.01178306713827	1.226050873344	1.00877190410723	1.00947137389814	1.01842878440678	0.970836328520315	1.01287891241176	1.02207424527978	1.01798752421063	1.0298969566749	1.01832635998898	1.01010131137845	1.00646709068695	0.999584198161219	1.0044297311187	1.01388919991031	0.995780728441836	1.02676071288283	1.02937675913177	1.08057559207055	1.02398884558558	1.03182621087272	1.00751407962006	0.917576278566009	1.10741809458952	1.00187324973175
1	87932798	87932798	0.974071783714371	1.04809836680376	1.04275483379447	1.02214509252327	1.03720423358225	1.01466254658088	0.976826418488453	1.02009251491695	1.01480321842796	1.03894833232819	1.00486382042379	1.03325761767685	0.997715228377302	1.03720423358225	0.893895601857703	0.794270548481444	1.02484092988584	0.981050971370041	1.02861279163611	0.994470168673214	1.02576440795009	1.01178306713827	1.226050873344	1.00877190410723	1.00947137389814	1.01842878440678	0.970836328520315	1.01287891241176	1.02207424527978	1.01798752421063	1.0298969566749	1.01832635998898	1.01010131137845	1.00646709068695	0.999584198161219	1.0044297311187	1.01388919991031	0.995780728441836	1.02676071288283	1.02937675913177	1.08057559207055	1.02398884558558	1.03182621087272	1.00751407962006	0.917576278566009	1.10741809458952	1.00187324973175
1	88459943	88459943	0.974071783714371	1.04809836680376	1.04275483379447	1.02214509252327	1.03720423358225	1.01466254658088	0.976826418488453	1.02009251491695	1.01480321842796	1.03894833232819	1.00486382042379	1.03325761767685	0.997715228377302	1.03720423358225	0.893895601857703	0.794270548481444	1.02484092988584	0.981050971370041	1.02861279163611	0.994470168673214	1.02576440795009	1.01178306713827	1.226050873344	1.00877190410723	1.00947137389814	1.01842878440678	0.970836328520315	1.01287891241176	1.02207424527978	1.01798752421063	1.0298969566749	1.01832635998898	1.01010131137845	1.00646709068695	0.999584198161219	1.0044297311187	1.01388919991031	0.995780728441836	1.02676071288283	1.02937675913177	1.08057559207055	1.02398884558558	1.03182621087272	1.00751407962006	0.917576278566009	1.10741809458952	1.00187324973175
1	88984401	88984401	0.974071783714371	1.04809836680376	1.04275483379447	1.02214509252327	1.03720423358225	1.01466254658088	0.976826418488453	1.02009251491695	1.01480321842796	1.03894833232819	1.00486382042379	1.03325761767685	0.997715228377302	1.03720423358225	0.893895601857703	0.794270548481444	1.02484092988584	0.981050971370041	1.02861279163611	0.994470168673214	1.02576440795009	1.01178306713827	1.226050873344	1.00877190410723	1.00947137389814	1.01842878440678	0.970836328520315	1.01287891241176	1.02207424527978	1.01798752421063	1.0298969566749	1.01832635998898	1.01010131137845	1.00646709068695	0.999584198161219	1.0044297311187	1.01388919991031	0.995780728441836	1.02676071288283	1.02937675913177	1.08057559207055	1.02398884558558	1.03182621087272	1.00751407962006	0.917576278566009	1.10741809458952	1.00187324973175
1	89551506	89551506	0.974071783714371	1.04809836680376	1.04275483379447	1.02214509252327	1.03720423358225	1.01466254658088	0.976826418488453	1.02009251491695	1.01480321842796	1.03894833232819	1.00486382042379	1.03325761767685	0.997715228377302	1.03720423358225	0.893895601857703	0.794270548481444	1.02484092988584	0.981050971370041	1.02861279163611	0.994470168673214	1.02576440795009	1.01178306713827	1.226050873344	1.00877190410723	1.00947137389814	1.01842878440678	0.970836328520315	1.01287891241176	1.02207424527978	1.01798752421063	1.0298969566749	1.01832635998898	1.01010131137845	1.00646709068695	0.999584198161219	1.0044297311187	1.01388919991031	0.995780728441836	1.02676071288283	1.02937675913177	1.08057559207055	1.02398884558558	1.03182621087272	1.00751407962006	0.917576278566009	1.10741809458952	1.00187324973175
1	90127339	90127339	0.974071783714371	1.04809836680376	1.04275483379447	1.02214509252327	1.03720423358225	1.01466254658088	0.976826418488453	1.02009251491695	1.01480321842796	1.03894833232819	1.00486382042379	1.03325761767685	0.997715228377302	1.03720423358225	0.893895601857703	0.794270548481444	1.02484092988584	0.981050971370041	1.02861279163611	0.994470168673214	1.02576440795009	1.01178306713827	1.226050873344	1.00877190410723	1.00947137389814	1.01842878440678	0.970836328520315	1.01287891241176	1.02207424527978	1.01798752421063	1.0298969566749	1.01832635998898	1.01010131137845	1.00646709068695	0.999584198161219	1.0044297311187	1.01388919991031	0.995780728441836	1.02676071288283	1.02937675913177	1.08057559207055	1.02398884558558	1.03182621087272	1.00751407962006	0.917576278566009	1.10741809458952	1.00187324973175
1	90686520	90686520	0.974071783714371	1.04809836680376	1.04275483379447	1.02214509252327	1.03720423358225	1.01466254658088	0.976826418488453	1.02009251491695	1.01480321842796	1.03894833232819	1.00486382042379	1.03325761767685	0.997715228377302	1.03720423358225	0.893895601857703	0.794270548481444	1.02484092988584	0.981050971370041	1.02861279163611	0.994470168673214	1.02576440795009	1.01178306713827	1.226050873344	1.00877190410723	1.00947137389814	1.01842878440678	0.970836328520315	1.01287891241176	1.02207424527978	1.01798752421063	1.0298969566749	1.01832635998898	1.01010131137845	1.00646709068695	0.999584198161219	1.0044297311187	1.01388919991031	0.995780728441836	1.02676071288283	1.02937675913177	1.08057559207055	1.02398884558558	1.03182621087272	1.00751407962006	0.917576278566009	1.10741809458952	1.00187324973175
1	91222128	91222128	0.974071783714371	1.04809836680376	1.04275483379447	1.02214509252327	1.03720423358225	1.01466254658088	0.976826418488453	1.02009251491695	1.01480321842796	1.03894833232819	1.00486382042379	1.03325761767685	0.997715228377302	1.03720423358225	0.893895601857703	0.794270548481444	1.02484092988584	0.981050971370041	1.02861279163611	0.994470168673214	1.02576440795009	1.01178306713827	1.226050873344	1.00877190410723	1.00947137389814	1.01842878440678	0.970836328520315	1.01287891241176	1.02207424527978	1.01798752421063	1.0298969566749	1.01832635998898	1.01010131137845	1.00646709068695	0.999584198161219	1.0044297311187	1.01388919991031	0.995780728441836	1.02676071288283	1.02937675913177	1.08057559207055	1.02398884558558	1.03182621087272	1.00751407962006	0.917576278566009	1.10741809458952	1.00187324973175
1	91805588	91805588	0.974071783714371	1.04809836680376	1.04275483379447	1.02214509252327	1.03720423358225	1.01466254658088	0.976826418488453	1.02009251491695	1.01480321842796	1.03894833232819	1.00486382042379	1.03325761767685	0.997715228377302	1.03720423358225	0.893895601857703	0.794270548481444	1.02484092988584	0.981050971370041	1.02861279163611	0.994470168673214	1.02576440795009	1.01178306713827	1.226050873344	1.00877190410723	1.00947137389814	1.01842878440678	0.970836328520315	1.01287891241176	1.02207424527978	1.01798752421063	1.0298969566749	1.01832635998898	1.01010131137845	1.00646709068695	0.999584198161219	1.0044297311187	1.01388919991031	0.995780728441836	1.02676071288283	1.02937675913177	1.08057559207055	1.02398884558558	1.03182621087272	1.00751407962006	0.917576278566009	1.10741809458952	1.00187324973175
1	92362972	92362972	0.974071783714371	1.04809836680376	1.04275483379447	1.02214509252327	1.03720423358225	1.01466254658088	0.976826418488453	1.02009251491695	1.01480321842796	1.03894833232819	1.00486382042379	1.03325761767685	0.997715228377302	1.03720423358225	0.893895601857703	0.794270548481444	1.02484092988584	0.981050971370041	1.02861279163611	0.994470168673214	1.02576440795009	1.01178306713827	1.226050873344	1.00877190410723	1.00947137389814	1.01842878440678	0.970836328520315	1.01287891241176	1.02207424527978	1.01798752421063	1.0298969566749	1.01832635998898	1.01010131137845	1.00646709068695	0.999584198161219	1.0044297311187	1.01388919991031	0.995780728441836	1.02676071288283	1.02937675913177	1.08057559207055	1.02398884558558	1.03182621087272	1.00751407962006	0.917576278566009	1.10741809458952	1.00187324973175
1	92950447	92950447	0.974071783714371	1.04809836680376	1.04275483379447	1.02214509252327	1.03720423358225	1.01466254658088	0.976826418488453	1.02009251491695	1.01480321842796	1.03894833232819	1.00486382042379	1.03325761767685	0.997715228377302	1.03720423358225	0.893895601857703	0.794270548481444	1.02484092988584	0.981050971370041	1.02861279163611	0.994470168673214	1.02576440795009	1.01178306713827	1.226050873344	1.00877190410723	1.00947137389814	1.01842878440678	0.970836328520315	1.01287891241176	1.02207424527978	1.01798752421063	1.0298969566749	1.01832635998898	1.01010131137845	1.00646709068695	0.999584198161219	1.0044297311187	1.01388919991031	0.995780728441836	1.02676071288283	1.02937675913177	1.08057559207055	1.02398884558558	1.03182621087272	1.00751407962006	0.917576278566009	1.10741809458952	1.00187324973175
1	93535502	93535502	0.974071783714371	1.04809836680376	1.04275483379447	1.02214509252327	1.03720423358225	1.01466254658088	0.976826418488453	1.02009251491695	1.01480321842796	1.03894833232819	1.00486382042379	1.03325761767685	0.997715228377302	1.03720423358225	0.893895601857703	0.794270548481444	1.02484092988584	0.981050971370041	1.02861279163611	0.994470168673214	1.02576440795009	1.01178306713827	1.226050873344	1.00877190410723	1.00947137389814	1.01842878440678	0.970836328520315	1.01287891241176	1.02207424527978	1.01798752421063	1.0298969566749	1.01832635998898	1.01010131137845	1.00646709068695	0.999584198161219	1.0044297311187	1.01388919991031	0.995780728441836	1.02676071288283	1.02937675913177	1.08057559207055	1.02398884558558	1.03182621087272	1.00751407962006	0.917576278566009	1.10741809458952	1.00187324973175
1	94097510	94097510	0.974071783714371	1.04809836680376	1.04275483379447	1.02214509252327	1.03720423358225	1.01466254658088	0.976826418488453	1.02009251491695	1.01480321842796	1.03894833232819	1.00486382042379	1.03325761767685	0.997715228377302	1.03720423358225	0.893895601857703	0.794270548481444	1.02484092988584	0.981050971370041	1.02861279163611	0.994470168673214	1.02576440795009	1.01178306713827	1.226050873344	1.00877190410723	1.00947137389814	1.01842878440678	0.970836328520315	1.01287891241176	1.02207424527978	1.01798752421063	1.0298969566749	1.01832635998898	1.01010131137845	1.00646709068695	0.999584198161219	1.0044297311187	1.01388919991031	0.995780728441836	1.02676071288283	1.02937675913177	1.08057559207055	1.02398884558558	1.03182621087272	1.00751407962006	0.917576278566009	1.10741809458952	1.00187324973175
1	94655868	94655868	0.974071783714371	1.04809836680376	1.04275483379447	1.02214509252327	1.03720423358225	1.01466254658088	0.976826418488453	1.02009251491695	1.01480321842796	1.03894833232819	1.00486382042379	1.03325761767685	0.997715228377302	1.03720423358225	0.893895601857703	0.794270548481444	1.02484092988584	0.981050971370041	1.02861279163611	0.994470168673214	1.02576440795009	1.01178306713827	1.226050873344	1.00877190410723	1.00947137389814	1.01842878440678	0.970836328520315	1.01287891241176	1.02207424527978	1.01798752421063	1.0298969566749	1.01832635998898	1.01010131137845	1.00646709068695	0.999584198161219	1.0044297311187	1.01388919991031	0.995780728441836	1.02676071288283	1.02937675913177	1.08057559207055	1.02398884558558	1.03182621087272	1.00751407962006	0.917576278566009	1.10741809458952	1.00187324973175
1	95207249	95207249	0.974071783714371	1.04809836680376	1.04275483379447	1.02214509252327	1.03720423358225	1.01466254658088	0.976826418488453	1.02009251491695	1.01480321842796	1.03894833232819	1.00486382042379	1.03325761767685	0.997715228377302	1.03720423358225	0.893895601857703	0.794270548481444	1.02484092988584	0.981050971370041	1.02861279163611	0.994470168673214	1.02576440795009	1.01178306713827	1.226050873344	1.00877190410723	1.00947137389814	1.01842878440678	0.970836328520315	1.01287891241176	1.02207424527978	1.01798752421063	1.0298969566749	1.01832635998898	1.01010131137845	1.00646709068695	0.999584198161219	1.0044297311187	1.01388919991031	0.995780728441836	1.02676071288283	1.02937675913177	1.08057559207055	1.02398884558558	1.03182621087272	1.00751407962006	0.917576278566009	1.10741809458952	1.00187324973175
1	95764038	95764038	0.974071783714371	1.04809836680376	1.04275483379447	1.02214509252327	1.03720423358225	1.01466254658088	0.976826418488453	1.02009251491695	1.01480321842796	1.03894833232819	1.00486382042379	1.03325761767685	0.997715228377302	1.03720423358225	0.893895601857703	0.794270548481444	1.02484092988584	0.981050971370041	1.02861279163611	0.994470168673214	1.02576440795009	1.01178306713827	1.226050873344	1.00877190410723	1.00947137389814	1.01842878440678	0.970836328520315	1.01287891241176	1.02207424527978	1.01798752421063	1.0298969566749	1.01832635998898	1.01010131137845	1.00646709068695	0.999584198161219	1.0044297311187	1.01388919991031	0.995780728441836	1.02676071288283	1.02937675913177	1.08057559207055	1.02398884558558	1.03182621087272	1.00751407962006	0.917576278566009	1.10741809458952	1.00187324973175
1	96291927	96291927	0.974071783714371	1.04809836680376	1.04275483379447	1.02214509252327	1.03720423358225	1.01466254658088	0.976826418488453	1.02009251491695	1.01480321842796	1.03894833232819	1.00486382042379	1.03325761767685	0.997715228377302	1.03720423358225	0.893895601857703	0.794270548481444	1.02484092988584	0.981050971370041	1.02861279163611	0.994470168673214	1.02576440795009	1.01178306713827	1.226050873344	1.00877190410723	1.00947137389814	1.01842878440678	0.970836328520315	1.01287891241176	1.02207424527978	1.01798752421063	1.0298969566749	1.01832635998898	1.01010131137845	1.00646709068695	0.999584198161219	1.0044297311187	1.01388919991031	0.995780728441836	1.02676071288283	1.02937675913177	1.08057559207055	1.02398884558558	1.03182621087272	1.00751407962006	0.917576278566009	1.10741809458952	1.00187324973175
1	96833745	96833745	0.974071783714371	1.04809836680376	1.04275483379447	1.02214509252327	1.03720423358225	1.01466254658088	0.976826418488453	1.02009251491695	1.01480321842796	1.03894833232819	1.00486382042379	1.03325761767685	0.997715228377302	1.03720423358225	0.893895601857703	0.794270548481444	1.02484092988584	0.981050971370041	1.02861279163611	0.994470168673214	1.02576440795009	1.01178306713827	1.226050873344	1.00877190410723	1.00947137389814	1.01842878440678	0.970836328520315	1.01287891241176	1.02207424527978	1.01798752421063	1.0298969566749	1.01832635998898	1.01010131137845	1.00646709068695	0.999584198161219	1.0044297311187	1.01388919991031	0.995780728441836	1.02676071288283	1.02937675913177	1.08057559207055	1.02398884558558	1.03182621087272	1.00751407962006	0.917576278566009	1.10741809458952	1.00187324973175
1	97396062	97396062	0.974071783714371	1.04809836680376	1.04275483379447	1.02214509252327	1.03720423358225	1.01466254658088	0.976826418488453	1.02009251491695	1.01480321842796	1.03894833232819	1.00486382042379	1.03325761767685	0.997715228377302	1.03720423358225	0.893895601857703	0.794270548481444	1.02484092988584	0.981050971370041	1.02861279163611	0.994470168673214	1.02576440795009	1.01178306713827	1.226050873344	1.00877190410723	1.00947137389814	1.01842878440678	0.970836328520315	1.01287891241176	1.02207424527978	1.01798752421063	1.0298969566749	1.01832635998898	1.01010131137845	1.00646709068695	0.999584198161219	1.0044297311187	1.01388919991031	0.995780728441836	1.02676071288283	1.02937675913177	1.08057559207055	1.02398884558558	1.03182621087272	1.00751407962006	0.917576278566009	1.10741809458952	1.00187324973175
1	97931841	97931841	0.974071783714371	1.04809836680376	1.04275483379447	1.02214509252327	1.03720423358225	1.01466254658088	0.976826418488453	1.02009251491695	1.01480321842796	1.03894833232819	1.00486382042379	1.03325761767685	0.997715228377302	1.03720423358225	0.893895601857703	0.794270548481444	1.02484092988584	0.981050971370041	1.02861279163611	0.994470168673214	1.02576440795009	1.01178306713827	1.226050873344	1.00877190410723	1.00947137389814	1.01842878440678	0.970836328520315	1.01287891241176	1.02207424527978	1.01798752421063	1.0298969566749	1.01832635998898	1.01010131137845	1.00646709068695	0.999584198161219	1.0044297311187	1.01388919991031	0.995780728441836	1.02676071288283	1.02937675913177	1.08057559207055	1.02398884558558	1.03182621087272	1.00751407962006	0.917576278566009	1.10741809458952	1.00187324973175
1	98450950	98450950	0.974071783714371	1.04809836680376	1.04275483379447	1.02214509252327	1.03720423358225	1.01466254658088	0.976826418488453	1.02009251491695	1.01480321842796	1.03894833232819	1.00486382042379	1.03325761767685	0.997715228377302	1.03720423358225	0.893895601857703	0.794270548481444	1.02484092988584	0.981050971370041	1.02861279163611	0.994470168673214	1.02576440795009	1.01178306713827	1.226050873344	1.00877190410723	1.00947137389814	1.01842878440678	0.970836328520315	1.01287891241176	1.02207424527978	1.01798752421063	1.0298969566749	1.01832635998898	1.01010131137845	1.00646709068695	0.999584198161219	1.0044297311187	1.01388919991031	0.995780728441836	1.02676071288283	1.02937675913177	1.08057559207055	1.02398884558558	1.03182621087272	1.00751407962006	0.917576278566009	1.10741809458952	1.00187324973175
1	98975392	98975392	0.974071783714371	1.04809836680376	1.04275483379447	1.02214509252327	1.03720423358225	1.01466254658088	0.976826418488453	1.02009251491695	1.01480321842796	1.03894833232819	1.00486382042379	1.03325761767685	0.997715228377302	1.03720423358225	0.893895601857703	0.794270548481444	1.02484092988584	0.981050971370041	1.02861279163611	0.994470168673214	1.02576440795009	1.01178306713827	1.226050873344	1.00877190410723	1.00947137389814	1.01842878440678	0.970836328520315	1.01287891241176	1.02207424527978	1.01798752421063	1.0298969566749	1.01832635998898	1.01010131137845	1.00646709068695	0.999584198161219	1.0044297311187	1.01388919991031	0.995780728441836	1.02676071288283	1.02937675913177	1.08057559207055	1.02398884558558	1.03182621087272	1.00751407962006	0.917576278566009	1.10741809458952	1.00187324973175
1	99520318	99520318	0.974071783714371	1.04809836680376	1.04275483379447	1.02214509252327	1.03720423358225	1.01466254658088	0.976826418488453	1.02009251491695	1.01480321842796	1.03894833232819	1.00486382042379	1.03325761767685	0.997715228377302	1.03720423358225	0.893895601857703	0.794270548481444	1.02484092988584	0.981050971370041	1.02861279163611	0.994470168673214	1.02576440795009	1.01178306713827	1.226050873344	1.00877190410723	1.00947137389814	1.01842878440678	0.970836328520315	1.01287891241176	1.02207424527978	1.01798752421063	1.0298969566749	1.01832635998898	1.01010131137845	1.00646709068695	0.999584198161219	1.0044297311187	1.01388919991031	0.995780728441836	1.02676071288283	1.02937675913177	1.08057559207055	1.02398884558558	1.03182621087272	1.00751407962006	0.917576278566009	1.10741809458952	1.00187324973175
1	100075108	100075108	0.974071783714371	1.04809836680376	1.04275483379447	1.02214509252327	1.03720423358225	1.01466254658088	0.976826418488453	1.02009251491695	1.01480321842796	1.03894833232819	1.00486382042379	1.03325761767685	0.997715228377302	1.03720423358225	0.893895601857703	0.794270548481444	1.02484092988584	0.981050971370041	1.02861279163611	0.994470168673214	1.02576440795009	1.01178306713827	1.226050873344	1.00877190410723	1.00947137389814	1.01842878440678	0.970836328520315	1.01287891241176	1.02207424527978	1.01798752421063	1.0298969566749	1.01832635998898	1.01010131137845	1.00646709068695	0.999584198161219	1.0044297311187	1.01388919991031	0.995780728441836	1.02676071288283	1.02937675913177	1.08057559207055	1.02398884558558	1.03182621087272	1.00751407962006	0.917576278566009	1.10741809458952	1.00187324973175
1	100623332	100623332	0.974071783714371	1.04809836680376	1.04275483379447	1.02214509252327	1.03720423358225	1.01466254658088	0.976826418488453	1.02009251491695	1.01480321842796	1.03894833232819	1.00486382042379	1.03325761767685	0.997715228377302	1.03720423358225	0.893895601857703	0.794270548481444	1.02484092988584	0.981050971370041	1.02861279163611	0.994470168673214	1.02576440795009	1.01178306713827	1.226050873344	1.00877190410723	1.00947137389814	1.01842878440678	0.970836328520315	1.01287891241176	1.02207424527978	1.01798752421063	1.0298969566749	1.01832635998898	1.01010131137845	1.00646709068695	0.999584198161219	1.0044297311187	1.01388919991031	0.995780728441836	1.02676071288283	1.02937675913177	1.08057559207055	1.02398884558558	1.03182621087272	1.00751407962006	0.917576278566009	1.10741809458952	1.00187324973175
1	101186742	101186742	0.974071783714371	1.04809836680376	1.04275483379447	1.02214509252327	1.03720423358225	1.01466254658088	0.976826418488453	1.02009251491695	1.01480321842796	1.03894833232819	1.00486382042379	1.03325761767685	0.997715228377302	1.03720423358225	0.893895601857703	0.794270548481444	1.02484092988584	0.981050971370041	1.02861279163611	0.994470168673214	1.02576440795009	1.01178306713827	1.226050873344	1.00877190410723	1.00947137389814	1.01842878440678	0.970836328520315	1.01287891241176	1.02207424527978	1.01798752421063	1.0298969566749	1.01832635998898	1.01010131137845	1.00646709068695	0.999584198161219	1.0044297311187	1.01388919991031	0.995780728441836	1.02676071288283	1.02937675913177	1.08057559207055	1.02398884558558	1.03182621087272	1.00751407962006	0.917576278566009	1.10741809458952	1.00187324973175
1	101730376	101730376	0.974071783714371	1.04809836680376	1.04275483379447	1.02214509252327	1.03720423358225	1.01466254658088	0.976826418488453	1.02009251491695	1.01480321842796	1.03894833232819	1.00486382042379	1.03325761767685	0.997715228377302	1.03720423358225	0.893895601857703	0.794270548481444	1.02484092988584	0.981050971370041	1.02861279163611	0.994470168673214	1.02576440795009	1.01178306713827	1.226050873344	1.00877190410723	1.00947137389814	1.01842878440678	0.970836328520315	1.01287891241176	1.02207424527978	1.01798752421063	1.0298969566749	1.01832635998898	1.01010131137845	1.00646709068695	0.999584198161219	1.0044297311187	1.01388919991031	0.995780728441836	1.02676071288283	0.900196358538872	1.08057559207055	1.02398884558558	1.03182621087272	1.30584370822365	0.917576278566009	1.10741809458952	1.00187324973175
1	102267823	102267823	0.974071783714371	1.04809836680376	1.04275483379447	1.02214509252327	1.03720423358225	1.01466254658088	0.976826418488453	1.02009251491695	1.01480321842796	1.03894833232819	1.00486382042379	1.03325761767685	0.997715228377302	1.03720423358225	0.893895601857703	0.794270548481444	1.02484092988584	0.981050971370041	1.02861279163611	0.994470168673214	1.02576440795009	1.01178306713827	1.226050873344	1.00877190410723	1.00947137389814	1.01842878440678	0.970836328520315	1.01287891241176	1.02207424527978	1.01798752421063	1.0298969566749	1.01832635998898	1.01010131137845	1.00646709068695	0.999584198161219	1.0044297311187	1.01388919991031	0.995780728441836	1.02676071288283	0.900196358538872	1.08057559207055	1.02398884558558	1.03182621087272	1.30584370822365	0.917576278566009	1.10741809458952	1.00187324973175
1	102797436	102797436	0.974071783714371	1.04809836680376	1.04275483379447	1.02214509252327	1.03720423358225	1.01466254658088	0.976826418488453	1.02009251491695	1.01480321842796	1.03894833232819	1.00486382042379	1.03325761767685	0.997715228377302	1.03720423358225	0.893895601857703	0.794270548481444	1.02484092988584	0.981050971370041	1.02861279163611	0.994470168673214	1.02576440795009	1.01178306713827	1.226050873344	1.00877190410723	1.00947137389814	1.01842878440678	0.970836328520315	1.01287891241176	1.02207424527978	1.01798752421063	1.0298969566749	1.01832635998898	1.01010131137845	1.00646709068695	0.999584198161219	1.0044297311187	1.01388919991031	0.995780728441836	1.02676071288283	0.900196358538872	1.08057559207055	1.02398884558558	1.03182621087272	1.30584370822365	0.917576278566009	1.10741809458952	1.00187324973175
1	103357057	103357057	0.974071783714371	1.04809836680376	1.04275483379447	1.02214509252327	1.03720423358225	1.01466254658088	0.976826418488453	1.02009251491695	1.01480321842796	1.03894833232819	1.00486382042379	1.03325761767685	0.997715228377302	1.03720423358225	0.893895601857703	0.794270548481444	1.02484092988584	0.981050971370041	1.02861279163611	0.994470168673214	1.02576440795009	1.01178306713827	1.226050873344	1.00877190410723	1.00947137389814	1.01842878440678	0.970836328520315	1.01287891241176	1.02207424527978	1.01798752421063	1.0298969566749	1.01832635998898	1.01010131137845	1.00646709068695	0.999584198161219	1.0044297311187	1.01388919991031	0.995780728441836	1.02676071288283	0.900196358538872	1.08057559207055	1.02398884558558	1.03182621087272	1.30584370822365	0.917576278566009	1.10741809458952	1.00187324973175
1	104114997	104114997	0.974071783714371	1.04809836680376	1.04275483379447	1.02214509252327	1.03720423358225	1.01466254658088	0.976826418488453	1.02009251491695	1.01480321842796	1.03894833232819	1.00486382042379	1.03325761767685	0.997715228377302	1.03720423358225	0.893895601857703	0.794270548481444	1.02484092988584	0.981050971370041	1.02861279163611	0.994470168673214	1.02576440795009	1.01178306713827	1.226050873344	1.00877190410723	1.00947137389814	1.01842878440678	0.970836328520315	1.01287891241176	1.02207424527978	1.01798752421063	1.0298969566749	1.01832635998898	1.01010131137845	1.00646709068695	0.999584198161219	1.0044297311187	1.01388919991031	0.995780728441836	1.02676071288283	0.900196358538872	1.08057559207055	1.02398884558558	1.03182621087272	1.30584370822365	0.917576278566009	1.10741809458952	1.00187324973175
1	104814987	104814987	0.974071783714371	1.04809836680376	1.04275483379447	1.02214509252327	1.03720423358225	1.01466254658088	0.976826418488453	1.02009251491695	1.01480321842796	1.03894833232819	1.00486382042379	1.03325761767685	0.997715228377302	1.03720423358225	0.893895601857703	0.794270548481444	1.02484092988584	0.981050971370041	1.02861279163611	0.994470168673214	1.02576440795009	1.01178306713827	1.226050873344	1.00877190410723	1.00947137389814	1.01842878440678	0.970836328520315	1.01287891241176	1.02207424527978	1.01798752421063	1.0298969566749	1.01832635998898	1.01010131137845	1.00646709068695	0.999584198161219	1.0044297311187	1.01388919991031	0.995780728441836	1.02676071288283	0.900196358538872	1.08057559207055	1.02398884558558	1.03182621087272	1.30584370822365	0.917576278566009	1.10741809458952	1.00187324973175
1	105370289	105370289	0.974071783714371	1.04809836680376	1.04275483379447	1.02214509252327	1.03720423358225	1.01466254658088	0.976826418488453	1.02009251491695	1.01480321842796	1.03894833232819	1.00486382042379	1.03325761767685	0.997715228377302	1.03720423358225	0.893895601857703	0.794270548481444	1.02484092988584	0.981050971370041	1.02861279163611	0.994470168673214	1.02576440795009	1.01178306713827	1.226050873344	1.00877190410723	1.00947137389814	1.01842878440678	0.970836328520315	1.01287891241176	1.02207424527978	1.01798752421063	1.0298969566749	1.01832635998898	1.01010131137845	1.00646709068695	0.999584198161219	1.0044297311187	1.01388919991031	0.995780728441836	1.02676071288283	0.900196358538872	1.08057559207055	1.02398884558558	1.03182621087272	1.30584370822365	0.917576278566009	1.10741809458952	1.00187324973175
1	105924571	105924571	0.974071783714371	1.04809836680376	1.04275483379447	1.02214509252327	1.03720423358225	1.01466254658088	0.976826418488453	1.02009251491695	1.01480321842796	1.03894833232819	1.00486382042379	1.03325761767685	0.997715228377302	1.03720423358225	0.893895601857703	0.794270548481444	1.02484092988584	0.981050971370041	1.02861279163611	0.994470168673214	1.02576440795009	1.01178306713827	1.226050873344	1.00877190410723	1.00947137389814	1.01842878440678	0.970836328520315	1.01287891241176	1.02207424527978	1.01798752421063	1.0298969566749	1.01832635998898	1.01010131137845	1.00646709068695	0.999584198161219	1.0044297311187	1.01388919991031	0.995780728441836	1.02676071288283	0.900196358538872	1.08057559207055	1.02398884558558	1.03182621087272	1.30584370822365	0.917576278566009	1.10741809458952	1.00187324973175
1	106462037	106462037	0.974071783714371	1.04809836680376	1.04275483379447	1.02214509252327	1.03720423358225	1.01466254658088	0.976826418488453	1.02009251491695	1.01480321842796	1.03894833232819	1.00486382042379	1.03325761767685	0.997715228377302	1.03720423358225	0.893895601857703	0.794270548481444	1.02484092988584	0.981050971370041	1.02861279163611	0.994470168673214	1.02576440795009	1.01178306713827	1.226050873344	1.00877190410723	1.00947137389814	1.01842878440678	0.970836328520315	1.01287891241176	1.02207424527978	1.01798752421063	1.0298969566749	1.01832635998898	1.01010131137845	1.00646709068695	0.999584198161219	1.0044297311187	1.01388919991031	0.995780728441836	1.02676071288283	0.900196358538872	1.08057559207055	1.02398884558558	1.03182621087272	1.30584370822365	0.917576278566009	1.10741809458952	1.00187324973175
1	107006985	107006985	0.974071783714371	1.04809836680376	1.04275483379447	1.02214509252327	1.03720423358225	1.01466254658088	0.976826418488453	1.02009251491695	1.01480321842796	1.03894833232819	1.00486382042379	1.03325761767685	0.997715228377302	1.03720423358225	0.893895601857703	0.794270548481444	1.02484092988584	0.981050971370041	1.02861279163611	0.994470168673214	1.02576440795009	1.01178306713827	1.226050873344	1.00877190410723	1.00947137389814	1.01842878440678	0.970836328520315	1.01287891241176	1.02207424527978	1.01798752421063	1.0298969566749	1.01832635998898	1.01010131137845	1.00646709068695	0.999584198161219	1.0044297311187	1.01388919991031	0.995780728441836	1.02676071288283	0.900196358538872	1.08057559207055	1.02398884558558	1.03182621087272	1.30584370822365	0.917576278566009	1.10741809458952	1.00187324973175
1	107538366	107538366	0.974071783714371	1.04809836680376	1.04275483379447	1.02214509252327	1.03720423358225	1.01466254658088	0.976826418488453	1.02009251491695	1.01480321842796	1.03894833232819	1.00486382042379	1.03325761767685	0.997715228377302	1.03720423358225	0.893895601857703	0.794270548481444	1.02484092988584	0.981050971370041	1.02861279163611	0.994470168673214	1.02576440795009	1.01178306713827	1.226050873344	1.00877190410723	1.00947137389814	1.01842878440678	0.970836328520315	1.01287891241176	1.02207424527978	1.01798752421063	1.0298969566749	1.01832635998898	1.01010131137845	1.00646709068695	0.999584198161219	1.0044297311187	1.01388919991031	0.995780728441836	1.02676071288283	0.900196358538872	1.08057559207055	1.02398884558558	1.03182621087272	1.30584370822365	0.917576278566009	1.10741809458952	1.00187324973175
1	108059096	108059096	0.974071783714371	1.04809836680376	1.04275483379447	1.02214509252327	1.03720423358225	1.01466254658088	0.976826418488453	1.02009251491695	1.01480321842796	1.03894833232819	1.00486382042379	1.03325761767685	0.997715228377302	1.03720423358225	0.893895601857703	0.794270548481444	1.02484092988584	0.981050971370041	1.02861279163611	0.994470168673214	1.02576440795009	1.01178306713827	1.226050873344	1.00877190410723	1.00947137389814	1.01842878440678	0.970836328520315	1.01287891241176	1.02207424527978	1.01798752421063	1.0298969566749	1.01832635998898	1.01010131137845	1.00646709068695	0.999584198161219	1.0044297311187	1.01388919991031	0.995780728441836	1.02676071288283	0.900196358538872	1.08057559207055	1.02398884558558	1.03182621087272	1.30584370822365	0.917576278566009	1.10741809458952	1.00187324973175
1	108594913	108594913	0.974071783714371	1.04809836680376	1.04275483379447	1.02214509252327	1.03720423358225	1.01466254658088	0.976826418488453	1.02009251491695	1.01480321842796	1.03894833232819	1.00486382042379	1.03325761767685	0.997715228377302	1.03720423358225	0.893895601857703	0.794270548481444	1.02484092988584	0.981050971370041	1.02861279163611	0.994470168673214	1.02576440795009	1.01178306713827	1.226050873344	1.00877190410723	1.00947137389814	1.01842878440678	0.970836328520315	1.01287891241176	1.02207424527978	1.01798752421063	1.0298969566749	1.01832635998898	1.01010131137845	1.00646709068695	0.999584198161219	1.0044297311187	1.01388919991031	0.995780728441836	1.02676071288283	0.900196358538872	1.08057559207055	1.02398884558558	1.03182621087272	1.30584370822365	0.917576278566009	1.10741809458952	1.00187324973175
1	109364959	109364959	0.974071783714371	1.04809836680376	1.04275483379447	1.02214509252327	1.03720423358225	1.01466254658088	0.976826418488453	1.02009251491695	1.01480321842796	1.03894833232819	1.00486382042379	1.03325761767685	0.997715228377302	1.03720423358225	0.893895601857703	0.794270548481444	1.02484092988584	0.981050971370041	1.02861279163611	0.994470168673214	1.02576440795009	1.01178306713827	1.226050873344	1.00877190410723	1.00947137389814	1.01842878440678	0.970836328520315	1.01287891241176	1.02207424527978	1.01798752421063	1.0298969566749	1.01832635998898	1.01010131137845	1.00646709068695	0.999584198161219	1.0044297311187	1.01388919991031	0.995780728441836	1.02676071288283	0.900196358538872	1.08057559207055	1.02398884558558	1.03182621087272	1.30584370822365	0.917576278566009	1.10741809458952	1.00187324973175
1	109936333	109936333	0.974071783714371	1.04809836680376	1.04275483379447	1.02214509252327	1.03720423358225	1.01466254658088	0.976826418488453	1.02009251491695	1.01480321842796	1.03894833232819	1.00486382042379	1.03325761767685	0.997715228377302	1.03720423358225	0.893895601857703	0.794270548481444	1.02484092988584	0.981050971370041	1.02861279163611	0.994470168673214	1.02576440795009	1.01178306713827	1.226050873344	1.00877190410723	1.00947137389814	1.01842878440678	0.970836328520315	1.01287891241176	1.02207424527978	1.01798752421063	1.0298969566749	1.01832635998898	1.01010131137845	1.00646709068695	0.999584198161219	1.0044297311187	1.01388919991031	0.995780728441836	1.02676071288283	0.900196358538872	1.08057559207055	1.02398884558558	1.03182621087272	1.30584370822365	0.917576278566009	1.10741809458952	1.00187324973175
1	110508854	110508854	0.974071783714371	1.04809836680376	1.04275483379447	1.02214509252327	1.03720423358225	1.01466254658088	0.976826418488453	1.02009251491695	1.01480321842796	1.03894833232819	1.00486382042379	1.03325761767685	0.997715228377302	1.03720423358225	0.893895601857703	0.794270548481444	1.02484092988584	0.981050971370041	1.02861279163611	0.994470168673214	1.02576440795009	1.01178306713827	1.226050873344	1.00877190410723	1.00947137389814	1.01842878440678	0.970836328520315	1.01287891241176	1.02207424527978	1.01798752421063	1.0298969566749	1.01832635998898	1.01010131137845	1.00646709068695	0.999584198161219	1.0044297311187	1.01388919991031	0.995780728441836	1.02676071288283	0.900196358538872	1.08057559207055	1.02398884558558	1.03182621087272	1.30584370822365	0.917576278566009	1.10741809458952	1.00187324973175
1	111035660	111035660	3.88744378744843	4.398623491038	3.9225987726065	4.35718877360529	3.99843697779187	3.97385197992803	4.42420455968078	4.34145042650153	3.83679052203058	4.92670688865998	3.95532737441575	3.98144790074943	4.29555550673869	4.07234755941282	3.12444512045582	3.95728479928527	4.24024191980525	4.24498339669578	4.29057474216194	3.96929635725342	4.27343246547403	3.94192410492979	3.96293205193089	3.9867136888753	3.98320347739296	3.94955865566793	3.9119827264118	3.94280909624453	4.06512580323805	4.32613058839644	3.88112935087606	4.2724969921675	3.93118044249799	4.41758491213391	3.96302942136474	4.2384846627008	4.31899473920726	4.2382171220533	3.92619935563337	4.24352645307159	3.98339901237783	3.89803387434009	4.27224571288625	3.84051557389054	3.90006995061333	3.94329050848546	3.99086091350921
1	111570122	111570122	3.88744378744843	4.398623491038	3.9225987726065	4.35718877360529	3.99843697779187	3.97385197992803	4.42420455968078	4.34145042650153	3.83679052203058	4.92670688865998	3.95532737441575	3.98144790074943	4.29555550673869	4.07234755941282	3.12444512045582	3.95728479928527	4.24024191980525	4.24498339669578	4.29057474216194	3.96929635725342	4.27343246547403	3.94192410492979	3.96293205193089	3.9867136888753	3.98320347739296	3.94955865566793	3.9119827264118	3.94280909624453	4.06512580323805	4.32613058839644	3.88112935087606	4.2724969921675	3.93118044249799	4.41758491213391	3.96302942136474	4.2384846627008	4.31899473920726	4.2382171220533	3.92619935563337	4.24352645307159	3.98339901237783	3.89803387434009	4.27224571288625	3.84051557389054	3.90006995061333	3.94329050848546	3.99086091350921
1	112127180	112127180	3.88744378744843	4.398623491038	3.9225987726065	4.35718877360529	3.99843697779187	3.97385197992803	4.42420455968078	4.34145042650153	3.83679052203058	4.92670688865998	3.95532737441575	3.98144790074943	4.29555550673869	4.07234755941282	3.12444512045582	3.95728479928527	4.24024191980525	4.24498339669578	4.29057474216194	3.96929635725342	4.27343246547403	3.94192410492979	3.96293205193089	3.9867136888753	3.98320347739296	3.94955865566793	3.9119827264118	3.94280909624453	4.06512580323805	4.32613058839644	3.88112935087606	4.2724969921675	3.93118044249799	4.41758491213391	3.96302942136474	4.2384846627008	4.31899473920726	4.2382171220533	3.92619935563337	4.24352645307159	3.98339901237783	3.89803387434009	4.27224571288625	3.84051557389054	3.90006995061333	3.94329050848546	3.99086091350921
1	112648925	112648925	3.88744378744843	4.398623491038	3.9225987726065	4.35718877360529	3.99843697779187	3.97385197992803	4.42420455968078	4.34145042650153	3.83679052203058	4.92670688865998	3.95532737441575	3.98144790074943	4.29555550673869	4.07234755941282	3.12444512045582	3.95728479928527	4.24024191980525	4.24498339669578	4.29057474216194	3.96929635725342	4.27343246547403	3.94192410492979	3.96293205193089	3.9867136888753	3.98320347739296	3.94955865566793	3.9119827264118	3.94280909624453	4.06512580323805	4.32613058839644	3.88112935087606	4.2724969921675	3.93118044249799	4.41758491213391	3.96302942136474	4.2384846627008	4.31899473920726	4.2382171220533	3.92619935563337	4.24352645307159	3.98339901237783	3.89803387434009	4.27224571288625	3.84051557389054	3.90006995061333	3.94329050848546	3.99086091350921
1	113220802	113220802	3.88744378744843	4.398623491038	3.9225987726065	4.35718877360529	3.99843697779187	3.97385197992803	4.42420455968078	4.34145042650153	3.83679052203058	4.92670688865998	3.95532737441575	3.98144790074943	4.29555550673869	4.07234755941282	3.12444512045582	3.95728479928527	4.24024191980525	4.24498339669578	4.29057474216194	3.96929635725342	4.27343246547403	3.94192410492979	3.96293205193089	3.9867136888753	3.98320347739296	3.94955865566793	3.9119827264118	3.94280909624453	4.06512580323805	4.32613058839644	3.88112935087606	4.2724969921675	3.93118044249799	4.41758491213391	3.96302942136474	4.2384846627008	4.31899473920726	4.2382171220533	3.92619935563337	4.24352645307159	3.98339901237783	3.89803387434009	4.27224571288625	3.84051557389054	3.90006995061333	3.94329050848546	3.99086091350921
1	113825191	113825191	3.88744378744843	4.398623491038	3.9225987726065	4.35718877360529	3.99843697779187	3.97385197992803	4.42420455968078	4.34145042650153	3.83679052203058	4.92670688865998	3.95532737441575	3.98144790074943	4.29555550673869	4.07234755941282	3.12444512045582	3.95728479928527	4.24024191980525	4.24498339669578	4.29057474216194	3.96929635725342	4.27343246547403	3.94192410492979	3.96293205193089	3.9867136888753	3.98320347739296	3.94955865566793	3.9119827264118	3.94280909624453	4.06512580323805	4.32613058839644	3.88112935087606	4.2724969921675	3.93118044249799	4.41758491213391	3.96302942136474	4.2384846627008	4.31899473920726	4.2382171220533	3.92619935563337	4.24352645307159	3.98339901237783	3.89803387434009	4.27224571288625	3.84051557389054	3.90006995061333	3.94329050848546	3.99086091350921
1	114402025	114402025	3.88744378744843	4.398623491038	3.9225987726065	4.35718877360529	3.99843697779187	3.97385197992803	4.42420455968078	4.34145042650153	3.83679052203058	4.92670688865998	3.95532737441575	3.98144790074943	4.29555550673869	4.07234755941282	3.12444512045582	3.95728479928527	4.24024191980525	4.24498339669578	4.29057474216194	3.96929635725342	4.27343246547403	3.94192410492979	3.96293205193089	3.9867136888753	3.98320347739296	3.94955865566793	3.9119827264118	3.94280909624453	4.06512580323805	4.32613058839644	3.88112935087606	4.2724969921675	3.93118044249799	4.41758491213391	3.96302942136474	4.2384846627008	4.31899473920726	4.2382171220533	3.92619935563337	4.24352645307159	3.98339901237783	3.89803387434009	4.27224571288625	3.84051557389054	3.90006995061333	3.94329050848546	3.99086091350921
1	114952770	114952770	3.88744378744843	4.398623491038	3.9225987726065	4.35718877360529	3.99843697779187	3.97385197992803	4.42420455968078	4.34145042650153	3.83679052203058	4.92670688865998	3.95532737441575	3.98144790074943	4.29555550673869	4.07234755941282	3.12444512045582	3.95728479928527	4.24024191980525	4.24498339669578	4.29057474216194	3.96929635725342	4.27343246547403	3.94192410492979	3.96293205193089	3.9867136888753	3.98320347739296	3.94955865566793	3.9119827264118	3.94280909624453	4.06512580323805	4.32613058839644	3.88112935087606	4.2724969921675	3.93118044249799	4.41758491213391	3.96302942136474	4.2384846627008	4.31899473920726	4.2382171220533	3.92619935563337	4.24352645307159	3.98339901237783	3.89803387434009	4.27224571288625	3.84051557389054	3.90006995061333	3.94329050848546	3.99086091350921
1	115516909	115516909	3.88744378744843	4.398623491038	3.9225987726065	4.35718877360529	3.99843697779187	3.97385197992803	4.42420455968078	4.34145042650153	3.83679052203058	4.92670688865998	3.95532737441575	3.98144790074943	4.29555550673869	4.07234755941282	3.12444512045582	3.95728479928527	4.24024191980525	4.24498339669578	4.29057474216194	3.96929635725342	4.27343246547403	3.94192410492979	3.96293205193089	3.9867136888753	3.98320347739296	3.94955865566793	3.9119827264118	3.94280909624453	4.06512580323805	4.32613058839644	3.88112935087606	4.2724969921675	3.93118044249799	4.41758491213391	3.96302942136474	4.2384846627008	4.31899473920726	4.2382171220533	3.92619935563337	4.24352645307159	3.98339901237783	3.89803387434009	4.27224571288625	3.84051557389054	3.90006995061333	3.94329050848546	3.99086091350921
1	116049576	116049576	3.88744378744843	4.398623491038	3.9225987726065	4.35718877360529	3.99843697779187	3.97385197992803	4.42420455968078	4.34145042650153	3.83679052203058	4.92670688865998	3.95532737441575	3.98144790074943	4.29555550673869	4.07234755941282	3.12444512045582	3.95728479928527	4.24024191980525	4.24498339669578	4.29057474216194	3.96929635725342	4.27343246547403	3.94192410492979	3.96293205193089	3.9867136888753	3.98320347739296	3.94955865566793	3.9119827264118	3.94280909624453	4.06512580323805	4.32613058839644	3.88112935087606	4.2724969921675	3.93118044249799	4.41758491213391	3.96302942136474	4.2384846627008	4.31899473920726	4.2382171220533	3.92619935563337	4.24352645307159	3.98339901237783	3.89803387434009	4.27224571288625	3.84051557389054	3.90006995061333	3.94329050848546	3.99086091350921
1	116602357	116602357	3.88744378744843	4.398623491038	3.9225987726065	4.35718877360529	3.99843697779187	3.97385197992803	4.42420455968078	4.34145042650153	3.83679052203058	4.92670688865998	3.95532737441575	3.98144790074943	4.29555550673869	4.07234755941282	3.12444512045582	3.95728479928527	4.24024191980525	4.24498339669578	4.29057474216194	3.96929635725342	4.27343246547403	3.94192410492979	3.96293205193089	3.9867136888753	3.98320347739296	3.94955865566793	3.9119827264118	3.94280909624453	4.06512580323805	4.32613058839644	3.88112935087606	4.2724969921675	3.93118044249799	4.41758491213391	3.96302942136474	4.2384846627008	4.31899473920726	4.2382171220533	3.92619935563337	4.24352645307159	3.98339901237783	3.89803387434009	4.27224571288625	3.84051557389054	3.90006995061333	3.94329050848546	3.99086091350921
1	117128059	117128059	3.88744378744843	4.398623491038	3.9225987726065	4.35718877360529	3.99843697779187	3.97385197992803	4.42420455968078	4.34145042650153	3.83679052203058	4.92670688865998	3.95532737441575	3.98144790074943	4.29555550673869	4.07234755941282	3.12444512045582	3.95728479928527	4.24024191980525	4.24498339669578	4.29057474216194	3.96929635725342	4.27343246547403	3.94192410492979	3.96293205193089	3.9867136888753	3.98320347739296	3.94955865566793	3.9119827264118	3.94280909624453	4.06512580323805	4.32613058839644	3.88112935087606	4.2724969921675	3.93118044249799	4.41758491213391	3.96302942136474	4.2384846627008	4.31899473920726	4.2382171220533	3.92619935563337	4.24352645307159	3.98339901237783	3.89803387434009	4.27224571288625	3.84051557389054	3.90006995061333	3.94329050848546	3.99086091350921
1	117708896	117708896	3.88744378744843	4.398623491038	3.9225987726065	4.35718877360529	3.99843697779187	3.97385197992803	4.42420455968078	4.34145042650153	3.83679052203058	4.92670688865998	3.95532737441575	3.98144790074943	4.29555550673869	4.07234755941282	3.12444512045582	3.95728479928527	4.24024191980525	4.24498339669578	4.29057474216194	3.96929635725342	4.27343246547403	3.94192410492979	3.96293205193089	3.9867136888753	3.98320347739296	3.94955865566793	3.9119827264118	3.94280909624453	4.06512580323805	4.32613058839644	3.88112935087606	4.2724969921675	3.93118044249799	4.41758491213391	3.96302942136474	4.2384846627008	4.31899473920726	4.2382171220533	3.92619935563337	4.24352645307159	3.98339901237783	3.89803387434009	4.27224571288625	3.84051557389054	3.90006995061333	3.94329050848546	3.99086091350921
1	118258220	118258220	3.88744378744843	4.398623491038	3.9225987726065	4.35718877360529	3.99843697779187	3.97385197992803	4.42420455968078	4.34145042650153	3.83679052203058	4.92670688865998	3.95532737441575	3.98144790074943	4.29555550673869	4.07234755941282	4.57762727865495	3.95728479928527	4.24024191980525	4.24498339669578	4.29057474216194	3.96929635725342	4.27343246547403	3.94192410492979	3.96293205193089	3.9867136888753	3.98320347739296	3.94955865566793	3.9119827264118	3.94280909624453	4.06512580323805	4.32613058839644	3.88112935087606	4.2724969921675	3.93118044249799	4.41758491213391	3.96302942136474	4.2384846627008	4.31899473920726	4.2382171220533	3.92619935563337	4.24352645307159	3.98339901237783	3.89803387434009	4.27224571288625	3.84051557389054	3.90006995061333	3.94329050848546	3.99086091350921
1	118799867	118799867	3.88744378744843	4.398623491038	3.9225987726065	4.35718877360529	3.99843697779187	3.97385197992803	4.42420455968078	4.34145042650153	3.83679052203058	4.92670688865998	3.95532737441575	3.98144790074943	4.29555550673869	4.07234755941282	4.57762727865495	3.95728479928527	4.24024191980525	4.24498339669578	4.29057474216194	3.96929635725342	4.27343246547403	3.94192410492979	3.96293205193089	3.9867136888753	3.98320347739296	3.94955865566793	3.9119827264118	3.94280909624453	4.06512580323805	4.32613058839644	3.88112935087606	4.2724969921675	3.93118044249799	4.41758491213391	3.96302942136474	4.2384846627008	4.31899473920726	4.2382171220533	3.92619935563337	4.24352645307159	3.98339901237783	3.89803387434009	4.27224571288625	3.84051557389054	3.90006995061333	3.94329050848546	3.99086091350921
1	119372896	119372896	3.88744378744843	4.398623491038	3.9225987726065	4.35718877360529	3.99843697779187	3.97385197992803	4.42420455968078	4.34145042650153	3.83679052203058	4.92670688865998	3.95532737441575	3.98144790074943	4.29555550673869	4.07234755941282	4.57762727865495	3.95728479928527	4.24024191980525	4.24498339669578	4.29057474216194	3.96929635725342	4.27343246547403	3.94192410492979	3.96293205193089	3.9867136888753	3.98320347739296	3.94955865566793	3.9119827264118	3.94280909624453	4.06512580323805	4.32613058839644	3.88112935087606	4.2724969921675	3.93118044249799	4.41758491213391	3.96302942136474	4.2384846627008	4.31899473920726	4.2382171220533	3.92619935563337	4.24352645307159	3.98339901237783	3.89803387434009	4.27224571288625	3.84051557389054	3.90006995061333	3.94329050848546	3.99086091350921
1	119932172	119932172	3.88744378744843	4.398623491038	3.9225987726065	4.35718877360529	3.99843697779187	3.97385197992803	4.42420455968078	4.34145042650153	3.83679052203058	4.92670688865998	3.95532737441575	3.98144790074943	4.29555550673869	4.07234755941282	4.57762727865495	3.95728479928527	4.24024191980525	4.24498339669578	4.29057474216194	3.96929635725342	4.27343246547403	3.94192410492979	3.96293205193089	3.9867136888753	3.98320347739296	3.94955865566793	3.9119827264118	3.94280909624453	4.06512580323805	4.32613058839644	3.88112935087606	4.2724969921675	3.93118044249799	4.41758491213391	3.96302942136474	4.2384846627008	4.31899473920726	4.2382171220533	3.92619935563337	4.24352645307159	3.98339901237783	3.89803387434009	4.27224571288625	3.84051557389054	3.90006995061333	3.94329050848546	3.99086091350921
1	120500810	120500810	3.88744378744843	4.398623491038	3.9225987726065	4.35718877360529	3.99843697779187	3.97385197992803	4.42420455968078	4.34145042650153	3.83679052203058	4.92670688865998	3.95532737441575	3.98144790074943	4.29555550673869	4.07234755941282	4.57762727865495	3.95728479928527	4.24024191980525	4.24498339669578	4.29057474216194	3.96929635725342	4.27343246547403	3.94192410492979	3.96293205193089	3.9867136888753	3.98320347739296	3.94955865566793	3.9119827264118	3.94280909624453	4.06512580323805	4.32613058839644	3.88112935087606	4.2724969921675	3.93118044249799	4.41758491213391	3.96302942136474	4.2384846627008	4.31899473920726	4.2382171220533	3.92619935563337	4.24352645307159	5.03558780397197	3.89803387434009	4.27224571288625	3.84051557389054	3.90006995061333	3.94329050848546	3.99086091350921
1	144922932	144922932	3.88744378744843	4.398623491038	3.9225987726065	4.35718877360529	3.99843697779187	3.97385197992803	4.42420455968078	4.34145042650153	3.83679052203058	4.92670688865998	3.95532737441575	3.98144790074943	4.29555550673869	4.07234755941282	4.57762727865495	3.95728479928527	4.24024191980525	4.24498339669578	4.29057474216194	3.96929635725342	4.27343246547403	3.94192410492979	3.96293205193089	3.9867136888753	3.98320347739296	3.94955865566793	3.9119827264118	3.94280909624453	4.06512580323805	4.32613058839644	3.88112935087606	4.2724969921675	3.93118044249799	4.41758491213391	3.96302942136474	4.2384846627008	4.31899473920726	4.2382171220533	3.92619935563337	4.24352645307159	5.03558780397197	3.89803387434009	4.27224571288625	3.84051557389054	3.90006995061333	3.94329050848546	3.99086091350921
1	145771584	145771584	3.88744378744843	3.92957727861971	3.9225987726065	3.9041270431049	3.99843697779187	3.97385197992803	3.86528320846049	3.888193451618	3.83679052203058	3.9606134678835	3.95532737441575	3.98144790074943	3.94055817485145	4.07234755941282	3.95944988451913	3.95728479928527	3.89682731238731	3.8952070044254	3.91089824484093	3.96929635725342	3.8161011671175	3.94192410492979	3.96293205193089	3.9867136888753	3.98320347739296	3.94955865566793	3.9119827264118	3.94280909624453	4.06512580323805	3.86803272337874	3.88112935087606	3.90873018353722	3.93118044249799	3.91523797580094	3.96302942136474	3.86428098166246	3.84904356437248	3.85438317204033	3.92619935563337	3.88738500857788	5.03558780397197	3.89803387434009	3.91578078065726	3.84051557389054	3.90006995061333	3.94329050848546	3.99086091350921
1	147063376	147063376	3.88744378744843	3.92957727861971	3.9225987726065	3.9041270431049	3.99843697779187	3.97385197992803	3.86528320846049	3.888193451618	3.83679052203058	3.9606134678835	3.95532737441575	3.98144790074943	3.94055817485145	4.07234755941282	3.95944988451913	3.95728479928527	3.89682731238731	3.8952070044254	3.91089824484093	3.96929635725342	3.8161011671175	3.94192410492979	3.96293205193089	3.9867136888753	3.98320347739296	3.94955865566793	3.9119827264118	3.94280909624453	4.06512580323805	3.86803272337874	3.88112935087606	3.90873018353722	3.93118044249799	3.91523797580094	3.96302942136474	3.86428098166246	3.84904356437248	3.85438317204033	3.92619935563337	3.88738500857788	5.03558780397197	3.89803387434009	3.91578078065726	3.84051557389054	3.90006995061333	3.94329050848546	3.99086091350921
1	149110381	149110381	3.88744378744843	3.92957727861971	3.9225987726065	3.9041270431049	3.99843697779187	3.97385197992803	3.86528320846049	3.888193451618	3.83679052203058	3.9606134678835	3.95532737441575	3.98144790074943	3.94055817485145	4.07234755941282	3.95944988451913	3.95728479928527	3.89682731238731	3.8952070044254	3.91089824484093	3.96929635725342	3.8161011671175	3.94192410492979	3.96293205193089	3.9867136888753	3.98320347739296	3.94955865566793	3.9119827264118	3.94280909624453	4.06512580323805	3.86803272337874	3.88112935087606	3.90873018353722	3.93118044249799	3.91523797580094	3.96302942136474	3.86428098166246	3.84904356437248	3.85438317204033	3.92619935563337	3.88738500857788	5.03558780397197	3.89803387434009	3.91578078065726	3.84051557389054	3.90006995061333	3.94329050848546	3.99086091350921
1	150224132	150224132	3.88744378744843	3.92957727861971	3.9225987726065	3.9041270431049	3.99843697779187	3.97385197992803	3.86528320846049	3.888193451618	3.83679052203058	3.9606134678835	3.95532737441575	3.98144790074943	3.94055817485145	4.07234755941282	3.95944988451913	3.95728479928527	3.89682731238731	3.8952070044254	3.91089824484093	3.96929635725342	3.8161011671175	3.94192410492979	3.96293205193089	3.9867136888753	3.98320347739296	3.94955865566793	3.9119827264118	3.94280909624453	4.06512580323805	3.86803272337874	3.88112935087606	3.90873018353722	3.93118044249799	3.91523797580094	3.96302942136474	3.86428098166246	3.84904356437248	3.85438317204033	3.92619935563337	3.88738500857788	5.03558780397197	3.89803387434009	3.91578078065726	3.84051557389054	3.90006995061333	3.94329050848546	3.99086091350921
1	150838717	150838717	3.88744378744843	3.92957727861971	3.9225987726065	3.9041270431049	3.99843697779187	3.97385197992803	3.86528320846049	3.888193451618	3.83679052203058	3.9606134678835	3.95532737441575	3.98144790074943	3.94055817485145	4.07234755941282	3.95944988451913	3.95728479928527	3.89682731238731	3.8952070044254	3.91089824484093	3.96929635725342	3.8161011671175	3.94192410492979	3.96293205193089	3.9867136888753	3.98320347739296	3.94955865566793	3.9119827264118	3.94280909624453	4.06512580323805	3.86803272337874	3.88112935087606	3.90873018353722	3.93118044249799	3.91523797580094	3.96302942136474	3.86428098166246	3.84904356437248	3.85438317204033	3.92619935563337	3.88738500857788	5.03558780397197	3.89803387434009	3.91578078065726	3.84051557389054	3.90006995061333	3.94329050848546	3.99086091350921
1	151442657	151442657	3.88744378744843	3.92957727861971	3.9225987726065	3.9041270431049	3.99843697779187	3.97385197992803	3.86528320846049	3.888193451618	3.83679052203058	3.9606134678835	3.95532737441575	3.98144790074943	3.94055817485145	4.07234755941282	3.95944988451913	3.95728479928527	3.89682731238731	3.8952070044254	3.91089824484093	3.96929635725342	3.8161011671175	3.94192410492979	3.96293205193089	3.9867136888753	3.98320347739296	3.94955865566793	3.9119827264118	3.94280909624453	4.06512580323805	3.86803272337874	3.88112935087606	3.90873018353722	3.93118044249799	3.91523797580094	3.96302942136474	3.86428098166246	3.84904356437248	3.85438317204033	3.92619935563337	3.88738500857788	5.03558780397197	3.89803387434009	3.91578078065726	3.84051557389054	3.90006995061333	3.94329050848546	3.99086091350921
1	152006354	152006354	3.88744378744843	3.92957727861971	3.9225987726065	3.9041270431049	3.99843697779187	3.97385197992803	3.86528320846049	3.888193451618	3.83679052203058	3.9606134678835	3.95532737441575	3.98144790074943	3.94055817485145	4.07234755941282	3.95944988451913	3.95728479928527	3.89682731238731	3.8952070044254	3.91089824484093	3.96929635725342	3.8161011671175	3.94192410492979	3.96293205193089	3.9867136888753	3.98320347739296	3.94955865566793	3.9119827264118	3.94280909624453	4.06512580323805	3.86803272337874	3.88112935087606	3.90873018353722	3.93118044249799	3.91523797580094	3.96302942136474	3.86428098166246	3.84904356437248	3.85438317204033	3.92619935563337	3.88738500857788	5.03558780397197	3.89803387434009	3.91578078065726	3.84051557389054	3.90006995061333	3.94329050848546	3.99086091350921
1	152585762	152585762	3.88744378744843	3.92957727861971	3.9225987726065	3.9041270431049	3.99843697779187	3.97385197992803	3.86528320846049	3.888193451618	3.83679052203058	3.9606134678835	3.95532737441575	3.98144790074943	3.94055817485145	4.07234755941282	3.95944988451913	3.95728479928527	3.89682731238731	3.8952070044254	3.91089824484093	3.96929635725342	3.8161011671175	3.94192410492979	3.96293205193089	3.9867136888753	3.98320347739296	3.94955865566793	3.9119827264118	3.94280909624453	4.06512580323805	3.86803272337874	3.88112935087606	3.90873018353722	3.93118044249799	3.91523797580094	3.96302942136474	3.86428098166246	3.84904356437248	3.85438317204033	3.92619935563337	3.88738500857788	5.03558780397197	3.89803387434009	3.91578078065726	3.84051557389054	3.90006995061333	3.94329050848546	3.99086091350921
1	153144253	153144253	3.88744378744843	3.92957727861971	3.9225987726065	3.9041270431049	3.99843697779187	3.97385197992803	3.86528320846049	3.888193451618	3.83679052203058	3.9606134678835	3.95532737441575	3.98144790074943	3.94055817485145	4.07234755941282	3.95944988451913	3.95728479928527	3.89682731238731	3.8952070044254	3.91089824484093	3.96929635725342	3.8161011671175	3.94192410492979	3.96293205193089	3.9867136888753	3.98320347739296	3.94955865566793	3.9119827264118	3.94280909624453	4.06512580323805	3.86803272337874	3.88112935087606	3.90873018353722	3.93118044249799	3.91523797580094	3.96302942136474	3.86428098166246	3.84904356437248	3.85438317204033	3.92619935563337	3.88738500857788	5.03558780397197	3.89803387434009	3.91578078065726	3.84051557389054	3.90006995061333	3.94329050848546	3.99086091350921
1	153721256	153721256	3.88744378744843	3.92957727861971	3.9225987726065	3.9041270431049	3.99843697779187	3.97385197992803	3.86528320846049	3.888193451618	3.83679052203058	3.9606134678835	3.95532737441575	3.98144790074943	3.94055817485145	4.07234755941282	3.95944988451913	3.95728479928527	3.89682731238731	3.8952070044254	3.91089824484093	3.96929635725342	3.8161011671175	3.94192410492979	3.96293205193089	3.9867136888753	3.98320347739296	3.94955865566793	3.9119827264118	3.94280909624453	4.06512580323805	3.86803272337874	3.88112935087606	3.90873018353722	3.93118044249799	3.91523797580094	3.96302942136474	3.86428098166246	3.84904356437248	3.85438317204033	3.92619935563337	3.88738500857788	5.03558780397197	3.89803387434009	3.91578078065726	3.84051557389054	3.90006995061333	3.94329050848546	3.99086091350921
1	154333037	154333037	3.88744378744843	3.92957727861971	3.9225987726065	3.9041270431049	3.99843697779187	3.97385197992803	3.86528320846049	3.888193451618	3.83679052203058	3.9606134678835	3.95532737441575	3.98144790074943	3.94055817485145	4.07234755941282	3.95944988451913	3.95728479928527	3.89682731238731	3.8952070044254	3.91089824484093	3.96929635725342	3.8161011671175	3.94192410492979	3.96293205193089	3.9867136888753	3.98320347739296	3.94955865566793	3.9119827264118	3.94280909624453	4.06512580323805	3.86803272337874	3.88112935087606	3.90873018353722	3.93118044249799	3.91523797580094	3.96302942136474	3.86428098166246	3.84904356437248	3.85438317204033	3.92619935563337	3.88738500857788	5.03558780397197	3.89803387434009	3.91578078065726	3.84051557389054	3.90006995061333	3.94329050848546	3.99086091350921
1	154893493	154893493	3.88744378744843	3.92957727861971	3.9225987726065	3.9041270431049	3.99843697779187	3.97385197992803	3.86528320846049	3.888193451618	3.83679052203058	3.9606134678835	3.95532737441575	3.98144790074943	3.94055817485145	4.07234755941282	3.95944988451913	3.95728479928527	3.89682731238731	3.8952070044254	3.91089824484093	3.96929635725342	3.8161011671175	3.94192410492979	3.96293205193089	3.9867136888753	3.98320347739296	3.94955865566793	3.9119827264118	3.94280909624453	4.06512580323805	3.86803272337874	3.88112935087606	3.90873018353722	3.93118044249799	3.91523797580094	3.96302942136474	3.86428098166246	3.84904356437248	3.85438317204033	3.92619935563337	3.88738500857788	5.03558780397197	3.89803387434009	3.91578078065726	3.84051557389054	3.90006995061333	3.94329050848546	3.99086091350921
1	155484434	155484434	3.88744378744843	3.92957727861971	3.9225987726065	3.9041270431049	3.99843697779187	3.97385197992803	3.86528320846049	3.888193451618	3.83679052203058	3.9606134678835	3.95532737441575	3.98144790074943	3.94055817485145	4.07234755941282	3.95944988451913	3.95728479928527	3.89682731238731	3.8952070044254	3.91089824484093	3.96929635725342	3.8161011671175	3.94192410492979	3.96293205193089	3.9867136888753	3.98320347739296	3.94955865566793	3.9119827264118	3.94280909624453	4.06512580323805	3.86803272337874	3.88112935087606	3.90873018353722	3.93118044249799	3.91523797580094	3.96302942136474	3.86428098166246	3.84904356437248	3.85438317204033	3.92619935563337	3.88738500857788	5.03558780397197	3.89803387434009	3.91578078065726	3.84051557389054	3.90006995061333	3.94329050848546	3.99086091350921
1	156128871	156128871	3.88744378744843	3.92957727861971	3.9225987726065	3.9041270431049	3.99843697779187	3.97385197992803	3.86528320846049	3.888193451618	3.83679052203058	3.9606134678835	3.95532737441575	3.98144790074943	3.94055817485145	4.07234755941282	3.95944988451913	3.95728479928527	3.89682731238731	3.8952070044254	3.91089824484093	3.96929635725342	3.8161011671175	3.94192410492979	3.96293205193089	3.9867136888753	3.98320347739296	3.94955865566793	3.9119827264118	3.94280909624453	4.06512580323805	3.86803272337874	3.88112935087606	3.90873018353722	3.93118044249799	3.91523797580094	3.96302942136474	3.86428098166246	3.84904356437248	3.85438317204033	3.92619935563337	3.88738500857788	5.03558780397197	3.89803387434009	3.91578078065726	3.84051557389054	3.90006995061333	3.94329050848546	3.99086091350921
1	156698994	156698994	3.88744378744843	3.92957727861971	3.9225987726065	3.9041270431049	3.99843697779187	3.97385197992803	3.86528320846049	3.888193451618	3.83679052203058	3.9606134678835	3.95532737441575	3.98144790074943	3.94055817485145	4.07234755941282	3.95944988451913	3.95728479928527	3.89682731238731	3.8952070044254	3.91089824484093	3.96929635725342	3.8161011671175	3.94192410492979	3.96293205193089	3.9867136888753	3.98320347739296	3.94955865566793	3.9119827264118	3.94280909624453	4.06512580323805	3.86803272337874	3.88112935087606	3.90873018353722	3.93118044249799	3.91523797580094	3.96302942136474	3.86428098166246	3.84904356437248	3.85438317204033	3.92619935563337	3.88738500857788	5.03558780397197	3.89803387434009	3.91578078065726	3.84051557389054	3.90006995061333	3.94329050848546	3.99086091350921
1	157245705	157245705	3.88744378744843	3.92957727861971	3.9225987726065	3.9041270431049	3.99843697779187	3.97385197992803	3.86528320846049	3.888193451618	3.83679052203058	3.9606134678835	3.95532737441575	3.98144790074943	3.94055817485145	4.07234755941282	3.95944988451913	3.95728479928527	3.89682731238731	3.8952070044254	3.91089824484093	3.96929635725342	3.8161011671175	3.94192410492979	3.96293205193089	3.9867136888753	3.98320347739296	3.94955865566793	3.9119827264118	3.94280909624453	4.06512580323805	3.86803272337874	3.88112935087606	3.90873018353722	3.93118044249799	3.91523797580094	3.96302942136474	3.86428098166246	3.84904356437248	3.85438317204033	3.92619935563337	3.88738500857788	3.96549234985065	3.89803387434009	3.91578078065726	3.84051557389054	3.90006995061333	3.94329050848546	3.99086091350921
1	157808225	157808225	3.88744378744843	3.92957727861971	3.9225987726065	3.9041270431049	3.99843697779187	3.97385197992803	3.86528320846049	3.888193451618	3.83679052203058	3.9606134678835	3.95532737441575	3.98144790074943	3.94055817485145	4.07234755941282	3.95944988451913	3.95728479928527	3.89682731238731	3.8952070044254	3.91089824484093	3.96929635725342	3.8161011671175	3.94192410492979	3.96293205193089	3.9867136888753	3.98320347739296	3.94955865566793	3.9119827264118	3.94280909624453	4.06512580323805	3.86803272337874	3.88112935087606	3.90873018353722	3.93118044249799	3.91523797580094	3.96302942136474	3.86428098166246	3.84904356437248	3.85438317204033	3.92619935563337	3.88738500857788	3.96549234985065	3.89803387434009	3.91578078065726	3.84051557389054	3.90006995061333	3.94329050848546	3.99086091350921
1	158383111	158383111	3.88744378744843	3.92957727861971	3.9225987726065	3.9041270431049	3.99843697779187	3.97385197992803	3.86528320846049	3.888193451618	3.83679052203058	3.9606134678835	3.95532737441575	3.98144790074943	3.94055817485145	4.07234755941282	3.95944988451913	3.95728479928527	3.89682731238731	3.8952070044254	3.91089824484093	3.96929635725342	3.8161011671175	3.94192410492979	3.96293205193089	3.9867136888753	3.98320347739296	3.94955865566793	3.9119827264118	3.94280909624453	4.06512580323805	3.86803272337874	3.88112935087606	3.90873018353722	3.93118044249799	3.91523797580094	3.96302942136474	3.86428098166246	3.84904356437248	3.85438317204033	3.92619935563337	3.88738500857788	3.96549234985065	3.89803387434009	3.91578078065726	3.84051557389054	3.90006995061333	3.94329050848546	3.99086091350921
1	158929835	158929835	3.88744378744843	3.92957727861971	3.9225987726065	3.9041270431049	3.99843697779187	3.97385197992803	3.86528320846049	3.888193451618	3.83679052203058	3.9606134678835	3.95532737441575	3.98144790074943	3.94055817485145	4.07234755941282	3.95944988451913	3.95728479928527	3.89682731238731	3.8952070044254	3.91089824484093	3.96929635725342	3.8161011671175	3.94192410492979	3.96293205193089	3.9867136888753	3.98320347739296	3.94955865566793	3.9119827264118	3.94280909624453	4.06512580323805	3.86803272337874	3.88112935087606	3.90873018353722	3.93118044249799	3.91523797580094	3.96302942136474	3.86428098166246	3.84904356437248	3.85438317204033	3.92619935563337	3.88738500857788	3.96549234985065	3.89803387434009	3.91578078065726	3.84051557389054	3.90006995061333	3.94329050848546	3.99086091350921
1	159486079	159486079	3.88744378744843	3.92957727861971	3.9225987726065	3.9041270431049	3.99843697779187	3.97385197992803	3.86528320846049	3.888193451618	3.83679052203058	3.9606134678835	3.95532737441575	3.98144790074943	3.94055817485145	4.07234755941282	3.95944988451913	3.95728479928527	3.89682731238731	3.8952070044254	3.91089824484093	3.96929635725342	3.8161011671175	3.94192410492979	3.96293205193089	3.9867136888753	3.98320347739296	3.94955865566793	3.9119827264118	3.94280909624453	4.06512580323805	3.86803272337874	3.88112935087606	3.90873018353722	3.93118044249799	3.91523797580094	3.96302942136474	3.86428098166246	3.84904356437248	3.85438317204033	3.92619935563337	3.88738500857788	3.96549234985065	3.89803387434009	3.91578078065726	3.84051557389054	3.90006995061333	3.94329050848546	3.99086091350921
1	160040254	160040254	3.88744378744843	3.92957727861971	3.9225987726065	3.9041270431049	3.99843697779187	3.97385197992803	3.86528320846049	3.888193451618	3.83679052203058	3.9606134678835	3.95532737441575	3.98144790074943	3.94055817485145	4.07234755941282	3.95944988451913	3.95728479928527	3.89682731238731	3.8952070044254	3.91089824484093	3.96929635725342	3.8161011671175	3.94192410492979	3.96293205193089	3.9867136888753	3.98320347739296	3.94955865566793	3.9119827264118	3.94280909624453	4.06512580323805	3.86803272337874	3.88112935087606	3.90873018353722	3.93118044249799	3.91523797580094	3.96302942136474	3.86428098166246	3.84904356437248	3.85438317204033	3.92619935563337	3.88738500857788	3.96549234985065	3.89803387434009	3.91578078065726	3.84051557389054	3.90006995061333	3.94329050848546	3.99086091350921
1	160593333	160593333	3.88744378744843	3.92957727861971	3.9225987726065	3.9041270431049	3.99843697779187	3.97385197992803	3.86528320846049	3.888193451618	3.83679052203058	3.9606134678835	3.95532737441575	3.98144790074943	3.94055817485145	4.07234755941282	3.95944988451913	3.95728479928527	3.89682731238731	3.8952070044254	3.91089824484093	3.96929635725342	3.8161011671175	3.94192410492979	3.96293205193089	3.9867136888753	3.98320347739296	3.94955865566793	3.9119827264118	3.94280909624453	4.06512580323805	3.86803272337874	3.88112935087606	3.90873018353722	3.93118044249799	3.91523797580094	3.96302942136474	3.86428098166246	3.84904356437248	3.85438317204033	3.92619935563337	3.88738500857788	3.96549234985065	3.89803387434009	3.91578078065726	3.84051557389054	3.90006995061333	3.94329050848546	3.99086091350921
1	161180561	161180561	3.88744378744843	3.92957727861971	3.9225987726065	3.9041270431049	3.99843697779187	3.97385197992803	3.86528320846049	3.888193451618	3.83679052203058	3.9606134678835	3.95532737441575	3.98144790074943	3.94055817485145	4.07234755941282	3.95944988451913	3.95728479928527	3.89682731238731	3.8952070044254	3.91089824484093	3.96929635725342	3.8161011671175	3.94192410492979	3.96293205193089	3.9867136888753	3.98320347739296	3.94955865566793	3.9119827264118	3.94280909624453	4.06512580323805	3.86803272337874	3.88112935087606	3.90873018353722	3.93118044249799	3.91523797580094	3.96302942136474	3.86428098166246	3.84904356437248	3.85438317204033	3.92619935563337	3.88738500857788	3.96549234985065	3.89803387434009	3.91578078065726	3.84051557389054	3.90006995061333	3.94329050848546	3.99086091350921
1	161898100	161898100	3.88744378744843	3.92957727861971	3.9225987726065	3.9041270431049	3.99843697779187	3.97385197992803	3.86528320846049	3.888193451618	3.83679052203058	3.9606134678835	3.95532737441575	3.98144790074943	3.94055817485145	4.07234755941282	3.95944988451913	3.95728479928527	3.89682731238731	3.8952070044254	3.91089824484093	3.96929635725342	3.8161011671175	3.94192410492979	3.96293205193089	3.9867136888753	3.98320347739296	3.94955865566793	3.9119827264118	3.94280909624453	4.06512580323805	3.86803272337874	3.88112935087606	3.90873018353722	3.93118044249799	3.91523797580094	3.96302942136474	3.86428098166246	3.84904356437248	3.85438317204033	3.92619935563337	3.88738500857788	3.96549234985065	3.89803387434009	3.91578078065726	3.84051557389054	3.90006995061333	3.94329050848546	3.99086091350921
1	162434716	162434716	3.88744378744843	3.92957727861971	3.9225987726065	3.9041270431049	3.99843697779187	3.97385197992803	3.86528320846049	3.888193451618	3.83679052203058	3.9606134678835	3.95532737441575	3.98144790074943	3.94055817485145	4.07234755941282	3.95944988451913	3.95728479928527	3.89682731238731	3.8952070044254	3.91089824484093	3.96929635725342	3.8161011671175	3.94192410492979	3.96293205193089	3.9867136888753	3.98320347739296	3.94955865566793	3.9119827264118	3.94280909624453	4.06512580323805	3.86803272337874	3.88112935087606	3.90873018353722	3.93118044249799	3.91523797580094	3.96302942136474	3.86428098166246	3.84904356437248	3.85438317204033	3.92619935563337	3.88738500857788	3.96549234985065	3.89803387434009	3.91578078065726	3.84051557389054	3.90006995061333	3.94329050848546	3.99086091350921
1	163001923	163001923	3.88744378744843	3.92957727861971	3.9225987726065	3.9041270431049	3.99843697779187	3.97385197992803	3.86528320846049	3.888193451618	3.83679052203058	3.9606134678835	3.95532737441575	3.98144790074943	3.94055817485145	4.07234755941282	3.95944988451913	3.95728479928527	3.89682731238731	3.8952070044254	3.91089824484093	3.96929635725342	3.8161011671175	3.94192410492979	3.96293205193089	3.9867136888753	3.98320347739296	3.94955865566793	3.9119827264118	3.94280909624453	4.06512580323805	3.86803272337874	3.88112935087606	3.90873018353722	3.93118044249799	3.91523797580094	3.96302942136474	3.86428098166246	3.84904356437248	3.85438317204033	3.92619935563337	3.88738500857788	3.96549234985065	3.89803387434009	3.91578078065726	3.84051557389054	3.90006995061333	3.94329050848546	3.99086091350921
1	163533958	163533958	3.88744378744843	3.92957727861971	3.9225987726065	3.9041270431049	3.99843697779187	3.97385197992803	3.86528320846049	3.888193451618	3.83679052203058	3.9606134678835	3.95532737441575	3.98144790074943	3.94055817485145	4.07234755941282	3.95944988451913	3.95728479928527	3.89682731238731	3.8952070044254	3.91089824484093	3.96929635725342	3.8161011671175	3.94192410492979	3.96293205193089	3.9867136888753	3.98320347739296	3.94955865566793	3.9119827264118	3.94280909624453	4.06512580323805	3.86803272337874	3.88112935087606	3.90873018353722	3.93118044249799	3.91523797580094	3.96302942136474	3.86428098166246	3.84904356437248	3.85438317204033	3.92619935563337	3.88738500857788	3.96549234985065	3.89803387434009	3.91578078065726	3.84051557389054	3.90006995061333	3.94329050848546	3.99086091350921
1	164077562	164077562	3.88744378744843	3.92957727861971	3.9225987726065	3.9041270431049	3.99843697779187	3.97385197992803	3.86528320846049	3.888193451618	3.83679052203058	3.9606134678835	3.95532737441575	3.98144790074943	3.94055817485145	4.07234755941282	3.95944988451913	3.95728479928527	3.89682731238731	3.8952070044254	3.91089824484093	3.96929635725342	3.8161011671175	3.94192410492979	3.96293205193089	3.9867136888753	3.98320347739296	3.94955865566793	3.9119827264118	3.94280909624453	4.06512580323805	3.86803272337874	3.88112935087606	3.90873018353722	3.93118044249799	3.91523797580094	3.96302942136474	3.86428098166246	3.84904356437248	3.85438317204033	3.92619935563337	3.88738500857788	3.96549234985065	3.89803387434009	3.91578078065726	3.84051557389054	3.90006995061333	3.94329050848546	3.99086091350921
1	164635934	164635934	3.88744378744843	3.92957727861971	3.9225987726065	3.9041270431049	3.99843697779187	3.97385197992803	3.86528320846049	3.888193451618	3.83679052203058	3.9606134678835	3.95532737441575	3.98144790074943	3.94055817485145	4.07234755941282	3.95944988451913	3.95728479928527	3.89682731238731	3.8952070044254	3.91089824484093	3.96929635725342	3.8161011671175	3.94192410492979	3.96293205193089	3.9867136888753	3.98320347739296	3.94955865566793	3.9119827264118	3.94280909624453	4.06512580323805	3.86803272337874	3.88112935087606	3.90873018353722	3.93118044249799	3.91523797580094	3.96302942136474	3.86428098166246	3.84904356437248	3.85438317204033	3.92619935563337	3.88738500857788	3.96549234985065	3.89803387434009	3.91578078065726	3.84051557389054	3.90006995061333	3.94329050848546	3.99086091350921
1	165168385	165168385	3.88744378744843	3.92957727861971	3.9225987726065	3.9041270431049	3.99843697779187	3.97385197992803	3.86528320846049	3.888193451618	3.83679052203058	3.9606134678835	3.95532737441575	3.98144790074943	3.94055817485145	4.07234755941282	3.95944988451913	3.95728479928527	3.89682731238731	3.8952070044254	3.91089824484093	3.96929635725342	3.8161011671175	3.94192410492979	3.96293205193089	3.9867136888753	3.98320347739296	3.94955865566793	3.9119827264118	3.94280909624453	4.06512580323805	3.86803272337874	3.88112935087606	3.90873018353722	3.93118044249799	3.91523797580094	3.96302942136474	3.86428098166246	3.84904356437248	3.85438317204033	3.92619935563337	3.88738500857788	3.96549234985065	3.89803387434009	3.91578078065726	3.84051557389054	3.90006995061333	3.94329050848546	3.99086091350921
1	165693626	165693626	3.88744378744843	3.92957727861971	3.9225987726065	3.9041270431049	3.99843697779187	3.97385197992803	3.86528320846049	3.888193451618	3.83679052203058	3.9606134678835	3.95532737441575	3.98144790074943	3.94055817485145	4.07234755941282	3.95944988451913	3.95728479928527	3.89682731238731	3.8952070044254	3.91089824484093	3.96929635725342	3.8161011671175	3.94192410492979	3.96293205193089	3.9867136888753	3.98320347739296	3.94955865566793	3.9119827264118	3.94280909624453	4.06512580323805	3.86803272337874	3.88112935087606	3.90873018353722	3.93118044249799	3.91523797580094	3.96302942136474	3.86428098166246	3.84904356437248	3.85438317204033	3.92619935563337	3.88738500857788	3.96549234985065	3.89803387434009	3.91578078065726	3.84051557389054	3.90006995061333	3.94329050848546	3.99086091350921
1	166269428	166269428	3.88744378744843	3.92957727861971	3.9225987726065	3.9041270431049	3.99843697779187	3.97385197992803	3.86528320846049	3.888193451618	3.83679052203058	3.9606134678835	3.95532737441575	3.98144790074943	3.94055817485145	4.07234755941282	3.95944988451913	3.95728479928527	3.89682731238731	3.8952070044254	3.91089824484093	3.96929635725342	3.8161011671175	3.94192410492979	3.96293205193089	3.9867136888753	3.98320347739296	3.94955865566793	3.9119827264118	3.94280909624453	4.06512580323805	3.86803272337874	3.88112935087606	3.90873018353722	3.93118044249799	3.91523797580094	3.96302942136474	3.86428098166246	3.84904356437248	3.85438317204033	3.92619935563337	3.88738500857788	3.96549234985065	3.89803387434009	3.91578078065726	3.84051557389054	3.90006995061333	3.94329050848546	3.99086091350921
1	166840676	166840676	3.88744378744843	3.92957727861971	3.9225987726065	3.9041270431049	3.99843697779187	3.97385197992803	3.86528320846049	3.888193451618	3.83679052203058	3.9606134678835	3.95532737441575	3.98144790074943	3.94055817485145	4.07234755941282	3.95944988451913	3.95728479928527	3.89682731238731	3.8952070044254	3.91089824484093	3.96929635725342	3.8161011671175	3.94192410492979	3.96293205193089	3.9867136888753	3.98320347739296	3.94955865566793	3.9119827264118	3.94280909624453	4.06512580323805	3.86803272337874	3.88112935087606	3.90873018353722	3.93118044249799	3.91523797580094	3.96302942136474	3.86428098166246	3.84904356437248	3.85438317204033	3.92619935563337	3.88738500857788	4.7154648544863	3.89803387434009	3.91578078065726	3.84051557389054	3.90006995061333	3.94329050848546	3.99086091350921
1	167369833	167369833	3.88744378744843	3.92957727861971	3.9225987726065	3.9041270431049	3.99843697779187	3.97385197992803	3.86528320846049	3.888193451618	3.83679052203058	3.9606134678835	3.95532737441575	3.98144790074943	3.94055817485145	4.07234755941282	3.95944988451913	3.95728479928527	3.89682731238731	3.8952070044254	3.91089824484093	3.96929635725342	3.8161011671175	3.94192410492979	3.96293205193089	3.9867136888753	3.98320347739296	3.94955865566793	3.9119827264118	3.94280909624453	4.06512580323805	3.86803272337874	3.88112935087606	3.90873018353722	3.93118044249799	3.91523797580094	3.96302942136474	3.86428098166246	3.84904356437248	3.85438317204033	3.92619935563337	3.88738500857788	4.7154648544863	3.89803387434009	3.91578078065726	3.84051557389054	3.90006995061333	3.94329050848546	3.99086091350921
1	167920894	167920894	3.88744378744843	3.92957727861971	3.9225987726065	3.9041270431049	3.99843697779187	3.97385197992803	3.86528320846049	3.888193451618	3.83679052203058	3.9606134678835	3.95532737441575	3.98144790074943	3.94055817485145	4.07234755941282	3.95944988451913	3.95728479928527	3.89682731238731	3.8952070044254	3.91089824484093	3.96929635725342	3.8161011671175	3.94192410492979	3.96293205193089	3.9867136888753	3.98320347739296	3.94955865566793	3.9119827264118	3.94280909624453	4.06512580323805	3.86803272337874	3.88112935087606	3.90873018353722	3.93118044249799	3.91523797580094	3.96302942136474	3.86428098166246	3.84904356437248	3.85438317204033	3.92619935563337	3.88738500857788	4.7154648544863	3.89803387434009	3.91578078065726	3.84051557389054	3.90006995061333	3.94329050848546	3.99086091350921
1	168470978	168470978	3.88744378744843	3.92957727861971	3.9225987726065	3.9041270431049	3.99843697779187	3.97385197992803	3.86528320846049	3.888193451618	3.83679052203058	3.9606134678835	3.95532737441575	3.98144790074943	3.94055817485145	4.07234755941282	3.95944988451913	3.95728479928527	3.89682731238731	3.8952070044254	3.91089824484093	3.96929635725342	3.8161011671175	3.94192410492979	3.96293205193089	3.9867136888753	3.98320347739296	3.94955865566793	3.9119827264118	3.94280909624453	4.06512580323805	3.86803272337874	3.88112935087606	3.90873018353722	3.93118044249799	3.91523797580094	3.96302942136474	3.86428098166246	3.84904356437248	3.85438317204033	3.92619935563337	3.88738500857788	4.7154648544863	3.89803387434009	3.91578078065726	3.84051557389054	3.90006995061333	3.94329050848546	3.99086091350921
1	169021130	169021130	3.88744378744843	3.92957727861971	3.9225987726065	3.9041270431049	3.99843697779187	3.97385197992803	3.86528320846049	3.888193451618	3.83679052203058	3.9606134678835	3.95532737441575	3.98144790074943	3.94055817485145	4.07234755941282	3.95944988451913	3.95728479928527	3.89682731238731	3.8952070044254	3.91089824484093	3.96929635725342	3.8161011671175	3.94192410492979	3.96293205193089	3.9867136888753	3.98320347739296	3.94955865566793	3.9119827264118	3.94280909624453	3.27138147148787	3.86803272337874	3.88112935087606	3.90873018353722	3.93118044249799	3.91523797580094	3.96302942136474	3.86428098166246	3.84904356437248	3.85438317204033	3.92619935563337	3.88738500857788	4.7154648544863	3.89803387434009	3.91578078065726	3.84051557389054	3.90006995061333	3.94329050848546	3.99086091350921
1	169573901	169573901	3.88744378744843	3.92957727861971	3.9225987726065	3.9041270431049	3.99843697779187	3.97385197992803	3.86528320846049	3.888193451618	3.83679052203058	3.9606134678835	3.95532737441575	3.98144790074943	3.94055817485145	4.07234755941282	3.95944988451913	3.95728479928527	3.89682731238731	3.8952070044254	3.91089824484093	3.96929635725342	3.8161011671175	3.94192410492979	3.96293205193089	3.9867136888753	3.98320347739296	3.94955865566793	3.9119827264118	3.94280909624453	3.27138147148787	3.86803272337874	3.88112935087606	3.90873018353722	3.93118044249799	3.91523797580094	3.96302942136474	3.86428098166246	3.84904356437248	3.85438317204033	3.92619935563337	3.88738500857788	4.7154648544863	3.89803387434009	3.91578078065726	3.84051557389054	3.90006995061333	3.94329050848546	3.99086091350921
1	170134639	170134639	3.88744378744843	3.92957727861971	3.9225987726065	3.9041270431049	3.99843697779187	3.97385197992803	3.86528320846049	3.888193451618	3.83679052203058	3.9606134678835	3.95532737441575	3.98144790074943	3.94055817485145	4.07234755941282	3.95944988451913	3.95728479928527	3.89682731238731	3.8952070044254	3.91089824484093	3.96929635725342	3.8161011671175	3.94192410492979	3.96293205193089	3.9867136888753	3.98320347739296	3.94955865566793	3.9119827264118	3.94280909624453	3.27138147148787	3.86803272337874	3.88112935087606	3.90873018353722	3.93118044249799	3.91523797580094	3.96302942136474	3.86428098166246	3.84904356437248	3.85438317204033	3.92619935563337	3.88738500857788	3.88927163721074	3.89803387434009	3.91578078065726	3.84051557389054	3.34614508423672	3.94329050848546	3.99086091350921
1	170686607	170686607	3.88744378744843	3.92957727861971	3.9225987726065	3.9041270431049	3.99843697779187	3.97385197992803	3.86528320846049	3.888193451618	3.83679052203058	3.9606134678835	3.95532737441575	3.98144790074943	3.94055817485145	4.07234755941282	3.95944988451913	3.95728479928527	3.89682731238731	3.8952070044254	3.91089824484093	3.96929635725342	3.8161011671175	3.94192410492979	3.96293205193089	3.9867136888753	3.98320347739296	3.94955865566793	3.9119827264118	3.94280909624453	3.27138147148787	3.86803272337874	3.88112935087606	3.90873018353722	3.93118044249799	3.91523797580094	3.96302942136474	3.86428098166246	3.84904356437248	3.85438317204033	3.92619935563337	3.88738500857788	3.88927163721074	3.89803387434009	3.91578078065726	3.84051557389054	3.34614508423672	3.94329050848546	3.99086091350921
1	171236786	171236786	3.88744378744843	3.92957727861971	3.9225987726065	3.9041270431049	3.99843697779187	3.97385197992803	3.86528320846049	3.888193451618	3.83679052203058	3.9606134678835	3.95532737441575	3.98144790074943	3.94055817485145	4.07234755941282	3.95944988451913	3.95728479928527	3.89682731238731	3.8952070044254	3.91089824484093	3.96929635725342	3.8161011671175	3.94192410492979	3.96293205193089	3.9867136888753	3.98320347739296	3.94955865566793	3.9119827264118	3.94280909624453	3.27138147148787	3.86803272337874	3.88112935087606	3.90873018353722	3.93118044249799	3.91523797580094	3.96302942136474	3.86428098166246	3.84904356437248	3.85438317204033	3.92619935563337	3.88738500857788	3.88927163721074	3.89803387434009	3.91578078065726	3.84051557389054	3.34614508423672	3.94329050848546	3.99086091350921
1	171813037	171813037	3.88744378744843	3.92957727861971	3.9225987726065	3.9041270431049	3.99843697779187	3.97385197992803	3.86528320846049	3.888193451618	3.83679052203058	3.9606134678835	3.95532737441575	3.98144790074943	3.94055817485145	4.07234755941282	3.95944988451913	3.95728479928527	3.89682731238731	3.8952070044254	3.91089824484093	3.96929635725342	3.8161011671175	3.94192410492979	3.96293205193089	3.9867136888753	3.98320347739296	3.94955865566793	3.9119827264118	3.94280909624453	3.27138147148787	3.86803272337874	3.88112935087606	3.90873018353722	3.93118044249799	3.91523797580094	3.96302942136474	3.86428098166246	3.84904356437248	3.85438317204033	3.92619935563337	3.88738500857788	3.88927163721074	3.89803387434009	3.91578078065726	3.84051557389054	3.34614508423672	3.94329050848546	3.99086091350921
1	172365466	172365466	3.88744378744843	3.92957727861971	3.9225987726065	3.9041270431049	3.99843697779187	3.97385197992803	3.86528320846049	3.888193451618	3.83679052203058	3.9606134678835	3.95532737441575	3.98144790074943	3.94055817485145	4.07234755941282	3.95944988451913	3.95728479928527	3.89682731238731	3.8952070044254	3.91089824484093	3.96929635725342	3.8161011671175	3.94192410492979	3.96293205193089	3.9867136888753	3.98320347739296	3.94955865566793	3.9119827264118	3.94280909624453	3.27138147148787	3.86803272337874	3.88112935087606	3.90873018353722	3.93118044249799	3.91523797580094	3.96302942136474	3.86428098166246	3.84904356437248	3.85438317204033	3.92619935563337	3.88738500857788	3.88927163721074	3.89803387434009	3.91578078065726	3.84051557389054	3.34614508423672	3.94329050848546	3.99086091350921
1	172904441	172904441	3.88744378744843	3.92957727861971	3.9225987726065	3.9041270431049	3.99843697779187	3.97385197992803	3.86528320846049	3.888193451618	3.83679052203058	3.9606134678835	3.95532737441575	3.98144790074943	3.94055817485145	4.07234755941282	3.95944988451913	3.95728479928527	3.89682731238731	3.8952070044254	3.91089824484093	3.96929635725342	3.8161011671175	3.94192410492979	3.96293205193089	3.9867136888753	3.98320347739296	3.94955865566793	3.9119827264118	3.94280909624453	3.60438883141448	3.86803272337874	3.88112935087606	3.90873018353722	3.93118044249799	3.91523797580094	3.96302942136474	3.86428098166246	3.84904356437248	3.85438317204033	3.92619935563337	3.88738500857788	3.88927163721074	3.89803387434009	3.91578078065726	3.84051557389054	3.34614508423672	3.94329050848546	3.99086091350921
1	173476419	173476419	3.88744378744843	3.92957727861971	3.9225987726065	3.9041270431049	3.99843697779187	3.97385197992803	3.86528320846049	3.888193451618	3.83679052203058	3.9606134678835	3.95532737441575	3.98144790074943	3.94055817485145	4.07234755941282	3.95944988451913	3.95728479928527	3.89682731238731	3.8952070044254	3.91089824484093	3.96929635725342	3.8161011671175	3.94192410492979	3.96293205193089	3.9867136888753	3.98320347739296	3.94955865566793	3.9119827264118	3.94280909624453	3.60438883141448	3.86803272337874	3.88112935087606	3.90873018353722	3.93118044249799	3.91523797580094	3.96302942136474	3.86428098166246	3.84904356437248	3.85438317204033	3.92619935563337	3.88738500857788	3.88927163721074	3.89803387434009	3.91578078065726	3.84051557389054	3.34614508423672	3.94329050848546	3.99086091350921
1	174071246	174071246	3.88744378744843	3.92957727861971	3.9225987726065	3.9041270431049	3.99843697779187	3.97385197992803	3.86528320846049	3.888193451618	3.83679052203058	3.9606134678835	3.95532737441575	3.98144790074943	3.94055817485145	4.07234755941282	3.95944988451913	3.95728479928527	3.89682731238731	3.8952070044254	3.91089824484093	3.96929635725342	3.8161011671175	3.94192410492979	3.96293205193089	3.9867136888753	3.98320347739296	3.94955865566793	3.9119827264118	3.94280909624453	3.60438883141448	3.86803272337874	3.88112935087606	3.90873018353722	3.93118044249799	3.91523797580094	3.96302942136474	3.86428098166246	3.84904356437248	3.85438317204033	3.92619935563337	3.88738500857788	3.88927163721074	3.89803387434009	3.91578078065726	3.84051557389054	3.34614508423672	3.94329050848546	3.99086091350921
1	174673461	174673461	3.88744378744843	3.92957727861971	3.9225987726065	3.9041270431049	3.99843697779187	3.97385197992803	3.86528320846049	3.888193451618	3.83679052203058	3.9606134678835	3.95532737441575	3.98144790074943	3.94055817485145	4.07234755941282	3.95944988451913	3.95728479928527	3.89682731238731	3.8952070044254	3.91089824484093	3.96929635725342	3.8161011671175	3.94192410492979	3.96293205193089	3.9867136888753	3.98320347739296	3.94955865566793	3.9119827264118	3.94280909624453	3.60438883141448	3.86803272337874	3.88112935087606	3.90873018353722	3.93118044249799	3.91523797580094	3.96302942136474	3.86428098166246	3.84904356437248	3.85438317204033	3.92619935563337	3.88738500857788	3.88927163721074	3.89803387434009	3.91578078065726	3.84051557389054	3.34614508423672	3.94329050848546	3.99086091350921
1	175236220	175236220	3.88744378744843	3.92957727861971	3.9225987726065	3.9041270431049	3.99843697779187	3.97385197992803	3.86528320846049	3.888193451618	3.83679052203058	3.9606134678835	3.95532737441575	3.98144790074943	3.94055817485145	4.07234755941282	3.95944988451913	3.95728479928527	3.89682731238731	3.8952070044254	3.91089824484093	3.96929635725342	3.8161011671175	3.94192410492979	3.96293205193089	3.9867136888753	3.98320347739296	3.94955865566793	3.9119827264118	3.94280909624453	3.60438883141448	3.86803272337874	3.88112935087606	3.90873018353722	3.93118044249799	3.91523797580094	3.96302942136474	3.86428098166246	3.84904356437248	3.85438317204033	3.92619935563337	3.88738500857788	3.88927163721074	3.89803387434009	3.91578078065726	3.84051557389054	3.34614508423672	3.94329050848546	3.99086091350921
1	175756542	175756542	3.88744378744843	3.92957727861971	3.9225987726065	3.9041270431049	3.99843697779187	3.97385197992803	3.86528320846049	3.888193451618	3.83679052203058	3.9606134678835	3.95532737441575	3.98144790074943	3.94055817485145	4.07234755941282	3.95944988451913	3.95728479928527	3.89682731238731	3.8952070044254	3.91089824484093	3.96929635725342	3.8161011671175	3.94192410492979	3.96293205193089	3.9867136888753	3.98320347739296	3.94955865566793	3.9119827264118	3.94280909624453	3.60438883141448	3.86803272337874	3.88112935087606	3.90873018353722	3.93118044249799	3.91523797580094	3.96302942136474	3.86428098166246	3.84904356437248	3.85438317204033	3.92619935563337	3.88738500857788	3.88927163721074	3.89803387434009	3.91578078065726	3.84051557389054	3.34614508423672	3.94329050848546	3.99086091350921
1	176318592	176318592	3.88744378744843	3.92957727861971	3.9225987726065	3.9041270431049	3.99843697779187	3.97385197992803	3.86528320846049	3.888193451618	3.83679052203058	3.9606134678835	3.95532737441575	3.98144790074943	3.94055817485145	4.07234755941282	3.95944988451913	3.95728479928527	3.89682731238731	3.8952070044254	3.91089824484093	3.96929635725342	3.8161011671175	3.94192410492979	3.96293205193089	3.9867136888753	3.98320347739296	3.94955865566793	3.9119827264118	3.94280909624453	3.60438883141448	3.86803272337874	3.88112935087606	3.90873018353722	3.93118044249799	3.91523797580094	3.96302942136474	3.86428098166246	3.84904356437248	3.85438317204033	3.92619935563337	3.88738500857788	3.88927163721074	3.89803387434009	3.91578078065726	3.84051557389054	3.34614508423672	3.94329050848546	3.99086091350921
1	176851545	176851545	3.88744378744843	3.92957727861971	3.9225987726065	3.9041270431049	3.99843697779187	3.97385197992803	3.86528320846049	3.888193451618	3.83679052203058	3.9606134678835	3.95532737441575	3.98144790074943	3.94055817485145	4.07234755941282	3.95944988451913	3.95728479928527	3.89682731238731	3.8952070044254	3.91089824484093	3.96929635725342	3.8161011671175	3.94192410492979	3.96293205193089	3.9867136888753	3.98320347739296	3.94955865566793	3.9119827264118	3.94280909624453	3.60438883141448	3.86803272337874	3.88112935087606	3.90873018353722	3.93118044249799	3.91523797580094	3.96302942136474	3.86428098166246	3.84904356437248	3.85438317204033	3.92619935563337	3.88738500857788	3.88927163721074	3.89803387434009	3.91578078065726	3.84051557389054	3.34614508423672	3.94329050848546	3.99086091350921
1	177376481	177376481	3.88744378744843	3.92957727861971	3.9225987726065	3.9041270431049	3.99843697779187	3.97385197992803	3.86528320846049	3.888193451618	3.83679052203058	3.9606134678835	3.95532737441575	3.98144790074943	3.94055817485145	4.07234755941282	3.95944988451913	3.95728479928527	3.89682731238731	3.8952070044254	3.91089824484093	3.96929635725342	3.8161011671175	3.94192410492979	3.96293205193089	3.9867136888753	3.98320347739296	3.94955865566793	3.9119827264118	3.94280909624453	3.60438883141448	3.86803272337874	3.88112935087606	3.90873018353722	3.93118044249799	3.91523797580094	3.96302942136474	3.86428098166246	3.84904356437248	3.85438317204033	3.92619935563337	3.88738500857788	3.88927163721074	3.89803387434009	3.91578078065726	3.84051557389054	3.34614508423672	3.94329050848546	3.99086091350921
1	177923850	177923850	3.88744378744843	3.92957727861971	3.9225987726065	3.9041270431049	3.99843697779187	3.97385197992803	3.86528320846049	3.888193451618	3.83679052203058	3.9606134678835	3.95532737441575	3.98144790074943	3.94055817485145	4.07234755941282	3.95944988451913	3.95728479928527	3.89682731238731	3.8952070044254	3.91089824484093	3.96929635725342	3.8161011671175	3.94192410492979	3.96293205193089	3.9867136888753	3.98320347739296	3.94955865566793	3.9119827264118	3.94280909624453	3.60438883141448	3.86803272337874	3.88112935087606	3.90873018353722	3.93118044249799	3.91523797580094	3.96302942136474	3.86428098166246	3.84904356437248	3.85438317204033	3.92619935563337	3.88738500857788	3.88927163721074	3.89803387434009	3.91578078065726	3.84051557389054	3.34614508423672	3.94329050848546	3.99086091350921
1	178475797	178475797	3.88744378744843	3.92957727861971	3.9225987726065	3.9041270431049	3.99843697779187	3.97385197992803	3.86528320846049	3.888193451618	3.83679052203058	3.9606134678835	3.95532737441575	3.98144790074943	3.94055817485145	4.07234755941282	3.95944988451913	3.95728479928527	3.89682731238731	3.8952070044254	3.91089824484093	3.96929635725342	3.8161011671175	3.94192410492979	3.96293205193089	3.9867136888753	3.98320347739296	3.94955865566793	3.9119827264118	3.94280909624453	3.60438883141448	3.86803272337874	3.88112935087606	3.90873018353722	3.93118044249799	3.91523797580094	3.96302942136474	3.86428098166246	3.84904356437248	3.85438317204033	3.92619935563337	3.88738500857788	3.88927163721074	3.89803387434009	3.91578078065726	3.84051557389054	3.34614508423672	3.94329050848546	3.99086091350921
1	179042816	179042816	3.88744378744843	3.92957727861971	3.9225987726065	3.9041270431049	3.99843697779187	3.97385197992803	3.86528320846049	3.888193451618	3.83679052203058	3.9606134678835	3.95532737441575	3.98144790074943	3.94055817485145	4.07234755941282	3.95944988451913	3.95728479928527	3.89682731238731	3.8952070044254	3.91089824484093	3.96929635725342	3.8161011671175	3.94192410492979	3.96293205193089	3.9867136888753	3.98320347739296	3.94955865566793	3.9119827264118	3.94280909624453	3.60438883141448	3.86803272337874	3.88112935087606	3.90873018353722	3.93118044249799	3.91523797580094	3.96302942136474	3.86428098166246	3.84904356437248	3.85438317204033	3.92619935563337	3.88738500857788	3.88927163721074	3.89803387434009	3.91578078065726	3.84051557389054	3.34614508423672	3.94329050848546	3.99086091350921
1	179635361	179635361	3.88744378744843	3.92957727861971	3.9225987726065	3.9041270431049	3.99843697779187	3.97385197992803	3.86528320846049	3.888193451618	3.83679052203058	3.9606134678835	3.95532737441575	3.98144790074943	3.94055817485145	4.07234755941282	3.95944988451913	3.95728479928527	3.89682731238731	3.8952070044254	3.91089824484093	3.96929635725342	3.8161011671175	3.94192410492979	3.96293205193089	3.9867136888753	3.98320347739296	3.94955865566793	3.9119827264118	3.94280909624453	3.60438883141448	3.86803272337874	3.88112935087606	3.90873018353722	3.93118044249799	3.91523797580094	3.96302942136474	3.86428098166246	3.84904356437248	3.85438317204033	3.92619935563337	3.88738500857788	3.88927163721074	3.89803387434009	3.91578078065726	3.84051557389054	3.34614508423672	3.94329050848546	3.47472788247159
1	180186313	180186313	3.88744378744843	3.92957727861971	3.9225987726065	3.9041270431049	3.99843697779187	3.97385197992803	3.86528320846049	3.888193451618	3.83679052203058	3.9606134678835	3.95532737441575	3.98144790074943	3.94055817485145	4.07234755941282	3.95944988451913	3.95728479928527	3.89682731238731	3.8952070044254	3.91089824484093	3.96929635725342	3.8161011671175	3.94192410492979	3.96293205193089	3.9867136888753	3.98320347739296	3.94955865566793	3.9119827264118	3.94280909624453	3.60438883141448	3.86803272337874	3.88112935087606	3.90873018353722	3.93118044249799	3.91523797580094	3.96302942136474	3.86428098166246	3.84904356437248	3.85438317204033	3.92619935563337	3.88738500857788	3.88927163721074	3.89803387434009	3.91578078065726	3.84051557389054	3.34614508423672	3.94329050848546	3.47472788247159
1	180745307	180745307	3.88744378744843	3.92957727861971	3.9225987726065	3.9041270431049	3.99843697779187	3.97385197992803	3.86528320846049	3.888193451618	3.83679052203058	3.9606134678835	3.95532737441575	3.98144790074943	3.94055817485145	4.07234755941282	3.95944988451913	3.95728479928527	3.89682731238731	3.8952070044254	3.91089824484093	3.96929635725342	3.8161011671175	3.94192410492979	3.96293205193089	3.9867136888753	3.98320347739296	3.94955865566793	3.9119827264118	3.94280909624453	3.60438883141448	3.86803272337874	3.88112935087606	3.90873018353722	3.93118044249799	3.91523797580094	3.96302942136474	3.86428098166246	3.84904356437248	3.85438317204033	3.92619935563337	3.88738500857788	3.88927163721074	3.89803387434009	3.91578078065726	3.84051557389054	3.34614508423672	3.94329050848546	3.47472788247159
1	181307162	181307162	3.88744378744843	3.92957727861971	3.9225987726065	3.9041270431049	3.99843697779187	3.97385197992803	3.86528320846049	3.888193451618	3.83679052203058	3.9606134678835	3.95532737441575	3.98144790074943	3.94055817485145	4.07234755941282	3.95944988451913	3.95728479928527	3.89682731238731	3.8952070044254	3.91089824484093	3.96929635725342	3.8161011671175	3.94192410492979	3.96293205193089	3.9867136888753	3.98320347739296	3.94955865566793	3.9119827264118	3.94280909624453	3.98201871068247	3.86803272337874	3.88112935087606	3.90873018353722	3.93118044249799	3.91523797580094	3.96302942136474	3.86428098166246	3.84904356437248	3.85438317204033	3.92619935563337	3.88738500857788	3.88927163721074	3.89803387434009	3.91578078065726	3.84051557389054	3.34614508423672	3.94329050848546	3.47472788247159
1	181825873	181825873	3.88744378744843	3.92957727861971	3.9225987726065	3.9041270431049	3.99843697779187	3.97385197992803	3.86528320846049	3.888193451618	3.83679052203058	3.9606134678835	3.95532737441575	3.98144790074943	3.94055817485145	4.07234755941282	3.95944988451913	3.95728479928527	3.89682731238731	3.8952070044254	3.91089824484093	3.96929635725342	3.8161011671175	3.94192410492979	3.96293205193089	3.9867136888753	3.98320347739296	3.94955865566793	3.9119827264118	3.94280909624453	3.98201871068247	3.86803272337874	3.88112935087606	3.90873018353722	3.93118044249799	3.91523797580094	3.96302942136474	3.86428098166246	3.84904356437248	3.85438317204033	3.92619935563337	3.88738500857788	3.88927163721074	3.89803387434009	3.91578078065726	3.84051557389054	3.34614508423672	3.94329050848546	3.47472788247159
1	182385372	182385372	3.88744378744843	3.92957727861971	3.9225987726065	3.9041270431049	3.99843697779187	3.97385197992803	3.86528320846049	3.888193451618	3.83679052203058	3.9606134678835	3.95532737441575	3.98144790074943	3.94055817485145	4.07234755941282	3.95944988451913	3.95728479928527	3.89682731238731	3.8952070044254	3.91089824484093	3.96929635725342	3.8161011671175	3.94192410492979	3.96293205193089	3.9867136888753	3.98320347739296	3.94955865566793	3.9119827264118	3.94280909624453	3.98201871068247	3.86803272337874	3.88112935087606	3.90873018353722	3.93118044249799	3.91523797580094	3.96302942136474	3.86428098166246	3.84904356437248	3.85438317204033	3.92619935563337	3.88738500857788	3.88927163721074	3.89803387434009	3.91578078065726	3.84051557389054	3.34614508423672	3.94329050848546	3.47472788247159
1	182929695	182929695	3.88744378744843	3.92957727861971	3.9225987726065	3.9041270431049	3.99843697779187	3.97385197992803	3.86528320846049	3.888193451618	3.83679052203058	3.9606134678835	3.95532737441575	3.98144790074943	3.94055817485145	4.07234755941282	3.95944988451913	3.95728479928527	3.89682731238731	3.8952070044254	3.91089824484093	3.96929635725342	3.8161011671175	3.94192410492979	3.96293205193089	3.9867136888753	3.98320347739296	3.94955865566793	3.9119827264118	3.94280909624453	3.98201871068247	3.86803272337874	3.88112935087606	3.90873018353722	3.93118044249799	3.91523797580094	3.96302942136474	3.86428098166246	3.84904356437248	3.85438317204033	3.92619935563337	3.88738500857788	3.88927163721074	3.89803387434009	3.91578078065726	3.84051557389054	3.34614508423672	3.94329050848546	3.47472788247159
1	183477887	183477887	3.88744378744843	3.92957727861971	3.9225987726065	3.9041270431049	3.99843697779187	3.97385197992803	3.86528320846049	3.888193451618	3.83679052203058	3.9606134678835	3.95532737441575	3.98144790074943	3.94055817485145	4.07234755941282	3.95944988451913	3.95728479928527	3.89682731238731	3.8952070044254	3.91089824484093	3.96929635725342	3.8161011671175	3.94192410492979	3.96293205193089	3.9867136888753	3.98320347739296	3.94955865566793	3.9119827264118	3.94280909624453	3.98201871068247	3.86803272337874	3.88112935087606	3.90873018353722	3.93118044249799	3.91523797580094	3.96302942136474	3.86428098166246	3.84904356437248	3.85438317204033	3.92619935563337	3.88738500857788	3.88927163721074	3.89803387434009	3.91578078065726	3.84051557389054	3.34614508423672	3.94329050848546	3.47472788247159
1	184021090	184021090	3.88744378744843	3.92957727861971	3.9225987726065	3.9041270431049	3.99843697779187	3.97385197992803	3.86528320846049	3.888193451618	3.83679052203058	3.9606134678835	3.95532737441575	3.98144790074943	3.94055817485145	4.07234755941282	3.95944988451913	3.95728479928527	3.89682731238731	3.8952070044254	3.91089824484093	3.96929635725342	3.8161011671175	3.94192410492979	3.96293205193089	3.9867136888753	3.98320347739296	3.94955865566793	3.9119827264118	3.94280909624453	3.98201871068247	3.86803272337874	3.88112935087606	3.90873018353722	3.93118044249799	3.91523797580094	3.96302942136474	3.86428098166246	3.84904356437248	3.85438317204033	3.92619935563337	3.88738500857788	3.88927163721074	3.89803387434009	3.91578078065726	3.84051557389054	3.89898877150741	3.94329050848546	3.47472788247159
1	184563890	184563890	3.88744378744843	3.92957727861971	3.9225987726065	3.9041270431049	3.99843697779187	3.97385197992803	3.86528320846049	3.888193451618	3.83679052203058	3.9606134678835	3.95532737441575	3.98144790074943	3.94055817485145	4.07234755941282	3.95944988451913	3.95728479928527	3.89682731238731	3.8952070044254	3.91089824484093	3.96929635725342	3.8161011671175	3.94192410492979	3.96293205193089	3.9867136888753	3.98320347739296	3.94955865566793	3.9119827264118	3.94280909624453	3.98201871068247	3.86803272337874	3.88112935087606	3.90873018353722	3.93118044249799	3.91523797580094	3.96302942136474	3.86428098166246	3.84904356437248	3.85438317204033	3.92619935563337	3.88738500857788	3.88927163721074	3.89803387434009	3.91578078065726	3.84051557389054	3.89898877150741	3.94329050848546	3.47472788247159
1	185114574	185114574	3.88744378744843	3.92957727861971	3.9225987726065	3.9041270431049	3.99843697779187	3.97385197992803	3.86528320846049	3.888193451618	3.83679052203058	3.9606134678835	3.95532737441575	3.98144790074943	3.94055817485145	4.07234755941282	3.95944988451913	3.95728479928527	3.89682731238731	3.8952070044254	3.91089824484093	3.96929635725342	3.8161011671175	3.94192410492979	3.96293205193089	3.9867136888753	3.98320347739296	3.94955865566793	3.9119827264118	3.94280909624453	3.98201871068247	3.86803272337874	3.88112935087606	3.90873018353722	3.93118044249799	3.91523797580094	3.96302942136474	3.86428098166246	3.84904356437248	3.85438317204033	3.92619935563337	3.88738500857788	3.88927163721074	3.89803387434009	3.91578078065726	3.84051557389054	3.89898877150741	3.94329050848546	3.47472788247159
1	185672951	185672951	3.88744378744843	3.92957727861971	3.9225987726065	3.9041270431049	3.99843697779187	3.97385197992803	3.86528320846049	3.888193451618	3.83679052203058	3.9606134678835	3.95532737441575	3.98144790074943	3.94055817485145	4.07234755941282	3.95944988451913	3.95728479928527	3.89682731238731	3.8952070044254	3.91089824484093	3.96929635725342	3.8161011671175	3.94192410492979	3.96293205193089	3.9867136888753	3.98320347739296	3.94955865566793	3.9119827264118	3.94280909624453	3.98201871068247	3.86803272337874	3.88112935087606	3.90873018353722	3.93118044249799	3.91523797580094	3.96302942136474	3.86428098166246	3.84904356437248	3.85438317204033	3.92619935563337	3.88738500857788	3.88927163721074	3.89803387434009	3.91578078065726	3.84051557389054	3.89898877150741	3.94329050848546	3.47472788247159
1	186217266	186217266	3.88744378744843	3.92957727861971	3.9225987726065	3.9041270431049	3.99843697779187	3.97385197992803	3.86528320846049	3.888193451618	3.83679052203058	3.9606134678835	3.95532737441575	3.98144790074943	3.94055817485145	4.07234755941282	3.95944988451913	3.95728479928527	3.89682731238731	3.8952070044254	3.91089824484093	3.96929635725342	3.8161011671175	3.94192410492979	3.96293205193089	3.9867136888753	3.98320347739296	3.94955865566793	3.9119827264118	3.94280909624453	3.98201871068247	3.86803272337874	3.88112935087606	3.90873018353722	3.93118044249799	3.91523797580094	3.96302942136474	3.86428098166246	3.84904356437248	3.85438317204033	3.92619935563337	3.88738500857788	3.88927163721074	3.89803387434009	3.91578078065726	3.84051557389054	3.89898877150741	3.94329050848546	3.47472788247159
1	186771733	186771733	3.88744378744843	3.92957727861971	3.9225987726065	3.9041270431049	3.99843697779187	3.97385197992803	3.86528320846049	3.888193451618	3.83679052203058	3.9606134678835	3.95532737441575	3.98144790074943	3.94055817485145	4.07234755941282	3.95944988451913	3.95728479928527	3.89682731238731	3.8952070044254	3.91089824484093	3.96929635725342	3.8161011671175	3.94192410492979	3.96293205193089	3.9867136888753	3.98320347739296	3.94955865566793	3.9119827264118	3.94280909624453	3.98201871068247	3.86803272337874	3.88112935087606	3.90873018353722	3.93118044249799	3.91523797580094	3.96302942136474	3.86428098166246	3.84904356437248	3.85438317204033	3.92619935563337	3.88738500857788	3.88927163721074	3.89803387434009	3.91578078065726	3.84051557389054	3.89898877150741	3.94329050848546	3.47472788247159
1	187306354	187306354	3.88744378744843	3.92957727861971	3.9225987726065	3.9041270431049	3.99843697779187	3.97385197992803	3.86528320846049	3.888193451618	3.83679052203058	3.9606134678835	3.95532737441575	3.98144790074943	3.94055817485145	4.07234755941282	3.95944988451913	3.95728479928527	3.89682731238731	3.8952070044254	3.91089824484093	3.96929635725342	3.8161011671175	3.94192410492979	3.96293205193089	3.9867136888753	3.98320347739296	3.94955865566793	3.9119827264118	3.94280909624453	3.98201871068247	3.86803272337874	3.88112935087606	3.90873018353722	3.93118044249799	3.91523797580094	3.96302942136474	3.86428098166246	3.84904356437248	3.85438317204033	3.92619935563337	3.88738500857788	3.88927163721074	3.89803387434009	3.91578078065726	3.84051557389054	3.89898877150741	3.94329050848546	3.47472788247159
1	187863851	187863851	3.88744378744843	3.92957727861971	3.9225987726065	3.9041270431049	3.99843697779187	3.97385197992803	3.86528320846049	3.888193451618	3.83679052203058	3.9606134678835	3.95532737441575	3.98144790074943	3.94055817485145	4.07234755941282	3.95944988451913	3.95728479928527	3.89682731238731	3.8952070044254	3.91089824484093	3.96929635725342	3.8161011671175	3.94192410492979	3.96293205193089	3.9867136888753	3.98320347739296	3.94955865566793	3.9119827264118	3.94280909624453	3.98201871068247	3.86803272337874	3.88112935087606	3.90873018353722	3.93118044249799	3.91523797580094	3.96302942136474	3.86428098166246	3.84904356437248	3.85438317204033	3.92619935563337	3.88738500857788	3.88927163721074	3.89803387434009	3.91578078065726	3.84051557389054	3.89898877150741	3.94329050848546	3.47472788247159
1	188388592	188388592	3.88744378744843	3.92957727861971	3.9225987726065	3.9041270431049	3.99843697779187	3.97385197992803	3.86528320846049	3.888193451618	3.83679052203058	3.9606134678835	3.95532737441575	3.98144790074943	3.94055817485145	4.07234755941282	3.95944988451913	3.95728479928527	3.89682731238731	3.8952070044254	3.91089824484093	3.96929635725342	3.8161011671175	3.94192410492979	3.96293205193089	3.9867136888753	3.98320347739296	3.94955865566793	3.9119827264118	3.94280909624453	3.98201871068247	3.86803272337874	3.88112935087606	3.90873018353722	3.93118044249799	3.91523797580094	3.96302942136474	3.86428098166246	3.84904356437248	3.85438317204033	3.92619935563337	3.88738500857788	3.88927163721074	3.89803387434009	3.91578078065726	3.84051557389054	3.89898877150741	3.94329050848546	3.47472788247159
1	188924834	188924834	3.88744378744843	3.92957727861971	3.9225987726065	3.9041270431049	3.99843697779187	3.97385197992803	3.86528320846049	3.888193451618	3.83679052203058	3.9606134678835	3.95532737441575	3.98144790074943	3.94055817485145	4.07234755941282	3.95944988451913	3.95728479928527	3.89682731238731	3.8952070044254	3.91089824484093	3.96929635725342	3.8161011671175	3.94192410492979	3.96293205193089	3.9867136888753	3.98320347739296	3.94955865566793	3.9119827264118	3.94280909624453	3.98201871068247	3.86803272337874	3.88112935087606	3.90873018353722	3.93118044249799	3.91523797580094	3.96302942136474	3.86428098166246	3.84904356437248	3.85438317204033	3.92619935563337	3.88738500857788	3.88927163721074	3.89803387434009	3.91578078065726	3.84051557389054	3.89898877150741	3.94329050848546	3.47472788247159
1	189477775	189477775	3.88744378744843	3.92957727861971	3.9225987726065	3.9041270431049	3.99843697779187	3.97385197992803	3.86528320846049	3.888193451618	3.83679052203058	3.9606134678835	3.95532737441575	3.98144790074943	3.94055817485145	4.07234755941282	3.95944988451913	3.95728479928527	3.89682731238731	3.8952070044254	3.91089824484093	3.96929635725342	3.8161011671175	3.94192410492979	3.96293205193089	3.9867136888753	3.98320347739296	3.94955865566793	3.9119827264118	3.94280909624453	3.98201871068247	3.86803272337874	3.88112935087606	3.90873018353722	3.93118044249799	3.91523797580094	3.96302942136474	3.86428098166246	3.84904356437248	3.85438317204033	3.92619935563337	3.88738500857788	3.88927163721074	3.89803387434009	3.91578078065726	3.84051557389054	3.89898877150741	3.94329050848546	3.47472788247159
1	190007577	190007577	3.88744378744843	3.92957727861971	3.9225987726065	3.9041270431049	3.99843697779187	3.97385197992803	3.86528320846049	3.888193451618	3.83679052203058	3.9606134678835	3.95532737441575	3.98144790074943	3.94055817485145	4.07234755941282	3.95944988451913	3.95728479928527	3.89682731238731	3.8952070044254	3.91089824484093	3.96929635725342	3.8161011671175	3.94192410492979	3.96293205193089	3.9867136888753	3.98320347739296	3.94955865566793	3.9119827264118	3.94280909624453	3.98201871068247	3.86803272337874	3.88112935087606	3.90873018353722	3.93118044249799	3.91523797580094	3.96302942136474	3.86428098166246	3.84904356437248	3.85438317204033	3.92619935563337	3.88738500857788	3.88927163721074	3.89803387434009	3.91578078065726	3.84051557389054	3.89898877150741	3.94329050848546	3.47472788247159
1	190526136	190526136	3.88744378744843	3.92957727861971	3.9225987726065	3.9041270431049	3.99843697779187	3.97385197992803	3.86528320846049	3.888193451618	3.83679052203058	3.9606134678835	3.95532737441575	3.98144790074943	3.94055817485145	4.07234755941282	3.95944988451913	3.95728479928527	3.89682731238731	3.8952070044254	3.91089824484093	3.96929635725342	3.8161011671175	3.94192410492979	3.96293205193089	3.9867136888753	3.98320347739296	3.94955865566793	3.9119827264118	3.94280909624453	3.98201871068247	3.86803272337874	3.88112935087606	3.90873018353722	3.93118044249799	3.91523797580094	3.96302942136474	3.86428098166246	3.84904356437248	3.85438317204033	3.92619935563337	3.88738500857788	3.88927163721074	3.89803387434009	3.91578078065726	3.84051557389054	3.89898877150741	3.94329050848546	3.47472788247159
1	191063465	191063465	3.88744378744843	3.92957727861971	3.9225987726065	3.9041270431049	3.99843697779187	3.97385197992803	3.86528320846049	3.888193451618	3.83679052203058	3.9606134678835	3.95532737441575	3.98144790074943	3.94055817485145	4.07234755941282	3.95944988451913	3.95728479928527	3.89682731238731	3.8952070044254	3.91089824484093	3.96929635725342	3.8161011671175	3.94192410492979	3.96293205193089	3.9867136888753	3.98320347739296	3.94955865566793	3.9119827264118	3.94280909624453	3.98201871068247	3.86803272337874	3.88112935087606	3.90873018353722	3.93118044249799	3.91523797580094	3.96302942136474	3.86428098166246	3.84904356437248	3.85438317204033	3.92619935563337	3.88738500857788	3.88927163721074	3.89803387434009	3.91578078065726	3.84051557389054	3.89898877150741	3.94329050848546	3.47472788247159
1	191597069	191597069	3.88744378744843	3.92957727861971	3.9225987726065	3.9041270431049	3.99843697779187	3.97385197992803	3.86528320846049	3.888193451618	3.83679052203058	3.9606134678835	3.95532737441575	3.98144790074943	3.94055817485145	4.07234755941282	3.95944988451913	3.95728479928527	3.89682731238731	3.8952070044254	3.91089824484093	3.96929635725342	3.8161011671175	3.94192410492979	3.96293205193089	3.9867136888753	3.98320347739296	3.94955865566793	3.9119827264118	3.94280909624453	3.98201871068247	3.86803272337874	3.88112935087606	3.90873018353722	3.93118044249799	3.91523797580094	3.96302942136474	3.86428098166246	3.84904356437248	3.85438317204033	3.92619935563337	3.88738500857788	3.88927163721074	3.89803387434009	3.91578078065726	3.84051557389054	3.89898877150741	3.94329050848546	3.47472788247159
1	192126376	192126376	3.88744378744843	3.92957727861971	3.9225987726065	3.9041270431049	3.99843697779187	3.97385197992803	3.86528320846049	3.888193451618	3.83679052203058	3.9606134678835	3.95532737441575	3.98144790074943	3.94055817485145	4.07234755941282	3.95944988451913	3.95728479928527	3.89682731238731	3.8952070044254	3.91089824484093	3.96929635725342	3.8161011671175	3.94192410492979	3.96293205193089	3.9867136888753	3.98320347739296	3.94955865566793	3.9119827264118	3.94280909624453	3.98201871068247	3.86803272337874	3.88112935087606	3.90873018353722	3.93118044249799	3.91523797580094	3.96302942136474	3.86428098166246	3.84904356437248	3.85438317204033	3.92619935563337	3.88738500857788	3.88927163721074	3.89803387434009	3.91578078065726	3.84051557389054	3.89898877150741	3.94329050848546	3.47472788247159
1	192671400	192671400	3.88744378744843	3.92957727861971	3.9225987726065	3.9041270431049	3.99843697779187	3.97385197992803	3.86528320846049	3.888193451618	3.83679052203058	3.9606134678835	3.95532737441575	3.98144790074943	3.94055817485145	4.07234755941282	3.95944988451913	3.95728479928527	3.89682731238731	3.8952070044254	3.91089824484093	3.96929635725342	3.8161011671175	3.94192410492979	3.96293205193089	3.9867136888753	3.98320347739296	3.94955865566793	3.9119827264118	3.94280909624453	3.98201871068247	3.86803272337874	3.88112935087606	3.90873018353722	3.93118044249799	3.91523797580094	3.96302942136474	3.86428098166246	3.84904356437248	3.85438317204033	3.92619935563337	3.88738500857788	3.88927163721074	3.89803387434009	3.91578078065726	3.39591417948652	3.89898877150741	3.94329050848546	3.47472788247159
1	193209686	193209686	3.88744378744843	3.92957727861971	3.9225987726065	3.9041270431049	3.99843697779187	3.97385197992803	3.86528320846049	3.888193451618	3.83679052203058	3.9606134678835	3.95532737441575	3.98144790074943	3.94055817485145	4.07234755941282	3.95944988451913	3.95728479928527	3.89682731238731	3.8952070044254	3.91089824484093	3.96929635725342	3.8161011671175	3.94192410492979	3.96293205193089	3.9867136888753	3.98320347739296	3.94955865566793	3.9119827264118	3.94280909624453	3.98201871068247	3.86803272337874	3.88112935087606	3.90873018353722	3.93118044249799	3.91523797580094	3.96302942136474	3.86428098166246	3.84904356437248	3.85438317204033	3.92619935563337	3.88738500857788	3.88927163721074	3.89803387434009	3.91578078065726	3.39591417948652	3.89898877150741	3.94329050848546	3.47472788247159
1	193749109	193749109	3.88744378744843	3.92957727861971	3.9225987726065	3.9041270431049	3.99843697779187	3.97385197992803	3.86528320846049	3.888193451618	3.83679052203058	3.9606134678835	3.95532737441575	3.98144790074943	3.94055817485145	4.07234755941282	3.95944988451913	3.95728479928527	3.89682731238731	3.8952070044254	3.91089824484093	3.96929635725342	3.8161011671175	3.94192410492979	3.96293205193089	3.9867136888753	3.98320347739296	3.94955865566793	3.9119827264118	3.94280909624453	3.98201871068247	3.86803272337874	3.88112935087606	3.90873018353722	3.93118044249799	3.91523797580094	3.96302942136474	3.86428098166246	3.84904356437248	3.85438317204033	3.92619935563337	3.88738500857788	3.88927163721074	3.89803387434009	3.91578078065726	3.39591417948652	3.89898877150741	3.94329050848546	3.47472788247159
1	194295488	194295488	3.88744378744843	3.92957727861971	3.9225987726065	3.9041270431049	3.99843697779187	3.97385197992803	3.86528320846049	3.888193451618	3.83679052203058	3.9606134678835	3.95532737441575	3.98144790074943	3.94055817485145	4.07234755941282	3.95944988451913	3.95728479928527	3.89682731238731	3.8952070044254	3.91089824484093	3.96929635725342	3.8161011671175	3.94192410492979	3.96293205193089	3.9867136888753	3.98320347739296	3.94955865566793	3.9119827264118	3.94280909624453	3.98201871068247	3.86803272337874	3.88112935087606	3.90873018353722	3.93118044249799	3.91523797580094	3.96302942136474	3.86428098166246	3.84904356437248	3.85438317204033	3.92619935563337	3.88738500857788	3.88927163721074	3.89803387434009	3.91578078065726	3.39591417948652	2.77945109923694	3.94329050848546	3.47472788247159
1	194831608	194831608	3.88744378744843	3.92957727861971	3.9225987726065	3.9041270431049	3.99843697779187	3.97385197992803	3.86528320846049	3.888193451618	3.83679052203058	3.9606134678835	3.95532737441575	3.98144790074943	3.94055817485145	4.07234755941282	3.95944988451913	3.95728479928527	3.89682731238731	3.8952070044254	3.91089824484093	3.96929635725342	3.8161011671175	3.94192410492979	3.96293205193089	3.9867136888753	3.98320347739296	3.94955865566793	3.9119827264118	3.94280909624453	3.98201871068247	3.86803272337874	3.88112935087606	3.90873018353722	3.93118044249799	3.91523797580094	3.96302942136474	3.86428098166246	3.84904356437248	3.85438317204033	3.92619935563337	3.88738500857788	3.88927163721074	3.89803387434009	3.91578078065726	3.39591417948652	2.77945109923694	3.94329050848546	3.47472788247159
1	195363758	195363758	3.88744378744843	3.92957727861971	3.9225987726065	3.9041270431049	3.99843697779187	3.97385197992803	3.86528320846049	3.888193451618	3.83679052203058	3.9606134678835	3.95532737441575	3.98144790074943	3.94055817485145	4.07234755941282	3.95944988451913	3.95728479928527	3.89682731238731	3.8952070044254	3.91089824484093	3.96929635725342	3.8161011671175	3.94192410492979	3.96293205193089	3.9867136888753	3.98320347739296	3.94955865566793	3.9119827264118	3.94280909624453	3.98201871068247	3.86803272337874	3.88112935087606	3.90873018353722	3.93118044249799	3.91523797580094	3.96302942136474	3.86428098166246	3.84904356437248	3.85438317204033	3.92619935563337	3.88738500857788	3.88927163721074	3.89803387434009	3.91578078065726	3.39591417948652	2.77945109923694	3.94329050848546	3.47472788247159
1	195901143	195901143	3.88744378744843	3.92957727861971	3.9225987726065	3.9041270431049	3.99843697779187	3.97385197992803	3.86528320846049	3.888193451618	3.83679052203058	3.9606134678835	3.95532737441575	3.98144790074943	3.94055817485145	4.07234755941282	3.95944988451913	3.95728479928527	3.89682731238731	3.8952070044254	3.91089824484093	3.96929635725342	3.8161011671175	3.94192410492979	3.96293205193089	3.9867136888753	3.98320347739296	3.94955865566793	3.9119827264118	3.94280909624453	3.98201871068247	3.86803272337874	3.88112935087606	3.90873018353722	3.93118044249799	3.91523797580094	3.96302942136474	3.86428098166246	3.84904356437248	3.85438317204033	3.92619935563337	3.88738500857788	3.88927163721074	3.89803387434009	3.91578078065726	3.39591417948652	2.77945109923694	3.94329050848546	3.47472788247159
1	196436068	196436068	3.88744378744843	3.92957727861971	3.9225987726065	3.9041270431049	3.99843697779187	3.97385197992803	3.86528320846049	3.888193451618	3.83679052203058	3.9606134678835	3.95532737441575	3.98144790074943	3.94055817485145	4.07234755941282	3.95944988451913	3.95728479928527	3.89682731238731	3.8952070044254	3.91089824484093	3.96929635725342	3.8161011671175	3.94192410492979	3.96293205193089	3.9867136888753	3.98320347739296	3.94955865566793	3.9119827264118	3.94280909624453	3.98201871068247	3.86803272337874	3.88112935087606	3.90873018353722	3.93118044249799	3.91523797580094	3.96302942136474	3.86428098166246	3.84904356437248	3.85438317204033	3.92619935563337	3.88738500857788	3.88927163721074	3.89803387434009	3.91578078065726	3.39591417948652	2.77945109923694	3.94329050848546	3.47472788247159
1	197059186	197059186	3.88744378744843	3.92957727861971	3.9225987726065	3.9041270431049	3.99843697779187	3.97385197992803	3.86528320846049	3.888193451618	3.83679052203058	3.9606134678835	3.95532737441575	3.98144790074943	3.94055817485145	4.07234755941282	3.95944988451913	3.95728479928527	3.89682731238731	3.8952070044254	3.91089824484093	3.96929635725342	3.8161011671175	3.94192410492979	3.96293205193089	3.9867136888753	3.98320347739296	3.94955865566793	3.9119827264118	3.94280909624453	3.98201871068247	3.86803272337874	3.88112935087606	3.90873018353722	3.93118044249799	3.91523797580094	3.96302942136474	3.86428098166246	3.84904356437248	3.85438317204033	3.92619935563337	3.88738500857788	3.88927163721074	3.89803387434009	3.91578078065726	3.39591417948652	2.77945109923694	3.94329050848546	3.47472788247159
1	197589627	197589627	3.88744378744843	3.92957727861971	3.9225987726065	3.9041270431049	3.99843697779187	3.97385197992803	3.86528320846049	3.888193451618	3.83679052203058	3.9606134678835	3.95532737441575	3.98144790074943	3.94055817485145	4.07234755941282	3.95944988451913	3.95728479928527	3.89682731238731	3.8952070044254	3.91089824484093	3.96929635725342	3.8161011671175	3.94192410492979	3.96293205193089	3.9867136888753	3.98320347739296	3.94955865566793	3.9119827264118	3.94280909624453	3.98201871068247	3.86803272337874	3.88112935087606	3.90873018353722	3.93118044249799	3.91523797580094	3.96302942136474	3.86428098166246	3.84904356437248	3.85438317204033	3.92619935563337	3.88738500857788	3.88927163721074	3.89803387434009	3.91578078065726	3.39591417948652	2.77945109923694	3.94329050848546	3.47472788247159
1	198141751	198141751	3.88744378744843	3.92957727861971	3.9225987726065	3.9041270431049	3.99843697779187	3.97385197992803	3.86528320846049	3.888193451618	3.83679052203058	3.9606134678835	3.95532737441575	3.98144790074943	3.94055817485145	4.07234755941282	3.95944988451913	3.95728479928527	3.89682731238731	3.8952070044254	3.91089824484093	3.96929635725342	3.8161011671175	3.94192410492979	3.96293205193089	3.9867136888753	3.98320347739296	3.94955865566793	3.9119827264118	3.94280909624453	3.98201871068247	3.86803272337874	3.88112935087606	3.90873018353722	3.93118044249799	3.91523797580094	3.96302942136474	3.86428098166246	3.84904356437248	3.85438317204033	3.92619935563337	3.88738500857788	3.88927163721074	3.89803387434009	3.91578078065726	3.39591417948652	3.8895577665668	3.94329050848546	3.47472788247159
1	198670535	198670535	3.88744378744843	3.92957727861971	3.9225987726065	3.9041270431049	3.99843697779187	3.97385197992803	3.86528320846049	3.888193451618	3.83679052203058	3.9606134678835	3.95532737441575	3.98144790074943	3.94055817485145	4.07234755941282	3.95944988451913	3.95728479928527	3.89682731238731	3.8952070044254	3.91089824484093	3.96929635725342	3.8161011671175	3.94192410492979	3.96293205193089	3.9867136888753	3.98320347739296	3.94955865566793	3.9119827264118	3.94280909624453	3.98201871068247	3.86803272337874	3.88112935087606	3.90873018353722	3.93118044249799	3.91523797580094	3.96302942136474	3.86428098166246	3.84904356437248	3.85438317204033	3.92619935563337	3.88738500857788	3.88927163721074	3.89803387434009	3.91578078065726	3.39591417948652	3.8895577665668	3.94329050848546	3.47472788247159
1	199194224	199194224	3.88744378744843	3.92957727861971	3.9225987726065	3.9041270431049	3.99843697779187	3.97385197992803	3.86528320846049	3.888193451618	3.83679052203058	3.9606134678835	3.95532737441575	3.98144790074943	3.94055817485145	4.07234755941282	3.95944988451913	3.95728479928527	3.89682731238731	3.8952070044254	3.91089824484093	3.96929635725342	3.8161011671175	3.94192410492979	3.96293205193089	3.9867136888753	3.98320347739296	3.94955865566793	3.9119827264118	3.94280909624453	3.98201871068247	3.86803272337874	3.88112935087606	3.90873018353722	3.93118044249799	3.91523797580094	3.96302942136474	3.86428098166246	3.84904356437248	3.85438317204033	3.92619935563337	3.88738500857788	3.88927163721074	3.89803387434009	3.91578078065726	3.39591417948652	3.8895577665668	3.94329050848546	3.47472788247159
1	199737268	199737268	3.88744378744843	3.92957727861971	3.9225987726065	3.9041270431049	3.99843697779187	3.97385197992803	3.86528320846049	3.888193451618	3.83679052203058	3.9606134678835	3.95532737441575	3.98144790074943	3.94055817485145	4.07234755941282	3.95944988451913	3.95728479928527	3.89682731238731	3.8952070044254	3.91089824484093	3.96929635725342	3.8161011671175	3.94192410492979	3.96293205193089	3.9867136888753	3.98320347739296	3.94955865566793	3.9119827264118	3.94280909624453	3.98201871068247	3.86803272337874	3.88112935087606	3.90873018353722	3.93118044249799	3.91523797580094	3.96302942136474	3.86428098166246	3.84904356437248	3.85438317204033	3.92619935563337	3.88738500857788	3.88927163721074	3.89803387434009	3.91578078065726	3.39591417948652	3.8895577665668	3.94329050848546	3.47472788247159
1	200303053	200303053	3.88744378744843	3.92957727861971	3.9225987726065	3.9041270431049	3.99843697779187	3.97385197992803	3.86528320846049	3.888193451618	3.83679052203058	3.9606134678835	3.95532737441575	3.98144790074943	3.94055817485145	4.07234755941282	3.95944988451913	3.95728479928527	3.89682731238731	3.8952070044254	3.91089824484093	3.96929635725342	3.8161011671175	3.94192410492979	3.96293205193089	3.9867136888753	3.98320347739296	3.94955865566793	3.9119827264118	3.94280909624453	3.98201871068247	3.86803272337874	3.88112935087606	3.90873018353722	3.93118044249799	3.91523797580094	3.96302942136474	3.86428098166246	3.84904356437248	3.85438317204033	3.92619935563337	3.88738500857788	3.88927163721074	3.89803387434009	3.91578078065726	3.39591417948652	3.8895577665668	3.94329050848546	3.47472788247159
1	200867375	200867375	3.88744378744843	3.92957727861971	3.9225987726065	3.9041270431049	3.99843697779187	3.97385197992803	3.86528320846049	3.888193451618	3.83679052203058	3.9606134678835	3.95532737441575	3.98144790074943	3.94055817485145	4.07234755941282	3.95944988451913	3.95728479928527	3.89682731238731	3.8952070044254	3.91089824484093	3.96929635725342	3.8161011671175	3.94192410492979	3.96293205193089	3.9867136888753	3.98320347739296	3.94955865566793	3.9119827264118	3.94280909624453	3.98201871068247	3.86803272337874	3.88112935087606	3.90873018353722	3.93118044249799	3.91523797580094	3.96302942136474	3.86428098166246	3.84904356437248	3.85438317204033	3.92619935563337	3.88738500857788	3.88927163721074	3.89803387434009	3.91578078065726	3.39591417948652	3.8895577665668	3.94329050848546	3.47472788247159
1	201400507	201400507	3.88744378744843	3.92957727861971	3.9225987726065	3.9041270431049	3.99843697779187	3.97385197992803	3.86528320846049	3.888193451618	3.83679052203058	3.9606134678835	3.95532737441575	3.98144790074943	3.94055817485145	4.07234755941282	3.95944988451913	3.95728479928527	3.89682731238731	3.8952070044254	3.91089824484093	3.96929635725342	3.8161011671175	3.94192410492979	3.96293205193089	3.9867136888753	3.98320347739296	3.94955865566793	3.9119827264118	3.94280909624453	3.98201871068247	3.86803272337874	3.88112935087606	3.90873018353722	3.93118044249799	3.91523797580094	3.96302942136474	3.86428098166246	3.84904356437248	3.85438317204033	3.92619935563337	3.88738500857788	3.88927163721074	3.89803387434009	3.91578078065726	3.39591417948652	3.8895577665668	3.94329050848546	3.90575106157812
1	201949533	201949533	3.88744378744843	3.92957727861971	3.9225987726065	3.9041270431049	3.99843697779187	3.97385197992803	3.86528320846049	3.888193451618	3.83679052203058	3.9606134678835	3.95532737441575	3.98144790074943	3.94055817485145	4.07234755941282	3.95944988451913	3.95728479928527	3.89682731238731	3.8952070044254	3.91089824484093	3.96929635725342	3.8161011671175	3.94192410492979	3.96293205193089	3.9867136888753	3.98320347739296	3.94955865566793	3.9119827264118	3.94280909624453	3.98201871068247	3.86803272337874	3.88112935087606	3.90873018353722	3.93118044249799	3.91523797580094	3.96302942136474	3.86428098166246	3.84904356437248	3.85438317204033	3.92619935563337	3.88738500857788	3.88927163721074	3.89803387434009	3.91578078065726	3.39591417948652	3.8895577665668	3.94329050848546	3.90575106157812
1	202584523	202584523	3.88744378744843	3.92957727861971	3.9225987726065	3.9041270431049	3.99843697779187	3.97385197992803	3.86528320846049	3.888193451618	3.83679052203058	3.9606134678835	3.95532737441575	3.98144790074943	3.94055817485145	4.07234755941282	3.95944988451913	3.95728479928527	3.89682731238731	3.8952070044254	3.91089824484093	3.96929635725342	3.8161011671175	3.94192410492979	3.96293205193089	3.9867136888753	3.98320347739296	3.94955865566793	3.9119827264118	3.94280909624453	3.98201871068247	3.86803272337874	3.88112935087606	3.90873018353722	3.93118044249799	3.91523797580094	3.96302942136474	3.86428098166246	3.84904356437248	3.85438317204033	3.92619935563337	3.88738500857788	3.88927163721074	3.89803387434009	3.91578078065726	3.89169864805889	3.8895577665668	3.94329050848546	3.90575106157812
1	203140598	203140598	3.88744378744843	3.92957727861971	3.9225987726065	3.9041270431049	3.99843697779187	3.97385197992803	3.86528320846049	3.888193451618	3.83679052203058	3.9606134678835	3.95532737441575	3.98144790074943	3.94055817485145	4.07234755941282	3.95944988451913	3.95728479928527	3.89682731238731	3.8952070044254	3.91089824484093	3.96929635725342	3.8161011671175	3.94192410492979	3.96293205193089	3.9867136888753	3.98320347739296	3.94955865566793	3.9119827264118	3.94280909624453	3.98201871068247	3.86803272337874	3.88112935087606	3.90873018353722	3.93118044249799	3.91523797580094	3.96302942136474	3.86428098166246	3.84904356437248	3.85438317204033	3.92619935563337	3.88738500857788	3.88927163721074	3.89803387434009	3.91578078065726	3.89169864805889	3.8895577665668	3.94329050848546	3.90575106157812
1	203696988	203696988	3.88744378744843	3.92957727861971	3.9225987726065	3.9041270431049	3.99843697779187	3.97385197992803	3.86528320846049	3.888193451618	3.83679052203058	3.9606134678835	3.95532737441575	3.98144790074943	3.94055817485145	4.07234755941282	3.95944988451913	3.95728479928527	3.89682731238731	3.8952070044254	3.91089824484093	3.96929635725342	3.8161011671175	3.94192410492979	3.96293205193089	3.9867136888753	3.98320347739296	3.94955865566793	3.9119827264118	3.94280909624453	3.98201871068247	3.86803272337874	3.88112935087606	3.90873018353722	3.93118044249799	3.91523797580094	3.96302942136474	3.86428098166246	3.84904356437248	3.85438317204033	3.92619935563337	3.88738500857788	3.88927163721074	3.89803387434009	3.91578078065726	3.89169864805889	3.8895577665668	3.94329050848546	3.90575106157812
1	204271279	204271279	3.88744378744843	3.92957727861971	3.9225987726065	3.9041270431049	3.99843697779187	3.97385197992803	3.86528320846049	3.888193451618	3.83679052203058	3.9606134678835	3.95532737441575	3.98144790074943	3.94055817485145	4.07234755941282	3.95944988451913	3.95728479928527	3.89682731238731	3.8952070044254	3.91089824484093	3.96929635725342	3.8161011671175	3.94192410492979	3.96293205193089	3.9867136888753	3.98320347739296	3.94955865566793	3.9119827264118	3.94280909624453	3.98201871068247	3.86803272337874	3.88112935087606	3.90873018353722	3.93118044249799	3.91523797580094	3.96302942136474	3.86428098166246	3.84904356437248	3.85438317204033	3.92619935563337	3.88738500857788	3.88927163721074	3.89803387434009	3.91578078065726	3.89169864805889	3.8895577665668	3.94329050848546	3.90575106157812
1	204806017	204806017	3.88744378744843	3.92957727861971	3.9225987726065	3.9041270431049	3.99843697779187	3.97385197992803	3.86528320846049	3.888193451618	3.83679052203058	3.9606134678835	3.95532737441575	3.98144790074943	3.94055817485145	4.07234755941282	3.95944988451913	3.95728479928527	3.89682731238731	3.8952070044254	3.91089824484093	3.96929635725342	3.8161011671175	3.94192410492979	3.96293205193089	3.9867136888753	3.98320347739296	3.94955865566793	3.9119827264118	3.94280909624453	3.98201871068247	3.86803272337874	3.88112935087606	3.90873018353722	3.93118044249799	3.91523797580094	3.96302942136474	3.86428098166246	3.84904356437248	3.85438317204033	3.92619935563337	3.88738500857788	3.88927163721074	3.89803387434009	3.91578078065726	3.89169864805889	3.8895577665668	3.94329050848546	3.90575106157812
1	205348127	205348127	3.88744378744843	3.92957727861971	3.9225987726065	3.9041270431049	3.99843697779187	3.97385197992803	3.86528320846049	3.888193451618	3.83679052203058	3.9606134678835	3.95532737441575	3.98144790074943	3.94055817485145	4.07234755941282	3.95944988451913	3.95728479928527	3.89682731238731	3.8952070044254	3.91089824484093	3.96929635725342	3.8161011671175	3.94192410492979	3.96293205193089	3.9867136888753	3.98320347739296	3.94955865566793	3.9119827264118	3.94280909624453	3.98201871068247	3.86803272337874	3.88112935087606	3.90873018353722	3.93118044249799	3.91523797580094	3.96302942136474	3.86428098166246	3.84904356437248	3.85438317204033	3.92619935563337	3.88738500857788	3.88927163721074	3.89803387434009	3.91578078065726	3.89169864805889	3.8895577665668	3.94329050848546	3.90575106157812
1	205915792	205915792	3.88744378744843	3.92957727861971	3.9225987726065	3.9041270431049	3.99843697779187	3.97385197992803	3.86528320846049	3.888193451618	3.83679052203058	3.9606134678835	3.95532737441575	3.98144790074943	3.94055817485145	4.07234755941282	3.95944988451913	3.95728479928527	3.89682731238731	3.8952070044254	3.91089824484093	3.96929635725342	3.8161011671175	3.94192410492979	3.96293205193089	3.9867136888753	3.98320347739296	3.94955865566793	3.9119827264118	3.94280909624453	3.98201871068247	3.86803272337874	3.88112935087606	3.90873018353722	3.93118044249799	3.91523797580094	3.96302942136474	3.86428098166246	3.84904356437248	3.85438317204033	3.92619935563337	3.88738500857788	3.88927163721074	3.89803387434009	3.91578078065726	3.89169864805889	3.8895577665668	3.94329050848546	3.90575106157812
1	206941459	206941459	3.88744378744843	3.92957727861971	3.9225987726065	3.9041270431049	3.99843697779187	3.97385197992803	3.86528320846049	3.888193451618	3.83679052203058	3.9606134678835	3.95532737441575	3.98144790074943	3.94055817485145	4.07234755941282	3.95944988451913	3.95728479928527	3.89682731238731	3.8952070044254	3.91089824484093	3.96929635725342	3.8161011671175	3.94192410492979	3.96293205193089	3.9867136888753	3.98320347739296	3.94955865566793	3.9119827264118	3.94280909624453	3.98201871068247	3.86803272337874	3.88112935087606	3.90873018353722	3.93118044249799	3.91523797580094	3.96302942136474	3.86428098166246	3.84904356437248	3.85438317204033	3.92619935563337	3.88738500857788	3.88927163721074	3.89803387434009	3.91578078065726	3.89169864805889	3.8895577665668	3.94329050848546	3.90575106157812
1	207480087	207480087	3.88744378744843	3.92957727861971	3.9225987726065	3.9041270431049	3.99843697779187	3.97385197992803	3.86528320846049	3.888193451618	3.83679052203058	3.9606134678835	3.95532737441575	3.98144790074943	3.94055817485145	4.07234755941282	3.95944988451913	3.95728479928527	3.89682731238731	3.8952070044254	3.91089824484093	3.96929635725342	3.8161011671175	3.94192410492979	3.96293205193089	3.9867136888753	3.98320347739296	3.94955865566793	3.9119827264118	3.94280909624453	3.98201871068247	3.86803272337874	3.88112935087606	3.90873018353722	3.93118044249799	3.91523797580094	3.96302942136474	3.86428098166246	3.84904356437248	3.85438317204033	3.92619935563337	3.88738500857788	3.88927163721074	3.89803387434009	3.91578078065726	3.89169864805889	3.8895577665668	3.94329050848546	3.90575106157812
1	208090090	208090090	3.88744378744843	3.92957727861971	3.9225987726065	3.9041270431049	3.99843697779187	3.97385197992803	3.86528320846049	3.888193451618	3.83679052203058	3.9606134678835	3.95532737441575	3.98144790074943	3.94055817485145	4.07234755941282	3.95944988451913	3.95728479928527	3.89682731238731	3.8952070044254	3.91089824484093	3.96929635725342	3.8161011671175	3.94192410492979	3.96293205193089	3.9867136888753	3.98320347739296	3.94955865566793	3.9119827264118	3.94280909624453	3.98201871068247	3.86803272337874	3.88112935087606	3.90873018353722	3.93118044249799	3.91523797580094	3.96302942136474	3.86428098166246	3.84904356437248	3.85438317204033	3.92619935563337	3.88738500857788	3.88927163721074	3.89803387434009	3.91578078065726	3.89169864805889	3.8895577665668	3.94329050848546	3.90575106157812
1	208603812	208603812	3.88744378744843	3.92957727861971	3.9225987726065	3.9041270431049	3.99843697779187	3.97385197992803	3.86528320846049	3.888193451618	3.83679052203058	3.9606134678835	3.95532737441575	3.98144790074943	3.94055817485145	4.07234755941282	3.95944988451913	3.95728479928527	3.89682731238731	3.8952070044254	3.91089824484093	3.96929635725342	3.8161011671175	3.94192410492979	3.96293205193089	3.9867136888753	3.98320347739296	3.94955865566793	3.9119827264118	3.94280909624453	3.98201871068247	3.86803272337874	3.88112935087606	3.90873018353722	3.93118044249799	3.91523797580094	3.96302942136474	3.86428098166246	3.84904356437248	3.85438317204033	3.92619935563337	3.88738500857788	3.88927163721074	3.89803387434009	3.91578078065726	3.89169864805889	3.8895577665668	3.94329050848546	3.90575106157812
1	209136854	209136854	3.88744378744843	3.92957727861971	3.9225987726065	3.9041270431049	3.99843697779187	3.97385197992803	3.86528320846049	3.888193451618	3.83679052203058	3.9606134678835	3.95532737441575	3.98144790074943	3.94055817485145	4.07234755941282	3.95944988451913	3.95728479928527	3.89682731238731	3.8952070044254	3.91089824484093	3.96929635725342	3.8161011671175	3.94192410492979	3.96293205193089	3.9867136888753	3.98320347739296	3.94955865566793	3.9119827264118	3.94280909624453	3.98201871068247	3.86803272337874	3.88112935087606	3.90873018353722	3.93118044249799	3.91523797580094	3.96302942136474	3.86428098166246	3.84904356437248	3.85438317204033	3.92619935563337	3.88738500857788	3.88927163721074	3.89803387434009	3.91578078065726	3.89169864805889	3.8895577665668	3.94329050848546	3.90575106157812
1	209675409	209675409	3.88744378744843	3.92957727861971	3.9225987726065	3.9041270431049	3.99843697779187	3.97385197992803	3.86528320846049	3.888193451618	3.83679052203058	3.9606134678835	3.95532737441575	3.98144790074943	3.94055817485145	4.07234755941282	3.95944988451913	3.95728479928527	3.89682731238731	3.8952070044254	3.91089824484093	3.96929635725342	3.8161011671175	3.94192410492979	3.96293205193089	3.9867136888753	3.98320347739296	3.94955865566793	3.9119827264118	3.94280909624453	3.98201871068247	3.86803272337874	3.88112935087606	3.90873018353722	3.93118044249799	3.91523797580094	3.96302942136474	3.86428098166246	3.84904356437248	3.85438317204033	3.92619935563337	3.88738500857788	3.88927163721074	3.89803387434009	3.91578078065726	3.89169864805889	3.8895577665668	3.94329050848546	3.90575106157812
1	210209516	210209516	3.88744378744843	3.92957727861971	3.9225987726065	3.9041270431049	3.99843697779187	3.97385197992803	3.86528320846049	3.888193451618	3.83679052203058	3.9606134678835	3.95532737441575	3.98144790074943	3.94055817485145	4.07234755941282	3.95944988451913	3.95728479928527	3.89682731238731	3.8952070044254	3.91089824484093	3.96929635725342	3.8161011671175	3.94192410492979	3.96293205193089	3.9867136888753	3.98320347739296	3.94955865566793	3.9119827264118	3.94280909624453	3.98201871068247	3.86803272337874	3.88112935087606	3.90873018353722	3.93118044249799	3.91523797580094	3.96302942136474	3.86428098166246	3.84904356437248	3.85438317204033	3.92619935563337	3.88738500857788	3.88927163721074	3.89803387434009	3.91578078065726	3.89169864805889	3.8895577665668	3.94329050848546	3.90575106157812
1	210753871	210753871	3.88744378744843	3.92957727861971	3.9225987726065	3.9041270431049	3.99843697779187	3.97385197992803	3.86528320846049	3.888193451618	3.83679052203058	3.9606134678835	3.95532737441575	3.98144790074943	3.94055817485145	4.07234755941282	3.95944988451913	3.95728479928527	3.89682731238731	3.8952070044254	3.91089824484093	3.96929635725342	3.8161011671175	3.94192410492979	3.96293205193089	3.9867136888753	3.98320347739296	3.94955865566793	3.9119827264118	3.94280909624453	3.98201871068247	3.86803272337874	3.88112935087606	3.90873018353722	3.93118044249799	3.91523797580094	3.96302942136474	3.86428098166246	3.84904356437248	3.85438317204033	3.92619935563337	3.88738500857788	3.88927163721074	3.89803387434009	3.91578078065726	3.89169864805889	3.8895577665668	3.94329050848546	3.90575106157812
1	211323557	211323557	3.88744378744843	3.92957727861971	3.9225987726065	3.9041270431049	3.99843697779187	3.97385197992803	3.86528320846049	3.888193451618	3.83679052203058	3.9606134678835	3.95532737441575	3.98144790074943	3.94055817485145	4.07234755941282	3.95944988451913	3.95728479928527	3.89682731238731	3.8952070044254	3.91089824484093	3.96929635725342	3.8161011671175	3.94192410492979	3.96293205193089	3.9867136888753	3.98320347739296	3.94955865566793	3.9119827264118	3.94280909624453	3.98201871068247	3.86803272337874	3.88112935087606	3.90873018353722	3.93118044249799	3.91523797580094	3.96302942136474	3.86428098166246	3.84904356437248	3.85438317204033	3.92619935563337	3.88738500857788	3.88927163721074	3.89803387434009	3.91578078065726	3.89169864805889	3.8895577665668	3.94329050848546	3.90575106157812
1	211903097	211903097	3.88744378744843	3.92957727861971	3.9225987726065	3.9041270431049	3.99843697779187	3.97385197992803	3.86528320846049	3.888193451618	3.83679052203058	3.9606134678835	3.95532737441575	3.98144790074943	3.94055817485145	4.07234755941282	3.95944988451913	3.95728479928527	3.89682731238731	3.8952070044254	3.91089824484093	3.96929635725342	3.8161011671175	3.94192410492979	3.96293205193089	3.9867136888753	3.98320347739296	3.94955865566793	3.9119827264118	3.94280909624453	3.98201871068247	3.86803272337874	3.88112935087606	3.90873018353722	3.93118044249799	3.91523797580094	3.96302942136474	3.86428098166246	3.84904356437248	3.85438317204033	3.92619935563337	3.88738500857788	3.88927163721074	3.89803387434009	3.91578078065726	3.89169864805889	3.8895577665668	3.94329050848546	3.90575106157812
1	212462719	212462719	3.88744378744843	3.92957727861971	3.9225987726065	3.9041270431049	3.99843697779187	3.97385197992803	3.86528320846049	3.888193451618	3.83679052203058	3.9606134678835	3.95532737441575	3.98144790074943	3.94055817485145	4.07234755941282	3.95944988451913	3.95728479928527	3.89682731238731	3.8952070044254	3.91089824484093	3.96929635725342	3.8161011671175	3.94192410492979	3.96293205193089	3.9867136888753	3.98320347739296	3.94955865566793	3.9119827264118	3.94280909624453	3.98201871068247	3.86803272337874	3.88112935087606	3.90873018353722	3.93118044249799	3.91523797580094	3.96302942136474	3.86428098166246	3.84904356437248	3.85438317204033	3.92619935563337	3.88738500857788	3.88927163721074	3.89803387434009	3.91578078065726	3.89169864805889	3.8895577665668	3.94329050848546	3.90575106157812
1	213030587	213030587	3.88744378744843	3.92957727861971	3.9225987726065	3.9041270431049	3.99843697779187	3.97385197992803	3.86528320846049	3.888193451618	3.83679052203058	3.9606134678835	3.95532737441575	3.98144790074943	3.94055817485145	4.07234755941282	3.95944988451913	3.95728479928527	3.89682731238731	3.8952070044254	3.91089824484093	3.96929635725342	3.8161011671175	3.94192410492979	3.96293205193089	3.9867136888753	3.98320347739296	3.94955865566793	3.9119827264118	3.94280909624453	3.98201871068247	3.86803272337874	3.88112935087606	3.90873018353722	3.93118044249799	3.91523797580094	3.96302942136474	3.86428098166246	3.84904356437248	3.85438317204033	3.92619935563337	3.88738500857788	3.88927163721074	3.89803387434009	3.91578078065726	3.89169864805889	3.8895577665668	3.94329050848546	3.90575106157812
1	213593663	213593663	3.88744378744843	3.92957727861971	3.9225987726065	3.9041270431049	3.99843697779187	3.97385197992803	3.86528320846049	3.888193451618	3.83679052203058	3.9606134678835	3.95532737441575	3.98144790074943	3.94055817485145	4.07234755941282	3.95944988451913	3.95728479928527	3.89682731238731	3.8952070044254	3.91089824484093	3.96929635725342	3.8161011671175	3.94192410492979	3.96293205193089	3.9867136888753	3.98320347739296	3.94955865566793	3.9119827264118	3.94280909624453	3.98201871068247	3.86803272337874	3.88112935087606	3.90873018353722	3.93118044249799	3.91523797580094	3.96302942136474	3.86428098166246	3.84904356437248	3.85438317204033	3.92619935563337	3.88738500857788	3.88927163721074	3.89803387434009	3.91578078065726	3.89169864805889	3.8895577665668	3.94329050848546	3.90575106157812
1	214127585	214127585	3.88744378744843	3.92957727861971	3.9225987726065	3.9041270431049	3.99843697779187	3.97385197992803	3.86528320846049	3.888193451618	3.83679052203058	3.9606134678835	3.95532737441575	3.98144790074943	3.94055817485145	4.07234755941282	3.95944988451913	3.95728479928527	3.89682731238731	3.8952070044254	3.91089824484093	3.96929635725342	3.8161011671175	3.94192410492979	3.96293205193089	3.9867136888753	3.98320347739296	3.94955865566793	3.9119827264118	3.94280909624453	3.98201871068247	3.86803272337874	3.88112935087606	3.90873018353722	3.93118044249799	3.91523797580094	3.96302942136474	3.86428098166246	3.84904356437248	3.85438317204033	3.92619935563337	3.88738500857788	3.88927163721074	3.89803387434009	3.91578078065726	3.89169864805889	3.8895577665668	3.94329050848546	3.90575106157812
1	214652073	214652073	3.88744378744843	3.92957727861971	3.9225987726065	3.9041270431049	3.99843697779187	3.97385197992803	3.86528320846049	3.888193451618	3.83679052203058	3.9606134678835	3.95532737441575	3.98144790074943	3.94055817485145	4.07234755941282	3.95944988451913	3.95728479928527	3.89682731238731	3.8952070044254	3.91089824484093	3.96929635725342	3.8161011671175	3.94192410492979	3.96293205193089	3.9867136888753	3.98320347739296	3.94955865566793	3.9119827264118	3.94280909624453	3.98201871068247	3.86803272337874	3.88112935087606	3.90873018353722	3.93118044249799	3.91523797580094	3.96302942136474	3.86428098166246	3.84904356437248	3.85438317204033	3.92619935563337	3.88738500857788	3.88927163721074	3.89803387434009	3.91578078065726	3.89169864805889	3.8895577665668	3.94329050848546	3.90575106157812
1	215199454	215199454	3.88744378744843	3.92957727861971	3.9225987726065	3.9041270431049	3.99843697779187	3.97385197992803	3.86528320846049	3.888193451618	3.83679052203058	3.9606134678835	3.95532737441575	3.98144790074943	3.94055817485145	4.07234755941282	3.95944988451913	3.95728479928527	3.89682731238731	3.8952070044254	3.91089824484093	3.96929635725342	3.8161011671175	3.94192410492979	3.96293205193089	3.9867136888753	3.98320347739296	3.94955865566793	3.9119827264118	3.94280909624453	3.98201871068247	3.86803272337874	3.88112935087606	3.90873018353722	3.93118044249799	3.91523797580094	3.96302942136474	3.86428098166246	3.84904356437248	3.85438317204033	3.92619935563337	3.88738500857788	3.88927163721074	3.89803387434009	3.91578078065726	3.89169864805889	3.8895577665668	3.94329050848546	3.90575106157812
1	215740043	215740043	3.88744378744843	3.92957727861971	3.9225987726065	3.9041270431049	3.99843697779187	3.97385197992803	3.86528320846049	3.888193451618	3.83679052203058	3.9606134678835	3.95532737441575	3.98144790074943	3.94055817485145	4.07234755941282	3.95944988451913	3.95728479928527	3.89682731238731	3.8952070044254	3.91089824484093	3.96929635725342	3.8161011671175	3.94192410492979	3.96293205193089	3.9867136888753	3.98320347739296	3.94955865566793	3.9119827264118	3.94280909624453	3.98201871068247	3.86803272337874	3.88112935087606	3.90873018353722	3.93118044249799	3.91523797580094	3.96302942136474	3.86428098166246	3.84904356437248	3.85438317204033	3.92619935563337	3.88738500857788	3.88927163721074	3.89803387434009	3.91578078065726	3.89169864805889	3.8895577665668	3.94329050848546	3.90575106157812
1	216273765	216273765	3.88744378744843	3.92957727861971	3.9225987726065	3.9041270431049	3.99843697779187	3.97385197992803	3.86528320846049	3.888193451618	3.83679052203058	3.9606134678835	3.95532737441575	3.98144790074943	3.94055817485145	4.07234755941282	3.95944988451913	3.95728479928527	3.89682731238731	3.8952070044254	3.91089824484093	3.96929635725342	3.8161011671175	3.94192410492979	3.96293205193089	3.9867136888753	3.98320347739296	3.94955865566793	3.9119827264118	3.94280909624453	3.98201871068247	3.86803272337874	3.88112935087606	3.90873018353722	3.93118044249799	3.91523797580094	3.96302942136474	3.86428098166246	3.84904356437248	3.85438317204033	3.92619935563337	3.88738500857788	3.88927163721074	3.89803387434009	3.91578078065726	3.89169864805889	3.8895577665668	3.94329050848546	3.90575106157812
1	216801060	216801060	3.88744378744843	3.92957727861971	3.9225987726065	3.9041270431049	3.99843697779187	3.97385197992803	3.86528320846049	3.888193451618	3.83679052203058	3.9606134678835	3.95532737441575	3.98144790074943	3.94055817485145	4.07234755941282	3.95944988451913	3.95728479928527	3.89682731238731	3.8952070044254	3.91089824484093	3.96929635725342	3.8161011671175	3.94192410492979	3.96293205193089	3.9867136888753	3.98320347739296	3.94955865566793	3.9119827264118	3.94280909624453	3.98201871068247	3.86803272337874	3.88112935087606	3.90873018353722	3.93118044249799	3.91523797580094	3.96302942136474	3.86428098166246	3.84904356437248	3.85438317204033	3.92619935563337	3.88738500857788	3.88927163721074	3.89803387434009	3.91578078065726	3.89169864805889	3.8895577665668	3.94329050848546	3.90575106157812
1	217315246	217315246	3.88744378744843	3.92957727861971	3.9225987726065	3.9041270431049	3.99843697779187	3.97385197992803	3.86528320846049	3.888193451618	3.83679052203058	3.9606134678835	3.95532737441575	3.98144790074943	3.94055817485145	4.07234755941282	3.95944988451913	3.95728479928527	3.89682731238731	3.8952070044254	3.91089824484093	3.96929635725342	3.8161011671175	3.94192410492979	3.96293205193089	3.9867136888753	3.98320347739296	3.94955865566793	3.9119827264118	3.94280909624453	3.98201871068247	3.86803272337874	3.88112935087606	3.90873018353722	3.93118044249799	3.91523797580094	3.96302942136474	3.86428098166246	3.84904356437248	3.85438317204033	3.92619935563337	3.88738500857788	3.88927163721074	3.89803387434009	3.91578078065726	3.89169864805889	3.8895577665668	3.94329050848546	3.90575106157812
1	217851577	217851577	3.88744378744843	3.92957727861971	3.9225987726065	3.9041270431049	3.99843697779187	3.97385197992803	3.86528320846049	3.888193451618	3.83679052203058	3.9606134678835	3.95532737441575	3.98144790074943	3.94055817485145	4.07234755941282	3.95944988451913	3.95728479928527	3.89682731238731	3.8952070044254	3.91089824484093	3.96929635725342	3.8161011671175	3.94192410492979	3.96293205193089	3.9867136888753	3.98320347739296	3.94955865566793	3.9119827264118	3.94280909624453	3.98201871068247	3.86803272337874	3.88112935087606	3.90873018353722	3.93118044249799	3.91523797580094	3.96302942136474	3.86428098166246	3.84904356437248	3.85438317204033	3.92619935563337	3.88738500857788	3.88927163721074	3.89803387434009	3.91578078065726	3.89169864805889	3.8895577665668	3.94329050848546	3.90575106157812
1	218390083	218390083	3.88744378744843	3.92957727861971	3.9225987726065	3.9041270431049	3.99843697779187	3.97385197992803	3.86528320846049	3.888193451618	3.83679052203058	3.9606134678835	3.95532737441575	3.98144790074943	3.94055817485145	4.07234755941282	3.95944988451913	3.95728479928527	3.89682731238731	3.8952070044254	3.91089824484093	3.96929635725342	3.8161011671175	3.94192410492979	3.96293205193089	3.9867136888753	3.98320347739296	3.94955865566793	3.9119827264118	3.94280909624453	3.98201871068247	3.86803272337874	3.88112935087606	3.90873018353722	3.93118044249799	3.91523797580094	3.96302942136474	3.86428098166246	3.84904356437248	3.85438317204033	3.92619935563337	3.88738500857788	3.88927163721074	3.89803387434009	3.91578078065726	3.89169864805889	3.8895577665668	3.94329050848546	3.90575106157812
1	218933669	218933669	3.88744378744843	3.92957727861971	3.9225987726065	3.9041270431049	3.99843697779187	3.97385197992803	3.86528320846049	3.888193451618	3.83679052203058	3.9606134678835	3.95532737441575	3.98144790074943	3.94055817485145	4.07234755941282	3.95944988451913	3.95728479928527	3.89682731238731	3.8952070044254	3.91089824484093	3.96929635725342	3.8161011671175	3.94192410492979	3.96293205193089	3.9867136888753	3.98320347739296	3.94955865566793	3.9119827264118	3.94280909624453	3.98201871068247	3.86803272337874	3.88112935087606	3.90873018353722	3.93118044249799	3.91523797580094	3.96302942136474	3.86428098166246	3.84904356437248	3.85438317204033	3.92619935563337	3.88738500857788	3.88927163721074	3.89803387434009	3.91578078065726	3.89169864805889	3.8895577665668	3.94329050848546	3.90575106157812
1	219457932	219457932	3.88744378744843	3.92957727861971	3.9225987726065	3.9041270431049	3.99843697779187	3.97385197992803	3.86528320846049	3.888193451618	3.83679052203058	3.9606134678835	3.95532737441575	3.98144790074943	3.94055817485145	4.07234755941282	3.95944988451913	3.95728479928527	3.89682731238731	3.8952070044254	3.91089824484093	3.96929635725342	3.8161011671175	3.94192410492979	3.96293205193089	3.9867136888753	3.98320347739296	3.94955865566793	3.9119827264118	3.94280909624453	3.98201871068247	3.86803272337874	3.88112935087606	3.90873018353722	3.93118044249799	3.91523797580094	3.96302942136474	3.86428098166246	3.84904356437248	3.85438317204033	3.92619935563337	3.88738500857788	3.88927163721074	3.89803387434009	3.91578078065726	3.89169864805889	3.8895577665668	3.94329050848546	3.90575106157812
1	220007585	220007585	3.88744378744843	3.92957727861971	3.9225987726065	3.9041270431049	3.99843697779187	3.97385197992803	3.86528320846049	3.888193451618	3.83679052203058	3.9606134678835	3.95532737441575	3.98144790074943	3.94055817485145	4.07234755941282	3.95944988451913	3.95728479928527	3.89682731238731	3.8952070044254	3.91089824484093	3.96929635725342	3.8161011671175	3.94192410492979	3.96293205193089	3.9867136888753	3.98320347739296	3.94955865566793	3.9119827264118	3.94280909624453	3.98201871068247	3.86803272337874	3.88112935087606	3.90873018353722	3.93118044249799	3.91523797580094	3.96302942136474	3.86428098166246	3.84904356437248	3.85438317204033	3.92619935563337	3.88738500857788	3.88927163721074	3.89803387434009	3.91578078065726	3.89169864805889	3.8895577665668	3.94329050848546	3.90575106157812
1	220582350	220582350	3.88744378744843	3.92957727861971	3.9225987726065	3.9041270431049	3.99843697779187	3.97385197992803	3.86528320846049	3.888193451618	3.83679052203058	3.9606134678835	3.95532737441575	3.98144790074943	3.94055817485145	4.07234755941282	3.95944988451913	3.95728479928527	3.89682731238731	3.8952070044254	3.91089824484093	3.96929635725342	3.8161011671175	3.94192410492979	3.96293205193089	3.9867136888753	3.98320347739296	3.94955865566793	3.9119827264118	3.94280909624453	3.98201871068247	3.86803272337874	3.88112935087606	3.90873018353722	3.93118044249799	3.91523797580094	3.96302942136474	3.86428098166246	3.84904356437248	3.85438317204033	3.92619935563337	3.88738500857788	3.88927163721074	3.89803387434009	3.91578078065726	3.89169864805889	3.8895577665668	3.94329050848546	3.90575106157812
1	221125133	221125133	3.88744378744843	3.92957727861971	3.9225987726065	3.9041270431049	3.99843697779187	3.97385197992803	3.86528320846049	3.888193451618	3.83679052203058	3.9606134678835	3.95532737441575	3.98144790074943	3.94055817485145	4.07234755941282	3.95944988451913	3.95728479928527	3.89682731238731	3.8952070044254	3.91089824484093	3.96929635725342	3.8161011671175	3.94192410492979	3.96293205193089	3.9867136888753	3.98320347739296	3.94955865566793	3.9119827264118	3.94280909624453	3.98201871068247	3.86803272337874	3.88112935087606	3.90873018353722	3.93118044249799	3.91523797580094	3.96302942136474	3.86428098166246	3.84904356437248	3.85438317204033	3.92619935563337	3.88738500857788	3.88927163721074	3.89803387434009	3.91578078065726	3.89169864805889	3.8895577665668	3.94329050848546	3.90575106157812
1	221665670	221665670	3.88744378744843	3.92957727861971	3.9225987726065	3.9041270431049	3.99843697779187	3.97385197992803	3.86528320846049	3.888193451618	3.83679052203058	3.9606134678835	3.95532737441575	3.98144790074943	3.94055817485145	4.07234755941282	3.95944988451913	3.95728479928527	3.89682731238731	3.8952070044254	3.91089824484093	3.96929635725342	3.8161011671175	3.94192410492979	3.96293205193089	3.9867136888753	3.98320347739296	3.94955865566793	3.9119827264118	3.94280909624453	3.98201871068247	3.86803272337874	3.88112935087606	3.90873018353722	3.93118044249799	3.91523797580094	3.96302942136474	3.86428098166246	3.84904356437248	3.85438317204033	3.92619935563337	3.88738500857788	3.88927163721074	3.89803387434009	3.91578078065726	3.89169864805889	3.8895577665668	3.94329050848546	3.90575106157812
1	222196518	222196518	3.88744378744843	3.92957727861971	3.9225987726065	3.9041270431049	3.99843697779187	3.97385197992803	3.86528320846049	3.888193451618	3.83679052203058	3.9606134678835	3.95532737441575	3.98144790074943	3.94055817485145	4.07234755941282	3.95944988451913	3.95728479928527	3.89682731238731	3.8952070044254	3.91089824484093	3.96929635725342	3.8161011671175	3.94192410492979	3.96293205193089	3.9867136888753	3.98320347739296	3.94955865566793	3.9119827264118	3.94280909624453	3.98201871068247	3.86803272337874	3.88112935087606	3.90873018353722	3.93118044249799	3.91523797580094	3.96302942136474	3.86428098166246	3.84904356437248	3.85438317204033	3.92619935563337	3.88738500857788	3.88927163721074	3.89803387434009	3.91578078065726	3.89169864805889	3.8895577665668	3.94329050848546	3.90575106157812
1	222780181	222780181	3.88744378744843	3.92957727861971	3.9225987726065	3.9041270431049	3.99843697779187	3.97385197992803	3.86528320846049	3.888193451618	3.83679052203058	3.9606134678835	3.95532737441575	3.98144790074943	3.94055817485145	4.07234755941282	3.95944988451913	3.95728479928527	3.89682731238731	3.8952070044254	3.91089824484093	3.96929635725342	3.8161011671175	3.94192410492979	3.96293205193089	3.9867136888753	3.98320347739296	3.94955865566793	3.9119827264118	3.94280909624453	3.98201871068247	3.86803272337874	3.88112935087606	3.90873018353722	3.93118044249799	3.91523797580094	3.96302942136474	3.86428098166246	3.84904356437248	3.85438317204033	3.92619935563337	3.88738500857788	3.88927163721074	3.89803387434009	3.91578078065726	3.89169864805889	3.8895577665668	3.94329050848546	3.90575106157812
1	223333671	223333671	3.88744378744843	3.92957727861971	3.9225987726065	3.9041270431049	3.99843697779187	3.97385197992803	3.86528320846049	3.888193451618	3.83679052203058	3.9606134678835	3.95532737441575	3.98144790074943	3.94055817485145	4.07234755941282	3.95944988451913	3.95728479928527	3.89682731238731	3.8952070044254	3.91089824484093	3.96929635725342	3.8161011671175	3.94192410492979	3.96293205193089	3.9867136888753	3.98320347739296	3.94955865566793	3.9119827264118	3.94280909624453	3.98201871068247	3.86803272337874	3.88112935087606	3.90873018353722	3.93118044249799	3.91523797580094	3.96302942136474	3.86428098166246	3.84904356437248	3.85438317204033	3.92619935563337	3.88738500857788	3.88927163721074	3.89803387434009	3.91578078065726	3.89169864805889	3.8895577665668	3.94329050848546	3.90575106157812
1	223962622	223962622	3.88744378744843	3.92957727861971	3.9225987726065	3.9041270431049	3.99843697779187	3.97385197992803	3.86528320846049	3.888193451618	3.83679052203058	3.9606134678835	3.95532737441575	3.98144790074943	3.94055817485145	4.07234755941282	3.95944988451913	3.95728479928527	3.89682731238731	3.8952070044254	3.91089824484093	3.96929635725342	3.8161011671175	3.94192410492979	3.96293205193089	3.9867136888753	3.98320347739296	3.94955865566793	3.9119827264118	3.94280909624453	3.98201871068247	3.86803272337874	3.88112935087606	3.90873018353722	3.93118044249799	3.91523797580094	3.96302942136474	3.86428098166246	3.84904356437248	3.85438317204033	3.92619935563337	3.88738500857788	3.88927163721074	3.89803387434009	3.91578078065726	3.89169864805889	3.8895577665668	3.94329050848546	3.90575106157812
1	224669215	224669215	3.88744378744843	3.92957727861971	3.9225987726065	3.9041270431049	3.99843697779187	3.97385197992803	3.86528320846049	3.888193451618	3.83679052203058	3.9606134678835	3.95532737441575	3.98144790074943	3.94055817485145	4.07234755941282	3.95944988451913	3.95728479928527	3.89682731238731	3.8952070044254	3.91089824484093	3.96929635725342	3.8161011671175	3.94192410492979	3.96293205193089	3.9867136888753	3.98320347739296	3.94955865566793	3.9119827264118	3.94280909624453	3.98201871068247	3.86803272337874	3.88112935087606	3.90873018353722	3.93118044249799	3.91523797580094	3.96302942136474	3.86428098166246	3.84904356437248	3.85438317204033	3.92619935563337	3.88738500857788	3.88927163721074	3.89803387434009	3.91578078065726	3.89169864805889	3.8895577665668	3.94329050848546	3.90575106157812
1	225218729	225218729	3.88744378744843	3.92957727861971	3.9225987726065	3.9041270431049	3.99843697779187	3.97385197992803	3.86528320846049	3.888193451618	3.83679052203058	3.9606134678835	3.95532737441575	3.98144790074943	3.94055817485145	4.07234755941282	3.95944988451913	3.95728479928527	3.89682731238731	3.8952070044254	3.91089824484093	3.96929635725342	3.8161011671175	3.94192410492979	3.96293205193089	3.9867136888753	3.98320347739296	3.94955865566793	3.9119827264118	3.94280909624453	3.98201871068247	3.86803272337874	3.88112935087606	3.90873018353722	3.93118044249799	3.91523797580094	3.96302942136474	3.86428098166246	3.84904356437248	3.85438317204033	3.92619935563337	3.88738500857788	3.88927163721074	3.89803387434009	3.91578078065726	3.89169864805889	3.8895577665668	3.94329050848546	3.90575106157812
1	225798513	225798513	3.88744378744843	3.92957727861971	3.9225987726065	3.9041270431049	3.99843697779187	3.97385197992803	3.86528320846049	3.888193451618	3.83679052203058	3.9606134678835	3.95532737441575	3.98144790074943	3.94055817485145	4.07234755941282	3.95944988451913	3.95728479928527	3.89682731238731	3.8952070044254	3.91089824484093	3.96929635725342	3.8161011671175	3.94192410492979	3.96293205193089	3.9867136888753	3.98320347739296	3.94955865566793	3.9119827264118	3.94280909624453	3.98201871068247	3.86803272337874	3.88112935087606	3.90873018353722	3.93118044249799	3.91523797580094	3.96302942136474	3.86428098166246	3.84904356437248	3.85438317204033	3.92619935563337	3.88738500857788	3.88927163721074	3.89803387434009	3.91578078065726	3.89169864805889	3.8895577665668	3.94329050848546	3.90575106157812
1	226389464	226389464	3.88744378744843	3.92957727861971	3.9225987726065	3.9041270431049	3.99843697779187	3.97385197992803	3.86528320846049	3.888193451618	3.83679052203058	3.9606134678835	3.95532737441575	3.98144790074943	3.94055817485145	4.07234755941282	3.95944988451913	3.95728479928527	3.89682731238731	3.8952070044254	3.91089824484093	3.96929635725342	3.8161011671175	3.94192410492979	3.96293205193089	3.9867136888753	3.98320347739296	3.94955865566793	3.9119827264118	3.94280909624453	3.98201871068247	3.86803272337874	3.88112935087606	3.90873018353722	3.93118044249799	3.91523797580094	3.96302942136474	3.86428098166246	3.84904356437248	3.85438317204033	3.92619935563337	3.88738500857788	3.88927163721074	3.89803387434009	3.91578078065726	3.89169864805889	3.8895577665668	3.94329050848546	3.90575106157812
1	226936983	226936983	3.88744378744843	3.92957727861971	3.9225987726065	3.9041270431049	3.99843697779187	3.97385197992803	3.86528320846049	3.888193451618	3.83679052203058	3.9606134678835	3.95532737441575	3.98144790074943	3.94055817485145	4.07234755941282	3.95944988451913	3.95728479928527	3.89682731238731	3.8952070044254	3.91089824484093	3.96929635725342	3.8161011671175	3.94192410492979	3.96293205193089	3.9867136888753	3.98320347739296	3.94955865566793	3.9119827264118	3.94280909624453	3.98201871068247	3.86803272337874	3.88112935087606	3.90873018353722	3.93118044249799	3.91523797580094	3.96302942136474	3.86428098166246	3.84904356437248	3.85438317204033	3.92619935563337	3.88738500857788	3.88927163721074	3.89803387434009	3.91578078065726	3.89169864805889	3.8895577665668	3.94329050848546	3.90575106157812
1	227492636	227492636	3.88744378744843	3.92957727861971	3.9225987726065	3.9041270431049	3.99843697779187	3.97385197992803	3.86528320846049	3.888193451618	3.83679052203058	3.9606134678835	3.95532737441575	3.98144790074943	3.94055817485145	4.07234755941282	3.95944988451913	3.95728479928527	3.89682731238731	4.45245181999317	3.91089824484093	3.96929635725342	3.8161011671175	3.94192410492979	3.96293205193089	3.9867136888753	3.98320347739296	3.94955865566793	3.9119827264118	3.94280909624453	3.98201871068247	3.86803272337874	3.88112935087606	3.90873018353722	3.93118044249799	3.91523797580094	3.96302942136474	3.86428098166246	3.84904356437248	3.85438317204033	3.92619935563337	3.88738500857788	3.88927163721074	3.89803387434009	3.91578078065726	3.89169864805889	3.8895577665668	3.94329050848546	3.90575106157812
1	228074772	228074772	3.88744378744843	3.92957727861971	3.9225987726065	3.9041270431049	3.99843697779187	3.97385197992803	3.86528320846049	3.888193451618	3.83679052203058	3.9606134678835	3.95532737441575	3.98144790074943	3.94055817485145	4.07234755941282	3.95944988451913	3.95728479928527	3.89682731238731	4.45245181999317	3.91089824484093	3.96929635725342	3.8161011671175	3.94192410492979	3.96293205193089	3.9867136888753	3.98320347739296	3.94955865566793	3.9119827264118	3.94280909624453	3.98201871068247	3.86803272337874	3.88112935087606	3.90873018353722	3.93118044249799	3.91523797580094	3.96302942136474	3.86428098166246	3.84904356437248	3.85438317204033	3.92619935563337	3.88738500857788	3.88927163721074	3.89803387434009	3.91578078065726	3.89169864805889	3.8895577665668	3.94329050848546	3.90575106157812
1	228616664	228616664	3.88744378744843	3.92957727861971	3.9225987726065	3.9041270431049	3.99843697779187	3.97385197992803	3.86528320846049	3.888193451618	3.83679052203058	3.9606134678835	3.95532737441575	3.98144790074943	3.94055817485145	4.07234755941282	3.95944988451913	3.95728479928527	3.89682731238731	4.45245181999317	3.91089824484093	3.96929635725342	3.8161011671175	3.94192410492979	3.96293205193089	3.9867136888753	3.98320347739296	3.94955865566793	3.9119827264118	3.94280909624453	3.98201871068247	3.86803272337874	3.88112935087606	3.90873018353722	3.93118044249799	3.91523797580094	3.96302942136474	3.86428098166246	3.84904356437248	3.85438317204033	3.92619935563337	3.88738500857788	3.88927163721074	3.89803387434009	3.91578078065726	3.89169864805889	3.8895577665668	3.94329050848546	3.90575106157812
1	229205320	229205320	3.88744378744843	3.92957727861971	3.9225987726065	3.9041270431049	3.99843697779187	3.97385197992803	3.86528320846049	3.888193451618	3.83679052203058	3.9606134678835	3.95532737441575	3.98144790074943	3.94055817485145	4.07234755941282	3.95944988451913	3.95728479928527	3.89682731238731	4.45245181999317	3.91089824484093	3.96929635725342	3.8161011671175	3.94192410492979	3.96293205193089	3.9867136888753	3.98320347739296	3.94955865566793	3.9119827264118	3.94280909624453	3.98201871068247	3.86803272337874	3.88112935087606	3.90873018353722	3.93118044249799	3.91523797580094	3.96302942136474	3.86428098166246	3.84904356437248	3.85438317204033	3.92619935563337	3.88738500857788	3.88927163721074	3.89803387434009	3.91578078065726	3.89169864805889	3.8895577665668	3.94329050848546	3.90575106157812
1	229760926	229760926	3.88744378744843	3.92957727861971	3.9225987726065	3.9041270431049	3.99843697779187	3.97385197992803	3.86528320846049	3.888193451618	3.83679052203058	3.9606134678835	3.95532737441575	3.98144790074943	3.94055817485145	4.07234755941282	3.95944988451913	3.95728479928527	3.89682731238731	4.45245181999317	3.91089824484093	3.96929635725342	3.8161011671175	3.94192410492979	3.96293205193089	3.9867136888753	3.98320347739296	3.94955865566793	3.9119827264118	3.94280909624453	3.98201871068247	3.86803272337874	3.88112935087606	3.90873018353722	3.93118044249799	3.91523797580094	3.96302942136474	3.86428098166246	3.84904356437248	3.85438317204033	3.92619935563337	3.88738500857788	3.88927163721074	3.89803387434009	3.91578078065726	3.89169864805889	3.8895577665668	3.94329050848546	3.90575106157812
1	230291982	230291982	3.88744378744843	3.92957727861971	3.9225987726065	3.9041270431049	3.99843697779187	3.97385197992803	3.86528320846049	3.888193451618	3.83679052203058	3.9606134678835	3.95532737441575	3.98144790074943	3.94055817485145	4.07234755941282	3.95944988451913	3.95728479928527	3.89682731238731	4.45245181999317	3.91089824484093	3.96929635725342	3.8161011671175	3.94192410492979	3.96293205193089	3.9867136888753	3.98320347739296	3.94955865566793	3.9119827264118	3.94280909624453	3.98201871068247	3.86803272337874	3.88112935087606	3.90873018353722	3.93118044249799	3.91523797580094	3.96302942136474	3.86428098166246	3.84904356437248	3.85438317204033	3.92619935563337	3.88738500857788	3.88927163721074	3.89803387434009	3.91578078065726	3.89169864805889	3.8895577665668	3.94329050848546	3.90575106157812
1	230833226	230833226	3.88744378744843	3.92957727861971	3.9225987726065	3.9041270431049	3.99843697779187	3.97385197992803	3.86528320846049	3.888193451618	3.83679052203058	3.9606134678835	3.95532737441575	3.98144790074943	3.94055817485145	4.07234755941282	3.95944988451913	3.95728479928527	3.89682731238731	4.45245181999317	3.91089824484093	3.96929635725342	3.8161011671175	3.94192410492979	3.96293205193089	3.9867136888753	3.98320347739296	3.94955865566793	3.9119827264118	3.94280909624453	3.98201871068247	3.86803272337874	3.88112935087606	3.90873018353722	3.93118044249799	3.91523797580094	3.96302942136474	3.86428098166246	3.84904356437248	3.85438317204033	3.92619935563337	3.88738500857788	3.88927163721074	3.89803387434009	3.91578078065726	3.89169864805889	3.8895577665668	3.94329050848546	3.90575106157812
1	231371288	231371288	3.88744378744843	3.92957727861971	3.9225987726065	3.9041270431049	3.99843697779187	3.97385197992803	3.86528320846049	3.888193451618	3.83679052203058	3.9606134678835	3.95532737441575	3.98144790074943	3.94055817485145	4.07234755941282	3.95944988451913	3.95728479928527	3.89682731238731	4.45245181999317	3.91089824484093	3.96929635725342	3.8161011671175	3.94192410492979	3.96293205193089	3.9867136888753	3.98320347739296	3.94955865566793	3.9119827264118	3.94280909624453	3.98201871068247	3.86803272337874	3.88112935087606	3.90873018353722	3.93118044249799	3.91523797580094	3.96302942136474	3.86428098166246	3.84904356437248	3.85438317204033	3.92619935563337	3.88738500857788	3.88927163721074	3.89803387434009	3.91578078065726	3.89169864805889	3.8895577665668	3.94329050848546	3.90575106157812
1	231929655	231929655	3.88744378744843	3.92957727861971	3.9225987726065	3.9041270431049	3.99843697779187	3.97385197992803	3.86528320846049	3.888193451618	3.83679052203058	3.9606134678835	3.95532737441575	3.98144790074943	3.94055817485145	4.07234755941282	3.95944988451913	3.95728479928527	3.89682731238731	4.45245181999317	3.91089824484093	3.96929635725342	3.8161011671175	3.94192410492979	3.96293205193089	3.9867136888753	3.98320347739296	3.94955865566793	3.9119827264118	3.94280909624453	3.98201871068247	3.86803272337874	3.88112935087606	3.90873018353722	3.93118044249799	3.91523797580094	3.96302942136474	3.86428098166246	3.84904356437248	3.85438317204033	3.92619935563337	3.88738500857788	3.88927163721074	3.89803387434009	3.91578078065726	3.89169864805889	3.8895577665668	3.94329050848546	3.90575106157812
1	232482890	232482890	3.88744378744843	3.92957727861971	3.9225987726065	3.9041270431049	3.99843697779187	3.97385197992803	3.86528320846049	3.888193451618	3.83679052203058	3.9606134678835	3.95532737441575	3.98144790074943	3.94055817485145	4.07234755941282	3.95944988451913	3.95728479928527	3.89682731238731	4.45245181999317	3.91089824484093	3.96929635725342	3.8161011671175	3.94192410492979	3.96293205193089	3.9867136888753	3.98320347739296	3.94955865566793	3.9119827264118	3.94280909624453	3.98201871068247	3.86803272337874	3.88112935087606	3.90873018353722	3.93118044249799	3.91523797580094	3.96302942136474	3.86428098166246	3.84904356437248	3.85438317204033	3.92619935563337	3.88738500857788	3.88927163721074	3.89803387434009	3.91578078065726	3.89169864805889	3.8895577665668	3.94329050848546	3.90575106157812
1	233012405	233012405	3.88744378744843	3.92957727861971	3.9225987726065	3.9041270431049	3.99843697779187	3.97385197992803	3.86528320846049	3.888193451618	3.83679052203058	3.9606134678835	3.95532737441575	3.98144790074943	3.94055817485145	4.07234755941282	3.95944988451913	3.95728479928527	3.89682731238731	4.45245181999317	3.91089824484093	3.96929635725342	3.8161011671175	3.94192410492979	3.96293205193089	3.9867136888753	3.98320347739296	3.94955865566793	3.9119827264118	3.94280909624453	3.98201871068247	3.86803272337874	3.88112935087606	3.90873018353722	3.93118044249799	3.91523797580094	3.96302942136474	3.86428098166246	3.84904356437248	3.85438317204033	3.92619935563337	3.88738500857788	3.88927163721074	3.89803387434009	3.91578078065726	3.89169864805889	3.8895577665668	3.94329050848546	3.90575106157812
1	233545900	233545900	3.88744378744843	3.92957727861971	3.9225987726065	3.9041270431049	3.99843697779187	3.97385197992803	3.86528320846049	3.888193451618	3.83679052203058	3.9606134678835	3.95532737441575	3.98144790074943	3.94055817485145	4.07234755941282	3.95944988451913	3.95728479928527	3.89682731238731	4.45245181999317	3.91089824484093	3.96929635725342	3.8161011671175	3.94192410492979	3.96293205193089	3.9867136888753	3.98320347739296	3.94955865566793	3.9119827264118	3.94280909624453	3.98201871068247	3.86803272337874	3.88112935087606	3.90873018353722	3.93118044249799	3.91523797580094	3.96302942136474	3.86428098166246	3.84904356437248	3.85438317204033	3.92619935563337	3.88738500857788	3.88927163721074	3.89803387434009	3.91578078065726	3.89169864805889	3.8895577665668	3.94329050848546	3.90575106157812
1	234092162	234092162	3.88744378744843	3.92957727861971	3.9225987726065	3.9041270431049	3.99843697779187	3.97385197992803	3.86528320846049	3.888193451618	3.83679052203058	3.9606134678835	3.95532737441575	3.98144790074943	3.94055817485145	4.07234755941282	3.95944988451913	3.95728479928527	3.89682731238731	4.45245181999317	3.91089824484093	3.96929635725342	3.8161011671175	3.94192410492979	3.96293205193089	3.9867136888753	3.98320347739296	3.94955865566793	3.9119827264118	3.94280909624453	3.98201871068247	3.86803272337874	3.88112935087606	3.90873018353722	3.93118044249799	3.91523797580094	3.96302942136474	3.86428098166246	3.84904356437248	3.85438317204033	3.92619935563337	3.88738500857788	3.88927163721074	3.89803387434009	3.91578078065726	3.89169864805889	3.8895577665668	3.94329050848546	3.90575106157812
1	234635499	234635499	3.88744378744843	3.92957727861971	3.9225987726065	3.9041270431049	3.99843697779187	3.97385197992803	3.86528320846049	3.888193451618	3.83679052203058	3.9606134678835	3.95532737441575	3.98144790074943	3.94055817485145	4.07234755941282	3.95944988451913	3.95728479928527	3.89682731238731	4.45245181999317	3.91089824484093	3.96929635725342	3.8161011671175	3.94192410492979	3.96293205193089	3.9867136888753	3.98320347739296	3.94955865566793	3.9119827264118	3.94280909624453	3.98201871068247	3.86803272337874	3.88112935087606	3.90873018353722	3.93118044249799	3.91523797580094	3.96302942136474	3.86428098166246	3.84904356437248	3.85438317204033	3.92619935563337	3.88738500857788	3.88927163721074	3.89803387434009	3.91578078065726	3.89169864805889	3.8895577665668	3.94329050848546	3.90575106157812
1	235250394	235250394	3.88744378744843	3.92957727861971	3.9225987726065	3.9041270431049	3.99843697779187	3.97385197992803	3.86528320846049	3.888193451618	3.83679052203058	3.9606134678835	3.95532737441575	3.98144790074943	3.94055817485145	4.07234755941282	3.95944988451913	3.95728479928527	3.89682731238731	4.45245181999317	3.91089824484093	3.96929635725342	3.8161011671175	3.94192410492979	3.96293205193089	3.9867136888753	3.98320347739296	3.94955865566793	3.9119827264118	3.94280909624453	3.98201871068247	3.86803272337874	3.88112935087606	3.90873018353722	3.93118044249799	3.91523797580094	3.96302942136474	3.86428098166246	3.84904356437248	3.85438317204033	3.92619935563337	3.88738500857788	3.88927163721074	3.89803387434009	3.91578078065726	3.89169864805889	3.8895577665668	3.94329050848546	3.90575106157812
1	235843116	235843116	3.88744378744843	3.92957727861971	3.9225987726065	3.9041270431049	3.99843697779187	3.97385197992803	3.86528320846049	3.888193451618	3.83679052203058	3.9606134678835	3.95532737441575	3.98144790074943	3.94055817485145	4.07234755941282	3.95944988451913	3.95728479928527	3.89682731238731	4.45245181999317	3.91089824484093	3.96929635725342	3.8161011671175	3.94192410492979	3.96293205193089	3.9867136888753	3.98320347739296	3.94955865566793	3.9119827264118	3.94280909624453	3.98201871068247	3.86803272337874	3.88112935087606	3.90873018353722	3.93118044249799	3.91523797580094	3.96302942136474	3.86428098166246	3.84904356437248	3.85438317204033	3.92619935563337	3.88738500857788	3.88927163721074	3.89803387434009	3.91578078065726	3.89169864805889	3.8895577665668	3.94329050848546	3.90575106157812
1	236407048	236407048	3.88744378744843	3.92957727861971	3.9225987726065	3.9041270431049	3.99843697779187	3.97385197992803	3.86528320846049	3.888193451618	3.83679052203058	3.9606134678835	3.95532737441575	3.98144790074943	3.94055817485145	4.07234755941282	3.95944988451913	3.95728479928527	3.89682731238731	4.45245181999317	3.91089824484093	3.96929635725342	3.8161011671175	3.94192410492979	3.96293205193089	3.9867136888753	3.98320347739296	3.94955865566793	3.9119827264118	3.94280909624453	3.98201871068247	3.86803272337874	3.88112935087606	3.90873018353722	3.93118044249799	3.91523797580094	3.96302942136474	3.86428098166246	3.84904356437248	3.85438317204033	3.92619935563337	3.88738500857788	3.88927163721074	3.89803387434009	3.91578078065726	3.89169864805889	3.8895577665668	3.94329050848546	3.90575106157812
1	236972099	236972099	3.88744378744843	3.92957727861971	3.9225987726065	3.9041270431049	3.99843697779187	3.97385197992803	3.86528320846049	3.888193451618	3.83679052203058	3.9606134678835	3.95532737441575	3.98144790074943	3.94055817485145	4.07234755941282	3.95944988451913	3.95728479928527	3.89682731238731	4.45245181999317	3.91089824484093	3.96929635725342	3.8161011671175	3.94192410492979	3.96293205193089	3.9867136888753	3.98320347739296	3.94955865566793	3.9119827264118	3.94280909624453	3.98201871068247	3.86803272337874	3.88112935087606	3.90873018353722	3.93118044249799	3.91523797580094	3.96302942136474	3.86428098166246	3.84904356437248	3.85438317204033	3.92619935563337	3.88738500857788	3.88927163721074	3.89803387434009	3.91578078065726	3.89169864805889	3.8895577665668	3.94329050848546	3.90575106157812
1	237523729	237523729	3.88744378744843	3.92957727861971	3.9225987726065	3.9041270431049	3.99843697779187	3.97385197992803	3.86528320846049	3.888193451618	3.83679052203058	3.9606134678835	3.95532737441575	3.98144790074943	3.94055817485145	4.07234755941282	3.95944988451913	3.95728479928527	3.89682731238731	4.45245181999317	3.91089824484093	3.96929635725342	3.8161011671175	3.94192410492979	3.96293205193089	3.9867136888753	3.98320347739296	3.94955865566793	3.9119827264118	3.94280909624453	3.98201871068247	3.86803272337874	3.88112935087606	3.90873018353722	3.93118044249799	3.91523797580094	3.96302942136474	3.86428098166246	3.84904356437248	3.85438317204033	3.92619935563337	3.88738500857788	3.88927163721074	3.89803387434009	3.91578078065726	3.89169864805889	3.8895577665668	3.94329050848546	3.90575106157812
1	238061575	238061575	3.88744378744843	3.92957727861971	3.9225987726065	3.9041270431049	3.99843697779187	3.97385197992803	3.86528320846049	3.888193451618	3.83679052203058	3.9606134678835	3.95532737441575	3.98144790074943	3.94055817485145	4.07234755941282	3.95944988451913	3.95728479928527	3.89682731238731	4.45245181999317	3.91089824484093	3.96929635725342	3.8161011671175	3.94192410492979	3.96293205193089	3.9867136888753	3.98320347739296	3.94955865566793	3.9119827264118	3.94280909624453	3.98201871068247	3.86803272337874	3.88112935087606	3.90873018353722	3.93118044249799	3.91523797580094	3.96302942136474	3.86428098166246	3.84904356437248	3.85438317204033	3.92619935563337	3.88738500857788	3.88927163721074	3.89803387434009	3.91578078065726	3.89169864805889	3.8895577665668	3.94329050848546	3.90575106157812
1	238606392	238606392	3.88744378744843	3.92957727861971	3.9225987726065	3.9041270431049	3.99843697779187	3.97385197992803	3.86528320846049	3.888193451618	3.83679052203058	3.9606134678835	3.95532737441575	3.98144790074943	3.94055817485145	4.07234755941282	3.95944988451913	3.95728479928527	3.89682731238731	3.87447275690651	3.91089824484093	3.96929635725342	3.8161011671175	3.94192410492979	3.96293205193089	3.9867136888753	3.98320347739296	3.94955865566793	3.9119827264118	3.94280909624453	3.98201871068247	3.86803272337874	3.88112935087606	3.90873018353722	3.93118044249799	3.91523797580094	3.96302942136474	3.86428098166246	3.84904356437248	3.85438317204033	3.92619935563337	3.88738500857788	3.88927163721074	3.89803387434009	3.91578078065726	3.89169864805889	3.8895577665668	3.94329050848546	3.90575106157812
1	239142946	239142946	3.88744378744843	3.92957727861971	3.9225987726065	3.9041270431049	3.99843697779187	3.97385197992803	3.86528320846049	3.888193451618	3.83679052203058	3.9606134678835	3.95532737441575	3.98144790074943	3.94055817485145	4.07234755941282	3.95944988451913	3.95728479928527	3.89682731238731	3.87447275690651	3.91089824484093	3.96929635725342	3.8161011671175	3.94192410492979	3.96293205193089	3.9867136888753	3.98320347739296	3.94955865566793	3.9119827264118	3.94280909624453	3.98201871068247	3.86803272337874	3.88112935087606	3.90873018353722	3.93118044249799	3.91523797580094	3.96302942136474	3.86428098166246	3.84904356437248	3.85438317204033	3.92619935563337	3.88738500857788	3.88927163721074	3.89803387434009	3.91578078065726	3.89169864805889	3.8895577665668	3.94329050848546	3.90575106157812
1	239674169	239674169	3.88744378744843	3.92957727861971	3.9225987726065	3.9041270431049	3.99843697779187	3.97385197992803	3.86528320846049	3.888193451618	3.83679052203058	3.9606134678835	3.95532737441575	3.98144790074943	3.94055817485145	4.07234755941282	3.95944988451913	3.95728479928527	3.89682731238731	3.87447275690651	3.91089824484093	3.96929635725342	3.8161011671175	3.94192410492979	3.96293205193089	3.9867136888753	3.98320347739296	3.94955865566793	3.9119827264118	3.94280909624453	3.98201871068247	3.86803272337874	3.88112935087606	3.90873018353722	3.93118044249799	3.91523797580094	3.96302942136474	3.86428098166246	3.84904356437248	3.85438317204033	3.92619935563337	3.88738500857788	3.88927163721074	3.89803387434009	3.91578078065726	3.89169864805889	3.8895577665668	3.94329050848546	3.90575106157812
1	240212004	240212004	3.88744378744843	3.92957727861971	3.9225987726065	3.9041270431049	3.99843697779187	3.97385197992803	3.86528320846049	3.888193451618	3.83679052203058	3.9606134678835	3.95532737441575	3.98144790074943	3.94055817485145	4.07234755941282	3.95944988451913	3.95728479928527	3.89682731238731	3.87447275690651	3.91089824484093	3.96929635725342	3.8161011671175	3.94192410492979	3.96293205193089	3.9867136888753	3.98320347739296	3.94955865566793	3.9119827264118	3.94280909624453	3.98201871068247	3.86803272337874	3.88112935087606	3.90873018353722	3.93118044249799	3.91523797580094	3.96302942136474	3.86428098166246	3.84904356437248	3.85438317204033	3.92619935563337	3.88738500857788	3.88927163721074	3.89803387434009	3.91578078065726	3.89169864805889	3.8895577665668	3.94329050848546	3.90575106157812
1	240756725	240756725	3.88744378744843	3.92957727861971	3.9225987726065	3.9041270431049	3.99843697779187	3.97385197992803	3.86528320846049	3.888193451618	3.83679052203058	3.9606134678835	3.95532737441575	3.98144790074943	3.94055817485145	4.07234755941282	3.1568812655144	3.95728479928527	3.89682731238731	3.87447275690651	3.91089824484093	3.96929635725342	3.8161011671175	3.94192410492979	3.96293205193089	3.9867136888753	3.98320347739296	3.94955865566793	3.9119827264118	3.94280909624453	3.98201871068247	3.86803272337874	3.88112935087606	3.90873018353722	3.93118044249799	3.91523797580094	3.96302942136474	3.86428098166246	3.84904356437248	3.85438317204033	3.92619935563337	3.88738500857788	3.88927163721074	3.89803387434009	3.91578078065726	3.89169864805889	3.8895577665668	3.94329050848546	3.90575106157812
1	241312131	241312131	3.88744378744843	3.92957727861971	3.9225987726065	3.9041270431049	3.99843697779187	3.97385197992803	3.86528320846049	3.888193451618	3.83679052203058	3.9606134678835	3.95532737441575	3.98144790074943	3.94055817485145	4.07234755941282	3.1568812655144	3.95728479928527	3.89682731238731	3.87447275690651	3.91089824484093	3.96929635725342	3.8161011671175	3.94192410492979	3.96293205193089	3.9867136888753	3.98320347739296	3.94955865566793	3.9119827264118	3.94280909624453	3.98201871068247	3.86803272337874	3.88112935087606	3.90873018353722	3.93118044249799	3.91523797580094	3.96302942136474	3.86428098166246	3.84904356437248	3.85438317204033	3.92619935563337	3.88738500857788	3.88927163721074	3.89803387434009	3.91578078065726	3.89169864805889	3.8895577665668	3.94329050848546	3.90575106157812
1	241849298	241849298	3.88744378744843	3.92957727861971	3.9225987726065	3.9041270431049	3.99843697779187	3.97385197992803	3.86528320846049	3.888193451618	3.83679052203058	3.9606134678835	3.95532737441575	3.98144790074943	3.94055817485145	4.07234755941282	3.1568812655144	3.95728479928527	3.89682731238731	3.87447275690651	3.91089824484093	3.96929635725342	3.8161011671175	3.94192410492979	3.96293205193089	3.9867136888753	3.98320347739296	3.94955865566793	3.9119827264118	3.94280909624453	3.98201871068247	3.86803272337874	3.88112935087606	3.90873018353722	3.93118044249799	3.91523797580094	3.96302942136474	3.86428098166246	3.84904356437248	3.85438317204033	3.92619935563337	3.88738500857788	3.88927163721074	3.89803387434009	3.91578078065726	3.89169864805889	3.8895577665668	3.94329050848546	3.90575106157812
1	242445853	242445853	3.88744378744843	3.92957727861971	3.9225987726065	3.9041270431049	3.99843697779187	3.97385197992803	3.86528320846049	3.888193451618	3.83679052203058	3.9606134678835	3.95532737441575	3.98144790074943	3.94055817485145	4.07234755941282	3.1568812655144	3.95728479928527	3.89682731238731	3.87447275690651	3.91089824484093	3.96929635725342	3.8161011671175	3.94192410492979	3.96293205193089	3.9867136888753	3.98320347739296	3.94955865566793	3.9119827264118	3.94280909624453	3.98201871068247	3.86803272337874	3.88112935087606	3.90873018353722	3.93118044249799	3.91523797580094	3.96302942136474	3.86428098166246	3.84904356437248	3.85438317204033	3.92619935563337	3.88738500857788	3.88927163721074	3.89803387434009	3.91578078065726	3.89169864805889	3.8895577665668	3.94329050848546	3.90575106157812
1	243069865	243069865	3.88744378744843	3.92957727861971	3.9225987726065	3.9041270431049	3.99843697779187	3.97385197992803	3.86528320846049	3.888193451618	3.83679052203058	3.9606134678835	3.95532737441575	3.98144790074943	3.94055817485145	4.07234755941282	3.1568812655144	3.95728479928527	3.89682731238731	3.87447275690651	3.91089824484093	3.96929635725342	3.8161011671175	3.94192410492979	3.96293205193089	3.9867136888753	3.98320347739296	3.94955865566793	3.9119827264118	3.94280909624453	3.98201871068247	3.86803272337874	3.88112935087606	3.90873018353722	3.93118044249799	3.91523797580094	3.96302942136474	3.86428098166246	3.84904356437248	3.85438317204033	3.92619935563337	3.88738500857788	3.88927163721074	3.89803387434009	3.91578078065726	3.89169864805889	3.8895577665668	3.94329050848546	3.90575106157812
1	243804934	243804934	3.88744378744843	3.92957727861971	3.9225987726065	3.9041270431049	3.99843697779187	3.97385197992803	3.86528320846049	3.888193451618	3.83679052203058	3.9606134678835	3.95532737441575	3.98144790074943	3.94055817485145	4.07234755941282	3.1568812655144	3.95728479928527	3.89682731238731	3.87447275690651	3.91089824484093	3.96929635725342	3.8161011671175	3.94192410492979	3.96293205193089	3.9867136888753	3.98320347739296	3.94955865566793	3.9119827264118	3.94280909624453	3.98201871068247	3.86803272337874	3.88112935087606	3.90873018353722	3.93118044249799	3.91523797580094	3.96302942136474	3.86428098166246	3.84904356437248	3.85438317204033	3.92619935563337	3.88738500857788	3.88927163721074	3.89803387434009	3.91578078065726	3.89169864805889	3.8895577665668	3.94329050848546	3.90575106157812
1	244343777	244343777	3.88744378744843	3.92957727861971	3.9225987726065	3.9041270431049	3.99843697779187	3.97385197992803	3.86528320846049	3.888193451618	3.83679052203058	3.9606134678835	3.95532737441575	3.98144790074943	3.94055817485145	4.07234755941282	3.1568812655144	3.95728479928527	3.89682731238731	3.87447275690651	3.91089824484093	3.96929635725342	3.8161011671175	3.94192410492979	3.96293205193089	3.9867136888753	3.98320347739296	3.94955865566793	3.9119827264118	3.94280909624453	3.98201871068247	3.86803272337874	3.88112935087606	3.90873018353722	3.93118044249799	3.91523797580094	3.96302942136474	3.86428098166246	3.84904356437248	3.85438317204033	3.92619935563337	3.88738500857788	3.88927163721074	3.89803387434009	3.91578078065726	3.89169864805889	3.8895577665668	3.94329050848546	3.90575106157812
1	244909768	244909768	3.88744378744843	3.92957727861971	3.9225987726065	3.9041270431049	3.99843697779187	3.97385197992803	3.86528320846049	3.888193451618	3.83679052203058	3.9606134678835	3.95532737441575	3.98144790074943	3.94055817485145	4.07234755941282	3.1568812655144	3.95728479928527	3.89682731238731	3.87447275690651	3.91089824484093	3.96929635725342	3.8161011671175	3.94192410492979	3.96293205193089	3.9867136888753	3.98320347739296	3.94955865566793	3.9119827264118	3.94280909624453	3.98201871068247	3.86803272337874	3.88112935087606	3.90873018353722	3.93118044249799	3.91523797580094	3.96302942136474	3.86428098166246	3.84904356437248	3.85438317204033	3.92619935563337	3.88738500857788	3.88927163721074	3.89803387434009	3.91578078065726	3.89169864805889	3.8895577665668	3.94329050848546	3.90575106157812
1	245483890	245483890	3.88744378744843	3.92957727861971	3.9225987726065	3.9041270431049	3.99843697779187	3.97385197992803	3.86528320846049	3.888193451618	3.83679052203058	3.9606134678835	3.95532737441575	3.98144790074943	3.94055817485145	4.07234755941282	3.1568812655144	3.95728479928527	3.89682731238731	3.87447275690651	3.91089824484093	3.96929635725342	3.8161011671175	3.94192410492979	3.96293205193089	3.9867136888753	3.98320347739296	3.94955865566793	3.9119827264118	3.94280909624453	3.98201871068247	3.86803272337874	3.88112935087606	3.90873018353722	3.93118044249799	3.91523797580094	3.96302942136474	3.86428098166246	3.84904356437248	3.85438317204033	3.92619935563337	3.88738500857788	3.88927163721074	3.89803387434009	3.91578078065726	3.89169864805889	3.8895577665668	3.94329050848546	3.90575106157812
1	246034915	246034915	3.88744378744843	3.92957727861971	3.9225987726065	3.9041270431049	3.99843697779187	3.97385197992803	3.86528320846049	3.888193451618	3.83679052203058	3.9606134678835	3.95532737441575	3.98144790074943	3.94055817485145	4.07234755941282	3.1568812655144	3.95728479928527	3.89682731238731	3.87447275690651	3.91089824484093	3.96929635725342	3.8161011671175	3.94192410492979	3.96293205193089	3.9867136888753	3.98320347739296	3.94955865566793	3.9119827264118	3.94280909624453	3.98201871068247	3.86803272337874	3.88112935087606	3.90873018353722	3.93118044249799	3.91523797580094	3.96302942136474	3.86428098166246	3.84904356437248	3.85438317204033	3.92619935563337	3.88738500857788	3.88927163721074	3.89803387434009	3.91578078065726	3.89169864805889	3.8895577665668	3.94329050848546	3.90575106157812
1	246587210	246587210	3.88744378744843	3.92957727861971	3.9225987726065	3.9041270431049	3.99843697779187	3.97385197992803	3.86528320846049	3.888193451618	3.83679052203058	3.9606134678835	3.95532737441575	3.98144790074943	3.94055817485145	4.07234755941282	3.1568812655144	3.95728479928527	3.89682731238731	3.87447275690651	3.91089824484093	3.96929635725342	3.8161011671175	3.94192410492979	3.96293205193089	3.9867136888753	3.98320347739296	3.94955865566793	3.9119827264118	3.94280909624453	3.98201871068247	3.86803272337874	3.88112935087606	3.90873018353722	3.93118044249799	3.91523797580094	3.96302942136474	3.86428098166246	3.84904356437248	3.85438317204033	3.92619935563337	3.88738500857788	3.88927163721074	3.89803387434009	3.91578078065726	3.89169864805889	3.8895577665668	3.94329050848546	3.90575106157812
1	247172472	247172472	3.88744378744843	3.92957727861971	3.9225987726065	3.9041270431049	3.99843697779187	3.97385197992803	3.86528320846049	3.888193451618	3.83679052203058	3.9606134678835	3.95532737441575	3.98144790074943	3.94055817485145	4.07234755941282	3.1568812655144	3.95728479928527	3.89682731238731	3.87447275690651	3.91089824484093	3.96929635725342	3.8161011671175	3.94192410492979	3.96293205193089	3.9867136888753	3.98320347739296	3.94955865566793	3.9119827264118	3.94280909624453	3.98201871068247	3.86803272337874	3.88112935087606	3.90873018353722	3.93118044249799	3.91523797580094	3.96302942136474	3.86428098166246	3.84904356437248	3.85438317204033	3.92619935563337	3.88738500857788	3.88927163721074	3.89803387434009	3.91578078065726	3.89169864805889	3.8895577665668	3.94329050848546	3.90575106157812
1	247759502	247759502	3.88744378744843	3.92957727861971	3.9225987726065	3.9041270431049	3.99843697779187	3.97385197992803	3.86528320846049	3.888193451618	3.83679052203058	3.9606134678835	3.95532737441575	3.98144790074943	3.94055817485145	4.07234755941282	3.1568812655144	3.95728479928527	3.89682731238731	3.87447275690651	3.91089824484093	3.96929635725342	3.8161011671175	3.94192410492979	3.96293205193089	3.9867136888753	3.98320347739296	3.94955865566793	3.9119827264118	3.94280909624453	3.98201871068247	3.86803272337874	3.88112935087606	3.90873018353722	3.93118044249799	3.91523797580094	3.96302942136474	3.86428098166246	3.84904356437248	3.85438317204033	3.92619935563337	3.88738500857788	3.88927163721074	3.89803387434009	3.91578078065726	3.89169864805889	3.8895577665668	3.94329050848546	3.90575106157812
1	248364647	248364647	3.88744378744843	3.92957727861971	3.9225987726065	3.9041270431049	3.99843697779187	3.97385197992803	3.86528320846049	3.888193451618	3.83679052203058	3.9606134678835	3.95532737441575	3.98144790074943	3.94055817485145	4.07234755941282	3.1568812655144	3.95728479928527	3.89682731238731	3.87447275690651	3.91089824484093	3.96929635725342	3.8161011671175	3.94192410492979	3.96293205193089	3.9867136888753	3.98320347739296	3.94955865566793	3.9119827264118	3.94280909624453	3.98201871068247	3.86803272337874	3.88112935087606	3.90873018353722	3.93118044249799	3.91523797580094	3.96302942136474	3.86428098166246	3.84904356437248	3.85438317204033	3.92619935563337	3.88738500857788	3.88927163721074	3.89803387434009	3.91578078065726	3.89169864805889	3.8895577665668	3.94329050848546	3.90575106157812
2	0	249250621	2.02482421718653	2.02548940373715	1.96823161192003	1.99813604924774	1.99128538697807	2.00861352013761	1.98628704134515	1.9473335257512	1.96618626411085	2.02177704421139	1.9905953796283	1.99045740685263	1.97739350685761	1.94989981386655	1.98969392556989	1.94401575343283	1.97130329100479	1.9535524631698	1.91083075179406	1.9973677743881	1.91744623291131	1.97232869284129	1.96864093673465	2.00277451142267	1.97547556297251	1.99335684443765	1.92210311230832	1.97999940943614	1.99626050554349	1.99604925683915	1.93911719679173	2.00263569448316	1.98137231620256	1.99682783822364	1.98494633059864	1.97473179386861	1.96332634749871	1.99031944364017	1.92505544690336	1.95057571476366	2.04740994989545	1.93468675684742	1.95965542350232	1.98742442410706	1.99722933220206	2.00200973452708	1.96782237221326
2	557486	249808107	2.02482421718653	2.02548940373715	1.96823161192003	1.99813604924774	1.99128538697807	2.00861352013761	1.98628704134515	1.9473335257512	1.96618626411085	2.02177704421139	1.9905953796283	1.99045740685263	1.97739350685761	1.94989981386655	1.98969392556989	1.94401575343283	1.97130329100479	1.9535524631698	1.91083075179406	1.9973677743881	1.91744623291131	1.97232869284129	1.96864093673465	2.00277451142267	1.97547556297251	1.99335684443765	1.92210311230832	1.97999940943614	1.99626050554349	1.99604925683915	1.93911719679173	2.00263569448316	1.98137231620256	1.99682783822364	1.98494633059864	1.97473179386861	1.96332634749871	1.99031944364017	1.92505544690336	1.95057571476366	2.04740994989545	1.93468675684742	1.95965542350232	1.98742442410706	1.99722933220206	2.00200973452708	1.96782237221326
2	1094467	250345088	2.02482421718653	2.02548940373715	1.96823161192003	1.99813604924774	1.99128538697807	2.00861352013761	1.98628704134515	1.9473335257512	1.96618626411085	2.02177704421139	1.9905953796283	1.99045740685263	1.97739350685761	1.94989981386655	1.98969392556989	1.94401575343283	1.97130329100479	1.9535524631698	1.91083075179406	1.9973677743881	1.91744623291131	1.97232869284129	1.96864093673465	2.00277451142267	1.97547556297251	1.99335684443765	1.92210311230832	1.97999940943614	1.99626050554349	1.99604925683915	1.93911719679173	2.00263569448316	1.98137231620256	1.99682783822364	1.98494633059864	1.97473179386861	1.96332634749871	1.99031944364017	1.92505544690336	1.95057571476366	2.04740994989545	1.93468675684742	1.95965542350232	1.98742442410706	1.99722933220206	2.00200973452708	1.96782237221326
2	1664170	250914791	2.02482421718653	2.02548940373715	1.96823161192003	1.99813604924774	1.99128538697807	2.00861352013761	1.98628704134515	1.9473335257512	1.96618626411085	2.02177704421139	1.9905953796283	1.99045740685263	1.97739350685761	1.94989981386655	1.98969392556989	1.94401575343283	1.97130329100479	1.9535524631698	1.91083075179406	1.9973677743881	1.91744623291131	1.97232869284129	1.96864093673465	2.00277451142267	1.97547556297251	1.99335684443765	1.92210311230832	1.97999940943614	1.99626050554349	1.99604925683915	1.93911719679173	2.00263569448316	1.98137231620256	1.99682783822364	1.98494633059864	1.97473179386861	1.96332634749871	1.99031944364017	1.92505544690336	1.95057571476366	2.04740994989545	1.93468675684742	1.95965542350232	1.98742442410706	1.99722933220206	2.00200973452708	1.96782237221326
2	2209305	251459926	2.02482421718653	2.02548940373715	1.96823161192003	1.99813604924774	1.99128538697807	2.00861352013761	1.98628704134515	1.9473335257512	1.96618626411085	2.02177704421139	1.9905953796283	1.99045740685263	1.97739350685761	1.94989981386655	1.98969392556989	1.94401575343283	1.97130329100479	1.9535524631698	1.91083075179406	1.9973677743881	1.91744623291131	1.97232869284129	1.96864093673465	2.00277451142267	1.97547556297251	1.99335684443765	1.92210311230832	1.97999940943614	1.99626050554349	1.99604925683915	1.93911719679173	2.00263569448316	1.98137231620256	1.99682783822364	1.98494633059864	1.97473179386861	1.96332634749871	1.99031944364017	1.92505544690336	1.95057571476366	2.04740994989545	1.93468675684742	1.95965542350232	1.98742442410706	1.99722933220206	2.00200973452708	1.96782237221326
2	2735946	251986567	2.02482421718653	2.02548940373715	1.96823161192003	1.99813604924774	1.99128538697807	2.00861352013761	1.98628704134515	1.9473335257512	1.96618626411085	2.02177704421139	1.9905953796283	1.99045740685263	1.97739350685761	1.94989981386655	1.98969392556989	1.94401575343283	1.97130329100479	1.9535524631698	1.91083075179406	1.9973677743881	1.91744623291131	1.97232869284129	1.96864093673465	2.00277451142267	1.97547556297251	1.99335684443765	1.92210311230832	1.97999940943614	1.99626050554349	1.99604925683915	1.93911719679173	2.00263569448316	1.98137231620256	1.99682783822364	1.98494633059864	1.97473179386861	1.96332634749871	1.99031944364017	1.92505544690336	1.95057571476366	2.04740994989545	1.93468675684742	1.95965542350232	1.98742442410706	1.99722933220206	2.00200973452708	1.96782237221326
2	3272874	252523495	2.02482421718653	2.02548940373715	1.96823161192003	1.99813604924774	1.99128538697807	2.00861352013761	1.98628704134515	1.9473335257512	1.96618626411085	2.02177704421139	1.9905953796283	1.99045740685263	1.97739350685761	1.94989981386655	1.98969392556989	1.94401575343283	1.97130329100479	1.9535524631698	1.91083075179406	1.9973677743881	1.91744623291131	1.97232869284129	1.96864093673465	2.00277451142267	1.97547556297251	1.99335684443765	1.92210311230832	1.97999940943614	1.99626050554349	1.99604925683915	1.93911719679173	2.00263569448316	1.98137231620256	1.99682783822364	1.98494633059864	1.97473179386861	1.96332634749871	1.99031944364017	1.92505544690336	1.95057571476366	2.04740994989545	1.93468675684742	1.95965542350232	1.98742442410706	1.99722933220206	2.00200973452708	1.96782237221326
2	3880296	253130917	2.02482421718653	2.02548940373715	1.96823161192003	1.99813604924774	1.99128538697807	2.00861352013761	1.98628704134515	1.9473335257512	1.96618626411085	2.02177704421139	1.9905953796283	1.99045740685263	1.97739350685761	1.94989981386655	1.98969392556989	1.94401575343283	1.97130329100479	1.9535524631698	1.91083075179406	1.9973677743881	1.91744623291131	1.97232869284129	1.96864093673465	2.00277451142267	1.97547556297251	1.99335684443765	1.92210311230832	1.97999940943614	1.99626050554349	1.99604925683915	1.93911719679173	2.00263569448316	1.98137231620256	1.99682783822364	1.98494633059864	1.97473179386861	1.96332634749871	1.99031944364017	1.92505544690336	1.95057571476366	2.04740994989545	1.93468675684742	1.95965542350232	1.98742442410706	1.99722933220206	2.00200973452708	1.96782237221326
2	4425049	253675670	2.02482421718653	2.02548940373715	1.96823161192003	1.99813604924774	1.99128538697807	2.00861352013761	1.98628704134515	1.9473335257512	1.96618626411085	2.02177704421139	1.9905953796283	1.99045740685263	1.97739350685761	1.94989981386655	1.98969392556989	1.94401575343283	1.97130329100479	1.9535524631698	1.91083075179406	1.9973677743881	1.91744623291131	1.97232869284129	1.96864093673465	2.00277451142267	1.97547556297251	1.99335684443765	1.92210311230832	1.97999940943614	1.99626050554349	1.99604925683915	1.93911719679173	2.00263569448316	1.98137231620256	1.99682783822364	1.98494633059864	1.97473179386861	1.96332634749871	1.99031944364017	1.92505544690336	1.95057571476366	2.04740994989545	1.93468675684742	1.95965542350232	1.98742442410706	1.99722933220206	2.00200973452708	1.96782237221326
2	4959582	254210203	2.02482421718653	2.02548940373715	1.96823161192003	1.99813604924774	1.99128538697807	2.00861352013761	1.98628704134515	1.9473335257512	1.96618626411085	2.02177704421139	1.9905953796283	1.99045740685263	1.97739350685761	1.94989981386655	1.98969392556989	1.94401575343283	1.97130329100479	1.9535524631698	1.91083075179406	1.9973677743881	1.91744623291131	1.97232869284129	1.96864093673465	2.00277451142267	1.97547556297251	1.99335684443765	1.92210311230832	1.97999940943614	1.99626050554349	1.99604925683915	1.93911719679173	2.00263569448316	1.98137231620256	1.99682783822364	1.98494633059864	1.97473179386861	1.96332634749871	1.99031944364017	1.92505544690336	1.95057571476366	2.04740994989545	1.93468675684742	1.95965542350232	1.98742442410706	1.99722933220206	2.00200973452708	1.96782237221326
2	5590420	254841041	2.02482421718653	2.02548940373715	1.96823161192003	1.99813604924774	1.99128538697807	2.00861352013761	1.98628704134515	1.9473335257512	1.96618626411085	2.02177704421139	1.9905953796283	1.99045740685263	1.97739350685761	1.94989981386655	1.98969392556989	1.94401575343283	1.97130329100479	1.9535524631698	1.91083075179406	1.9973677743881	1.91744623291131	1.97232869284129	1.96864093673465	2.00277451142267	1.97547556297251	1.99335684443765	1.92210311230832	1.97999940943614	1.99626050554349	1.99604925683915	1.93911719679173	2.00263569448316	1.98137231620256	1.99682783822364	1.98494633059864	1.97473179386861	1.96332634749871	1.99031944364017	1.92505544690336	1.95057571476366	2.04740994989545	1.93468675684742	1.95965542350232	1.98742442410706	1.99722933220206	2.00200973452708	1.96782237221326
2	6135300	255385921	2.02482421718653	2.02548940373715	1.96823161192003	1.99813604924774	1.99128538697807	2.00861352013761	1.98628704134515	1.9473335257512	1.96618626411085	2.02177704421139	1.9905953796283	1.99045740685263	1.97739350685761	1.94989981386655	1.98969392556989	1.94401575343283	1.97130329100479	1.9535524631698	1.91083075179406	1.9973677743881	1.91744623291131	1.97232869284129	1.96864093673465	2.00277451142267	1.97547556297251	1.99335684443765	1.92210311230832	1.97999940943614	1.99626050554349	1.99604925683915	1.93911719679173	2.00263569448316	1.98137231620256	1.99682783822364	1.98494633059864	1.97473179386861	1.96332634749871	1.99031944364017	1.92505544690336	1.95057571476366	2.04740994989545	1.93468675684742	1.95965542350232	1.98742442410706	1.99722933220206	2.00200973452708	1.96782237221326
2	6662527	255913148	2.02482421718653	2.02548940373715	1.96823161192003	1.99813604924774	1.99128538697807	2.00861352013761	1.98628704134515	1.9473335257512	1.96618626411085	2.02177704421139	1.9905953796283	1.99045740685263	1.97739350685761	1.94989981386655	1.98969392556989	1.94401575343283	1.97130329100479	1.9535524631698	1.91083075179406	1.9973677743881	1.91744623291131	1.97232869284129	1.96864093673465	2.00277451142267	1.97547556297251	1.99335684443765	1.92210311230832	1.97999940943614	1.99626050554349	1.99604925683915	1.93911719679173	2.00263569448316	1.98137231620256	1.99682783822364	1.98494633059864	1.97473179386861	1.96332634749871	1.99031944364017	1.92505544690336	1.95057571476366	2.04740994989545	1.93468675684742	1.95965542350232	1.98742442410706	1.99722933220206	2.00200973452708	1.96782237221326
2	7180839	256431460	2.02482421718653	2.02548940373715	1.96823161192003	1.99813604924774	1.99128538697807	2.00861352013761	1.98628704134515	1.9473335257512	1.96618626411085	2.02177704421139	1.9905953796283	1.99045740685263	1.97739350685761	1.94989981386655	1.98969392556989	1.94401575343283	1.97130329100479	1.9535524631698	1.91083075179406	1.9973677743881	1.91744623291131	1.97232869284129	1.96864093673465	2.00277451142267	1.97547556297251	1.99335684443765	1.92210311230832	1.97999940943614	1.99626050554349	1.99604925683915	1.93911719679173	2.00263569448316	1.98137231620256	1.99682783822364	1.98494633059864	1.97473179386861	1.96332634749871	1.99031944364017	1.92505544690336	1.95057571476366	2.04740994989545	1.93468675684742	1.95965542350232	1.98742442410706	1.99722933220206	2.00200973452708	1.96782237221326
2	7704051	256954672	2.02482421718653	2.02548940373715	1.96823161192003	1.99813604924774	1.99128538697807	2.00861352013761	1.98628704134515	1.9473335257512	1.96618626411085	2.02177704421139	1.9905953796283	1.99045740685263	1.97739350685761	1.94989981386655	1.98969392556989	1.94401575343283	1.97130329100479	1.9535524631698	1.91083075179406	1.9973677743881	1.91744623291131	1.97232869284129	1.96864093673465	2.00277451142267	1.97547556297251	1.99335684443765	1.92210311230832	1.97999940943614	1.99626050554349	1.99604925683915	1.93911719679173	2.00263569448316	1.98137231620256	1.99682783822364	1.98494633059864	1.97473179386861	1.96332634749871	1.99031944364017	1.92505544690336	1.95057571476366	2.04740994989545	1.93468675684742	1.95965542350232	1.98742442410706	1.99722933220206	2.00200973452708	1.96782237221326
2	8227848	257478469	2.02482421718653	2.02548940373715	1.96823161192003	1.99813604924774	1.99128538697807	2.00861352013761	1.98628704134515	1.9473335257512	1.96618626411085	2.02177704421139	1.9905953796283	1.99045740685263	1.97739350685761	1.94989981386655	1.98969392556989	1.94401575343283	1.97130329100479	1.9535524631698	1.91083075179406	1.9973677743881	1.91744623291131	1.97232869284129	1.96864093673465	2.00277451142267	1.97547556297251	1.99335684443765	1.92210311230832	1.97999940943614	1.99626050554349	1.99604925683915	1.93911719679173	2.00263569448316	1.98137231620256	1.99682783822364	1.98494633059864	1.97473179386861	1.96332634749871	1.99031944364017	1.92505544690336	1.95057571476366	2.04740994989545	1.93468675684742	1.95965542350232	1.98742442410706	1.99722933220206	2.00200973452708	1.96782237221326
2	8753003	258003624	2.02482421718653	2.02548940373715	1.96823161192003	1.99813604924774	1.99128538697807	2.00861352013761	1.98628704134515	1.9473335257512	1.96618626411085	2.02177704421139	1.9905953796283	1.99045740685263	1.97739350685761	1.94989981386655	1.98969392556989	1.94401575343283	1.97130329100479	1.9535524631698	1.91083075179406	1.9973677743881	1.91744623291131	1.97232869284129	1.96864093673465	2.00277451142267	1.97547556297251	1.99335684443765	1.92210311230832	1.97999940943614	1.99626050554349	1.99604925683915	1.93911719679173	2.00263569448316	1.98137231620256	1.99682783822364	1.98494633059864	1.97473179386861	1.96332634749871	1.99031944364017	1.92505544690336	1.95057571476366	2.04740994989545	1.93468675684742	1.95965542350232	1.98742442410706	1.99722933220206	2.00200973452708	1.96782237221326
2	9296366	258546987	2.02482421718653	2.02548940373715	1.96823161192003	1.99813604924774	1.99128538697807	2.00861352013761	1.98628704134515	1.9473335257512	1.96618626411085	2.02177704421139	1.9905953796283	1.99045740685263	1.97739350685761	1.94989981386655	1.98969392556989	1.94401575343283	1.97130329100479	1.9535524631698	1.91083075179406	1.9973677743881	1.91744623291131	1.97232869284129	1.96864093673465	2.00277451142267	1.97547556297251	1.99335684443765	1.92210311230832	1.97999940943614	1.99626050554349	1.99604925683915	1.93911719679173	2.00263569448316	1.98137231620256	1.99682783822364	1.98494633059864	1.97473179386861	1.96332634749871	1.99031944364017	1.92505544690336	1.95057571476366	2.04740994989545	1.93468675684742	1.95965542350232	1.98742442410706	1.99722933220206	2.00200973452708	1.96782237221326
2	9850361	259100982	2.02482421718653	2.02548940373715	1.96823161192003	1.99813604924774	1.99128538697807	2.00861352013761	1.98628704134515	1.9473335257512	1.96618626411085	2.02177704421139	1.9905953796283	1.99045740685263	1.97739350685761	1.94989981386655	1.98969392556989	1.94401575343283	1.97130329100479	1.9535524631698	1.91083075179406	1.9973677743881	1.91744623291131	1.97232869284129	1.96864093673465	2.00277451142267	1.97547556297251	1.99335684443765	1.92210311230832	1.97999940943614	1.99626050554349	1.99604925683915	1.93911719679173	2.00263569448316	1.98137231620256	1.99682783822364	1.98494633059864	1.97473179386861	1.96332634749871	1.99031944364017	1.92505544690336	1.95057571476366	2.04740994989545	1.93468675684742	1.95965542350232	1.98742442410706	1.99722933220206	2.00200973452708	1.96782237221326
2	10407491	259658112	2.02482421718653	2.02548940373715	1.96823161192003	1.99813604924774	1.99128538697807	2.00861352013761	1.98628704134515	1.9473335257512	1.96618626411085	2.02177704421139	1.9905953796283	1.99045740685263	1.97739350685761	1.94989981386655	1.98969392556989	1.94401575343283	1.97130329100479	1.9535524631698	1.91083075179406	1.9973677743881	1.91744623291131	1.97232869284129	1.96864093673465	2.00277451142267	1.97547556297251	1.99335684443765	1.92210311230832	1.97999940943614	1.99626050554349	1.99604925683915	1.93911719679173	2.00263569448316	1.98137231620256	1.99682783822364	1.98494633059864	1.97473179386861	1.96332634749871	1.99031944364017	1.92505544690336	1.95057571476366	2.04740994989545	1.93468675684742	1.95965542350232	1.98742442410706	1.99722933220206	2.00200973452708	1.96782237221326
2	10958816	260209437	2.02482421718653	2.02548940373715	1.96823161192003	1.99813604924774	1.99128538697807	2.00861352013761	1.98628704134515	1.9473335257512	1.96618626411085	2.02177704421139	1.9905953796283	1.99045740685263	1.97739350685761	1.94989981386655	1.98969392556989	1.94401575343283	1.97130329100479	1.9535524631698	1.91083075179406	1.9973677743881	1.91744623291131	1.97232869284129	1.96864093673465	2.00277451142267	1.97547556297251	1.99335684443765	1.92210311230832	1.97999940943614	1.99626050554349	1.99604925683915	1.93911719679173	2.00263569448316	1.98137231620256	1.99682783822364	1.98494633059864	1.97473179386861	1.96332634749871	1.99031944364017	1.92505544690336	1.95057571476366	2.04740994989545	1.93468675684742	1.95965542350232	1.98742442410706	1.99722933220206	2.00200973452708	1.96782237221326
2	11510926	260761547	2.02482421718653	2.02548940373715	1.96823161192003	1.99813604924774	1.99128538697807	2.00861352013761	1.98628704134515	1.9473335257512	1.96618626411085	2.02177704421139	1.9905953796283	1.99045740685263	1.97739350685761	1.94989981386655	1.98969392556989	1.94401575343283	1.97130329100479	1.9535524631698	1.91083075179406	1.9973677743881	1.91744623291131	1.97232869284129	1.96864093673465	2.00277451142267	1.97547556297251	1.99335684443765	1.92210311230832	1.97999940943614	1.99626050554349	1.99604925683915	1.93911719679173	2.00263569448316	1.98137231620256	1.99682783822364	1.98494633059864	1.97473179386861	1.96332634749871	1.99031944364017	1.92505544690336	1.95057571476366	2.04740994989545	1.93468675684742	1.95965542350232	1.98742442410706	1.99722933220206	2.00200973452708	1.96782237221326
2	12057328	261307949	2.02482421718653	2.02548940373715	1.96823161192003	1.99813604924774	1.99128538697807	2.00861352013761	1.98628704134515	1.9473335257512	1.96618626411085	2.02177704421139	1.9905953796283	1.99045740685263	1.97739350685761	1.94989981386655	1.98969392556989	1.94401575343283	1.97130329100479	1.9535524631698	2.27994654538692	1.9973677743881	1.91744623291131	1.97232869284129	1.96864093673465	2.00277451142267	1.97547556297251	1.99335684443765	1.92210311230832	1.97999940943614	1.99626050554349	1.99604925683915	1.93911719679173	2.00263569448316	1.98137231620256	1.99682783822364	1.98494633059864	1.97473179386861	1.96332634749871	1.99031944364017	1.92505544690336	1.95057571476366	2.04740994989545	1.93468675684742	1.95965542350232	1.98742442410706	1.99722933220206	2.00200973452708	1.96782237221326
2	12580925	261831546	2.02482421718653	2.02548940373715	1.96823161192003	1.99813604924774	1.99128538697807	2.00861352013761	1.98628704134515	1.9473335257512	1.96618626411085	2.02177704421139	1.9905953796283	1.99045740685263	1.97739350685761	1.94989981386655	1.98969392556989	1.94401575343283	1.97130329100479	1.9535524631698	2.27994654538692	1.9973677743881	1.91744623291131	1.97232869284129	1.96864093673465	2.00277451142267	1.97547556297251	1.99335684443765	1.92210311230832	1.97999940943614	1.99626050554349	1.99604925683915	1.93911719679173	2.00263569448316	1.98137231620256	1.99682783822364	1.98494633059864	1.97473179386861	1.96332634749871	1.99031944364017	1.92505544690336	1.95057571476366	2.04740994989545	1.93468675684742	1.95965542350232	1.98742442410706	1.99722933220206	2.00200973452708	1.96782237221326
2	13118270	262368891	2.02482421718653	2.02548940373715	1.96823161192003	1.99813604924774	1.99128538697807	2.00861352013761	1.98628704134515	1.9473335257512	1.96618626411085	2.02177704421139	1.9905953796283	1.99045740685263	1.97739350685761	1.94989981386655	1.98969392556989	1.94401575343283	1.97130329100479	1.9535524631698	2.27994654538692	1.9973677743881	1.91744623291131	1.97232869284129	1.96864093673465	2.00277451142267	1.97547556297251	1.99335684443765	1.92210311230832	1.97999940943614	1.99626050554349	1.99604925683915	1.93911719679173	2.00263569448316	1.98137231620256	1.99682783822364	1.98494633059864	1.97473179386861	1.96332634749871	1.99031944364017	1.92505544690336	1.95057571476366	2.04740994989545	1.93468675684742	1.95965542350232	1.98742442410706	1.99722933220206	2.00200973452708	1.96782237221326
2	13666229	262916850	2.02482421718653	2.02548940373715	1.96823161192003	1.99813604924774	1.99128538697807	2.00861352013761	1.98628704134515	1.9473335257512	1.96618626411085	2.02177704421139	1.9905953796283	1.99045740685263	1.97739350685761	1.94989981386655	1.98969392556989	1.94401575343283	1.97130329100479	1.9535524631698	2.27994654538692	1.9973677743881	1.91744623291131	1.97232869284129	1.96864093673465	2.00277451142267	1.97547556297251	1.99335684443765	1.92210311230832	1.97999940943614	1.99626050554349	1.99604925683915	1.93911719679173	2.00263569448316	1.98137231620256	1.99682783822364	1.98494633059864	1.97473179386861	1.96332634749871	1.99031944364017	1.92505544690336	1.95057571476366	2.04740994989545	1.93468675684742	1.95965542350232	1.98742442410706	1.99722933220206	2.00200973452708	1.96782237221326
2	14216122	263466743	2.02482421718653	2.02548940373715	1.96823161192003	1.99813604924774	1.99128538697807	2.00861352013761	1.98628704134515	1.9473335257512	1.96618626411085	2.02177704421139	1.9905953796283	1.99045740685263	1.97739350685761	1.94989981386655	1.98969392556989	1.94401575343283	1.97130329100479	1.9535524631698	2.27994654538692	1.9973677743881	1.91744623291131	1.97232869284129	1.96864093673465	2.00277451142267	1.97547556297251	1.99335684443765	1.92210311230832	1.97999940943614	1.99626050554349	1.99604925683915	1.93911719679173	2.00263569448316	1.98137231620256	1.99682783822364	1.98494633059864	1.97473179386861	1.96332634749871	1.99031944364017	1.92505544690336	1.95057571476366	2.04740994989545	1.93468675684742	1.95965542350232	1.98742442410706	1.99722933220206	2.00200973452708	1.96782237221326
2	14759596	264010217	2.02482421718653	2.02548940373715	1.96823161192003	1.99813604924774	1.99128538697807	2.00861352013761	1.98628704134515	1.9473335257512	1.96618626411085	2.02177704421139	1.9905953796283	1.99045740685263	1.97739350685761	1.94989981386655	1.98969392556989	1.94401575343283	1.97130329100479	1.9535524631698	2.27994654538692	1.9973677743881	1.91744623291131	1.97232869284129	1.96864093673465	2.00277451142267	1.97547556297251	1.99335684443765	1.92210311230832	1.97999940943614	1.99626050554349	1.99604925683915	1.93911719679173	2.00263569448316	1.98137231620256	1.99682783822364	1.98494633059864	1.97473179386861	1.96332634749871	1.99031944364017	1.92505544690336	1.95057571476366	2.04740994989545	1.93468675684742	1.95965542350232	1.98742442410706	1.99722933220206	2.00200973452708	1.96782237221326
2	15293722	264544343	2.02482421718653	2.02548940373715	1.96823161192003	1.99813604924774	1.99128538697807	2.00861352013761	1.98628704134515	1.9473335257512	1.96618626411085	2.02177704421139	1.9905953796283	1.99045740685263	1.97739350685761	1.94989981386655	1.98969392556989	1.94401575343283	1.97130329100479	1.9535524631698	2.27994654538692	1.9973677743881	1.91744623291131	1.97232869284129	1.96864093673465	2.00277451142267	1.97547556297251	1.99335684443765	1.92210311230832	1.97999940943614	1.99626050554349	1.99604925683915	1.93911719679173	2.00263569448316	1.98137231620256	1.99682783822364	1.98494633059864	1.97473179386861	1.96332634749871	1.99031944364017	1.92505544690336	1.95057571476366	2.04740994989545	1.93468675684742	1.95965542350232	1.98742442410706	1.99722933220206	2.00200973452708	1.96782237221326
2	15834108	265084729	2.02482421718653	2.02548940373715	1.96823161192003	1.99813604924774	1.99128538697807	2.00861352013761	1.98628704134515	1.9473335257512	1.96618626411085	2.02177704421139	1.9905953796283	1.99045740685263	1.97739350685761	1.94989981386655	1.98969392556989	1.94401575343283	1.97130329100479	1.9535524631698	2.27994654538692	1.9973677743881	1.91744623291131	1.97232869284129	1.96864093673465	2.00277451142267	1.97547556297251	1.99335684443765	1.92210311230832	1.97999940943614	1.99626050554349	1.99604925683915	1.93911719679173	2.00263569448316	1.98137231620256	1.99682783822364	1.98494633059864	1.97473179386861	1.96332634749871	1.99031944364017	1.92505544690336	1.95057571476366	2.04740994989545	1.93468675684742	1.95965542350232	1.98742442410706	1.99722933220206	2.00200973452708	1.96782237221326
2	16429499	265680120	2.02482421718653	2.02548940373715	1.96823161192003	1.99813604924774	1.99128538697807	2.00861352013761	1.98628704134515	1.9473335257512	1.96618626411085	2.02177704421139	1.9905953796283	1.99045740685263	1.97739350685761	1.94989981386655	1.98969392556989	1.94401575343283	1.97130329100479	1.9535524631698	2.27994654538692	1.9973677743881	1.91744623291131	1.97232869284129	1.96864093673465	2.00277451142267	1.97547556297251	1.99335684443765	1.92210311230832	1.97999940943614	1.99626050554349	1.99604925683915	1.93911719679173	2.00263569448316	1.98137231620256	1.99682783822364	1.98494633059864	1.97473179386861	1.96332634749871	1.99031944364017	1.92505544690336	1.95057571476366	2.04740994989545	1.93468675684742	1.95965542350232	1.98742442410706	1.99722933220206	2.00200973452708	1.96782237221326
2	16951063	266201684	2.02482421718653	2.02548940373715	1.96823161192003	1.99813604924774	1.99128538697807	2.00861352013761	1.98628704134515	1.9473335257512	1.96618626411085	2.02177704421139	1.9905953796283	1.99045740685263	1.97739350685761	1.94989981386655	1.98969392556989	1.94401575343283	1.97130329100479	1.9535524631698	1.95409417801673	1.9973677743881	1.91744623291131	1.97232869284129	1.96864093673465	2.00277451142267	1.97547556297251	1.99335684443765	1.92210311230832	1.97999940943614	1.99626050554349	1.99604925683915	1.93911719679173	2.00263569448316	1.98137231620256	1.99682783822364	1.98494633059864	1.97473179386861	1.96332634749871	1.99031944364017	1.92505544690336	1.95057571476366	2.04740994989545	1.93468675684742	1.95965542350232	1.98742442410706	1.99722933220206	2.00200973452708	1.96782237221326
2	17486052	266736673	2.02482421718653	2.02548940373715	1.96823161192003	1.99813604924774	1.99128538697807	2.00861352013761	1.98628704134515	1.9473335257512	1.96618626411085	2.02177704421139	1.9905953796283	1.99045740685263	1.97739350685761	1.94989981386655	1.98969392556989	1.94401575343283	1.97130329100479	1.9535524631698	1.95409417801673	1.9973677743881	1.91744623291131	1.97232869284129	1.96864093673465	2.00277451142267	1.97547556297251	1.99335684443765	1.92210311230832	1.97999940943614	1.99626050554349	1.99604925683915	1.93911719679173	2.00263569448316	1.98137231620256	1.99682783822364	1.98494633059864	1.97473179386861	1.96332634749871	1.99031944364017	1.92505544690336	1.95057571476366	2.04740994989545	1.93468675684742	1.95965542350232	1.98742442410706	1.99722933220206	2.00200973452708	1.96782237221326
2	18022328	267272949	2.02482421718653	2.02548940373715	1.96823161192003	1.99813604924774	1.99128538697807	2.00861352013761	1.98628704134515	1.9473335257512	1.96618626411085	2.02177704421139	1.9905953796283	1.99045740685263	1.97739350685761	1.94989981386655	1.98969392556989	1.94401575343283	1.97130329100479	1.9535524631698	1.95409417801673	1.9973677743881	1.91744623291131	1.97232869284129	1.96864093673465	2.00277451142267	1.97547556297251	1.99335684443765	1.92210311230832	1.97999940943614	1.99626050554349	1.99604925683915	1.93911719679173	2.00263569448316	1.98137231620256	1.99682783822364	1.98494633059864	1.97473179386861	1.96332634749871	1.99031944364017	1.92505544690336	1.95057571476366	2.04740994989545	1.93468675684742	1.95965542350232	1.98742442410706	1.99722933220206	2.00200973452708	1.96782237221326
2	18575989	267826610	2.02482421718653	2.02548940373715	1.96823161192003	1.99813604924774	1.99128538697807	2.00861352013761	1.98628704134515	1.9473335257512	1.96618626411085	2.02177704421139	1.9905953796283	1.99045740685263	1.97739350685761	1.94989981386655	1.98969392556989	1.94401575343283	1.97130329100479	1.9535524631698	1.95409417801673	1.9973677743881	1.91744623291131	1.97232869284129	1.96864093673465	2.00277451142267	1.97547556297251	1.99335684443765	1.92210311230832	1.97999940943614	1.99626050554349	1.99604925683915	1.93911719679173	2.00263569448316	1.98137231620256	1.99682783822364	1.98494633059864	1.97473179386861	1.96332634749871	1.99031944364017	1.92505544690336	1.95057571476366	2.04740994989545	1.93468675684742	1.95965542350232	1.98742442410706	1.99722933220206	2.00200973452708	1.96782237221326
2	19106725	268357346	2.02482421718653	2.02548940373715	1.96823161192003	1.99813604924774	1.99128538697807	2.00861352013761	1.98628704134515	1.9473335257512	1.96618626411085	2.02177704421139	1.9905953796283	1.99045740685263	1.97739350685761	1.94989981386655	1.98969392556989	1.94401575343283	1.97130329100479	1.9535524631698	1.95409417801673	1.9973677743881	1.91744623291131	1.97232869284129	1.96864093673465	2.00277451142267	1.97547556297251	1.99335684443765	1.92210311230832	1.97999940943614	1.99626050554349	1.99604925683915	1.93911719679173	2.00263569448316	1.98137231620256	1.99682783822364	1.98494633059864	1.97473179386861	1.96332634749871	1.99031944364017	1.92505544690336	1.95057571476366	2.04740994989545	1.93468675684742	1.95965542350232	1.98742442410706	1.99722933220206	2.00200973452708	1.96782237221326
2	19688689	268939310	2.02482421718653	2.02548940373715	1.96823161192003	1.99813604924774	1.99128538697807	2.00861352013761	1.98628704134515	1.9473335257512	1.96618626411085	2.02177704421139	1.9905953796283	1.99045740685263	1.97739350685761	1.94989981386655	1.98969392556989	1.94401575343283	1.97130329100479	1.9535524631698	1.95409417801673	1.9973677743881	1.91744623291131	1.97232869284129	1.96864093673465	2.00277451142267	1.97547556297251	1.99335684443765	1.92210311230832	1.97999940943614	1.99626050554349	1.99604925683915	1.93911719679173	2.00263569448316	1.98137231620256	1.99682783822364	1.98494633059864	1.97473179386861	1.96332634749871	1.99031944364017	1.92505544690336	1.95057571476366	2.04740994989545	1.93468675684742	1.95965542350232	1.98742442410706	1.99722933220206	2.00200973452708	1.96782237221326
2	20218467	269469088	2.02482421718653	2.02548940373715	1.96823161192003	1.99813604924774	1.99128538697807	2.00861352013761	1.98628704134515	1.9473335257512	1.96618626411085	2.02177704421139	1.9905953796283	1.99045740685263	1.97739350685761	1.94989981386655	1.98969392556989	1.94401575343283	1.97130329100479	1.9535524631698	1.95409417801673	1.9973677743881	1.91744623291131	1.97232869284129	1.96864093673465	2.00277451142267	1.97547556297251	1.99335684443765	1.92210311230832	1.97999940943614	1.99626050554349	1.99604925683915	1.93911719679173	2.00263569448316	1.98137231620256	1.99682783822364	1.98494633059864	1.97473179386861	1.96332634749871	1.99031944364017	1.92505544690336	1.95057571476366	2.04740994989545	1.93468675684742	1.95965542350232	1.26751252203442	1.99722933220206	2.00200973452708	1.96782237221326
2	20763059	270013680	2.02482421718653	2.02548940373715	1.96823161192003	1.99813604924774	1.99128538697807	2.00861352013761	1.98628704134515	1.9473335257512	1.96618626411085	2.02177704421139	1.9905953796283	1.99045740685263	1.97739350685761	1.94989981386655	1.98969392556989	1.94401575343283	1.97130329100479	1.9535524631698	1.95409417801673	1.9973677743881	1.91744623291131	1.97232869284129	1.96864093673465	2.00277451142267	1.97547556297251	1.99335684443765	1.92210311230832	1.97999940943614	1.99626050554349	1.99604925683915	1.93911719679173	2.00263569448316	1.98137231620256	1.99682783822364	1.98494633059864	1.97473179386861	1.96332634749871	1.99031944364017	1.92505544690336	1.95057571476366	2.04740994989545	1.93468675684742	1.95965542350232	1.26751252203442	1.99722933220206	2.00200973452708	1.96782237221326
2	21321154	270571775	2.02482421718653	2.02548940373715	1.96823161192003	1.99813604924774	1.99128538697807	2.00861352013761	1.98628704134515	1.9473335257512	1.96618626411085	2.02177704421139	1.9905953796283	1.99045740685263	1.97739350685761	1.94989981386655	1.98969392556989	1.94401575343283	1.97130329100479	1.9535524631698	1.95409417801673	1.9973677743881	1.91744623291131	1.97232869284129	1.96864093673465	2.00277451142267	1.97547556297251	1.99335684443765	1.92210311230832	1.97999940943614	1.99626050554349	1.99604925683915	1.93911719679173	2.00263569448316	1.98137231620256	1.99682783822364	1.98494633059864	1.97473179386861	1.96332634749871	1.99031944364017	1.92505544690336	1.95057571476366	2.04740994989545	1.93468675684742	1.95965542350232	1.26751252203442	1.99722933220206	2.00200973452708	1.96782237221326
2	21860775	271111396	2.02482421718653	2.02548940373715	1.96823161192003	1.99813604924774	1.99128538697807	2.00861352013761	1.98628704134515	1.9473335257512	1.96618626411085	2.02177704421139	1.9905953796283	1.99045740685263	1.97739350685761	1.94989981386655	1.98969392556989	1.94401575343283	1.97130329100479	1.9535524631698	1.95409417801673	1.9973677743881	1.91744623291131	1.97232869284129	1.96864093673465	2.00277451142267	1.97547556297251	1.99335684443765	1.92210311230832	1.97999940943614	1.99626050554349	1.99604925683915	1.93911719679173	2.00263569448316	1.98137231620256	1.99682783822364	1.98494633059864	1.97473179386861	1.96332634749871	1.99031944364017	1.92505544690336	1.95057571476366	2.04740994989545	1.93468675684742	1.95965542350232	1.26751252203442	1.99722933220206	2.00200973452708	1.96782237221326
2	22386138	271636759	2.02482421718653	2.02548940373715	1.96823161192003	1.99813604924774	1.99128538697807	2.00861352013761	1.98628704134515	1.9473335257512	1.96618626411085	2.02177704421139	1.9905953796283	1.99045740685263	1.97739350685761	1.94989981386655	1.98969392556989	1.94401575343283	1.97130329100479	1.9535524631698	1.95409417801673	1.9973677743881	1.91744623291131	1.97232869284129	1.96864093673465	2.00277451142267	1.97547556297251	1.99335684443765	1.92210311230832	1.97999940943614	1.99626050554349	1.99604925683915	1.93911719679173	2.00263569448316	1.98137231620256	1.99682783822364	1.98494633059864	1.97473179386861	1.96332634749871	1.99031944364017	1.92505544690336	1.95057571476366	2.04740994989545	1.93468675684742	1.95965542350232	1.26751252203442	1.99722933220206	2.00200973452708	1.96782237221326
2	22914297	272164918	2.02482421718653	2.02548940373715	1.96823161192003	1.99813604924774	1.99128538697807	2.00861352013761	1.98628704134515	1.9473335257512	1.96618626411085	2.02177704421139	1.9905953796283	1.99045740685263	1.97739350685761	1.94989981386655	1.98969392556989	1.94401575343283	1.97130329100479	1.9535524631698	1.95409417801673	1.9973677743881	1.91744623291131	1.97232869284129	1.96864093673465	2.00277451142267	1.97547556297251	1.99335684443765	1.92210311230832	1.97999940943614	1.99626050554349	1.99604925683915	1.93911719679173	2.00263569448316	1.98137231620256	1.99682783822364	1.98494633059864	1.97473179386861	1.96332634749871	1.99031944364017	1.92505544690336	1.95057571476366	2.04740994989545	1.93468675684742	1.95965542350232	1.26751252203442	1.99722933220206	2.00200973452708	1.96782237221326
2	23444646	272695267	2.02482421718653	2.02548940373715	1.96823161192003	1.99813604924774	1.99128538697807	2.00861352013761	1.98628704134515	1.9473335257512	1.96618626411085	2.02177704421139	1.9905953796283	1.99045740685263	1.97739350685761	1.94989981386655	1.98969392556989	1.94401575343283	1.97130329100479	1.9535524631698	1.95409417801673	1.9973677743881	1.91744623291131	1.97232869284129	1.96864093673465	2.00277451142267	1.97547556297251	1.99335684443765	1.92210311230832	1.97999940943614	1.99626050554349	1.99604925683915	1.93911719679173	2.00263569448316	1.98137231620256	1.99682783822364	1.98494633059864	1.97473179386861	1.96332634749871	1.99031944364017	1.92505544690336	1.95057571476366	2.04740994989545	1.93468675684742	1.95965542350232	1.26751252203442	1.99722933220206	2.00200973452708	1.96782237221326
2	23975938	273226559	2.02482421718653	2.02548940373715	1.96823161192003	1.99813604924774	1.99128538697807	2.00861352013761	1.98628704134515	1.9473335257512	1.96618626411085	2.02177704421139	1.9905953796283	1.99045740685263	1.97739350685761	1.94989981386655	1.98969392556989	1.94401575343283	1.97130329100479	1.9535524631698	1.95409417801673	1.9973677743881	1.91744623291131	1.97232869284129	1.96864093673465	2.00277451142267	1.97547556297251	1.99335684443765	1.92210311230832	1.97999940943614	1.99626050554349	1.99604925683915	1.93911719679173	2.00263569448316	1.98137231620256	1.99682783822364	1.98494633059864	1.97473179386861	1.96332634749871	1.99031944364017	1.92505544690336	1.95057571476366	2.04740994989545	1.93468675684742	1.95965542350232	1.90421522227139	1.99722933220206	2.00200973452708	1.96782237221326
2	24557494	273808115	2.02482421718653	2.02548940373715	1.96823161192003	1.99813604924774	1.99128538697807	2.00861352013761	1.98628704134515	1.9473335257512	1.96618626411085	2.02177704421139	1.9905953796283	1.99045740685263	1.97739350685761	1.94989981386655	1.98969392556989	1.94401575343283	1.97130329100479	1.9535524631698	1.95409417801673	1.9973677743881	1.91744623291131	1.97232869284129	1.96864093673465	2.00277451142267	1.97547556297251	1.99335684443765	1.92210311230832	1.97999940943614	1.99626050554349	1.99604925683915	1.93911719679173	2.00263569448316	1.98137231620256	1.99682783822364	1.98494633059864	1.97473179386861	1.96332634749871	1.99031944364017	1.92505544690336	1.95057571476366	2.04740994989545	1.93468675684742	1.95965542350232	1.90421522227139	1.99722933220206	2.00200973452708	1.96782237221326
2	25122569	274373190	2.02482421718653	2.02548940373715	1.96823161192003	1.99813604924774	1.99128538697807	2.00861352013761	1.98628704134515	1.9473335257512	1.96618626411085	2.02177704421139	1.9905953796283	1.99045740685263	1.97739350685761	1.94989981386655	1.98969392556989	1.94401575343283	1.97130329100479	1.9535524631698	1.95409417801673	1.9973677743881	1.91744623291131	1.97232869284129	1.96864093673465	2.00277451142267	1.97547556297251	1.99335684443765	1.92210311230832	1.97999940943614	1.99626050554349	1.99604925683915	1.93911719679173	2.00263569448316	1.98137231620256	1.99682783822364	1.98494633059864	1.97473179386861	1.96332634749871	1.99031944364017	1.92505544690336	1.95057571476366	2.04740994989545	1.93468675684742	1.95965542350232	1.90421522227139	1.99722933220206	2.00200973452708	1.96782237221326
2	25690641	274941262	2.02482421718653	2.02548940373715	1.96823161192003	1.99813604924774	1.99128538697807	2.00861352013761	1.98628704134515	1.9473335257512	1.96618626411085	2.02177704421139	1.9905953796283	1.99045740685263	1.97739350685761	1.94989981386655	1.98969392556989	1.94401575343283	1.97130329100479	1.9535524631698	1.95409417801673	1.9973677743881	1.91744623291131	1.97232869284129	1.96864093673465	2.00277451142267	1.97547556297251	1.99335684443765	1.92210311230832	1.97999940943614	1.99626050554349	1.99604925683915	1.93911719679173	2.00263569448316	1.98137231620256	1.99682783822364	1.98494633059864	1.97473179386861	1.96332634749871	1.99031944364017	1.92505544690336	1.95057571476366	2.04740994989545	1.93468675684742	1.95965542350232	1.90421522227139	1.99722933220206	2.00200973452708	1.96782237221326
2	26276327	275526948	2.02482421718653	2.02548940373715	1.96823161192003	1.99813604924774	1.99128538697807	2.00861352013761	1.98628704134515	1.9473335257512	1.96618626411085	2.02177704421139	1.9905953796283	1.99045740685263	1.97739350685761	1.94989981386655	1.98969392556989	1.94401575343283	1.97130329100479	1.9535524631698	1.95409417801673	1.9973677743881	1.91744623291131	1.97232869284129	1.96864093673465	2.00277451142267	1.97547556297251	1.99335684443765	1.92210311230832	1.97999940943614	1.99626050554349	1.99604925683915	1.93911719679173	2.00263569448316	1.98137231620256	1.99682783822364	1.98494633059864	1.97473179386861	1.96332634749871	1.99031944364017	1.92505544690336	1.95057571476366	2.04740994989545	1.93468675684742	1.95965542350232	1.90421522227139	1.99722933220206	2.00200973452708	1.96782237221326
2	26828038	276078659	2.02482421718653	2.02548940373715	1.96823161192003	1.99813604924774	1.99128538697807	2.00861352013761	1.98628704134515	1.9473335257512	1.96618626411085	2.02177704421139	1.9905953796283	1.99045740685263	1.97739350685761	1.94989981386655	1.98969392556989	1.94401575343283	1.97130329100479	1.9535524631698	1.95409417801673	1.9973677743881	1.91744623291131	1.97232869284129	1.96864093673465	2.00277451142267	1.97547556297251	1.99335684443765	1.92210311230832	1.97999940943614	1.99626050554349	1.99604925683915	1.93911719679173	2.00263569448316	1.98137231620256	1.99682783822364	1.98494633059864	1.97473179386861	1.96332634749871	1.99031944364017	1.92505544690336	1.95057571476366	2.04740994989545	1.93468675684742	1.95965542350232	1.90421522227139	1.99722933220206	2.00200973452708	1.96782237221326
2	27376652	276627273	2.02482421718653	2.02548940373715	1.96823161192003	1.99813604924774	1.99128538697807	2.00861352013761	1.98628704134515	1.9473335257512	1.96618626411085	2.02177704421139	1.9905953796283	1.99045740685263	1.97739350685761	1.94989981386655	1.98969392556989	1.94401575343283	1.97130329100479	1.9535524631698	1.95409417801673	1.9973677743881	1.91744623291131	1.97232869284129	1.96864093673465	2.00277451142267	1.97547556297251	1.99335684443765	1.92210311230832	1.97999940943614	1.99626050554349	1.99604925683915	1.93911719679173	2.00263569448316	1.98137231620256	1.99682783822364	1.98494633059864	1.97473179386861	1.96332634749871	1.99031944364017	1.92505544690336	1.95057571476366	2.04740994989545	1.93468675684742	1.95965542350232	1.90421522227139	1.99722933220206	2.00200973452708	1.96782237221326
2	27955504	277206125	2.02482421718653	2.02548940373715	1.96823161192003	1.99813604924774	1.99128538697807	2.00861352013761	1.98628704134515	1.9473335257512	1.96618626411085	2.02177704421139	1.9905953796283	1.99045740685263	1.97739350685761	1.94989981386655	1.98969392556989	1.94401575343283	1.97130329100479	1.9535524631698	1.95409417801673	1.9973677743881	1.91744623291131	1.97232869284129	1.96864093673465	2.00277451142267	1.97547556297251	1.99335684443765	1.92210311230832	1.97999940943614	1.99626050554349	1.99604925683915	1.93911719679173	2.00263569448316	1.98137231620256	1.99682783822364	1.98494633059864	1.97473179386861	1.96332634749871	1.99031944364017	1.92505544690336	1.95057571476366	2.04740994989545	1.22026966384252	1.95965542350232	1.90421522227139	1.99722933220206	2.00200973452708	1.96782237221326
2	28500494	277751115	2.02482421718653	2.02548940373715	1.96823161192003	1.99813604924774	1.99128538697807	2.00861352013761	1.98628704134515	1.9473335257512	1.96618626411085	2.02177704421139	1.9905953796283	1.99045740685263	1.97739350685761	1.94989981386655	1.98969392556989	1.94401575343283	1.97130329100479	1.9535524631698	1.95409417801673	1.9973677743881	1.91744623291131	1.97232869284129	1.96864093673465	2.00277451142267	1.97547556297251	1.99335684443765	1.92210311230832	1.97999940943614	1.99626050554349	1.99604925683915	1.93911719679173	2.00263569448316	1.98137231620256	1.99682783822364	1.98494633059864	1.97473179386861	1.96332634749871	1.99031944364017	1.92505544690336	1.95057571476366	2.04740994989545	1.22026966384252	1.95965542350232	1.90421522227139	1.99722933220206	2.00200973452708	1.96782237221326
2	29042087	278292708	2.02482421718653	2.02548940373715	1.96823161192003	1.99813604924774	1.99128538697807	2.00861352013761	1.98628704134515	1.9473335257512	1.96618626411085	2.02177704421139	1.9905953796283	1.99045740685263	1.97739350685761	1.94989981386655	1.98969392556989	1.94401575343283	1.97130329100479	1.9535524631698	1.95409417801673	1.9973677743881	1.91744623291131	1.97232869284129	1.96864093673465	2.00277451142267	1.97547556297251	1.99335684443765	1.92210311230832	1.97999940943614	1.99626050554349	1.99604925683915	1.93911719679173	2.00263569448316	1.98137231620256	1.99682783822364	1.98494633059864	1.97473179386861	1.96332634749871	1.99031944364017	1.92505544690336	1.95057571476366	2.04740994989545	1.22026966384252	1.95965542350232	1.90421522227139	1.99722933220206	2.00200973452708	1.96782237221326
2	29581749	278832370	2.02482421718653	2.02548940373715	1.96823161192003	1.99813604924774	1.99128538697807	2.00861352013761	1.98628704134515	1.9473335257512	1.96618626411085	2.02177704421139	1.9905953796283	1.99045740685263	1.97739350685761	1.94989981386655	1.98969392556989	1.94401575343283	1.97130329100479	1.9535524631698	1.95409417801673	1.9973677743881	1.91744623291131	1.97232869284129	1.96864093673465	2.00277451142267	1.97547556297251	1.99335684443765	1.92210311230832	1.97999940943614	1.99626050554349	1.99604925683915	1.93911719679173	2.00263569448316	1.98137231620256	1.99682783822364	1.98494633059864	1.97473179386861	1.96332634749871	1.99031944364017	1.92505544690336	1.95057571476366	2.04740994989545	1.22026966384252	1.95965542350232	1.90421522227139	1.99722933220206	2.00200973452708	1.96782237221326
2	30106496	279357117	2.02482421718653	2.02548940373715	1.96823161192003	1.99813604924774	1.99128538697807	2.00861352013761	1.98628704134515	1.9473335257512	1.96618626411085	2.02177704421139	1.9905953796283	1.99045740685263	1.97739350685761	1.94989981386655	1.98969392556989	1.94401575343283	1.97130329100479	1.9535524631698	1.95409417801673	1.9973677743881	1.91744623291131	1.97232869284129	1.96864093673465	2.00277451142267	1.97547556297251	1.99335684443765	1.92210311230832	1.97999940943614	1.99626050554349	1.99604925683915	1.93911719679173	2.00263569448316	1.98137231620256	1.99682783822364	1.98494633059864	1.97473179386861	1.96332634749871	1.99031944364017	1.92505544690336	1.95057571476366	2.04740994989545	1.22026966384252	1.95965542350232	1.90421522227139	1.99722933220206	2.00200973452708	1.96782237221326
2	30642447	279893068	2.02482421718653	2.02548940373715	1.96823161192003	1.99813604924774	1.99128538697807	2.00861352013761	1.98628704134515	1.9473335257512	1.96618626411085	2.02177704421139	1.9905953796283	1.99045740685263	1.97739350685761	1.94989981386655	1.98969392556989	1.94401575343283	1.97130329100479	1.9535524631698	1.95409417801673	1.9973677743881	1.91744623291131	1.97232869284129	1.96864093673465	2.00277451142267	1.97547556297251	1.99335684443765	1.92210311230832	1.97999940943614	1.99626050554349	1.99604925683915	1.93911719679173	2.00263569448316	1.98137231620256	1.99682783822364	1.98494633059864	1.97473179386861	1.96332634749871	1.99031944364017	1.92505544690336	1.95057571476366	2.04740994989545	1.22026966384252	1.95965542350232	1.90421522227139	1.99722933220206	2.00200973452708	1.96782237221326
2	31190263	280440884	2.02482421718653	2.02548940373715	1.96823161192003	1.99813604924774	1.99128538697807	2.00861352013761	1.98628704134515	1.9473335257512	1.96618626411085	2.02177704421139	1.9905953796283	1.99045740685263	1.97739350685761	1.94989981386655	1.98969392556989	1.94401575343283	1.97130329100479	1.9535524631698	1.95409417801673	1.9973677743881	1.91744623291131	1.97232869284129	1.96864093673465	2.00277451142267	1.97547556297251	1.99335684443765	1.92210311230832	1.97999940943614	1.99626050554349	1.99604925683915	1.93911719679173	2.00263569448316	1.98137231620256	1.99682783822364	1.98494633059864	1.97473179386861	1.96332634749871	1.99031944364017	1.92505544690336	1.95057571476366	2.04740994989545	1.22026966384252	1.95965542350232	1.90421522227139	1.99722933220206	2.00200973452708	1.96782237221326
2	31725608	280976229	2.02482421718653	2.02548940373715	1.96823161192003	1.99813604924774	1.99128538697807	2.00861352013761	1.98628704134515	1.9473335257512	1.96618626411085	2.02177704421139	1.9905953796283	1.99045740685263	1.97739350685761	1.94989981386655	1.98969392556989	1.94401575343283	1.97130329100479	1.9535524631698	1.95409417801673	1.9973677743881	1.91744623291131	1.97232869284129	1.96864093673465	2.00277451142267	1.97547556297251	1.99335684443765	1.92210311230832	1.97999940943614	1.99626050554349	1.99604925683915	1.93911719679173	2.00263569448316	1.98137231620256	1.99682783822364	1.98494633059864	1.97473179386861	1.96332634749871	1.99031944364017	1.92505544690336	1.95057571476366	2.04740994989545	2.01768365854149	1.95965542350232	1.90421522227139	1.99722933220206	2.00200973452708	1.96782237221326
2	32309212	281559833	2.02482421718653	2.02548940373715	1.96823161192003	1.99813604924774	1.99128538697807	2.00861352013761	1.98628704134515	1.9473335257512	1.96618626411085	2.02177704421139	1.9905953796283	1.99045740685263	1.97739350685761	1.94989981386655	1.98969392556989	1.94401575343283	1.97130329100479	1.9535524631698	1.95409417801673	1.9973677743881	1.91744623291131	1.97232869284129	1.96864093673465	2.00277451142267	1.97547556297251	1.99335684443765	1.92210311230832	1.97999940943614	1.99626050554349	1.99604925683915	1.93911719679173	2.00263569448316	1.98137231620256	1.99682783822364	1.98494633059864	1.97473179386861	1.96332634749871	1.99031944364017	1.92505544690336	1.95057571476366	2.04740994989545	2.01768365854149	1.95965542350232	1.90421522227139	1.99722933220206	2.00200973452708	1.96782237221326
2	32898188	282148809	2.02482421718653	2.02548940373715	1.96823161192003	1.99813604924774	1.99128538697807	2.00861352013761	1.98628704134515	1.9473335257512	1.96618626411085	2.02177704421139	1.9905953796283	1.99045740685263	1.97739350685761	1.94989981386655	1.98969392556989	1.94401575343283	1.97130329100479	1.9535524631698	1.95409417801673	1.9973677743881	1.91744623291131	1.97232869284129	1.96864093673465	2.00277451142267	1.97547556297251	1.99335684443765	1.92210311230832	1.97999940943614	1.99626050554349	1.99604925683915	1.93911719679173	2.00263569448316	1.98137231620256	1.99682783822364	1.98494633059864	1.97473179386861	1.96332634749871	1.99031944364017	1.92505544690336	1.95057571476366	2.04740994989545	2.01768365854149	1.95965542350232	1.90421522227139	1.99722933220206	2.00200973452708	1.96782237221326
2	33457180	282707801	2.02482421718653	2.02548940373715	1.96823161192003	1.99813604924774	1.99128538697807	2.00861352013761	1.98628704134515	1.9473335257512	1.96618626411085	2.02177704421139	1.9905953796283	1.99045740685263	1.97739350685761	1.94989981386655	1.98969392556989	1.94401575343283	1.97130329100479	1.9535524631698	1.95409417801673	1.9973677743881	1.91744623291131	1.97232869284129	1.96864093673465	2.00277451142267	1.97547556297251	1.99335684443765	1.92210311230832	1.97999940943614	1.99626050554349	1.99604925683915	1.93911719679173	2.00263569448316	1.98137231620256	1.99682783822364	1.98494633059864	1.97473179386861	1.96332634749871	1.99031944364017	1.92505544690336	1.95057571476366	2.04740994989545	2.01768365854149	1.95965542350232	1.90421522227139	1.99722933220206	2.00200973452708	1.96782237221326
2	34013727	283264348	2.02482421718653	2.02548940373715	1.96823161192003	1.99813604924774	1.99128538697807	2.00861352013761	1.98628704134515	1.9473335257512	1.96618626411085	2.02177704421139	1.9905953796283	1.99045740685263	1.97739350685761	1.94989981386655	1.98969392556989	1.94401575343283	1.97130329100479	1.9535524631698	1.95409417801673	1.9973677743881	1.91744623291131	1.97232869284129	1.96864093673465	2.00277451142267	1.97547556297251	1.99335684443765	1.92210311230832	1.97999940943614	1.99626050554349	1.99604925683915	1.93911719679173	2.00263569448316	1.98137231620256	1.99682783822364	1.98494633059864	1.97473179386861	1.96332634749871	1.99031944364017	1.92505544690336	1.95057571476366	2.04740994989545	2.01768365854149	1.95965542350232	1.90421522227139	1.99722933220206	2.00200973452708	1.96782237221326
2	34562326	283812947	2.02482421718653	2.02548940373715	1.96823161192003	1.99813604924774	1.99128538697807	2.00861352013761	1.98628704134515	1.9473335257512	1.96618626411085	2.02177704421139	1.9905953796283	1.99045740685263	1.97739350685761	1.94989981386655	1.98969392556989	1.94401575343283	1.97130329100479	1.9535524631698	1.95409417801673	1.9973677743881	1.91744623291131	1.97232869284129	1.96864093673465	2.00277451142267	1.97547556297251	1.99335684443765	1.92210311230832	1.97999940943614	1.99626050554349	1.99604925683915	1.93911719679173	2.00263569448316	1.98137231620256	1.99682783822364	1.98494633059864	1.97473179386861	1.96332634749871	1.99031944364017	1.92505544690336	1.95057571476366	2.04740994989545	2.01768365854149	1.95965542350232	1.90421522227139	1.99722933220206	2.00200973452708	1.96782237221326
2	35128713	284379334	2.02482421718653	2.02548940373715	1.96823161192003	1.99813604924774	1.99128538697807	2.00861352013761	1.98628704134515	1.9473335257512	1.96618626411085	2.02177704421139	1.9905953796283	1.99045740685263	1.97739350685761	1.94989981386655	1.98969392556989	1.94401575343283	1.97130329100479	1.9535524631698	1.95409417801673	1.9973677743881	1.91744623291131	1.97232869284129	1.96864093673465	2.00277451142267	1.97547556297251	1.99335684443765	1.92210311230832	1.97999940943614	1.99626050554349	1.99604925683915	1.93911719679173	2.00263569448316	1.98137231620256	1.99682783822364	1.98494633059864	1.97473179386861	1.96332634749871	1.99031944364017	1.92505544690336	1.95057571476366	2.04740994989545	2.01768365854149	1.95965542350232	1.90421522227139	1.99722933220206	2.00200973452708	1.96782237221326
2	35677169	284927790	2.02482421718653	2.02548940373715	1.96823161192003	1.99813604924774	1.99128538697807	2.00861352013761	1.98628704134515	1.9473335257512	1.96618626411085	2.02177704421139	1.9905953796283	1.99045740685263	1.97739350685761	1.94989981386655	1.98969392556989	1.94401575343283	1.97130329100479	1.9535524631698	1.95409417801673	1.9973677743881	1.91744623291131	1.97232869284129	1.96864093673465	2.00277451142267	1.97547556297251	1.99335684443765	1.92210311230832	1.97999940943614	1.99626050554349	1.99604925683915	1.93911719679173	2.00263569448316	1.98137231620256	1.99682783822364	1.98494633059864	1.97473179386861	1.96332634749871	1.99031944364017	1.92505544690336	1.95057571476366	2.04740994989545	2.01768365854149	1.95965542350232	1.90421522227139	1.99722933220206	2.00200973452708	1.96782237221326
2	36226361	285476982	2.02482421718653	2.02548940373715	1.96823161192003	1.99813604924774	1.99128538697807	2.00861352013761	1.98628704134515	1.9473335257512	1.96618626411085	2.02177704421139	1.9905953796283	1.99045740685263	1.97739350685761	1.94989981386655	1.98969392556989	1.94401575343283	1.97130329100479	1.9535524631698	1.95409417801673	1.9973677743881	1.91744623291131	1.97232869284129	1.96864093673465	2.00277451142267	1.97547556297251	1.99335684443765	1.92210311230832	1.97999940943614	1.99626050554349	1.99604925683915	1.93911719679173	2.00263569448316	1.98137231620256	1.99682783822364	1.98494633059864	1.97473179386861	1.96332634749871	1.99031944364017	1.92505544690336	1.95057571476366	2.04740994989545	2.01768365854149	1.95965542350232	1.90421522227139	1.99722933220206	2.00200973452708	1.96782237221326
2	36770812	286021433	2.02482421718653	2.02548940373715	1.96823161192003	1.99813604924774	1.99128538697807	2.00861352013761	1.98628704134515	1.9473335257512	1.96618626411085	2.02177704421139	1.9905953796283	1.99045740685263	1.97739350685761	1.94989981386655	1.98969392556989	1.94401575343283	1.97130329100479	1.9535524631698	1.95409417801673	1.9973677743881	1.91744623291131	1.97232869284129	1.96864093673465	2.00277451142267	1.97547556297251	1.99335684443765	1.92210311230832	1.97999940943614	1.99626050554349	1.99604925683915	1.93911719679173	2.00263569448316	1.98137231620256	1.99682783822364	1.98494633059864	1.97473179386861	1.96332634749871	1.99031944364017	1.92505544690336	1.95057571476366	2.04740994989545	2.01768365854149	1.95965542350232	1.90421522227139	1.99722933220206	2.00200973452708	1.96782237221326
2	37328573	286579194	2.02482421718653	2.02548940373715	1.96823161192003	1.99813604924774	1.99128538697807	2.00861352013761	1.98628704134515	1.9473335257512	1.96618626411085	2.02177704421139	1.9905953796283	1.99045740685263	1.97739350685761	1.94989981386655	1.98969392556989	1.94401575343283	1.97130329100479	1.9535524631698	1.95409417801673	1.9973677743881	1.91744623291131	1.97232869284129	1.96864093673465	2.00277451142267	1.97547556297251	1.99335684443765	1.92210311230832	1.97999940943614	1.99626050554349	1.99604925683915	1.93911719679173	2.00263569448316	1.98137231620256	1.99682783822364	1.98494633059864	1.97473179386861	1.96332634749871	1.99031944364017	1.92505544690336	1.95057571476366	2.04740994989545	2.01768365854149	1.95965542350232	1.90421522227139	1.99722933220206	2.00200973452708	1.96782237221326
2	37875779	287126400	2.02482421718653	2.02548940373715	1.96823161192003	1.99813604924774	1.99128538697807	2.00861352013761	1.98628704134515	1.9473335257512	1.96618626411085	2.02177704421139	1.9905953796283	1.99045740685263	1.97739350685761	1.94989981386655	1.98969392556989	1.94401575343283	1.97130329100479	1.9535524631698	1.95409417801673	1.9973677743881	1.91744623291131	1.97232869284129	1.96864093673465	2.00277451142267	1.97547556297251	1.99335684443765	1.92210311230832	1.97999940943614	1.99626050554349	1.99604925683915	1.93911719679173	2.00263569448316	1.98137231620256	1.99682783822364	1.98494633059864	1.97473179386861	1.96332634749871	1.99031944364017	1.92505544690336	1.95057571476366	2.04740994989545	2.01768365854149	1.95965542350232	1.90421522227139	1.99722933220206	2.00200973452708	1.96782237221326
2	38431248	287681869	2.02482421718653	2.02548940373715	1.96823161192003	1.99813604924774	1.99128538697807	2.00861352013761	1.98628704134515	1.9473335257512	1.96618626411085	2.02177704421139	1.9905953796283	1.99045740685263	1.97739350685761	1.94989981386655	1.98969392556989	1.94401575343283	1.97130329100479	1.9535524631698	1.95409417801673	1.9973677743881	1.91744623291131	1.97232869284129	1.96864093673465	2.00277451142267	1.97547556297251	1.99335684443765	1.92210311230832	1.97999940943614	1.99626050554349	1.99604925683915	1.93911719679173	2.00263569448316	1.98137231620256	1.99682783822364	1.98494633059864	1.97473179386861	1.96332634749871	1.99031944364017	1.92505544690336	1.95057571476366	2.04740994989545	2.01768365854149	1.95965542350232	1.90421522227139	1.99722933220206	2.00200973452708	1.96782237221326
2	39004172	288254793	2.02482421718653	2.02548940373715	1.96823161192003	1.99813604924774	1.99128538697807	2.00861352013761	1.98628704134515	1.9473335257512	1.96618626411085	2.02177704421139	1.9905953796283	1.99045740685263	1.97739350685761	1.94989981386655	1.98969392556989	1.94401575343283	1.97130329100479	1.9535524631698	1.95409417801673	1.9973677743881	1.91744623291131	1.97232869284129	1.96864093673465	2.00277451142267	1.97547556297251	1.99335684443765	1.92210311230832	1.97999940943614	1.99626050554349	1.99604925683915	1.93911719679173	2.00263569448316	1.98137231620256	1.99682783822364	1.98494633059864	1.97473179386861	1.96332634749871	1.99031944364017	1.92505544690336	1.95057571476366	2.04740994989545	2.01768365854149	1.95965542350232	1.90421522227139	1.99722933220206	2.00200973452708	1.96782237221326
2	39564771	288815392	2.02482421718653	2.02548940373715	1.96823161192003	1.99813604924774	1.99128538697807	2.00861352013761	1.98628704134515	1.9473335257512	1.96618626411085	2.02177704421139	1.9905953796283	1.99045740685263	1.97739350685761	1.94989981386655	1.98969392556989	1.94401575343283	1.97130329100479	1.9535524631698	1.95409417801673	1.9973677743881	1.91744623291131	1.97232869284129	1.96864093673465	2.00277451142267	1.97547556297251	1.99335684443765	1.92210311230832	1.97999940943614	1.99626050554349	1.99604925683915	1.93911719679173	2.00263569448316	1.98137231620256	1.99682783822364	1.98494633059864	1.97473179386861	1.96332634749871	1.99031944364017	1.92505544690336	1.95057571476366	2.04740994989545	2.01768365854149	1.95965542350232	1.90421522227139	1.99722933220206	2.00200973452708	1.96782237221326
2	40112880	289363501	2.02482421718653	2.02548940373715	1.96823161192003	1.99813604924774	1.99128538697807	2.00861352013761	1.98628704134515	1.9473335257512	1.96618626411085	2.02177704421139	1.9905953796283	1.99045740685263	1.97739350685761	1.94989981386655	1.98969392556989	1.94401575343283	1.97130329100479	1.9535524631698	1.95409417801673	1.9973677743881	1.91744623291131	1.97232869284129	1.96864093673465	2.00277451142267	1.97547556297251	1.99335684443765	1.92210311230832	1.97999940943614	1.99626050554349	1.99604925683915	1.93911719679173	2.00263569448316	1.98137231620256	1.99682783822364	1.98494633059864	1.97473179386861	1.96332634749871	1.99031944364017	1.92505544690336	1.95057571476366	2.04740994989545	2.01768365854149	1.95965542350232	1.90421522227139	1.99722933220206	2.00200973452708	1.96782237221326
2	40653940	289904561	2.02482421718653	2.02548940373715	1.96823161192003	1.99813604924774	1.99128538697807	2.00861352013761	1.98628704134515	1.9473335257512	1.96618626411085	2.02177704421139	1.9905953796283	1.99045740685263	1.97739350685761	1.94989981386655	1.98969392556989	1.94401575343283	1.97130329100479	1.9535524631698	1.95409417801673	1.9973677743881	1.91744623291131	1.97232869284129	1.96864093673465	2.00277451142267	1.97547556297251	1.99335684443765	1.92210311230832	1.97999940943614	1.99626050554349	1.99604925683915	1.93911719679173	2.00263569448316	1.98137231620256	1.99682783822364	1.98494633059864	1.97473179386861	1.96332634749871	1.99031944364017	1.92505544690336	1.95057571476366	2.04740994989545	2.01768365854149	1.95965542350232	1.90421522227139	1.99722933220206	2.00200973452708	1.96782237221326
2	41183789	290434410	2.02482421718653	2.02548940373715	1.96823161192003	1.99813604924774	1.99128538697807	2.00861352013761	1.98628704134515	1.9473335257512	1.96618626411085	2.02177704421139	1.9905953796283	1.99045740685263	1.97739350685761	1.94989981386655	1.98969392556989	1.94401575343283	1.97130329100479	1.9535524631698	1.95409417801673	1.9973677743881	1.91744623291131	1.97232869284129	1.96864093673465	2.00277451142267	1.97547556297251	1.99335684443765	1.92210311230832	1.97999940943614	1.99626050554349	1.99604925683915	1.93911719679173	2.00263569448316	1.98137231620256	1.99682783822364	1.98494633059864	1.97473179386861	1.96332634749871	1.99031944364017	1.92505544690336	1.95057571476366	2.04740994989545	2.01768365854149	1.95965542350232	1.90421522227139	1.99722933220206	2.00200973452708	1.96782237221326
2	41720796	290971417	2.02482421718653	2.02548940373715	1.96823161192003	1.99813604924774	1.99128538697807	2.00861352013761	1.98628704134515	1.9473335257512	1.96618626411085	2.02177704421139	1.9905953796283	1.99045740685263	1.97739350685761	1.94989981386655	1.98969392556989	1.94401575343283	1.97130329100479	1.9535524631698	1.95409417801673	1.9973677743881	1.91744623291131	1.97232869284129	1.96864093673465	2.00277451142267	1.97547556297251	1.99335684443765	1.92210311230832	1.97999940943614	1.99626050554349	1.99604925683915	1.93911719679173	2.00263569448316	1.98137231620256	1.99682783822364	1.98494633059864	1.97473179386861	1.96332634749871	1.99031944364017	1.92505544690336	1.95057571476366	2.04740994989545	2.01768365854149	1.95965542350232	1.90421522227139	1.99722933220206	2.00200973452708	1.96782237221326
2	42261432	291512053	2.02482421718653	2.02548940373715	1.96823161192003	1.99813604924774	1.99128538697807	2.00861352013761	1.98628704134515	1.9473335257512	1.96618626411085	2.02177704421139	1.9905953796283	1.99045740685263	1.97739350685761	1.94989981386655	1.98969392556989	1.94401575343283	1.97130329100479	1.9535524631698	1.95409417801673	1.9973677743881	1.91744623291131	1.97232869284129	1.96864093673465	2.00277451142267	1.97547556297251	1.99335684443765	1.92210311230832	1.97999940943614	1.99626050554349	1.99604925683915	1.93911719679173	2.00263569448316	1.98137231620256	1.99682783822364	1.98494633059864	1.97473179386861	1.96332634749871	1.99031944364017	1.92505544690336	1.95057571476366	2.04740994989545	2.01768365854149	1.95965542350232	1.90421522227139	1.99722933220206	2.00200973452708	1.96782237221326
2	42823765	292074386	2.02482421718653	2.02548940373715	1.96823161192003	1.99813604924774	1.99128538697807	2.00861352013761	1.98628704134515	1.9473335257512	1.96618626411085	2.02177704421139	1.9905953796283	1.99045740685263	1.97739350685761	1.94989981386655	1.98969392556989	1.94401575343283	1.97130329100479	1.9535524631698	1.95409417801673	1.9973677743881	1.91744623291131	1.97232869284129	1.96864093673465	2.00277451142267	1.97547556297251	1.99335684443765	1.92210311230832	1.97999940943614	1.99626050554349	1.99604925683915	1.93911719679173	2.00263569448316	1.98137231620256	1.99682783822364	1.98494633059864	1.97473179386861	1.96332634749871	1.99031944364017	1.92505544690336	1.95057571476366	2.04740994989545	2.01768365854149	1.95965542350232	1.90421522227139	1.99722933220206	2.00200973452708	1.96782237221326
2	43384529	292635150	2.02482421718653	2.02548940373715	1.96823161192003	1.99813604924774	1.99128538697807	2.00861352013761	1.98628704134515	1.9473335257512	1.96618626411085	2.02177704421139	1.9905953796283	1.99045740685263	1.97739350685761	1.94989981386655	1.98969392556989	1.94401575343283	1.97130329100479	1.9535524631698	1.95409417801673	1.9973677743881	1.91744623291131	1.97232869284129	1.96864093673465	2.00277451142267	1.97547556297251	1.99335684443765	1.92210311230832	1.97999940943614	1.99626050554349	1.99604925683915	1.93911719679173	2.00263569448316	1.98137231620256	1.99682783822364	1.98494633059864	1.97473179386861	1.96332634749871	1.99031944364017	1.92505544690336	1.95057571476366	2.04740994989545	2.01768365854149	1.95965542350232	1.90421522227139	1.99722933220206	2.00200973452708	1.96782237221326
2	43941069	293191690	2.02482421718653	2.02548940373715	1.96823161192003	1.99813604924774	1.99128538697807	2.00861352013761	1.98628704134515	1.9473335257512	1.96618626411085	2.02177704421139	1.9905953796283	1.99045740685263	1.97739350685761	1.94989981386655	1.98969392556989	1.94401575343283	1.97130329100479	1.9535524631698	1.95409417801673	1.9973677743881	1.91744623291131	1.97232869284129	1.96864093673465	2.00277451142267	1.97547556297251	1.99335684443765	1.92210311230832	1.97999940943614	1.99626050554349	1.99604925683915	1.93911719679173	2.00263569448316	1.98137231620256	1.99682783822364	1.98494633059864	1.97473179386861	1.96332634749871	1.99031944364017	1.92505544690336	1.95057571476366	2.04740994989545	2.01768365854149	1.95965542350232	1.90421522227139	1.99722933220206	2.00200973452708	1.96782237221326
2	44504303	293754924	2.02482421718653	2.02548940373715	1.96823161192003	1.99813604924774	1.99128538697807	2.00861352013761	1.98628704134515	1.9473335257512	1.96618626411085	2.02177704421139	1.9905953796283	1.99045740685263	1.97739350685761	1.94989981386655	1.98969392556989	1.94401575343283	1.97130329100479	1.9535524631698	1.95409417801673	1.9973677743881	1.91744623291131	1.97232869284129	1.96864093673465	2.00277451142267	1.97547556297251	1.99335684443765	1.92210311230832	1.97999940943614	1.99626050554349	1.99604925683915	1.93911719679173	2.00263569448316	1.98137231620256	1.99682783822364	1.98494633059864	1.97473179386861	1.96332634749871	1.99031944364017	1.92505544690336	1.95057571476366	2.04740994989545	2.01768365854149	1.95965542350232	1.90421522227139	1.99722933220206	2.00200973452708	1.96782237221326
2	45049053	294299674	2.02482421718653	2.02548940373715	1.96823161192003	1.99813604924774	1.99128538697807	2.00861352013761	1.98628704134515	1.9473335257512	1.96618626411085	2.02177704421139	1.9905953796283	1.99045740685263	1.97739350685761	1.94989981386655	1.98969392556989	1.94401575343283	1.97130329100479	1.9535524631698	1.95409417801673	1.9973677743881	1.91744623291131	1.97232869284129	1.96864093673465	2.00277451142267	1.97547556297251	1.99335684443765	1.92210311230832	1.97999940943614	1.99626050554349	1.99604925683915	1.93911719679173	2.00263569448316	1.98137231620256	1.99682783822364	1.98494633059864	1.97473179386861	1.96332634749871	1.99031944364017	1.92505544690336	1.95057571476366	2.04740994989545	2.01768365854149	1.95965542350232	1.90421522227139	1.99722933220206	2.00200973452708	1.96782237221326
2	45586697	294837318	2.02482421718653	2.02548940373715	1.96823161192003	1.99813604924774	1.99128538697807	2.00861352013761	1.98628704134515	1.9473335257512	1.96618626411085	2.02177704421139	1.9905953796283	1.99045740685263	1.97739350685761	1.94989981386655	1.98969392556989	1.94401575343283	1.97130329100479	1.9535524631698	1.95409417801673	1.9973677743881	1.91744623291131	1.97232869284129	1.96864093673465	2.00277451142267	1.97547556297251	1.99335684443765	1.92210311230832	1.97999940943614	1.99626050554349	1.99604925683915	1.93911719679173	2.00263569448316	1.98137231620256	1.99682783822364	1.98494633059864	1.97473179386861	1.96332634749871	1.99031944364017	1.92505544690336	1.95057571476366	2.04740994989545	2.01768365854149	1.95965542350232	1.90421522227139	1.99722933220206	2.00200973452708	1.96782237221326
2	46112597	295363218	2.02482421718653	2.02548940373715	1.96823161192003	1.99813604924774	1.99128538697807	2.00861352013761	1.98628704134515	1.9473335257512	1.96618626411085	2.02177704421139	1.9905953796283	1.99045740685263	1.97739350685761	1.94989981386655	1.98969392556989	1.94401575343283	1.97130329100479	1.9535524631698	1.95409417801673	1.9973677743881	1.91744623291131	1.97232869284129	1.96864093673465	2.00277451142267	1.97547556297251	1.99335684443765	1.92210311230832	1.97999940943614	1.99626050554349	1.99604925683915	1.93911719679173	2.00263569448316	1.98137231620256	1.99682783822364	1.98494633059864	1.97473179386861	1.96332634749871	1.99031944364017	1.92505544690336	1.95057571476366	2.04740994989545	2.01768365854149	1.95965542350232	1.90421522227139	1.99722933220206	2.00200973452708	1.96782237221326
2	46636309	295886930	2.02482421718653	2.02548940373715	1.96823161192003	1.99813604924774	1.99128538697807	2.00861352013761	1.98628704134515	1.9473335257512	1.96618626411085	2.02177704421139	1.9905953796283	1.99045740685263	1.97739350685761	1.94989981386655	1.98969392556989	1.94401575343283	1.97130329100479	1.9535524631698	1.95409417801673	1.9973677743881	1.91744623291131	1.97232869284129	1.96864093673465	2.00277451142267	1.97547556297251	1.99335684443765	1.92210311230832	1.97999940943614	1.99626050554349	1.99604925683915	1.93911719679173	2.00263569448316	1.98137231620256	1.99682783822364	1.98494633059864	1.97473179386861	1.96332634749871	1.99031944364017	1.92505544690336	1.95057571476366	2.04740994989545	2.01768365854149	1.95965542350232	1.90421522227139	1.99722933220206	2.00200973452708	1.96782237221326
2	47175085	296425706	2.02482421718653	2.02548940373715	1.96823161192003	1.99813604924774	1.99128538697807	2.00861352013761	1.98628704134515	1.9473335257512	1.96618626411085	2.02177704421139	1.9905953796283	1.99045740685263	1.97739350685761	1.94989981386655	1.98969392556989	1.94401575343283	1.97130329100479	1.9535524631698	1.95409417801673	1.9973677743881	1.91744623291131	1.97232869284129	1.96864093673465	2.00277451142267	1.97547556297251	1.99335684443765	1.92210311230832	1.97999940943614	1.99626050554349	1.99604925683915	1.93911719679173	2.00263569448316	1.98137231620256	1.99682783822364	1.98494633059864	1.97473179386861	1.96332634749871	1.99031944364017	1.92505544690336	1.95057571476366	2.04740994989545	2.01768365854149	1.95965542350232	1.90421522227139	1.99722933220206	2.00200973452708	1.96782237221326
2	47742557	296993178	2.02482421718653	2.02548940373715	1.96823161192003	1.99813604924774	1.99128538697807	2.00861352013761	1.98628704134515	1.9473335257512	1.96618626411085	2.02177704421139	1.9905953796283	1.99045740685263	1.97739350685761	1.94989981386655	1.98969392556989	1.94401575343283	1.97130329100479	1.9535524631698	1.95409417801673	1.9973677743881	1.91744623291131	1.97232869284129	1.96864093673465	2.00277451142267	1.97547556297251	1.99335684443765	1.92210311230832	1.97999940943614	1.99626050554349	1.99604925683915	1.93911719679173	2.00263569448316	1.98137231620256	1.99682783822364	1.98494633059864	1.97473179386861	1.96332634749871	1.99031944364017	1.92505544690336	1.95057571476366	2.04740994989545	2.01768365854149	1.95965542350232	1.90421522227139	1.99722933220206	2.00200973452708	1.96782237221326
2	48313939	297564560	2.02482421718653	2.02548940373715	1.96823161192003	1.99813604924774	1.99128538697807	2.00861352013761	1.98628704134515	1.9473335257512	1.96618626411085	2.02177704421139	1.9905953796283	1.99045740685263	1.97739350685761	1.94989981386655	1.98969392556989	1.94401575343283	1.97130329100479	1.9535524631698	1.95409417801673	1.9973677743881	1.91744623291131	1.97232869284129	1.96864093673465	2.00277451142267	1.97547556297251	1.99335684443765	1.92210311230832	1.97999940943614	1.99626050554349	1.99604925683915	1.93911719679173	2.00263569448316	1.98137231620256	1.99682783822364	1.98494633059864	1.97473179386861	1.96332634749871	1.99031944364017	1.92505544690336	1.95057571476366	2.04740994989545	2.01768365854149	1.95965542350232	2.03270379302635	1.99722933220206	2.00200973452708	1.96782237221326
2	48870857	298121478	2.02482421718653	2.02548940373715	1.96823161192003	1.99813604924774	1.99128538697807	2.00861352013761	1.98628704134515	1.9473335257512	1.96618626411085	2.02177704421139	1.9905953796283	1.99045740685263	1.97739350685761	1.94989981386655	1.98969392556989	1.94401575343283	1.97130329100479	1.9535524631698	1.95409417801673	1.9973677743881	1.91744623291131	1.97232869284129	1.96864093673465	2.00277451142267	1.97547556297251	1.99335684443765	1.92210311230832	1.97999940943614	1.99626050554349	1.99604925683915	1.93911719679173	2.00263569448316	1.98137231620256	1.99682783822364	1.98494633059864	1.97473179386861	1.96332634749871	1.99031944364017	1.92505544690336	1.95057571476366	2.04740994989545	2.01768365854149	1.95965542350232	2.03270379302635	1.99722933220206	2.00200973452708	1.96782237221326
2	49416907	298667528	2.02482421718653	2.02548940373715	1.96823161192003	1.99813604924774	1.99128538697807	2.00861352013761	1.98628704134515	1.9473335257512	1.96618626411085	2.02177704421139	1.9905953796283	1.99045740685263	1.97739350685761	1.94989981386655	1.98969392556989	1.94401575343283	1.97130329100479	1.9535524631698	1.95409417801673	1.9973677743881	1.91744623291131	1.97232869284129	1.96864093673465	2.00277451142267	1.97547556297251	1.99335684443765	1.92210311230832	1.97999940943614	1.99626050554349	1.99604925683915	1.93911719679173	2.00263569448316	1.98137231620256	1.99682783822364	1.98494633059864	1.97473179386861	1.96332634749871	1.99031944364017	1.92505544690336	1.95057571476366	2.04740994989545	2.01768365854149	1.95965542350232	2.03270379302635	1.99722933220206	2.00200973452708	1.96782237221326
[truncated: 4,517 more rows]
[truncated: 26 more columns]
