# Supplementary material for: Novel insights into breast cancer copy number genetic heterogeneity revealed by single-cell genome sequencing
Source: eLife. 2020 May 13;9:e51480. doi: 10.7554/eLife.51480 (PMC7220379; doi:10.7554/eLife.51480)
Supplement: Figure 2—source data 1. [file elife-51480-fig2-data1.zip › P41.CNA.calls.5k.seg.quantal.primary.txt]

chrom	chrompos	abspos	CTB8400.	CTB8405.	CTB8408.	CTB8409.	CTB8412.	CTB8414.	CTB8416.	CTB8420.	CTB8422.	CTB8423.	CTB8425.	CTB8426.	CTB8427.	CTB8429.	CTB8430.	CTB8431.	CTB8432.	CTB8433.	CTB8434.	CTB8435.	CTB8436.	CTB8437.	CTB8439.	CTB8440.	CTB8441.	CTB8442.	CTB8443.	CTB8444.	CTB8445.	CTB8446.	CTB8447.	CTB8449.	CTB8450.	CTB8451.	CTB8452.	CTB8454.	CTB8455.	CTB8461.	CTB8462.	CTB8463.	CTB8464.	CTB8466.	CTB8467.	CTB8469.	CTB8470.	CTB8472.	CTB8475.
1	0	0	0.920209813007249	1.00816707644553	0.96676338999297	0.97517614934184	1.00607283013185	0.978236311070998	0.938243793214389	0.995873737770845	1.01926892672245	0.931117244907776	0.924685548289922	0.97517614934184	0.989337554241816	0.952859062853152	0.967970339543188	1.01658774647776	0.92309748704897	0.928217463883804	0.954776356770906	1.02793919056617	1.00984561182468	0.948115514092679	0.981959035862706	0.911323228994551	1.01609461467077	0.952066826493202	0.939089617591594	0.936619348495119	0.91474069887509	1.0318510620289	0.982231330463862	0.988926185867587	1.03996483496209	0.995666673178468	1.02493665353715	0.913220244057213	0.955107314388059	0.96609351286347	0.940327194253735	0.978019236270567	0.962350769554567	0.978154827924078	0.940196846260278	0.891270182501127	0.995390654025699	0.991465685102914	0.9725646262378
1	1311584	1311584	0.920209813007249	1.00816707644553	0.96676338999297	0.97517614934184	1.00607283013185	0.978236311070998	0.938243793214389	0.995873737770845	1.01926892672245	0.931117244907776	0.924685548289922	0.97517614934184	0.989337554241816	0.952859062853152	0.967970339543188	1.01658774647776	0.92309748704897	0.928217463883804	0.954776356770906	1.02793919056617	1.00984561182468	0.948115514092679	0.981959035862706	0.911323228994551	1.01609461467077	0.952066826493202	0.939089617591594	0.936619348495119	0.91474069887509	1.0318510620289	0.982231330463862	0.988926185867587	1.03996483496209	0.995666673178468	1.02493665353715	0.913220244057213	0.955107314388059	0.96609351286347	0.940327194253735	0.978019236270567	0.962350769554567	0.978154827924078	0.940196846260278	0.891270182501127	0.995390654025699	0.991465685102914	0.9725646262378
1	1988508	1988508	0.920209813007249	1.00816707644553	0.96676338999297	0.97517614934184	1.00607283013185	0.978236311070998	0.938243793214389	0.995873737770845	1.01926892672245	0.931117244907776	0.924685548289922	0.97517614934184	0.989337554241816	0.952859062853152	0.967970339543188	1.01658774647776	0.92309748704897	0.928217463883804	0.954776356770906	1.02793919056617	1.00984561182468	0.948115514092679	0.981959035862706	0.911323228994551	1.01609461467077	0.952066826493202	0.939089617591594	0.936619348495119	0.91474069887509	1.0318510620289	0.982231330463862	0.988926185867587	1.03996483496209	0.995666673178468	1.02493665353715	0.913220244057213	0.955107314388059	0.96609351286347	0.940327194253735	0.978019236270567	0.962350769554567	0.978154827924078	0.940196846260278	0.891270182501127	0.995390654025699	0.991465685102914	0.9725646262378
1	2529293	2529293	0.920209813007249	1.00816707644553	0.96676338999297	0.97517614934184	1.00607283013185	0.978236311070998	0.938243793214389	0.995873737770845	1.01926892672245	0.931117244907776	0.924685548289922	0.97517614934184	0.989337554241816	0.952859062853152	0.967970339543188	1.01658774647776	0.92309748704897	0.928217463883804	0.954776356770906	1.02793919056617	1.00984561182468	0.948115514092679	0.981959035862706	0.911323228994551	1.01609461467077	0.952066826493202	0.939089617591594	0.936619348495119	0.91474069887509	1.0318510620289	0.982231330463862	0.988926185867587	1.03996483496209	0.995666673178468	1.02493665353715	0.913220244057213	0.955107314388059	0.96609351286347	0.940327194253735	0.978019236270567	0.962350769554567	0.978154827924078	0.940196846260278	0.891270182501127	0.995390654025699	0.991465685102914	0.9725646262378
1	3144678	3144678	0.920209813007249	1.00816707644553	0.96676338999297	0.97517614934184	1.00607283013185	0.978236311070998	0.938243793214389	0.995873737770845	1.01926892672245	0.931117244907776	0.924685548289922	0.97517614934184	0.989337554241816	0.952859062853152	0.967970339543188	1.01658774647776	0.92309748704897	0.928217463883804	0.954776356770906	1.02793919056617	1.00984561182468	0.948115514092679	0.981959035862706	0.911323228994551	1.01609461467077	0.952066826493202	0.939089617591594	0.936619348495119	0.91474069887509	1.0318510620289	0.982231330463862	0.988926185867587	1.03996483496209	0.995666673178468	1.02493665353715	0.913220244057213	0.955107314388059	0.96609351286347	0.940327194253735	0.978019236270567	0.962350769554567	0.978154827924078	0.940196846260278	0.891270182501127	0.995390654025699	0.991465685102914	0.9725646262378
1	3664503	3664503	0.920209813007249	1.00816707644553	0.96676338999297	0.97517614934184	1.00607283013185	0.978236311070998	0.938243793214389	0.995873737770845	1.01926892672245	0.931117244907776	0.924685548289922	0.97517614934184	0.989337554241816	0.952859062853152	0.967970339543188	1.01658774647776	0.92309748704897	0.928217463883804	0.954776356770906	1.02793919056617	1.00984561182468	0.948115514092679	0.981959035862706	0.911323228994551	1.01609461467077	0.952066826493202	0.939089617591594	0.936619348495119	0.91474069887509	1.0318510620289	0.982231330463862	0.988926185867587	1.03996483496209	0.995666673178468	1.02493665353715	0.913220244057213	0.955107314388059	0.96609351286347	0.940327194253735	0.978019236270567	0.962350769554567	0.978154827924078	0.940196846260278	0.891270182501127	0.995390654025699	0.991465685102914	0.9725646262378
1	4369116	4369116	0.920209813007249	1.00816707644553	0.96676338999297	0.97517614934184	1.00607283013185	0.978236311070998	0.938243793214389	0.995873737770845	1.01926892672245	0.931117244907776	0.924685548289922	0.97517614934184	0.989337554241816	0.952859062853152	0.967970339543188	1.01658774647776	0.92309748704897	0.928217463883804	0.954776356770906	1.02793919056617	1.00984561182468	0.948115514092679	0.981959035862706	0.911323228994551	1.01609461467077	0.952066826493202	0.939089617591594	0.936619348495119	0.91474069887509	1.0318510620289	0.982231330463862	0.988926185867587	1.03996483496209	0.995666673178468	1.02493665353715	0.913220244057213	0.955107314388059	0.96609351286347	0.940327194253735	0.978019236270567	0.962350769554567	0.978154827924078	0.940196846260278	0.891270182501127	0.995390654025699	0.991465685102914	0.9725646262378
1	4893186	4893186	0.920209813007249	1.00816707644553	0.96676338999297	0.97517614934184	1.00607283013185	0.978236311070998	0.938243793214389	0.995873737770845	1.01926892672245	0.931117244907776	0.924685548289922	0.97517614934184	0.989337554241816	0.952859062853152	0.967970339543188	1.01658774647776	0.92309748704897	0.928217463883804	0.954776356770906	1.02793919056617	1.00984561182468	0.948115514092679	0.981959035862706	0.911323228994551	1.01609461467077	0.952066826493202	0.939089617591594	0.936619348495119	0.91474069887509	1.0318510620289	0.982231330463862	0.988926185867587	1.03996483496209	0.995666673178468	1.02493665353715	0.913220244057213	0.955107314388059	0.96609351286347	0.940327194253735	0.978019236270567	0.962350769554567	0.978154827924078	0.940196846260278	0.891270182501127	0.995390654025699	0.991465685102914	0.9725646262378
1	5434547	5434547	0.920209813007249	1.00816707644553	0.96676338999297	0.97517614934184	1.00607283013185	0.978236311070998	0.938243793214389	0.995873737770845	1.01926892672245	0.931117244907776	0.924685548289922	0.97517614934184	0.989337554241816	0.952859062853152	0.967970339543188	1.01658774647776	0.92309748704897	0.928217463883804	0.954776356770906	1.02793919056617	1.00984561182468	0.948115514092679	0.981959035862706	0.911323228994551	1.01609461467077	0.952066826493202	0.939089617591594	0.936619348495119	0.91474069887509	1.0318510620289	0.982231330463862	0.988926185867587	1.03996483496209	0.995666673178468	1.02493665353715	0.913220244057213	0.955107314388059	0.96609351286347	0.940327194253735	0.978019236270567	0.962350769554567	0.978154827924078	0.940196846260278	0.891270182501127	0.995390654025699	0.991465685102914	0.9725646262378
1	5964110	5964110	0.920209813007249	1.00816707644553	0.96676338999297	0.97517614934184	1.00607283013185	0.978236311070998	0.938243793214389	0.995873737770845	1.01926892672245	0.931117244907776	0.924685548289922	0.97517614934184	0.989337554241816	0.952859062853152	0.967970339543188	1.01658774647776	0.92309748704897	0.928217463883804	0.954776356770906	1.02793919056617	1.00984561182468	0.948115514092679	0.981959035862706	0.911323228994551	1.01609461467077	0.952066826493202	0.939089617591594	0.936619348495119	0.91474069887509	1.0318510620289	0.982231330463862	0.988926185867587	1.03996483496209	0.995666673178468	1.02493665353715	0.913220244057213	0.955107314388059	0.96609351286347	0.940327194253735	0.978019236270567	0.962350769554567	0.978154827924078	0.940196846260278	0.891270182501127	0.995390654025699	0.991465685102914	0.9725646262378
1	6523265	6523265	0.920209813007249	1.00816707644553	0.96676338999297	0.97517614934184	1.00607283013185	0.978236311070998	0.938243793214389	0.995873737770845	1.01926892672245	0.931117244907776	0.924685548289922	0.97517614934184	0.989337554241816	0.952859062853152	0.967970339543188	1.01658774647776	0.92309748704897	0.928217463883804	0.954776356770906	1.02793919056617	1.00984561182468	0.948115514092679	0.981959035862706	0.911323228994551	1.01609461467077	0.952066826493202	0.939089617591594	0.936619348495119	0.91474069887509	1.0318510620289	0.982231330463862	0.988926185867587	1.03996483496209	0.995666673178468	1.02493665353715	0.913220244057213	0.955107314388059	0.96609351286347	0.940327194253735	0.978019236270567	0.962350769554567	0.978154827924078	0.940196846260278	0.891270182501127	0.995390654025699	0.991465685102914	0.9725646262378
1	7082402	7082402	0.920209813007249	1.00816707644553	0.96676338999297	0.97517614934184	1.00607283013185	0.978236311070998	0.938243793214389	0.995873737770845	1.01926892672245	0.931117244907776	0.924685548289922	0.97517614934184	0.989337554241816	0.952859062853152	0.967970339543188	1.01658774647776	0.92309748704897	0.928217463883804	0.954776356770906	1.02793919056617	1.00984561182468	0.948115514092679	0.981959035862706	0.911323228994551	1.01609461467077	0.952066826493202	0.939089617591594	0.936619348495119	0.91474069887509	1.0318510620289	0.982231330463862	0.988926185867587	1.03996483496209	0.995666673178468	1.02493665353715	0.913220244057213	0.955107314388059	0.96609351286347	0.940327194253735	0.978019236270567	0.962350769554567	0.978154827924078	0.940196846260278	0.891270182501127	0.995390654025699	0.991465685102914	0.9725646262378
1	7616467	7616467	0.920209813007249	1.00816707644553	0.96676338999297	0.97517614934184	1.00607283013185	0.978236311070998	0.938243793214389	0.995873737770845	1.01926892672245	0.931117244907776	0.924685548289922	0.97517614934184	0.989337554241816	0.952859062853152	0.967970339543188	1.01658774647776	0.92309748704897	0.928217463883804	0.954776356770906	1.02793919056617	1.00984561182468	0.948115514092679	0.981959035862706	0.911323228994551	1.01609461467077	0.952066826493202	0.939089617591594	0.936619348495119	0.91474069887509	1.0318510620289	0.982231330463862	0.988926185867587	1.03996483496209	0.995666673178468	1.02493665353715	0.913220244057213	0.955107314388059	0.96609351286347	0.940327194253735	0.978019236270567	0.962350769554567	0.978154827924078	0.940196846260278	0.891270182501127	0.995390654025699	0.991465685102914	0.9725646262378
1	8179701	8179701	0.920209813007249	1.00816707644553	0.96676338999297	0.97517614934184	1.00607283013185	0.978236311070998	0.938243793214389	0.995873737770845	1.01926892672245	0.931117244907776	0.924685548289922	0.97517614934184	0.989337554241816	0.952859062853152	0.967970339543188	1.01658774647776	0.92309748704897	0.928217463883804	0.954776356770906	1.02793919056617	1.00984561182468	0.948115514092679	0.981959035862706	0.911323228994551	1.01609461467077	0.952066826493202	0.939089617591594	0.936619348495119	0.91474069887509	1.0318510620289	0.982231330463862	0.988926185867587	1.03996483496209	0.995666673178468	1.02493665353715	0.913220244057213	0.955107314388059	0.96609351286347	0.940327194253735	0.978019236270567	0.962350769554567	0.978154827924078	0.940196846260278	0.891270182501127	0.995390654025699	0.991465685102914	0.9725646262378
1	8750759	8750759	0.920209813007249	1.00816707644553	0.96676338999297	0.97517614934184	1.00607283013185	0.978236311070998	0.938243793214389	0.995873737770845	1.01926892672245	0.931117244907776	0.924685548289922	0.97517614934184	0.989337554241816	0.952859062853152	0.967970339543188	1.01658774647776	0.92309748704897	0.928217463883804	0.954776356770906	1.02793919056617	1.00984561182468	0.948115514092679	0.981959035862706	0.911323228994551	1.01609461467077	0.952066826493202	0.939089617591594	0.936619348495119	0.91474069887509	1.0318510620289	0.982231330463862	0.988926185867587	1.03996483496209	0.995666673178468	1.02493665353715	0.913220244057213	0.955107314388059	0.96609351286347	0.940327194253735	0.978019236270567	0.962350769554567	0.978154827924078	0.940196846260278	0.891270182501127	0.995390654025699	0.991465685102914	0.9725646262378
1	9336762	9336762	0.920209813007249	1.00816707644553	0.96676338999297	0.97517614934184	1.00607283013185	0.978236311070998	0.938243793214389	0.995873737770845	1.01926892672245	0.931117244907776	0.924685548289922	0.97517614934184	0.989337554241816	0.952859062853152	0.967970339543188	1.01658774647776	0.92309748704897	0.928217463883804	0.954776356770906	1.02793919056617	1.00984561182468	0.948115514092679	0.981959035862706	0.911323228994551	1.01609461467077	0.952066826493202	0.939089617591594	0.936619348495119	0.91474069887509	1.0318510620289	0.982231330463862	0.988926185867587	1.03996483496209	0.995666673178468	1.02493665353715	0.913220244057213	0.955107314388059	0.96609351286347	0.940327194253735	0.978019236270567	0.962350769554567	0.978154827924078	0.940196846260278	0.891270182501127	0.995390654025699	0.991465685102914	0.9725646262378
1	9924954	9924954	0.920209813007249	1.00816707644553	0.96676338999297	0.97517614934184	1.00607283013185	0.978236311070998	1.85270700617584	0.995873737770845	1.01926892672245	1.88000271629668	1.84783347251468	0.97517614934184	0.989337554241816	0.952859062853152	0.967970339543188	1.01658774647776	0.92309748704897	1.794316943101	0.954776356770906	1.9338218860732	1.00984561182468	0.948115514092679	0.981959035862706	1.8985983656438	1.01609461467077	0.952066826493202	1.82986186726884	0.936619348495119	1.85991249399805	1.88130628660978	0.982231330463862	0.988926185867587	1.03996483496209	0.995666673178468	1.02493665353715	1.81621468551476	0.955107314388059	0.96609351286347	1.86029929214326	1.86585224661429	1.84949928965877	0.978154827924078	0.940196846260278	1.88809943692448	0.995390654025699	1.84029206226809	0.9725646262378
1	10539461	10539461	1.8958367590225	1.98871252703888	1.83252737031105	1.85026863475934	1.00607283013185	1.88185428481838	1.85270700617584	1.88208886261961	1.87817923518319	1.88000271629668	1.84783347251468	1.86430091961359	1.90955271354181	1.90770057084107	1.81508202516694	1.92951030154105	1.76571796474348	1.794316943101	1.85347768560566	1.9338218860732	1.82986186726884	1.8974143277091	1.87077330355253	1.8985983656438	1.89347286497522	1.90563230424054	1.82986186726884	1.8779188823016	1.85991249399805	1.88130628660978	1.88274125795892	1.86572292007405	1.73548000841018	1.89662537934271	1.02493665353715	1.81621468551476	1.82466895890007	1.85553439840981	1.86029929214326	1.86585224661429	1.84949928965877	1.91990476116681	0.940196846260278	1.88809943692448	1.92256816001196	1.84029206226809	0.9725646262378
1	11088815	11088815	1.8958367590225	1.98871252703888	1.83252737031105	1.85026863475934	1.94535674690055	1.88185428481838	1.85270700617584	1.88208886261961	1.87817923518319	1.88000271629668	1.84783347251468	1.86430091961359	1.90955271354181	1.90770057084107	1.81508202516694	1.92951030154105	1.76571796474348	1.794316943101	1.85347768560566	1.9338218860732	1.82986186726884	1.8974143277091	1.87077330355253	1.8985983656438	1.89347286497522	1.90563230424054	1.82986186726884	1.8779188823016	1.85991249399805	1.88130628660978	1.88274125795892	1.86572292007405	1.73548000841018	1.89662537934271	1.88652961292485	1.81621468551476	1.82466895890007	1.85553439840981	1.86029929214326	1.86585224661429	1.84949928965877	1.91990476116681	1.90083689804942	1.88809943692448	1.92256816001196	1.84029206226809	0.9725646262378
1	11659398	11659398	1.8958367590225	1.98871252703888	1.83252737031105	1.85026863475934	1.94535674690055	1.88185428481838	1.85270700617584	1.88208886261961	1.87817923518319	1.88000271629668	1.84783347251468	1.86430091961359	1.90955271354181	1.90770057084107	1.81508202516694	1.92951030154105	1.76571796474348	1.794316943101	1.85347768560566	1.9338218860732	1.82986186726884	1.8974143277091	1.87077330355253	1.8985983656438	1.89347286497522	1.90563230424054	1.82986186726884	1.8779188823016	1.85991249399805	1.88130628660978	1.88274125795892	1.86572292007405	1.73548000841018	1.89662537934271	1.88652961292485	1.81621468551476	1.82466895890007	1.85553439840981	1.86029929214326	1.86585224661429	1.84949928965877	1.91990476116681	1.90083689804942	1.88809943692448	1.92256816001196	1.84029206226809	1.88265157687181
1	12236298	12236298	1.8958367590225	1.98871252703888	1.83252737031105	1.85026863475934	1.94535674690055	1.88185428481838	1.85270700617584	1.88208886261961	1.87817923518319	1.88000271629668	1.84783347251468	1.86430091961359	1.90955271354181	1.90770057084107	1.81508202516694	1.92951030154105	1.76571796474348	1.794316943101	1.85347768560566	1.9338218860732	1.82986186726884	1.8974143277091	1.87077330355253	1.8985983656438	1.89347286497522	1.90563230424054	1.82986186726884	1.8779188823016	1.85991249399805	1.88130628660978	1.88274125795892	1.86572292007405	1.73548000841018	1.89662537934271	1.88652961292485	1.81621468551476	1.82466895890007	1.85553439840981	1.86029929214326	1.86585224661429	1.84949928965877	1.91990476116681	1.90083689804942	1.88809943692448	1.92256816001196	1.84029206226809	1.88265157687181
1	12790486	12790486	1.8958367590225	1.98871252703888	1.83252737031105	1.85026863475934	1.94535674690055	1.88185428481838	1.85270700617584	1.88208886261961	1.87817923518319	1.88000271629668	1.84783347251468	1.86430091961359	1.90955271354181	1.90770057084107	1.81508202516694	1.92951030154105	1.76571796474348	1.794316943101	1.85347768560566	1.9338218860732	1.82986186726884	1.8974143277091	1.87077330355253	1.8985983656438	1.89347286497522	1.90563230424054	1.82986186726884	1.8779188823016	1.85991249399805	1.88130628660978	1.88274125795892	1.86572292007405	1.73548000841018	1.89662537934271	1.88652961292485	1.81621468551476	1.82466895890007	1.85553439840981	1.86029929214326	1.86585224661429	1.84949928965877	1.91990476116681	1.90083689804942	1.88809943692448	1.92256816001196	1.84029206226809	1.88265157687181
1	14208871	14208871	1.8958367590225	1.98871252703888	1.83252737031105	1.85026863475934	1.94535674690055	1.88185428481838	1.85270700617584	1.88208886261961	1.87817923518319	1.88000271629668	1.84783347251468	1.86430091961359	1.90955271354181	1.90770057084107	1.81508202516694	1.92951030154105	1.76571796474348	1.794316943101	1.85347768560566	1.9338218860732	1.82986186726884	1.8974143277091	1.87077330355253	1.8985983656438	1.89347286497522	1.90563230424054	1.82986186726884	1.8779188823016	1.85991249399805	1.88130628660978	1.88274125795892	1.86572292007405	1.73548000841018	1.89662537934271	1.88652961292485	1.81621468551476	1.82466895890007	1.85553439840981	1.86029929214326	1.86585224661429	1.84949928965877	1.91990476116681	1.90083689804942	1.88809943692448	1.92256816001196	1.84029206226809	1.88265157687181
1	14754110	14754110	1.8958367590225	1.98871252703888	1.83252737031105	1.85026863475934	1.94535674690055	1.88185428481838	1.85270700617584	1.88208886261961	1.87817923518319	1.88000271629668	1.84783347251468	1.86430091961359	1.90955271354181	1.90770057084107	1.81508202516694	1.92951030154105	1.76571796474348	1.794316943101	1.85347768560566	1.9338218860732	1.82986186726884	1.8974143277091	1.87077330355253	1.8985983656438	1.89347286497522	1.90563230424054	1.82986186726884	1.8779188823016	1.85991249399805	1.88130628660978	1.88274125795892	1.86572292007405	1.73548000841018	1.89662537934271	1.88652961292485	1.81621468551476	1.82466895890007	1.85553439840981	1.86029929214326	1.86585224661429	1.84949928965877	1.91990476116681	1.90083689804942	1.88809943692448	1.92256816001196	1.84029206226809	1.88265157687181
1	15289749	15289749	1.8958367590225	1.98871252703888	1.83252737031105	1.85026863475934	1.94535674690055	1.88185428481838	1.85270700617584	1.88208886261961	1.87817923518319	1.88000271629668	1.84783347251468	1.86430091961359	1.90955271354181	1.90770057084107	1.81508202516694	1.92951030154105	1.76571796474348	1.794316943101	1.85347768560566	1.9338218860732	1.82986186726884	1.8974143277091	1.87077330355253	1.8985983656438	1.89347286497522	1.90563230424054	1.82986186726884	1.8779188823016	1.85991249399805	1.88130628660978	1.88274125795892	1.86572292007405	1.73548000841018	1.89662537934271	1.88652961292485	1.81621468551476	1.82466895890007	1.85553439840981	1.86029929214326	1.86585224661429	1.84949928965877	1.91990476116681	1.90083689804942	1.88809943692448	1.92256816001196	1.84029206226809	1.88265157687181
1	15848620	15848620	1.8958367590225	1.98871252703888	1.83252737031105	1.85026863475934	1.94535674690055	1.88185428481838	1.85270700617584	1.88208886261961	1.87817923518319	1.88000271629668	1.84783347251468	1.86430091961359	1.90955271354181	1.90770057084107	1.81508202516694	1.92951030154105	1.76571796474348	1.794316943101	1.85347768560566	1.9338218860732	1.82986186726884	1.8974143277091	1.87077330355253	1.8985983656438	1.89347286497522	1.90563230424054	1.82986186726884	1.8779188823016	1.85991249399805	1.88130628660978	1.88274125795892	1.86572292007405	1.73548000841018	1.89662537934271	1.88652961292485	1.81621468551476	1.82466895890007	1.85553439840981	1.86029929214326	1.86585224661429	1.84949928965877	1.91990476116681	1.90083689804942	1.88809943692448	1.92256816001196	1.84029206226809	1.88265157687181
1	16446714	16446714	1.8958367590225	1.98871252703888	1.83252737031105	1.85026863475934	1.94535674690055	1.88185428481838	1.85270700617584	1.88208886261961	1.87817923518319	1.88000271629668	1.84783347251468	1.86430091961359	1.90955271354181	1.90770057084107	1.81508202516694	1.92951030154105	1.76571796474348	1.794316943101	1.85347768560566	1.9338218860732	1.82986186726884	1.8974143277091	1.87077330355253	1.8985983656438	1.89347286497522	1.90563230424054	1.82986186726884	1.8779188823016	1.85991249399805	1.88130628660978	1.88274125795892	1.86572292007405	1.73548000841018	1.89662537934271	1.88652961292485	1.81621468551476	1.82466895890007	1.85553439840981	1.86029929214326	1.86585224661429	1.84949928965877	1.91990476116681	1.90083689804942	1.88809943692448	1.92256816001196	1.84029206226809	1.88265157687181
1	17307125	17307125	1.8958367590225	1.98871252703888	1.83252737031105	1.85026863475934	1.94535674690055	1.88185428481838	1.85270700617584	1.88208886261961	1.87817923518319	1.88000271629668	1.84783347251468	1.86430091961359	1.90955271354181	1.90770057084107	1.81508202516694	1.92951030154105	1.76571796474348	1.794316943101	1.85347768560566	1.9338218860732	1.82986186726884	1.8974143277091	1.87077330355253	1.8985983656438	1.89347286497522	1.90563230424054	1.82986186726884	1.8779188823016	1.85991249399805	1.88130628660978	1.88274125795892	1.86572292007405	1.73548000841018	1.89662537934271	1.88652961292485	1.81621468551476	1.82466895890007	1.85553439840981	1.86029929214326	1.86585224661429	1.84949928965877	1.91990476116681	1.90083689804942	1.88809943692448	1.92256816001196	1.84029206226809	1.88265157687181
1	17878680	17878680	1.8958367590225	1.98871252703888	1.83252737031105	1.85026863475934	1.94535674690055	1.88185428481838	1.85270700617584	1.88208886261961	1.87817923518319	1.88000271629668	1.84783347251468	1.86430091961359	1.90955271354181	1.90770057084107	1.81508202516694	1.92951030154105	1.76571796474348	1.794316943101	1.85347768560566	1.9338218860732	1.82986186726884	1.8974143277091	1.87077330355253	1.8985983656438	1.89347286497522	1.90563230424054	1.82986186726884	1.8779188823016	1.85991249399805	1.88130628660978	1.88274125795892	1.86572292007405	1.73548000841018	1.89662537934271	1.88652961292485	1.81621468551476	1.82466895890007	1.85553439840981	1.86029929214326	1.86585224661429	1.84949928965877	1.91990476116681	1.90083689804942	1.88809943692448	1.92256816001196	1.84029206226809	1.88265157687181
1	18403245	18403245	1.8958367590225	1.98871252703888	1.83252737031105	1.85026863475934	1.94535674690055	1.88185428481838	1.85270700617584	1.88208886261961	1.87817923518319	1.88000271629668	1.84783347251468	1.86430091961359	1.90955271354181	1.90770057084107	1.81508202516694	1.92951030154105	1.76571796474348	1.794316943101	1.85347768560566	1.9338218860732	1.82986186726884	1.8974143277091	1.87077330355253	1.8985983656438	1.89347286497522	1.90563230424054	1.82986186726884	1.8779188823016	1.85991249399805	1.88130628660978	1.88274125795892	1.86572292007405	1.73548000841018	1.89662537934271	1.88652961292485	1.81621468551476	1.82466895890007	1.85553439840981	1.86029929214326	1.86585224661429	1.84949928965877	1.91990476116681	1.90083689804942	1.88809943692448	1.92256816001196	1.84029206226809	1.88265157687181
1	18925640	18925640	1.8958367590225	1.98871252703888	1.83252737031105	1.85026863475934	1.94535674690055	1.88185428481838	1.85270700617584	1.88208886261961	1.87817923518319	1.88000271629668	1.84783347251468	1.86430091961359	1.90955271354181	1.90770057084107	1.81508202516694	1.92951030154105	1.76571796474348	1.794316943101	1.85347768560566	1.9338218860732	1.82986186726884	1.8974143277091	1.87077330355253	1.8985983656438	1.89347286497522	1.90563230424054	1.82986186726884	1.8779188823016	1.85991249399805	1.88130628660978	1.88274125795892	1.86572292007405	1.73548000841018	1.89662537934271	1.88652961292485	1.81621468551476	1.82466895890007	1.85553439840981	1.86029929214326	1.86585224661429	1.84949928965877	1.91990476116681	1.90083689804942	1.88809943692448	1.92256816001196	1.84029206226809	1.88265157687181
1	19452724	19452724	1.8958367590225	1.98871252703888	1.83252737031105	1.85026863475934	1.94535674690055	1.88185428481838	1.85270700617584	1.88208886261961	1.87817923518319	1.88000271629668	1.84783347251468	1.86430091961359	1.90955271354181	1.90770057084107	1.81508202516694	1.92951030154105	1.76571796474348	1.794316943101	1.85347768560566	1.9338218860732	1.82986186726884	1.8974143277091	1.87077330355253	1.8985983656438	1.89347286497522	1.90563230424054	1.82986186726884	1.8779188823016	1.85991249399805	1.88130628660978	1.88274125795892	1.86572292007405	1.73548000841018	1.89662537934271	1.88652961292485	1.81621468551476	1.82466895890007	1.85553439840981	1.86029929214326	1.86585224661429	1.84949928965877	1.91990476116681	1.90083689804942	1.88809943692448	1.92256816001196	1.84029206226809	1.88265157687181
1	20014359	20014359	1.8958367590225	1.98871252703888	1.83252737031105	1.85026863475934	1.94535674690055	1.88185428481838	1.85270700617584	1.88208886261961	1.87817923518319	1.88000271629668	1.84783347251468	1.86430091961359	1.90955271354181	1.90770057084107	1.81508202516694	1.92951030154105	1.76571796474348	1.794316943101	1.85347768560566	1.9338218860732	1.82986186726884	1.8974143277091	1.87077330355253	1.8985983656438	1.89347286497522	1.90563230424054	1.82986186726884	1.8779188823016	1.85991249399805	1.88130628660978	1.88274125795892	1.86572292007405	1.73548000841018	1.89662537934271	1.88652961292485	1.81621468551476	1.82466895890007	1.85553439840981	1.86029929214326	1.86585224661429	1.84949928965877	1.91990476116681	1.90083689804942	1.88809943692448	1.92256816001196	1.84029206226809	1.88265157687181
1	20575804	20575804	1.8958367590225	1.98871252703888	1.83252737031105	1.85026863475934	1.94535674690055	1.88185428481838	1.85270700617584	1.88208886261961	1.87817923518319	1.88000271629668	1.84783347251468	1.86430091961359	1.90955271354181	1.90770057084107	1.81508202516694	1.92951030154105	1.76571796474348	1.794316943101	1.85347768560566	1.9338218860732	1.82986186726884	1.8974143277091	1.87077330355253	1.8985983656438	1.89347286497522	1.90563230424054	1.82986186726884	1.8779188823016	1.85991249399805	1.88130628660978	1.88274125795892	1.86572292007405	1.73548000841018	1.89662537934271	1.88652961292485	1.81621468551476	1.82466895890007	1.85553439840981	1.86029929214326	1.86585224661429	1.84949928965877	1.91990476116681	1.90083689804942	1.88809943692448	1.92256816001196	1.84029206226809	1.88265157687181
1	21126184	21126184	1.8958367590225	1.98871252703888	1.83252737031105	1.85026863475934	1.94535674690055	1.88185428481838	1.85270700617584	1.88208886261961	1.87817923518319	1.88000271629668	1.84783347251468	1.86430091961359	1.90955271354181	1.90770057084107	1.81508202516694	1.92951030154105	1.76571796474348	1.794316943101	1.85347768560566	1.9338218860732	1.82986186726884	1.8974143277091	1.87077330355253	1.8985983656438	1.89347286497522	1.90563230424054	1.82986186726884	1.8779188823016	1.85991249399805	1.88130628660978	1.88274125795892	1.86572292007405	1.73548000841018	1.89662537934271	1.88652961292485	1.81621468551476	1.82466895890007	1.85553439840981	1.86029929214326	1.86585224661429	1.84949928965877	1.91990476116681	1.90083689804942	1.88809943692448	1.92256816001196	1.84029206226809	1.88265157687181
1	21698064	21698064	1.8958367590225	1.98871252703888	1.83252737031105	1.85026863475934	1.94535674690055	1.88185428481838	1.85270700617584	1.88208886261961	1.87817923518319	1.88000271629668	1.84783347251468	1.86430091961359	1.90955271354181	1.90770057084107	1.81508202516694	1.92951030154105	1.76571796474348	1.794316943101	1.85347768560566	1.9338218860732	1.82986186726884	1.8974143277091	1.87077330355253	1.8985983656438	1.89347286497522	1.90563230424054	1.82986186726884	1.8779188823016	1.85991249399805	1.88130628660978	1.88274125795892	1.86572292007405	1.73548000841018	1.89662537934271	1.88652961292485	1.81621468551476	1.82466895890007	1.85553439840981	1.86029929214326	1.86585224661429	1.84949928965877	1.91990476116681	1.90083689804942	1.88809943692448	1.92256816001196	1.84029206226809	1.88265157687181
1	22303596	22303596	1.8958367590225	1.98871252703888	1.83252737031105	1.85026863475934	1.94535674690055	1.88185428481838	1.85270700617584	1.88208886261961	1.87817923518319	1.88000271629668	1.84783347251468	1.86430091961359	1.90955271354181	1.90770057084107	1.81508202516694	1.92951030154105	1.76571796474348	1.794316943101	1.85347768560566	1.9338218860732	1.82986186726884	1.8974143277091	1.87077330355253	1.8985983656438	1.89347286497522	1.90563230424054	1.82986186726884	1.8779188823016	1.85991249399805	1.88130628660978	1.88274125795892	1.86572292007405	1.73548000841018	1.89662537934271	1.88652961292485	1.81621468551476	1.82466895890007	1.85553439840981	1.86029929214326	1.86585224661429	1.84949928965877	1.91990476116681	1.90083689804942	1.88809943692448	1.92256816001196	1.84029206226809	1.88265157687181
1	22867590	22867590	1.8958367590225	1.98871252703888	1.83252737031105	1.85026863475934	1.94535674690055	1.88185428481838	1.85270700617584	1.88208886261961	1.87817923518319	1.88000271629668	1.84783347251468	1.86430091961359	1.90955271354181	1.90770057084107	1.81508202516694	1.92951030154105	1.76571796474348	1.794316943101	1.85347768560566	1.9338218860732	1.82986186726884	1.8974143277091	1.87077330355253	1.8985983656438	1.89347286497522	1.90563230424054	1.82986186726884	1.8779188823016	1.85991249399805	1.88130628660978	1.88274125795892	1.86572292007405	1.73548000841018	1.89662537934271	1.88652961292485	1.81621468551476	1.82466895890007	1.85553439840981	1.86029929214326	1.86585224661429	1.84949928965877	1.91990476116681	1.90083689804942	1.88809943692448	1.92256816001196	1.84029206226809	1.88265157687181
1	23407094	23407094	1.8958367590225	1.98871252703888	1.83252737031105	1.85026863475934	1.94535674690055	1.88185428481838	1.85270700617584	1.88208886261961	1.87817923518319	1.88000271629668	1.84783347251468	1.86430091961359	1.90955271354181	1.90770057084107	1.81508202516694	1.92951030154105	1.76571796474348	1.794316943101	1.85347768560566	1.9338218860732	1.82986186726884	1.8974143277091	1.87077330355253	1.8985983656438	1.89347286497522	1.90563230424054	1.82986186726884	1.8779188823016	1.85991249399805	1.88130628660978	1.88274125795892	1.86572292007405	1.73548000841018	1.89662537934271	1.88652961292485	1.81621468551476	1.82466895890007	1.85553439840981	1.86029929214326	1.86585224661429	1.84949928965877	1.91990476116681	1.90083689804942	1.88809943692448	1.92256816001196	1.84029206226809	1.88265157687181
1	23983067	23983067	1.8958367590225	1.98871252703888	1.83252737031105	1.85026863475934	1.94535674690055	1.88185428481838	1.85270700617584	1.88208886261961	1.87817923518319	1.88000271629668	1.84783347251468	1.86430091961359	1.90955271354181	1.90770057084107	1.81508202516694	1.92951030154105	1.76571796474348	1.794316943101	1.85347768560566	1.9338218860732	1.82986186726884	1.8974143277091	1.87077330355253	1.8985983656438	1.89347286497522	1.90563230424054	1.82986186726884	1.8779188823016	1.85991249399805	1.88130628660978	1.88274125795892	1.86572292007405	1.73548000841018	1.89662537934271	1.88652961292485	1.81621468551476	1.82466895890007	1.85553439840981	1.86029929214326	1.86585224661429	1.84949928965877	1.91990476116681	1.90083689804942	1.88809943692448	1.92256816001196	1.84029206226809	1.88265157687181
1	24666387	24666387	1.8958367590225	1.98871252703888	1.83252737031105	1.85026863475934	1.94535674690055	1.88185428481838	1.85270700617584	1.88208886261961	1.87817923518319	1.88000271629668	1.84783347251468	1.86430091961359	1.90955271354181	1.90770057084107	1.81508202516694	1.66501450589778	1.76571796474348	1.794316943101	1.85347768560566	1.9338218860732	1.82986186726884	1.8974143277091	1.87077330355253	1.8985983656438	1.89347286497522	1.90563230424054	1.82986186726884	1.8779188823016	1.85991249399805	1.88130628660978	1.88274125795892	1.86572292007405	1.73548000841018	1.89662537934271	1.88652961292485	1.81621468551476	1.82466895890007	1.85553439840981	1.86029929214326	1.86585224661429	1.84949928965877	1.91990476116681	1.90083689804942	1.88809943692448	1.92256816001196	1.84029206226809	1.88265157687181
1	25238653	25238653	1.8958367590225	1.98871252703888	1.83252737031105	1.85026863475934	1.94535674690055	1.88185428481838	1.85270700617584	1.88208886261961	1.87817923518319	1.88000271629668	1.84783347251468	1.86430091961359	1.90955271354181	1.90770057084107	1.81508202516694	1.66501450589778	1.76571796474348	1.794316943101	1.85347768560566	1.9338218860732	1.82986186726884	1.8974143277091	1.87077330355253	1.8985983656438	1.89347286497522	1.90563230424054	1.82986186726884	1.8779188823016	1.85991249399805	1.88130628660978	1.88274125795892	1.86572292007405	1.73548000841018	1.89662537934271	1.88652961292485	1.81621468551476	1.82466895890007	1.85553439840981	1.86029929214326	1.86585224661429	1.84949928965877	1.91990476116681	1.90083689804942	1.88809943692448	1.92256816001196	1.84029206226809	1.88265157687181
1	25879931	25879931	1.8958367590225	1.98871252703888	1.83252737031105	1.85026863475934	1.94535674690055	1.88185428481838	1.85270700617584	1.88208886261961	1.87817923518319	1.88000271629668	1.84783347251468	1.86430091961359	1.90955271354181	1.90770057084107	1.81508202516694	1.66501450589778	1.76571796474348	1.794316943101	1.85347768560566	1.9338218860732	1.82986186726884	1.8974143277091	1.87077330355253	1.8985983656438	1.89347286497522	1.90563230424054	1.82986186726884	1.8779188823016	1.85991249399805	1.88130628660978	1.88274125795892	1.86572292007405	1.73548000841018	1.89662537934271	1.88652961292485	1.81621468551476	1.82466895890007	1.85553439840981	1.86029929214326	1.86585224661429	1.84949928965877	1.91990476116681	1.90083689804942	1.88809943692448	1.92256816001196	1.84029206226809	1.88265157687181
1	26437154	26437154	1.8958367590225	1.98871252703888	1.83252737031105	1.85026863475934	1.94535674690055	1.88185428481838	1.85270700617584	1.88208886261961	1.87817923518319	1.88000271629668	1.84783347251468	1.86430091961359	1.90955271354181	1.90770057084107	1.81508202516694	1.66501450589778	1.76571796474348	1.794316943101	1.85347768560566	1.9338218860732	1.82986186726884	1.8974143277091	1.87077330355253	1.8985983656438	1.89347286497522	1.90563230424054	1.82986186726884	1.8779188823016	1.85991249399805	1.88130628660978	1.88274125795892	1.86572292007405	1.73548000841018	1.89662537934271	1.88652961292485	1.81621468551476	1.82466895890007	1.85553439840981	1.86029929214326	1.86585224661429	1.84949928965877	1.91990476116681	1.90083689804942	1.88809943692448	1.92256816001196	1.84029206226809	1.88265157687181
1	27036861	27036861	1.8958367590225	1.98871252703888	1.83252737031105	1.85026863475934	1.94535674690055	1.88185428481838	1.85270700617584	1.88208886261961	1.87817923518319	1.88000271629668	1.84783347251468	1.86430091961359	1.90955271354181	1.90770057084107	1.81508202516694	1.66501450589778	1.76571796474348	1.794316943101	1.85347768560566	1.9338218860732	1.82986186726884	1.8974143277091	1.87077330355253	1.8985983656438	1.89347286497522	1.90563230424054	1.82986186726884	1.8779188823016	1.85991249399805	1.88130628660978	1.88274125795892	1.86572292007405	1.73548000841018	1.89662537934271	1.88652961292485	1.81621468551476	1.82466895890007	1.85553439840981	1.86029929214326	1.86585224661429	1.84949928965877	1.91990476116681	1.90083689804942	1.88809943692448	1.92256816001196	1.84029206226809	1.88265157687181
1	27644604	27644604	1.8958367590225	1.98871252703888	1.83252737031105	1.85026863475934	1.94535674690055	1.88185428481838	1.85270700617584	1.88208886261961	1.87817923518319	1.88000271629668	1.84783347251468	1.86430091961359	1.90955271354181	1.90770057084107	1.81508202516694	1.66501450589778	1.76571796474348	1.794316943101	1.85347768560566	1.9338218860732	1.82986186726884	1.8974143277091	1.87077330355253	1.8985983656438	1.89347286497522	1.90563230424054	1.82986186726884	1.8779188823016	1.85991249399805	1.88130628660978	1.88274125795892	1.86572292007405	1.73548000841018	1.89662537934271	1.88652961292485	1.81621468551476	1.82466895890007	1.85553439840981	1.86029929214326	1.86585224661429	1.84949928965877	1.91990476116681	1.90083689804942	1.88809943692448	1.92256816001196	1.84029206226809	1.88265157687181
1	28228163	28228163	1.8958367590225	1.98871252703888	1.83252737031105	1.85026863475934	1.94535674690055	1.88185428481838	1.85270700617584	1.88208886261961	1.87817923518319	1.88000271629668	1.84783347251468	1.86430091961359	1.90955271354181	1.90770057084107	1.81508202516694	1.66501450589778	1.76571796474348	1.794316943101	1.85347768560566	1.9338218860732	1.82986186726884	1.8974143277091	1.87077330355253	1.8985983656438	1.89347286497522	1.90563230424054	1.82986186726884	1.8779188823016	1.85991249399805	1.88130628660978	1.88274125795892	1.86572292007405	1.73548000841018	1.89662537934271	1.88652961292485	1.81621468551476	1.82466895890007	1.85553439840981	1.86029929214326	1.86585224661429	1.84949928965877	1.91990476116681	1.90083689804942	1.88809943692448	1.92256816001196	1.84029206226809	1.88265157687181
1	28838239	28838239	1.8958367590225	1.98871252703888	1.83252737031105	1.85026863475934	1.94535674690055	1.88185428481838	1.85270700617584	1.88208886261961	1.87817923518319	1.88000271629668	1.84783347251468	1.86430091961359	1.90955271354181	1.90770057084107	1.81508202516694	1.66501450589778	1.76571796474348	1.794316943101	1.85347768560566	1.9338218860732	1.82986186726884	1.8974143277091	1.87077330355253	1.8985983656438	1.89347286497522	1.90563230424054	1.82986186726884	1.8779188823016	1.85991249399805	1.88130628660978	1.88274125795892	1.86572292007405	1.73548000841018	1.89662537934271	1.88652961292485	1.81621468551476	1.82466895890007	1.85553439840981	1.86029929214326	1.86585224661429	1.84949928965877	1.91990476116681	1.90083689804942	1.88809943692448	1.92256816001196	1.84029206226809	1.88265157687181
1	29459303	29459303	1.8958367590225	1.98871252703888	1.83252737031105	1.85026863475934	1.94535674690055	1.88185428481838	1.85270700617584	1.88208886261961	1.87817923518319	1.88000271629668	1.84783347251468	1.86430091961359	1.90955271354181	1.90770057084107	1.81508202516694	1.66501450589778	1.76571796474348	1.794316943101	1.85347768560566	1.9338218860732	1.82986186726884	1.8974143277091	1.87077330355253	1.8985983656438	1.89347286497522	1.90563230424054	1.82986186726884	1.8779188823016	1.85991249399805	1.88130628660978	1.88274125795892	1.86572292007405	1.73548000841018	1.89662537934271	1.88652961292485	1.81621468551476	1.82466895890007	1.85553439840981	1.86029929214326	1.86585224661429	1.84949928965877	1.91990476116681	1.90083689804942	1.88809943692448	1.92256816001196	1.84029206226809	1.88265157687181
1	30152496	30152496	1.8958367590225	1.98871252703888	1.83252737031105	1.85026863475934	1.94535674690055	1.88185428481838	1.85270700617584	1.88208886261961	1.87817923518319	1.88000271629668	1.84783347251468	1.86430091961359	1.90955271354181	1.90770057084107	1.81508202516694	1.92043714559641	1.76571796474348	1.794316943101	1.85347768560566	1.9338218860732	1.82986186726884	1.8974143277091	1.87077330355253	1.8985983656438	1.89347286497522	1.90563230424054	1.82986186726884	1.8779188823016	1.85991249399805	1.88130628660978	1.88274125795892	1.86572292007405	1.73548000841018	1.89662537934271	1.88652961292485	1.81621468551476	1.82466895890007	1.85553439840981	1.86029929214326	1.86585224661429	1.84949928965877	1.91990476116681	1.90083689804942	1.88809943692448	1.92256816001196	1.84029206226809	1.88265157687181
1	30680350	30680350	1.8958367590225	1.98871252703888	1.83252737031105	1.85026863475934	1.94535674690055	1.88185428481838	1.85270700617584	1.88208886261961	1.87817923518319	1.88000271629668	1.84783347251468	1.86430091961359	1.90955271354181	1.90770057084107	1.81508202516694	1.92043714559641	1.76571796474348	1.794316943101	1.85347768560566	1.9338218860732	1.82986186726884	1.8974143277091	1.87077330355253	1.8985983656438	1.89347286497522	1.90563230424054	1.82986186726884	1.8779188823016	1.85991249399805	1.88130628660978	1.88274125795892	1.86572292007405	1.73548000841018	1.89662537934271	1.88652961292485	1.81621468551476	1.82466895890007	1.85553439840981	1.86029929214326	1.86585224661429	1.84949928965877	1.91990476116681	1.90083689804942	1.88809943692448	1.92256816001196	1.84029206226809	1.88265157687181
1	31224889	31224889	1.8958367590225	1.98871252703888	1.83252737031105	1.85026863475934	1.94535674690055	1.88185428481838	1.85270700617584	1.88208886261961	1.87817923518319	1.88000271629668	1.84783347251468	1.86430091961359	1.90955271354181	1.90770057084107	1.81508202516694	1.92043714559641	1.76571796474348	1.794316943101	1.85347768560566	1.9338218860732	1.82986186726884	1.8974143277091	1.87077330355253	1.8985983656438	1.89347286497522	1.90563230424054	1.82986186726884	1.8779188823016	1.85991249399805	1.88130628660978	1.88274125795892	1.86572292007405	1.73548000841018	1.89662537934271	1.88652961292485	1.81621468551476	1.82466895890007	1.85553439840981	1.86029929214326	1.86585224661429	1.84949928965877	1.91990476116681	1.90083689804942	1.88809943692448	1.92256816001196	1.84029206226809	1.88265157687181
1	31802308	31802308	1.8958367590225	1.98871252703888	1.83252737031105	1.85026863475934	1.94535674690055	1.88185428481838	1.85270700617584	1.88208886261961	1.87817923518319	1.88000271629668	1.84783347251468	1.86430091961359	1.90955271354181	1.90770057084107	1.81508202516694	1.92043714559641	1.76571796474348	1.794316943101	1.85347768560566	1.9338218860732	1.82986186726884	1.8974143277091	1.87077330355253	1.8985983656438	1.89347286497522	1.90563230424054	1.82986186726884	1.8779188823016	1.85991249399805	1.88130628660978	1.88274125795892	1.86572292007405	1.73548000841018	1.89662537934271	1.88652961292485	1.81621468551476	1.82466895890007	1.85553439840981	1.86029929214326	1.86585224661429	1.84949928965877	1.91990476116681	1.90083689804942	1.88809943692448	1.92256816001196	1.84029206226809	1.88265157687181
1	32351708	32351708	1.8958367590225	1.98871252703888	1.83252737031105	1.85026863475934	1.94535674690055	1.88185428481838	1.85270700617584	1.88208886261961	1.87817923518319	1.88000271629668	1.84783347251468	1.86430091961359	1.90955271354181	1.90770057084107	1.81508202516694	1.92043714559641	1.76571796474348	1.794316943101	1.85347768560566	1.9338218860732	1.82986186726884	1.8974143277091	1.87077330355253	1.8985983656438	1.89347286497522	1.90563230424054	1.82986186726884	1.8779188823016	1.85991249399805	1.88130628660978	1.88274125795892	1.86572292007405	1.73548000841018	1.89662537934271	1.88652961292485	1.81621468551476	1.82466895890007	1.85553439840981	1.86029929214326	1.86585224661429	1.84949928965877	1.91990476116681	1.90083689804942	1.88809943692448	1.92256816001196	1.84029206226809	1.88265157687181
1	32956662	32956662	1.8958367590225	1.98871252703888	1.83252737031105	1.85026863475934	1.94535674690055	1.88185428481838	1.85270700617584	1.88208886261961	1.87817923518319	1.88000271629668	1.84783347251468	1.86430091961359	1.90955271354181	1.90770057084107	1.81508202516694	1.92043714559641	1.76571796474348	1.794316943101	1.85347768560566	1.9338218860732	1.82986186726884	1.8974143277091	1.87077330355253	1.8985983656438	1.89347286497522	1.90563230424054	1.82986186726884	1.8779188823016	1.85991249399805	1.88130628660978	1.88274125795892	1.86572292007405	1.73548000841018	1.89662537934271	1.88652961292485	1.81621468551476	1.82466895890007	1.85553439840981	1.86029929214326	1.86585224661429	1.84949928965877	1.91990476116681	1.90083689804942	1.88809943692448	1.92256816001196	1.84029206226809	1.88265157687181
1	33562070	33562070	1.8958367590225	1.98871252703888	1.83252737031105	1.85026863475934	1.94535674690055	1.88185428481838	1.85270700617584	1.88208886261961	1.87817923518319	1.88000271629668	1.84783347251468	1.86430091961359	1.90955271354181	1.90770057084107	1.81508202516694	1.92043714559641	1.76571796474348	1.794316943101	1.85347768560566	1.9338218860732	1.82986186726884	1.8974143277091	1.87077330355253	1.8985983656438	1.89347286497522	1.90563230424054	1.82986186726884	1.8779188823016	1.85991249399805	1.88130628660978	1.88274125795892	1.86572292007405	1.73548000841018	1.89662537934271	1.88652961292485	1.81621468551476	1.82466895890007	1.85553439840981	1.86029929214326	1.86585224661429	1.84949928965877	1.91990476116681	1.90083689804942	1.88809943692448	1.92256816001196	1.84029206226809	1.88265157687181
1	34100961	34100961	1.8958367590225	1.98871252703888	1.83252737031105	1.85026863475934	1.94535674690055	1.88185428481838	1.85270700617584	1.88208886261961	1.87817923518319	1.88000271629668	1.84783347251468	1.86430091961359	1.90955271354181	1.90770057084107	1.81508202516694	1.92043714559641	1.76571796474348	1.794316943101	1.85347768560566	1.9338218860732	1.82986186726884	1.8974143277091	1.87077330355253	1.8985983656438	1.89347286497522	1.90563230424054	1.82986186726884	1.8779188823016	1.85991249399805	1.88130628660978	1.88274125795892	1.86572292007405	1.73548000841018	1.89662537934271	1.88652961292485	1.81621468551476	1.82466895890007	1.85553439840981	1.86029929214326	1.86585224661429	1.84949928965877	1.91990476116681	1.90083689804942	1.88809943692448	1.92256816001196	1.84029206226809	1.88265157687181
1	34637157	34637157	1.8958367590225	1.98871252703888	1.83252737031105	1.85026863475934	1.94535674690055	1.88185428481838	1.85270700617584	1.88208886261961	1.87817923518319	1.88000271629668	1.84783347251468	1.86430091961359	1.90955271354181	1.90770057084107	1.81508202516694	1.92043714559641	1.76571796474348	1.794316943101	1.85347768560566	1.9338218860732	1.82986186726884	1.8974143277091	1.87077330355253	1.8985983656438	1.89347286497522	1.90563230424054	1.82986186726884	1.8779188823016	1.85991249399805	1.88130628660978	1.88274125795892	1.86572292007405	1.73548000841018	1.89662537934271	1.88652961292485	1.81621468551476	1.82466895890007	1.85553439840981	1.86029929214326	1.86585224661429	1.84949928965877	1.91990476116681	1.90083689804942	1.88809943692448	1.92256816001196	1.84029206226809	1.88265157687181
1	35170931	35170931	1.8958367590225	1.98871252703888	1.83252737031105	1.85026863475934	1.94535674690055	1.88185428481838	1.85270700617584	1.88208886261961	1.87817923518319	1.88000271629668	1.84783347251468	1.86430091961359	1.90955271354181	1.90770057084107	1.81508202516694	1.92043714559641	1.76571796474348	1.794316943101	1.85347768560566	1.9338218860732	1.82986186726884	1.8974143277091	1.87077330355253	1.8985983656438	1.89347286497522	1.90563230424054	1.82986186726884	1.8779188823016	1.85991249399805	1.88130628660978	1.88274125795892	1.86572292007405	1.73548000841018	1.89662537934271	1.88652961292485	1.81621468551476	1.82466895890007	1.85553439840981	1.86029929214326	1.86585224661429	1.84949928965877	1.91990476116681	1.90083689804942	1.88809943692448	1.92256816001196	1.84029206226809	1.88265157687181
1	35750993	35750993	1.8958367590225	1.98871252703888	1.83252737031105	1.85026863475934	1.94535674690055	1.88185428481838	1.85270700617584	1.88208886261961	1.87817923518319	1.88000271629668	1.84783347251468	1.86430091961359	1.90955271354181	1.90770057084107	1.81508202516694	1.92043714559641	1.76571796474348	1.794316943101	1.85347768560566	1.9338218860732	1.82986186726884	1.8974143277091	1.87077330355253	1.8985983656438	1.89347286497522	1.90563230424054	1.82986186726884	1.8779188823016	1.85991249399805	1.88130628660978	1.88274125795892	1.86572292007405	1.73548000841018	1.89662537934271	1.88652961292485	1.81621468551476	1.82466895890007	1.85553439840981	1.86029929214326	1.86585224661429	1.84949928965877	1.91990476116681	1.90083689804942	1.88809943692448	1.92256816001196	1.84029206226809	1.88265157687181
1	36319516	36319516	1.8958367590225	1.98871252703888	1.83252737031105	1.85026863475934	1.94535674690055	1.88185428481838	1.85270700617584	1.88208886261961	1.87817923518319	1.88000271629668	1.84783347251468	1.86430091961359	1.90955271354181	1.90770057084107	1.81508202516694	1.92043714559641	1.76571796474348	1.794316943101	1.85347768560566	1.9338218860732	1.82986186726884	1.8974143277091	1.87077330355253	1.8985983656438	1.89347286497522	1.90563230424054	1.82986186726884	1.8779188823016	1.85991249399805	1.88130628660978	1.88274125795892	1.86572292007405	1.73548000841018	1.89662537934271	1.88652961292485	1.81621468551476	1.82466895890007	1.85553439840981	1.86029929214326	1.86585224661429	1.84949928965877	1.91990476116681	1.90083689804942	1.88809943692448	1.92256816001196	1.84029206226809	1.88265157687181
1	36900818	36900818	1.8958367590225	1.98871252703888	1.83252737031105	1.85026863475934	1.94535674690055	1.88185428481838	1.85270700617584	1.88208886261961	1.87817923518319	1.88000271629668	1.84783347251468	1.86430091961359	1.90955271354181	1.90770057084107	1.81508202516694	1.92043714559641	1.76571796474348	1.794316943101	1.85347768560566	1.9338218860732	1.82986186726884	1.8974143277091	1.87077330355253	1.8985983656438	1.89347286497522	1.90563230424054	1.82986186726884	1.8779188823016	1.85991249399805	1.88130628660978	1.88274125795892	1.86572292007405	1.73548000841018	1.89662537934271	1.88652961292485	1.81621468551476	1.82466895890007	1.85553439840981	1.86029929214326	1.86585224661429	1.84949928965877	1.91990476116681	1.90083689804942	1.88809943692448	1.92256816001196	1.84029206226809	1.88265157687181
1	37428485	37428485	1.8958367590225	1.98871252703888	1.83252737031105	1.85026863475934	1.94535674690055	1.88185428481838	1.85270700617584	1.88208886261961	1.87817923518319	1.88000271629668	1.84783347251468	1.86430091961359	1.90955271354181	1.90770057084107	1.81508202516694	1.92043714559641	1.76571796474348	1.794316943101	1.85347768560566	1.9338218860732	1.82986186726884	1.8974143277091	1.87077330355253	1.8985983656438	1.89347286497522	1.90563230424054	1.82986186726884	1.8779188823016	1.85991249399805	1.88130628660978	1.88274125795892	1.86572292007405	1.73548000841018	1.89662537934271	1.88652961292485	1.81621468551476	1.82466895890007	1.85553439840981	1.86029929214326	1.86585224661429	1.84949928965877	1.91990476116681	1.90083689804942	1.88809943692448	1.92256816001196	1.84029206226809	1.88265157687181
1	37965421	37965421	1.8958367590225	1.98871252703888	1.83252737031105	1.85026863475934	1.94535674690055	1.88185428481838	1.85270700617584	1.88208886261961	1.87817923518319	1.88000271629668	1.84783347251468	1.86430091961359	1.90955271354181	1.90770057084107	1.81508202516694	1.92043714559641	1.76571796474348	1.794316943101	1.85347768560566	1.9338218860732	1.82986186726884	1.8974143277091	1.87077330355253	1.8985983656438	1.89347286497522	1.90563230424054	1.82986186726884	1.8779188823016	1.85991249399805	1.88130628660978	1.88274125795892	1.86572292007405	1.73548000841018	1.89662537934271	1.88652961292485	1.81621468551476	1.82466895890007	1.85553439840981	1.86029929214326	1.86585224661429	1.84949928965877	1.91990476116681	1.90083689804942	1.88809943692448	1.92256816001196	1.84029206226809	1.88265157687181
1	38542604	38542604	1.8958367590225	1.98871252703888	1.83252737031105	1.85026863475934	1.94535674690055	1.88185428481838	1.85270700617584	1.88208886261961	1.87817923518319	1.88000271629668	1.84783347251468	1.86430091961359	1.90955271354181	1.90770057084107	1.81508202516694	1.92043714559641	1.76571796474348	1.794316943101	1.85347768560566	1.9338218860732	1.82986186726884	1.8974143277091	1.87077330355253	1.8985983656438	1.89347286497522	1.90563230424054	1.82986186726884	1.8779188823016	1.85991249399805	1.88130628660978	1.88274125795892	1.86572292007405	1.73548000841018	1.89662537934271	1.88652961292485	1.81621468551476	1.82466895890007	1.85553439840981	1.86029929214326	1.86585224661429	1.84949928965877	1.91990476116681	1.90083689804942	1.88809943692448	1.92256816001196	1.84029206226809	1.88265157687181
1	39073178	39073178	1.8958367590225	1.98871252703888	1.83252737031105	1.85026863475934	1.94535674690055	1.88185428481838	1.85270700617584	1.88208886261961	1.87817923518319	1.88000271629668	1.84783347251468	1.86430091961359	1.90955271354181	1.90770057084107	1.81508202516694	1.92043714559641	1.76571796474348	1.794316943101	1.85347768560566	1.9338218860732	1.82986186726884	1.8974143277091	1.87077330355253	1.8985983656438	1.89347286497522	1.90563230424054	1.82986186726884	1.8779188823016	1.85991249399805	1.88130628660978	1.88274125795892	1.86572292007405	1.73548000841018	1.89662537934271	1.88652961292485	1.81621468551476	1.82466895890007	1.85553439840981	1.86029929214326	1.86585224661429	1.84949928965877	1.91990476116681	1.90083689804942	1.88809943692448	1.92256816001196	1.84029206226809	1.88265157687181
1	39663210	39663210	1.8958367590225	1.98871252703888	1.83252737031105	1.85026863475934	1.94535674690055	1.88185428481838	1.85270700617584	1.88208886261961	1.87817923518319	1.88000271629668	1.84783347251468	1.86430091961359	1.90955271354181	1.90770057084107	1.81508202516694	1.92043714559641	1.76571796474348	1.794316943101	1.85347768560566	1.9338218860732	1.82986186726884	1.8974143277091	1.87077330355253	1.8985983656438	1.89347286497522	1.90563230424054	1.82986186726884	1.8779188823016	1.85991249399805	1.88130628660978	1.88274125795892	1.86572292007405	1.73548000841018	1.89662537934271	1.88652961292485	1.81621468551476	1.82466895890007	1.85553439840981	1.86029929214326	1.86585224661429	1.84949928965877	1.91990476116681	1.90083689804942	1.88809943692448	1.92256816001196	1.84029206226809	1.88265157687181
1	40254118	40254118	1.8958367590225	1.98871252703888	1.83252737031105	1.85026863475934	1.94535674690055	1.88185428481838	1.85270700617584	1.88208886261961	1.87817923518319	1.88000271629668	1.84783347251468	1.86430091961359	1.90955271354181	1.90770057084107	1.81508202516694	1.92043714559641	1.76571796474348	1.794316943101	1.85347768560566	1.9338218860732	1.82986186726884	1.8974143277091	1.87077330355253	1.8985983656438	1.89347286497522	1.90563230424054	1.82986186726884	1.8779188823016	1.85991249399805	1.88130628660978	1.88274125795892	1.86572292007405	1.73548000841018	1.89662537934271	1.88652961292485	1.81621468551476	1.82466895890007	1.85553439840981	1.86029929214326	1.86585224661429	1.84949928965877	1.91990476116681	1.90083689804942	1.88809943692448	1.92256816001196	1.84029206226809	1.88265157687181
1	40844200	40844200	1.8958367590225	1.98871252703888	1.83252737031105	1.85026863475934	1.94535674690055	1.88185428481838	1.85270700617584	1.88208886261961	1.87817923518319	1.88000271629668	1.84783347251468	1.86430091961359	1.90955271354181	1.90770057084107	1.81508202516694	1.92043714559641	1.76571796474348	1.794316943101	1.85347768560566	1.9338218860732	1.82986186726884	1.8974143277091	1.87077330355253	1.8985983656438	1.89347286497522	1.90563230424054	1.82986186726884	1.8779188823016	1.85991249399805	1.88130628660978	1.88274125795892	1.86572292007405	1.73548000841018	1.89662537934271	1.88652961292485	1.81621468551476	1.82466895890007	1.85553439840981	1.86029929214326	1.86585224661429	1.84949928965877	1.91990476116681	1.90083689804942	1.88809943692448	1.92256816001196	1.84029206226809	1.88265157687181
1	41406493	41406493	1.8958367590225	1.98871252703888	1.83252737031105	1.85026863475934	1.94535674690055	1.88185428481838	1.85270700617584	1.88208886261961	1.87817923518319	1.88000271629668	1.84783347251468	1.86430091961359	1.90955271354181	1.90770057084107	1.81508202516694	1.92043714559641	1.76571796474348	1.794316943101	1.85347768560566	1.9338218860732	1.82986186726884	1.8974143277091	1.87077330355253	1.8985983656438	1.89347286497522	1.90563230424054	1.82986186726884	1.8779188823016	1.85991249399805	1.88130628660978	1.88274125795892	1.86572292007405	1.73548000841018	1.89662537934271	1.88652961292485	1.81621468551476	1.82466895890007	1.85553439840981	1.86029929214326	1.86585224661429	1.84949928965877	1.91990476116681	1.90083689804942	1.88809943692448	1.92256816001196	1.84029206226809	1.88265157687181
1	41955921	41955921	1.8958367590225	1.98871252703888	1.83252737031105	1.85026863475934	1.94535674690055	1.88185428481838	1.85270700617584	1.88208886261961	1.87817923518319	1.88000271629668	1.84783347251468	1.86430091961359	1.90955271354181	1.90770057084107	1.81508202516694	1.92043714559641	1.76571796474348	1.794316943101	1.85347768560566	1.9338218860732	1.82986186726884	1.8974143277091	1.87077330355253	1.8985983656438	1.89347286497522	1.90563230424054	1.82986186726884	1.8779188823016	1.85991249399805	1.88130628660978	1.88274125795892	1.86572292007405	1.73548000841018	1.89662537934271	1.88652961292485	1.81621468551476	1.82466895890007	1.85553439840981	1.86029929214326	1.86585224661429	1.84949928965877	1.91990476116681	1.90083689804942	1.88809943692448	1.92256816001196	1.84029206226809	1.88265157687181
1	42484024	42484024	1.8958367590225	1.98871252703888	1.83252737031105	1.85026863475934	1.94535674690055	1.88185428481838	1.85270700617584	1.88208886261961	1.87817923518319	1.88000271629668	1.84783347251468	1.86430091961359	1.90955271354181	1.90770057084107	1.81508202516694	1.92043714559641	1.76571796474348	1.794316943101	1.85347768560566	1.9338218860732	1.82986186726884	1.8974143277091	1.87077330355253	1.8985983656438	1.89347286497522	1.90563230424054	1.82986186726884	1.8779188823016	1.85991249399805	1.88130628660978	1.88274125795892	1.86572292007405	1.73548000841018	1.89662537934271	1.88652961292485	1.81621468551476	1.82466895890007	1.85553439840981	1.86029929214326	1.86585224661429	1.84949928965877	1.91990476116681	1.90083689804942	1.88809943692448	1.92256816001196	1.84029206226809	1.88265157687181
1	43039816	43039816	1.8958367590225	1.98871252703888	1.83252737031105	1.85026863475934	1.94535674690055	1.88185428481838	1.85270700617584	1.88208886261961	1.87817923518319	1.88000271629668	1.84783347251468	1.86430091961359	1.90955271354181	1.90770057084107	1.81508202516694	1.92043714559641	1.76571796474348	1.794316943101	1.85347768560566	1.9338218860732	1.82986186726884	1.8974143277091	1.87077330355253	1.8985983656438	1.89347286497522	1.90563230424054	1.82986186726884	1.8779188823016	1.85991249399805	1.88130628660978	1.88274125795892	1.86572292007405	1.73548000841018	1.89662537934271	1.88652961292485	1.81621468551476	1.82466895890007	1.85553439840981	1.86029929214326	1.86585224661429	1.84949928965877	1.91990476116681	1.90083689804942	1.88809943692448	1.92256816001196	1.84029206226809	1.88265157687181
1	43613613	43613613	1.8958367590225	1.98871252703888	1.83252737031105	1.85026863475934	1.94535674690055	1.88185428481838	1.85270700617584	1.88208886261961	1.87817923518319	1.88000271629668	1.84783347251468	1.86430091961359	1.90955271354181	1.90770057084107	1.81508202516694	1.92043714559641	1.76571796474348	1.794316943101	1.85347768560566	1.9338218860732	1.82986186726884	1.8974143277091	1.87077330355253	1.8985983656438	1.89347286497522	1.90563230424054	1.82986186726884	1.8779188823016	1.85991249399805	1.88130628660978	1.88274125795892	1.86572292007405	1.73548000841018	1.89662537934271	1.88652961292485	1.81621468551476	1.82466895890007	1.85553439840981	1.86029929214326	1.86585224661429	1.84949928965877	1.91990476116681	1.90083689804942	1.88809943692448	1.92256816001196	1.84029206226809	1.88265157687181
1	44162975	44162975	1.8958367590225	1.98871252703888	1.83252737031105	1.85026863475934	1.94535674690055	1.88185428481838	1.85270700617584	1.88208886261961	1.87817923518319	1.88000271629668	1.84783347251468	1.86430091961359	1.90955271354181	1.90770057084107	1.81508202516694	1.92043714559641	1.76571796474348	1.794316943101	1.85347768560566	1.9338218860732	1.82986186726884	1.8974143277091	1.87077330355253	1.8985983656438	1.89347286497522	1.90563230424054	1.82986186726884	1.8779188823016	1.85991249399805	1.88130628660978	1.88274125795892	1.86572292007405	1.73548000841018	1.89662537934271	1.88652961292485	1.81621468551476	1.82466895890007	1.85553439840981	1.86029929214326	1.86585224661429	1.84949928965877	1.91990476116681	1.90083689804942	1.88809943692448	1.92256816001196	1.84029206226809	1.88265157687181
1	44711039	44711039	1.8958367590225	1.98871252703888	1.83252737031105	1.85026863475934	1.94535674690055	1.88185428481838	1.85270700617584	1.88208886261961	1.87817923518319	1.88000271629668	1.84783347251468	1.86430091961359	1.90955271354181	1.90770057084107	1.81508202516694	1.92043714559641	1.76571796474348	1.794316943101	1.85347768560566	1.9338218860732	1.82986186726884	1.8974143277091	1.87077330355253	1.8985983656438	1.89347286497522	1.90563230424054	1.82986186726884	1.8779188823016	1.85991249399805	1.88130628660978	1.88274125795892	1.86572292007405	1.73548000841018	1.89662537934271	1.88652961292485	1.81621468551476	1.82466895890007	1.85553439840981	1.86029929214326	1.86585224661429	1.84949928965877	1.91990476116681	1.90083689804942	1.88809943692448	1.92256816001196	1.84029206226809	1.88265157687181
1	45259305	45259305	1.8958367590225	1.98871252703888	1.83252737031105	1.85026863475934	1.94535674690055	1.88185428481838	1.85270700617584	1.88208886261961	1.87817923518319	1.88000271629668	1.84783347251468	1.86430091961359	1.90955271354181	1.90770057084107	1.81508202516694	1.92043714559641	1.76571796474348	1.794316943101	1.85347768560566	1.9338218860732	1.82986186726884	1.8974143277091	1.87077330355253	1.8985983656438	1.89347286497522	1.90563230424054	1.82986186726884	1.8779188823016	1.85991249399805	1.88130628660978	1.88274125795892	1.86572292007405	1.73548000841018	1.89662537934271	1.88652961292485	1.81621468551476	1.82466895890007	1.85553439840981	1.86029929214326	1.86585224661429	1.84949928965877	1.91990476116681	1.90083689804942	1.88809943692448	1.92256816001196	1.84029206226809	1.88265157687181
1	45867098	45867098	1.8958367590225	1.98871252703888	1.83252737031105	1.85026863475934	1.94535674690055	1.88185428481838	1.85270700617584	1.88208886261961	1.87817923518319	1.88000271629668	1.84783347251468	1.86430091961359	1.90955271354181	1.90770057084107	1.81508202516694	1.92043714559641	1.76571796474348	1.794316943101	1.85347768560566	1.9338218860732	1.82986186726884	1.8974143277091	1.87077330355253	1.8985983656438	1.89347286497522	1.90563230424054	1.82986186726884	1.8779188823016	1.85991249399805	1.88130628660978	1.88274125795892	1.86572292007405	1.73548000841018	1.89662537934271	1.88652961292485	1.81621468551476	1.82466895890007	1.85553439840981	1.86029929214326	1.86585224661429	1.84949928965877	1.91990476116681	1.90083689804942	1.88809943692448	1.92256816001196	1.84029206226809	1.88265157687181
1	46467709	46467709	1.8958367590225	1.98871252703888	1.83252737031105	1.85026863475934	1.94535674690055	1.88185428481838	1.85270700617584	1.88208886261961	1.87817923518319	1.88000271629668	1.84783347251468	1.86430091961359	1.90955271354181	1.90770057084107	1.81508202516694	1.92043714559641	1.76571796474348	1.794316943101	1.85347768560566	1.9338218860732	1.82986186726884	1.8974143277091	1.87077330355253	1.8985983656438	1.89347286497522	1.90563230424054	1.82986186726884	1.8779188823016	1.85991249399805	1.88130628660978	1.88274125795892	1.86572292007405	1.73548000841018	1.89662537934271	1.88652961292485	1.81621468551476	1.82466895890007	1.85553439840981	1.86029929214326	1.86585224661429	1.84949928965877	1.91990476116681	1.90083689804942	1.88809943692448	1.92256816001196	1.84029206226809	1.88265157687181
1	47042550	47042550	1.8958367590225	1.98871252703888	1.83252737031105	1.85026863475934	1.94535674690055	1.88185428481838	1.85270700617584	1.88208886261961	1.87817923518319	1.88000271629668	1.84783347251468	1.86430091961359	1.90955271354181	1.90770057084107	1.81508202516694	1.92043714559641	1.76571796474348	1.794316943101	1.85347768560566	1.9338218860732	1.82986186726884	1.8974143277091	1.87077330355253	1.8985983656438	1.89347286497522	1.90563230424054	1.82986186726884	1.8779188823016	1.85991249399805	1.88130628660978	1.88274125795892	1.86572292007405	1.73548000841018	1.89662537934271	1.88652961292485	1.81621468551476	1.82466895890007	1.85553439840981	1.86029929214326	1.86585224661429	1.84949928965877	1.91990476116681	1.90083689804942	1.88809943692448	1.92256816001196	1.84029206226809	1.88265157687181
1	47721010	47721010	1.8958367590225	1.98871252703888	1.83252737031105	1.85026863475934	1.94535674690055	1.88185428481838	1.85270700617584	1.88208886261961	1.87817923518319	1.88000271629668	1.84783347251468	1.86430091961359	1.90955271354181	1.90770057084107	1.81508202516694	1.92043714559641	1.76571796474348	1.794316943101	1.85347768560566	1.9338218860732	1.82986186726884	1.8974143277091	1.87077330355253	1.8985983656438	1.89347286497522	1.90563230424054	1.82986186726884	1.8779188823016	1.85991249399805	1.88130628660978	1.88274125795892	1.86572292007405	1.73548000841018	1.89662537934271	1.88652961292485	1.81621468551476	1.82466895890007	1.85553439840981	1.86029929214326	1.86585224661429	1.84949928965877	1.91990476116681	1.90083689804942	1.88809943692448	1.92256816001196	1.84029206226809	1.88265157687181
1	48263105	48263105	1.8958367590225	1.98871252703888	1.83252737031105	1.85026863475934	1.94535674690055	1.88185428481838	1.85270700617584	1.88208886261961	1.87817923518319	1.88000271629668	1.84783347251468	1.86430091961359	1.90955271354181	1.90770057084107	1.81508202516694	1.92043714559641	1.76571796474348	1.794316943101	1.85347768560566	1.9338218860732	1.82986186726884	1.8974143277091	1.87077330355253	1.8985983656438	1.89347286497522	1.90563230424054	1.82986186726884	1.8779188823016	1.85991249399805	1.88130628660978	1.88274125795892	1.86572292007405	1.73548000841018	1.89662537934271	1.88652961292485	1.81621468551476	1.82466895890007	1.85553439840981	1.86029929214326	1.86585224661429	1.84949928965877	1.91990476116681	1.90083689804942	1.88809943692448	1.92256816001196	1.84029206226809	1.88265157687181
1	48815705	48815705	1.8958367590225	1.98871252703888	1.83252737031105	1.85026863475934	1.94535674690055	1.88185428481838	1.85270700617584	1.88208886261961	1.87817923518319	1.88000271629668	1.84783347251468	1.86430091961359	1.90955271354181	1.90770057084107	1.81508202516694	1.92043714559641	1.76571796474348	1.794316943101	1.85347768560566	1.9338218860732	1.82986186726884	1.8974143277091	1.87077330355253	1.8985983656438	1.89347286497522	1.90563230424054	1.82986186726884	1.8779188823016	1.85991249399805	1.88130628660978	1.88274125795892	1.86572292007405	1.73548000841018	1.89662537934271	1.88652961292485	1.81621468551476	1.82466895890007	1.85553439840981	1.86029929214326	1.86585224661429	1.84949928965877	1.91990476116681	1.90083689804942	1.88809943692448	1.92256816001196	1.84029206226809	1.88265157687181
1	49352965	49352965	1.8958367590225	1.98871252703888	1.83252737031105	1.85026863475934	1.94535674690055	1.88185428481838	1.85270700617584	1.88208886261961	1.87817923518319	1.88000271629668	1.84783347251468	1.86430091961359	1.90955271354181	1.90770057084107	1.81508202516694	1.92043714559641	1.76571796474348	1.794316943101	1.85347768560566	1.9338218860732	1.82986186726884	1.8974143277091	1.87077330355253	1.8985983656438	1.89347286497522	1.90563230424054	1.82986186726884	1.8779188823016	1.85991249399805	1.88130628660978	1.88274125795892	1.86572292007405	1.73548000841018	1.89662537934271	1.88652961292485	1.81621468551476	1.82466895890007	1.85553439840981	1.86029929214326	1.86585224661429	1.84949928965877	1.91990476116681	1.90083689804942	1.88809943692448	1.92256816001196	1.84029206226809	1.88265157687181
1	49908902	49908902	1.02465252014756	0.934997716286483	1.01278977617996	1.02401350798169	1.02436846552555	1.03150793691888	1.09865220102045	1.01321107120644	1.0223114231464	1.02992176136571	1.00106437115573	1.00893605855128	1.03042160377399	1.00356547620612	1.04785184257193	0.992153325965825	1.04207197161598	1.00231414354576	0.992978748079931	0.930291610913007	1.0146869843565	0.994080607639012	1.00314819183577	1.00023205541839	1.02309119389003	0.956475818251656	0.987145565217818	1.02657195020606	1.01764526353911	0.953651958450912	1.0188451128285	1.01764526353911	1.73548000841018	0.998569499407137	0.846354952287452	0.909493193644734	1.02557624177084	1.85553439840981	1.01061587423774	0.985983047097999	0.99105343184796	1.02287847017517	1.03758875281856	1.01842147515715	0.992153154978543	1.84029206226809	1.88265157687181
1	50497242	50497242	1.02465252014756	0.934997716286483	1.01278977617996	1.02401350798169	1.02436846552555	1.03150793691888	1.09865220102045	1.01321107120644	1.0223114231464	1.02992176136571	1.00106437115573	1.00893605855128	1.03042160377399	1.00356547620612	1.04785184257193	0.992153325965825	1.04207197161598	1.00231414354576	0.992978748079931	0.930291610913007	1.0146869843565	0.994080607639012	1.00314819183577	1.00023205541839	1.02309119389003	0.956475818251656	0.987145565217818	1.02657195020606	1.01764526353911	0.953651958450912	1.0188451128285	1.01764526353911	0.95219882012939	0.998569499407137	0.846354952287452	0.909493193644734	1.02557624177084	1.02657195020606	1.01061587423774	0.985983047097999	0.99105343184796	1.02287847017517	1.03758875281856	1.01842147515715	0.992153154978543	1.03917220361353	0.841051485898188
1	51031169	51031169	1.02465252014756	0.934997716286483	1.01278977617996	1.02401350798169	1.02436846552555	1.03150793691888	1.09865220102045	1.01321107120644	1.0223114231464	1.02992176136571	1.00106437115573	1.00893605855128	1.03042160377399	1.00356547620612	1.04785184257193	0.992153325965825	1.04207197161598	1.00231414354576	0.992978748079931	0.930291610913007	1.0146869843565	0.994080607639012	1.00314819183577	1.00023205541839	1.02309119389003	0.956475818251656	0.987145565217818	1.02657195020606	1.01764526353911	0.953651958450912	1.0188451128285	1.01764526353911	0.95219882012939	0.998569499407137	0.846354952287452	0.909493193644734	1.02557624177084	1.02657195020606	1.01061587423774	0.985983047097999	0.99105343184796	1.02287847017517	1.03758875281856	1.01842147515715	0.992153154978543	1.03917220361353	0.841051485898188
1	51609342	51609342	1.02465252014756	0.934997716286483	1.01278977617996	1.02401350798169	1.02436846552555	1.03150793691888	1.09865220102045	1.01321107120644	1.0223114231464	1.02992176136571	1.00106437115573	1.00893605855128	1.03042160377399	1.00356547620612	1.04785184257193	0.992153325965825	1.04207197161598	1.00231414354576	0.992978748079931	0.930291610913007	1.0146869843565	0.994080607639012	1.00314819183577	1.00023205541839	1.02309119389003	0.956475818251656	0.987145565217818	1.02657195020606	1.01764526353911	0.953651958450912	1.0188451128285	1.01764526353911	0.95219882012939	0.998569499407137	0.846354952287452	0.909493193644734	1.02557624177084	1.02657195020606	1.01061587423774	0.985983047097999	0.99105343184796	1.02287847017517	1.03758875281856	1.01842147515715	0.992153154978543	1.03917220361353	0.841051485898188
1	52183223	52183223	1.02465252014756	0.934997716286483	1.01278977617996	1.02401350798169	1.02436846552555	1.03150793691888	1.09865220102045	1.01321107120644	1.0223114231464	1.02992176136571	1.00106437115573	1.00893605855128	1.03042160377399	1.00356547620612	1.04785184257193	0.992153325965825	1.04207197161598	1.00231414354576	0.992978748079931	0.930291610913007	1.0146869843565	0.994080607639012	1.00314819183577	1.00023205541839	1.02309119389003	0.956475818251656	0.987145565217818	1.02657195020606	1.01764526353911	0.953651958450912	1.0188451128285	1.01764526353911	0.95219882012939	0.998569499407137	0.846354952287452	0.909493193644734	1.02557624177084	1.02657195020606	1.01061587423774	0.985983047097999	0.99105343184796	1.02287847017517	1.03758875281856	1.01842147515715	0.992153154978543	1.03917220361353	0.841051485898188
1	52759680	52759680	1.02465252014756	0.934997716286483	1.01278977617996	1.02401350798169	1.02436846552555	1.03150793691888	1.09865220102045	1.01321107120644	1.0223114231464	1.02992176136571	1.00106437115573	1.00893605855128	1.03042160377399	1.00356547620612	1.04785184257193	0.992153325965825	1.04207197161598	1.00231414354576	0.992978748079931	0.930291610913007	1.0146869843565	0.994080607639012	1.00314819183577	1.00023205541839	1.02309119389003	0.956475818251656	0.987145565217818	1.02657195020606	1.01764526353911	0.953651958450912	1.0188451128285	1.01764526353911	0.95219882012939	0.998569499407137	0.846354952287452	0.909493193644734	1.02557624177084	1.02657195020606	1.01061587423774	0.985983047097999	0.99105343184796	1.02287847017517	1.03758875281856	1.01842147515715	0.992153154978543	1.03917220361353	0.841051485898188
1	53346074	53346074	1.02465252014756	0.934997716286483	1.01278977617996	1.02401350798169	1.02436846552555	1.03150793691888	1.09865220102045	1.01321107120644	1.0223114231464	0.806996737620706	1.00106437115573	1.00893605855128	1.03042160377399	1.00356547620612	1.04785184257193	0.992153325965825	1.04207197161598	1.00231414354576	0.992978748079931	0.930291610913007	1.0146869843565	0.994080607639012	1.00314819183577	1.00023205541839	1.02309119389003	0.956475818251656	0.987145565217818	1.02657195020606	1.01764526353911	0.953651958450912	1.0188451128285	1.01764526353911	0.95219882012939	0.998569499407137	0.846354952287452	0.909493193644734	1.02557624177084	1.02657195020606	1.01061587423774	0.985983047097999	0.99105343184796	1.02287847017517	1.03758875281856	1.01842147515715	0.992153154978543	1.03917220361353	0.841051485898188
1	53889482	53889482	1.02465252014756	0.934997716286483	1.01278977617996	1.02401350798169	1.02436846552555	1.03150793691888	1.09865220102045	1.01321107120644	1.0223114231464	0.806996737620706	1.00106437115573	1.00893605855128	1.03042160377399	1.00356547620612	1.04785184257193	0.992153325965825	1.04207197161598	1.00231414354576	0.992978748079931	0.930291610913007	1.0146869843565	0.994080607639012	1.00314819183577	1.00023205541839	1.02309119389003	0.956475818251656	0.987145565217818	1.02657195020606	1.01764526353911	0.953651958450912	1.0188451128285	1.01764526353911	0.95219882012939	0.998569499407137	0.846354952287452	0.909493193644734	1.02557624177084	1.02657195020606	1.01061587423774	0.985983047097999	0.99105343184796	1.02287847017517	1.03758875281856	1.01842147515715	0.992153154978543	1.03917220361353	0.841051485898188
1	54430856	54430856	1.02465252014756	0.934997716286483	1.01278977617996	1.02401350798169	1.02436846552555	1.03150793691888	1.09865220102045	1.01321107120644	1.0223114231464	0.806996737620706	1.00106437115573	1.00893605855128	1.03042160377399	1.00356547620612	1.04785184257193	0.992153325965825	1.04207197161598	1.00231414354576	0.992978748079931	0.930291610913007	1.0146869843565	0.994080607639012	1.00314819183577	1.00023205541839	1.02309119389003	0.956475818251656	0.987145565217818	1.02657195020606	1.01764526353911	0.953651958450912	1.0188451128285	1.01764526353911	0.95219882012939	0.998569499407137	0.846354952287452	0.909493193644734	1.02557624177084	1.02657195020606	1.01061587423774	0.985983047097999	0.99105343184796	1.02287847017517	1.03758875281856	1.01842147515715	0.992153154978543	1.03917220361353	0.841051485898188
1	54990804	54990804	1.02465252014756	0.934997716286483	1.01278977617996	1.02401350798169	1.02436846552555	1.03150793691888	1.09865220102045	1.01321107120644	1.0223114231464	0.806996737620706	1.00106437115573	1.00893605855128	1.03042160377399	1.00356547620612	1.04785184257193	0.992153325965825	1.04207197161598	1.00231414354576	0.992978748079931	0.930291610913007	1.0146869843565	0.994080607639012	1.00314819183577	1.00023205541839	1.02309119389003	0.956475818251656	0.987145565217818	1.02657195020606	1.01764526353911	0.953651958450912	1.0188451128285	1.01764526353911	0.95219882012939	0.998569499407137	0.846354952287452	0.909493193644734	1.02557624177084	1.02657195020606	1.01061587423774	0.985983047097999	0.99105343184796	1.02287847017517	1.03758875281856	1.01842147515715	0.992153154978543	1.03917220361353	1.02861740149458
1	55556185	55556185	1.02465252014756	0.934997716286483	1.01278977617996	1.02401350798169	1.02436846552555	1.03150793691888	1.09865220102045	1.01321107120644	1.0223114231464	0.806996737620706	1.00106437115573	1.00893605855128	1.03042160377399	1.00356547620612	1.04785184257193	0.992153325965825	1.04207197161598	1.00231414354576	0.992978748079931	0.930291610913007	1.0146869843565	0.994080607639012	1.00314819183577	1.00023205541839	1.02309119389003	0.956475818251656	0.987145565217818	1.02657195020606	1.01764526353911	0.953651958450912	1.0188451128285	1.01764526353911	0.95219882012939	0.998569499407137	0.846354952287452	0.909493193644734	1.02557624177084	1.02657195020606	1.01061587423774	0.985983047097999	0.99105343184796	1.02287847017517	1.03758875281856	1.01842147515715	0.992153154978543	1.03917220361353	1.02861740149458
1	56100409	56100409	1.02465252014756	0.934997716286483	1.01278977617996	1.02401350798169	1.02436846552555	1.03150793691888	1.09865220102045	1.01321107120644	1.0223114231464	0.806996737620706	1.00106437115573	1.00893605855128	1.03042160377399	1.00356547620612	1.04785184257193	0.992153325965825	1.04207197161598	1.00231414354576	0.992978748079931	1.08685156649748	1.0146869843565	0.994080607639012	1.00314819183577	1.00023205541839	1.02309119389003	0.956475818251656	0.987145565217818	1.02657195020606	1.01764526353911	0.953651958450912	1.0188451128285	1.01764526353911	0.95219882012939	0.998569499407137	1.03270968865746	0.909493193644734	1.02557624177084	1.02657195020606	1.01061587423774	0.985983047097999	0.99105343184796	1.02287847017517	1.03758875281856	1.01842147515715	0.992153154978543	1.03917220361353	1.02861740149458
1	56634486	56634486	1.02465252014756	0.934997716286483	1.01278977617996	1.02401350798169	1.02436846552555	1.03150793691888	1.09865220102045	1.01321107120644	1.0223114231464	0.806996737620706	1.00106437115573	1.00893605855128	1.03042160377399	1.00356547620612	1.04785184257193	0.992153325965825	1.04207197161598	1.00231414354576	0.992978748079931	1.08685156649748	1.0146869843565	0.994080607639012	1.00314819183577	1.00023205541839	1.02309119389003	0.956475818251656	0.987145565217818	1.02657195020606	1.01764526353911	0.953651958450912	1.0188451128285	1.01764526353911	0.95219882012939	0.998569499407137	1.03270968865746	0.909493193644734	1.02557624177084	1.02657195020606	1.01061587423774	0.985983047097999	0.99105343184796	1.02287847017517	1.03758875281856	1.01842147515715	0.992153154978543	1.03917220361353	1.02861740149458
1	57176704	57176704	1.02465252014756	0.934997716286483	1.01278977617996	1.02401350798169	1.02436846552555	1.03150793691888	1.09865220102045	1.01321107120644	1.0223114231464	1.01278977617996	1.00106437115573	1.00893605855128	1.03042160377399	1.00356547620612	1.04785184257193	0.992153325965825	1.04207197161598	1.00231414354576	0.992978748079931	1.08685156649748	1.0146869843565	0.994080607639012	1.00314819183577	1.00023205541839	1.02309119389003	0.956475818251656	0.987145565217818	1.02657195020606	1.01764526353911	0.953651958450912	1.0188451128285	1.01764526353911	0.95219882012939	0.998569499407137	1.03270968865746	0.909493193644734	1.02557624177084	1.02657195020606	1.01061587423774	0.985983047097999	0.99105343184796	1.02287847017517	1.03758875281856	1.01842147515715	0.992153154978543	1.03917220361353	1.02861740149458
1	57695026	57695026	1.02465252014756	0.934997716286483	1.01278977617996	1.02401350798169	1.02436846552555	1.03150793691888	1.09865220102045	1.01321107120644	1.0223114231464	1.01278977617996	1.00106437115573	1.00893605855128	1.03042160377399	1.00356547620612	1.04785184257193	0.992153325965825	1.04207197161598	1.00231414354576	0.992978748079931	1.08685156649748	1.0146869843565	0.994080607639012	1.00314819183577	1.00023205541839	1.02309119389003	0.956475818251656	0.987145565217818	1.02657195020606	1.01764526353911	0.953651958450912	1.0188451128285	1.01764526353911	0.95219882012939	0.998569499407137	1.03270968865746	0.909493193644734	1.02557624177084	1.02657195020606	1.01061587423774	0.985983047097999	0.99105343184796	1.02287847017517	1.03758875281856	1.01842147515715	0.992153154978543	1.03917220361353	1.02861740149458
1	58226514	58226514	1.02465252014756	0.934997716286483	1.01278977617996	1.02401350798169	1.02436846552555	1.03150793691888	1.09865220102045	1.01321107120644	1.0223114231464	1.01278977617996	1.00106437115573	1.00893605855128	1.03042160377399	1.00356547620612	1.04785184257193	0.992153325965825	1.04207197161598	1.00231414354576	0.992978748079931	1.08685156649748	1.0146869843565	0.994080607639012	1.00314819183577	1.00023205541839	1.02309119389003	0.956475818251656	0.987145565217818	1.02657195020606	1.01764526353911	0.953651958450912	1.0188451128285	1.01764526353911	0.95219882012939	0.998569499407137	1.03270968865746	0.909493193644734	1.02557624177084	1.02657195020606	1.01061587423774	0.985983047097999	0.99105343184796	1.02287847017517	1.03758875281856	1.01842147515715	0.992153154978543	1.03917220361353	1.02861740149458
1	58765632	58765632	1.02465252014756	0.934997716286483	1.01278977617996	1.02401350798169	1.02436846552555	1.03150793691888	1.09865220102045	1.01321107120644	1.0223114231464	1.01278977617996	1.00106437115573	1.00893605855128	1.03042160377399	1.00356547620612	1.04785184257193	0.992153325965825	1.04207197161598	1.00231414354576	0.992978748079931	1.08685156649748	1.0146869843565	0.994080607639012	1.00314819183577	1.00023205541839	1.02309119389003	0.956475818251656	0.987145565217818	1.02657195020606	1.01764526353911	0.953651958450912	1.0188451128285	1.01764526353911	0.95219882012939	0.998569499407137	1.03270968865746	0.909493193644734	1.02557624177084	1.02657195020606	1.01061587423774	0.985983047097999	0.99105343184796	1.02287847017517	1.03758875281856	1.01842147515715	0.992153154978543	1.03917220361353	1.02861740149458
1	59308504	59308504	1.02465252014756	0.934997716286483	1.01278977617996	1.02401350798169	1.02436846552555	1.03150793691888	1.09865220102045	1.01321107120644	1.0223114231464	1.01278977617996	1.00106437115573	1.00893605855128	1.03042160377399	1.00356547620612	1.04785184257193	0.992153325965825	1.04207197161598	1.00231414354576	0.992978748079931	1.08685156649748	1.0146869843565	0.994080607639012	1.00314819183577	1.00023205541839	1.02309119389003	0.956475818251656	0.987145565217818	1.02657195020606	1.01764526353911	0.953651958450912	1.0188451128285	1.01764526353911	0.95219882012939	0.998569499407137	1.03270968865746	0.909493193644734	1.02557624177084	1.02657195020606	1.01061587423774	0.985983047097999	0.99105343184796	1.02287847017517	1.03758875281856	1.01842147515715	0.992153154978543	1.03917220361353	1.02861740149458
1	59848435	59848435	1.02465252014756	0.934997716286483	1.01278977617996	1.02401350798169	1.02436846552555	1.03150793691888	1.09865220102045	1.01321107120644	1.0223114231464	1.01278977617996	1.00106437115573	1.00893605855128	1.03042160377399	1.00356547620612	1.04785184257193	0.992153325965825	1.04207197161598	1.00231414354576	0.992978748079931	1.08685156649748	1.0146869843565	0.994080607639012	1.00314819183577	1.00023205541839	1.02309119389003	0.956475818251656	0.987145565217818	1.02657195020606	1.01764526353911	0.953651958450912	1.0188451128285	1.01764526353911	0.95219882012939	0.998569499407137	1.03270968865746	0.909493193644734	1.02557624177084	1.02657195020606	1.01061587423774	0.985983047097999	0.99105343184796	1.02287847017517	1.03758875281856	1.01842147515715	0.992153154978543	1.03917220361353	1.02861740149458
1	60402266	60402266	1.02465252014756	0.934997716286483	1.01278977617996	1.02401350798169	1.02436846552555	1.03150793691888	1.09865220102045	1.01321107120644	1.0223114231464	1.01278977617996	1.00106437115573	1.00893605855128	1.03042160377399	1.00356547620612	1.04785184257193	0.992153325965825	1.04207197161598	1.00231414354576	0.992978748079931	1.08685156649748	1.0146869843565	0.994080607639012	1.00314819183577	1.00023205541839	1.02309119389003	0.956475818251656	0.987145565217818	1.02657195020606	1.01764526353911	0.953651958450912	1.0188451128285	1.01764526353911	0.95219882012939	0.998569499407137	1.03270968865746	0.909493193644734	1.02557624177084	1.02657195020606	1.01061587423774	0.985983047097999	0.99105343184796	1.02287847017517	1.03758875281856	1.01842147515715	0.992153154978543	1.03917220361353	1.02861740149458
1	60940681	60940681	1.02465252014756	0.934997716286483	1.01278977617996	1.02401350798169	1.02436846552555	1.03150793691888	1.09865220102045	1.01321107120644	1.0223114231464	1.01278977617996	1.00106437115573	1.00893605855128	1.03042160377399	1.00356547620612	1.04785184257193	0.992153325965825	1.04207197161598	1.00231414354576	0.992978748079931	1.08685156649748	1.0146869843565	0.994080607639012	1.00314819183577	1.00023205541839	1.02309119389003	0.956475818251656	0.987145565217818	1.02657195020606	1.01764526353911	0.953651958450912	1.0188451128285	1.01764526353911	0.95219882012939	0.998569499407137	1.03270968865746	0.909493193644734	1.02557624177084	1.02657195020606	1.01061587423774	0.985983047097999	0.99105343184796	1.02287847017517	1.03758875281856	1.01842147515715	0.992153154978543	1.03917220361353	1.02861740149458
1	61489303	61489303	1.02465252014756	0.934997716286483	1.01278977617996	1.02401350798169	1.02436846552555	1.03150793691888	1.09865220102045	1.01321107120644	1.0223114231464	1.01278977617996	1.00106437115573	1.00893605855128	1.03042160377399	1.00356547620612	1.04785184257193	0.992153325965825	1.04207197161598	1.00231414354576	0.992978748079931	1.08685156649748	1.0146869843565	0.994080607639012	1.00314819183577	1.00023205541839	1.02309119389003	0.956475818251656	0.987145565217818	1.02657195020606	1.01764526353911	0.953651958450912	1.0188451128285	1.01764526353911	0.95219882012939	0.998569499407137	1.03270968865746	0.909493193644734	1.02557624177084	1.02657195020606	1.01061587423774	0.985983047097999	0.99105343184796	1.02287847017517	1.03758875281856	1.01842147515715	0.992153154978543	1.03917220361353	1.02861740149458
1	62016033	62016033	1.02465252014756	0.934997716286483	1.01278977617996	1.02401350798169	1.02436846552555	1.03150793691888	1.09865220102045	1.01321107120644	1.0223114231464	1.01278977617996	1.00106437115573	1.00893605855128	1.03042160377399	1.00356547620612	1.04785184257193	0.992153325965825	1.04207197161598	1.00231414354576	0.992978748079931	1.08685156649748	1.0146869843565	0.994080607639012	1.00314819183577	1.00023205541839	1.02309119389003	0.956475818251656	0.987145565217818	1.02657195020606	1.01764526353911	0.953651958450912	1.0188451128285	1.01764526353911	0.95219882012939	0.998569499407137	1.03270968865746	0.909493193644734	1.02557624177084	1.02657195020606	1.01061587423774	0.985983047097999	0.99105343184796	1.02287847017517	1.03758875281856	1.01842147515715	0.992153154978543	1.03917220361353	1.02861740149458
1	62587363	62587363	1.02465252014756	0.934997716286483	1.01278977617996	1.02401350798169	1.02436846552555	1.03150793691888	1.09865220102045	1.01321107120644	1.0223114231464	1.01278977617996	1.00106437115573	1.00893605855128	1.03042160377399	1.00356547620612	1.04785184257193	0.992153325965825	1.04207197161598	1.00231414354576	0.992978748079931	1.08685156649748	1.0146869843565	0.994080607639012	1.00314819183577	1.00023205541839	1.02309119389003	0.956475818251656	0.987145565217818	1.02657195020606	1.01764526353911	0.953651958450912	1.0188451128285	1.01764526353911	0.95219882012939	0.998569499407137	1.03270968865746	0.909493193644734	1.02557624177084	1.02657195020606	1.01061587423774	0.985983047097999	0.99105343184796	1.02287847017517	1.03758875281856	1.01842147515715	0.992153154978543	1.03917220361353	1.02861740149458
1	63158348	63158348	1.02465252014756	0.934997716286483	1.01278977617996	1.02401350798169	1.02436846552555	1.03150793691888	1.09865220102045	1.01321107120644	1.0223114231464	1.01278977617996	1.00106437115573	1.00893605855128	1.03042160377399	1.00356547620612	1.04785184257193	0.992153325965825	1.04207197161598	1.00231414354576	0.992978748079931	1.08685156649748	1.0146869843565	0.994080607639012	1.00314819183577	1.00023205541839	1.02309119389003	0.956475818251656	0.987145565217818	1.02657195020606	1.01764526353911	0.953651958450912	1.0188451128285	1.01764526353911	0.95219882012939	0.998569499407137	1.03270968865746	0.909493193644734	1.02557624177084	1.02657195020606	1.01061587423774	0.985983047097999	0.99105343184796	1.02287847017517	1.03758875281856	1.01842147515715	0.992153154978543	1.03917220361353	1.02861740149458
1	63709196	63709196	1.02465252014756	0.934997716286483	1.01278977617996	1.02401350798169	1.02436846552555	1.03150793691888	1.09865220102045	1.01321107120644	1.0223114231464	1.01278977617996	1.00106437115573	1.00893605855128	1.03042160377399	1.00356547620612	1.04785184257193	0.992153325965825	1.04207197161598	1.00231414354576	0.992978748079931	1.08685156649748	1.0146869843565	0.994080607639012	1.00314819183577	1.00023205541839	1.02309119389003	0.956475818251656	0.987145565217818	1.02657195020606	1.01764526353911	0.953651958450912	1.0188451128285	1.01764526353911	0.95219882012939	0.998569499407137	1.03270968865746	0.909493193644734	1.02557624177084	1.02657195020606	1.01061587423774	0.985983047097999	0.99105343184796	1.02287847017517	1.03758875281856	1.01842147515715	0.992153154978543	1.03917220361353	1.02861740149458
1	64261621	64261621	1.02465252014756	0.934997716286483	1.01278977617996	1.02401350798169	1.02436846552555	1.03150793691888	1.09865220102045	1.01321107120644	1.0223114231464	1.01278977617996	1.00106437115573	1.00893605855128	1.03042160377399	1.00356547620612	1.04785184257193	0.992153325965825	1.04207197161598	1.00231414354576	0.992978748079931	1.08685156649748	1.0146869843565	0.994080607639012	1.00314819183577	1.00023205541839	1.02309119389003	0.956475818251656	0.987145565217818	1.02657195020606	1.01764526353911	0.953651958450912	1.0188451128285	1.01764526353911	0.95219882012939	0.998569499407137	1.03270968865746	0.909493193644734	1.02557624177084	1.02657195020606	1.01061587423774	0.985983047097999	0.99105343184796	1.02287847017517	1.03758875281856	1.01842147515715	0.992153154978543	1.03917220361353	1.02861740149458
1	64797016	64797016	1.02465252014756	0.934997716286483	1.01278977617996	1.02401350798169	1.02436846552555	1.03150793691888	1.09865220102045	1.01321107120644	1.0223114231464	1.01278977617996	1.00106437115573	1.00893605855128	1.03042160377399	1.00356547620612	1.04785184257193	0.992153325965825	1.04207197161598	1.00231414354576	0.992978748079931	1.08685156649748	1.0146869843565	0.994080607639012	1.00314819183577	1.00023205541839	1.02309119389003	0.956475818251656	0.987145565217818	1.02657195020606	1.01764526353911	0.953651958450912	1.0188451128285	1.01764526353911	0.95219882012939	0.998569499407137	1.03270968865746	0.909493193644734	1.02557624177084	1.02657195020606	1.01061587423774	0.985983047097999	0.99105343184796	1.02287847017517	1.03758875281856	1.01842147515715	0.992153154978543	1.03917220361353	1.02861740149458
1	65336828	65336828	1.02465252014756	0.934997716286483	1.01278977617996	1.02401350798169	1.02436846552555	1.03150793691888	1.09865220102045	1.01321107120644	1.0223114231464	1.01278977617996	1.00106437115573	1.00893605855128	1.03042160377399	1.00356547620612	1.04785184257193	0.992153325965825	1.04207197161598	1.00231414354576	0.992978748079931	1.08685156649748	1.0146869843565	0.994080607639012	1.00314819183577	1.00023205541839	1.02309119389003	0.956475818251656	0.987145565217818	1.02657195020606	1.01764526353911	0.953651958450912	1.0188451128285	1.01764526353911	0.95219882012939	0.998569499407137	1.03270968865746	0.909493193644734	1.02557624177084	1.02657195020606	1.01061587423774	0.985983047097999	0.99105343184796	1.02287847017517	1.03758875281856	1.01842147515715	0.992153154978543	1.03917220361353	1.02861740149458
1	65886461	65886461	1.02465252014756	0.934997716286483	1.01278977617996	1.02401350798169	1.02436846552555	1.03150793691888	1.09865220102045	1.01321107120644	1.0223114231464	1.01278977617996	1.00106437115573	1.00893605855128	1.03042160377399	1.00356547620612	1.04785184257193	0.992153325965825	1.04207197161598	1.00231414354576	0.992978748079931	1.08685156649748	1.0146869843565	0.994080607639012	1.00314819183577	1.00023205541839	1.02309119389003	0.956475818251656	0.987145565217818	1.02657195020606	1.01764526353911	0.953651958450912	1.0188451128285	1.01764526353911	0.95219882012939	0.998569499407137	1.03270968865746	0.909493193644734	1.02557624177084	1.02657195020606	1.01061587423774	0.985983047097999	0.99105343184796	1.02287847017517	1.03758875281856	1.01842147515715	0.992153154978543	1.03917220361353	1.02861740149458
1	66458675	66458675	1.02465252014756	0.934997716286483	1.01278977617996	1.02401350798169	1.02436846552555	1.03150793691888	1.09865220102045	1.01321107120644	1.0223114231464	1.01278977617996	1.00106437115573	1.00893605855128	1.03042160377399	1.00356547620612	1.04785184257193	1.09652199136591	1.04207197161598	1.00231414354576	0.992978748079931	1.08685156649748	1.0146869843565	0.994080607639012	1.00314819183577	1.00023205541839	1.02309119389003	0.956475818251656	0.987145565217818	1.02657195020606	1.01764526353911	0.953651958450912	1.0188451128285	1.01764526353911	0.95219882012939	0.998569499407137	1.03270968865746	0.909493193644734	1.02557624177084	1.02657195020606	1.01061587423774	0.985983047097999	0.99105343184796	1.02287847017517	1.03758875281856	1.01842147515715	0.992153154978543	1.03917220361353	1.02861740149458
1	67007788	67007788	1.02465252014756	0.934997716286483	1.01278977617996	1.02401350798169	1.02436846552555	1.03150793691888	1.09865220102045	1.01321107120644	1.0223114231464	1.01278977617996	1.00106437115573	1.00893605855128	1.03042160377399	1.00356547620612	1.04785184257193	1.09652199136591	1.04207197161598	1.00231414354576	0.992978748079931	1.08685156649748	1.0146869843565	0.994080607639012	1.00314819183577	1.00023205541839	1.02309119389003	0.956475818251656	0.987145565217818	1.02657195020606	1.01764526353911	0.953651958450912	1.0188451128285	1.01764526353911	0.95219882012939	0.998569499407137	1.03270968865746	0.909493193644734	1.02557624177084	1.02657195020606	1.01061587423774	0.985983047097999	0.99105343184796	1.02287847017517	1.03758875281856	1.01842147515715	0.992153154978543	1.03917220361353	1.02861740149458
1	67543866	67543866	1.02465252014756	0.934997716286483	1.01278977617996	1.02401350798169	1.02436846552555	1.03150793691888	1.09865220102045	1.01321107120644	1.0223114231464	1.01278977617996	1.00106437115573	1.00893605855128	1.03042160377399	1.00356547620612	1.04785184257193	1.09652199136591	1.04207197161598	1.00231414354576	0.992978748079931	1.08685156649748	1.0146869843565	0.994080607639012	1.00314819183577	1.00023205541839	1.02309119389003	0.956475818251656	0.987145565217818	1.02657195020606	1.01764526353911	0.953651958450912	1.0188451128285	1.01764526353911	0.95219882012939	0.998569499407137	1.03270968865746	0.909493193644734	1.02557624177084	1.02657195020606	1.01061587423774	0.985983047097999	0.99105343184796	1.02287847017517	1.03758875281856	1.01842147515715	0.992153154978543	1.03917220361353	1.02861740149458
1	68118328	68118328	1.02465252014756	0.934997716286483	1.01278977617996	1.02401350798169	1.02436846552555	1.03150793691888	1.09865220102045	1.01321107120644	1.0223114231464	1.01278977617996	1.00106437115573	1.00893605855128	1.03042160377399	1.00356547620612	1.04785184257193	1.09652199136591	1.04207197161598	1.00231414354576	0.992978748079931	1.08685156649748	1.0146869843565	0.994080607639012	1.00314819183577	1.00023205541839	1.02309119389003	0.956475818251656	0.987145565217818	1.02657195020606	1.01764526353911	0.953651958450912	1.0188451128285	1.01764526353911	0.95219882012939	0.998569499407137	1.03270968865746	0.909493193644734	1.02557624177084	1.02657195020606	1.01061587423774	0.985983047097999	0.99105343184796	1.02287847017517	1.03758875281856	1.01842147515715	0.992153154978543	1.03917220361353	1.02861740149458
1	68652604	68652604	1.02465252014756	0.934997716286483	1.01278977617996	1.02401350798169	1.02436846552555	1.03150793691888	1.09865220102045	1.01321107120644	1.0223114231464	1.01278977617996	1.00106437115573	1.00893605855128	1.03042160377399	1.00356547620612	1.04785184257193	1.09652199136591	1.04207197161598	1.00231414354576	0.992978748079931	1.08685156649748	1.0146869843565	0.994080607639012	1.00314819183577	1.00023205541839	1.02309119389003	0.956475818251656	0.987145565217818	1.02657195020606	1.01764526353911	0.953651958450912	1.0188451128285	1.01764526353911	0.95219882012939	0.998569499407137	1.03270968865746	0.909493193644734	1.02557624177084	1.02657195020606	1.01061587423774	0.985983047097999	0.99105343184796	1.02287847017517	1.03758875281856	1.01842147515715	0.992153154978543	1.03917220361353	1.02861740149458
1	69198180	69198180	1.02465252014756	0.934997716286483	1.01278977617996	1.02401350798169	1.02436846552555	1.03150793691888	1.09865220102045	1.01321107120644	1.0223114231464	1.01278977617996	1.00106437115573	1.00893605855128	1.03042160377399	1.00356547620612	1.04785184257193	1.09652199136591	1.04207197161598	1.00231414354576	0.992978748079931	1.08685156649748	1.0146869843565	0.994080607639012	1.00314819183577	1.00023205541839	1.02309119389003	0.956475818251656	0.987145565217818	1.02657195020606	1.01764526353911	0.953651958450912	1.0188451128285	1.01764526353911	0.95219882012939	0.998569499407137	1.03270968865746	0.909493193644734	1.02557624177084	1.02657195020606	1.01061587423774	0.985983047097999	0.99105343184796	1.02287847017517	1.03758875281856	1.01842147515715	0.992153154978543	1.03917220361353	1.02861740149458
1	69761139	69761139	1.02465252014756	0.934997716286483	1.01278977617996	1.02401350798169	1.02436846552555	1.03150793691888	1.09865220102045	1.01321107120644	1.0223114231464	1.01278977617996	1.00106437115573	1.00893605855128	1.03042160377399	1.00356547620612	1.04785184257193	1.09652199136591	1.04207197161598	1.00231414354576	0.992978748079931	1.08685156649748	1.0146869843565	0.994080607639012	1.00314819183577	1.00023205541839	1.02309119389003	1.05003305629013	0.987145565217818	1.02657195020606	1.01764526353911	0.953651958450912	1.0188451128285	1.01764526353911	0.95219882012939	0.998569499407137	1.03270968865746	0.909493193644734	1.02557624177084	1.02657195020606	1.01061587423774	0.985983047097999	0.99105343184796	1.02287847017517	1.03758875281856	1.01842147515715	0.992153154978543	1.03917220361353	1.02861740149458
1	70298667	70298667	1.02465252014756	0.934997716286483	1.01278977617996	1.02401350798169	1.02436846552555	1.03150793691888	1.09865220102045	1.01321107120644	1.0223114231464	1.01278977617996	1.00106437115573	1.00893605855128	1.03042160377399	1.00356547620612	1.04785184257193	1.09652199136591	1.04207197161598	1.00231414354576	0.992978748079931	1.08685156649748	1.0146869843565	0.994080607639012	1.00314819183577	1.00023205541839	1.02309119389003	1.05003305629013	0.987145565217818	1.02657195020606	1.01764526353911	0.953651958450912	1.0188451128285	1.01764526353911	0.95219882012939	0.998569499407137	1.03270968865746	0.909493193644734	1.02557624177084	1.02657195020606	1.01061587423774	0.985983047097999	0.99105343184796	1.02287847017517	1.03758875281856	1.01842147515715	0.992153154978543	1.03917220361353	1.02861740149458
1	70857892	70857892	1.02465252014756	0.934997716286483	1.01278977617996	1.02401350798169	1.02436846552555	1.03150793691888	1.09865220102045	1.01321107120644	1.0223114231464	1.01278977617996	1.00106437115573	1.00893605855128	1.03042160377399	1.00356547620612	1.04785184257193	1.09652199136591	1.04207197161598	1.00231414354576	0.992978748079931	1.08685156649748	1.0146869843565	0.994080607639012	1.00314819183577	1.00023205541839	1.02309119389003	1.05003305629013	0.987145565217818	1.02657195020606	1.01764526353911	0.953651958450912	1.0188451128285	1.01764526353911	0.95219882012939	0.998569499407137	1.03270968865746	0.909493193644734	1.02557624177084	1.02657195020606	1.01061587423774	0.985983047097999	0.99105343184796	1.02287847017517	1.03758875281856	1.01842147515715	0.992153154978543	1.03917220361353	1.02861740149458
1	71414459	71414459	1.02465252014756	0.934997716286483	1.01278977617996	1.02401350798169	1.02436846552555	1.03150793691888	1.09865220102045	1.01321107120644	1.0223114231464	1.01278977617996	1.00106437115573	1.00893605855128	1.03042160377399	1.00356547620612	1.04785184257193	1.09652199136591	1.04207197161598	1.00231414354576	0.992978748079931	1.08685156649748	1.0146869843565	0.994080607639012	1.00314819183577	1.00023205541839	1.02309119389003	1.05003305629013	0.987145565217818	1.02657195020606	1.01764526353911	0.953651958450912	1.0188451128285	1.01764526353911	0.95219882012939	0.998569499407137	1.03270968865746	0.909493193644734	1.02557624177084	1.02657195020606	1.01061587423774	0.985983047097999	0.99105343184796	1.02287847017517	1.03758875281856	1.01842147515715	0.992153154978543	1.03917220361353	1.02861740149458
1	71952599	71952599	1.02465252014756	0.934997716286483	1.01278977617996	1.02401350798169	1.02436846552555	1.03150793691888	1.09865220102045	1.01321107120644	1.0223114231464	1.01278977617996	1.00106437115573	1.00893605855128	1.03042160377399	1.00356547620612	1.04785184257193	1.09652199136591	1.04207197161598	1.00231414354576	0.992978748079931	1.08685156649748	1.0146869843565	0.994080607639012	1.00314819183577	1.00023205541839	1.02309119389003	1.05003305629013	0.987145565217818	1.02657195020606	1.01764526353911	0.953651958450912	1.0188451128285	1.01764526353911	0.95219882012939	0.998569499407137	1.03270968865746	0.909493193644734	1.02557624177084	1.02657195020606	1.01061587423774	0.985983047097999	0.99105343184796	1.02287847017517	1.03758875281856	1.01842147515715	0.992153154978543	1.03917220361353	1.02861740149458
1	72482897	72482897	1.02465252014756	0.934997716286483	1.01278977617996	1.02401350798169	1.02436846552555	1.03150793691888	1.09865220102045	1.01321107120644	1.0223114231464	1.01278977617996	1.00106437115573	1.00893605855128	1.03042160377399	1.00356547620612	1.04785184257193	1.09652199136591	1.04207197161598	1.00231414354576	0.992978748079931	1.08685156649748	1.0146869843565	0.994080607639012	1.00314819183577	1.00023205541839	1.02309119389003	1.05003305629013	0.987145565217818	1.02657195020606	1.01764526353911	0.953651958450912	1.0188451128285	1.01764526353911	0.95219882012939	0.998569499407137	1.03270968865746	0.909493193644734	1.02557624177084	1.02657195020606	1.01061587423774	0.985983047097999	0.99105343184796	1.02287847017517	1.03758875281856	1.01842147515715	0.992153154978543	1.03917220361353	1.02861740149458
1	73010724	73010724	1.02465252014756	0.934997716286483	1.01278977617996	1.02401350798169	1.02436846552555	1.03150793691888	1.09865220102045	1.01321107120644	1.0223114231464	1.01278977617996	1.00106437115573	1.00893605855128	1.03042160377399	1.00356547620612	1.04785184257193	1.09652199136591	1.04207197161598	1.00231414354576	0.992978748079931	1.08685156649748	1.0146869843565	0.994080607639012	1.00314819183577	1.00023205541839	1.02309119389003	1.05003305629013	0.987145565217818	1.02657195020606	1.01764526353911	0.953651958450912	1.0188451128285	1.01764526353911	0.95219882012939	0.998569499407137	1.03270968865746	0.909493193644734	1.02557624177084	1.02657195020606	1.01061587423774	0.985983047097999	0.99105343184796	1.02287847017517	1.03758875281856	1.01842147515715	0.992153154978543	1.03917220361353	1.02861740149458
1	73550549	73550549	1.02465252014756	0.934997716286483	1.01278977617996	1.02401350798169	1.02436846552555	1.03150793691888	1.09865220102045	1.01321107120644	1.0223114231464	1.01278977617996	1.00106437115573	1.00893605855128	1.03042160377399	1.00356547620612	1.04785184257193	1.09652199136591	1.04207197161598	1.00231414354576	0.992978748079931	1.08685156649748	1.0146869843565	0.994080607639012	1.00314819183577	1.00023205541839	1.02309119389003	1.05003305629013	0.987145565217818	1.02657195020606	1.01764526353911	0.953651958450912	1.0188451128285	1.01764526353911	0.95219882012939	0.998569499407137	1.03270968865746	0.909493193644734	1.02557624177084	1.02657195020606	1.01061587423774	0.985983047097999	0.99105343184796	1.02287847017517	1.03758875281856	1.01842147515715	0.992153154978543	1.03917220361353	1.02861740149458
1	74084658	74084658	1.02465252014756	0.934997716286483	1.01278977617996	1.02401350798169	1.02436846552555	1.03150793691888	1.09865220102045	1.01321107120644	1.0223114231464	1.01278977617996	1.00106437115573	1.00893605855128	1.03042160377399	1.00356547620612	1.04785184257193	1.09652199136591	1.04207197161598	1.00231414354576	0.992978748079931	1.08685156649748	1.0146869843565	0.994080607639012	1.00314819183577	1.00023205541839	1.02309119389003	1.05003305629013	0.987145565217818	1.02657195020606	1.01764526353911	0.953651958450912	1.0188451128285	1.01764526353911	0.95219882012939	0.998569499407137	1.03270968865746	0.909493193644734	1.02557624177084	1.02657195020606	1.01061587423774	0.985983047097999	0.99105343184796	1.02287847017517	1.03758875281856	1.01842147515715	0.992153154978543	1.03917220361353	1.02861740149458
1	74618032	74618032	1.02465252014756	0.934997716286483	1.01278977617996	1.02401350798169	1.02436846552555	1.03150793691888	1.09865220102045	1.01321107120644	1.0223114231464	1.01278977617996	1.00106437115573	1.00893605855128	1.03042160377399	1.00356547620612	1.04785184257193	1.09652199136591	1.04207197161598	1.00231414354576	0.992978748079931	1.08685156649748	1.0146869843565	0.994080607639012	1.00314819183577	1.00023205541839	1.02309119389003	1.05003305629013	0.987145565217818	1.02657195020606	1.01764526353911	0.953651958450912	1.0188451128285	1.01764526353911	0.95219882012939	0.998569499407137	1.03270968865746	0.909493193644734	1.02557624177084	1.02657195020606	1.01061587423774	0.985983047097999	0.99105343184796	1.02287847017517	1.03758875281856	1.01842147515715	0.992153154978543	1.03917220361353	1.02861740149458
1	75149814	75149814	1.02465252014756	0.934997716286483	1.01278977617996	1.02401350798169	1.02436846552555	1.03150793691888	1.09865220102045	1.01321107120644	1.0223114231464	1.01278977617996	1.00106437115573	1.00893605855128	1.03042160377399	1.00356547620612	1.04785184257193	1.09652199136591	1.04207197161598	1.00231414354576	0.992978748079931	1.08685156649748	1.0146869843565	0.994080607639012	1.00314819183577	1.00023205541839	1.02309119389003	1.05003305629013	0.987145565217818	1.02657195020606	1.01764526353911	0.953651958450912	1.0188451128285	1.01764526353911	0.95219882012939	0.998569499407137	1.03270968865746	0.909493193644734	1.02557624177084	1.02657195020606	1.01061587423774	0.985983047097999	0.99105343184796	1.02287847017517	1.03758875281856	1.01842147515715	0.992153154978543	1.03917220361353	1.02861740149458
1	75707449	75707449	1.02465252014756	0.934997716286483	1.01278977617996	1.02401350798169	1.02436846552555	1.03150793691888	1.09865220102045	1.01321107120644	1.0223114231464	1.01278977617996	1.00106437115573	1.00893605855128	1.03042160377399	1.00356547620612	1.04785184257193	1.09652199136591	1.04207197161598	1.00231414354576	0.992978748079931	1.08685156649748	1.0146869843565	0.994080607639012	1.00314819183577	1.00023205541839	1.02309119389003	1.05003305629013	0.987145565217818	1.02657195020606	1.01764526353911	0.953651958450912	1.0188451128285	1.01764526353911	0.95219882012939	0.998569499407137	1.03270968865746	0.909493193644734	1.02557624177084	1.02657195020606	1.01061587423774	0.985983047097999	0.99105343184796	1.02287847017517	1.03758875281856	1.01842147515715	0.992153154978543	1.03917220361353	1.02861740149458
1	76283952	76283952	1.02465252014756	0.934997716286483	1.01278977617996	1.02401350798169	1.02436846552555	1.03150793691888	1.09865220102045	1.01321107120644	1.0223114231464	1.01278977617996	1.00106437115573	1.00893605855128	1.03042160377399	1.00356547620612	1.04785184257193	1.09652199136591	1.04207197161598	1.00231414354576	0.992978748079931	1.08685156649748	1.0146869843565	0.994080607639012	1.00314819183577	1.00023205541839	1.02309119389003	1.05003305629013	0.987145565217818	1.02657195020606	1.01764526353911	0.953651958450912	1.0188451128285	1.01764526353911	0.95219882012939	0.998569499407137	1.03270968865746	0.909493193644734	1.02557624177084	1.02657195020606	1.01061587423774	0.985983047097999	0.99105343184796	1.02287847017517	1.03758875281856	1.01842147515715	0.992153154978543	1.03917220361353	1.02861740149458
1	76828345	76828345	1.02465252014756	0.934997716286483	1.01278977617996	1.02401350798169	1.02436846552555	1.03150793691888	1.09865220102045	1.01321107120644	1.0223114231464	1.01278977617996	1.00106437115573	1.00893605855128	1.03042160377399	1.00356547620612	1.04785184257193	1.09652199136591	1.04207197161598	1.00231414354576	0.992978748079931	1.08685156649748	1.0146869843565	0.994080607639012	1.00314819183577	1.00023205541839	1.02309119389003	1.05003305629013	0.987145565217818	1.02657195020606	1.01764526353911	0.953651958450912	1.0188451128285	1.01764526353911	0.95219882012939	0.998569499407137	1.03270968865746	0.909493193644734	1.02557624177084	1.02657195020606	1.01061587423774	0.985983047097999	0.99105343184796	1.02287847017517	1.03758875281856	1.01842147515715	0.992153154978543	1.03917220361353	1.02861740149458
1	77358985	77358985	1.02465252014756	0.934997716286483	1.01278977617996	1.02401350798169	1.02436846552555	1.03150793691888	1.09865220102045	1.01321107120644	1.0223114231464	1.01278977617996	1.00106437115573	1.00893605855128	1.03042160377399	1.00356547620612	1.04785184257193	1.09652199136591	1.04207197161598	1.00231414354576	0.992978748079931	1.08685156649748	1.0146869843565	0.994080607639012	1.00314819183577	1.00023205541839	1.02309119389003	1.05003305629013	0.987145565217818	1.02657195020606	1.01764526353911	0.953651958450912	1.0188451128285	1.01764526353911	0.95219882012939	0.998569499407137	1.03270968865746	0.909493193644734	1.02557624177084	1.02657195020606	1.01061587423774	0.985983047097999	0.99105343184796	1.02287847017517	1.03758875281856	1.01842147515715	0.992153154978543	1.03917220361353	1.02861740149458
1	77911607	77911607	1.02465252014756	0.934997716286483	1.01278977617996	1.02401350798169	1.02436846552555	1.03150793691888	1.09865220102045	1.01321107120644	1.0223114231464	1.01278977617996	1.00106437115573	1.00893605855128	1.03042160377399	1.00356547620612	1.04785184257193	1.09652199136591	1.04207197161598	1.00231414354576	0.992978748079931	1.08685156649748	1.0146869843565	0.994080607639012	1.00314819183577	1.00023205541839	1.02309119389003	1.05003305629013	0.987145565217818	1.02657195020606	1.01764526353911	0.953651958450912	1.0188451128285	1.01764526353911	0.95219882012939	0.998569499407137	1.03270968865746	0.909493193644734	1.02557624177084	1.02657195020606	1.01061587423774	0.985983047097999	0.99105343184796	1.02287847017517	1.03758875281856	1.01842147515715	0.992153154978543	1.03917220361353	1.02861740149458
1	78474042	78474042	1.02465252014756	0.934997716286483	1.01278977617996	1.02401350798169	1.02436846552555	1.03150793691888	1.09865220102045	1.01321107120644	1.0223114231464	1.01278977617996	1.00106437115573	1.00893605855128	1.03042160377399	1.00356547620612	1.04785184257193	1.09652199136591	1.04207197161598	1.00231414354576	0.992978748079931	1.08685156649748	1.0146869843565	0.994080607639012	1.00314819183577	1.00023205541839	1.02309119389003	1.05003305629013	0.987145565217818	1.02657195020606	1.01764526353911	1.0632160190235	1.0188451128285	1.01764526353911	0.95219882012939	0.998569499407137	1.03270968865746	0.909493193644734	1.02557624177084	1.02657195020606	1.01061587423774	0.985983047097999	0.99105343184796	1.02287847017517	1.03758875281856	1.01842147515715	0.992153154978543	1.03917220361353	1.02861740149458
1	79038727	79038727	1.02465252014756	0.934997716286483	1.01278977617996	1.02401350798169	1.02436846552555	1.03150793691888	1.09865220102045	1.01321107120644	1.0223114231464	1.01278977617996	1.00106437115573	1.00893605855128	1.03042160377399	1.00356547620612	1.04785184257193	1.09652199136591	1.04207197161598	1.00231414354576	0.992978748079931	1.08685156649748	1.0146869843565	0.994080607639012	1.00314819183577	1.00023205541839	1.02309119389003	1.05003305629013	0.987145565217818	1.02657195020606	1.01764526353911	1.0632160190235	1.0188451128285	1.01764526353911	0.95219882012939	0.998569499407137	1.03270968865746	0.909493193644734	1.02557624177084	1.02657195020606	1.01061587423774	0.985983047097999	0.99105343184796	1.02287847017517	1.03758875281856	1.01842147515715	0.992153154978543	1.03917220361353	1.02861740149458
1	79574660	79574660	1.02465252014756	0.934997716286483	1.01278977617996	1.02401350798169	1.02436846552555	1.03150793691888	1.09865220102045	1.01321107120644	1.0223114231464	1.01278977617996	1.00106437115573	1.00893605855128	1.03042160377399	1.00356547620612	1.04785184257193	1.09652199136591	1.04207197161598	1.00231414354576	0.992978748079931	1.08685156649748	1.0146869843565	0.994080607639012	1.00314819183577	1.00023205541839	1.02309119389003	1.05003305629013	0.987145565217818	1.02657195020606	1.01764526353911	1.0632160190235	1.0188451128285	1.01764526353911	0.95219882012939	0.998569499407137	1.03270968865746	0.909493193644734	1.02557624177084	1.02657195020606	1.01061587423774	0.985983047097999	0.99105343184796	1.02287847017517	1.03758875281856	1.01842147515715	0.992153154978543	1.03917220361353	1.02861740149458
1	80118870	80118870	1.02465252014756	0.934997716286483	1.01278977617996	1.02401350798169	1.02436846552555	1.03150793691888	1.09865220102045	1.01321107120644	1.0223114231464	1.01278977617996	1.00106437115573	1.00893605855128	1.03042160377399	1.00356547620612	1.04785184257193	1.09652199136591	1.04207197161598	1.00231414354576	0.992978748079931	1.08685156649748	1.0146869843565	0.994080607639012	1.00314819183577	1.00023205541839	1.02309119389003	1.05003305629013	0.987145565217818	1.02657195020606	1.01764526353911	1.0632160190235	1.0188451128285	1.01764526353911	0.95219882012939	0.998569499407137	1.03270968865746	0.909493193644734	1.02557624177084	1.02657195020606	1.01061587423774	0.985983047097999	0.99105343184796	1.02287847017517	1.03758875281856	1.01842147515715	0.992153154978543	1.03917220361353	1.02861740149458
1	80668353	80668353	1.02465252014756	0.934997716286483	1.01278977617996	1.02401350798169	1.02436846552555	1.03150793691888	1.09865220102045	1.01321107120644	1.0223114231464	1.01278977617996	1.00106437115573	1.00893605855128	1.03042160377399	1.00356547620612	1.04785184257193	1.09652199136591	1.04207197161598	1.00231414354576	0.992978748079931	1.08685156649748	1.0146869843565	0.994080607639012	1.00314819183577	1.00023205541839	1.02309119389003	1.05003305629013	0.987145565217818	1.02657195020606	1.01764526353911	1.0632160190235	1.0188451128285	1.01764526353911	0.95219882012939	0.998569499407137	1.03270968865746	0.909493193644734	1.02557624177084	1.02657195020606	1.01061587423774	0.985983047097999	0.99105343184796	1.02287847017517	1.03758875281856	1.01842147515715	0.992153154978543	1.03917220361353	1.02861740149458
1	81209242	81209242	1.02465252014756	0.934997716286483	1.01278977617996	1.02401350798169	1.02436846552555	1.03150793691888	1.09865220102045	1.01321107120644	1.0223114231464	1.01278977617996	1.00106437115573	1.00893605855128	1.03042160377399	1.00356547620612	1.04785184257193	1.09652199136591	1.04207197161598	1.00231414354576	0.992978748079931	1.08685156649748	1.0146869843565	0.994080607639012	1.00314819183577	1.00023205541839	1.02309119389003	1.05003305629013	0.987145565217818	1.02657195020606	1.01764526353911	1.0632160190235	1.0188451128285	1.01764526353911	0.95219882012939	0.998569499407137	1.03270968865746	0.909493193644734	1.02557624177084	1.02657195020606	1.01061587423774	0.985983047097999	0.99105343184796	1.02287847017517	1.03758875281856	1.01842147515715	0.992153154978543	1.03917220361353	1.02861740149458
1	81743486	81743486	1.02465252014756	0.934997716286483	1.01278977617996	1.02401350798169	1.02436846552555	1.03150793691888	1.09865220102045	1.01321107120644	1.0223114231464	1.01278977617996	1.00106437115573	1.00893605855128	1.03042160377399	1.00356547620612	1.04785184257193	1.09652199136591	1.04207197161598	1.00231414354576	0.992978748079931	1.08685156649748	1.0146869843565	0.994080607639012	1.00314819183577	1.00023205541839	1.02309119389003	1.05003305629013	0.987145565217818	1.02657195020606	1.01764526353911	1.0632160190235	1.0188451128285	1.01764526353911	0.95219882012939	0.998569499407137	1.03270968865746	0.909493193644734	1.02557624177084	1.02657195020606	1.01061587423774	0.985983047097999	0.99105343184796	1.02287847017517	1.03758875281856	1.01842147515715	0.992153154978543	1.03917220361353	1.02861740149458
1	82275838	82275838	1.02465252014756	0.934997716286483	1.01278977617996	1.02401350798169	1.02436846552555	1.03150793691888	1.09865220102045	1.01321107120644	1.0223114231464	1.01278977617996	1.00106437115573	1.00893605855128	1.03042160377399	1.00356547620612	1.04785184257193	1.09652199136591	1.04207197161598	1.00231414354576	0.992978748079931	1.08685156649748	1.0146869843565	0.994080607639012	1.00314819183577	1.00023205541839	1.02309119389003	1.05003305629013	0.987145565217818	1.02657195020606	1.01764526353911	1.0632160190235	1.0188451128285	1.01764526353911	0.95219882012939	0.998569499407137	1.03270968865746	0.909493193644734	1.02557624177084	1.02657195020606	1.01061587423774	0.985983047097999	0.99105343184796	1.02287847017517	1.03758875281856	1.01842147515715	0.992153154978543	1.03917220361353	1.02861740149458
1	82810893	82810893	1.02465252014756	0.934997716286483	1.01278977617996	1.02401350798169	1.02436846552555	1.03150793691888	1.09865220102045	1.01321107120644	1.0223114231464	1.01278977617996	1.00106437115573	1.00893605855128	1.03042160377399	1.00356547620612	1.04785184257193	1.09652199136591	1.04207197161598	1.00231414354576	0.992978748079931	1.08685156649748	1.0146869843565	0.994080607639012	1.00314819183577	1.00023205541839	1.02309119389003	1.05003305629013	0.987145565217818	1.02657195020606	1.01764526353911	1.0632160190235	1.0188451128285	1.01764526353911	0.95219882012939	0.998569499407137	1.03270968865746	0.909493193644734	1.02557624177084	1.02657195020606	1.01061587423774	0.985983047097999	0.99105343184796	1.02287847017517	1.03758875281856	1.01842147515715	0.992153154978543	1.03917220361353	1.02861740149458
1	83333763	83333763	1.02465252014756	0.934997716286483	1.01278977617996	1.02401350798169	1.02436846552555	1.03150793691888	1.09865220102045	1.01321107120644	1.0223114231464	1.01278977617996	1.00106437115573	1.00893605855128	1.03042160377399	1.00356547620612	1.04785184257193	1.09652199136591	1.04207197161598	1.00231414354576	0.992978748079931	1.08685156649748	1.0146869843565	0.994080607639012	1.00314819183577	1.00023205541839	1.02309119389003	1.05003305629013	0.987145565217818	1.02657195020606	1.01764526353911	1.0632160190235	1.0188451128285	1.01764526353911	0.95219882012939	0.998569499407137	1.03270968865746	0.909493193644734	1.02557624177084	1.02657195020606	1.01061587423774	0.985983047097999	0.99105343184796	1.02287847017517	1.03758875281856	1.01842147515715	0.992153154978543	1.03917220361353	1.02861740149458
1	84093613	84093613	1.02465252014756	0.934997716286483	1.01278977617996	1.02401350798169	1.02436846552555	1.03150793691888	1.09865220102045	1.01321107120644	1.0223114231464	1.01278977617996	1.00106437115573	1.00893605855128	1.03042160377399	1.00356547620612	1.04785184257193	1.09652199136591	1.04207197161598	1.00231414354576	0.992978748079931	1.08685156649748	1.0146869843565	0.994080607639012	1.00314819183577	1.00023205541839	1.02309119389003	1.05003305629013	0.987145565217818	1.02657195020606	1.01764526353911	1.0632160190235	1.0188451128285	1.01764526353911	0.95219882012939	0.998569499407137	1.03270968865746	0.909493193644734	1.02557624177084	1.02657195020606	1.01061587423774	0.985983047097999	0.99105343184796	1.02287847017517	1.03758875281856	1.01842147515715	0.992153154978543	1.03917220361353	1.02861740149458
1	84625357	84625357	1.02465252014756	0.934997716286483	1.01278977617996	1.02401350798169	1.02436846552555	1.03150793691888	1.09865220102045	1.01321107120644	1.0223114231464	1.01278977617996	1.00106437115573	1.00893605855128	1.03042160377399	1.00356547620612	1.04785184257193	1.09652199136591	1.04207197161598	1.00231414354576	0.992978748079931	1.08685156649748	1.0146869843565	0.994080607639012	1.00314819183577	1.00023205541839	1.02309119389003	1.05003305629013	0.987145565217818	1.02657195020606	1.01764526353911	1.0632160190235	1.0188451128285	1.01764526353911	0.95219882012939	0.998569499407137	1.03270968865746	0.909493193644734	1.02557624177084	1.02657195020606	1.01061587423774	0.985983047097999	0.99105343184796	1.02287847017517	1.03758875281856	1.01842147515715	0.992153154978543	1.03917220361353	1.02861740149458
1	85163643	85163643	1.02465252014756	0.934997716286483	1.01278977617996	1.02401350798169	1.02436846552555	1.03150793691888	1.09865220102045	1.01321107120644	1.0223114231464	1.01278977617996	1.00106437115573	1.00893605855128	1.03042160377399	1.00356547620612	1.04785184257193	1.09652199136591	1.04207197161598	1.00231414354576	0.992978748079931	1.08685156649748	1.0146869843565	0.994080607639012	1.00314819183577	1.00023205541839	1.02309119389003	1.05003305629013	0.987145565217818	1.02657195020606	1.01764526353911	1.0632160190235	1.0188451128285	1.01764526353911	0.95219882012939	0.998569499407137	1.03270968865746	0.909493193644734	1.02557624177084	1.02657195020606	1.01061587423774	0.985983047097999	0.99105343184796	1.02287847017517	1.03758875281856	1.01842147515715	0.992153154978543	1.03917220361353	1.02861740149458
1	85701220	85701220	1.02465252014756	0.934997716286483	1.01278977617996	1.02401350798169	1.02436846552555	1.03150793691888	1.09865220102045	1.01321107120644	1.0223114231464	1.01278977617996	1.00106437115573	1.00893605855128	1.03042160377399	1.00356547620612	1.04785184257193	1.09652199136591	1.04207197161598	1.00231414354576	0.992978748079931	1.08685156649748	1.0146869843565	0.994080607639012	1.00314819183577	1.00023205541839	1.02309119389003	1.05003305629013	0.987145565217818	1.02657195020606	1.01764526353911	1.0632160190235	1.0188451128285	1.01764526353911	0.95219882012939	0.998569499407137	1.03270968865746	0.909493193644734	1.02557624177084	1.02657195020606	1.01061587423774	0.985983047097999	0.99105343184796	1.02287847017517	1.03758875281856	1.01842147515715	0.992153154978543	1.03917220361353	1.02861740149458
1	86253418	86253418	1.02465252014756	0.934997716286483	1.01278977617996	1.02401350798169	1.02436846552555	1.03150793691888	1.09865220102045	1.01321107120644	1.0223114231464	1.01278977617996	1.00106437115573	1.00893605855128	1.03042160377399	1.00356547620612	1.04785184257193	1.09652199136591	1.04207197161598	1.00231414354576	0.992978748079931	1.08685156649748	1.0146869843565	0.994080607639012	1.00314819183577	1.00023205541839	1.02309119389003	1.05003305629013	0.987145565217818	1.02657195020606	1.01764526353911	1.0632160190235	1.0188451128285	1.01764526353911	0.95219882012939	0.998569499407137	1.03270968865746	0.909493193644734	1.02557624177084	1.02657195020606	1.01061587423774	0.985983047097999	0.99105343184796	1.02287847017517	1.03758875281856	1.01842147515715	0.992153154978543	1.03917220361353	1.02861740149458
1	86825989	86825989	1.02465252014756	0.934997716286483	1.01278977617996	1.02401350798169	1.02436846552555	1.03150793691888	1.09865220102045	1.01321107120644	1.0223114231464	1.01278977617996	1.00106437115573	1.00893605855128	1.03042160377399	1.00356547620612	1.04785184257193	1.09652199136591	1.04207197161598	1.00231414354576	0.992978748079931	1.08685156649748	1.0146869843565	0.994080607639012	1.00314819183577	1.00023205541839	1.02309119389003	1.05003305629013	0.987145565217818	1.02657195020606	1.01764526353911	1.0632160190235	1.0188451128285	1.01764526353911	0.95219882012939	0.998569499407137	1.03270968865746	0.909493193644734	1.02557624177084	1.02657195020606	1.01061587423774	0.985983047097999	0.99105343184796	1.02287847017517	1.03758875281856	1.01842147515715	0.992153154978543	1.03917220361353	1.02861740149458
1	87399574	87399574	1.02465252014756	0.934997716286483	1.01278977617996	1.02401350798169	1.02436846552555	1.03150793691888	1.09865220102045	1.01321107120644	1.0223114231464	1.01278977617996	1.00106437115573	1.00893605855128	1.03042160377399	1.00356547620612	1.04785184257193	1.09652199136591	1.04207197161598	1.00231414354576	0.992978748079931	1.08685156649748	1.0146869843565	0.994080607639012	1.00314819183577	1.00023205541839	1.02309119389003	1.05003305629013	0.987145565217818	1.02657195020606	1.01764526353911	1.0632160190235	1.0188451128285	1.01764526353911	0.95219882012939	0.998569499407137	1.03270968865746	0.909493193644734	1.02557624177084	1.02657195020606	1.01061587423774	0.985983047097999	0.99105343184796	1.02287847017517	1.03758875281856	1.01842147515715	0.992153154978543	1.03917220361353	1.02861740149458
1	87932798	87932798	1.02465252014756	0.934997716286483	1.01278977617996	1.02401350798169	1.02436846552555	1.03150793691888	1.09865220102045	1.01321107120644	1.0223114231464	1.01278977617996	1.00106437115573	1.00893605855128	1.03042160377399	1.00356547620612	1.04785184257193	1.09652199136591	1.04207197161598	1.00231414354576	0.992978748079931	1.08685156649748	1.0146869843565	0.994080607639012	1.00314819183577	1.00023205541839	1.02309119389003	1.05003305629013	0.987145565217818	1.02657195020606	1.01764526353911	1.0632160190235	1.0188451128285	1.01764526353911	0.95219882012939	0.998569499407137	1.03270968865746	0.909493193644734	1.02557624177084	1.02657195020606	1.01061587423774	0.985983047097999	0.99105343184796	1.02287847017517	1.03758875281856	1.01842147515715	0.992153154978543	1.03917220361353	1.02861740149458
1	88459943	88459943	1.02465252014756	0.934997716286483	1.01278977617996	1.02401350798169	1.02436846552555	1.03150793691888	1.09865220102045	1.01321107120644	1.0223114231464	1.01278977617996	1.00106437115573	1.00893605855128	1.03042160377399	1.00356547620612	1.04785184257193	1.09652199136591	1.04207197161598	1.00231414354576	0.992978748079931	1.08685156649748	1.0146869843565	0.994080607639012	1.00314819183577	1.00023205541839	1.02309119389003	1.05003305629013	0.987145565217818	1.02657195020606	1.01764526353911	1.0632160190235	1.0188451128285	1.01764526353911	0.95219882012939	0.998569499407137	1.03270968865746	0.909493193644734	1.02557624177084	1.02657195020606	1.01061587423774	0.985983047097999	0.99105343184796	1.02287847017517	1.03758875281856	1.01842147515715	0.992153154978543	1.03917220361353	1.02861740149458
1	88984401	88984401	1.02465252014756	0.934997716286483	1.01278977617996	1.02401350798169	1.02436846552555	1.03150793691888	1.09865220102045	1.01321107120644	1.0223114231464	1.01278977617996	1.00106437115573	1.00893605855128	1.03042160377399	1.00356547620612	1.04785184257193	1.09652199136591	1.04207197161598	1.00231414354576	0.992978748079931	1.08685156649748	1.0146869843565	0.994080607639012	1.00314819183577	1.00023205541839	1.02309119389003	1.05003305629013	0.987145565217818	1.02657195020606	1.01764526353911	1.0632160190235	1.0188451128285	1.01764526353911	0.95219882012939	0.998569499407137	1.03270968865746	0.909493193644734	1.02557624177084	1.02657195020606	1.01061587423774	0.985983047097999	0.99105343184796	1.02287847017517	1.03758875281856	1.01842147515715	0.992153154978543	1.03917220361353	1.02861740149458
1	89551506	89551506	1.02465252014756	0.934997716286483	1.01278977617996	1.02401350798169	1.02436846552555	1.03150793691888	1.09865220102045	1.01321107120644	1.0223114231464	1.01278977617996	1.00106437115573	1.00893605855128	1.03042160377399	1.00356547620612	1.04785184257193	1.09652199136591	1.04207197161598	1.00231414354576	0.992978748079931	1.08685156649748	1.0146869843565	0.994080607639012	1.00314819183577	1.00023205541839	1.02309119389003	1.05003305629013	0.987145565217818	1.02657195020606	1.01764526353911	1.0632160190235	1.0188451128285	1.01764526353911	0.95219882012939	0.998569499407137	1.03270968865746	0.909493193644734	1.02557624177084	1.02657195020606	1.01061587423774	0.985983047097999	0.99105343184796	1.02287847017517	1.03758875281856	1.01842147515715	0.992153154978543	1.03917220361353	1.02861740149458
1	90127339	90127339	1.02465252014756	0.934997716286483	1.01278977617996	1.02401350798169	1.02436846552555	1.03150793691888	1.09865220102045	1.01321107120644	1.0223114231464	1.01278977617996	1.00106437115573	1.00893605855128	1.03042160377399	1.00356547620612	1.04785184257193	1.09652199136591	1.04207197161598	1.00231414354576	0.992978748079931	1.08685156649748	1.0146869843565	0.994080607639012	1.00314819183577	1.00023205541839	1.02309119389003	1.05003305629013	0.987145565217818	1.02657195020606	1.01764526353911	1.0632160190235	1.0188451128285	1.01764526353911	0.95219882012939	0.998569499407137	1.03270968865746	0.909493193644734	1.02557624177084	1.02657195020606	1.01061587423774	0.985983047097999	0.99105343184796	1.02287847017517	1.03758875281856	1.01842147515715	0.992153154978543	1.03917220361353	1.02861740149458
1	90686520	90686520	1.02465252014756	0.934997716286483	1.01278977617996	1.02401350798169	1.02436846552555	1.03150793691888	1.09865220102045	1.01321107120644	1.0223114231464	1.01278977617996	1.00106437115573	1.00893605855128	1.03042160377399	1.00356547620612	1.04785184257193	1.09652199136591	1.04207197161598	1.00231414354576	0.992978748079931	1.08685156649748	1.0146869843565	0.994080607639012	1.00314819183577	1.00023205541839	1.02309119389003	1.05003305629013	0.987145565217818	1.02657195020606	1.01764526353911	1.0632160190235	1.0188451128285	1.01764526353911	0.95219882012939	0.998569499407137	1.03270968865746	0.909493193644734	1.02557624177084	1.02657195020606	1.01061587423774	0.985983047097999	0.99105343184796	1.02287847017517	1.03758875281856	1.01842147515715	0.992153154978543	1.03917220361353	1.02861740149458
1	91222128	91222128	1.02465252014756	0.934997716286483	1.01278977617996	1.02401350798169	1.02436846552555	1.03150793691888	1.09865220102045	1.01321107120644	1.0223114231464	1.01278977617996	1.00106437115573	1.00893605855128	1.03042160377399	1.00356547620612	1.04785184257193	1.09652199136591	1.04207197161598	1.00231414354576	0.992978748079931	1.08685156649748	1.0146869843565	0.994080607639012	1.00314819183577	1.00023205541839	1.02309119389003	1.05003305629013	0.987145565217818	1.02657195020606	1.01764526353911	1.0632160190235	1.0188451128285	1.01764526353911	0.95219882012939	0.998569499407137	1.03270968865746	0.909493193644734	1.02557624177084	1.02657195020606	1.01061587423774	0.985983047097999	0.99105343184796	1.02287847017517	1.03758875281856	1.01842147515715	0.992153154978543	1.03917220361353	1.02861740149458
1	91805588	91805588	1.02465252014756	0.934997716286483	1.01278977617996	1.02401350798169	1.02436846552555	1.03150793691888	1.09865220102045	1.01321107120644	1.0223114231464	1.01278977617996	1.00106437115573	1.00893605855128	1.03042160377399	1.00356547620612	1.04785184257193	1.09652199136591	1.04207197161598	1.00231414354576	0.992978748079931	1.08685156649748	1.0146869843565	0.994080607639012	1.00314819183577	1.00023205541839	1.02309119389003	1.05003305629013	0.987145565217818	1.02657195020606	1.01764526353911	1.0632160190235	1.0188451128285	1.01764526353911	0.95219882012939	0.998569499407137	1.03270968865746	0.909493193644734	1.02557624177084	1.02657195020606	1.01061587423774	0.985983047097999	0.99105343184796	1.02287847017517	1.03758875281856	1.01842147515715	0.992153154978543	1.03917220361353	1.02861740149458
1	92362972	92362972	1.02465252014756	0.934997716286483	1.01278977617996	1.02401350798169	1.02436846552555	1.03150793691888	1.09865220102045	1.01321107120644	1.0223114231464	1.01278977617996	1.00106437115573	1.00893605855128	1.03042160377399	1.00356547620612	1.04785184257193	1.09652199136591	1.04207197161598	1.00231414354576	0.992978748079931	1.08685156649748	1.0146869843565	0.994080607639012	1.00314819183577	1.00023205541839	1.02309119389003	1.05003305629013	0.987145565217818	1.02657195020606	1.01764526353911	1.0632160190235	1.0188451128285	1.01764526353911	0.95219882012939	0.998569499407137	1.03270968865746	0.909493193644734	1.02557624177084	1.02657195020606	1.01061587423774	0.985983047097999	0.99105343184796	1.02287847017517	1.03758875281856	1.01842147515715	0.992153154978543	1.03917220361353	1.02861740149458
1	92950447	92950447	1.02465252014756	0.934997716286483	1.01278977617996	1.02401350798169	1.02436846552555	1.03150793691888	1.09865220102045	1.01321107120644	1.0223114231464	1.01278977617996	1.00106437115573	1.00893605855128	1.03042160377399	1.00356547620612	1.04785184257193	1.09652199136591	1.04207197161598	1.00231414354576	0.992978748079931	1.08685156649748	1.0146869843565	0.994080607639012	1.00314819183577	1.00023205541839	1.02309119389003	1.05003305629013	0.987145565217818	1.02657195020606	1.01764526353911	1.0632160190235	1.0188451128285	1.01764526353911	0.95219882012939	0.998569499407137	1.03270968865746	0.909493193644734	1.02557624177084	1.02657195020606	1.01061587423774	0.985983047097999	0.99105343184796	1.02287847017517	1.03758875281856	1.01842147515715	0.992153154978543	1.03917220361353	1.02861740149458
1	93535502	93535502	1.02465252014756	0.934997716286483	1.01278977617996	1.02401350798169	1.02436846552555	1.03150793691888	1.09865220102045	1.01321107120644	1.0223114231464	1.01278977617996	1.00106437115573	1.00893605855128	1.03042160377399	1.00356547620612	1.04785184257193	1.09652199136591	1.04207197161598	1.00231414354576	0.992978748079931	1.08685156649748	1.0146869843565	0.994080607639012	1.00314819183577	1.22699957251082	1.02309119389003	1.05003305629013	0.987145565217818	1.02657195020606	1.01764526353911	1.0632160190235	1.0188451128285	1.01764526353911	0.95219882012939	0.998569499407137	1.03270968865746	0.909493193644734	1.02557624177084	1.02657195020606	1.01061587423774	0.985983047097999	0.99105343184796	1.02287847017517	1.03758875281856	1.01842147515715	0.992153154978543	1.03917220361353	1.02861740149458
1	94097510	94097510	1.02465252014756	0.934997716286483	1.01278977617996	1.02401350798169	1.02436846552555	1.03150793691888	1.09865220102045	1.01321107120644	1.0223114231464	1.01278977617996	1.00106437115573	1.00893605855128	1.03042160377399	1.00356547620612	1.04785184257193	1.09652199136591	1.04207197161598	1.00231414354576	0.992978748079931	1.08685156649748	1.0146869843565	0.994080607639012	1.00314819183577	1.22699957251082	1.02309119389003	1.05003305629013	0.987145565217818	1.02657195020606	1.01764526353911	1.0632160190235	1.0188451128285	1.01764526353911	0.95219882012939	0.998569499407137	1.03270968865746	0.909493193644734	1.02557624177084	1.02657195020606	1.01061587423774	0.985983047097999	0.99105343184796	1.02287847017517	1.03758875281856	1.01842147515715	0.992153154978543	1.03917220361353	1.02861740149458
1	94655868	94655868	1.02465252014756	0.934997716286483	1.01278977617996	1.02401350798169	1.02436846552555	1.03150793691888	1.09865220102045	1.01321107120644	1.0223114231464	1.01278977617996	1.00106437115573	1.00893605855128	1.03042160377399	1.00356547620612	1.04785184257193	1.09652199136591	1.04207197161598	1.00231414354576	0.992978748079931	1.08685156649748	1.0146869843565	0.994080607639012	1.00314819183577	1.22699957251082	1.02309119389003	1.05003305629013	0.987145565217818	1.02657195020606	1.01764526353911	1.0632160190235	1.0188451128285	1.01764526353911	0.95219882012939	0.998569499407137	1.03270968865746	0.909493193644734	1.02557624177084	1.02657195020606	1.01061587423774	0.985983047097999	0.99105343184796	1.02287847017517	1.03758875281856	1.01842147515715	0.992153154978543	1.03917220361353	1.02861740149458
1	95207249	95207249	1.02465252014756	0.934997716286483	1.01278977617996	1.02401350798169	1.02436846552555	1.03150793691888	1.09865220102045	1.01321107120644	1.0223114231464	1.01278977617996	1.00106437115573	1.00893605855128	1.03042160377399	1.00356547620612	1.04785184257193	1.09652199136591	1.04207197161598	1.00231414354576	0.992978748079931	1.08685156649748	1.0146869843565	0.994080607639012	1.00314819183577	1.22699957251082	1.02309119389003	1.05003305629013	0.987145565217818	1.02657195020606	1.01764526353911	1.0632160190235	1.0188451128285	1.01764526353911	0.95219882012939	0.998569499407137	1.03270968865746	0.909493193644734	1.02557624177084	1.02657195020606	1.01061587423774	0.985983047097999	0.99105343184796	1.02287847017517	1.03758875281856	1.01842147515715	0.992153154978543	1.03917220361353	1.02861740149458
1	95764038	95764038	1.02465252014756	0.934997716286483	1.01278977617996	1.02401350798169	1.02436846552555	1.03150793691888	1.09865220102045	1.01321107120644	1.0223114231464	1.01278977617996	1.00106437115573	1.00893605855128	1.03042160377399	1.00356547620612	1.04785184257193	1.09652199136591	1.04207197161598	1.00231414354576	0.992978748079931	1.08685156649748	1.0146869843565	0.994080607639012	1.00314819183577	1.22699957251082	1.02309119389003	1.05003305629013	0.987145565217818	1.02657195020606	1.01764526353911	1.0632160190235	1.0188451128285	1.01764526353911	0.95219882012939	0.998569499407137	1.03270968865746	0.909493193644734	1.02557624177084	1.02657195020606	1.01061587423774	0.985983047097999	0.99105343184796	1.02287847017517	1.03758875281856	1.01842147515715	0.992153154978543	1.03917220361353	1.02861740149458
1	96291927	96291927	1.02465252014756	0.934997716286483	1.01278977617996	1.02401350798169	1.02436846552555	1.03150793691888	1.09865220102045	1.01321107120644	1.0223114231464	1.01278977617996	1.00106437115573	1.00893605855128	1.03042160377399	1.00356547620612	1.04785184257193	1.09652199136591	1.04207197161598	1.00231414354576	0.992978748079931	1.08685156649748	1.0146869843565	0.994080607639012	1.00314819183577	1.22699957251082	1.02309119389003	1.05003305629013	0.987145565217818	1.02657195020606	1.01764526353911	1.0632160190235	1.0188451128285	1.01764526353911	0.95219882012939	0.998569499407137	1.03270968865746	0.909493193644734	1.02557624177084	1.02657195020606	1.01061587423774	0.985983047097999	0.99105343184796	1.02287847017517	1.03758875281856	1.01842147515715	0.992153154978543	1.03917220361353	1.02861740149458
1	96833745	96833745	1.02465252014756	0.934997716286483	1.01278977617996	1.02401350798169	1.02436846552555	1.03150793691888	1.09865220102045	1.01321107120644	1.0223114231464	1.01278977617996	1.00106437115573	1.00893605855128	1.03042160377399	1.00356547620612	1.04785184257193	1.09652199136591	1.04207197161598	1.00231414354576	0.992978748079931	1.08685156649748	1.0146869843565	0.994080607639012	1.00314819183577	1.22699957251082	1.02309119389003	1.05003305629013	0.987145565217818	1.02657195020606	1.01764526353911	1.0632160190235	1.0188451128285	1.01764526353911	0.95219882012939	0.998569499407137	1.03270968865746	0.909493193644734	1.02557624177084	1.02657195020606	1.01061587423774	0.985983047097999	0.99105343184796	1.02287847017517	1.03758875281856	1.01842147515715	0.992153154978543	1.03917220361353	1.02861740149458
1	97396062	97396062	1.02465252014756	0.934997716286483	1.01278977617996	1.02401350798169	1.02436846552555	1.03150793691888	1.09865220102045	1.01321107120644	1.0223114231464	1.01278977617996	1.00106437115573	1.00893605855128	1.03042160377399	1.00356547620612	1.04785184257193	1.09652199136591	1.04207197161598	1.00231414354576	0.992978748079931	1.08685156649748	1.0146869843565	0.994080607639012	1.00314819183577	1.22699957251082	1.02309119389003	1.05003305629013	0.987145565217818	1.02657195020606	1.01764526353911	1.0632160190235	1.0188451128285	1.01764526353911	0.95219882012939	0.998569499407137	1.03270968865746	0.909493193644734	1.02557624177084	1.02657195020606	1.01061587423774	0.985983047097999	0.99105343184796	1.02287847017517	1.03758875281856	1.01842147515715	0.992153154978543	1.03917220361353	1.02861740149458
1	97931841	97931841	1.02465252014756	0.934997716286483	1.01278977617996	1.02401350798169	1.02436846552555	1.03150793691888	1.09865220102045	1.01321107120644	1.0223114231464	1.01278977617996	1.00106437115573	1.00893605855128	1.03042160377399	1.00356547620612	1.04785184257193	1.09652199136591	1.04207197161598	1.00231414354576	0.992978748079931	1.08685156649748	1.0146869843565	0.994080607639012	1.00314819183577	1.22699957251082	1.02309119389003	1.05003305629013	0.987145565217818	1.02657195020606	1.01764526353911	1.0632160190235	1.0188451128285	1.01764526353911	0.95219882012939	0.998569499407137	1.03270968865746	0.909493193644734	1.02557624177084	1.02657195020606	1.01061587423774	0.985983047097999	0.99105343184796	1.02287847017517	1.03758875281856	1.01842147515715	0.992153154978543	1.03917220361353	1.02861740149458
1	98450950	98450950	1.02465252014756	0.934997716286483	1.01278977617996	1.02401350798169	1.02436846552555	1.03150793691888	1.09865220102045	1.01321107120644	1.0223114231464	1.01278977617996	1.00106437115573	1.00893605855128	1.03042160377399	1.00356547620612	1.04785184257193	1.09652199136591	1.04207197161598	1.00231414354576	0.992978748079931	1.08685156649748	1.0146869843565	0.994080607639012	1.00314819183577	1.22699957251082	1.02309119389003	1.05003305629013	0.987145565217818	1.02657195020606	1.01764526353911	1.0632160190235	1.0188451128285	1.01764526353911	0.95219882012939	0.998569499407137	1.03270968865746	0.909493193644734	1.02557624177084	1.02657195020606	1.01061587423774	0.985983047097999	0.99105343184796	1.02287847017517	1.03758875281856	1.01842147515715	0.992153154978543	1.03917220361353	1.02861740149458
1	98975392	98975392	1.02465252014756	0.934997716286483	1.01278977617996	1.02401350798169	1.02436846552555	1.03150793691888	1.09865220102045	1.01321107120644	1.0223114231464	1.01278977617996	1.00106437115573	1.00893605855128	1.03042160377399	1.00356547620612	1.04785184257193	1.09652199136591	1.04207197161598	1.00231414354576	0.992978748079931	1.08685156649748	1.0146869843565	0.994080607639012	1.00314819183577	1.22699957251082	1.02309119389003	1.05003305629013	0.987145565217818	1.02657195020606	1.01764526353911	1.0632160190235	1.0188451128285	1.01764526353911	0.95219882012939	0.998569499407137	1.03270968865746	0.909493193644734	1.02557624177084	1.02657195020606	1.01061587423774	0.985983047097999	0.99105343184796	1.02287847017517	1.03758875281856	1.01842147515715	0.992153154978543	1.03917220361353	1.02861740149458
1	99520318	99520318	1.02465252014756	0.934997716286483	1.01278977617996	1.02401350798169	1.02436846552555	1.03150793691888	1.09865220102045	1.01321107120644	1.0223114231464	1.01278977617996	1.00106437115573	1.00893605855128	1.03042160377399	1.00356547620612	1.04785184257193	1.09652199136591	1.04207197161598	1.00231414354576	0.992978748079931	1.08685156649748	1.0146869843565	0.994080607639012	1.00314819183577	1.22699957251082	1.02309119389003	1.05003305629013	0.987145565217818	1.02657195020606	1.01764526353911	1.0632160190235	1.0188451128285	1.01764526353911	0.95219882012939	0.998569499407137	1.03270968865746	0.909493193644734	1.02557624177084	1.02657195020606	1.01061587423774	0.985983047097999	0.99105343184796	1.02287847017517	1.03758875281856	1.01842147515715	0.992153154978543	1.03917220361353	1.02861740149458
1	100075108	100075108	1.02465252014756	0.934997716286483	1.01278977617996	1.02401350798169	1.02436846552555	1.03150793691888	1.09865220102045	1.01321107120644	1.0223114231464	1.01278977617996	1.00106437115573	1.00893605855128	1.03042160377399	1.00356547620612	1.04785184257193	1.09652199136591	1.04207197161598	1.00231414354576	0.992978748079931	1.08685156649748	1.0146869843565	0.994080607639012	1.00314819183577	1.22699957251082	1.02309119389003	1.05003305629013	0.987145565217818	1.02657195020606	1.01764526353911	1.0632160190235	1.0188451128285	1.01764526353911	0.95219882012939	0.998569499407137	1.03270968865746	0.909493193644734	1.02557624177084	1.02657195020606	1.01061587423774	0.985983047097999	0.99105343184796	1.02287847017517	1.03758875281856	1.01842147515715	0.992153154978543	1.03917220361353	1.02861740149458
1	100623332	100623332	1.02465252014756	0.934997716286483	1.01278977617996	1.02401350798169	1.02436846552555	1.03150793691888	1.09865220102045	1.01321107120644	1.0223114231464	1.01278977617996	1.00106437115573	1.00893605855128	1.03042160377399	1.00356547620612	1.04785184257193	1.09652199136591	1.04207197161598	1.00231414354576	0.992978748079931	1.08685156649748	1.0146869843565	0.994080607639012	1.00314819183577	1.22699957251082	1.02309119389003	1.05003305629013	0.987145565217818	1.02657195020606	1.01764526353911	1.0632160190235	1.0188451128285	1.01764526353911	0.95219882012939	0.998569499407137	1.03270968865746	0.909493193644734	1.02557624177084	1.02657195020606	1.01061587423774	0.985983047097999	0.99105343184796	1.02287847017517	1.03758875281856	1.01842147515715	0.992153154978543	1.03917220361353	1.02861740149458
1	101186742	101186742	1.02465252014756	0.934997716286483	1.01278977617996	1.02401350798169	1.02436846552555	1.03150793691888	1.09865220102045	1.01321107120644	1.0223114231464	1.01278977617996	1.00106437115573	1.00893605855128	1.03042160377399	1.00356547620612	1.04785184257193	1.09652199136591	1.04207197161598	1.00231414354576	0.992978748079931	1.08685156649748	1.0146869843565	0.994080607639012	1.00314819183577	1.22699957251082	1.02309119389003	1.05003305629013	0.987145565217818	1.02657195020606	1.01764526353911	1.0632160190235	1.0188451128285	1.01764526353911	0.95219882012939	0.998569499407137	1.03270968865746	0.909493193644734	1.02557624177084	1.02657195020606	1.01061587423774	0.985983047097999	0.99105343184796	1.02287847017517	1.03758875281856	1.01842147515715	0.992153154978543	1.03917220361353	1.02861740149458
1	101730376	101730376	1.02465252014756	0.934997716286483	1.01278977617996	1.02401350798169	1.02436846552555	1.03150793691888	1.09865220102045	1.01321107120644	1.0223114231464	1.01278977617996	1.00106437115573	1.00893605855128	1.03042160377399	1.00356547620612	1.04785184257193	1.09652199136591	1.04207197161598	1.00231414354576	0.992978748079931	1.08685156649748	1.0146869843565	0.994080607639012	1.00314819183577	1.22699957251082	1.02309119389003	1.05003305629013	0.987145565217818	1.02657195020606	1.01764526353911	1.0632160190235	1.0188451128285	1.01764526353911	0.95219882012939	0.998569499407137	1.03270968865746	0.909493193644734	1.02557624177084	1.02657195020606	1.01061587423774	0.985983047097999	0.99105343184796	1.02287847017517	1.03758875281856	1.01842147515715	0.992153154978543	1.03917220361353	1.02861740149458
1	102267823	102267823	1.02465252014756	0.934997716286483	1.01278977617996	1.02401350798169	1.02436846552555	1.03150793691888	1.09865220102045	1.01321107120644	1.0223114231464	1.01278977617996	1.00106437115573	1.00893605855128	1.03042160377399	1.00356547620612	1.04785184257193	1.09652199136591	1.04207197161598	1.00231414354576	0.992978748079931	1.08685156649748	1.0146869843565	0.994080607639012	1.00314819183577	1.22699957251082	1.02309119389003	1.05003305629013	0.987145565217818	1.02657195020606	1.01764526353911	1.0632160190235	1.0188451128285	1.01764526353911	0.95219882012939	0.998569499407137	1.03270968865746	0.909493193644734	1.02557624177084	1.02657195020606	1.01061587423774	0.985983047097999	0.99105343184796	1.02287847017517	1.03758875281856	1.01842147515715	0.992153154978543	1.03917220361353	1.02861740149458
1	102797436	102797436	1.02465252014756	0.934997716286483	1.01278977617996	1.02401350798169	1.02436846552555	1.03150793691888	1.09865220102045	1.01321107120644	1.0223114231464	1.01278977617996	1.00106437115573	1.00893605855128	1.03042160377399	1.00356547620612	1.04785184257193	1.09652199136591	1.04207197161598	1.00231414354576	0.992978748079931	1.08685156649748	1.0146869843565	0.994080607639012	1.00314819183577	1.22699957251082	1.02309119389003	1.05003305629013	0.987145565217818	1.02657195020606	1.01764526353911	1.0632160190235	1.0188451128285	1.01764526353911	0.95219882012939	0.998569499407137	1.03270968865746	0.909493193644734	1.02557624177084	1.02657195020606	1.01061587423774	0.985983047097999	0.99105343184796	1.02287847017517	1.03758875281856	1.01842147515715	0.992153154978543	1.03917220361353	1.02861740149458
1	103357057	103357057	1.02465252014756	0.934997716286483	1.01278977617996	1.02401350798169	1.02436846552555	1.03150793691888	1.09865220102045	1.01321107120644	1.0223114231464	1.01278977617996	1.00106437115573	1.00893605855128	1.03042160377399	1.00356547620612	1.04785184257193	1.09652199136591	1.04207197161598	1.00231414354576	0.992978748079931	1.08685156649748	1.0146869843565	0.994080607639012	1.00314819183577	1.22699957251082	1.02309119389003	1.05003305629013	0.987145565217818	1.02657195020606	1.01764526353911	1.0632160190235	1.0188451128285	1.01764526353911	0.95219882012939	0.998569499407137	1.03270968865746	0.909493193644734	1.02557624177084	1.02657195020606	1.01061587423774	0.985983047097999	0.99105343184796	1.02287847017517	1.03758875281856	1.01842147515715	0.992153154978543	1.03917220361353	1.02861740149458
1	104114997	104114997	1.02465252014756	0.934997716286483	1.01278977617996	1.02401350798169	1.02436846552555	1.03150793691888	1.09865220102045	1.01321107120644	1.0223114231464	1.01278977617996	1.00106437115573	1.00893605855128	1.03042160377399	1.00356547620612	1.04785184257193	1.09652199136591	1.04207197161598	1.00231414354576	0.992978748079931	1.08685156649748	1.0146869843565	0.994080607639012	1.00314819183577	1.22699957251082	1.02309119389003	1.05003305629013	0.987145565217818	1.02657195020606	1.01764526353911	1.0632160190235	1.0188451128285	1.01764526353911	0.95219882012939	0.998569499407137	1.03270968865746	0.909493193644734	1.02557624177084	1.02657195020606	1.01061587423774	0.985983047097999	0.99105343184796	1.02287847017517	1.03758875281856	1.01842147515715	0.992153154978543	1.03917220361353	1.02861740149458
1	104814987	104814987	1.02465252014756	0.934997716286483	1.01278977617996	1.02401350798169	1.02436846552555	1.03150793691888	1.09865220102045	1.01321107120644	1.0223114231464	1.01278977617996	1.00106437115573	1.00893605855128	1.03042160377399	1.00356547620612	1.04785184257193	1.09652199136591	1.04207197161598	1.00231414354576	0.992978748079931	1.08685156649748	1.0146869843565	0.994080607639012	1.00314819183577	1.22699957251082	1.02309119389003	1.05003305629013	0.987145565217818	1.02657195020606	1.01764526353911	1.0632160190235	1.0188451128285	1.01764526353911	0.95219882012939	0.998569499407137	1.03270968865746	0.909493193644734	1.02557624177084	1.02657195020606	1.01061587423774	0.985983047097999	0.99105343184796	1.02287847017517	1.03758875281856	1.01842147515715	0.992153154978543	1.03917220361353	1.02861740149458
1	105370289	105370289	1.02465252014756	0.934997716286483	1.01278977617996	1.02401350798169	1.02436846552555	1.03150793691888	1.09865220102045	1.01321107120644	1.0223114231464	1.01278977617996	1.00106437115573	1.00893605855128	1.03042160377399	1.00356547620612	1.04785184257193	1.09652199136591	1.04207197161598	1.00231414354576	0.992978748079931	1.08685156649748	1.0146869843565	0.994080607639012	1.00314819183577	1.22699957251082	1.02309119389003	1.05003305629013	0.987145565217818	1.02657195020606	1.01764526353911	1.0632160190235	1.0188451128285	1.01764526353911	0.95219882012939	0.998569499407137	1.03270968865746	0.909493193644734	1.02557624177084	1.02657195020606	1.01061587423774	0.985983047097999	0.99105343184796	1.02287847017517	1.03758875281856	1.01842147515715	0.992153154978543	1.03917220361353	1.02861740149458
1	105924571	105924571	1.02465252014756	0.934997716286483	1.01278977617996	1.02401350798169	1.02436846552555	1.03150793691888	1.09865220102045	1.01321107120644	1.0223114231464	1.01278977617996	1.00106437115573	1.00893605855128	1.03042160377399	1.00356547620612	1.04785184257193	1.09652199136591	1.04207197161598	1.00231414354576	0.992978748079931	1.08685156649748	1.0146869843565	0.994080607639012	1.00314819183577	1.22699957251082	1.02309119389003	1.05003305629013	0.987145565217818	1.02657195020606	1.01764526353911	1.0632160190235	1.0188451128285	1.01764526353911	0.95219882012939	0.998569499407137	1.03270968865746	0.909493193644734	1.02557624177084	1.02657195020606	1.01061587423774	0.985983047097999	0.99105343184796	1.02287847017517	1.03758875281856	1.01842147515715	0.992153154978543	1.03917220361353	1.02861740149458
1	106462037	106462037	1.02465252014756	0.934997716286483	1.01278977617996	1.02401350798169	1.02436846552555	1.03150793691888	1.09865220102045	1.01321107120644	1.0223114231464	1.01278977617996	1.00106437115573	1.00893605855128	1.03042160377399	1.00356547620612	1.04785184257193	1.09652199136591	1.04207197161598	1.00231414354576	0.992978748079931	1.08685156649748	1.0146869843565	0.994080607639012	1.00314819183577	1.22699957251082	1.02309119389003	1.05003305629013	0.987145565217818	1.02657195020606	1.01764526353911	1.0632160190235	1.0188451128285	1.01764526353911	0.95219882012939	0.998569499407137	1.03270968865746	0.909493193644734	1.02557624177084	1.02657195020606	1.01061587423774	0.985983047097999	0.99105343184796	1.02287847017517	1.03758875281856	1.01842147515715	0.992153154978543	1.03917220361353	1.02861740149458
1	107006985	107006985	1.02465252014756	0.934997716286483	1.01278977617996	1.02401350798169	1.02436846552555	1.03150793691888	1.09865220102045	1.01321107120644	1.0223114231464	1.01278977617996	1.00106437115573	1.00893605855128	1.03042160377399	1.00356547620612	1.04785184257193	1.09652199136591	1.04207197161598	1.00231414354576	0.992978748079931	1.08685156649748	1.0146869843565	0.994080607639012	1.00314819183577	1.22699957251082	1.02309119389003	1.05003305629013	0.987145565217818	1.02657195020606	1.01764526353911	1.0632160190235	1.0188451128285	1.01764526353911	0.95219882012939	0.998569499407137	1.03270968865746	0.909493193644734	1.02557624177084	1.02657195020606	1.01061587423774	0.985983047097999	0.99105343184796	1.02287847017517	1.03758875281856	1.01842147515715	0.992153154978543	1.03917220361353	1.02861740149458
1	107538366	107538366	1.02465252014756	0.934997716286483	1.01278977617996	1.02401350798169	1.02436846552555	1.03150793691888	1.09865220102045	1.01321107120644	1.0223114231464	1.01278977617996	1.00106437115573	1.00893605855128	1.03042160377399	1.00356547620612	1.04785184257193	1.09652199136591	1.04207197161598	1.00231414354576	0.992978748079931	1.08685156649748	1.0146869843565	0.994080607639012	1.00314819183577	1.22699957251082	1.02309119389003	1.05003305629013	0.987145565217818	1.02657195020606	1.01764526353911	1.0632160190235	1.0188451128285	1.01764526353911	0.95219882012939	0.998569499407137	1.03270968865746	0.909493193644734	1.02557624177084	1.02657195020606	1.01061587423774	0.985983047097999	0.99105343184796	1.02287847017517	1.03758875281856	1.01842147515715	0.992153154978543	1.03917220361353	1.02861740149458
1	108059096	108059096	1.02465252014756	0.934997716286483	1.01278977617996	1.02401350798169	1.02436846552555	1.03150793691888	1.09865220102045	1.01321107120644	1.0223114231464	1.01278977617996	1.00106437115573	1.00893605855128	1.03042160377399	1.00356547620612	1.04785184257193	1.09652199136591	1.04207197161598	1.00231414354576	0.992978748079931	1.08685156649748	1.0146869843565	0.994080607639012	1.00314819183577	1.22699957251082	1.02309119389003	1.05003305629013	0.987145565217818	1.02657195020606	1.01764526353911	1.0632160190235	1.0188451128285	1.01764526353911	0.95219882012939	0.998569499407137	1.03270968865746	0.909493193644734	1.02557624177084	1.02657195020606	1.01061587423774	0.985983047097999	0.99105343184796	1.02287847017517	1.03758875281856	1.01842147515715	0.992153154978543	1.03917220361353	1.02861740149458
1	108594913	108594913	1.02465252014756	0.934997716286483	1.01278977617996	1.02401350798169	1.02436846552555	1.03150793691888	1.09865220102045	1.01321107120644	1.0223114231464	1.01278977617996	1.00106437115573	1.00893605855128	1.03042160377399	1.00356547620612	1.04785184257193	1.09652199136591	1.04207197161598	1.00231414354576	0.992978748079931	1.08685156649748	1.0146869843565	0.994080607639012	1.00314819183577	1.22699957251082	1.02309119389003	1.05003305629013	0.987145565217818	1.02657195020606	1.01764526353911	1.0632160190235	1.0188451128285	1.01764526353911	0.95219882012939	0.998569499407137	1.03270968865746	0.909493193644734	1.02557624177084	1.02657195020606	1.01061587423774	0.985983047097999	0.99105343184796	1.02287847017517	1.03758875281856	1.01842147515715	0.992153154978543	1.03917220361353	1.02861740149458
1	109364959	109364959	1.02465252014756	0.934997716286483	1.01278977617996	1.02401350798169	1.02436846552555	1.03150793691888	1.09865220102045	1.01321107120644	1.0223114231464	1.01278977617996	1.00106437115573	1.00893605855128	1.03042160377399	1.00356547620612	1.04785184257193	1.09652199136591	1.04207197161598	1.00231414354576	0.992978748079931	1.08685156649748	1.0146869843565	0.994080607639012	1.00314819183577	1.22699957251082	1.02309119389003	1.05003305629013	0.987145565217818	1.02657195020606	1.01764526353911	1.0632160190235	1.0188451128285	1.01764526353911	0.95219882012939	0.998569499407137	1.03270968865746	0.909493193644734	1.02557624177084	1.02657195020606	1.01061587423774	0.985983047097999	0.99105343184796	1.02287847017517	1.03758875281856	1.01842147515715	0.992153154978543	1.03917220361353	1.02861740149458
1	109936333	109936333	1.02465252014756	0.934997716286483	1.01278977617996	1.02401350798169	1.02436846552555	1.03150793691888	1.09865220102045	1.01321107120644	1.0223114231464	1.01278977617996	1.00106437115573	1.00893605855128	1.03042160377399	1.00356547620612	1.04785184257193	1.09652199136591	1.04207197161598	1.00231414354576	0.992978748079931	1.08685156649748	1.0146869843565	0.994080607639012	1.00314819183577	0.956100875724883	1.02309119389003	1.05003305629013	0.987145565217818	1.02657195020606	1.01764526353911	0.899462317161053	1.0188451128285	1.01764526353911	0.95219882012939	0.998569499407137	1.03270968865746	0.909493193644734	1.02557624177084	1.02657195020606	1.01061587423774	0.985983047097999	0.99105343184796	1.02287847017517	1.03758875281856	1.01842147515715	0.992153154978543	1.03917220361353	1.02861740149458
1	110508854	110508854	1.02465252014756	0.934997716286483	1.01278977617996	1.02401350798169	1.02436846552555	1.03150793691888	1.09865220102045	1.01321107120644	1.0223114231464	1.01278977617996	1.00106437115573	1.00893605855128	1.03042160377399	1.00356547620612	1.04785184257193	1.09652199136591	1.04207197161598	1.00231414354576	0.992978748079931	1.08685156649748	1.0146869843565	0.994080607639012	1.00314819183577	0.956100875724883	1.02309119389003	1.05003305629013	0.987145565217818	1.02657195020606	1.01764526353911	0.899462317161053	1.0188451128285	1.01764526353911	0.95219882012939	0.998569499407137	1.03270968865746	0.909493193644734	1.02557624177084	1.02657195020606	1.01061587423774	0.985983047097999	0.99105343184796	1.02287847017517	1.03758875281856	1.01842147515715	0.992153154978543	1.03917220361353	1.02861740149458
1	111035660	111035660	1.02465252014756	0.934997716286483	1.01278977617996	1.02401350798169	1.02436846552555	1.03150793691888	1.09865220102045	1.01321107120644	1.0223114231464	1.01278977617996	1.00106437115573	1.00893605855128	1.03042160377399	1.00356547620612	1.04785184257193	1.09652199136591	1.04207197161598	1.00231414354576	0.992978748079931	1.08685156649748	1.0146869843565	0.994080607639012	1.00314819183577	0.956100875724883	1.02309119389003	1.05003305629013	0.987145565217818	1.02657195020606	1.01764526353911	0.899462317161053	1.0188451128285	1.01764526353911	0.95219882012939	0.998569499407137	1.03270968865746	0.909493193644734	1.02557624177084	1.02657195020606	1.01061587423774	0.985983047097999	0.99105343184796	1.02287847017517	1.03758875281856	1.01842147515715	0.992153154978543	1.03917220361353	1.02861740149458
1	111570122	111570122	1.02465252014756	0.934997716286483	1.01278977617996	1.02401350798169	1.02436846552555	1.03150793691888	1.09865220102045	1.01321107120644	1.0223114231464	1.01278977617996	1.00106437115573	1.00893605855128	1.03042160377399	1.00356547620612	1.04785184257193	1.09652199136591	1.04207197161598	1.00231414354576	0.992978748079931	1.08685156649748	1.0146869843565	0.994080607639012	1.00314819183577	0.956100875724883	1.02309119389003	1.05003305629013	0.987145565217818	1.02657195020606	1.01764526353911	0.899462317161053	1.0188451128285	1.01764526353911	0.95219882012939	0.998569499407137	1.03270968865746	0.909493193644734	1.02557624177084	1.02657195020606	1.01061587423774	0.985983047097999	0.99105343184796	1.02287847017517	1.03758875281856	1.01842147515715	0.992153154978543	1.03917220361353	1.02861740149458
1	112127180	112127180	1.02465252014756	0.934997716286483	1.01278977617996	1.02401350798169	1.02436846552555	1.03150793691888	1.09865220102045	1.01321107120644	1.0223114231464	1.01278977617996	1.00106437115573	1.00893605855128	1.03042160377399	1.00356547620612	1.04785184257193	1.09652199136591	1.04207197161598	1.00231414354576	0.992978748079931	1.08685156649748	1.0146869843565	0.994080607639012	1.00314819183577	0.956100875724883	1.02309119389003	1.05003305629013	0.987145565217818	1.02657195020606	1.01764526353911	0.899462317161053	1.0188451128285	1.01764526353911	0.95219882012939	0.998569499407137	1.03270968865746	0.909493193644734	1.02557624177084	1.02657195020606	1.01061587423774	0.985983047097999	0.99105343184796	1.02287847017517	1.03758875281856	1.01842147515715	0.992153154978543	1.03917220361353	1.02861740149458
1	112648925	112648925	1.02465252014756	0.934997716286483	1.01278977617996	1.02401350798169	1.02436846552555	1.03150793691888	1.09865220102045	1.01321107120644	1.0223114231464	1.01278977617996	1.00106437115573	1.00893605855128	1.03042160377399	1.00356547620612	1.04785184257193	1.09652199136591	1.04207197161598	1.00231414354576	0.992978748079931	1.08685156649748	1.0146869843565	0.994080607639012	1.00314819183577	0.956100875724883	1.02309119389003	1.05003305629013	0.987145565217818	1.02657195020606	1.01764526353911	0.899462317161053	1.0188451128285	1.01764526353911	0.95219882012939	0.998569499407137	1.03270968865746	0.909493193644734	1.02557624177084	1.02657195020606	1.01061587423774	0.985983047097999	0.99105343184796	1.02287847017517	1.03758875281856	1.01842147515715	0.992153154978543	1.03917220361353	1.02861740149458
1	113220802	113220802	1.02465252014756	0.934997716286483	1.01278977617996	1.02401350798169	1.02436846552555	1.03150793691888	1.09865220102045	1.01321107120644	1.0223114231464	1.01278977617996	1.00106437115573	1.00893605855128	1.03042160377399	1.00356547620612	1.04785184257193	1.09652199136591	1.04207197161598	1.00231414354576	0.992978748079931	1.08685156649748	1.0146869843565	0.994080607639012	1.00314819183577	0.956100875724883	1.02309119389003	1.05003305629013	0.987145565217818	1.02657195020606	1.01764526353911	0.899462317161053	1.0188451128285	1.01764526353911	0.95219882012939	0.998569499407137	1.03270968865746	0.909493193644734	1.02557624177084	1.02657195020606	1.01061587423774	0.985983047097999	0.99105343184796	1.02287847017517	1.03758875281856	1.01842147515715	0.992153154978543	1.03917220361353	1.02861740149458
1	113825191	113825191	1.02465252014756	2.06327303388011	1.01278977617996	1.02401350798169	1.02436846552555	1.03150793691888	1.09865220102045	1.93862632385024	1.0223114231464	1.01278977617996	1.00106437115573	1.00893605855128	1.03042160377399	1.9640542048708	1.04785184257193	1.09652199136591	1.04207197161598	1.00231414354576	0.992978748079931	2.096314134316	1.97046311823757	1.94414354866625	1.00314819183577	0.956100875724883	1.96201319814135	1.05003305629013	0.987145565217818	1.02657195020606	1.01764526353911	0.899462317161053	1.0188451128285	1.01764526353911	0.95219882012939	0.998569499407137	1.03270968865746	1.80241939927347	1.02557624177084	1.99986943073805	1.94967647520326	1.93312475619581	0.99105343184796	1.95062269366499	1.03758875281856	1.01842147515715	0.992153154978543	1.03917220361353	1.77850622554824
1	114402025	114402025	1.99935512549464	2.06327303388011	2.02754614105839	2.0806506435454	2.08990120839915	1.84414861330536	1.09865220102045	1.93862632385024	1.98059615873404	2.01913132396062	2.08454822180528	2.0675679535081	1.03042160377399	1.9640542048708	1.98004709699637	2.12997241492561	2.02588870807595	1.93258885450122	2.07230269189218	2.096314134316	1.97046311823757	1.94414354866625	2.13366657568278	2.08368146282162	1.96201319814135	2.17126339063216	2.11760682006125	2.06041471180344	2.08613821647838	2.02923330810352	2.04660792368828	2.02628168640131	1.81332151292743	2.11452665465007	2.05314390041211	1.80241939927347	1.94234267924957	1.99986943073805	1.94967647520326	1.93312475619581	1.9253687054362	1.95062269366499	1.91870743575594	1.9175108570426	2.06265856003502	1.94373931741066	1.77850622554824
1	114952770	114952770	1.99935512549464	2.06327303388011	2.02754614105839	2.0806506435454	2.08990120839915	1.84414861330536	1.09865220102045	1.93862632385024	1.98059615873404	2.01913132396062	2.08454822180528	2.0675679535081	1.03042160377399	1.9640542048708	1.98004709699637	2.12997241492561	2.02588870807595	1.93258885450122	2.07230269189218	2.096314134316	1.97046311823757	1.94414354866625	2.13366657568278	2.08368146282162	1.96201319814135	2.17126339063216	2.11760682006125	2.06041471180344	2.08613821647838	2.02923330810352	2.04660792368828	2.02628168640131	1.81332151292743	2.11452665465007	2.05314390041211	1.80241939927347	1.94234267924957	1.99986943073805	1.94967647520326	1.93312475619581	1.9253687054362	1.95062269366499	1.91870743575594	1.9175108570426	2.06265856003502	1.94373931741066	1.77850622554824
1	115516909	115516909	1.99935512549464	2.06327303388011	2.02754614105839	2.0806506435454	2.08990120839915	1.84414861330536	2.25282421508093	1.93862632385024	1.98059615873404	2.01913132396062	2.08454822180528	2.0675679535081	1.98664589586314	1.9640542048708	1.98004709699637	2.12997241492561	2.02588870807595	1.93258885450122	2.07230269189218	2.096314134316	1.97046311823757	1.94414354866625	2.13366657568278	2.08368146282162	1.96201319814135	2.17126339063216	2.11760682006125	2.06041471180344	2.08613821647838	2.02923330810352	2.04660792368828	2.02628168640131	1.81332151292743	2.11452665465007	2.05314390041211	1.80241939927347	1.94234267924957	1.99986943073805	1.94967647520326	1.93312475619581	1.9253687054362	1.95062269366499	1.91870743575594	1.9175108570426	2.06265856003502	1.94373931741066	1.77850622554824
1	116049576	116049576	1.99935512549464	2.06327303388011	2.02754614105839	2.0806506435454	2.08990120839915	1.84414861330536	2.25282421508093	1.93862632385024	1.98059615873404	2.01913132396062	2.08454822180528	2.0675679535081	1.98664589586314	1.9640542048708	1.98004709699637	2.12997241492561	2.02588870807595	1.93258885450122	2.07230269189218	2.096314134316	1.97046311823757	1.94414354866625	2.13366657568278	2.08368146282162	1.96201319814135	2.17126339063216	2.11760682006125	2.06041471180344	2.08613821647838	2.02923330810352	2.04660792368828	2.02628168640131	1.81332151292743	2.11452665465007	2.05314390041211	1.80241939927347	1.94234267924957	1.99986943073805	1.94967647520326	1.93312475619581	1.9253687054362	1.95062269366499	1.91870743575594	1.9175108570426	2.06265856003502	1.94373931741066	1.77850622554824
1	116602357	116602357	1.99935512549464	2.06327303388011	2.02754614105839	2.0806506435454	2.08990120839915	1.84414861330536	2.25282421508093	1.93862632385024	1.98059615873404	2.01913132396062	2.08454822180528	2.0675679535081	1.98664589586314	1.9640542048708	1.98004709699637	2.12997241492561	2.02588870807595	1.93258885450122	2.07230269189218	2.096314134316	1.97046311823757	1.94414354866625	2.13366657568278	2.08368146282162	1.96201319814135	2.17126339063216	2.11760682006125	2.06041471180344	2.08613821647838	2.02923330810352	2.04660792368828	2.02628168640131	1.81332151292743	2.11452665465007	2.05314390041211	1.80241939927347	1.94234267924957	1.99986943073805	1.94967647520326	1.93312475619581	1.9253687054362	1.95062269366499	1.91870743575594	1.9175108570426	2.06265856003502	1.94373931741066	1.77850622554824
1	117128059	117128059	1.99935512549464	2.06327303388011	2.02754614105839	2.0806506435454	2.08990120839915	1.84414861330536	2.25282421508093	1.93862632385024	1.98059615873404	2.01913132396062	2.08454822180528	2.0675679535081	1.98664589586314	1.9640542048708	1.98004709699637	2.12997241492561	2.02588870807595	1.93258885450122	2.07230269189218	2.096314134316	1.97046311823757	1.94414354866625	2.13366657568278	2.08368146282162	1.96201319814135	2.17126339063216	2.11760682006125	2.06041471180344	2.08613821647838	2.02923330810352	2.04660792368828	2.02628168640131	1.81332151292743	2.11452665465007	2.05314390041211	1.80241939927347	1.94234267924957	1.99986943073805	1.94967647520326	1.93312475619581	1.9253687054362	1.95062269366499	1.91870743575594	1.9175108570426	2.06265856003502	1.94373931741066	1.77850622554824
1	117708896	117708896	1.99935512549464	2.06327303388011	2.02754614105839	2.0806506435454	2.67814624980455	1.84414861330536	2.25282421508093	1.93862632385024	1.98059615873404	2.01913132396062	2.08454822180528	2.0675679535081	1.98664589586314	1.9640542048708	1.98004709699637	2.12997241492561	2.02588870807595	1.93258885450122	2.07230269189218	2.096314134316	1.97046311823757	1.94414354866625	2.13366657568278	2.08368146282162	1.96201319814135	2.17126339063216	2.11760682006125	2.06041471180344	2.08613821647838	2.02923330810352	2.04660792368828	2.02628168640131	1.81332151292743	2.11452665465007	2.05314390041211	1.80241939927347	1.94234267924957	1.99986943073805	1.94967647520326	1.93312475619581	1.9253687054362	1.95062269366499	1.91870743575594	1.9175108570426	2.06265856003502	1.94373931741066	1.77850622554824
1	118258220	118258220	2.69827005395975	2.06327303388011	2.02754614105839	2.0806506435454	2.67814624980455	1.84414861330536	2.25282421508093	1.93862632385024	1.98059615873404	2.01913132396062	2.08454822180528	2.0675679535081	1.98664589586314	1.9640542048708	1.98004709699637	2.12997241492561	2.02588870807595	1.93258885450122	2.07230269189218	2.096314134316	1.97046311823757	1.94414354866625	2.13366657568278	2.08368146282162	1.96201319814135	2.17126339063216	2.11760682006125	2.06041471180344	2.08613821647838	2.02923330810352	2.04660792368828	2.02628168640131	1.81332151292743	2.11452665465007	2.05314390041211	1.80241939927347	1.94234267924957	1.99986943073805	1.94967647520326	1.93312475619581	2.6885620090826	1.95062269366499	1.91870743575594	1.9175108570426	2.06265856003502	2.54847596375536	2.63164707392894
1	118799867	118799867	2.69827005395975	2.06327303388011	2.02754614105839	2.0806506435454	2.67814624980455	1.84414861330536	2.25282421508093	1.93862632385024	1.98059615873404	2.01913132396062	2.08454822180528	2.0675679535081	1.98664589586314	1.9640542048708	1.98004709699637	2.12997241492561	2.02588870807595	1.93258885450122	2.07230269189218	2.096314134316	1.97046311823757	1.94414354866625	2.13366657568278	2.08368146282162	1.96201319814135	3.38565447670224	2.11760682006125	2.06041471180344	2.08613821647838	2.02923330810352	2.04660792368828	2.02628168640131	1.81332151292743	2.11452665465007	2.05314390041211	1.80241939927347	1.94234267924957	1.99986943073805	1.94967647520326	1.93312475619581	2.6885620090826	1.95062269366499	1.91870743575594	1.9175108570426	2.06265856003502	2.54847596375536	2.63164707392894
1	119372896	119372896	2.69827005395975	2.06327303388011	2.02754614105839	2.0806506435454	2.67814624980455	1.84414861330536	2.25282421508093	1.93862632385024	1.98059615873404	2.01913132396062	2.08454822180528	2.0675679535081	1.98664589586314	1.9640542048708	1.98004709699637	2.12997241492561	2.02588870807595	1.93258885450122	2.07230269189218	2.096314134316	1.97046311823757	1.94414354866625	2.13366657568278	2.08368146282162	1.96201319814135	3.38565447670224	2.11760682006125	2.06041471180344	2.08613821647838	2.02923330810352	2.04660792368828	2.02628168640131	1.81332151292743	2.11452665465007	2.05314390041211	1.80241939927347	1.94234267924957	1.99986943073805	1.94967647520326	1.93312475619581	2.6885620090826	1.95062269366499	1.91870743575594	1.9175108570426	2.06265856003502	2.54847596375536	2.63164707392894
1	119932172	119932172	2.69827005395975	2.06327303388011	2.02754614105839	2.0806506435454	2.67814624980455	1.84414861330536	2.25282421508093	2.82614354835004	1.98059615873404	2.01913132396062	2.91447241403881	3.21860324189646	3.46687241914996	1.9640542048708	3.02709666612679	2.12997241492561	2.02588870807595	1.93258885450122	2.07230269189218	2.096314134316	1.97046311823757	1.94414354866625	2.13366657568278	2.08368146282162	1.96201319814135	3.38565447670224	2.11760682006125	2.06041471180344	2.08613821647838	2.02923330810352	2.04660792368828	2.02628168640131	1.81332151292743	2.11452665465007	2.05314390041211	1.80241939927347	1.94234267924957	1.99986943073805	1.94967647520326	3.09305984324003	2.6885620090826	1.95062269366499	1.91870743575594	1.9175108570426	2.06265856003502	2.54847596375536	2.63164707392894
1	120500810	120500810	2.69827005395975	2.98045945247452	3.24728665921014	3.00994003693915	2.67814624980455	3.43129917996339	3.83927724860002	2.82614354835004	3.42391412154407	3.33713684335225	2.91447241403881	3.21860324189646	3.46687241914996	3.25856042182918	3.02709666612679	3.27577154639343	3.89616539474046	3.41460918260477	2.96274558691751	3.64509122752932	3.16989432593866	3.26602253744182	3.32813774424929	3.94296910373318	3.35179693221264	3.38565447670224	3.2873720567474	3.21793402175035	3.06425157287682	3.36040413249509	3.36879740543154	3.37908992984518	3.31620856919398	3.21169467310621	3.28646073002091	2.88412710510628	3.37773654090665	3.44578991791667	3.27690703905372	3.09305984324003	2.6885620090826	3.33140309045153	3.40052413988313	2.86003885405217	3.36296728964073	2.54847596375536	2.63164707392894
1	144922932	144922932	2.69827005395975	2.98045945247452	3.24728665921014	3.00994003693915	2.67814624980455	3.43129917996339	3.83927724860002	2.82614354835004	3.42391412154407	3.33713684335225	2.91447241403881	3.21860324189646	3.46687241914996	3.25856042182918	3.02709666612679	3.27577154639343	3.89616539474046	3.41460918260477	2.96274558691751	3.64509122752932	3.16989432593866	3.26602253744182	3.32813774424929	3.94296910373318	3.35179693221264	3.38565447670224	3.2873720567474	3.21793402175035	3.06425157287682	3.36040413249509	3.36879740543154	3.37908992984518	3.31620856919398	3.21169467310621	3.28646073002091	2.88412710510628	3.37773654090665	3.44578991791667	3.27690703905372	3.09305984324003	2.6885620090826	3.33140309045153	3.40052413988313	2.86003885405217	3.36296728964073	2.54847596375536	2.63164707392894
1	145771584	145771584	2.69827005395975	2.98045945247452	3.24728665921014	3.00994003693915	2.67814624980455	3.43129917996339	3.83927724860002	2.82614354835004	3.42391412154407	3.33713684335225	2.91447241403881	3.21860324189646	3.46687241914996	3.25856042182918	3.02709666612679	3.27577154639343	3.89616539474046	3.41460918260477	2.96274558691751	3.64509122752932	3.16989432593866	3.26602253744182	3.32813774424929	3.94296910373318	3.35179693221264	3.38565447670224	3.2873720567474	3.21793402175035	3.06425157287682	3.36040413249509	3.36879740543154	3.37908992984518	3.31620856919398	3.21169467310621	3.28646073002091	2.88412710510628	3.37773654090665	3.44578991791667	3.27690703905372	3.09305984324003	2.6885620090826	3.33140309045153	3.40052413988313	2.86003885405217	3.36296728964073	2.54847596375536	2.63164707392894
1	147063376	147063376	2.69827005395975	2.98045945247452	3.24728665921014	3.00994003693915	2.67814624980455	3.43129917996339	3.83927724860002	2.82614354835004	3.42391412154407	3.33713684335225	2.91447241403881	3.21860324189646	3.46687241914996	3.25856042182918	3.02709666612679	3.27577154639343	3.89616539474046	3.41460918260477	2.96274558691751	3.64509122752932	3.16989432593866	3.26602253744182	3.32813774424929	3.94296910373318	3.35179693221264	3.38565447670224	3.2873720567474	3.21793402175035	3.06425157287682	3.36040413249509	3.36879740543154	3.37908992984518	3.31620856919398	3.21169467310621	3.28646073002091	2.88412710510628	3.37773654090665	3.44578991791667	3.27690703905372	3.09305984324003	2.6885620090826	3.33140309045153	3.40052413988313	2.86003885405217	3.36296728964073	2.54847596375536	2.63164707392894
1	149110381	149110381	2.69827005395975	2.98045945247452	3.24728665921014	3.00994003693915	2.67814624980455	3.43129917996339	3.83927724860002	2.82614354835004	3.42391412154407	3.33713684335225	2.91447241403881	3.21860324189646	3.46687241914996	3.25856042182918	3.02709666612679	3.27577154639343	3.89616539474046	3.41460918260477	2.96274558691751	3.64509122752932	3.16989432593866	3.26602253744182	3.32813774424929	3.94296910373318	3.35179693221264	3.38565447670224	3.2873720567474	3.21793402175035	3.06425157287682	3.36040413249509	3.36879740543154	3.37908992984518	3.31620856919398	3.21169467310621	3.28646073002091	2.88412710510628	3.37773654090665	3.44578991791667	3.27690703905372	3.09305984324003	2.6885620090826	3.33140309045153	3.40052413988313	2.86003885405217	3.36296728964073	2.54847596375536	2.63164707392894
1	150224132	150224132	2.69827005395975	2.98045945247452	3.24728665921014	3.00994003693915	2.67814624980455	3.43129917996339	3.83927724860002	2.82614354835004	3.42391412154407	3.33713684335225	2.91447241403881	3.21860324189646	3.46687241914996	3.25856042182918	3.02709666612679	3.27577154639343	3.89616539474046	3.41460918260477	2.96274558691751	3.64509122752932	3.16989432593866	3.26602253744182	3.32813774424929	3.94296910373318	3.35179693221264	3.38565447670224	3.2873720567474	3.21793402175035	3.06425157287682	3.36040413249509	3.36879740543154	3.37908992984518	3.31620856919398	3.21169467310621	3.28646073002091	2.88412710510628	3.37773654090665	3.44578991791667	3.27690703905372	3.09305984324003	2.6885620090826	3.33140309045153	3.40052413988313	2.86003885405217	3.36296728964073	2.54847596375536	2.63164707392894
1	150838717	150838717	2.69827005395975	2.98045945247452	3.24728665921014	3.00994003693915	2.67814624980455	3.43129917996339	3.83927724860002	2.82614354835004	3.42391412154407	3.33713684335225	2.91447241403881	3.21860324189646	3.46687241914996	3.25856042182918	3.02709666612679	3.27577154639343	3.89616539474046	3.41460918260477	2.96274558691751	3.64509122752932	3.16989432593866	3.26602253744182	3.32813774424929	3.94296910373318	3.35179693221264	3.38565447670224	3.2873720567474	3.21793402175035	3.06425157287682	3.36040413249509	3.36879740543154	3.37908992984518	3.31620856919398	3.21169467310621	3.28646073002091	2.88412710510628	3.37773654090665	3.44578991791667	3.27690703905372	3.09305984324003	2.6885620090826	3.33140309045153	3.40052413988313	2.86003885405217	3.36296728964073	2.54847596375536	2.63164707392894
1	151442657	151442657	3.86437405145388	3.2978704951619	3.24728665921014	3.00994003693915	3.8587531254272	3.43129917996339	3.83927724860002	2.82614354835004	3.42391412154407	3.33713684335225	3.86330276798081	3.21860324189646	4.03742300211335	3.25856042182918	3.35179693221264	3.27577154639343	3.89616539474046	3.41460918260477	2.96274558691751	3.64509122752932	3.16989432593866	3.26602253744182	3.32813774424929	3.94296910373318	3.87537184930317	3.38565447670224	3.9264750950419	3.21793402175035	3.06425157287682	3.36040413249509	3.36879740543154	3.37908992984518	3.86866215681031	3.53481508581563	3.28646073002091	2.88412710510628	3.37773654090665	3.44578991791667	3.27690703905372	3.4004713727551	3.88478497362579	3.33140309045153	3.40052413988313	2.86003885405217	3.36296728964073	3.36331423440617	2.63164707392894
1	152006354	152006354	3.86437405145388	3.2978704951619	3.24728665921014	3.90990823034955	3.8587531254272	3.84066178152735	3.83927724860002	3.86330276798081	3.42391412154407	3.33713684335225	3.86330276798081	3.83874504865011	4.03742300211335	3.81566561430236	3.35179693221264	3.53653060494689	3.89616539474046	3.41460918260477	2.96274558691751	3.64509122752932	3.16989432593866	3.26602253744182	3.32813774424929	3.94296910373318	3.87537184930317	3.38565447670224	3.9264750950419	3.86089346588023	3.89800177180967	3.87832779943771	3.36879740543154	3.93819554106179	3.86866215681031	3.53481508581563	3.59091422935094	3.80159051800517	3.37773654090665	3.44578991791667	3.68185993885955	3.4004713727551	3.88478497362579	3.33140309045153	3.40052413988313	3.9082824833179	3.89071349380111	3.36331423440617	3.83005742891443
1	152585762	152585762	3.86437405145388	3.2978704951619	3.24728665921014	3.90990823034955	3.8587531254272	3.84066178152735	3.83927724860002	3.86330276798081	3.42391412154407	3.33713684335225	3.86330276798081	3.83874504865011	4.03742300211335	3.81566561430236	3.35179693221264	3.53653060494689	3.89616539474046	3.41460918260477	2.96274558691751	3.64509122752932	3.16989432593866	3.26602253744182	3.32813774424929	3.94296910373318	3.87537184930317	3.38565447670224	3.9264750950419	3.86089346588023	3.89800177180967	3.87832779943771	3.36879740543154	3.93819554106179	3.86866215681031	3.53481508581563	3.59091422935094	3.80159051800517	3.37773654090665	3.44578991791667	3.68185993885955	3.4004713727551	3.88478497362579	3.33140309045153	3.40052413988313	3.9082824833179	3.89071349380111	3.36331423440617	3.83005742891443
1	153144253	153144253	3.86437405145388	3.2978704951619	3.24728665921014	3.90990823034955	3.8587531254272	3.84066178152735	3.83927724860002	3.86330276798081	3.42391412154407	3.33713684335225	3.86330276798081	3.83874504865011	4.03742300211335	3.81566561430236	3.35179693221264	3.53653060494689	3.89616539474046	3.41460918260477	2.96274558691751	3.64509122752932	3.16989432593866	3.26602253744182	3.32813774424929	3.94296910373318	3.87537184930317	3.38565447670224	3.9264750950419	3.86089346588023	3.89800177180967	3.87832779943771	3.36879740543154	3.93819554106179	3.86866215681031	3.53481508581563	3.59091422935094	3.80159051800517	3.37773654090665	3.44578991791667	3.68185993885955	3.4004713727551	3.88478497362579	3.33140309045153	3.40052413988313	3.9082824833179	3.89071349380111	3.36331423440617	3.83005742891443
1	153721256	153721256	3.86437405145388	3.2978704951619	3.24728665921014	3.90990823034955	3.8587531254272	3.84066178152735	3.83927724860002	3.86330276798081	3.42391412154407	3.33713684335225	3.86330276798081	3.83874504865011	4.03742300211335	3.81566561430236	3.35179693221264	3.53653060494689	3.89616539474046	3.41460918260477	2.96274558691751	3.64509122752932	3.16989432593866	3.26602253744182	3.32813774424929	3.94296910373318	3.87537184930317	3.38565447670224	3.9264750950419	3.86089346588023	3.89800177180967	3.87832779943771	3.36879740543154	3.93819554106179	3.86866215681031	3.53481508581563	3.59091422935094	3.80159051800517	3.37773654090665	3.44578991791667	3.68185993885955	3.4004713727551	3.88478497362579	3.33140309045153	3.40052413988313	3.9082824833179	3.89071349380111	3.36331423440617	3.83005742891443
1	154333037	154333037	3.86437405145388	3.2978704951619	3.24728665921014	3.90990823034955	3.8587531254272	3.84066178152735	3.83927724860002	3.86330276798081	3.42391412154407	3.33713684335225	3.86330276798081	3.83874504865011	4.03742300211335	3.81566561430236	3.35179693221264	3.53653060494689	3.89616539474046	3.41460918260477	2.96274558691751	3.64509122752932	3.16989432593866	3.26602253744182	3.32813774424929	3.94296910373318	3.87537184930317	3.38565447670224	3.9264750950419	3.86089346588023	3.89800177180967	3.87832779943771	3.36879740543154	3.93819554106179	3.86866215681031	3.53481508581563	3.59091422935094	3.80159051800517	3.37773654090665	3.44578991791667	3.68185993885955	3.4004713727551	3.88478497362579	3.33140309045153	3.40052413988313	3.9082824833179	3.89071349380111	3.36331423440617	3.83005742891443
1	154893493	154893493	3.86437405145388	3.2978704951619	3.24728665921014	3.90990823034955	3.8587531254272	3.84066178152735	3.83927724860002	3.86330276798081	3.42391412154407	3.33713684335225	3.86330276798081	3.83874504865011	4.03742300211335	3.81566561430236	3.35179693221264	3.53653060494689	3.89616539474046	3.41460918260477	2.96274558691751	3.64509122752932	3.16989432593866	3.26602253744182	3.32813774424929	3.94296910373318	3.87537184930317	3.38565447670224	3.9264750950419	3.86089346588023	3.89800177180967	3.87832779943771	3.36879740543154	3.93819554106179	3.86866215681031	3.53481508581563	3.59091422935094	3.80159051800517	3.37773654090665	3.44578991791667	3.68185993885955	3.4004713727551	3.88478497362579	3.33140309045153	3.40052413988313	3.9082824833179	3.89071349380111	3.36331423440617	3.83005742891443
1	155484434	155484434	3.86437405145388	3.2978704951619	3.24728665921014	3.90990823034955	3.8587531254272	3.84066178152735	3.83927724860002	3.86330276798081	3.42391412154407	3.33713684335225	3.86330276798081	3.83874504865011	4.03742300211335	3.81566561430236	3.35179693221264	3.53653060494689	3.89616539474046	3.41460918260477	2.96274558691751	3.64509122752932	3.16989432593866	3.26602253744182	3.32813774424929	3.94296910373318	3.87537184930317	3.38565447670224	3.9264750950419	3.86089346588023	3.89800177180967	3.87832779943771	3.36879740543154	3.93819554106179	3.86866215681031	3.53481508581563	3.59091422935094	3.80159051800517	3.37773654090665	3.44578991791667	3.68185993885955	3.4004713727551	3.88478497362579	3.33140309045153	3.40052413988313	3.9082824833179	3.89071349380111	3.36331423440617	3.83005742891443
1	156128871	156128871	3.86437405145388	3.2978704951619	3.24728665921014	3.90990823034955	3.8587531254272	3.84066178152735	3.83927724860002	3.86330276798081	3.42391412154407	3.33713684335225	3.86330276798081	3.83874504865011	4.03742300211335	3.81566561430236	3.35179693221264	3.53653060494689	3.89616539474046	3.41460918260477	2.96274558691751	3.64509122752932	3.16989432593866	3.26602253744182	3.32813774424929	3.94296910373318	3.87537184930317	3.38565447670224	3.9264750950419	3.86089346588023	3.89800177180967	3.87832779943771	3.36879740543154	3.93819554106179	3.86866215681031	3.53481508581563	3.59091422935094	3.80159051800517	3.37773654090665	3.44578991791667	3.68185993885955	3.4004713727551	3.88478497362579	3.33140309045153	3.40052413988313	3.9082824833179	3.89071349380111	3.36331423440617	3.83005742891443
1	156698994	156698994	3.86437405145388	3.2978704951619	4.0340661643317	3.90990823034955	3.8587531254272	3.84066178152735	3.83927724860002	3.86330276798081	3.42391412154407	3.91316175350355	3.86330276798081	3.83874504865011	4.03742300211335	3.81566561430236	3.8550103843211	3.53653060494689	3.89616539474046	3.41460918260477	2.96274558691751	3.64509122752932	3.90841554332284	3.99455486947733	4.00647853219973	3.94296910373318	3.87537184930317	3.38565447670224	3.9264750950419	3.86089346588023	3.89800177180967	3.87832779943771	3.36879740543154	3.93819554106179	3.86866215681031	3.53481508581563	3.59091422935094	3.80159051800517	3.37773654090665	3.44578991791667	3.68185993885955	3.90961017882028	3.88478497362579	3.90855339420526	3.9082824833179	3.9082824833179	3.89071349380111	3.8590206030821	3.83005742891443
1	157245705	157245705	3.86437405145388	3.2978704951619	4.0340661643317	3.90990823034955	3.8587531254272	3.84066178152735	3.83927724860002	3.86330276798081	3.86249950027473	3.91316175350355	3.86330276798081	3.83874504865011	4.03742300211335	3.81566561430236	3.8550103843211	3.95351184305558	3.89616539474046	3.87214974583894	2.96274558691751	3.64509122752932	3.90841554332284	3.99455486947733	4.00647853219973	3.94296910373318	3.87537184930317	3.38565447670224	3.9264750950419	3.86089346588023	3.89800177180967	3.87832779943771	3.9749445809921	3.93819554106179	3.86866215681031	3.90692821051698	3.90340929703041	3.80159051800517	3.89935295040653	3.98349495108338	3.68185993885955	3.90961017882028	3.88478497362579	3.90855339420526	3.9082824833179	3.9082824833179	3.89071349380111	3.8590206030821	3.83005742891443
1	157808225	157808225	3.86437405145388	3.2978704951619	4.0340661643317	3.90990823034955	3.8587531254272	3.84066178152735	3.83927724860002	3.86330276798081	3.86249950027473	3.91316175350355	3.86330276798081	3.83874504865011	4.03742300211335	3.81566561430236	3.8550103843211	3.95351184305558	3.89616539474046	3.87214974583894	2.96274558691751	3.64509122752932	3.90841554332284	3.99455486947733	4.00647853219973	3.94296910373318	3.87537184930317	4.24285315057517	3.9264750950419	3.86089346588023	3.89800177180967	3.87832779943771	3.9749445809921	3.93819554106179	3.86866215681031	3.90692821051698	3.90340929703041	3.80159051800517	3.89935295040653	3.98349495108338	3.68185993885955	3.90961017882028	3.88478497362579	3.90855339420526	3.9082824833179	3.9082824833179	3.89071349380111	3.8590206030821	3.83005742891443
1	158383111	158383111	3.86437405145388	3.79745994203051	4.0340661643317	3.90990823034955	3.8587531254272	3.84066178152735	3.83927724860002	3.86330276798081	3.86249950027473	3.91316175350355	3.86330276798081	3.83874504865011	4.03742300211335	3.81566561430236	3.8550103843211	3.95351184305558	3.89616539474046	3.87214974583894	2.96274558691751	3.64509122752932	3.90841554332284	3.99455486947733	4.00647853219973	3.94296910373318	3.87537184930317	4.24285315057517	3.9264750950419	3.86089346588023	3.89800177180967	3.87832779943771	3.9749445809921	3.93819554106179	3.86866215681031	3.90692821051698	3.90340929703041	3.80159051800517	3.89935295040653	3.98349495108338	3.68185993885955	3.90961017882028	3.88478497362579	3.90855339420526	3.9082824833179	3.9082824833179	3.89071349380111	3.8590206030821	3.83005742891443
1	158929835	158929835	3.86437405145388	3.79745994203051	4.0340661643317	3.90990823034955	3.8587531254272	3.84066178152735	3.83927724860002	3.86330276798081	3.86249950027473	3.91316175350355	3.86330276798081	3.83874504865011	4.03742300211335	3.81566561430236	3.8550103843211	3.95351184305558	3.89616539474046	3.87214974583894	2.96274558691751	3.64509122752932	3.90841554332284	3.99455486947733	4.00647853219973	3.94296910373318	3.87537184930317	4.24285315057517	3.9264750950419	3.86089346588023	3.89800177180967	3.87832779943771	3.9749445809921	3.93819554106179	3.86866215681031	3.90692821051698	3.90340929703041	3.80159051800517	3.89935295040653	3.98349495108338	3.68185993885955	3.90961017882028	3.88478497362579	3.90855339420526	3.9082824833179	3.9082824833179	3.89071349380111	3.8590206030821	3.83005742891443
1	159486079	159486079	3.86437405145388	3.79745994203051	4.0340661643317	3.90990823034955	3.8587531254272	3.84066178152735	3.83927724860002	3.86330276798081	3.86249950027473	3.91316175350355	3.86330276798081	3.83874504865011	4.03742300211335	3.81566561430236	3.8550103843211	3.95351184305558	3.89616539474046	3.87214974583894	2.96274558691751	3.64509122752932	3.90841554332284	3.99455486947733	4.00647853219973	3.94296910373318	3.87537184930317	4.24285315057517	3.9264750950419	3.86089346588023	3.89800177180967	3.87832779943771	3.9749445809921	3.93819554106179	3.86866215681031	3.90692821051698	3.90340929703041	3.80159051800517	3.89935295040653	3.98349495108338	3.68185993885955	3.90961017882028	3.88478497362579	3.90855339420526	3.9082824833179	3.9082824833179	3.89071349380111	3.8590206030821	3.83005742891443
1	160040254	160040254	3.86437405145388	3.79745994203051	4.0340661643317	3.90990823034955	3.8587531254272	3.84066178152735	3.83927724860002	3.86330276798081	3.86249950027473	3.91316175350355	3.86330276798081	3.83874504865011	4.03742300211335	3.81566561430236	3.8550103843211	3.95351184305558	3.89616539474046	3.87214974583894	2.96274558691751	3.64509122752932	3.90841554332284	3.99455486947733	4.00647853219973	3.94296910373318	3.87537184930317	4.24285315057517	3.9264750950419	3.86089346588023	3.89800177180967	3.87832779943771	3.9749445809921	3.93819554106179	3.86866215681031	3.90692821051698	3.90340929703041	3.80159051800517	3.89935295040653	3.98349495108338	3.68185993885955	3.90961017882028	3.88478497362579	3.90855339420526	3.9082824833179	3.9082824833179	3.89071349380111	3.8590206030821	3.83005742891443
1	160593333	160593333	3.86437405145388	3.79745994203051	4.0340661643317	3.90990823034955	3.8587531254272	3.84066178152735	3.83927724860002	3.86330276798081	3.86249950027473	3.91316175350355	3.86330276798081	3.83874504865011	4.03742300211335	3.81566561430236	3.8550103843211	3.95351184305558	3.89616539474046	3.87214974583894	2.96274558691751	3.64509122752932	3.90841554332284	3.99455486947733	4.00647853219973	3.94296910373318	3.87537184930317	4.24285315057517	3.9264750950419	3.86089346588023	3.89800177180967	3.87832779943771	3.9749445809921	3.93819554106179	3.86866215681031	3.90692821051698	3.90340929703041	3.80159051800517	3.89935295040653	3.98349495108338	3.68185993885955	3.90961017882028	3.88478497362579	3.90855339420526	3.9082824833179	3.9082824833179	3.89071349380111	3.8590206030821	3.83005742891443
1	161180561	161180561	3.86437405145388	3.79745994203051	4.0340661643317	3.90990823034955	3.8587531254272	3.84066178152735	3.83927724860002	3.86330276798081	3.86249950027473	3.91316175350355	3.86330276798081	3.83874504865011	4.03742300211335	3.81566561430236	3.8550103843211	3.95351184305558	3.89616539474046	3.87214974583894	2.96274558691751	3.64509122752932	3.90841554332284	3.99455486947733	4.00647853219973	3.94296910373318	3.87537184930317	4.24285315057517	3.9264750950419	3.86089346588023	3.89800177180967	3.87832779943771	3.9749445809921	3.93819554106179	3.86866215681031	3.90692821051698	3.90340929703041	3.80159051800517	3.89935295040653	3.98349495108338	3.68185993885955	3.90961017882028	3.88478497362579	3.90855339420526	3.9082824833179	3.9082824833179	3.89071349380111	3.8590206030821	3.83005742891443
1	161898100	161898100	3.86437405145388	3.79745994203051	4.0340661643317	3.90990823034955	3.8587531254272	3.84066178152735	3.83927724860002	3.86330276798081	3.86249950027473	3.91316175350355	3.86330276798081	3.83874504865011	4.03742300211335	3.81566561430236	3.8550103843211	3.95351184305558	3.89616539474046	3.87214974583894	2.96274558691751	3.64509122752932	3.90841554332284	3.99455486947733	4.00647853219973	3.94296910373318	3.87537184930317	4.24285315057517	3.9264750950419	3.86089346588023	3.89800177180967	3.87832779943771	3.9749445809921	3.93819554106179	3.86866215681031	3.90692821051698	3.90340929703041	3.80159051800517	3.89935295040653	3.98349495108338	4.00425748462294	3.90961017882028	3.88478497362579	3.90855339420526	3.9082824833179	3.9082824833179	3.89071349380111	3.8590206030821	3.83005742891443
1	162434716	162434716	3.86437405145388	3.79745994203051	4.0340661643317	3.90990823034955	3.8587531254272	3.84066178152735	3.83927724860002	3.86330276798081	3.86249950027473	3.91316175350355	3.86330276798081	3.83874504865011	4.03742300211335	3.81566561430236	3.8550103843211	3.95351184305558	3.89616539474046	3.87214974583894	2.96274558691751	3.64509122752932	3.90841554332284	3.99455486947733	4.00647853219973	3.94296910373318	3.87537184930317	4.24285315057517	3.9264750950419	3.86089346588023	3.89800177180967	3.87832779943771	3.9749445809921	3.93819554106179	3.86866215681031	3.90692821051698	3.90340929703041	3.80159051800517	3.89935295040653	3.98349495108338	4.00425748462294	3.90961017882028	3.88478497362579	3.90855339420526	3.9082824833179	3.9082824833179	3.89071349380111	3.8590206030821	3.83005742891443
1	163001923	163001923	3.86437405145388	3.79745994203051	4.0340661643317	3.90990823034955	3.8587531254272	3.84066178152735	3.83927724860002	3.86330276798081	3.86249950027473	3.91316175350355	3.86330276798081	3.83874504865011	4.03742300211335	3.81566561430236	3.8550103843211	3.95351184305558	3.89616539474046	3.87214974583894	2.96274558691751	3.64509122752932	3.90841554332284	3.99455486947733	4.00647853219973	3.94296910373318	3.87537184930317	4.24285315057517	3.9264750950419	3.86089346588023	3.89800177180967	3.87832779943771	3.9749445809921	3.93819554106179	3.86866215681031	3.90692821051698	3.90340929703041	3.80159051800517	3.89935295040653	3.98349495108338	4.00425748462294	3.90961017882028	3.88478497362579	3.90855339420526	3.9082824833179	3.9082824833179	3.89071349380111	3.8590206030821	3.83005742891443
1	163533958	163533958	3.86437405145388	3.79745994203051	4.0340661643317	3.90990823034955	3.8587531254272	3.84066178152735	3.83927724860002	3.86330276798081	3.86249950027473	3.91316175350355	3.86330276798081	3.83874504865011	4.03742300211335	3.81566561430236	3.8550103843211	3.95351184305558	3.89616539474046	3.87214974583894	2.96274558691751	3.64509122752932	3.90841554332284	3.99455486947733	4.00647853219973	3.94296910373318	3.87537184930317	4.24285315057517	3.9264750950419	3.86089346588023	3.89800177180967	3.87832779943771	3.9749445809921	3.93819554106179	3.86866215681031	3.90692821051698	3.90340929703041	3.80159051800517	3.89935295040653	3.98349495108338	4.00425748462294	3.90961017882028	3.88478497362579	3.90855339420526	3.9082824833179	3.9082824833179	3.89071349380111	3.8590206030821	3.83005742891443
1	164077562	164077562	3.86437405145388	3.79745994203051	4.0340661643317	3.90990823034955	3.8587531254272	3.84066178152735	3.83927724860002	3.86330276798081	3.86249950027473	3.91316175350355	3.86330276798081	3.83874504865011	4.03742300211335	3.81566561430236	3.8550103843211	3.95351184305558	3.89616539474046	3.87214974583894	2.96274558691751	3.64509122752932	3.90841554332284	3.99455486947733	4.00647853219973	3.94296910373318	3.87537184930317	4.24285315057517	3.9264750950419	3.86089346588023	3.89800177180967	3.87832779943771	3.9749445809921	3.93819554106179	3.86866215681031	3.90692821051698	3.90340929703041	3.80159051800517	3.89935295040653	3.98349495108338	4.00425748462294	3.90961017882028	3.88478497362579	3.90855339420526	3.9082824833179	3.9082824833179	3.89071349380111	3.8590206030821	3.83005742891443
1	164635934	164635934	3.86437405145388	3.79745994203051	4.0340661643317	3.90990823034955	3.8587531254272	3.84066178152735	3.83927724860002	3.86330276798081	3.86249950027473	3.91316175350355	3.86330276798081	3.83874504865011	4.03742300211335	3.81566561430236	3.8550103843211	3.95351184305558	3.89616539474046	3.87214974583894	2.96274558691751	3.64509122752932	3.90841554332284	3.99455486947733	4.00647853219973	3.94296910373318	3.87537184930317	4.24285315057517	3.9264750950419	3.86089346588023	3.89800177180967	3.87832779943771	3.9749445809921	3.93819554106179	3.86866215681031	3.90692821051698	3.90340929703041	3.80159051800517	3.89935295040653	3.98349495108338	4.00425748462294	3.90961017882028	3.88478497362579	3.90855339420526	3.9082824833179	3.9082824833179	3.89071349380111	3.8590206030821	3.83005742891443
1	165168385	165168385	3.86437405145388	3.79745994203051	4.0340661643317	3.90990823034955	3.8587531254272	3.84066178152735	3.83927724860002	3.86330276798081	3.86249950027473	3.91316175350355	3.86330276798081	3.83874504865011	4.03742300211335	3.81566561430236	3.8550103843211	3.95351184305558	3.89616539474046	3.87214974583894	2.96274558691751	3.64509122752932	3.90841554332284	3.99455486947733	4.00647853219973	3.94296910373318	3.87537184930317	4.24285315057517	3.9264750950419	3.86089346588023	3.89800177180967	3.87832779943771	3.9749445809921	3.93819554106179	3.86866215681031	3.90692821051698	3.90340929703041	3.80159051800517	3.89935295040653	3.98349495108338	4.00425748462294	3.90961017882028	3.88478497362579	3.90855339420526	3.9082824833179	3.9082824833179	3.89071349380111	3.8590206030821	3.83005742891443
1	165693626	165693626	3.86437405145388	3.79745994203051	4.0340661643317	3.90990823034955	3.8587531254272	3.84066178152735	3.83927724860002	3.86330276798081	3.86249950027473	3.91316175350355	3.86330276798081	3.83874504865011	4.03742300211335	3.81566561430236	3.8550103843211	3.95351184305558	3.89616539474046	3.87214974583894	2.96274558691751	3.64509122752932	3.90841554332284	3.99455486947733	4.00647853219973	3.94296910373318	3.87537184930317	4.24285315057517	3.9264750950419	3.86089346588023	3.89800177180967	3.87832779943771	3.9749445809921	3.93819554106179	3.86866215681031	3.90692821051698	3.90340929703041	3.80159051800517	3.89935295040653	3.98349495108338	4.00425748462294	3.90961017882028	3.88478497362579	3.90855339420526	3.9082824833179	3.9082824833179	3.89071349380111	3.8590206030821	3.83005742891443
1	166269428	166269428	3.86437405145388	3.79745994203051	4.0340661643317	3.90990823034955	3.8587531254272	3.84066178152735	3.83927724860002	3.86330276798081	3.86249950027473	3.91316175350355	3.86330276798081	3.83874504865011	4.03742300211335	3.81566561430236	3.8550103843211	3.95351184305558	3.89616539474046	3.87214974583894	2.96274558691751	3.64509122752932	3.90841554332284	3.99455486947733	4.00647853219973	3.94296910373318	3.87537184930317	4.24285315057517	3.9264750950419	3.86089346588023	3.89800177180967	3.87832779943771	3.9749445809921	3.93819554106179	3.86866215681031	3.90692821051698	3.90340929703041	3.80159051800517	3.89935295040653	3.98349495108338	4.00425748462294	3.90961017882028	3.88478497362579	3.90855339420526	3.9082824833179	3.9082824833179	3.89071349380111	3.8590206030821	3.83005742891443
1	166840676	166840676	3.86437405145388	3.79745994203051	4.0340661643317	3.90990823034955	3.8587531254272	3.84066178152735	3.83927724860002	3.86330276798081	3.86249950027473	3.91316175350355	3.86330276798081	3.83874504865011	4.03742300211335	3.81566561430236	3.8550103843211	3.95351184305558	3.89616539474046	3.87214974583894	2.96274558691751	3.64509122752932	3.90841554332284	3.99455486947733	4.00647853219973	3.94296910373318	3.87537184930317	4.24285315057517	3.9264750950419	3.86089346588023	3.89800177180967	3.87832779943771	3.9749445809921	3.93819554106179	3.86866215681031	3.90692821051698	3.90340929703041	3.80159051800517	3.89935295040653	3.98349495108338	4.00425748462294	3.90961017882028	3.88478497362579	3.90855339420526	3.9082824833179	3.9082824833179	3.89071349380111	3.8590206030821	3.83005742891443
1	167369833	167369833	3.86437405145388	3.79745994203051	4.0340661643317	3.90990823034955	3.8587531254272	3.84066178152735	3.83927724860002	3.86330276798081	3.86249950027473	3.91316175350355	3.86330276798081	3.83874504865011	4.03742300211335	3.81566561430236	3.8550103843211	3.95351184305558	3.89616539474046	3.87214974583894	2.96274558691751	3.64509122752932	3.90841554332284	3.99455486947733	4.00647853219973	3.94296910373318	3.87537184930317	4.24285315057517	3.9264750950419	3.86089346588023	3.89800177180967	3.87832779943771	3.9749445809921	3.93819554106179	3.86866215681031	3.90692821051698	3.90340929703041	3.80159051800517	3.89935295040653	3.98349495108338	4.00425748462294	3.90961017882028	3.88478497362579	3.90855339420526	3.9082824833179	3.9082824833179	3.89071349380111	3.8590206030821	3.83005742891443
1	167920894	167920894	3.86437405145388	3.79745994203051	4.0340661643317	3.90990823034955	3.8587531254272	3.84066178152735	3.83927724860002	3.86330276798081	3.86249950027473	3.91316175350355	3.86330276798081	3.83874504865011	4.03742300211335	3.81566561430236	3.8550103843211	3.95351184305558	3.89616539474046	3.87214974583894	2.96274558691751	3.64509122752932	3.90841554332284	3.99455486947733	4.00647853219973	3.94296910373318	3.87537184930317	4.24285315057517	3.9264750950419	3.86089346588023	3.89800177180967	3.87832779943771	3.9749445809921	3.93819554106179	3.86866215681031	3.90692821051698	3.90340929703041	3.80159051800517	3.89935295040653	3.98349495108338	4.00425748462294	3.90961017882028	3.88478497362579	3.90855339420526	3.9082824833179	3.9082824833179	3.89071349380111	3.8590206030821	3.83005742891443
1	168470978	168470978	3.86437405145388	3.79745994203051	4.0340661643317	3.90990823034955	3.8587531254272	3.84066178152735	3.83927724860002	3.86330276798081	3.86249950027473	3.91316175350355	3.86330276798081	3.83874504865011	4.03742300211335	3.81566561430236	3.8550103843211	3.95351184305558	3.89616539474046	3.87214974583894	2.96274558691751	3.64509122752932	3.90841554332284	3.99455486947733	4.00647853219973	3.94296910373318	3.87537184930317	5.13703088087231	3.9264750950419	3.86089346588023	3.89800177180967	3.87832779943771	3.9749445809921	3.93819554106179	3.86866215681031	3.90692821051698	3.90340929703041	3.80159051800517	3.89935295040653	3.98349495108338	4.00425748462294	3.90961017882028	3.88478497362579	3.90855339420526	3.9082824833179	3.9082824833179	3.89071349380111	3.8590206030821	3.83005742891443
1	169021130	169021130	3.86437405145388	3.79745994203051	4.0340661643317	3.90990823034955	3.8587531254272	3.84066178152735	3.83927724860002	3.86330276798081	3.86249950027473	3.91316175350355	3.86330276798081	3.83874504865011	4.03742300211335	3.81566561430236	3.8550103843211	3.95351184305558	3.89616539474046	3.87214974583894	2.96274558691751	3.64509122752932	3.90841554332284	3.99455486947733	4.00647853219973	3.94296910373318	3.87537184930317	5.13703088087231	3.9264750950419	3.86089346588023	3.89800177180967	3.87832779943771	3.9749445809921	3.93819554106179	3.86866215681031	3.90692821051698	3.90340929703041	3.80159051800517	3.89935295040653	3.98349495108338	4.00425748462294	3.90961017882028	3.88478497362579	3.90855339420526	3.9082824833179	3.9082824833179	3.89071349380111	3.8590206030821	3.83005742891443
1	169573901	169573901	3.86437405145388	3.79745994203051	4.0340661643317	3.90990823034955	3.8587531254272	3.84066178152735	3.83927724860002	3.86330276798081	3.86249950027473	3.91316175350355	3.86330276798081	3.83874504865011	4.03742300211335	3.81566561430236	3.8550103843211	3.95351184305558	3.89616539474046	3.87214974583894	2.96274558691751	3.64509122752932	3.90841554332284	3.99455486947733	4.00647853219973	3.94296910373318	3.87537184930317	5.13703088087231	3.9264750950419	3.86089346588023	3.89800177180967	3.87832779943771	3.9749445809921	3.93819554106179	3.86866215681031	3.90692821051698	3.90340929703041	3.80159051800517	3.89935295040653	3.98349495108338	4.00425748462294	3.90961017882028	3.88478497362579	3.90855339420526	3.9082824833179	3.9082824833179	3.89071349380111	3.8590206030821	3.83005742891443
1	170134639	170134639	3.86437405145388	3.79745994203051	4.0340661643317	3.90990823034955	3.8587531254272	3.84066178152735	3.83927724860002	3.86330276798081	3.86249950027473	3.91316175350355	3.86330276798081	3.83874504865011	4.03742300211335	3.81566561430236	3.8550103843211	3.95351184305558	3.89616539474046	3.87214974583894	2.96274558691751	3.64509122752932	3.90841554332284	3.99455486947733	4.00647853219973	3.94296910373318	3.87537184930317	5.13703088087231	3.9264750950419	3.86089346588023	3.89800177180967	3.87832779943771	3.9749445809921	3.93819554106179	3.86866215681031	3.90692821051698	3.90340929703041	3.80159051800517	3.89935295040653	3.98349495108338	4.00425748462294	3.90961017882028	3.88478497362579	3.90855339420526	3.9082824833179	3.9082824833179	3.89071349380111	3.8590206030821	3.83005742891443
1	170686607	170686607	3.86437405145388	3.79745994203051	4.0340661643317	3.90990823034955	3.8587531254272	3.84066178152735	3.83927724860002	3.86330276798081	3.86249950027473	3.91316175350355	3.86330276798081	3.83874504865011	4.03742300211335	3.81566561430236	3.8550103843211	3.95351184305558	3.89616539474046	3.87214974583894	2.96274558691751	3.64509122752932	3.90841554332284	3.99455486947733	4.00647853219973	3.94296910373318	3.87537184930317	5.13703088087231	3.9264750950419	3.86089346588023	3.89800177180967	3.87832779943771	3.9749445809921	3.93819554106179	3.86866215681031	3.90692821051698	3.90340929703041	3.80159051800517	3.89935295040653	3.98349495108338	4.00425748462294	3.90961017882028	3.88478497362579	3.90855339420526	3.9082824833179	3.9082824833179	3.89071349380111	3.8590206030821	3.83005742891443
1	171236786	171236786	3.86437405145388	3.79745994203051	4.0340661643317	3.90990823034955	3.8587531254272	3.84066178152735	3.83927724860002	3.86330276798081	3.86249950027473	3.91316175350355	3.86330276798081	3.83874504865011	4.03742300211335	3.81566561430236	3.8550103843211	3.95351184305558	3.89616539474046	3.87214974583894	2.96274558691751	3.64509122752932	3.90841554332284	3.99455486947733	4.00647853219973	3.94296910373318	3.87537184930317	5.13703088087231	3.9264750950419	3.86089346588023	3.89800177180967	3.87832779943771	3.9749445809921	3.93819554106179	3.86866215681031	3.90692821051698	3.90340929703041	3.80159051800517	3.89935295040653	3.98349495108338	4.00425748462294	3.90961017882028	3.88478497362579	3.90855339420526	3.9082824833179	3.9082824833179	3.89071349380111	3.8590206030821	3.83005742891443
1	171813037	171813037	3.86437405145388	3.79745994203051	4.0340661643317	3.90990823034955	3.8587531254272	3.84066178152735	3.83927724860002	3.86330276798081	3.86249950027473	3.91316175350355	3.86330276798081	3.83874504865011	4.03742300211335	3.81566561430236	3.8550103843211	3.95351184305558	3.89616539474046	3.87214974583894	2.96274558691751	3.64509122752932	3.90841554332284	3.99455486947733	4.00647853219973	3.94296910373318	3.87537184930317	5.13703088087231	3.9264750950419	3.86089346588023	3.89800177180967	3.87832779943771	3.9749445809921	3.93819554106179	3.86866215681031	3.90692821051698	3.90340929703041	3.80159051800517	3.89935295040653	3.98349495108338	4.00425748462294	3.90961017882028	3.88478497362579	3.90855339420526	3.9082824833179	3.9082824833179	3.89071349380111	3.8590206030821	3.83005742891443
1	172365466	172365466	3.86437405145388	3.79745994203051	4.0340661643317	3.90990823034955	3.8587531254272	3.84066178152735	3.83927724860002	3.86330276798081	3.86249950027473	3.91316175350355	3.86330276798081	3.83874504865011	4.03742300211335	3.81566561430236	3.8550103843211	3.95351184305558	3.89616539474046	3.87214974583894	2.96274558691751	3.64509122752932	3.90841554332284	3.99455486947733	4.00647853219973	3.94296910373318	3.87537184930317	5.13703088087231	3.9264750950419	3.86089346588023	3.89800177180967	3.87832779943771	3.9749445809921	3.93819554106179	3.86866215681031	3.90692821051698	3.90340929703041	3.80159051800517	3.89935295040653	3.98349495108338	4.00425748462294	3.90961017882028	3.88478497362579	3.90855339420526	3.9082824833179	3.9082824833179	3.89071349380111	3.8590206030821	3.83005742891443
1	172904441	172904441	3.86437405145388	3.79745994203051	4.0340661643317	3.90990823034955	3.8587531254272	3.84066178152735	3.83927724860002	3.86330276798081	3.86249950027473	3.91316175350355	3.86330276798081	3.83874504865011	4.03742300211335	3.81566561430236	3.8550103843211	3.95351184305558	3.89616539474046	3.87214974583894	2.96274558691751	3.64509122752932	3.90841554332284	3.99455486947733	4.00647853219973	3.94296910373318	3.87537184930317	3.9264750950419	3.9264750950419	3.86089346588023	3.89800177180967	3.87832779943771	3.9749445809921	3.93819554106179	3.86866215681031	3.90692821051698	3.90340929703041	3.80159051800517	3.89935295040653	3.98349495108338	4.00425748462294	3.90961017882028	3.88478497362579	3.90855339420526	3.9082824833179	3.9082824833179	3.89071349380111	3.8590206030821	3.83005742891443
1	173476419	173476419	3.86437405145388	3.79745994203051	4.0340661643317	3.90990823034955	3.8587531254272	3.84066178152735	3.83927724860002	3.86330276798081	3.86249950027473	3.91316175350355	3.86330276798081	3.83874504865011	4.03742300211335	3.81566561430236	3.8550103843211	3.95351184305558	3.89616539474046	3.87214974583894	2.96274558691751	3.64509122752932	3.90841554332284	3.99455486947733	4.00647853219973	3.94296910373318	3.87537184930317	3.9264750950419	3.9264750950419	3.86089346588023	3.89800177180967	3.87832779943771	3.9749445809921	3.93819554106179	3.86866215681031	3.90692821051698	3.90340929703041	3.80159051800517	3.89935295040653	3.98349495108338	4.00425748462294	3.90961017882028	3.88478497362579	3.90855339420526	3.9082824833179	3.9082824833179	3.89071349380111	3.8590206030821	3.83005742891443
1	174071246	174071246	3.86437405145388	3.79745994203051	4.0340661643317	3.90990823034955	3.8587531254272	3.84066178152735	3.83927724860002	3.86330276798081	3.86249950027473	3.91316175350355	3.86330276798081	3.83874504865011	4.03742300211335	3.81566561430236	3.8550103843211	3.95351184305558	3.89616539474046	3.87214974583894	2.96274558691751	3.64509122752932	3.90841554332284	3.99455486947733	4.00647853219973	3.94296910373318	3.87537184930317	3.9264750950419	3.9264750950419	3.86089346588023	3.89800177180967	3.87832779943771	3.9749445809921	3.93819554106179	3.86866215681031	3.90692821051698	3.90340929703041	3.80159051800517	3.89935295040653	3.98349495108338	4.00425748462294	3.90961017882028	3.88478497362579	3.90855339420526	3.9082824833179	3.9082824833179	3.89071349380111	3.8590206030821	3.83005742891443
1	174673461	174673461	3.86437405145388	3.79745994203051	4.0340661643317	3.90990823034955	3.8587531254272	3.84066178152735	3.83927724860002	3.86330276798081	3.86249950027473	3.91316175350355	3.86330276798081	3.83874504865011	4.03742300211335	3.81566561430236	3.8550103843211	3.95351184305558	3.89616539474046	3.87214974583894	3.8230782953011	3.64509122752932	3.90841554332284	3.99455486947733	4.00647853219973	3.94296910373318	3.87537184930317	3.9264750950419	3.9264750950419	3.86089346588023	3.89800177180967	3.87832779943771	3.9749445809921	3.93819554106179	3.86866215681031	3.90692821051698	3.90340929703041	3.80159051800517	3.89935295040653	3.98349495108338	4.00425748462294	3.90961017882028	3.88478497362579	3.90855339420526	3.9082824833179	3.9082824833179	3.89071349380111	3.8590206030821	3.83005742891443
1	175236220	175236220	3.86437405145388	3.79745994203051	4.0340661643317	3.90990823034955	3.8587531254272	3.84066178152735	3.83927724860002	3.86330276798081	3.86249950027473	3.91316175350355	3.86330276798081	3.83874504865011	4.03742300211335	3.81566561430236	3.8550103843211	3.95351184305558	3.89616539474046	3.87214974583894	3.8230782953011	3.64509122752932	3.90841554332284	3.99455486947733	4.00647853219973	3.94296910373318	3.87537184930317	3.9264750950419	3.9264750950419	3.86089346588023	3.89800177180967	3.87832779943771	3.9749445809921	3.93819554106179	3.86866215681031	3.90692821051698	3.90340929703041	3.80159051800517	3.89935295040653	3.98349495108338	4.00425748462294	3.90961017882028	3.88478497362579	3.90855339420526	3.9082824833179	3.9082824833179	3.89071349380111	3.8590206030821	3.83005742891443
1	175756542	175756542	3.86437405145388	3.79745994203051	4.0340661643317	3.90990823034955	3.8587531254272	3.84066178152735	3.83927724860002	3.86330276798081	3.86249950027473	3.91316175350355	3.86330276798081	3.83874504865011	4.03742300211335	3.81566561430236	3.8550103843211	3.95351184305558	3.89616539474046	3.87214974583894	3.8230782953011	3.64509122752932	3.90841554332284	3.99455486947733	4.00647853219973	3.94296910373318	3.87537184930317	3.9264750950419	3.9264750950419	3.86089346588023	3.89800177180967	3.87832779943771	3.9749445809921	3.93819554106179	3.86866215681031	3.90692821051698	3.90340929703041	3.80159051800517	3.89935295040653	3.98349495108338	4.00425748462294	3.90961017882028	3.88478497362579	3.90855339420526	3.9082824833179	3.9082824833179	3.89071349380111	3.8590206030821	3.83005742891443
1	176318592	176318592	3.86437405145388	3.79745994203051	4.0340661643317	3.90990823034955	3.8587531254272	3.84066178152735	3.83927724860002	3.86330276798081	3.86249950027473	3.91316175350355	3.86330276798081	3.83874504865011	4.03742300211335	3.81566561430236	3.8550103843211	3.95351184305558	3.89616539474046	3.87214974583894	3.8230782953011	3.64509122752932	3.90841554332284	3.99455486947733	4.00647853219973	3.94296910373318	3.87537184930317	3.9264750950419	3.9264750950419	3.86089346588023	3.89800177180967	3.87832779943771	3.9749445809921	3.93819554106179	3.86866215681031	3.90692821051698	3.90340929703041	3.80159051800517	3.89935295040653	3.98349495108338	4.00425748462294	3.90961017882028	3.88478497362579	3.90855339420526	3.9082824833179	3.9082824833179	3.89071349380111	3.8590206030821	3.83005742891443
1	176851545	176851545	3.86437405145388	3.79745994203051	4.0340661643317	3.90990823034955	3.8587531254272	3.84066178152735	3.83927724860002	3.86330276798081	3.86249950027473	3.91316175350355	3.86330276798081	3.83874504865011	4.03742300211335	3.81566561430236	3.8550103843211	3.95351184305558	3.89616539474046	3.87214974583894	3.8230782953011	3.64509122752932	3.90841554332284	3.99455486947733	4.00647853219973	3.94296910373318	3.87537184930317	3.9264750950419	3.9264750950419	3.86089346588023	3.89800177180967	3.87832779943771	3.9749445809921	3.93819554106179	3.86866215681031	3.90692821051698	3.90340929703041	3.80159051800517	3.89935295040653	3.98349495108338	4.00425748462294	3.90961017882028	3.88478497362579	3.90855339420526	3.9082824833179	3.9082824833179	3.89071349380111	3.8590206030821	3.83005742891443
1	177376481	177376481	3.86437405145388	3.79745994203051	4.0340661643317	3.90990823034955	3.8587531254272	3.84066178152735	3.83927724860002	3.86330276798081	3.86249950027473	3.91316175350355	3.86330276798081	3.83874504865011	4.03742300211335	3.81566561430236	3.8550103843211	3.95351184305558	3.89616539474046	3.87214974583894	3.8230782953011	3.64509122752932	3.90841554332284	3.99455486947733	4.00647853219973	3.94296910373318	3.87537184930317	3.9264750950419	3.9264750950419	3.86089346588023	3.89800177180967	3.87832779943771	3.9749445809921	3.93819554106179	3.86866215681031	3.90692821051698	3.90340929703041	3.80159051800517	3.89935295040653	3.98349495108338	4.00425748462294	3.90961017882028	3.88478497362579	3.90855339420526	3.9082824833179	3.9082824833179	3.89071349380111	3.8590206030821	3.83005742891443
1	177923850	177923850	3.86437405145388	3.79745994203051	4.0340661643317	3.90990823034955	3.8587531254272	3.84066178152735	3.83927724860002	3.86330276798081	3.86249950027473	3.91316175350355	3.86330276798081	3.83874504865011	4.03742300211335	3.81566561430236	3.8550103843211	3.95351184305558	3.89616539474046	3.87214974583894	3.8230782953011	3.64509122752932	3.90841554332284	3.99455486947733	4.00647853219973	3.94296910373318	3.87537184930317	3.9264750950419	3.9264750950419	3.86089346588023	3.89800177180967	3.87832779943771	3.9749445809921	3.93819554106179	3.86866215681031	3.90692821051698	3.90340929703041	3.80159051800517	3.89935295040653	3.98349495108338	4.00425748462294	3.90961017882028	3.88478497362579	3.90855339420526	3.9082824833179	3.9082824833179	3.89071349380111	3.8590206030821	3.83005742891443
1	178475797	178475797	3.86437405145388	3.79745994203051	4.0340661643317	3.90990823034955	3.8587531254272	3.84066178152735	3.83927724860002	3.86330276798081	3.86249950027473	3.91316175350355	3.86330276798081	3.83874504865011	4.03742300211335	3.81566561430236	3.8550103843211	3.95351184305558	3.89616539474046	3.87214974583894	3.8230782953011	3.64509122752932	3.90841554332284	3.99455486947733	4.00647853219973	3.94296910373318	3.87537184930317	3.9264750950419	3.9264750950419	3.86089346588023	3.89800177180967	3.87832779943771	3.9749445809921	3.93819554106179	3.86866215681031	3.90692821051698	3.90340929703041	3.80159051800517	3.89935295040653	3.98349495108338	4.00425748462294	3.90961017882028	3.88478497362579	3.90855339420526	3.9082824833179	3.9082824833179	3.89071349380111	3.8590206030821	3.83005742891443
1	179042816	179042816	3.86437405145388	3.79745994203051	4.0340661643317	3.90990823034955	3.8587531254272	3.84066178152735	3.83927724860002	3.86330276798081	3.86249950027473	3.91316175350355	3.86330276798081	3.83874504865011	4.03742300211335	3.81566561430236	3.8550103843211	3.95351184305558	3.89616539474046	3.87214974583894	3.8230782953011	3.64509122752932	3.90841554332284	3.99455486947733	4.00647853219973	3.94296910373318	3.87537184930317	3.9264750950419	3.9264750950419	3.86089346588023	3.89800177180967	3.87832779943771	3.9749445809921	3.93819554106179	3.86866215681031	3.90692821051698	3.90340929703041	3.80159051800517	3.89935295040653	3.98349495108338	4.00425748462294	3.90961017882028	3.88478497362579	3.90855339420526	3.9082824833179	3.9082824833179	3.89071349380111	3.8590206030821	3.83005742891443
1	179635361	179635361	3.86437405145388	3.79745994203051	4.0340661643317	3.90990823034955	3.8587531254272	3.84066178152735	3.83927724860002	3.86330276798081	3.86249950027473	3.91316175350355	3.86330276798081	3.83874504865011	4.03742300211335	3.81566561430236	3.8550103843211	3.95351184305558	3.89616539474046	3.87214974583894	3.8230782953011	3.64509122752932	3.90841554332284	3.99455486947733	4.00647853219973	3.94296910373318	3.87537184930317	3.9264750950419	3.9264750950419	3.86089346588023	3.89800177180967	3.87832779943771	3.9749445809921	3.93819554106179	3.86866215681031	3.90692821051698	3.90340929703041	3.80159051800517	3.89935295040653	3.98349495108338	4.00425748462294	3.90961017882028	3.88478497362579	3.90855339420526	3.9082824833179	3.9082824833179	3.89071349380111	3.8590206030821	3.83005742891443
1	180186313	180186313	3.86437405145388	3.79745994203051	4.0340661643317	3.90990823034955	3.8587531254272	3.84066178152735	3.83927724860002	3.86330276798081	3.86249950027473	3.91316175350355	3.86330276798081	3.83874504865011	4.03742300211335	3.81566561430236	3.8550103843211	3.95351184305558	3.89616539474046	3.87214974583894	3.8230782953011	3.64509122752932	3.90841554332284	3.99455486947733	4.00647853219973	3.94296910373318	3.87537184930317	3.9264750950419	3.9264750950419	3.86089346588023	3.89800177180967	3.87832779943771	3.9749445809921	3.93819554106179	3.86866215681031	3.90692821051698	3.90340929703041	3.80159051800517	3.89935295040653	3.98349495108338	4.00425748462294	3.90961017882028	3.88478497362579	3.90855339420526	3.9082824833179	3.9082824833179	3.89071349380111	3.8590206030821	3.83005742891443
1	180745307	180745307	3.86437405145388	3.79745994203051	4.0340661643317	3.90990823034955	3.8587531254272	3.84066178152735	3.83927724860002	3.86330276798081	3.86249950027473	3.91316175350355	3.86330276798081	3.83874504865011	4.03742300211335	3.81566561430236	3.8550103843211	3.95351184305558	3.89616539474046	3.87214974583894	3.8230782953011	3.64509122752932	3.90841554332284	3.99455486947733	4.00647853219973	3.94296910373318	3.87537184930317	3.9264750950419	3.9264750950419	3.86089346588023	3.89800177180967	3.87832779943771	3.9749445809921	3.93819554106179	3.86866215681031	3.90692821051698	3.90340929703041	3.80159051800517	3.89935295040653	3.98349495108338	4.00425748462294	3.90961017882028	3.88478497362579	3.90855339420526	3.9082824833179	3.9082824833179	3.89071349380111	3.8590206030821	3.83005742891443
1	181307162	181307162	3.86437405145388	3.79745994203051	4.0340661643317	3.90990823034955	3.8587531254272	3.84066178152735	3.83927724860002	3.86330276798081	3.86249950027473	3.91316175350355	3.86330276798081	3.83874504865011	4.03742300211335	3.81566561430236	3.8550103843211	3.95351184305558	3.89616539474046	3.87214974583894	3.8230782953011	3.64509122752932	3.90841554332284	3.99455486947733	4.00647853219973	3.94296910373318	3.87537184930317	3.9264750950419	3.9264750950419	3.86089346588023	3.89800177180967	3.87832779943771	3.9749445809921	3.93819554106179	3.86866215681031	3.90692821051698	3.90340929703041	3.80159051800517	3.89935295040653	3.98349495108338	4.00425748462294	3.90961017882028	3.88478497362579	3.90855339420526	3.9082824833179	3.9082824833179	3.89071349380111	3.8590206030821	3.83005742891443
1	181825873	181825873	3.86437405145388	3.79745994203051	4.0340661643317	3.90990823034955	3.8587531254272	3.84066178152735	3.83927724860002	3.86330276798081	3.86249950027473	3.91316175350355	3.86330276798081	3.83874504865011	4.03742300211335	3.81566561430236	3.8550103843211	3.95351184305558	3.89616539474046	3.87214974583894	3.8230782953011	3.64509122752932	3.90841554332284	3.99455486947733	4.00647853219973	3.94296910373318	3.87537184930317	3.9264750950419	3.9264750950419	3.86089346588023	3.89800177180967	3.87832779943771	3.9749445809921	3.93819554106179	3.86866215681031	3.90692821051698	3.90340929703041	3.80159051800517	3.89935295040653	3.98349495108338	4.00425748462294	3.90961017882028	3.88478497362579	3.90855339420526	3.9082824833179	3.9082824833179	3.89071349380111	3.8590206030821	3.83005742891443
1	182385372	182385372	3.86437405145388	3.79745994203051	4.0340661643317	3.90990823034955	3.8587531254272	3.84066178152735	3.83927724860002	3.86330276798081	3.86249950027473	3.91316175350355	3.86330276798081	3.83874504865011	4.03742300211335	3.81566561430236	3.8550103843211	3.95351184305558	3.89616539474046	3.87214974583894	3.8230782953011	3.64509122752932	3.90841554332284	3.99455486947733	4.00647853219973	3.94296910373318	3.87537184930317	3.9264750950419	3.9264750950419	3.86089346588023	3.89800177180967	3.87832779943771	3.9749445809921	3.93819554106179	3.86866215681031	3.90692821051698	3.90340929703041	3.80159051800517	3.89935295040653	3.98349495108338	4.00425748462294	3.90961017882028	3.88478497362579	3.90855339420526	3.9082824833179	3.9082824833179	3.89071349380111	3.8590206030821	3.83005742891443
1	182929695	182929695	3.86437405145388	3.79745994203051	4.0340661643317	3.90990823034955	3.8587531254272	3.84066178152735	3.83927724860002	3.86330276798081	3.86249950027473	3.91316175350355	3.86330276798081	3.83874504865011	4.03742300211335	3.81566561430236	3.8550103843211	3.95351184305558	3.89616539474046	3.87214974583894	3.8230782953011	3.64509122752932	3.90841554332284	3.99455486947733	4.00647853219973	3.94296910373318	3.87537184930317	3.9264750950419	3.9264750950419	3.86089346588023	3.89800177180967	3.87832779943771	3.9749445809921	3.93819554106179	3.86866215681031	3.90692821051698	3.90340929703041	3.80159051800517	3.89935295040653	3.98349495108338	4.00425748462294	3.90961017882028	3.88478497362579	3.90855339420526	3.9082824833179	3.9082824833179	3.89071349380111	3.8590206030821	3.83005742891443
1	183477887	183477887	3.86437405145388	3.79745994203051	4.0340661643317	3.90990823034955	3.8587531254272	3.84066178152735	3.83927724860002	3.86330276798081	3.86249950027473	3.91316175350355	3.86330276798081	3.83874504865011	4.03742300211335	3.81566561430236	3.8550103843211	3.95351184305558	3.89616539474046	3.87214974583894	3.8230782953011	3.64509122752932	3.90841554332284	3.99455486947733	4.00647853219973	3.94296910373318	3.87537184930317	3.9264750950419	3.9264750950419	3.86089346588023	3.89800177180967	3.87832779943771	3.9749445809921	3.93819554106179	3.86866215681031	3.90692821051698	3.90340929703041	3.80159051800517	3.89935295040653	3.98349495108338	4.00425748462294	3.90961017882028	3.88478497362579	3.90855339420526	3.9082824833179	3.9082824833179	3.89071349380111	3.8590206030821	3.83005742891443
1	184021090	184021090	3.86437405145388	3.79745994203051	4.0340661643317	3.90990823034955	3.8587531254272	3.84066178152735	3.83927724860002	3.86330276798081	3.86249950027473	3.91316175350355	3.86330276798081	3.83874504865011	4.03742300211335	3.81566561430236	3.8550103843211	3.95351184305558	3.89616539474046	3.87214974583894	3.8230782953011	3.64509122752932	3.90841554332284	3.99455486947733	4.00647853219973	3.94296910373318	3.87537184930317	3.9264750950419	3.9264750950419	3.86089346588023	3.89800177180967	3.87832779943771	3.9749445809921	3.93819554106179	3.86866215681031	3.90692821051698	3.90340929703041	3.80159051800517	3.89935295040653	3.98349495108338	4.00425748462294	3.90961017882028	3.88478497362579	3.90855339420526	3.9082824833179	3.9082824833179	3.89071349380111	3.8590206030821	3.83005742891443
1	184563890	184563890	3.86437405145388	3.79745994203051	4.0340661643317	3.90990823034955	3.8587531254272	3.84066178152735	3.83927724860002	3.86330276798081	3.86249950027473	3.91316175350355	3.86330276798081	3.83874504865011	4.03742300211335	3.81566561430236	3.8550103843211	3.95351184305558	3.89616539474046	3.87214974583894	3.8230782953011	3.64509122752932	3.90841554332284	3.99455486947733	4.00647853219973	3.94296910373318	3.87537184930317	3.9264750950419	3.9264750950419	3.86089346588023	3.89800177180967	3.87832779943771	3.9749445809921	3.93819554106179	3.86866215681031	3.90692821051698	3.90340929703041	3.80159051800517	3.89935295040653	3.98349495108338	4.00425748462294	3.90961017882028	3.88478497362579	3.90855339420526	3.9082824833179	3.9082824833179	3.89071349380111	3.8590206030821	3.83005742891443
1	185114574	185114574	3.86437405145388	3.79745994203051	4.0340661643317	3.90990823034955	3.8587531254272	3.84066178152735	3.83927724860002	3.86330276798081	3.86249950027473	3.91316175350355	3.86330276798081	3.83874504865011	4.03742300211335	3.81566561430236	3.8550103843211	3.95351184305558	3.89616539474046	3.87214974583894	3.8230782953011	3.64509122752932	3.90841554332284	3.99455486947733	4.00647853219973	3.94296910373318	3.87537184930317	3.9264750950419	3.9264750950419	3.86089346588023	3.89800177180967	3.87832779943771	3.9749445809921	3.93819554106179	3.86866215681031	3.90692821051698	3.90340929703041	3.80159051800517	3.89935295040653	3.98349495108338	4.00425748462294	3.90961017882028	3.88478497362579	3.90855339420526	3.9082824833179	3.9082824833179	3.89071349380111	3.8590206030821	3.83005742891443
1	185672951	185672951	3.86437405145388	3.79745994203051	4.0340661643317	3.90990823034955	3.8587531254272	3.84066178152735	3.83927724860002	3.86330276798081	3.86249950027473	3.91316175350355	3.86330276798081	3.83874504865011	4.03742300211335	3.81566561430236	3.8550103843211	3.95351184305558	3.89616539474046	3.87214974583894	3.8230782953011	3.64509122752932	3.90841554332284	3.99455486947733	4.00647853219973	3.94296910373318	3.87537184930317	3.9264750950419	3.9264750950419	3.86089346588023	3.89800177180967	3.87832779943771	3.9749445809921	3.93819554106179	3.86866215681031	3.90692821051698	3.90340929703041	3.80159051800517	3.89935295040653	3.98349495108338	4.00425748462294	3.90961017882028	3.88478497362579	3.90855339420526	3.9082824833179	3.9082824833179	3.89071349380111	3.8590206030821	3.83005742891443
1	186217266	186217266	3.86437405145388	3.79745994203051	4.0340661643317	3.90990823034955	3.8587531254272	3.84066178152735	3.83927724860002	3.86330276798081	3.86249950027473	3.91316175350355	3.86330276798081	3.83874504865011	4.03742300211335	3.81566561430236	3.8550103843211	3.95351184305558	3.89616539474046	3.87214974583894	3.8230782953011	3.64509122752932	3.90841554332284	3.99455486947733	4.00647853219973	3.94296910373318	3.87537184930317	3.9264750950419	3.9264750950419	3.86089346588023	3.89800177180967	3.87832779943771	3.9749445809921	3.93819554106179	3.86866215681031	3.90692821051698	3.90340929703041	3.80159051800517	3.89935295040653	3.98349495108338	4.00425748462294	3.90961017882028	3.88478497362579	3.90855339420526	3.9082824833179	3.9082824833179	3.89071349380111	3.8590206030821	3.83005742891443
1	186771733	186771733	3.86437405145388	3.79745994203051	4.0340661643317	3.90990823034955	3.8587531254272	3.84066178152735	3.83927724860002	3.86330276798081	3.86249950027473	3.91316175350355	3.86330276798081	3.83874504865011	4.03742300211335	3.81566561430236	3.8550103843211	3.95351184305558	3.89616539474046	3.87214974583894	3.8230782953011	3.64509122752932	3.90841554332284	3.99455486947733	4.00647853219973	3.94296910373318	3.87537184930317	3.9264750950419	3.9264750950419	3.86089346588023	3.89800177180967	3.87832779943771	3.9749445809921	3.93819554106179	3.86866215681031	3.90692821051698	3.90340929703041	3.80159051800517	3.89935295040653	3.98349495108338	4.00425748462294	3.90961017882028	3.88478497362579	3.90855339420526	3.9082824833179	3.9082824833179	3.89071349380111	3.8590206030821	3.83005742891443
1	187306354	187306354	3.86437405145388	3.79745994203051	4.0340661643317	3.90990823034955	3.8587531254272	3.84066178152735	3.83927724860002	3.86330276798081	3.86249950027473	3.91316175350355	3.86330276798081	3.83874504865011	4.03742300211335	3.81566561430236	3.8550103843211	3.95351184305558	3.89616539474046	3.87214974583894	3.8230782953011	3.64509122752932	3.90841554332284	3.99455486947733	4.00647853219973	3.94296910373318	3.87537184930317	3.9264750950419	3.9264750950419	3.86089346588023	3.89800177180967	3.87832779943771	3.9749445809921	3.93819554106179	3.86866215681031	3.90692821051698	3.90340929703041	3.80159051800517	3.89935295040653	3.98349495108338	4.00425748462294	3.90961017882028	3.88478497362579	3.90855339420526	3.9082824833179	3.9082824833179	3.89071349380111	3.8590206030821	3.83005742891443
1	187863851	187863851	3.86437405145388	3.79745994203051	4.0340661643317	3.90990823034955	3.8587531254272	3.84066178152735	3.83927724860002	3.86330276798081	3.86249950027473	3.91316175350355	3.86330276798081	3.83874504865011	4.03742300211335	3.81566561430236	3.8550103843211	3.95351184305558	3.89616539474046	3.87214974583894	3.8230782953011	3.64509122752932	3.90841554332284	3.99455486947733	4.00647853219973	3.94296910373318	3.87537184930317	3.9264750950419	3.9264750950419	3.86089346588023	3.89800177180967	3.87832779943771	3.9749445809921	3.93819554106179	3.86866215681031	3.90692821051698	3.90340929703041	3.80159051800517	3.89935295040653	3.98349495108338	4.00425748462294	3.90961017882028	3.88478497362579	3.90855339420526	3.9082824833179	3.9082824833179	3.89071349380111	3.8590206030821	3.83005742891443
1	188388592	188388592	3.86437405145388	3.79745994203051	4.0340661643317	3.90990823034955	3.8587531254272	3.84066178152735	3.83927724860002	3.86330276798081	3.86249950027473	3.91316175350355	3.86330276798081	3.83874504865011	4.03742300211335	3.81566561430236	3.8550103843211	3.95351184305558	3.89616539474046	3.87214974583894	3.8230782953011	3.64509122752932	3.90841554332284	3.99455486947733	4.00647853219973	3.94296910373318	3.87537184930317	3.9264750950419	3.9264750950419	3.86089346588023	3.89800177180967	3.87832779943771	3.9749445809921	3.93819554106179	3.86866215681031	3.90692821051698	3.90340929703041	3.80159051800517	3.89935295040653	3.98349495108338	4.00425748462294	3.90961017882028	3.88478497362579	3.90855339420526	3.9082824833179	3.9082824833179	3.89071349380111	3.8590206030821	3.83005742891443
1	188924834	188924834	3.86437405145388	3.79745994203051	4.0340661643317	3.90990823034955	3.8587531254272	3.84066178152735	3.83927724860002	3.86330276798081	3.86249950027473	3.91316175350355	3.86330276798081	3.83874504865011	4.03742300211335	3.81566561430236	3.8550103843211	3.95351184305558	3.89616539474046	3.87214974583894	3.8230782953011	3.64509122752932	3.90841554332284	3.99455486947733	4.00647853219973	3.94296910373318	3.87537184930317	3.9264750950419	3.9264750950419	3.86089346588023	3.89800177180967	3.87832779943771	3.9749445809921	3.93819554106179	3.86866215681031	3.90692821051698	3.90340929703041	3.80159051800517	3.89935295040653	3.98349495108338	4.00425748462294	3.90961017882028	3.88478497362579	3.90855339420526	3.9082824833179	3.9082824833179	3.89071349380111	3.8590206030821	3.83005742891443
1	189477775	189477775	3.86437405145388	3.79745994203051	4.0340661643317	3.90990823034955	3.8587531254272	3.84066178152735	3.83927724860002	3.86330276798081	3.86249950027473	3.91316175350355	3.86330276798081	3.83874504865011	4.03742300211335	3.81566561430236	3.8550103843211	3.95351184305558	3.89616539474046	3.87214974583894	3.8230782953011	3.64509122752932	3.90841554332284	3.99455486947733	4.00647853219973	3.94296910373318	3.87537184930317	3.9264750950419	3.9264750950419	3.86089346588023	3.89800177180967	3.87832779943771	3.9749445809921	3.93819554106179	3.86866215681031	3.90692821051698	3.90340929703041	3.80159051800517	3.89935295040653	3.98349495108338	4.00425748462294	3.90961017882028	3.88478497362579	3.90855339420526	3.9082824833179	3.9082824833179	3.89071349380111	3.8590206030821	3.83005742891443
1	190007577	190007577	3.86437405145388	3.79745994203051	4.0340661643317	3.90990823034955	3.8587531254272	3.84066178152735	3.83927724860002	3.86330276798081	3.86249950027473	3.91316175350355	3.86330276798081	3.83874504865011	4.03742300211335	3.81566561430236	3.8550103843211	3.95351184305558	3.89616539474046	3.87214974583894	3.8230782953011	3.64509122752932	3.90841554332284	3.99455486947733	4.00647853219973	3.94296910373318	3.87537184930317	3.9264750950419	3.9264750950419	3.86089346588023	3.89800177180967	3.87832779943771	3.9749445809921	3.93819554106179	3.86866215681031	3.90692821051698	3.90340929703041	3.80159051800517	3.89935295040653	3.98349495108338	4.00425748462294	3.90961017882028	3.88478497362579	3.90855339420526	3.9082824833179	3.9082824833179	3.89071349380111	3.8590206030821	3.83005742891443
1	190526136	190526136	3.86437405145388	3.79745994203051	4.0340661643317	3.90990823034955	3.8587531254272	3.84066178152735	3.83927724860002	3.86330276798081	3.86249950027473	3.91316175350355	3.86330276798081	3.83874504865011	4.03742300211335	3.81566561430236	3.8550103843211	3.95351184305558	3.89616539474046	3.87214974583894	3.8230782953011	3.64509122752932	3.90841554332284	3.99455486947733	4.00647853219973	3.94296910373318	3.87537184930317	3.9264750950419	3.9264750950419	3.86089346588023	3.89800177180967	3.87832779943771	3.9749445809921	3.93819554106179	3.86866215681031	3.90692821051698	3.90340929703041	3.80159051800517	3.89935295040653	3.98349495108338	4.00425748462294	3.90961017882028	3.88478497362579	3.90855339420526	3.9082824833179	3.9082824833179	3.89071349380111	3.8590206030821	3.83005742891443
1	191063465	191063465	3.86437405145388	3.79745994203051	4.0340661643317	3.90990823034955	3.8587531254272	3.84066178152735	3.83927724860002	3.86330276798081	3.86249950027473	3.91316175350355	3.86330276798081	3.83874504865011	4.03742300211335	3.81566561430236	3.8550103843211	3.95351184305558	3.89616539474046	3.87214974583894	3.8230782953011	3.64509122752932	3.90841554332284	3.99455486947733	4.00647853219973	3.94296910373318	3.87537184930317	3.9264750950419	3.9264750950419	3.86089346588023	3.89800177180967	3.87832779943771	3.9749445809921	3.93819554106179	3.86866215681031	3.90692821051698	3.90340929703041	3.80159051800517	3.89935295040653	3.98349495108338	4.00425748462294	3.90961017882028	3.88478497362579	3.90855339420526	3.9082824833179	3.9082824833179	3.89071349380111	3.8590206030821	3.83005742891443
1	191597069	191597069	3.86437405145388	3.79745994203051	4.0340661643317	3.90990823034955	3.8587531254272	3.84066178152735	3.83927724860002	3.86330276798081	3.86249950027473	3.91316175350355	3.86330276798081	3.83874504865011	4.03742300211335	3.81566561430236	3.8550103843211	3.95351184305558	3.89616539474046	3.87214974583894	3.8230782953011	3.64509122752932	3.90841554332284	3.99455486947733	4.00647853219973	3.94296910373318	3.87537184930317	3.9264750950419	3.9264750950419	3.86089346588023	3.89800177180967	3.87832779943771	3.9749445809921	3.93819554106179	3.86866215681031	3.90692821051698	3.90340929703041	3.80159051800517	3.89935295040653	3.98349495108338	4.00425748462294	3.90961017882028	3.88478497362579	3.90855339420526	3.9082824833179	3.9082824833179	3.89071349380111	3.8590206030821	3.83005742891443
1	192126376	192126376	3.86437405145388	3.79745994203051	4.0340661643317	3.90990823034955	3.8587531254272	3.84066178152735	3.83927724860002	3.86330276798081	3.86249950027473	3.91316175350355	3.86330276798081	3.83874504865011	4.03742300211335	3.81566561430236	3.8550103843211	3.95351184305558	3.89616539474046	3.87214974583894	3.8230782953011	3.64509122752932	3.90841554332284	3.99455486947733	4.00647853219973	3.94296910373318	3.87537184930317	3.9264750950419	3.9264750950419	3.86089346588023	3.89800177180967	3.87832779943771	3.9749445809921	3.93819554106179	3.86866215681031	3.90692821051698	3.90340929703041	3.80159051800517	3.89935295040653	3.98349495108338	4.00425748462294	3.90961017882028	3.88478497362579	3.90855339420526	3.9082824833179	3.9082824833179	3.89071349380111	3.8590206030821	3.83005742891443
1	192671400	192671400	3.86437405145388	3.79745994203051	4.0340661643317	3.90990823034955	3.8587531254272	3.84066178152735	3.83927724860002	3.86330276798081	3.86249950027473	3.91316175350355	3.86330276798081	3.83874504865011	4.03742300211335	3.81566561430236	3.8550103843211	3.95351184305558	3.89616539474046	3.87214974583894	3.8230782953011	3.64509122752932	3.90841554332284	3.99455486947733	4.00647853219973	3.94296910373318	3.87537184930317	3.9264750950419	3.9264750950419	3.86089346588023	3.89800177180967	3.87832779943771	3.9749445809921	3.93819554106179	3.86866215681031	3.90692821051698	3.90340929703041	3.80159051800517	3.89935295040653	3.98349495108338	4.00425748462294	3.90961017882028	3.88478497362579	3.90855339420526	3.9082824833179	3.9082824833179	3.89071349380111	3.8590206030821	3.83005742891443
1	193209686	193209686	3.86437405145388	3.79745994203051	4.0340661643317	3.90990823034955	3.8587531254272	3.84066178152735	3.83927724860002	3.86330276798081	3.86249950027473	3.91316175350355	3.86330276798081	3.83874504865011	4.03742300211335	3.81566561430236	3.8550103843211	3.95351184305558	3.89616539474046	3.87214974583894	3.8230782953011	3.64509122752932	3.90841554332284	3.99455486947733	4.00647853219973	3.94296910373318	3.87537184930317	3.9264750950419	3.9264750950419	3.86089346588023	3.89800177180967	3.87832779943771	3.9749445809921	3.93819554106179	3.86866215681031	3.90692821051698	3.90340929703041	3.80159051800517	3.89935295040653	3.98349495108338	4.00425748462294	3.90961017882028	3.88478497362579	3.90855339420526	3.9082824833179	3.9082824833179	3.89071349380111	3.8590206030821	3.83005742891443
1	193749109	193749109	3.86437405145388	3.79745994203051	4.0340661643317	3.90990823034955	3.8587531254272	3.84066178152735	3.83927724860002	3.86330276798081	3.86249950027473	3.91316175350355	3.86330276798081	3.83874504865011	4.03742300211335	3.81566561430236	3.8550103843211	3.95351184305558	3.89616539474046	3.87214974583894	3.8230782953011	3.64509122752932	3.90841554332284	3.99455486947733	4.00647853219973	3.94296910373318	3.87537184930317	3.9264750950419	3.9264750950419	3.86089346588023	3.89800177180967	3.87832779943771	3.9749445809921	3.93819554106179	3.86866215681031	3.90692821051698	3.90340929703041	3.80159051800517	3.89935295040653	3.98349495108338	4.00425748462294	3.90961017882028	3.88478497362579	3.90855339420526	3.9082824833179	3.9082824833179	3.89071349380111	3.8590206030821	3.83005742891443
1	194295488	194295488	3.86437405145388	3.79745994203051	4.0340661643317	3.90990823034955	3.8587531254272	3.84066178152735	3.83927724860002	3.86330276798081	3.86249950027473	3.91316175350355	3.86330276798081	3.83874504865011	4.03742300211335	3.81566561430236	3.8550103843211	3.95351184305558	3.89616539474046	3.87214974583894	3.8230782953011	3.64509122752932	3.90841554332284	3.99455486947733	4.00647853219973	3.94296910373318	3.87537184930317	3.9264750950419	3.9264750950419	3.86089346588023	3.89800177180967	3.87832779943771	3.9749445809921	3.93819554106179	3.86866215681031	3.90692821051698	3.90340929703041	3.80159051800517	3.89935295040653	3.98349495108338	4.00425748462294	3.90961017882028	3.88478497362579	3.90855339420526	3.9082824833179	3.9082824833179	3.89071349380111	3.8590206030821	3.83005742891443
1	194831608	194831608	3.86437405145388	3.79745994203051	4.0340661643317	3.90990823034955	3.8587531254272	3.84066178152735	3.83927724860002	3.86330276798081	3.86249950027473	3.91316175350355	3.86330276798081	3.83874504865011	4.03742300211335	3.81566561430236	3.8550103843211	3.95351184305558	3.89616539474046	3.87214974583894	3.8230782953011	3.64509122752932	3.90841554332284	3.99455486947733	4.00647853219973	3.94296910373318	3.87537184930317	3.9264750950419	3.9264750950419	3.86089346588023	3.89800177180967	3.87832779943771	3.9749445809921	3.93819554106179	3.86866215681031	3.90692821051698	3.90340929703041	3.80159051800517	3.89935295040653	3.98349495108338	4.00425748462294	3.90961017882028	3.88478497362579	3.90855339420526	3.9082824833179	3.9082824833179	3.89071349380111	3.8590206030821	3.83005742891443
1	195363758	195363758	3.86437405145388	3.79745994203051	4.0340661643317	3.90990823034955	3.8587531254272	3.84066178152735	3.83927724860002	3.86330276798081	3.86249950027473	3.91316175350355	3.86330276798081	3.83874504865011	4.03742300211335	3.81566561430236	3.8550103843211	3.95351184305558	3.89616539474046	3.87214974583894	3.8230782953011	3.64509122752932	3.90841554332284	3.99455486947733	4.00647853219973	3.94296910373318	3.87537184930317	3.9264750950419	3.9264750950419	3.86089346588023	3.89800177180967	3.87832779943771	3.9749445809921	3.93819554106179	3.86866215681031	3.90692821051698	3.90340929703041	3.80159051800517	3.89935295040653	3.98349495108338	4.00425748462294	3.90961017882028	3.88478497362579	3.90855339420526	3.9082824833179	3.9082824833179	3.89071349380111	3.8590206030821	3.83005742891443
1	195901143	195901143	3.86437405145388	3.79745994203051	4.0340661643317	3.90990823034955	3.8587531254272	3.84066178152735	3.83927724860002	3.86330276798081	3.86249950027473	3.91316175350355	3.86330276798081	3.83874504865011	4.03742300211335	3.81566561430236	3.8550103843211	3.95351184305558	3.89616539474046	3.87214974583894	3.8230782953011	3.64509122752932	3.90841554332284	3.99455486947733	4.00647853219973	3.94296910373318	3.87537184930317	3.9264750950419	3.9264750950419	3.86089346588023	3.89800177180967	3.87832779943771	3.9749445809921	3.93819554106179	3.86866215681031	3.90692821051698	3.90340929703041	3.80159051800517	3.89935295040653	3.98349495108338	4.00425748462294	3.90961017882028	3.88478497362579	3.90855339420526	3.9082824833179	3.9082824833179	3.89071349380111	3.8590206030821	3.83005742891443
1	196436068	196436068	3.86437405145388	3.79745994203051	4.0340661643317	3.90990823034955	3.8587531254272	3.84066178152735	3.83927724860002	3.86330276798081	3.86249950027473	3.91316175350355	3.86330276798081	3.83874504865011	4.03742300211335	3.81566561430236	3.8550103843211	3.95351184305558	3.89616539474046	3.87214974583894	3.8230782953011	3.64509122752932	3.90841554332284	3.99455486947733	4.00647853219973	3.94296910373318	3.87537184930317	3.9264750950419	3.9264750950419	3.86089346588023	3.89800177180967	3.87832779943771	3.9749445809921	3.93819554106179	3.86866215681031	3.90692821051698	3.90340929703041	3.80159051800517	3.89935295040653	3.98349495108338	4.00425748462294	3.90961017882028	3.88478497362579	3.90855339420526	3.9082824833179	3.9082824833179	3.89071349380111	3.8590206030821	3.83005742891443
1	197059186	197059186	3.86437405145388	3.79745994203051	4.0340661643317	3.90990823034955	3.8587531254272	3.84066178152735	3.83927724860002	3.86330276798081	3.86249950027473	3.91316175350355	3.86330276798081	3.83874504865011	4.03742300211335	3.81566561430236	3.8550103843211	3.95351184305558	3.89616539474046	3.87214974583894	3.8230782953011	3.64509122752932	3.90841554332284	3.99455486947733	4.00647853219973	3.94296910373318	3.87537184930317	3.9264750950419	3.9264750950419	3.86089346588023	3.89800177180967	3.87832779943771	3.9749445809921	3.93819554106179	3.86866215681031	3.90692821051698	3.90340929703041	3.80159051800517	3.89935295040653	3.98349495108338	4.00425748462294	3.90961017882028	3.88478497362579	3.90855339420526	3.9082824833179	3.9082824833179	3.89071349380111	3.8590206030821	3.83005742891443
1	197589627	197589627	3.86437405145388	3.79745994203051	4.0340661643317	3.90990823034955	3.8587531254272	3.84066178152735	3.83927724860002	3.86330276798081	3.86249950027473	3.91316175350355	3.86330276798081	3.83874504865011	4.03742300211335	3.81566561430236	3.8550103843211	3.95351184305558	3.89616539474046	3.87214974583894	3.8230782953011	3.64509122752932	3.90841554332284	3.99455486947733	4.00647853219973	3.94296910373318	3.87537184930317	3.9264750950419	3.9264750950419	3.86089346588023	3.89800177180967	3.87832779943771	3.9749445809921	3.93819554106179	3.86866215681031	3.90692821051698	3.90340929703041	3.80159051800517	3.89935295040653	3.98349495108338	4.00425748462294	3.90961017882028	3.88478497362579	3.90855339420526	3.9082824833179	3.9082824833179	3.89071349380111	3.8590206030821	3.83005742891443
1	198141751	198141751	3.86437405145388	3.79745994203051	4.0340661643317	3.90990823034955	3.8587531254272	3.84066178152735	3.83927724860002	3.86330276798081	3.86249950027473	3.91316175350355	3.86330276798081	3.83874504865011	4.03742300211335	3.81566561430236	3.8550103843211	3.95351184305558	3.89616539474046	3.87214974583894	3.8230782953011	3.64509122752932	3.90841554332284	3.99455486947733	4.00647853219973	3.94296910373318	3.87537184930317	3.9264750950419	3.9264750950419	3.86089346588023	3.89800177180967	3.87832779943771	3.9749445809921	3.93819554106179	3.86866215681031	3.90692821051698	3.90340929703041	3.80159051800517	3.89935295040653	3.98349495108338	4.00425748462294	3.90961017882028	3.88478497362579	3.90855339420526	3.9082824833179	3.9082824833179	3.89071349380111	3.8590206030821	3.83005742891443
1	198670535	198670535	3.86437405145388	3.79745994203051	4.0340661643317	3.90990823034955	3.8587531254272	3.84066178152735	3.83927724860002	3.86330276798081	3.86249950027473	3.91316175350355	3.86330276798081	3.83874504865011	4.03742300211335	3.81566561430236	3.8550103843211	3.44650652429106	3.89616539474046	3.87214974583894	3.8230782953011	2.95868257109723	3.90841554332284	3.99455486947733	4.00647853219973	3.94296910373318	3.87537184930317	3.9264750950419	3.9264750950419	3.86089346588023	3.89800177180967	3.87832779943771	3.9749445809921	3.93819554106179	3.86866215681031	3.90692821051698	3.90340929703041	3.80159051800517	3.89935295040653	3.98349495108338	4.00425748462294	3.90961017882028	3.88478497362579	3.90855339420526	3.9082824833179	3.9082824833179	3.89071349380111	3.8590206030821	3.83005742891443
1	199194224	199194224	3.86437405145388	3.79745994203051	4.0340661643317	3.90990823034955	3.8587531254272	3.84066178152735	3.83927724860002	3.86330276798081	3.86249950027473	3.91316175350355	3.86330276798081	3.83874504865011	4.03742300211335	3.81566561430236	3.8550103843211	3.44650652429106	3.89616539474046	3.87214974583894	3.8230782953011	2.95868257109723	3.90841554332284	3.99455486947733	4.00647853219973	3.94296910373318	3.87537184930317	3.9264750950419	3.9264750950419	3.86089346588023	3.89800177180967	3.87832779943771	3.9749445809921	3.93819554106179	3.86866215681031	3.90692821051698	3.90340929703041	3.80159051800517	3.89935295040653	3.98349495108338	4.00425748462294	3.90961017882028	3.88478497362579	3.90855339420526	3.9082824833179	3.9082824833179	3.89071349380111	3.8590206030821	3.83005742891443
1	199737268	199737268	3.86437405145388	3.79745994203051	3.47360750075935	3.90990823034955	3.8587531254272	3.84066178152735	3.83927724860002	3.86330276798081	3.86249950027473	3.91316175350355	3.86330276798081	3.83874504865011	4.03742300211335	3.81566561430236	3.8550103843211	3.44650652429106	3.89616539474046	3.87214974583894	3.8230782953011	2.95868257109723	3.90841554332284	3.99455486947733	4.00647853219973	3.94296910373318	3.87537184930317	3.9264750950419	3.9264750950419	3.86089346588023	3.89800177180967	3.87832779943771	3.9749445809921	3.93819554106179	3.86866215681031	3.90692821051698	3.90340929703041	3.80159051800517	3.89935295040653	3.98349495108338	4.00425748462294	3.90961017882028	3.88478497362579	3.90855339420526	3.9082824833179	3.9082824833179	3.89071349380111	3.8590206030821	3.83005742891443
1	200303053	200303053	3.86437405145388	3.79745994203051	3.47360750075935	3.90990823034955	3.8587531254272	3.84066178152735	3.83927724860002	3.86330276798081	3.86249950027473	3.91316175350355	3.86330276798081	3.83874504865011	4.03742300211335	3.81566561430236	3.8550103843211	3.44650652429106	3.89616539474046	3.87214974583894	3.8230782953011	2.95868257109723	3.90841554332284	3.99455486947733	3.50334907595282	3.94296910373318	3.87537184930317	3.9264750950419	3.9264750950419	3.86089346588023	3.89800177180967	3.87832779943771	3.9749445809921	3.45463848617859	3.86866215681031	3.90692821051698	3.90340929703041	3.47312598988681	3.89935295040653	3.4248356221102	3.47553421190416	3.90961017882028	3.88478497362579	3.90855339420526	3.9082824833179	3.9082824833179	3.89071349380111	3.8590206030821	3.83005742891443
1	200867375	200867375	3.86437405145388	3.79745994203051	3.47360750075935	3.90990823034955	3.8587531254272	3.84066178152735	3.83927724860002	3.86330276798081	3.86249950027473	3.91316175350355	3.86330276798081	3.83874504865011	4.03742300211335	3.81566561430236	3.8550103843211	3.44650652429106	3.89616539474046	3.87214974583894	3.8230782953011	2.95868257109723	3.90841554332284	3.40117855442307	3.50334907595282	3.94296910373318	3.87537184930317	3.9264750950419	3.9264750950419	3.86089346588023	3.89800177180967	3.87832779943771	3.9749445809921	3.45463848617859	3.86866215681031	3.47144122740446	3.90340929703041	3.47312598988681	3.89935295040653	3.4248356221102	3.47553421190416	3.90961017882028	3.88478497362579	3.90855339420526	3.9082824833179	3.9082824833179	3.89071349380111	3.8590206030821	3.83005742891443
1	201400507	201400507	3.86437405145388	3.79745994203051	3.47360750075935	3.90990823034955	3.8587531254272	3.84066178152735	3.83927724860002	3.86330276798081	3.86249950027473	3.91316175350355	3.86330276798081	3.83874504865011	4.03742300211335	3.81566561430236	3.8550103843211	3.44650652429106	3.89616539474046	3.87214974583894	3.8230782953011	2.95868257109723	3.90841554332284	3.40117855442307	3.50334907595282	3.94296910373318	3.87537184930317	3.9264750950419	3.9264750950419	3.86089346588023	3.89800177180967	3.87832779943771	3.9749445809921	3.45463848617859	3.86866215681031	3.47144122740446	3.90340929703041	3.47312598988681	3.89935295040653	3.4248356221102	3.47553421190416	3.90961017882028	3.88478497362579	3.90855339420526	3.9082824833179	3.9082824833179	3.89071349380111	3.8590206030821	3.83005742891443
1	201949533	201949533	3.86437405145388	3.79745994203051	3.47360750075935	3.90990823034955	3.8587531254272	3.84066178152735	3.83927724860002	3.86330276798081	3.86249950027473	3.91316175350355	3.86330276798081	3.83874504865011	4.03742300211335	3.81566561430236	3.8550103843211	3.44650652429106	3.89616539474046	3.87214974583894	3.8230782953011	2.95868257109723	3.90841554332284	3.40117855442307	3.50334907595282	3.94296910373318	3.87537184930317	3.9264750950419	3.9264750950419	3.86089346588023	3.89800177180967	3.87832779943771	3.9749445809921	3.45463848617859	3.86866215681031	3.47144122740446	3.90340929703041	3.47312598988681	3.89935295040653	3.4248356221102	3.47553421190416	3.90961017882028	3.88478497362579	3.90855339420526	3.9082824833179	3.9082824833179	3.89071349380111	3.8590206030821	3.83005742891443
1	202584523	202584523	3.86437405145388	3.79745994203051	3.47360750075935	3.90990823034955	3.8587531254272	3.84066178152735	3.83927724860002	3.86330276798081	3.86249950027473	3.91316175350355	3.86330276798081	3.83874504865011	4.03742300211335	3.81566561430236	3.8550103843211	3.44650652429106	3.89616539474046	3.87214974583894	3.8230782953011	2.95868257109723	3.90841554332284	3.40117855442307	3.50334907595282	3.94296910373318	3.87537184930317	3.9264750950419	3.9264750950419	3.86089346588023	3.89800177180967	3.87832779943771	3.9749445809921	3.45463848617859	3.86866215681031	3.47144122740446	3.90340929703041	3.47312598988681	3.89935295040653	3.4248356221102	3.47553421190416	3.90961017882028	3.88478497362579	3.90855339420526	3.9082824833179	3.9082824833179	3.89071349380111	3.8590206030821	3.83005742891443
1	203140598	203140598	3.86437405145388	3.79745994203051	3.47360750075935	3.90990823034955	3.8587531254272	3.84066178152735	3.83927724860002	3.86330276798081	3.86249950027473	3.91316175350355	3.86330276798081	3.83874504865011	4.03742300211335	3.81566561430236	3.8550103843211	3.44650652429106	3.89616539474046	3.87214974583894	3.8230782953011	2.95868257109723	3.90841554332284	3.40117855442307	3.50334907595282	3.94296910373318	3.87537184930317	3.9264750950419	3.9264750950419	3.86089346588023	3.89800177180967	3.87832779943771	3.9749445809921	3.45463848617859	3.86866215681031	3.47144122740446	3.90340929703041	3.47312598988681	3.89935295040653	3.4248356221102	3.47553421190416	3.90961017882028	3.88478497362579	3.90855339420526	3.9082824833179	3.9082824833179	3.89071349380111	3.8590206030821	3.83005742891443
1	203696988	203696988	3.86437405145388	3.79745994203051	3.47360750075935	3.90990823034955	3.8587531254272	3.84066178152735	3.83927724860002	3.86330276798081	3.86249950027473	3.91316175350355	3.86330276798081	3.83874504865011	4.03742300211335	3.81566561430236	3.8550103843211	3.44650652429106	3.89616539474046	3.87214974583894	3.8230782953011	2.95868257109723	3.90841554332284	3.40117855442307	3.50334907595282	3.94296910373318	3.87537184930317	3.9264750950419	3.9264750950419	3.86089346588023	3.89800177180967	3.87832779943771	3.9749445809921	3.45463848617859	3.86866215681031	3.47144122740446	3.90340929703041	3.47312598988681	3.89935295040653	3.4248356221102	3.47553421190416	3.90961017882028	3.88478497362579	3.90855339420526	3.9082824833179	3.9082824833179	3.89071349380111	3.8590206030821	3.83005742891443
1	204271279	204271279	3.86437405145388	3.79745994203051	3.47360750075935	3.90990823034955	3.8587531254272	3.84066178152735	3.83927724860002	3.86330276798081	3.86249950027473	3.91316175350355	3.86330276798081	3.83874504865011	4.03742300211335	3.81566561430236	3.8550103843211	3.44650652429106	3.89616539474046	3.87214974583894	3.8230782953011	2.95868257109723	3.90841554332284	3.40117855442307	3.50334907595282	3.94296910373318	3.87537184930317	3.9264750950419	3.9264750950419	3.86089346588023	3.89800177180967	3.87832779943771	3.9749445809921	3.45463848617859	3.86866215681031	3.47144122740446	3.90340929703041	3.47312598988681	3.89935295040653	3.4248356221102	3.47553421190416	3.90961017882028	3.88478497362579	3.90855339420526	3.9082824833179	3.9082824833179	3.89071349380111	3.8590206030821	3.83005742891443
1	204806017	204806017	3.86437405145388	3.79745994203051	3.47360750075935	3.90990823034955	3.8587531254272	3.84066178152735	3.83927724860002	3.86330276798081	3.86249950027473	3.91316175350355	3.86330276798081	3.83874504865011	4.03742300211335	3.81566561430236	3.8550103843211	3.44650652429106	3.89616539474046	3.87214974583894	3.8230782953011	2.95868257109723	3.90841554332284	3.40117855442307	3.50334907595282	3.94296910373318	3.87537184930317	3.9264750950419	3.9264750950419	3.86089346588023	3.89800177180967	3.87832779943771	3.9749445809921	3.45463848617859	3.86866215681031	3.47144122740446	3.90340929703041	3.47312598988681	3.89935295040653	3.4248356221102	3.91614652798752	3.90961017882028	3.88478497362579	3.90855339420526	3.9082824833179	3.9082824833179	3.89071349380111	3.8590206030821	3.83005742891443
1	205348127	205348127	3.86437405145388	3.79745994203051	3.47360750075935	3.90990823034955	3.8587531254272	3.84066178152735	3.83927724860002	3.86330276798081	3.86249950027473	3.91316175350355	3.86330276798081	3.83874504865011	4.03742300211335	3.81566561430236	3.8550103843211	3.44650652429106	3.89616539474046	3.87214974583894	3.8230782953011	2.95868257109723	3.90841554332284	3.40117855442307	3.50334907595282	3.94296910373318	3.87537184930317	3.9264750950419	3.9264750950419	3.86089346588023	3.89800177180967	3.87832779943771	3.9749445809921	3.45463848617859	3.86866215681031	3.47144122740446	3.90340929703041	3.47312598988681	3.89935295040653	3.4248356221102	3.91614652798752	3.90961017882028	3.88478497362579	3.90855339420526	3.9082824833179	3.9082824833179	3.89071349380111	3.8590206030821	3.83005742891443
1	205915792	205915792	3.86437405145388	3.79745994203051	3.47360750075935	3.90990823034955	3.8587531254272	3.84066178152735	3.83927724860002	3.86330276798081	3.86249950027473	3.91316175350355	3.86330276798081	3.83874504865011	4.03742300211335	3.81566561430236	3.8550103843211	3.44650652429106	3.89616539474046	3.87214974583894	3.8230782953011	2.95868257109723	3.90841554332284	3.92297385285823	3.50334907595282	3.94296910373318	3.87537184930317	3.9264750950419	3.9264750950419	3.86089346588023	3.89800177180967	3.87832779943771	3.9749445809921	3.91017925392901	3.86866215681031	3.92212290862591	3.90340929703041	3.47312598988681	3.89935295040653	3.98846811979174	3.91614652798752	3.90961017882028	3.88478497362579	3.90855339420526	3.9082824833179	3.9082824833179	3.89071349380111	3.8590206030821	3.83005742891443
1	206941459	206941459	3.86437405145388	3.79745994203051	3.95886498981142	3.90990823034955	3.8587531254272	3.84066178152735	3.83927724860002	3.86330276798081	3.86249950027473	3.91316175350355	3.86330276798081	3.83874504865011	4.03742300211335	3.81566561430236	3.8550103843211	3.93492120404611	3.89616539474046	3.87214974583894	3.8230782953011	2.95868257109723	3.90841554332284	3.92297385285823	4.00120555449674	3.94296910373318	3.87537184930317	3.9264750950419	3.9264750950419	3.86089346588023	3.89800177180967	3.87832779943771	3.9749445809921	3.91017925392901	3.86866215681031	3.92212290862591	3.90340929703041	3.47312598988681	3.89935295040653	3.98846811979174	3.91614652798752	3.90961017882028	3.88478497362579	3.90855339420526	3.9082824833179	3.9082824833179	3.89071349380111	3.8590206030821	3.83005742891443
1	207480087	207480087	3.86437405145388	3.79745994203051	3.95886498981142	3.90990823034955	3.8587531254272	3.84066178152735	3.83927724860002	3.86330276798081	3.86249950027473	3.91316175350355	3.86330276798081	3.83874504865011	4.03742300211335	3.81566561430236	3.8550103843211	3.93492120404611	3.89616539474046	3.87214974583894	3.8230782953011	2.95868257109723	3.90841554332284	3.92297385285823	4.00120555449674	3.94296910373318	3.87537184930317	3.9264750950419	3.9264750950419	3.86089346588023	3.89800177180967	3.87832779943771	3.9749445809921	3.91017925392901	3.86866215681031	3.92212290862591	3.90340929703041	3.47312598988681	3.89935295040653	3.98846811979174	3.91614652798752	3.90961017882028	3.88478497362579	3.90855339420526	3.9082824833179	3.9082824833179	3.89071349380111	3.8590206030821	3.83005742891443
1	208090090	208090090	3.86437405145388	3.79745994203051	3.95886498981142	3.90990823034955	3.8587531254272	3.84066178152735	3.83927724860002	3.86330276798081	3.86249950027473	3.91316175350355	3.86330276798081	3.83874504865011	4.03742300211335	3.81566561430236	3.8550103843211	3.93492120404611	3.89616539474046	3.87214974583894	3.8230782953011	2.95868257109723	3.90841554332284	3.92297385285823	4.00120555449674	3.94296910373318	3.87537184930317	3.9264750950419	3.9264750950419	3.86089346588023	3.89800177180967	3.87832779943771	3.9749445809921	3.91017925392901	3.86866215681031	3.92212290862591	3.90340929703041	3.47312598988681	3.89935295040653	3.98846811979174	3.91614652798752	3.90961017882028	3.88478497362579	3.90855339420526	3.9082824833179	3.9082824833179	3.89071349380111	3.8590206030821	3.83005742891443
1	208603812	208603812	3.86437405145388	3.79745994203051	3.95886498981142	3.90990823034955	3.8587531254272	3.84066178152735	3.83927724860002	3.86330276798081	3.86249950027473	3.91316175350355	3.86330276798081	3.83874504865011	4.03742300211335	3.81566561430236	3.8550103843211	3.93492120404611	3.89616539474046	3.87214974583894	3.8230782953011	2.95868257109723	3.90841554332284	3.92297385285823	4.00120555449674	3.94296910373318	3.87537184930317	3.9264750950419	3.9264750950419	3.86089346588023	3.89800177180967	3.87832779943771	3.9749445809921	3.91017925392901	3.86866215681031	3.92212290862591	3.90340929703041	3.47312598988681	3.89935295040653	3.98846811979174	3.91614652798752	3.90961017882028	3.88478497362579	3.90855339420526	3.9082824833179	3.9082824833179	3.89071349380111	3.8590206030821	3.83005742891443
1	209136854	209136854	3.86437405145388	3.79745994203051	3.95886498981142	3.90990823034955	3.8587531254272	3.84066178152735	3.83927724860002	3.86330276798081	3.86249950027473	3.91316175350355	3.86330276798081	3.83874504865011	4.03742300211335	3.81566561430236	3.8550103843211	3.93492120404611	3.89616539474046	3.87214974583894	3.8230782953011	2.95868257109723	3.90841554332284	3.92297385285823	4.00120555449674	3.94296910373318	3.87537184930317	3.9264750950419	3.9264750950419	3.86089346588023	3.89800177180967	3.87832779943771	3.9749445809921	3.91017925392901	3.86866215681031	3.92212290862591	3.90340929703041	3.47312598988681	3.89935295040653	3.98846811979174	3.91614652798752	3.90961017882028	3.88478497362579	3.90855339420526	3.9082824833179	3.9082824833179	3.89071349380111	3.8590206030821	3.83005742891443
1	209675409	209675409	3.86437405145388	3.79745994203051	3.95886498981142	3.90990823034955	3.8587531254272	3.84066178152735	3.83927724860002	3.86330276798081	3.86249950027473	3.91316175350355	3.86330276798081	3.83874504865011	4.03742300211335	3.81566561430236	3.8550103843211	3.93492120404611	3.89616539474046	3.87214974583894	3.8230782953011	2.95868257109723	3.90841554332284	3.92297385285823	4.00120555449674	3.94296910373318	3.87537184930317	3.9264750950419	3.9264750950419	3.86089346588023	3.89800177180967	3.87832779943771	3.9749445809921	3.91017925392901	3.86866215681031	3.92212290862591	3.90340929703041	3.47312598988681	3.89935295040653	3.98846811979174	3.91614652798752	3.90961017882028	3.88478497362579	3.90855339420526	3.9082824833179	3.9082824833179	3.89071349380111	3.8590206030821	3.83005742891443
1	210209516	210209516	3.86437405145388	3.79745994203051	3.95886498981142	3.90990823034955	3.8587531254272	3.84066178152735	3.83927724860002	3.86330276798081	3.86249950027473	3.91316175350355	3.86330276798081	3.83874504865011	4.03742300211335	3.81566561430236	3.8550103843211	3.93492120404611	3.89616539474046	3.87214974583894	3.8230782953011	2.95868257109723	3.90841554332284	3.92297385285823	4.00120555449674	3.94296910373318	3.87537184930317	3.9264750950419	3.9264750950419	3.86089346588023	3.89800177180967	3.87832779943771	3.9749445809921	3.91017925392901	3.86866215681031	3.92212290862591	3.90340929703041	3.47312598988681	3.89935295040653	3.98846811979174	3.91614652798752	3.90961017882028	3.88478497362579	3.90855339420526	3.9082824833179	3.9082824833179	3.89071349380111	3.8590206030821	3.83005742891443
1	210753871	210753871	3.86437405145388	3.79745994203051	3.95886498981142	3.90990823034955	3.8587531254272	3.84066178152735	3.83927724860002	3.86330276798081	3.86249950027473	3.91316175350355	3.86330276798081	3.83874504865011	4.03742300211335	3.81566561430236	3.8550103843211	3.93492120404611	3.89616539474046	3.87214974583894	3.8230782953011	2.95868257109723	3.90841554332284	3.92297385285823	4.00120555449674	3.94296910373318	3.87537184930317	3.9264750950419	3.9264750950419	3.86089346588023	3.89800177180967	3.87832779943771	3.9749445809921	3.91017925392901	3.86866215681031	3.92212290862591	3.90340929703041	3.47312598988681	3.89935295040653	3.98846811979174	3.91614652798752	3.90961017882028	3.88478497362579	3.90855339420526	3.9082824833179	3.9082824833179	3.89071349380111	3.8590206030821	3.83005742891443
1	211323557	211323557	3.86437405145388	3.79745994203051	3.95886498981142	3.90990823034955	3.8587531254272	3.84066178152735	3.83927724860002	3.86330276798081	3.86249950027473	3.91316175350355	3.86330276798081	3.83874504865011	4.03742300211335	3.81566561430236	3.8550103843211	3.93492120404611	3.89616539474046	3.87214974583894	3.8230782953011	2.95868257109723	3.90841554332284	3.92297385285823	4.00120555449674	3.94296910373318	3.87537184930317	3.9264750950419	3.9264750950419	3.86089346588023	3.89800177180967	3.87832779943771	3.9749445809921	3.91017925392901	3.86866215681031	3.92212290862591	3.90340929703041	3.47312598988681	3.89935295040653	3.98846811979174	3.91614652798752	3.90961017882028	3.88478497362579	3.90855339420526	3.9082824833179	3.9082824833179	3.89071349380111	3.8590206030821	3.83005742891443
1	211903097	211903097	3.86437405145388	3.79745994203051	3.95886498981142	3.90990823034955	3.8587531254272	3.84066178152735	3.83927724860002	3.86330276798081	3.86249950027473	3.91316175350355	3.86330276798081	3.83874504865011	4.03742300211335	3.81566561430236	3.8550103843211	3.93492120404611	3.89616539474046	3.87214974583894	3.8230782953011	2.95868257109723	3.90841554332284	3.92297385285823	4.00120555449674	3.94296910373318	3.87537184930317	3.9264750950419	3.9264750950419	3.86089346588023	3.89800177180967	3.87832779943771	3.9749445809921	3.91017925392901	3.86866215681031	3.92212290862591	3.90340929703041	2.74410321346561	3.89935295040653	3.98846811979174	3.91614652798752	3.90961017882028	3.88478497362579	3.90855339420526	3.9082824833179	3.9082824833179	3.89071349380111	3.8590206030821	3.83005742891443
1	212462719	212462719	3.86437405145388	3.79745994203051	3.95886498981142	3.90990823034955	3.8587531254272	3.84066178152735	3.83927724860002	3.86330276798081	3.86249950027473	3.91316175350355	3.86330276798081	3.83874504865011	4.03742300211335	3.81566561430236	3.8550103843211	3.93492120404611	3.89616539474046	3.87214974583894	3.8230782953011	2.95868257109723	3.90841554332284	3.92297385285823	4.00120555449674	3.94296910373318	3.87537184930317	3.9264750950419	3.9264750950419	3.86089346588023	3.89800177180967	3.87832779943771	3.9749445809921	3.91017925392901	3.86866215681031	3.92212290862591	3.90340929703041	2.74410321346561	3.89935295040653	3.98846811979174	3.91614652798752	3.90961017882028	3.88478497362579	3.90855339420526	3.9082824833179	3.9082824833179	3.89071349380111	3.8590206030821	3.83005742891443
1	213030587	213030587	3.86437405145388	3.79745994203051	3.95886498981142	3.90990823034955	4.95311029276942	3.84066178152735	3.83927724860002	3.86330276798081	3.86249950027473	3.91316175350355	3.86330276798081	3.83874504865011	4.03742300211335	3.81566561430236	3.8550103843211	3.93492120404611	3.89616539474046	3.87214974583894	3.8230782953011	2.95868257109723	3.90841554332284	3.92297385285823	4.00120555449674	3.94296910373318	3.87537184930317	3.9264750950419	3.9264750950419	3.86089346588023	3.89800177180967	3.87832779943771	3.9749445809921	3.91017925392901	3.86866215681031	3.92212290862591	3.90340929703041	2.74410321346561	3.89935295040653	3.98846811979174	3.91614652798752	3.90961017882028	3.88478497362579	3.90855339420526	3.9082824833179	3.9082824833179	3.89071349380111	3.8590206030821	3.83005742891443
1	213593663	213593663	3.86437405145388	3.79745994203051	3.95886498981142	3.90990823034955	4.95311029276942	3.84066178152735	3.83927724860002	3.86330276798081	3.86249950027473	3.91316175350355	3.86330276798081	3.83874504865011	4.03742300211335	3.81566561430236	3.8550103843211	3.93492120404611	3.89616539474046	3.87214974583894	3.8230782953011	2.95868257109723	3.90841554332284	3.92297385285823	4.00120555449674	3.94296910373318	3.87537184930317	3.9264750950419	3.9264750950419	3.86089346588023	3.89800177180967	3.87832779943771	3.9749445809921	3.91017925392901	3.86866215681031	3.92212290862591	3.90340929703041	2.74410321346561	3.89935295040653	3.98846811979174	3.91614652798752	3.90961017882028	3.88478497362579	3.90855339420526	3.9082824833179	3.9082824833179	3.89071349380111	3.8590206030821	3.83005742891443
1	214127585	214127585	3.86437405145388	3.79745994203051	3.95886498981142	3.90990823034955	4.95311029276942	3.84066178152735	3.83927724860002	3.86330276798081	3.86249950027473	3.91316175350355	3.86330276798081	3.83874504865011	4.03742300211335	3.81566561430236	3.8550103843211	3.93492120404611	3.89616539474046	3.87214974583894	3.8230782953011	2.95868257109723	3.90841554332284	3.92297385285823	4.00120555449674	3.94296910373318	3.87537184930317	3.9264750950419	3.9264750950419	3.86089346588023	3.89800177180967	3.87832779943771	3.9749445809921	3.91017925392901	3.86866215681031	3.92212290862591	3.90340929703041	2.74410321346561	3.89935295040653	3.98846811979174	3.91614652798752	3.90961017882028	3.88478497362579	3.90855339420526	3.9082824833179	3.9082824833179	3.89071349380111	3.8590206030821	3.83005742891443
1	214652073	214652073	3.86437405145388	3.79745994203051	3.95886498981142	3.90990823034955	4.95311029276942	3.84066178152735	3.83927724860002	3.86330276798081	3.86249950027473	3.91316175350355	3.86330276798081	3.83874504865011	4.03742300211335	3.81566561430236	3.8550103843211	3.93492120404611	3.89616539474046	3.87214974583894	3.8230782953011	2.95868257109723	3.90841554332284	3.92297385285823	4.00120555449674	3.94296910373318	3.87537184930317	3.9264750950419	3.9264750950419	3.86089346588023	3.89800177180967	3.87832779943771	3.9749445809921	3.91017925392901	3.86866215681031	3.92212290862591	3.90340929703041	2.74410321346561	3.89935295040653	3.98846811979174	3.91614652798752	3.90961017882028	3.88478497362579	3.90855339420526	3.9082824833179	3.9082824833179	3.89071349380111	3.8590206030821	3.83005742891443
1	215199454	215199454	3.86437405145388	3.79745994203051	3.95886498981142	3.90990823034955	4.95311029276942	3.84066178152735	3.83927724860002	3.86330276798081	3.86249950027473	3.91316175350355	3.86330276798081	3.83874504865011	4.03742300211335	3.81566561430236	3.8550103843211	3.93492120404611	3.89616539474046	3.87214974583894	3.8230782953011	2.95868257109723	3.90841554332284	3.92297385285823	4.00120555449674	3.94296910373318	3.87537184930317	3.9264750950419	3.9264750950419	3.86089346588023	3.89800177180967	3.87832779943771	3.9749445809921	3.91017925392901	3.86866215681031	3.92212290862591	3.90340929703041	2.74410321346561	3.89935295040653	3.98846811979174	3.91614652798752	3.90961017882028	3.88478497362579	3.90855339420526	3.9082824833179	3.9082824833179	3.89071349380111	3.8590206030821	3.83005742891443
1	215740043	215740043	3.86437405145388	3.79745994203051	3.95886498981142	3.90990823034955	4.95311029276942	3.84066178152735	3.83927724860002	3.86330276798081	3.86249950027473	3.91316175350355	3.86330276798081	3.83874504865011	4.03742300211335	3.81566561430236	3.8550103843211	3.93492120404611	3.89616539474046	3.87214974583894	3.8230782953011	2.95868257109723	3.90841554332284	3.92297385285823	4.00120555449674	3.94296910373318	3.87537184930317	3.9264750950419	3.9264750950419	3.86089346588023	3.89800177180967	3.87832779943771	3.9749445809921	3.91017925392901	3.86866215681031	3.92212290862591	3.90340929703041	2.74410321346561	3.89935295040653	3.98846811979174	3.91614652798752	3.90961017882028	3.88478497362579	3.90855339420526	3.9082824833179	3.9082824833179	3.89071349380111	3.8590206030821	3.83005742891443
1	216273765	216273765	3.86437405145388	3.79745994203051	3.95886498981142	3.90990823034955	4.95311029276942	3.84066178152735	3.83927724860002	3.86330276798081	3.86249950027473	3.91316175350355	3.86330276798081	3.83874504865011	4.03742300211335	3.81566561430236	3.8550103843211	3.93492120404611	3.89616539474046	3.87214974583894	3.8230782953011	2.95868257109723	3.90841554332284	3.92297385285823	4.00120555449674	3.94296910373318	3.87537184930317	3.9264750950419	3.9264750950419	3.86089346588023	3.89800177180967	3.87832779943771	3.9749445809921	3.91017925392901	3.86866215681031	3.92212290862591	3.90340929703041	2.74410321346561	3.89935295040653	3.98846811979174	3.91614652798752	3.90961017882028	3.88478497362579	3.90855339420526	3.9082824833179	3.9082824833179	3.89071349380111	3.8590206030821	3.83005742891443
1	216801060	216801060	3.86437405145388	3.79745994203051	3.95886498981142	3.90990823034955	4.95311029276942	3.84066178152735	3.83927724860002	3.86330276798081	3.86249950027473	3.91316175350355	3.86330276798081	3.83874504865011	4.03742300211335	3.81566561430236	3.8550103843211	3.93492120404611	3.89616539474046	3.87214974583894	3.8230782953011	2.95868257109723	3.90841554332284	3.92297385285823	4.00120555449674	3.94296910373318	3.87537184930317	3.9264750950419	3.9264750950419	3.86089346588023	3.89800177180967	3.87832779943771	3.9749445809921	3.91017925392901	3.86866215681031	3.92212290862591	3.90340929703041	2.74410321346561	3.89935295040653	3.98846811979174	3.91614652798752	3.90961017882028	3.88478497362579	3.90855339420526	3.9082824833179	3.9082824833179	3.89071349380111	3.8590206030821	3.83005742891443
1	217315246	217315246	3.86437405145388	3.79745994203051	3.95886498981142	3.90990823034955	4.95311029276942	3.84066178152735	3.83927724860002	3.86330276798081	3.86249950027473	3.91316175350355	3.86330276798081	3.83874504865011	4.03742300211335	3.81566561430236	3.8550103843211	3.93492120404611	3.89616539474046	3.87214974583894	3.8230782953011	2.95868257109723	3.90841554332284	3.92297385285823	4.00120555449674	3.94296910373318	3.87537184930317	3.9264750950419	3.9264750950419	3.86089346588023	3.89800177180967	3.87832779943771	3.9749445809921	3.91017925392901	3.86866215681031	3.92212290862591	3.90340929703041	2.74410321346561	3.89935295040653	3.98846811979174	3.91614652798752	3.90961017882028	3.88478497362579	3.90855339420526	3.9082824833179	3.9082824833179	3.89071349380111	3.8590206030821	3.83005742891443
1	217851577	217851577	3.86437405145388	3.79745994203051	3.95886498981142	3.90990823034955	4.95311029276942	3.84066178152735	3.83927724860002	3.86330276798081	3.86249950027473	3.91316175350355	3.86330276798081	3.83874504865011	4.03742300211335	3.81566561430236	3.8550103843211	3.93492120404611	3.89616539474046	3.87214974583894	3.8230782953011	2.95868257109723	3.90841554332284	3.92297385285823	4.00120555449674	3.94296910373318	3.87537184930317	3.9264750950419	3.9264750950419	3.86089346588023	3.89800177180967	3.87832779943771	3.9749445809921	3.91017925392901	3.86866215681031	3.92212290862591	3.90340929703041	2.74410321346561	3.89935295040653	3.98846811979174	3.91614652798752	3.90961017882028	3.88478497362579	3.90855339420526	3.9082824833179	3.9082824833179	3.89071349380111	3.8590206030821	3.83005742891443
1	218390083	218390083	3.86437405145388	3.79745994203051	3.95886498981142	3.90990823034955	4.95311029276942	3.84066178152735	3.83927724860002	3.86330276798081	3.86249950027473	3.91316175350355	3.86330276798081	3.83874504865011	4.03742300211335	3.81566561430236	3.8550103843211	3.93492120404611	3.89616539474046	3.87214974583894	3.8230782953011	2.95868257109723	3.90841554332284	3.92297385285823	4.00120555449674	3.94296910373318	3.87537184930317	3.9264750950419	3.9264750950419	3.86089346588023	3.89800177180967	3.87832779943771	3.9749445809921	3.91017925392901	3.86866215681031	3.92212290862591	3.90340929703041	2.74410321346561	3.89935295040653	3.98846811979174	3.91614652798752	3.90961017882028	3.88478497362579	3.90855339420526	3.9082824833179	3.9082824833179	3.89071349380111	3.8590206030821	3.83005742891443
1	218933669	218933669	3.86437405145388	3.79745994203051	3.95886498981142	3.90990823034955	4.95311029276942	3.84066178152735	3.83927724860002	3.86330276798081	3.86249950027473	3.91316175350355	3.86330276798081	3.83874504865011	4.03742300211335	3.81566561430236	3.8550103843211	3.93492120404611	3.89616539474046	3.87214974583894	3.8230782953011	2.95868257109723	3.90841554332284	3.92297385285823	4.00120555449674	3.94296910373318	3.87537184930317	3.9264750950419	3.9264750950419	3.86089346588023	3.89800177180967	3.87832779943771	3.9749445809921	3.91017925392901	3.86866215681031	3.92212290862591	3.90340929703041	2.74410321346561	3.89935295040653	3.98846811979174	3.91614652798752	3.90961017882028	3.88478497362579	3.90855339420526	3.9082824833179	3.9082824833179	3.89071349380111	3.8590206030821	3.83005742891443
1	219457932	219457932	3.86437405145388	3.79745994203051	3.95886498981142	3.90990823034955	4.95311029276942	3.84066178152735	3.83927724860002	3.86330276798081	3.86249950027473	3.91316175350355	3.86330276798081	3.83874504865011	4.03742300211335	3.81566561430236	3.8550103843211	3.93492120404611	3.89616539474046	3.87214974583894	3.8230782953011	2.95868257109723	3.90841554332284	3.92297385285823	4.00120555449674	3.94296910373318	3.87537184930317	3.9264750950419	3.9264750950419	3.86089346588023	3.89800177180967	3.87832779943771	3.9749445809921	3.91017925392901	3.86866215681031	3.92212290862591	3.90340929703041	2.74410321346561	3.89935295040653	3.98846811979174	3.91614652798752	3.90961017882028	3.88478497362579	3.90855339420526	3.9082824833179	3.9082824833179	3.89071349380111	3.8590206030821	3.83005742891443
1	220007585	220007585	3.86437405145388	3.79745994203051	3.95886498981142	3.90990823034955	4.95311029276942	3.84066178152735	3.83927724860002	3.86330276798081	3.86249950027473	3.91316175350355	3.86330276798081	3.83874504865011	4.03742300211335	3.81566561430236	3.8550103843211	3.93492120404611	3.89616539474046	3.87214974583894	3.8230782953011	2.95868257109723	3.90841554332284	3.92297385285823	4.00120555449674	3.94296910373318	3.87537184930317	3.9264750950419	3.9264750950419	3.86089346588023	3.89800177180967	3.87832779943771	3.9749445809921	3.91017925392901	3.86866215681031	3.92212290862591	3.90340929703041	2.74410321346561	3.89935295040653	3.98846811979174	3.91614652798752	3.90961017882028	3.88478497362579	3.90855339420526	3.9082824833179	3.9082824833179	3.89071349380111	3.8590206030821	3.83005742891443
1	220582350	220582350	3.86437405145388	3.79745994203051	3.95886498981142	3.90990823034955	4.95311029276942	3.84066178152735	3.83927724860002	3.86330276798081	3.86249950027473	3.91316175350355	3.86330276798081	3.83874504865011	4.03742300211335	3.81566561430236	3.8550103843211	3.93492120404611	3.89616539474046	3.87214974583894	3.8230782953011	2.95868257109723	3.90841554332284	3.92297385285823	4.00120555449674	3.94296910373318	3.87537184930317	3.9264750950419	3.9264750950419	3.86089346588023	3.89800177180967	3.87832779943771	3.9749445809921	3.91017925392901	3.86866215681031	3.92212290862591	3.90340929703041	2.74410321346561	3.89935295040653	3.98846811979174	3.91614652798752	3.90961017882028	3.88478497362579	3.90855339420526	3.9082824833179	3.9082824833179	3.89071349380111	3.8590206030821	3.83005742891443
1	221125133	221125133	3.86437405145388	3.79745994203051	3.95886498981142	3.90990823034955	4.95311029276942	3.84066178152735	3.83927724860002	3.86330276798081	3.86249950027473	3.91316175350355	3.86330276798081	3.83874504865011	4.03742300211335	3.81566561430236	3.8550103843211	3.93492120404611	3.89616539474046	3.87214974583894	3.8230782953011	2.95868257109723	3.90841554332284	3.92297385285823	4.00120555449674	3.94296910373318	3.87537184930317	3.9264750950419	3.9264750950419	3.86089346588023	3.89800177180967	3.87832779943771	3.9749445809921	3.91017925392901	3.86866215681031	3.92212290862591	3.90340929703041	2.74410321346561	3.89935295040653	3.98846811979174	3.91614652798752	3.90961017882028	3.88478497362579	3.90855339420526	3.9082824833179	3.9082824833179	3.89071349380111	3.8590206030821	3.83005742891443
1	221665670	221665670	3.86437405145388	3.79745994203051	3.95886498981142	3.90990823034955	4.95311029276942	3.84066178152735	3.83927724860002	3.86330276798081	3.86249950027473	3.91316175350355	3.86330276798081	3.83874504865011	4.03742300211335	3.81566561430236	3.8550103843211	3.93492120404611	3.89616539474046	3.87214974583894	3.8230782953011	2.95868257109723	3.90841554332284	3.92297385285823	4.00120555449674	3.94296910373318	3.87537184930317	3.9264750950419	3.9264750950419	3.86089346588023	3.89800177180967	3.87832779943771	3.9749445809921	3.91017925392901	3.86866215681031	3.92212290862591	3.90340929703041	2.74410321346561	3.89935295040653	3.98846811979174	3.91614652798752	3.90961017882028	3.88478497362579	3.90855339420526	3.9082824833179	3.9082824833179	3.89071349380111	3.8590206030821	3.83005742891443
1	222196518	222196518	3.86437405145388	3.79745994203051	3.95886498981142	3.90990823034955	4.95311029276942	3.84066178152735	3.83927724860002	3.86330276798081	3.86249950027473	3.91316175350355	3.86330276798081	3.83874504865011	4.03742300211335	3.81566561430236	3.8550103843211	3.93492120404611	3.89616539474046	3.87214974583894	3.8230782953011	2.95868257109723	3.90841554332284	3.92297385285823	4.00120555449674	3.94296910373318	3.87537184930317	3.9264750950419	3.9264750950419	3.86089346588023	3.89800177180967	3.87832779943771	3.9749445809921	3.91017925392901	3.86866215681031	3.92212290862591	3.90340929703041	2.74410321346561	3.89935295040653	3.98846811979174	3.91614652798752	3.90961017882028	3.88478497362579	3.90855339420526	3.9082824833179	3.9082824833179	3.89071349380111	3.8590206030821	3.83005742891443
1	222780181	222780181	3.86437405145388	3.79745994203051	3.95886498981142	3.90990823034955	4.95311029276942	3.84066178152735	3.83927724860002	3.86330276798081	3.86249950027473	3.91316175350355	3.86330276798081	3.83874504865011	4.03742300211335	3.81566561430236	3.8550103843211	3.93492120404611	3.89616539474046	3.87214974583894	3.8230782953011	2.95868257109723	3.90841554332284	3.92297385285823	4.00120555449674	3.94296910373318	3.87537184930317	3.9264750950419	3.9264750950419	3.86089346588023	3.89800177180967	3.87832779943771	3.9749445809921	3.91017925392901	3.86866215681031	3.92212290862591	3.90340929703041	2.74410321346561	3.89935295040653	3.98846811979174	3.91614652798752	3.90961017882028	3.88478497362579	3.90855339420526	3.9082824833179	3.9082824833179	3.89071349380111	3.8590206030821	3.83005742891443
1	223333671	223333671	3.86437405145388	3.79745994203051	3.95886498981142	3.90990823034955	4.95311029276942	3.84066178152735	3.83927724860002	3.86330276798081	3.86249950027473	3.91316175350355	3.86330276798081	3.83874504865011	4.03742300211335	3.81566561430236	3.8550103843211	3.93492120404611	3.89616539474046	3.87214974583894	3.8230782953011	2.95868257109723	3.90841554332284	3.92297385285823	4.00120555449674	3.94296910373318	3.87537184930317	3.9264750950419	3.9264750950419	3.86089346588023	3.89800177180967	3.87832779943771	3.9749445809921	3.91017925392901	3.86866215681031	3.92212290862591	3.90340929703041	2.74410321346561	3.89935295040653	3.98846811979174	3.91614652798752	3.90961017882028	3.88478497362579	3.90855339420526	3.9082824833179	3.9082824833179	3.89071349380111	3.8590206030821	3.83005742891443
1	223962622	223962622	3.86437405145388	3.79745994203051	3.95886498981142	3.90990823034955	4.95311029276942	3.84066178152735	3.83927724860002	3.86330276798081	3.86249950027473	3.91316175350355	3.86330276798081	3.83874504865011	4.03742300211335	3.81566561430236	3.8550103843211	3.93492120404611	3.89616539474046	3.87214974583894	3.8230782953011	2.95868257109723	3.90841554332284	3.92297385285823	4.00120555449674	3.94296910373318	3.87537184930317	3.9264750950419	3.9264750950419	3.86089346588023	3.89800177180967	3.87832779943771	3.9749445809921	3.91017925392901	3.86866215681031	3.92212290862591	3.90340929703041	2.74410321346561	3.89935295040653	3.98846811979174	3.91614652798752	3.90961017882028	3.88478497362579	3.90855339420526	3.9082824833179	3.9082824833179	3.89071349380111	3.8590206030821	3.83005742891443
1	224669215	224669215	3.86437405145388	3.79745994203051	3.95886498981142	3.90990823034955	4.95311029276942	3.84066178152735	3.83927724860002	3.86330276798081	3.86249950027473	3.91316175350355	3.86330276798081	3.83874504865011	4.03742300211335	3.81566561430236	3.8550103843211	3.93492120404611	3.89616539474046	3.87214974583894	3.8230782953011	2.95868257109723	3.90841554332284	3.92297385285823	4.00120555449674	3.94296910373318	3.87537184930317	3.9264750950419	3.9264750950419	3.86089346588023	3.89800177180967	3.87832779943771	3.9749445809921	3.91017925392901	3.86866215681031	3.92212290862591	3.90340929703041	2.74410321346561	3.89935295040653	3.98846811979174	3.91614652798752	3.90961017882028	3.88478497362579	3.90855339420526	3.9082824833179	3.9082824833179	3.89071349380111	3.8590206030821	3.83005742891443
1	225218729	225218729	3.86437405145388	3.79745994203051	3.95886498981142	3.90990823034955	4.95311029276942	3.84066178152735	3.83927724860002	3.86330276798081	3.86249950027473	3.91316175350355	3.86330276798081	3.83874504865011	4.03742300211335	3.81566561430236	3.8550103843211	3.93492120404611	3.89616539474046	3.87214974583894	3.8230782953011	2.95868257109723	3.90841554332284	3.92297385285823	4.00120555449674	3.94296910373318	3.87537184930317	3.9264750950419	3.9264750950419	3.86089346588023	3.89800177180967	3.87832779943771	3.9749445809921	3.91017925392901	3.86866215681031	3.92212290862591	3.90340929703041	2.74410321346561	3.89935295040653	3.98846811979174	3.91614652798752	3.90961017882028	3.88478497362579	3.90855339420526	3.9082824833179	3.9082824833179	3.89071349380111	3.8590206030821	3.83005742891443
1	225798513	225798513	3.86437405145388	3.79745994203051	3.95886498981142	3.90990823034955	4.95311029276942	3.84066178152735	3.83927724860002	3.86330276798081	3.86249950027473	3.91316175350355	3.86330276798081	3.83874504865011	4.03742300211335	3.81566561430236	3.8550103843211	3.93492120404611	3.89616539474046	3.87214974583894	3.8230782953011	2.95868257109723	3.90841554332284	3.92297385285823	4.00120555449674	3.94296910373318	3.87537184930317	3.9264750950419	3.9264750950419	3.86089346588023	3.89800177180967	3.87832779943771	3.9749445809921	3.91017925392901	3.86866215681031	3.92212290862591	3.90340929703041	2.74410321346561	3.89935295040653	3.98846811979174	3.91614652798752	3.90961017882028	3.88478497362579	3.90855339420526	3.9082824833179	3.9082824833179	3.89071349380111	3.8590206030821	3.83005742891443
1	226389464	226389464	3.86437405145388	3.79745994203051	3.95886498981142	3.90990823034955	4.95311029276942	3.84066178152735	3.83927724860002	3.86330276798081	3.86249950027473	3.91316175350355	3.86330276798081	3.83874504865011	4.03742300211335	3.81566561430236	3.8550103843211	3.93492120404611	3.89616539474046	3.87214974583894	3.8230782953011	2.95868257109723	3.90841554332284	3.92297385285823	4.00120555449674	3.94296910373318	3.87537184930317	3.9264750950419	3.9264750950419	3.86089346588023	3.89800177180967	3.87832779943771	3.9749445809921	3.91017925392901	3.86866215681031	3.92212290862591	3.90340929703041	2.74410321346561	3.89935295040653	3.98846811979174	3.91614652798752	3.90961017882028	3.88478497362579	3.90855339420526	3.9082824833179	3.9082824833179	3.89071349380111	3.8590206030821	3.83005742891443
1	226936983	226936983	3.86437405145388	3.79745994203051	3.95886498981142	3.90990823034955	4.95311029276942	3.84066178152735	3.83927724860002	3.86330276798081	3.86249950027473	3.91316175350355	3.86330276798081	3.83874504865011	4.03742300211335	3.81566561430236	3.8550103843211	3.93492120404611	3.89616539474046	3.87214974583894	3.8230782953011	2.95868257109723	3.90841554332284	3.92297385285823	4.00120555449674	3.94296910373318	3.87537184930317	3.9264750950419	3.9264750950419	3.86089346588023	3.89800177180967	3.87832779943771	3.9749445809921	3.91017925392901	3.86866215681031	3.92212290862591	3.90340929703041	2.74410321346561	3.89935295040653	3.98846811979174	3.91614652798752	3.90961017882028	3.88478497362579	3.90855339420526	3.9082824833179	3.9082824833179	3.89071349380111	3.8590206030821	3.83005742891443
1	227492636	227492636	3.86437405145388	3.79745994203051	3.95886498981142	3.90990823034955	4.95311029276942	3.84066178152735	3.83927724860002	3.86330276798081	3.86249950027473	3.91316175350355	3.86330276798081	3.83874504865011	4.03742300211335	3.81566561430236	3.8550103843211	3.93492120404611	3.89616539474046	3.87214974583894	3.8230782953011	2.95868257109723	3.90841554332284	3.92297385285823	4.00120555449674	3.94296910373318	3.87537184930317	3.9264750950419	3.9264750950419	3.86089346588023	3.89800177180967	3.87832779943771	3.9749445809921	3.91017925392901	3.86866215681031	3.92212290862591	3.90340929703041	3.73739939925983	3.89935295040653	3.98846811979174	3.91614652798752	3.90961017882028	3.88478497362579	3.90855339420526	3.9082824833179	3.9082824833179	3.89071349380111	3.8590206030821	3.83005742891443
1	228074772	228074772	3.86437405145388	3.79745994203051	3.95886498981142	3.90990823034955	4.95311029276942	3.84066178152735	3.83927724860002	3.86330276798081	3.86249950027473	3.91316175350355	3.86330276798081	3.83874504865011	4.03742300211335	3.81566561430236	3.8550103843211	3.93492120404611	3.89616539474046	3.87214974583894	3.8230782953011	2.95868257109723	3.90841554332284	3.92297385285823	4.00120555449674	3.94296910373318	3.87537184930317	3.9264750950419	3.9264750950419	3.86089346588023	3.89800177180967	3.87832779943771	3.9749445809921	3.91017925392901	3.86866215681031	3.92212290862591	3.90340929703041	3.73739939925983	3.89935295040653	3.98846811979174	3.91614652798752	3.90961017882028	3.88478497362579	3.90855339420526	3.9082824833179	3.9082824833179	3.89071349380111	3.8590206030821	3.83005742891443
1	228616664	228616664	3.86437405145388	3.79745994203051	3.95886498981142	3.90990823034955	4.95311029276942	3.84066178152735	3.83927724860002	3.86330276798081	3.86249950027473	3.91316175350355	3.86330276798081	3.83874504865011	4.03742300211335	3.81566561430236	3.8550103843211	3.93492120404611	3.89616539474046	3.87214974583894	3.8230782953011	2.95868257109723	3.90841554332284	3.92297385285823	4.00120555449674	3.94296910373318	3.87537184930317	3.9264750950419	3.9264750950419	3.86089346588023	3.89800177180967	3.87832779943771	3.9749445809921	3.91017925392901	3.86866215681031	3.92212290862591	3.90340929703041	3.73739939925983	3.89935295040653	3.98846811979174	3.91614652798752	3.90961017882028	3.88478497362579	3.90855339420526	3.9082824833179	3.9082824833179	3.89071349380111	3.8590206030821	3.83005742891443
1	229205320	229205320	3.86437405145388	3.79745994203051	3.95886498981142	3.90990823034955	4.95311029276942	3.84066178152735	3.83927724860002	3.86330276798081	3.86249950027473	3.91316175350355	3.86330276798081	3.83874504865011	4.03742300211335	3.81566561430236	3.8550103843211	3.93492120404611	3.89616539474046	3.87214974583894	3.8230782953011	2.95868257109723	3.90841554332284	3.92297385285823	4.00120555449674	3.94296910373318	3.87537184930317	3.9264750950419	3.9264750950419	3.86089346588023	3.89800177180967	3.87832779943771	3.9749445809921	3.91017925392901	3.86866215681031	3.92212290862591	3.90340929703041	3.73739939925983	3.89935295040653	3.98846811979174	3.91614652798752	3.90961017882028	3.88478497362579	3.90855339420526	3.9082824833179	3.9082824833179	3.89071349380111	3.8590206030821	3.83005742891443
1	229760926	229760926	3.86437405145388	3.79745994203051	3.95886498981142	3.90990823034955	4.95311029276942	3.84066178152735	3.83927724860002	3.86330276798081	3.86249950027473	3.91316175350355	3.86330276798081	3.83874504865011	4.03742300211335	3.81566561430236	3.8550103843211	3.93492120404611	3.89616539474046	3.87214974583894	3.8230782953011	2.95868257109723	3.90841554332284	3.92297385285823	4.00120555449674	3.94296910373318	3.87537184930317	3.9264750950419	3.9264750950419	3.86089346588023	3.89800177180967	3.87832779943771	3.9749445809921	3.91017925392901	3.86866215681031	3.92212290862591	3.90340929703041	3.73739939925983	3.89935295040653	3.98846811979174	3.91614652798752	3.90961017882028	3.88478497362579	3.90855339420526	3.9082824833179	3.9082824833179	3.89071349380111	3.8590206030821	3.83005742891443
1	230291982	230291982	3.86437405145388	3.79745994203051	3.95886498981142	3.90990823034955	4.95311029276942	3.84066178152735	3.83927724860002	3.86330276798081	3.86249950027473	3.91316175350355	3.86330276798081	3.83874504865011	4.03742300211335	3.81566561430236	3.8550103843211	3.93492120404611	3.89616539474046	3.87214974583894	3.8230782953011	2.95868257109723	3.90841554332284	3.92297385285823	4.00120555449674	3.94296910373318	3.87537184930317	3.9264750950419	3.9264750950419	3.86089346588023	3.89800177180967	3.87832779943771	3.9749445809921	3.91017925392901	3.86866215681031	3.92212290862591	3.90340929703041	3.73739939925983	3.89935295040653	3.98846811979174	3.91614652798752	3.90961017882028	3.88478497362579	3.90855339420526	3.9082824833179	3.9082824833179	3.89071349380111	3.8590206030821	3.83005742891443
1	230833226	230833226	3.86437405145388	3.79745994203051	3.95886498981142	3.90990823034955	4.95311029276942	3.84066178152735	3.83927724860002	3.86330276798081	3.86249950027473	3.91316175350355	3.86330276798081	3.83874504865011	4.03742300211335	3.81566561430236	3.8550103843211	3.93492120404611	3.89616539474046	3.87214974583894	3.8230782953011	2.95868257109723	3.90841554332284	3.92297385285823	4.00120555449674	3.94296910373318	3.87537184930317	3.9264750950419	3.9264750950419	3.86089346588023	3.89800177180967	3.87832779943771	3.9749445809921	3.91017925392901	3.86866215681031	3.92212290862591	3.90340929703041	3.73739939925983	3.89935295040653	3.98846811979174	3.91614652798752	3.90961017882028	3.88478497362579	3.90855339420526	3.9082824833179	3.9082824833179	3.89071349380111	3.8590206030821	3.83005742891443
1	231371288	231371288	3.86437405145388	3.79745994203051	3.95886498981142	3.90990823034955	4.95311029276942	3.84066178152735	3.83927724860002	3.86330276798081	3.86249950027473	3.91316175350355	3.86330276798081	3.83874504865011	4.03742300211335	3.81566561430236	3.8550103843211	3.93492120404611	3.89616539474046	3.87214974583894	3.8230782953011	2.95868257109723	3.90841554332284	3.92297385285823	4.00120555449674	3.94296910373318	3.87537184930317	3.9264750950419	3.9264750950419	3.86089346588023	3.89800177180967	3.87832779943771	3.9749445809921	3.91017925392901	3.86866215681031	3.92212290862591	3.90340929703041	3.73739939925983	3.89935295040653	3.98846811979174	3.91614652798752	3.90961017882028	3.88478497362579	3.90855339420526	3.9082824833179	3.9082824833179	3.89071349380111	3.8590206030821	3.83005742891443
1	231929655	231929655	3.86437405145388	3.79745994203051	3.95886498981142	3.90990823034955	4.95311029276942	3.84066178152735	3.83927724860002	3.86330276798081	3.86249950027473	3.91316175350355	3.86330276798081	3.83874504865011	4.03742300211335	3.81566561430236	3.8550103843211	3.93492120404611	3.89616539474046	3.87214974583894	3.8230782953011	2.95868257109723	3.90841554332284	3.92297385285823	4.00120555449674	3.94296910373318	3.87537184930317	3.9264750950419	3.9264750950419	3.86089346588023	3.89800177180967	3.87832779943771	3.9749445809921	3.91017925392901	3.86866215681031	3.92212290862591	3.90340929703041	3.73739939925983	3.89935295040653	3.98846811979174	3.91614652798752	3.90961017882028	3.88478497362579	3.90855339420526	3.9082824833179	3.9082824833179	3.89071349380111	3.8590206030821	3.83005742891443
1	232482890	232482890	3.86437405145388	3.79745994203051	3.95886498981142	3.90990823034955	4.95311029276942	3.84066178152735	3.83927724860002	3.86330276798081	3.86249950027473	3.91316175350355	3.86330276798081	3.83874504865011	4.03742300211335	3.81566561430236	3.8550103843211	3.93492120404611	3.89616539474046	3.87214974583894	3.8230782953011	2.95868257109723	3.90841554332284	3.92297385285823	4.00120555449674	3.94296910373318	3.87537184930317	3.9264750950419	3.9264750950419	3.86089346588023	3.89800177180967	3.87832779943771	3.9749445809921	3.91017925392901	3.86866215681031	3.92212290862591	3.90340929703041	3.73739939925983	3.89935295040653	3.98846811979174	3.91614652798752	3.90961017882028	3.88478497362579	3.90855339420526	3.9082824833179	3.9082824833179	3.89071349380111	3.8590206030821	3.83005742891443
1	233012405	233012405	3.86437405145388	3.79745994203051	3.95886498981142	3.90990823034955	4.95311029276942	3.84066178152735	3.83927724860002	3.86330276798081	3.86249950027473	3.91316175350355	3.86330276798081	3.83874504865011	4.03742300211335	3.81566561430236	3.8550103843211	3.93492120404611	3.89616539474046	3.87214974583894	3.8230782953011	2.95868257109723	3.90841554332284	3.92297385285823	4.00120555449674	3.94296910373318	3.87537184930317	3.9264750950419	3.9264750950419	3.86089346588023	3.89800177180967	3.87832779943771	3.9749445809921	3.91017925392901	3.86866215681031	3.92212290862591	3.90340929703041	3.73739939925983	3.89935295040653	3.98846811979174	3.91614652798752	3.90961017882028	3.88478497362579	3.90855339420526	3.9082824833179	3.9082824833179	3.89071349380111	3.8590206030821	3.83005742891443
1	233545900	233545900	3.86437405145388	3.79745994203051	3.95886498981142	3.90990823034955	4.95311029276942	3.84066178152735	3.83927724860002	3.86330276798081	3.86249950027473	3.91316175350355	3.86330276798081	3.83874504865011	4.03742300211335	3.81566561430236	3.8550103843211	3.93492120404611	3.89616539474046	3.87214974583894	3.8230782953011	2.95868257109723	3.90841554332284	3.92297385285823	4.00120555449674	3.94296910373318	3.87537184930317	3.9264750950419	3.9264750950419	3.86089346588023	3.89800177180967	3.87832779943771	3.9749445809921	3.91017925392901	3.86866215681031	3.92212290862591	3.90340929703041	3.73739939925983	3.89935295040653	3.98846811979174	3.91614652798752	3.90961017882028	3.88478497362579	3.90855339420526	3.9082824833179	3.9082824833179	3.89071349380111	3.8590206030821	3.83005742891443
1	234092162	234092162	3.86437405145388	3.79745994203051	3.95886498981142	3.90990823034955	4.95311029276942	3.84066178152735	3.83927724860002	3.86330276798081	3.86249950027473	3.91316175350355	3.86330276798081	3.83874504865011	4.03742300211335	3.81566561430236	3.8550103843211	3.93492120404611	3.89616539474046	3.87214974583894	3.8230782953011	2.95868257109723	3.90841554332284	3.92297385285823	4.00120555449674	3.94296910373318	3.87537184930317	3.9264750950419	3.9264750950419	3.86089346588023	3.89800177180967	3.87832779943771	3.9749445809921	3.91017925392901	3.86866215681031	3.92212290862591	3.90340929703041	3.73739939925983	3.89935295040653	3.98846811979174	3.91614652798752	3.90961017882028	3.88478497362579	3.90855339420526	3.9082824833179	3.9082824833179	3.89071349380111	3.8590206030821	3.83005742891443
1	234635499	234635499	3.86437405145388	3.79745994203051	3.95886498981142	3.90990823034955	4.95311029276942	3.84066178152735	3.83927724860002	3.86330276798081	3.86249950027473	3.91316175350355	3.86330276798081	3.83874504865011	4.03742300211335	3.81566561430236	3.8550103843211	3.93492120404611	3.89616539474046	3.87214974583894	3.8230782953011	2.95868257109723	3.90841554332284	3.92297385285823	4.00120555449674	3.94296910373318	3.87537184930317	3.9264750950419	3.9264750950419	3.86089346588023	3.89800177180967	3.87832779943771	3.9749445809921	3.91017925392901	3.86866215681031	3.92212290862591	3.90340929703041	3.73739939925983	3.89935295040653	3.98846811979174	3.91614652798752	3.90961017882028	3.88478497362579	3.90855339420526	3.9082824833179	3.9082824833179	3.89071349380111	3.8590206030821	3.83005742891443
1	235250394	235250394	1.02337489432805	1.0969020827903	1.06100742058728	1.04032904899386	0.970523294721745	1.00992973490623	1.00155020847357	1.01454632862177	1.04509547515406	1.01131662261442	0.999746857517275	0.998361874305166	1.03471593036209	0.956697508568708	0.949430792754609	0.963953023636843	0.970738705771653	1.05039703308509	1.02935080978966	0.0538934936220869	0.95935371787797	0.904589243695935	1.00739868043587	1.05272947406288	1.01686964352728	1.01370280356993	1.01356228426217	1.00872627800805	0.969111619875013	0.969850812327904	0.949694067361387	1.0223114231464	0.881684710154019	0.996011804755404	1.02593174101082	0.97011974935122	1.03996483496209	1.01019565829893	0.985778039003102	1.00175849663993	1.00127255828456	1.02309119389003	0.99760095153915	0.965290272974341	1.01955156725605	0.873109646546896	1.02375182554625
1	235843116	235843116	1.02337489432805	1.0969020827903	1.06100742058728	1.04032904899386	0.970523294721745	1.00992973490623	1.00155020847357	1.01454632862177	1.04509547515406	1.01131662261442	0.999746857517275	0.998361874305166	1.03471593036209	0.956697508568708	0.949430792754609	0.963953023636843	0.970738705771653	1.05039703308509	1.02935080978966	0.0538934936220869	0.95935371787797	0.904589243695935	1.00739868043587	1.05272947406288	1.01686964352728	1.01370280356993	1.01356228426217	1.00872627800805	0.969111619875013	0.969850812327904	0.949694067361387	1.0223114231464	0.881684710154019	0.996011804755404	1.02593174101082	0.97011974935122	1.03996483496209	1.01019565829893	0.985778039003102	1.00175849663993	1.00127255828456	1.02309119389003	0.99760095153915	0.965290272974341	1.01955156725605	0.873109646546896	1.02375182554625
1	236407048	236407048	1.02337489432805	1.0969020827903	1.06100742058728	1.04032904899386	0.970523294721745	1.00992973490623	1.00155020847357	1.01454632862177	1.04509547515406	1.01131662261442	0.999746857517275	0.998361874305166	1.03471593036209	0.956697508568708	0.949430792754609	0.963953023636843	0.970738705771653	1.05039703308509	1.02935080978966	0.0538934936220869	0.95935371787797	0.904589243695935	1.00739868043587	1.05272947406288	1.01686964352728	1.01370280356993	1.01356228426217	1.00872627800805	0.969111619875013	0.969850812327904	0.949694067361387	1.0223114231464	0.881684710154019	0.996011804755404	1.02593174101082	0.97011974935122	1.03996483496209	1.01019565829893	0.985778039003102	1.00175849663993	1.00127255828456	1.02309119389003	0.99760095153915	0.965290272974341	1.01955156725605	0.873109646546896	1.02375182554625
1	236972099	236972099	1.02337489432805	1.0969020827903	1.06100742058728	1.04032904899386	0.970523294721745	1.00992973490623	1.00155020847357	1.01454632862177	1.04509547515406	1.01131662261442	0.999746857517275	0.998361874305166	1.03471593036209	0.956697508568708	0.949430792754609	0.963953023636843	0.970738705771653	1.05039703308509	1.02935080978966	0.0538934936220869	0.95935371787797	0.904589243695935	1.00739868043587	1.05272947406288	1.01686964352728	1.01370280356993	1.01356228426217	1.00872627800805	0.969111619875013	0.969850812327904	0.949694067361387	1.0223114231464	0.881684710154019	0.996011804755404	1.02593174101082	0.97011974935122	1.03996483496209	1.01019565829893	0.985778039003102	1.00175849663993	1.00127255828456	1.02309119389003	0.99760095153915	0.965290272974341	1.01955156725605	0.873109646546896	1.02375182554625
1	237523729	237523729	1.02337489432805	1.0969020827903	1.06100742058728	1.04032904899386	0.970523294721745	1.00992973490623	1.00155020847357	1.01454632862177	1.04509547515406	1.01131662261442	0.999746857517275	0.998361874305166	1.03471593036209	0.956697508568708	0.949430792754609	0.963953023636843	0.970738705771653	1.05039703308509	1.02935080978966	0.0538934936220869	0.95935371787797	0.904589243695935	1.00739868043587	1.05272947406288	1.01686964352728	1.01370280356993	1.01356228426217	1.00872627800805	0.969111619875013	0.969850812327904	0.949694067361387	1.0223114231464	0.881684710154019	0.996011804755404	1.02593174101082	0.97011974935122	1.03996483496209	1.01019565829893	0.985778039003102	1.00175849663993	1.00127255828456	1.02309119389003	0.99760095153915	0.965290272974341	1.01955156725605	0.873109646546896	1.02375182554625
1	238061575	238061575	1.02337489432805	1.0969020827903	1.06100742058728	1.04032904899386	0.970523294721745	1.00992973490623	1.00155020847357	1.01454632862177	1.04509547515406	1.01131662261442	0.999746857517275	0.998361874305166	1.03471593036209	0.956697508568708	0.949430792754609	0.963953023636843	0.970738705771653	1.05039703308509	1.02935080978966	0.0538934936220869	0.95935371787797	0.904589243695935	1.00739868043587	1.05272947406288	1.01686964352728	1.01370280356993	1.01356228426217	1.00872627800805	0.969111619875013	0.969850812327904	0.949694067361387	1.0223114231464	0.881684710154019	0.996011804755404	1.02593174101082	0.97011974935122	1.03996483496209	1.01019565829893	0.985778039003102	1.00175849663993	1.00127255828456	1.02309119389003	0.99760095153915	0.965290272974341	1.01955156725605	0.873109646546896	1.02375182554625
1	238606392	238606392	1.02337489432805	1.0969020827903	1.06100742058728	1.04032904899386	0.970523294721745	1.00992973490623	1.00155020847357	1.01454632862177	1.04509547515406	1.01131662261442	0.999746857517275	0.998361874305166	1.03471593036209	0.956697508568708	0.949430792754609	0.963953023636843	0.970738705771653	1.05039703308509	1.02935080978966	0.0538934936220869	0.95935371787797	0.904589243695935	1.00739868043587	1.05272947406288	1.01686964352728	1.01370280356993	1.01356228426217	1.00872627800805	0.969111619875013	0.969850812327904	0.949694067361387	1.0223114231464	0.881684710154019	0.996011804755404	1.02593174101082	0.97011974935122	1.03996483496209	1.01019565829893	0.985778039003102	1.00175849663993	1.00127255828456	1.02309119389003	0.99760095153915	0.965290272974341	1.01955156725605	0.873109646546896	1.02375182554625
1	239142946	239142946	1.02337489432805	1.0969020827903	1.06100742058728	1.04032904899386	0.970523294721745	1.00992973490623	1.00155020847357	1.01454632862177	1.04509547515406	1.01131662261442	0.999746857517275	0.998361874305166	1.03471593036209	0.956697508568708	0.949430792754609	0.963953023636843	0.970738705771653	1.05039703308509	1.02935080978966	0.0538934936220869	0.95935371787797	0.904589243695935	1.00739868043587	1.05272947406288	1.01686964352728	1.01370280356993	1.01356228426217	1.00872627800805	0.969111619875013	0.969850812327904	0.949694067361387	1.0223114231464	0.881684710154019	0.996011804755404	1.02593174101082	0.97011974935122	1.03996483496209	1.01019565829893	0.985778039003102	1.00175849663993	1.00127255828456	1.02309119389003	0.99760095153915	0.965290272974341	1.01955156725605	0.873109646546896	1.02375182554625
1	239674169	239674169	1.02337489432805	1.0969020827903	1.06100742058728	0.93363771517676	0.970523294721745	1.00992973490623	1.00155020847357	1.01454632862177	1.04509547515406	1.01131662261442	0.999746857517275	0.998361874305166	1.03471593036209	0.956697508568708	0.949430792754609	0.963953023636843	0.970738705771653	1.05039703308509	1.02935080978966	0.0538934936220869	0.95935371787797	0.904589243695935	1.00739868043587	1.05272947406288	1.01686964352728	1.01370280356993	0.730995660244787	1.00872627800805	0.969111619875013	0.969850812327904	0.949694067361387	1.0223114231464	0.881684710154019	0.996011804755404	1.02593174101082	0.97011974935122	1.03996483496209	1.01019565829893	0.985778039003102	1.00175849663993	1.00127255828456	1.02309119389003	0.99760095153915	0.965290272974341	1.01955156725605	0.873109646546896	1.02375182554625
1	240212004	240212004	1.02337489432805	1.0969020827903	1.06100742058728	0.93363771517676	0.970523294721745	1.00992973490623	1.00155020847357	1.01454632862177	1.04509547515406	1.01131662261442	0.999746857517275	0.998361874305166	1.03471593036209	0.956697508568708	0.949430792754609	0.963953023636843	0.970738705771653	1.05039703308509	1.02935080978966	0.0538934936220869	0.95935371787797	0.904589243695935	1.00739868043587	1.05272947406288	1.01686964352728	1.01370280356993	0.730995660244787	1.00872627800805	0.969111619875013	0.969850812327904	0.949694067361387	1.0223114231464	0.881684710154019	0.996011804755404	1.02593174101082	0.97011974935122	1.03996483496209	1.01019565829893	0.985778039003102	1.00175849663993	1.00127255828456	1.02309119389003	0.99760095153915	0.965290272974341	1.01955156725605	0.873109646546896	1.02375182554625
1	240756725	240756725	1.02337489432805	1.0969020827903	1.06100742058728	0.93363771517676	0.970523294721745	1.00992973490623	1.00155020847357	1.01454632862177	1.04509547515406	1.01131662261442	0.999746857517275	0.998361874305166	1.03471593036209	0.956697508568708	0.949430792754609	0.963953023636843	0.970738705771653	1.05039703308509	1.02935080978966	0.0538934936220869	0.95935371787797	0.904589243695935	1.00739868043587	1.05272947406288	1.01686964352728	1.01370280356993	0.730995660244787	1.00872627800805	0.969111619875013	0.969850812327904	0.949694067361387	1.0223114231464	0.881684710154019	0.996011804755404	1.02593174101082	0.97011974935122	1.03996483496209	1.01019565829893	0.985778039003102	1.00175849663993	1.00127255828456	1.02309119389003	0.99760095153915	0.965290272974341	1.01955156725605	0.873109646546896	1.02375182554625
1	241312131	241312131	1.02337489432805	1.0969020827903	1.06100742058728	0.93363771517676	0.970523294721745	1.00992973490623	1.00155020847357	1.01454632862177	1.04509547515406	1.01131662261442	0.999746857517275	0.998361874305166	1.03471593036209	0.956697508568708	0.949430792754609	0.963953023636843	0.970738705771653	1.05039703308509	1.02935080978966	0.0538934936220869	0.95935371787797	0.904589243695935	1.00739868043587	1.05272947406288	1.01686964352728	1.01370280356993	0.730995660244787	1.00872627800805	0.969111619875013	0.969850812327904	0.949694067361387	1.0223114231464	0.881684710154019	0.996011804755404	1.02593174101082	0.97011974935122	1.03996483496209	1.01019565829893	0.985778039003102	1.00175849663993	1.00127255828456	1.02309119389003	0.99760095153915	0.965290272974341	1.01955156725605	0.873109646546896	1.02375182554625
1	241849298	241849298	1.02337489432805	1.0969020827903	1.06100742058728	0.93363771517676	0.970523294721745	1.00992973490623	1.00155020847357	1.01454632862177	1.04509547515406	1.01131662261442	0.999746857517275	0.998361874305166	1.03471593036209	0.956697508568708	0.949430792754609	0.963953023636843	0.970738705771653	1.05039703308509	1.02935080978966	0.0538934936220869	0.95935371787797	0.904589243695935	1.00739868043587	1.05272947406288	1.01686964352728	1.01370280356993	0.730995660244787	1.00872627800805	0.969111619875013	0.969850812327904	0.949694067361387	1.0223114231464	0.881684710154019	0.996011804755404	1.02593174101082	0.97011974935122	1.03996483496209	1.01019565829893	0.985778039003102	1.00175849663993	1.00127255828456	1.02309119389003	0.99760095153915	0.965290272974341	1.01955156725605	0.873109646546896	1.02375182554625
1	242445853	242445853	1.02337489432805	1.0969020827903	1.06100742058728	0.93363771517676	0.970523294721745	1.00992973490623	1.00155020847357	1.01454632862177	1.04509547515406	1.01131662261442	0.999746857517275	0.998361874305166	1.03471593036209	0.956697508568708	0.949430792754609	0.963953023636843	0.970738705771653	1.05039703308509	1.02935080978966	0.0538934936220869	0.95935371787797	0.904589243695935	1.00739868043587	1.05272947406288	1.01686964352728	1.01370280356993	0.730995660244787	1.00872627800805	0.969111619875013	0.969850812327904	0.949694067361387	1.0223114231464	0.881684710154019	0.996011804755404	1.02593174101082	0.97011974935122	1.03996483496209	1.01019565829893	0.985778039003102	1.00175849663993	1.00127255828456	1.02309119389003	0.99760095153915	0.965290272974341	1.01955156725605	0.873109646546896	1.02375182554625
1	243069865	243069865	1.02337489432805	1.0969020827903	1.06100742058728	0.93363771517676	0.970523294721745	1.00992973490623	1.00155020847357	1.01454632862177	1.04509547515406	1.01131662261442	0.999746857517275	0.998361874305166	1.03471593036209	0.956697508568708	0.949430792754609	0.963953023636843	0.970738705771653	1.05039703308509	1.02935080978966	0.0538934936220869	0.95935371787797	0.904589243695935	1.00739868043587	1.05272947406288	1.01686964352728	1.01370280356993	0.992015622879351	1.00872627800805	0.969111619875013	0.969850812327904	0.949694067361387	1.0223114231464	0.881684710154019	0.996011804755404	1.02593174101082	0.97011974935122	1.03996483496209	1.01019565829893	0.985778039003102	1.00175849663993	1.00127255828456	1.02309119389003	0.99760095153915	0.965290272974341	1.01955156725605	0.873109646546896	1.02375182554625
1	243804934	243804934	1.02337489432805	1.0969020827903	1.06100742058728	0.93363771517676	0.970523294721745	1.00992973490623	1.00155020847357	1.01454632862177	1.04509547515406	1.01131662261442	0.999746857517275	0.998361874305166	1.03471593036209	0.956697508568708	0.949430792754609	0.963953023636843	0.970738705771653	1.05039703308509	1.02935080978966	0.0538934936220869	0.95935371787797	0.904589243695935	1.00739868043587	1.05272947406288	1.01686964352728	1.01370280356993	0.992015622879351	1.00872627800805	0.969111619875013	0.969850812327904	0.949694067361387	1.0223114231464	0.881684710154019	0.996011804755404	1.02593174101082	0.97011974935122	1.03996483496209	1.01019565829893	0.985778039003102	1.00175849663993	1.00127255828456	1.02309119389003	0.99760095153915	0.965290272974341	1.01955156725605	0.873109646546896	1.02375182554625
1	244343777	244343777	1.02337489432805	1.0969020827903	1.06100742058728	0.93363771517676	0.970523294721745	1.00992973490623	1.00155020847357	1.01454632862177	1.04509547515406	1.01131662261442	0.999746857517275	0.998361874305166	1.03471593036209	0.956697508568708	0.949430792754609	0.963953023636843	0.970738705771653	1.05039703308509	1.02935080978966	0.0538934936220869	0.95935371787797	0.904589243695935	1.00739868043587	1.05272947406288	1.01686964352728	1.01370280356993	0.992015622879351	1.00872627800805	0.969111619875013	0.969850812327904	0.949694067361387	1.0223114231464	0.881684710154019	0.836730393833563	1.02593174101082	0.97011974935122	1.03996483496209	1.01019565829893	0.985778039003102	1.00175849663993	1.00127255828456	1.02309119389003	0.99760095153915	0.965290272974341	1.01955156725605	0.873109646546896	1.02375182554625
1	244909768	244909768	1.02337489432805	1.0969020827903	1.06100742058728	0.93363771517676	0.970523294721745	1.00992973490623	1.00155020847357	1.01454632862177	1.04509547515406	1.01131662261442	0.999746857517275	0.998361874305166	1.03471593036209	0.956697508568708	0.949430792754609	0.963953023636843	0.970738705771653	1.05039703308509	1.02935080978966	0.0538934936220869	0.95935371787797	0.904589243695935	1.00739868043587	1.05272947406288	1.01686964352728	1.01370280356993	0.992015622879351	1.00872627800805	0.969111619875013	0.969850812327904	0.949694067361387	1.0223114231464	0.881684710154019	0.836730393833563	1.02593174101082	0.97011974935122	1.03996483496209	1.01019565829893	0.985778039003102	1.00175849663993	1.00127255828456	1.02309119389003	0.99760095153915	0.965290272974341	1.01955156725605	0.873109646546896	1.02375182554625
1	245483890	245483890	1.02337489432805	1.0969020827903	1.06100742058728	0.93363771517676	0.970523294721745	1.00992973490623	1.00155020847357	1.01454632862177	1.04509547515406	1.01131662261442	0.999746857517275	0.998361874305166	1.03471593036209	0.956697508568708	0.949430792754609	0.963953023636843	0.970738705771653	1.05039703308509	1.02935080978966	0.0538934936220869	0.95935371787797	0.904589243695935	1.00739868043587	1.05272947406288	1.01686964352728	1.01370280356993	0.992015622879351	1.00872627800805	0.969111619875013	0.969850812327904	0.949694067361387	1.0223114231464	0.881684710154019	0.836730393833563	1.02593174101082	0.97011974935122	1.03996483496209	1.01019565829893	0.985778039003102	1.00175849663993	1.00127255828456	1.02309119389003	0.99760095153915	0.965290272974341	1.01955156725605	0.873109646546896	1.02375182554625
1	246034915	246034915	1.02337489432805	1.0969020827903	1.06100742058728	0.93363771517676	0.970523294721745	1.00992973490623	1.00155020847357	1.01454632862177	1.04509547515406	1.01131662261442	0.999746857517275	0.998361874305166	1.03471593036209	0.956697508568708	0.949430792754609	0.963953023636843	0.970738705771653	1.05039703308509	1.02935080978966	0.0538934936220869	0.95935371787797	0.904589243695935	1.00739868043587	1.05272947406288	1.01686964352728	1.01370280356993	0.992015622879351	1.00872627800805	0.969111619875013	0.969850812327904	0.949694067361387	1.0223114231464	0.881684710154019	0.836730393833563	1.02593174101082	0.97011974935122	1.03996483496209	1.01019565829893	0.985778039003102	1.00175849663993	1.00127255828456	1.02309119389003	0.99760095153915	0.965290272974341	1.01955156725605	0.873109646546896	1.02375182554625
1	246587210	246587210	1.02337489432805	1.0969020827903	1.06100742058728	0.93363771517676	0.970523294721745	1.00992973490623	1.00155020847357	1.01454632862177	1.04509547515406	1.01131662261442	0.999746857517275	0.998361874305166	1.03471593036209	0.956697508568708	0.949430792754609	0.963953023636843	0.970738705771653	1.05039703308509	1.02935080978966	0.0538934936220869	0.95935371787797	0.904589243695935	1.00739868043587	1.05272947406288	1.01686964352728	1.01370280356993	0.992015622879351	1.00872627800805	0.969111619875013	0.969850812327904	0.949694067361387	1.0223114231464	0.881684710154019	0.836730393833563	1.02593174101082	0.97011974935122	1.03996483496209	1.01019565829893	0.985778039003102	1.00175849663993	1.00127255828456	1.02309119389003	0.99760095153915	0.965290272974341	1.01955156725605	0.873109646546896	1.02375182554625
1	247172472	247172472	1.02337489432805	1.0969020827903	1.06100742058728	0.93363771517676	0.970523294721745	1.00992973490623	1.00155020847357	1.01454632862177	1.04509547515406	1.01131662261442	0.999746857517275	0.998361874305166	1.03471593036209	0.956697508568708	0.949430792754609	0.963953023636843	0.970738705771653	1.05039703308509	1.02935080978966	0.0538934936220869	0.95935371787797	0.904589243695935	1.00739868043587	1.05272947406288	1.01686964352728	1.01370280356993	0.992015622879351	1.00872627800805	0.969111619875013	0.969850812327904	0.949694067361387	1.0223114231464	0.881684710154019	0.836730393833563	1.02593174101082	0.97011974935122	1.03996483496209	1.01019565829893	0.985778039003102	1.00175849663993	1.00127255828456	1.02309119389003	0.99760095153915	0.965290272974341	1.01955156725605	0.873109646546896	1.02375182554625
1	247759502	247759502	1.02337489432805	1.0969020827903	1.06100742058728	0.93363771517676	0.970523294721745	1.00992973490623	1.00155020847357	1.01454632862177	1.04509547515406	1.01131662261442	0.999746857517275	0.998361874305166	1.03471593036209	0.956697508568708	0.949430792754609	0.963953023636843	0.970738705771653	1.05039703308509	1.02935080978966	0.0538934936220869	0.95935371787797	0.904589243695935	1.00739868043587	1.05272947406288	1.01686964352728	1.01370280356993	0.992015622879351	1.00872627800805	0.969111619875013	0.969850812327904	0.949694067361387	1.0223114231464	0.881684710154019	0.836730393833563	1.02593174101082	0.97011974935122	1.03996483496209	1.01019565829893	0.985778039003102	1.00175849663993	1.00127255828456	1.02309119389003	0.99760095153915	0.965290272974341	1.01955156725605	0.873109646546896	1.02375182554625
1	248364647	248364647	1.02337489432805	1.0969020827903	1.06100742058728	0.93363771517676	0.970523294721745	1.00992973490623	1.00155020847357	1.01454632862177	1.04509547515406	1.01131662261442	0.999746857517275	0.998361874305166	1.03471593036209	0.956697508568708	0.949430792754609	0.963953023636843	0.970738705771653	1.05039703308509	1.02935080978966	0.0538934936220869	0.95935371787797	0.904589243695935	1.00739868043587	1.05272947406288	1.01686964352728	1.01370280356993	0.992015622879351	1.00872627800805	0.969111619875013	0.969850812327904	0.949694067361387	1.0223114231464	0.881684710154019	0.836730393833563	1.02593174101082	0.97011974935122	1.03996483496209	1.01019565829893	0.985778039003102	1.00175849663993	1.00127255828456	1.02309119389003	0.99760095153915	0.965290272974341	1.01955156725605	0.873109646546896	1.02375182554625
2	0	249250621	1.97032654087556	1.96302249708802	1.95495411517477	1.95712343136964	2.00851728522434	2.01062190264858	2.04947321944796	1.96937076436653	1.98581984484663	1.9899535375229	1.99686215575077	1.99630858474627	1.99594056025667	1.98455057182554	1.97211589090596	2.01270362284667	1.9810357589995	2.0158453370308	1.9883973621087	2.0574465078086	1.97429113043564	2.00155131005776	1.99496125858512	2.0223685218677	2.01521636976847	1.99013670664567	1.93682761874166	1.9939576195145	2.00448934166254	2.05249675055957	2.01815187296706	2.00727008095007	2.00174480392895	1.99838526764493	1.97018997298004	1.98539372518446	2.0003254540365	1.97073630136371	1.98595749615986	2.01144842454677	1.98450018314551	1.90202307176071	1.98811227712304	2.03506953863036	1.99420747659607	2.01540777670691	1.96346831158144
2	557486	249808107	1.97032654087556	1.96302249708802	1.95495411517477	1.95712343136964	2.00851728522434	2.01062190264858	2.04947321944796	1.96937076436653	1.98581984484663	1.9899535375229	1.99686215575077	1.99630858474627	1.99594056025667	1.98455057182554	1.97211589090596	2.01270362284667	1.9810357589995	2.0158453370308	1.9883973621087	2.0574465078086	1.97429113043564	2.00155131005776	1.99496125858512	2.0223685218677	2.01521636976847	1.99013670664567	1.93682761874166	1.9939576195145	2.00448934166254	2.05249675055957	2.01815187296706	2.00727008095007	2.00174480392895	1.99838526764493	1.97018997298004	1.98539372518446	2.0003254540365	1.97073630136371	1.98595749615986	2.01144842454677	1.98450018314551	1.90202307176071	1.98811227712304	2.03506953863036	1.99420747659607	2.01540777670691	1.96346831158144
2	1094467	250345088	1.97032654087556	1.96302249708802	1.95495411517477	1.95712343136964	2.00851728522434	2.01062190264858	2.04947321944796	1.96937076436653	1.98581984484663	1.9899535375229	1.99686215575077	1.99630858474627	1.99594056025667	1.98455057182554	1.97211589090596	2.01270362284667	1.9810357589995	2.0158453370308	1.9883973621087	2.0574465078086	1.97429113043564	2.00155131005776	1.99496125858512	2.0223685218677	2.01521636976847	1.99013670664567	1.93682761874166	1.9939576195145	2.00448934166254	2.05249675055957	2.01815187296706	2.00727008095007	2.00174480392895	1.99838526764493	1.97018997298004	1.98539372518446	2.0003254540365	1.97073630136371	1.98595749615986	2.01144842454677	1.98450018314551	1.90202307176071	1.98811227712304	2.03506953863036	1.99420747659607	2.01540777670691	1.96346831158144
2	1664170	250914791	1.97032654087556	1.96302249708802	1.95495411517477	1.95712343136964	2.00851728522434	2.01062190264858	2.04947321944796	1.96937076436653	1.98581984484663	1.9899535375229	1.99686215575077	1.99630858474627	1.99594056025667	1.98455057182554	1.97211589090596	2.01270362284667	1.9810357589995	2.0158453370308	1.9883973621087	2.0574465078086	1.97429113043564	2.00155131005776	1.99496125858512	2.0223685218677	2.01521636976847	1.99013670664567	1.93682761874166	1.9939576195145	2.00448934166254	2.05249675055957	2.01815187296706	2.00727008095007	2.00174480392895	1.99838526764493	1.97018997298004	1.98539372518446	2.0003254540365	1.97073630136371	1.98595749615986	2.01144842454677	1.98450018314551	1.90202307176071	1.98811227712304	2.03506953863036	1.99420747659607	2.01540777670691	1.96346831158144
2	2209305	251459926	1.97032654087556	1.96302249708802	1.95495411517477	1.95712343136964	2.00851728522434	2.01062190264858	2.04947321944796	1.96937076436653	1.98581984484663	1.9899535375229	1.99686215575077	1.99630858474627	1.99594056025667	1.98455057182554	1.97211589090596	2.01270362284667	1.9810357589995	2.0158453370308	1.9883973621087	2.0574465078086	1.97429113043564	2.00155131005776	1.99496125858512	2.0223685218677	2.01521636976847	1.99013670664567	1.93682761874166	1.9939576195145	2.00448934166254	2.05249675055957	2.01815187296706	2.00727008095007	2.00174480392895	1.99838526764493	1.97018997298004	1.98539372518446	2.0003254540365	1.97073630136371	1.98595749615986	2.01144842454677	1.98450018314551	1.90202307176071	1.98811227712304	2.03506953863036	1.99420747659607	2.01540777670691	1.96346831158144
2	2735946	251986567	1.97032654087556	1.96302249708802	1.95495411517477	1.95712343136964	2.00851728522434	2.01062190264858	2.04947321944796	1.96937076436653	1.98581984484663	1.9899535375229	1.99686215575077	1.99630858474627	1.99594056025667	1.98455057182554	1.97211589090596	2.01270362284667	1.9810357589995	2.0158453370308	1.9883973621087	2.0574465078086	1.97429113043564	2.00155131005776	1.99496125858512	2.0223685218677	2.01521636976847	1.99013670664567	1.93682761874166	1.9939576195145	2.00448934166254	2.05249675055957	2.01815187296706	2.00727008095007	2.00174480392895	1.99838526764493	1.97018997298004	1.98539372518446	2.0003254540365	1.97073630136371	1.98595749615986	2.01144842454677	1.98450018314551	1.90202307176071	1.98811227712304	2.03506953863036	1.99420747659607	2.01540777670691	1.96346831158144
2	3272874	252523495	1.97032654087556	1.96302249708802	1.95495411517477	1.95712343136964	2.00851728522434	2.01062190264858	2.04947321944796	1.96937076436653	1.98581984484663	1.9899535375229	1.99686215575077	1.99630858474627	1.99594056025667	1.98455057182554	1.97211589090596	2.01270362284667	1.9810357589995	2.0158453370308	1.9883973621087	2.0574465078086	1.97429113043564	2.00155131005776	1.99496125858512	2.0223685218677	2.01521636976847	1.99013670664567	1.93682761874166	1.9939576195145	2.00448934166254	2.05249675055957	2.01815187296706	2.00727008095007	2.00174480392895	1.99838526764493	1.97018997298004	1.98539372518446	2.0003254540365	1.97073630136371	1.98595749615986	2.01144842454677	1.98450018314551	1.90202307176071	1.98811227712304	2.03506953863036	1.99420747659607	2.01540777670691	1.96346831158144
2	3880296	253130917	1.97032654087556	1.96302249708802	1.95495411517477	1.95712343136964	2.00851728522434	2.01062190264858	2.04947321944796	1.96937076436653	1.98581984484663	1.9899535375229	1.99686215575077	1.99630858474627	1.99594056025667	1.98455057182554	1.97211589090596	2.01270362284667	1.9810357589995	2.0158453370308	1.9883973621087	2.0574465078086	1.97429113043564	2.00155131005776	1.99496125858512	2.0223685218677	2.01521636976847	1.99013670664567	1.93682761874166	1.9939576195145	2.00448934166254	2.05249675055957	2.01815187296706	2.00727008095007	2.00174480392895	1.99838526764493	1.97018997298004	1.98539372518446	2.0003254540365	1.97073630136371	1.98595749615986	2.01144842454677	1.98450018314551	1.90202307176071	1.98811227712304	2.03506953863036	1.99420747659607	2.01540777670691	1.96346831158144
2	4425049	253675670	1.97032654087556	1.96302249708802	1.95495411517477	1.95712343136964	2.00851728522434	2.01062190264858	2.04947321944796	1.96937076436653	1.98581984484663	1.9899535375229	1.99686215575077	1.99630858474627	1.99594056025667	1.98455057182554	1.97211589090596	2.01270362284667	1.9810357589995	2.0158453370308	1.9883973621087	2.0574465078086	1.97429113043564	2.00155131005776	1.99496125858512	2.0223685218677	2.01521636976847	1.99013670664567	1.93682761874166	1.9939576195145	2.00448934166254	2.05249675055957	2.01815187296706	2.00727008095007	2.00174480392895	1.99838526764493	1.97018997298004	1.98539372518446	2.0003254540365	1.97073630136371	1.98595749615986	2.01144842454677	1.98450018314551	1.90202307176071	1.98811227712304	2.03506953863036	1.99420747659607	2.01540777670691	1.96346831158144
2	4959582	254210203	1.97032654087556	1.96302249708802	1.95495411517477	1.95712343136964	2.00851728522434	2.01062190264858	2.04947321944796	1.96937076436653	1.98581984484663	1.9899535375229	1.99686215575077	1.99630858474627	1.99594056025667	1.98455057182554	1.97211589090596	2.01270362284667	1.9810357589995	2.0158453370308	1.9883973621087	2.0574465078086	1.97429113043564	2.00155131005776	1.99496125858512	2.0223685218677	2.01521636976847	1.99013670664567	1.93682761874166	1.9939576195145	2.00448934166254	2.05249675055957	2.01815187296706	2.00727008095007	2.00174480392895	1.99838526764493	1.97018997298004	1.98539372518446	2.0003254540365	1.97073630136371	1.98595749615986	2.01144842454677	1.98450018314551	1.90202307176071	1.98811227712304	2.03506953863036	1.99420747659607	2.01540777670691	1.96346831158144
2	5590420	254841041	1.97032654087556	1.96302249708802	1.95495411517477	1.95712343136964	2.00851728522434	2.01062190264858	2.04947321944796	1.96937076436653	1.98581984484663	1.9899535375229	1.99686215575077	1.99630858474627	1.99594056025667	1.98455057182554	1.97211589090596	2.01270362284667	1.9810357589995	2.0158453370308	1.9883973621087	2.0574465078086	1.97429113043564	2.00155131005776	1.99496125858512	2.0223685218677	2.01521636976847	1.99013670664567	1.93682761874166	1.9939576195145	2.00448934166254	2.05249675055957	2.01815187296706	2.00727008095007	2.00174480392895	1.99838526764493	1.97018997298004	1.98539372518446	2.0003254540365	1.97073630136371	1.98595749615986	2.01144842454677	1.98450018314551	1.90202307176071	1.98811227712304	2.03506953863036	1.99420747659607	2.01540777670691	1.96346831158144
2	6135300	255385921	1.97032654087556	1.96302249708802	1.95495411517477	1.95712343136964	2.00851728522434	2.01062190264858	2.04947321944796	1.96937076436653	1.98581984484663	1.9899535375229	1.99686215575077	1.99630858474627	1.99594056025667	1.98455057182554	1.97211589090596	2.01270362284667	1.9810357589995	2.0158453370308	1.9883973621087	2.0574465078086	1.97429113043564	2.00155131005776	1.99496125858512	2.0223685218677	2.01521636976847	1.99013670664567	1.93682761874166	1.9939576195145	2.00448934166254	2.05249675055957	2.01815187296706	2.00727008095007	2.00174480392895	1.99838526764493	1.97018997298004	1.98539372518446	2.0003254540365	1.97073630136371	1.98595749615986	2.01144842454677	1.98450018314551	1.90202307176071	1.98811227712304	2.03506953863036	1.99420747659607	2.01540777670691	1.96346831158144
2	6662527	255913148	1.97032654087556	1.96302249708802	1.95495411517477	1.95712343136964	2.00851728522434	2.01062190264858	2.04947321944796	1.96937076436653	1.98581984484663	1.9899535375229	1.99686215575077	1.99630858474627	1.99594056025667	1.98455057182554	1.97211589090596	2.01270362284667	1.9810357589995	2.0158453370308	1.9883973621087	2.0574465078086	1.97429113043564	2.00155131005776	1.99496125858512	2.0223685218677	2.01521636976847	1.99013670664567	1.93682761874166	1.9939576195145	2.00448934166254	2.05249675055957	2.01815187296706	2.00727008095007	2.00174480392895	1.99838526764493	1.97018997298004	1.98539372518446	2.0003254540365	1.97073630136371	1.98595749615986	2.01144842454677	1.98450018314551	1.90202307176071	1.98811227712304	2.03506953863036	1.99420747659607	2.01540777670691	1.96346831158144
2	7180839	256431460	1.97032654087556	1.96302249708802	1.95495411517477	1.95712343136964	2.00851728522434	2.01062190264858	2.04947321944796	1.96937076436653	1.98581984484663	1.9899535375229	1.99686215575077	1.99630858474627	1.99594056025667	1.98455057182554	1.97211589090596	2.01270362284667	1.9810357589995	2.0158453370308	1.9883973621087	2.0574465078086	1.97429113043564	2.00155131005776	1.99496125858512	2.0223685218677	2.01521636976847	1.99013670664567	1.93682761874166	1.9939576195145	2.00448934166254	2.05249675055957	2.01815187296706	2.00727008095007	2.00174480392895	1.99838526764493	1.97018997298004	1.98539372518446	2.0003254540365	1.97073630136371	1.98595749615986	2.01144842454677	1.98450018314551	1.90202307176071	1.98811227712304	2.03506953863036	1.99420747659607	2.01540777670691	1.96346831158144
2	7704051	256954672	1.97032654087556	1.96302249708802	1.95495411517477	1.95712343136964	2.00851728522434	2.01062190264858	2.04947321944796	1.96937076436653	1.98581984484663	1.9899535375229	1.99686215575077	1.99630858474627	1.99594056025667	1.98455057182554	1.97211589090596	2.01270362284667	1.9810357589995	2.0158453370308	1.9883973621087	2.0574465078086	1.97429113043564	2.00155131005776	1.99496125858512	2.0223685218677	2.01521636976847	1.99013670664567	1.93682761874166	1.9939576195145	2.00448934166254	2.05249675055957	2.01815187296706	2.00727008095007	2.00174480392895	1.99838526764493	1.97018997298004	1.98539372518446	2.0003254540365	1.97073630136371	1.98595749615986	2.01144842454677	1.98450018314551	1.90202307176071	1.98811227712304	2.03506953863036	1.99420747659607	2.01540777670691	1.96346831158144
2	8227848	257478469	1.97032654087556	1.96302249708802	1.95495411517477	1.95712343136964	2.00851728522434	2.01062190264858	2.04947321944796	1.96937076436653	1.98581984484663	1.9899535375229	1.99686215575077	1.99630858474627	1.99594056025667	1.98455057182554	1.97211589090596	2.01270362284667	1.9810357589995	2.0158453370308	1.9883973621087	2.0574465078086	1.97429113043564	2.00155131005776	1.99496125858512	2.0223685218677	2.01521636976847	1.99013670664567	1.93682761874166	1.9939576195145	2.00448934166254	2.05249675055957	2.01815187296706	2.00727008095007	2.00174480392895	1.99838526764493	1.97018997298004	1.98539372518446	2.0003254540365	1.97073630136371	1.98595749615986	2.01144842454677	1.98450018314551	1.90202307176071	1.98811227712304	2.03506953863036	1.99420747659607	2.01540777670691	1.96346831158144
2	8753003	258003624	1.97032654087556	1.96302249708802	1.95495411517477	1.95712343136964	2.00851728522434	2.01062190264858	2.04947321944796	1.96937076436653	1.98581984484663	1.9899535375229	1.99686215575077	1.99630858474627	1.99594056025667	1.98455057182554	1.97211589090596	2.01270362284667	1.9810357589995	2.0158453370308	1.9883973621087	2.0574465078086	1.97429113043564	2.00155131005776	1.99496125858512	2.0223685218677	2.01521636976847	1.99013670664567	1.93682761874166	1.9939576195145	2.00448934166254	2.05249675055957	2.01815187296706	2.00727008095007	2.00174480392895	1.99838526764493	1.97018997298004	1.98539372518446	2.0003254540365	1.97073630136371	1.98595749615986	2.01144842454677	1.98450018314551	1.90202307176071	1.98811227712304	2.03506953863036	1.99420747659607	2.01540777670691	1.96346831158144
2	9296366	258546987	1.97032654087556	1.96302249708802	1.95495411517477	1.95712343136964	2.00851728522434	2.01062190264858	2.04947321944796	1.96937076436653	1.98581984484663	1.9899535375229	1.99686215575077	1.99630858474627	1.99594056025667	1.98455057182554	1.97211589090596	2.01270362284667	1.9810357589995	2.0158453370308	1.9883973621087	2.0574465078086	1.97429113043564	2.00155131005776	1.99496125858512	2.0223685218677	2.01521636976847	1.99013670664567	1.93682761874166	1.9939576195145	2.00448934166254	2.05249675055957	2.01815187296706	2.00727008095007	2.00174480392895	1.99838526764493	1.97018997298004	1.98539372518446	2.0003254540365	1.97073630136371	1.98595749615986	2.01144842454677	1.98450018314551	1.90202307176071	1.98811227712304	2.03506953863036	1.99420747659607	2.01540777670691	1.96346831158144
2	9850361	259100982	1.97032654087556	1.96302249708802	1.95495411517477	1.95712343136964	2.00851728522434	2.01062190264858	2.04947321944796	1.96937076436653	1.98581984484663	1.9899535375229	1.99686215575077	1.99630858474627	1.99594056025667	1.98455057182554	1.97211589090596	2.01270362284667	1.9810357589995	2.0158453370308	1.9883973621087	2.0574465078086	1.97429113043564	2.00155131005776	1.99496125858512	2.0223685218677	2.01521636976847	1.99013670664567	1.93682761874166	1.9939576195145	2.00448934166254	2.05249675055957	2.01815187296706	2.00727008095007	2.00174480392895	1.99838526764493	1.97018997298004	1.98539372518446	2.0003254540365	1.97073630136371	1.98595749615986	2.01144842454677	1.98450018314551	1.90202307176071	1.98811227712304	2.03506953863036	1.99420747659607	2.01540777670691	1.96346831158144
2	10407491	259658112	1.97032654087556	1.96302249708802	1.95495411517477	1.95712343136964	2.00851728522434	2.01062190264858	2.04947321944796	1.96937076436653	1.98581984484663	1.9899535375229	1.99686215575077	1.99630858474627	1.99594056025667	1.98455057182554	1.97211589090596	2.01270362284667	1.9810357589995	2.0158453370308	1.9883973621087	2.0574465078086	1.97429113043564	2.00155131005776	1.99496125858512	2.0223685218677	2.01521636976847	1.99013670664567	1.93682761874166	1.9939576195145	2.00448934166254	2.05249675055957	2.01815187296706	2.00727008095007	2.00174480392895	1.99838526764493	1.97018997298004	1.98539372518446	2.0003254540365	1.97073630136371	1.98595749615986	2.01144842454677	1.98450018314551	1.90202307176071	1.98811227712304	2.03506953863036	1.99420747659607	2.01540777670691	1.96346831158144
2	10958816	260209437	1.97032654087556	1.96302249708802	1.95495411517477	1.95712343136964	2.00851728522434	2.01062190264858	2.04947321944796	1.96937076436653	1.98581984484663	1.9899535375229	1.99686215575077	1.99630858474627	1.99594056025667	1.98455057182554	1.97211589090596	2.01270362284667	1.9810357589995	2.0158453370308	1.9883973621087	2.0574465078086	1.97429113043564	2.00155131005776	1.99496125858512	2.0223685218677	2.01521636976847	1.99013670664567	1.93682761874166	1.9939576195145	2.00448934166254	2.05249675055957	2.01815187296706	2.00727008095007	2.00174480392895	1.99838526764493	1.97018997298004	1.98539372518446	2.0003254540365	1.97073630136371	1.98595749615986	2.01144842454677	1.98450018314551	1.90202307176071	1.98811227712304	2.03506953863036	1.99420747659607	2.01540777670691	1.96346831158144
2	11510926	260761547	1.97032654087556	1.96302249708802	1.95495411517477	1.95712343136964	2.00851728522434	2.01062190264858	2.04947321944796	1.96937076436653	1.98581984484663	1.9899535375229	1.99686215575077	1.99630858474627	1.99594056025667	1.98455057182554	1.97211589090596	2.01270362284667	1.9810357589995	2.0158453370308	1.9883973621087	2.0574465078086	1.97429113043564	2.00155131005776	1.99496125858512	2.0223685218677	2.01521636976847	1.99013670664567	1.93682761874166	1.9939576195145	2.00448934166254	2.05249675055957	2.01815187296706	2.00727008095007	2.00174480392895	1.99838526764493	1.97018997298004	1.98539372518446	2.0003254540365	1.97073630136371	1.98595749615986	2.01144842454677	1.98450018314551	1.90202307176071	1.98811227712304	2.03506953863036	1.99420747659607	2.01540777670691	1.96346831158144
2	12057328	261307949	1.97032654087556	1.96302249708802	1.95495411517477	1.95712343136964	2.00851728522434	2.01062190264858	2.04947321944796	1.96937076436653	1.98581984484663	1.9899535375229	1.99686215575077	1.99630858474627	1.99594056025667	1.98455057182554	1.97211589090596	2.01270362284667	1.9810357589995	2.0158453370308	1.9883973621087	2.0574465078086	1.97429113043564	2.00155131005776	1.99496125858512	2.0223685218677	2.01521636976847	1.99013670664567	1.93682761874166	1.9939576195145	2.00448934166254	2.05249675055957	2.01815187296706	2.00727008095007	2.00174480392895	1.99838526764493	1.97018997298004	1.98539372518446	2.0003254540365	1.97073630136371	1.98595749615986	2.01144842454677	1.98450018314551	1.90202307176071	1.98811227712304	2.03506953863036	1.99420747659607	2.01540777670691	1.96346831158144
2	12580925	261831546	1.97032654087556	1.96302249708802	1.95495411517477	1.95712343136964	2.00851728522434	2.01062190264858	2.04947321944796	1.96937076436653	1.98581984484663	1.9899535375229	1.99686215575077	1.99630858474627	1.99594056025667	1.98455057182554	1.97211589090596	2.01270362284667	1.9810357589995	2.0158453370308	1.9883973621087	2.0574465078086	1.97429113043564	2.00155131005776	1.99496125858512	2.0223685218677	2.01521636976847	1.99013670664567	1.93682761874166	1.9939576195145	2.00448934166254	2.05249675055957	2.01815187296706	2.00727008095007	2.00174480392895	1.99838526764493	1.97018997298004	1.98539372518446	2.0003254540365	1.97073630136371	1.98595749615986	2.01144842454677	1.98450018314551	1.90202307176071	1.98811227712304	2.03506953863036	1.99420747659607	2.01540777670691	1.96346831158144
2	13118270	262368891	1.97032654087556	1.96302249708802	1.95495411517477	1.95712343136964	2.00851728522434	2.01062190264858	2.04947321944796	1.96937076436653	1.98581984484663	1.9899535375229	1.99686215575077	1.99630858474627	1.99594056025667	1.98455057182554	1.97211589090596	2.01270362284667	1.9810357589995	2.0158453370308	1.9883973621087	2.0574465078086	1.97429113043564	2.00155131005776	1.99496125858512	2.0223685218677	2.01521636976847	1.99013670664567	1.93682761874166	1.9939576195145	2.00448934166254	2.05249675055957	2.01815187296706	2.00727008095007	2.00174480392895	1.99838526764493	1.97018997298004	1.98539372518446	2.0003254540365	1.97073630136371	1.98595749615986	2.01144842454677	1.98450018314551	1.90202307176071	1.98811227712304	2.03506953863036	1.99420747659607	2.01540777670691	1.96346831158144
2	13666229	262916850	1.97032654087556	1.96302249708802	1.95495411517477	1.95712343136964	2.00851728522434	2.01062190264858	2.04947321944796	1.96937076436653	1.98581984484663	1.9899535375229	1.99686215575077	1.99630858474627	1.99594056025667	1.98455057182554	1.97211589090596	2.01270362284667	1.9810357589995	2.0158453370308	1.9883973621087	2.0574465078086	1.97429113043564	2.00155131005776	1.99496125858512	2.0223685218677	2.01521636976847	1.99013670664567	1.93682761874166	1.9939576195145	2.00448934166254	2.05249675055957	2.01815187296706	2.00727008095007	2.00174480392895	1.99838526764493	1.97018997298004	1.98539372518446	2.0003254540365	1.97073630136371	1.98595749615986	2.01144842454677	1.98450018314551	1.90202307176071	1.98811227712304	2.03506953863036	1.99420747659607	2.01540777670691	1.96346831158144
2	14216122	263466743	1.97032654087556	1.96302249708802	1.95495411517477	1.95712343136964	2.00851728522434	2.01062190264858	2.04947321944796	1.96937076436653	1.98581984484663	1.9899535375229	1.99686215575077	1.99630858474627	1.99594056025667	1.98455057182554	1.97211589090596	2.01270362284667	1.9810357589995	2.0158453370308	1.9883973621087	2.0574465078086	1.97429113043564	2.00155131005776	1.99496125858512	2.0223685218677	2.01521636976847	1.99013670664567	1.93682761874166	1.9939576195145	2.00448934166254	2.05249675055957	2.01815187296706	2.00727008095007	2.00174480392895	1.99838526764493	1.97018997298004	1.98539372518446	2.0003254540365	1.97073630136371	1.98595749615986	2.01144842454677	1.98450018314551	1.90202307176071	1.98811227712304	2.03506953863036	1.99420747659607	2.01540777670691	1.96346831158144
2	14759596	264010217	1.97032654087556	1.96302249708802	1.95495411517477	1.95712343136964	2.00851728522434	2.01062190264858	2.04947321944796	1.96937076436653	1.98581984484663	1.9899535375229	1.99686215575077	1.99630858474627	1.99594056025667	1.98455057182554	1.97211589090596	2.01270362284667	1.9810357589995	2.0158453370308	1.9883973621087	2.0574465078086	1.97429113043564	2.00155131005776	1.99496125858512	2.0223685218677	2.01521636976847	1.99013670664567	1.93682761874166	1.9939576195145	2.00448934166254	2.05249675055957	2.01815187296706	2.00727008095007	2.00174480392895	1.99838526764493	1.97018997298004	1.98539372518446	2.0003254540365	1.97073630136371	1.98595749615986	2.01144842454677	1.98450018314551	1.90202307176071	1.98811227712304	2.03506953863036	1.99420747659607	2.01540777670691	1.96346831158144
2	15293722	264544343	1.97032654087556	1.96302249708802	1.95495411517477	1.95712343136964	2.00851728522434	2.01062190264858	2.04947321944796	1.96937076436653	1.98581984484663	1.9899535375229	1.99686215575077	1.99630858474627	1.99594056025667	1.98455057182554	1.97211589090596	2.01270362284667	1.9810357589995	2.0158453370308	1.9883973621087	2.0574465078086	1.97429113043564	2.00155131005776	1.99496125858512	2.0223685218677	2.01521636976847	1.99013670664567	1.93682761874166	1.9939576195145	2.00448934166254	2.05249675055957	2.01815187296706	2.00727008095007	2.00174480392895	1.99838526764493	1.97018997298004	1.98539372518446	2.0003254540365	1.97073630136371	1.98595749615986	2.01144842454677	1.98450018314551	1.90202307176071	1.98811227712304	2.03506953863036	1.99420747659607	2.01540777670691	1.96346831158144
2	15834108	265084729	1.97032654087556	1.96302249708802	1.95495411517477	1.95712343136964	2.00851728522434	2.01062190264858	2.04947321944796	1.96937076436653	1.98581984484663	1.9899535375229	1.99686215575077	1.99630858474627	1.99594056025667	1.98455057182554	1.97211589090596	2.01270362284667	1.9810357589995	2.0158453370308	1.9883973621087	2.0574465078086	1.97429113043564	2.00155131005776	1.99496125858512	2.0223685218677	2.01521636976847	1.99013670664567	1.93682761874166	1.9939576195145	2.00448934166254	2.05249675055957	2.01815187296706	2.00727008095007	2.00174480392895	1.99838526764493	1.97018997298004	1.98539372518446	2.0003254540365	1.97073630136371	1.98595749615986	2.01144842454677	1.98450018314551	1.90202307176071	1.98811227712304	2.03506953863036	1.99420747659607	2.01540777670691	1.96346831158144
2	16429499	265680120	1.97032654087556	1.96302249708802	1.95495411517477	1.95712343136964	2.00851728522434	2.01062190264858	2.04947321944796	1.96937076436653	1.98581984484663	1.9899535375229	1.99686215575077	1.99630858474627	1.99594056025667	1.98455057182554	1.97211589090596	2.01270362284667	1.9810357589995	2.0158453370308	1.9883973621087	2.0574465078086	1.97429113043564	2.00155131005776	1.99496125858512	2.0223685218677	2.01521636976847	1.99013670664567	1.93682761874166	1.9939576195145	2.00448934166254	2.05249675055957	2.01815187296706	2.00727008095007	2.00174480392895	1.99838526764493	1.97018997298004	1.98539372518446	2.0003254540365	1.97073630136371	1.98595749615986	2.01144842454677	1.98450018314551	1.90202307176071	1.98811227712304	2.03506953863036	1.99420747659607	2.01540777670691	1.96346831158144
2	16951063	266201684	1.97032654087556	1.96302249708802	1.95495411517477	1.95712343136964	2.00851728522434	2.01062190264858	2.04947321944796	1.96937076436653	1.98581984484663	1.9899535375229	1.99686215575077	1.99630858474627	1.99594056025667	1.98455057182554	1.97211589090596	2.01270362284667	1.9810357589995	2.0158453370308	1.9883973621087	2.0574465078086	1.97429113043564	2.00155131005776	1.99496125858512	2.0223685218677	2.01521636976847	1.99013670664567	1.93682761874166	1.9939576195145	2.00448934166254	2.05249675055957	2.01815187296706	2.00727008095007	2.00174480392895	1.99838526764493	1.97018997298004	1.98539372518446	2.0003254540365	1.97073630136371	1.98595749615986	2.01144842454677	1.98450018314551	1.90202307176071	1.98811227712304	2.03506953863036	1.99420747659607	2.01540777670691	1.96346831158144
2	17486052	266736673	1.97032654087556	1.96302249708802	1.95495411517477	1.95712343136964	2.00851728522434	2.01062190264858	2.04947321944796	1.96937076436653	1.98581984484663	1.9899535375229	1.99686215575077	1.99630858474627	1.99594056025667	1.98455057182554	1.97211589090596	2.01270362284667	1.9810357589995	2.0158453370308	1.9883973621087	2.0574465078086	1.97429113043564	2.00155131005776	1.99496125858512	2.0223685218677	2.01521636976847	1.99013670664567	1.93682761874166	1.9939576195145	2.00448934166254	2.05249675055957	2.01815187296706	2.00727008095007	2.00174480392895	1.99838526764493	1.97018997298004	1.98539372518446	2.0003254540365	1.97073630136371	1.98595749615986	2.01144842454677	1.98450018314551	1.90202307176071	1.98811227712304	2.03506953863036	1.99420747659607	2.01540777670691	1.96346831158144
2	18022328	267272949	1.97032654087556	1.96302249708802	1.95495411517477	1.95712343136964	2.00851728522434	2.01062190264858	2.04947321944796	1.96937076436653	1.98581984484663	1.9899535375229	1.99686215575077	1.99630858474627	1.99594056025667	1.98455057182554	1.97211589090596	2.01270362284667	1.9810357589995	2.0158453370308	1.9883973621087	2.0574465078086	1.97429113043564	2.00155131005776	1.99496125858512	2.0223685218677	2.01521636976847	1.99013670664567	1.93682761874166	1.9939576195145	2.00448934166254	2.05249675055957	2.01815187296706	2.00727008095007	2.00174480392895	1.99838526764493	1.97018997298004	1.98539372518446	2.0003254540365	1.97073630136371	1.98595749615986	2.01144842454677	1.98450018314551	1.90202307176071	1.98811227712304	2.03506953863036	1.99420747659607	2.01540777670691	1.96346831158144
2	18575989	267826610	1.97032654087556	1.96302249708802	1.95495411517477	1.95712343136964	2.00851728522434	2.01062190264858	2.04947321944796	1.96937076436653	1.98581984484663	1.9899535375229	1.99686215575077	1.99630858474627	1.99594056025667	1.98455057182554	1.97211589090596	2.01270362284667	1.9810357589995	2.0158453370308	1.9883973621087	2.0574465078086	1.97429113043564	2.00155131005776	1.99496125858512	2.0223685218677	2.01521636976847	1.99013670664567	1.93682761874166	1.9939576195145	2.00448934166254	2.05249675055957	2.01815187296706	2.00727008095007	2.00174480392895	1.99838526764493	1.97018997298004	1.98539372518446	2.0003254540365	1.97073630136371	1.98595749615986	2.01144842454677	1.98450018314551	1.90202307176071	1.98811227712304	2.03506953863036	1.99420747659607	2.01540777670691	1.96346831158144
2	19106725	268357346	1.97032654087556	1.96302249708802	1.95495411517477	1.95712343136964	2.00851728522434	2.01062190264858	2.04947321944796	1.96937076436653	1.98581984484663	1.9899535375229	1.99686215575077	1.99630858474627	1.99594056025667	1.98455057182554	1.97211589090596	2.01270362284667	1.9810357589995	2.0158453370308	1.9883973621087	2.0574465078086	1.97429113043564	2.00155131005776	1.99496125858512	2.0223685218677	2.01521636976847	1.99013670664567	1.93682761874166	1.9939576195145	2.00448934166254	2.05249675055957	2.01815187296706	2.00727008095007	2.00174480392895	1.99838526764493	1.97018997298004	1.98539372518446	2.0003254540365	1.97073630136371	1.98595749615986	2.01144842454677	1.98450018314551	1.90202307176071	1.98811227712304	2.03506953863036	1.99420747659607	2.01540777670691	1.96346831158144
2	19688689	268939310	1.97032654087556	1.96302249708802	1.95495411517477	1.95712343136964	2.00851728522434	2.01062190264858	2.04947321944796	1.96937076436653	1.98581984484663	1.9899535375229	1.99686215575077	1.99630858474627	1.99594056025667	1.98455057182554	1.97211589090596	2.01270362284667	1.9810357589995	2.0158453370308	1.9883973621087	2.0574465078086	1.97429113043564	2.00155131005776	1.99496125858512	2.0223685218677	2.01521636976847	1.99013670664567	1.93682761874166	1.9939576195145	2.00448934166254	2.05249675055957	2.01815187296706	2.00727008095007	2.00174480392895	1.99838526764493	1.97018997298004	1.98539372518446	2.0003254540365	1.97073630136371	1.98595749615986	2.01144842454677	1.98450018314551	1.90202307176071	1.98811227712304	2.03506953863036	1.99420747659607	2.01540777670691	1.96346831158144
2	20218467	269469088	1.97032654087556	1.96302249708802	1.95495411517477	1.95712343136964	2.00851728522434	2.01062190264858	2.04947321944796	1.96937076436653	1.98581984484663	1.9899535375229	1.99686215575077	1.99630858474627	1.99594056025667	1.98455057182554	1.97211589090596	2.01270362284667	1.9810357589995	2.0158453370308	1.9883973621087	2.0574465078086	1.97429113043564	2.00155131005776	1.99496125858512	2.0223685218677	2.01521636976847	1.99013670664567	1.93682761874166	1.9939576195145	2.00448934166254	2.05249675055957	2.01815187296706	2.00727008095007	2.00174480392895	1.99838526764493	1.97018997298004	1.98539372518446	2.0003254540365	1.97073630136371	1.98595749615986	2.01144842454677	1.98450018314551	1.90202307176071	1.98811227712304	2.03506953863036	1.99420747659607	2.01540777670691	1.96346831158144
2	20763059	270013680	1.97032654087556	1.96302249708802	1.95495411517477	1.95712343136964	2.00851728522434	2.01062190264858	2.04947321944796	1.96937076436653	1.98581984484663	1.9899535375229	1.99686215575077	1.99630858474627	1.99594056025667	1.98455057182554	1.97211589090596	2.01270362284667	1.9810357589995	2.0158453370308	1.9883973621087	2.0574465078086	1.97429113043564	2.00155131005776	1.99496125858512	2.0223685218677	2.01521636976847	1.99013670664567	1.93682761874166	1.9939576195145	2.00448934166254	2.05249675055957	2.01815187296706	2.00727008095007	2.00174480392895	1.99838526764493	1.97018997298004	1.98539372518446	2.0003254540365	1.97073630136371	1.98595749615986	2.01144842454677	1.98450018314551	1.90202307176071	1.98811227712304	2.03506953863036	1.99420747659607	2.01540777670691	1.96346831158144
2	21321154	270571775	1.97032654087556	1.96302249708802	1.95495411517477	1.95712343136964	2.00851728522434	2.01062190264858	2.04947321944796	1.96937076436653	1.98581984484663	1.9899535375229	1.99686215575077	1.99630858474627	1.99594056025667	1.98455057182554	1.97211589090596	2.01270362284667	1.9810357589995	2.0158453370308	1.9883973621087	2.0574465078086	1.97429113043564	2.00155131005776	1.99496125858512	2.0223685218677	2.01521636976847	1.99013670664567	1.93682761874166	1.9939576195145	2.00448934166254	2.05249675055957	2.01815187296706	2.00727008095007	2.00174480392895	1.99838526764493	1.97018997298004	1.98539372518446	2.0003254540365	1.97073630136371	1.98595749615986	2.01144842454677	1.98450018314551	1.90202307176071	1.98811227712304	2.03506953863036	1.99420747659607	2.01540777670691	1.96346831158144
2	21860775	271111396	1.97032654087556	1.96302249708802	1.95495411517477	1.95712343136964	2.00851728522434	2.01062190264858	2.04947321944796	1.96937076436653	1.98581984484663	1.9899535375229	1.99686215575077	1.99630858474627	1.99594056025667	1.98455057182554	1.97211589090596	2.01270362284667	1.9810357589995	2.0158453370308	1.9883973621087	2.0574465078086	1.97429113043564	2.00155131005776	1.99496125858512	2.0223685218677	2.01521636976847	1.99013670664567	1.93682761874166	1.9939576195145	2.00448934166254	2.05249675055957	2.01815187296706	2.00727008095007	2.00174480392895	1.99838526764493	1.97018997298004	1.98539372518446	2.0003254540365	1.97073630136371	1.98595749615986	2.01144842454677	1.98450018314551	1.90202307176071	1.98811227712304	2.03506953863036	1.99420747659607	2.01540777670691	1.96346831158144
2	22386138	271636759	1.97032654087556	1.96302249708802	1.95495411517477	1.95712343136964	2.00851728522434	2.01062190264858	2.04947321944796	1.96937076436653	1.98581984484663	1.9899535375229	1.99686215575077	1.99630858474627	1.99594056025667	1.98455057182554	1.97211589090596	2.01270362284667	1.9810357589995	2.0158453370308	1.9883973621087	2.0574465078086	1.97429113043564	2.00155131005776	1.99496125858512	2.0223685218677	2.01521636976847	1.99013670664567	1.93682761874166	1.9939576195145	2.00448934166254	2.05249675055957	2.01815187296706	2.00727008095007	2.00174480392895	1.99838526764493	1.97018997298004	1.98539372518446	2.0003254540365	1.97073630136371	1.98595749615986	2.01144842454677	1.98450018314551	1.90202307176071	1.98811227712304	2.03506953863036	1.99420747659607	2.01540777670691	1.96346831158144
2	22914297	272164918	1.97032654087556	1.96302249708802	1.95495411517477	1.95712343136964	2.00851728522434	2.01062190264858	2.04947321944796	1.96937076436653	1.98581984484663	1.9899535375229	1.99686215575077	1.99630858474627	1.99594056025667	1.98455057182554	1.97211589090596	2.01270362284667	1.9810357589995	2.0158453370308	1.9883973621087	2.0574465078086	1.97429113043564	2.00155131005776	1.99496125858512	2.0223685218677	2.01521636976847	1.99013670664567	1.93682761874166	1.9939576195145	2.00448934166254	2.05249675055957	2.01815187296706	2.00727008095007	2.00174480392895	1.99838526764493	1.97018997298004	1.98539372518446	2.0003254540365	1.97073630136371	1.98595749615986	2.01144842454677	1.98450018314551	1.90202307176071	1.98811227712304	2.03506953863036	1.99420747659607	2.01540777670691	1.96346831158144
2	23444646	272695267	1.97032654087556	1.96302249708802	1.95495411517477	1.95712343136964	2.00851728522434	2.01062190264858	2.04947321944796	1.96937076436653	1.98581984484663	1.9899535375229	1.99686215575077	1.99630858474627	1.99594056025667	1.98455057182554	1.97211589090596	2.01270362284667	1.9810357589995	2.0158453370308	1.9883973621087	2.0574465078086	1.97429113043564	2.00155131005776	1.99496125858512	2.0223685218677	2.01521636976847	1.99013670664567	1.93682761874166	1.9939576195145	2.00448934166254	2.05249675055957	2.01815187296706	2.00727008095007	2.00174480392895	1.99838526764493	1.97018997298004	1.98539372518446	2.0003254540365	1.97073630136371	1.98595749615986	2.01144842454677	1.98450018314551	1.90202307176071	1.98811227712304	2.03506953863036	1.99420747659607	2.01540777670691	1.96346831158144
2	23975938	273226559	1.97032654087556	1.96302249708802	1.95495411517477	1.95712343136964	2.00851728522434	2.01062190264858	2.04947321944796	1.96937076436653	1.98581984484663	1.9899535375229	1.99686215575077	1.99630858474627	1.99594056025667	1.98455057182554	1.97211589090596	2.01270362284667	1.9810357589995	2.0158453370308	1.9883973621087	2.0574465078086	1.97429113043564	2.00155131005776	1.99496125858512	2.0223685218677	2.01521636976847	1.99013670664567	1.93682761874166	1.9939576195145	2.00448934166254	2.05249675055957	2.01815187296706	2.00727008095007	2.00174480392895	1.99838526764493	1.97018997298004	1.98539372518446	2.0003254540365	1.97073630136371	1.98595749615986	2.01144842454677	1.98450018314551	1.90202307176071	1.98811227712304	2.03506953863036	1.99420747659607	2.01540777670691	1.96346831158144
2	24557494	273808115	1.97032654087556	1.96302249708802	1.95495411517477	1.95712343136964	2.00851728522434	2.01062190264858	2.04947321944796	1.96937076436653	1.98581984484663	1.9899535375229	1.99686215575077	1.99630858474627	1.99594056025667	1.98455057182554	1.97211589090596	2.01270362284667	1.9810357589995	2.0158453370308	1.9883973621087	2.0574465078086	1.97429113043564	2.00155131005776	1.99496125858512	2.0223685218677	2.01521636976847	1.99013670664567	1.93682761874166	1.9939576195145	2.00448934166254	2.05249675055957	2.01815187296706	2.00727008095007	2.00174480392895	1.99838526764493	1.97018997298004	1.98539372518446	2.0003254540365	1.97073630136371	1.98595749615986	2.01144842454677	1.98450018314551	1.90202307176071	1.98811227712304	2.03506953863036	1.99420747659607	2.01540777670691	1.96346831158144
2	25122569	274373190	1.97032654087556	1.96302249708802	1.95495411517477	1.95712343136964	2.00851728522434	2.01062190264858	2.04947321944796	1.96937076436653	1.98581984484663	1.9899535375229	1.99686215575077	1.99630858474627	1.99594056025667	1.98455057182554	1.97211589090596	2.01270362284667	1.9810357589995	2.0158453370308	1.9883973621087	2.0574465078086	1.97429113043564	2.00155131005776	1.99496125858512	2.0223685218677	2.01521636976847	1.99013670664567	1.93682761874166	1.9939576195145	2.00448934166254	2.05249675055957	2.01815187296706	2.00727008095007	2.00174480392895	1.99838526764493	1.97018997298004	1.98539372518446	2.0003254540365	1.97073630136371	1.98595749615986	2.01144842454677	1.98450018314551	1.90202307176071	1.98811227712304	2.03506953863036	1.99420747659607	2.01540777670691	1.96346831158144
2	25690641	274941262	1.97032654087556	1.96302249708802	1.95495411517477	1.95712343136964	2.00851728522434	2.01062190264858	2.04947321944796	1.96937076436653	1.98581984484663	1.9899535375229	1.99686215575077	1.99630858474627	1.99594056025667	1.98455057182554	1.97211589090596	2.01270362284667	1.9810357589995	2.0158453370308	1.9883973621087	2.0574465078086	1.97429113043564	2.00155131005776	1.99496125858512	2.0223685218677	2.01521636976847	1.99013670664567	1.93682761874166	1.9939576195145	2.00448934166254	2.05249675055957	2.01815187296706	2.00727008095007	2.00174480392895	1.99838526764493	1.97018997298004	1.98539372518446	2.0003254540365	1.97073630136371	1.98595749615986	2.01144842454677	1.98450018314551	1.90202307176071	1.98811227712304	2.03506953863036	1.99420747659607	2.01540777670691	1.96346831158144
2	26276327	275526948	1.97032654087556	1.96302249708802	1.95495411517477	1.95712343136964	2.00851728522434	2.01062190264858	2.04947321944796	1.96937076436653	1.98581984484663	1.9899535375229	1.99686215575077	1.99630858474627	1.99594056025667	1.98455057182554	1.97211589090596	2.01270362284667	1.9810357589995	2.0158453370308	1.9883973621087	2.0574465078086	1.97429113043564	2.00155131005776	1.99496125858512	2.0223685218677	2.01521636976847	1.99013670664567	1.93682761874166	1.9939576195145	2.00448934166254	2.05249675055957	2.01815187296706	2.00727008095007	2.00174480392895	1.99838526764493	1.97018997298004	1.98539372518446	2.0003254540365	1.97073630136371	1.98595749615986	2.01144842454677	1.98450018314551	1.90202307176071	1.98811227712304	2.03506953863036	1.99420747659607	2.01540777670691	1.96346831158144
2	26828038	276078659	1.97032654087556	1.96302249708802	1.95495411517477	1.95712343136964	2.00851728522434	2.01062190264858	2.04947321944796	1.96937076436653	1.98581984484663	1.9899535375229	1.99686215575077	1.99630858474627	1.99594056025667	1.98455057182554	1.97211589090596	2.01270362284667	1.9810357589995	2.0158453370308	1.9883973621087	2.0574465078086	1.97429113043564	2.00155131005776	1.99496125858512	2.0223685218677	2.01521636976847	1.99013670664567	1.93682761874166	1.9939576195145	2.00448934166254	2.05249675055957	2.01815187296706	2.00727008095007	2.00174480392895	1.99838526764493	1.97018997298004	1.98539372518446	2.0003254540365	1.97073630136371	1.98595749615986	2.01144842454677	1.98450018314551	1.90202307176071	1.98811227712304	2.03506953863036	1.99420747659607	2.01540777670691	1.96346831158144
2	27376652	276627273	1.97032654087556	1.96302249708802	1.95495411517477	1.95712343136964	2.00851728522434	2.01062190264858	2.04947321944796	1.96937076436653	1.98581984484663	1.9899535375229	1.99686215575077	1.99630858474627	1.99594056025667	1.98455057182554	1.97211589090596	2.01270362284667	1.9810357589995	2.0158453370308	1.9883973621087	2.0574465078086	1.97429113043564	2.00155131005776	1.99496125858512	2.0223685218677	2.01521636976847	1.99013670664567	1.93682761874166	1.9939576195145	2.00448934166254	2.05249675055957	2.01815187296706	2.00727008095007	2.00174480392895	1.99838526764493	1.97018997298004	1.98539372518446	2.0003254540365	1.97073630136371	1.98595749615986	2.01144842454677	1.98450018314551	1.90202307176071	1.98811227712304	2.03506953863036	1.99420747659607	2.01540777670691	1.96346831158144
2	27955504	277206125	1.97032654087556	1.96302249708802	1.95495411517477	1.95712343136964	2.00851728522434	2.01062190264858	2.04947321944796	1.96937076436653	1.98581984484663	1.9899535375229	1.99686215575077	1.99630858474627	1.99594056025667	1.98455057182554	1.97211589090596	2.01270362284667	1.9810357589995	2.0158453370308	1.9883973621087	2.0574465078086	1.97429113043564	2.00155131005776	1.99496125858512	2.0223685218677	2.01521636976847	1.99013670664567	1.93682761874166	1.9939576195145	2.00448934166254	2.05249675055957	2.01815187296706	2.00727008095007	2.00174480392895	1.99838526764493	1.97018997298004	1.98539372518446	2.0003254540365	1.97073630136371	1.98595749615986	2.01144842454677	1.98450018314551	1.90202307176071	1.98811227712304	2.03506953863036	1.99420747659607	2.01540777670691	1.96346831158144
2	28500494	277751115	1.97032654087556	1.96302249708802	1.95495411517477	1.95712343136964	2.00851728522434	2.01062190264858	2.04947321944796	1.96937076436653	1.98581984484663	1.9899535375229	1.99686215575077	1.99630858474627	1.99594056025667	1.98455057182554	1.97211589090596	2.01270362284667	1.9810357589995	2.0158453370308	1.9883973621087	2.0574465078086	1.97429113043564	2.00155131005776	1.99496125858512	2.0223685218677	2.01521636976847	1.99013670664567	1.93682761874166	1.9939576195145	2.00448934166254	2.05249675055957	2.01815187296706	2.00727008095007	2.00174480392895	1.99838526764493	1.97018997298004	1.98539372518446	2.0003254540365	1.97073630136371	1.98595749615986	2.01144842454677	1.98450018314551	1.90202307176071	1.98811227712304	2.03506953863036	1.99420747659607	2.01540777670691	1.96346831158144
2	29042087	278292708	1.97032654087556	1.96302249708802	1.95495411517477	1.95712343136964	2.00851728522434	2.01062190264858	2.04947321944796	1.96937076436653	1.98581984484663	1.9899535375229	1.99686215575077	1.99630858474627	1.99594056025667	1.98455057182554	1.97211589090596	2.01270362284667	1.9810357589995	2.0158453370308	1.9883973621087	2.0574465078086	1.97429113043564	2.00155131005776	1.99496125858512	2.0223685218677	2.01521636976847	1.99013670664567	1.93682761874166	1.9939576195145	2.00448934166254	2.05249675055957	2.01815187296706	2.00727008095007	2.00174480392895	1.99838526764493	1.97018997298004	1.98539372518446	2.0003254540365	1.97073630136371	1.98595749615986	2.01144842454677	1.98450018314551	1.90202307176071	1.98811227712304	2.03506953863036	1.99420747659607	2.01540777670691	1.96346831158144
2	29581749	278832370	1.97032654087556	1.96302249708802	1.95495411517477	1.95712343136964	2.00851728522434	2.01062190264858	2.04947321944796	1.96937076436653	1.98581984484663	1.9899535375229	1.99686215575077	1.99630858474627	1.99594056025667	1.98455057182554	1.97211589090596	2.01270362284667	1.9810357589995	2.0158453370308	1.9883973621087	2.0574465078086	1.97429113043564	2.00155131005776	1.99496125858512	2.0223685218677	2.01521636976847	1.99013670664567	1.93682761874166	1.9939576195145	2.00448934166254	2.05249675055957	2.01815187296706	2.00727008095007	2.00174480392895	1.99838526764493	1.97018997298004	1.98539372518446	2.0003254540365	1.97073630136371	1.98595749615986	2.01144842454677	1.98450018314551	1.90202307176071	1.98811227712304	2.03506953863036	1.99420747659607	2.01540777670691	1.96346831158144
2	30106496	279357117	1.97032654087556	1.96302249708802	1.95495411517477	1.95712343136964	2.00851728522434	2.01062190264858	2.04947321944796	1.96937076436653	1.98581984484663	1.9899535375229	1.99686215575077	1.99630858474627	1.99594056025667	1.98455057182554	1.97211589090596	2.01270362284667	1.9810357589995	2.0158453370308	1.9883973621087	2.0574465078086	1.97429113043564	2.00155131005776	1.99496125858512	2.0223685218677	2.01521636976847	1.99013670664567	1.93682761874166	1.9939576195145	2.00448934166254	2.05249675055957	2.01815187296706	2.00727008095007	2.00174480392895	1.99838526764493	1.97018997298004	1.98539372518446	2.0003254540365	1.97073630136371	1.98595749615986	2.01144842454677	1.98450018314551	1.90202307176071	1.98811227712304	2.03506953863036	1.99420747659607	2.01540777670691	1.96346831158144
2	30642447	279893068	1.97032654087556	1.96302249708802	1.95495411517477	1.95712343136964	2.00851728522434	2.01062190264858	2.04947321944796	1.96937076436653	1.98581984484663	1.9899535375229	1.99686215575077	1.99630858474627	1.99594056025667	1.98455057182554	1.97211589090596	2.01270362284667	1.9810357589995	2.0158453370308	1.9883973621087	2.0574465078086	1.97429113043564	2.00155131005776	1.99496125858512	2.0223685218677	2.01521636976847	1.99013670664567	1.93682761874166	1.9939576195145	2.00448934166254	2.05249675055957	2.01815187296706	2.00727008095007	2.00174480392895	1.99838526764493	1.97018997298004	1.98539372518446	2.0003254540365	1.97073630136371	1.98595749615986	2.01144842454677	1.98450018314551	1.90202307176071	1.98811227712304	2.03506953863036	1.99420747659607	2.01540777670691	1.96346831158144
2	31190263	280440884	1.97032654087556	1.96302249708802	1.95495411517477	1.95712343136964	2.00851728522434	2.01062190264858	2.04947321944796	1.96937076436653	1.98581984484663	1.9899535375229	1.99686215575077	1.99630858474627	1.99594056025667	1.98455057182554	1.97211589090596	2.01270362284667	1.9810357589995	2.0158453370308	1.9883973621087	2.0574465078086	1.97429113043564	2.00155131005776	1.99496125858512	2.0223685218677	2.01521636976847	1.99013670664567	1.93682761874166	1.9939576195145	2.00448934166254	2.05249675055957	2.01815187296706	2.00727008095007	2.00174480392895	1.99838526764493	1.97018997298004	1.98539372518446	2.0003254540365	1.97073630136371	1.98595749615986	2.01144842454677	1.98450018314551	1.90202307176071	1.98811227712304	2.03506953863036	1.99420747659607	2.01540777670691	1.96346831158144
2	31725608	280976229	1.97032654087556	1.96302249708802	1.95495411517477	1.95712343136964	2.00851728522434	2.01062190264858	2.04947321944796	1.96937076436653	1.98581984484663	1.9899535375229	1.99686215575077	1.99630858474627	1.99594056025667	1.98455057182554	1.97211589090596	2.01270362284667	1.9810357589995	2.0158453370308	1.9883973621087	2.0574465078086	1.97429113043564	2.00155131005776	1.99496125858512	2.0223685218677	2.01521636976847	1.99013670664567	1.93682761874166	1.9939576195145	2.00448934166254	2.05249675055957	2.01815187296706	2.00727008095007	2.00174480392895	1.99838526764493	1.97018997298004	1.98539372518446	2.0003254540365	1.97073630136371	1.98595749615986	2.01144842454677	1.98450018314551	1.90202307176071	1.98811227712304	2.03506953863036	1.99420747659607	2.01540777670691	1.96346831158144
2	32309212	281559833	1.97032654087556	1.96302249708802	1.95495411517477	1.95712343136964	2.00851728522434	2.01062190264858	2.04947321944796	1.96937076436653	1.98581984484663	1.9899535375229	1.99686215575077	1.99630858474627	1.99594056025667	1.98455057182554	1.97211589090596	2.01270362284667	1.9810357589995	2.0158453370308	1.9883973621087	2.0574465078086	1.97429113043564	2.00155131005776	1.99496125858512	2.0223685218677	2.01521636976847	1.99013670664567	1.93682761874166	1.9939576195145	2.00448934166254	2.05249675055957	2.01815187296706	2.00727008095007	2.00174480392895	1.99838526764493	1.97018997298004	1.98539372518446	2.0003254540365	1.97073630136371	1.98595749615986	2.01144842454677	1.98450018314551	1.90202307176071	1.98811227712304	2.03506953863036	1.99420747659607	2.01540777670691	1.96346831158144
2	32898188	282148809	1.97032654087556	1.96302249708802	1.95495411517477	1.95712343136964	2.00851728522434	2.01062190264858	2.04947321944796	1.96937076436653	1.98581984484663	1.9899535375229	1.99686215575077	1.99630858474627	1.99594056025667	1.98455057182554	1.97211589090596	2.01270362284667	1.9810357589995	2.0158453370308	1.9883973621087	2.0574465078086	1.97429113043564	2.00155131005776	1.99496125858512	2.0223685218677	2.01521636976847	1.99013670664567	1.93682761874166	1.9939576195145	2.00448934166254	2.05249675055957	2.01815187296706	2.00727008095007	2.00174480392895	1.99838526764493	1.97018997298004	1.98539372518446	2.0003254540365	1.97073630136371	1.98595749615986	2.01144842454677	1.98450018314551	1.90202307176071	1.98811227712304	2.03506953863036	1.99420747659607	2.01540777670691	1.96346831158144
2	33457180	282707801	1.97032654087556	1.96302249708802	1.95495411517477	1.95712343136964	2.00851728522434	2.01062190264858	2.04947321944796	1.96937076436653	1.98581984484663	1.9899535375229	1.99686215575077	1.99630858474627	1.99594056025667	1.98455057182554	1.97211589090596	2.01270362284667	1.9810357589995	2.0158453370308	1.9883973621087	2.0574465078086	1.97429113043564	2.00155131005776	1.99496125858512	2.0223685218677	2.01521636976847	1.99013670664567	1.93682761874166	1.9939576195145	2.00448934166254	2.05249675055957	2.01815187296706	2.00727008095007	2.00174480392895	1.99838526764493	1.97018997298004	1.98539372518446	2.0003254540365	1.97073630136371	1.98595749615986	2.01144842454677	1.98450018314551	1.90202307176071	1.98811227712304	2.03506953863036	1.99420747659607	2.01540777670691	1.96346831158144
2	34013727	283264348	1.97032654087556	1.96302249708802	1.95495411517477	1.95712343136964	2.00851728522434	2.01062190264858	2.04947321944796	1.96937076436653	1.98581984484663	1.9899535375229	1.99686215575077	1.99630858474627	1.99594056025667	1.98455057182554	1.97211589090596	2.01270362284667	1.9810357589995	2.0158453370308	1.9883973621087	2.0574465078086	1.97429113043564	2.00155131005776	1.99496125858512	2.0223685218677	2.01521636976847	1.99013670664567	1.93682761874166	1.9939576195145	2.00448934166254	2.05249675055957	2.01815187296706	2.00727008095007	2.00174480392895	1.99838526764493	1.97018997298004	1.98539372518446	2.0003254540365	1.97073630136371	1.98595749615986	2.01144842454677	1.98450018314551	1.90202307176071	1.98811227712304	2.03506953863036	1.99420747659607	2.01540777670691	1.96346831158144
2	34562326	283812947	1.97032654087556	1.96302249708802	1.95495411517477	1.95712343136964	2.00851728522434	2.01062190264858	2.04947321944796	1.96937076436653	1.98581984484663	1.9899535375229	1.99686215575077	1.99630858474627	1.99594056025667	1.98455057182554	1.97211589090596	2.01270362284667	1.9810357589995	2.0158453370308	1.9883973621087	2.0574465078086	1.97429113043564	2.00155131005776	1.99496125858512	2.0223685218677	2.01521636976847	1.99013670664567	1.93682761874166	1.9939576195145	2.00448934166254	2.05249675055957	2.01815187296706	2.00727008095007	2.00174480392895	1.99838526764493	1.97018997298004	1.98539372518446	2.0003254540365	1.97073630136371	1.98595749615986	2.01144842454677	1.98450018314551	1.90202307176071	1.98811227712304	2.03506953863036	1.99420747659607	2.01540777670691	1.96346831158144
2	35128713	284379334	1.97032654087556	1.96302249708802	1.95495411517477	1.95712343136964	2.00851728522434	2.01062190264858	2.04947321944796	1.96937076436653	1.98581984484663	1.9899535375229	1.99686215575077	1.99630858474627	1.99594056025667	1.98455057182554	1.97211589090596	2.01270362284667	1.9810357589995	2.0158453370308	1.9883973621087	2.0574465078086	1.97429113043564	2.00155131005776	1.99496125858512	2.0223685218677	2.01521636976847	1.99013670664567	1.93682761874166	1.9939576195145	2.00448934166254	2.05249675055957	2.01815187296706	2.00727008095007	2.00174480392895	1.99838526764493	1.97018997298004	1.98539372518446	2.0003254540365	1.97073630136371	1.98595749615986	2.01144842454677	1.98450018314551	1.90202307176071	1.98811227712304	2.03506953863036	1.99420747659607	2.01540777670691	1.96346831158144
2	35677169	284927790	1.97032654087556	1.96302249708802	1.95495411517477	1.95712343136964	2.00851728522434	2.01062190264858	2.04947321944796	1.96937076436653	1.98581984484663	1.9899535375229	1.99686215575077	1.99630858474627	1.99594056025667	1.98455057182554	1.97211589090596	2.01270362284667	1.9810357589995	2.0158453370308	1.9883973621087	2.0574465078086	1.97429113043564	2.00155131005776	1.99496125858512	2.0223685218677	2.01521636976847	1.99013670664567	1.93682761874166	1.9939576195145	2.00448934166254	2.05249675055957	2.01815187296706	2.00727008095007	2.00174480392895	1.99838526764493	1.97018997298004	1.98539372518446	2.0003254540365	1.97073630136371	1.98595749615986	2.01144842454677	1.98450018314551	1.90202307176071	1.98811227712304	2.03506953863036	1.99420747659607	2.01540777670691	1.96346831158144
2	36226361	285476982	1.97032654087556	1.96302249708802	1.95495411517477	1.95712343136964	2.00851728522434	2.01062190264858	2.04947321944796	1.96937076436653	1.98581984484663	1.9899535375229	1.99686215575077	1.99630858474627	1.99594056025667	1.98455057182554	1.97211589090596	2.01270362284667	1.9810357589995	2.0158453370308	1.9883973621087	2.0574465078086	1.97429113043564	2.00155131005776	1.99496125858512	2.0223685218677	2.01521636976847	1.99013670664567	1.93682761874166	1.9939576195145	2.00448934166254	2.05249675055957	2.01815187296706	2.00727008095007	2.00174480392895	1.99838526764493	1.97018997298004	1.98539372518446	2.0003254540365	1.97073630136371	1.98595749615986	2.01144842454677	1.98450018314551	1.90202307176071	1.98811227712304	2.03506953863036	1.99420747659607	2.01540777670691	1.96346831158144
2	36770812	286021433	1.97032654087556	1.96302249708802	1.95495411517477	1.95712343136964	2.00851728522434	2.01062190264858	2.04947321944796	1.96937076436653	1.98581984484663	1.9899535375229	1.99686215575077	1.99630858474627	1.99594056025667	1.98455057182554	1.97211589090596	2.01270362284667	1.9810357589995	2.0158453370308	1.9883973621087	2.0574465078086	1.97429113043564	2.00155131005776	1.99496125858512	2.0223685218677	2.01521636976847	1.99013670664567	1.93682761874166	1.9939576195145	2.00448934166254	2.05249675055957	2.01815187296706	2.00727008095007	2.00174480392895	1.99838526764493	1.97018997298004	1.98539372518446	2.0003254540365	1.97073630136371	1.98595749615986	2.01144842454677	1.98450018314551	1.90202307176071	1.98811227712304	2.03506953863036	1.99420747659607	2.01540777670691	1.96346831158144
2	37328573	286579194	1.97032654087556	1.96302249708802	1.95495411517477	1.95712343136964	2.00851728522434	2.01062190264858	2.04947321944796	1.96937076436653	1.98581984484663	1.9899535375229	1.99686215575077	1.99630858474627	1.99594056025667	1.98455057182554	1.97211589090596	2.01270362284667	1.9810357589995	2.0158453370308	1.9883973621087	2.0574465078086	1.97429113043564	2.00155131005776	1.99496125858512	2.0223685218677	2.01521636976847	1.99013670664567	1.93682761874166	1.9939576195145	2.00448934166254	2.05249675055957	2.01815187296706	2.00727008095007	2.00174480392895	1.99838526764493	1.97018997298004	1.98539372518446	2.0003254540365	1.97073630136371	1.98595749615986	2.01144842454677	1.98450018314551	1.90202307176071	1.98811227712304	2.03506953863036	1.99420747659607	2.01540777670691	1.96346831158144
2	37875779	287126400	1.97032654087556	1.96302249708802	1.95495411517477	1.95712343136964	2.00851728522434	2.01062190264858	2.04947321944796	1.96937076436653	1.98581984484663	1.9899535375229	1.99686215575077	1.99630858474627	1.99594056025667	1.98455057182554	1.97211589090596	2.01270362284667	2.8023845161905	2.0158453370308	1.9883973621087	2.0574465078086	1.97429113043564	2.00155131005776	1.99496125858512	2.0223685218677	2.01521636976847	1.99013670664567	1.93682761874166	1.9939576195145	2.00448934166254	2.05249675055957	2.01815187296706	2.00727008095007	2.00174480392895	1.99838526764493	1.97018997298004	1.98539372518446	2.0003254540365	1.97073630136371	1.98595749615986	2.01144842454677	1.98450018314551	1.90202307176071	1.98811227712304	2.03506953863036	1.99420747659607	2.01540777670691	1.96346831158144
2	38431248	287681869	1.97032654087556	1.96302249708802	1.95495411517477	1.95712343136964	2.00851728522434	2.01062190264858	2.04947321944796	1.96937076436653	1.98581984484663	1.9899535375229	1.99686215575077	1.99630858474627	1.99594056025667	1.98455057182554	1.97211589090596	2.01270362284667	2.8023845161905	2.0158453370308	1.9883973621087	2.0574465078086	1.97429113043564	2.00155131005776	1.99496125858512	2.0223685218677	2.01521636976847	1.99013670664567	1.93682761874166	1.9939576195145	2.00448934166254	2.05249675055957	2.01815187296706	2.00727008095007	2.00174480392895	1.99838526764493	1.97018997298004	1.98539372518446	2.0003254540365	1.97073630136371	1.98595749615986	2.01144842454677	1.98450018314551	1.90202307176071	1.98811227712304	2.03506953863036	1.99420747659607	2.01540777670691	1.96346831158144
2	39004172	288254793	1.97032654087556	1.96302249708802	1.95495411517477	1.95712343136964	2.00851728522434	2.01062190264858	2.04947321944796	1.96937076436653	1.98581984484663	1.9899535375229	1.99686215575077	1.99630858474627	1.99594056025667	1.98455057182554	1.97211589090596	2.01270362284667	2.8023845161905	2.0158453370308	1.9883973621087	2.0574465078086	1.97429113043564	2.00155131005776	1.99496125858512	2.0223685218677	2.01521636976847	1.99013670664567	1.93682761874166	1.9939576195145	2.00448934166254	2.05249675055957	2.01815187296706	2.00727008095007	2.00174480392895	1.99838526764493	1.97018997298004	1.98539372518446	2.0003254540365	1.97073630136371	1.98595749615986	2.01144842454677	1.98450018314551	1.90202307176071	1.98811227712304	2.03506953863036	1.99420747659607	2.01540777670691	1.96346831158144
2	39564771	288815392	1.97032654087556	1.96302249708802	1.95495411517477	1.95712343136964	2.00851728522434	2.01062190264858	2.04947321944796	1.96937076436653	1.98581984484663	1.9899535375229	1.99686215575077	1.99630858474627	1.99594056025667	1.98455057182554	1.97211589090596	2.01270362284667	2.8023845161905	2.0158453370308	1.9883973621087	2.0574465078086	1.97429113043564	2.00155131005776	1.99496125858512	2.0223685218677	2.01521636976847	1.99013670664567	1.93682761874166	1.9939576195145	2.00448934166254	2.05249675055957	2.01815187296706	2.00727008095007	2.00174480392895	1.99838526764493	1.97018997298004	1.98539372518446	2.0003254540365	1.97073630136371	1.98595749615986	2.01144842454677	1.98450018314551	1.90202307176071	1.98811227712304	2.03506953863036	1.99420747659607	2.01540777670691	1.96346831158144
2	40112880	289363501	1.97032654087556	1.96302249708802	1.95495411517477	1.95712343136964	2.00851728522434	2.01062190264858	2.04947321944796	1.96937076436653	1.98581984484663	1.9899535375229	1.99686215575077	1.99630858474627	1.99594056025667	1.98455057182554	1.97211589090596	2.01270362284667	2.8023845161905	2.0158453370308	1.9883973621087	2.0574465078086	1.97429113043564	2.00155131005776	1.99496125858512	2.0223685218677	2.01521636976847	1.99013670664567	1.93682761874166	1.9939576195145	2.00448934166254	2.05249675055957	2.01815187296706	2.00727008095007	2.00174480392895	1.99838526764493	1.97018997298004	1.98539372518446	2.0003254540365	1.97073630136371	1.98595749615986	2.01144842454677	1.98450018314551	1.90202307176071	1.98811227712304	2.03506953863036	1.99420747659607	2.01540777670691	1.96346831158144
2	40653940	289904561	1.97032654087556	1.96302249708802	1.95495411517477	1.95712343136964	2.00851728522434	2.01062190264858	2.04947321944796	1.96937076436653	1.98581984484663	1.9899535375229	1.99686215575077	1.99630858474627	1.99594056025667	1.98455057182554	1.97211589090596	2.01270362284667	2.8023845161905	2.0158453370308	1.9883973621087	2.0574465078086	1.97429113043564	2.00155131005776	1.99496125858512	2.0223685218677	2.01521636976847	1.99013670664567	1.93682761874166	1.9939576195145	2.00448934166254	2.05249675055957	2.01815187296706	2.00727008095007	2.00174480392895	1.99838526764493	1.97018997298004	1.98539372518446	2.0003254540365	1.97073630136371	1.98595749615986	2.01144842454677	1.98450018314551	1.90202307176071	1.98811227712304	2.03506953863036	1.99420747659607	2.01540777670691	1.96346831158144
2	41183789	290434410	1.97032654087556	1.96302249708802	1.95495411517477	1.95712343136964	2.00851728522434	2.01062190264858	2.04947321944796	1.96937076436653	1.98581984484663	1.9899535375229	1.99686215575077	1.99630858474627	1.99594056025667	1.98455057182554	1.97211589090596	2.01270362284667	2.02912103374649	2.0158453370308	1.9883973621087	2.0574465078086	1.97429113043564	2.00155131005776	1.99496125858512	2.0223685218677	2.01521636976847	1.99013670664567	1.93682761874166	1.9939576195145	2.00448934166254	2.05249675055957	2.01815187296706	2.00727008095007	2.00174480392895	1.99838526764493	1.97018997298004	1.98539372518446	2.0003254540365	1.97073630136371	1.98595749615986	2.01144842454677	1.98450018314551	1.90202307176071	1.98811227712304	2.03506953863036	1.99420747659607	2.01540777670691	1.96346831158144
2	41720796	290971417	1.97032654087556	1.96302249708802	1.95495411517477	1.95712343136964	2.00851728522434	2.01062190264858	2.04947321944796	1.96937076436653	1.98581984484663	1.9899535375229	1.99686215575077	1.99630858474627	1.99594056025667	1.98455057182554	1.97211589090596	2.01270362284667	2.02912103374649	2.0158453370308	1.9883973621087	2.0574465078086	1.97429113043564	2.00155131005776	1.99496125858512	2.0223685218677	2.01521636976847	1.99013670664567	1.93682761874166	1.9939576195145	2.00448934166254	2.05249675055957	2.01815187296706	2.00727008095007	2.00174480392895	1.99838526764493	1.97018997298004	1.98539372518446	2.0003254540365	1.97073630136371	1.98595749615986	2.01144842454677	1.98450018314551	1.90202307176071	1.98811227712304	2.03506953863036	1.99420747659607	2.01540777670691	1.96346831158144
2	42261432	291512053	1.97032654087556	1.96302249708802	1.95495411517477	1.95712343136964	2.00851728522434	2.01062190264858	2.04947321944796	1.96937076436653	1.98581984484663	1.9899535375229	1.99686215575077	1.99630858474627	1.99594056025667	1.98455057182554	1.97211589090596	2.01270362284667	2.02912103374649	2.0158453370308	1.9883973621087	2.0574465078086	1.97429113043564	2.00155131005776	1.99496125858512	2.0223685218677	2.01521636976847	1.99013670664567	1.93682761874166	1.9939576195145	2.00448934166254	2.05249675055957	2.01815187296706	2.00727008095007	2.00174480392895	1.99838526764493	1.97018997298004	1.98539372518446	2.0003254540365	1.97073630136371	1.98595749615986	2.01144842454677	1.98450018314551	1.90202307176071	1.98811227712304	2.03506953863036	1.99420747659607	2.01540777670691	1.96346831158144
2	42823765	292074386	1.97032654087556	1.96302249708802	1.95495411517477	1.95712343136964	2.00851728522434	2.01062190264858	2.04947321944796	1.96937076436653	1.98581984484663	1.9899535375229	1.99686215575077	1.99630858474627	1.99594056025667	1.98455057182554	1.97211589090596	2.01270362284667	2.02912103374649	2.0158453370308	1.9883973621087	2.0574465078086	1.97429113043564	2.00155131005776	1.99496125858512	2.0223685218677	2.01521636976847	1.99013670664567	1.93682761874166	1.9939576195145	2.00448934166254	2.05249675055957	2.01815187296706	2.00727008095007	2.00174480392895	1.99838526764493	1.97018997298004	1.98539372518446	2.0003254540365	1.97073630136371	1.98595749615986	2.01144842454677	1.98450018314551	1.90202307176071	1.98811227712304	2.03506953863036	1.99420747659607	2.01540777670691	1.96346831158144
2	43384529	292635150	1.97032654087556	1.96302249708802	1.95495411517477	1.95712343136964	2.00851728522434	2.01062190264858	2.04947321944796	1.96937076436653	1.98581984484663	1.9899535375229	1.99686215575077	1.99630858474627	1.99594056025667	1.98455057182554	1.97211589090596	2.01270362284667	2.02912103374649	2.0158453370308	1.9883973621087	2.0574465078086	1.97429113043564	2.00155131005776	1.99496125858512	2.0223685218677	2.01521636976847	1.99013670664567	1.93682761874166	1.9939576195145	2.00448934166254	2.05249675055957	2.01815187296706	2.00727008095007	2.00174480392895	1.99838526764493	1.97018997298004	1.98539372518446	2.0003254540365	1.97073630136371	1.98595749615986	2.01144842454677	1.98450018314551	1.90202307176071	1.98811227712304	2.03506953863036	1.99420747659607	2.01540777670691	1.96346831158144
2	43941069	293191690	1.97032654087556	1.96302249708802	1.95495411517477	1.95712343136964	2.00851728522434	2.01062190264858	2.04947321944796	1.96937076436653	1.98581984484663	1.9899535375229	1.99686215575077	1.99630858474627	1.99594056025667	1.98455057182554	1.97211589090596	2.01270362284667	2.64809507804965	2.0158453370308	1.9883973621087	2.0574465078086	1.97429113043564	2.00155131005776	1.99496125858512	2.0223685218677	2.01521636976847	1.99013670664567	1.93682761874166	1.9939576195145	2.00448934166254	2.05249675055957	2.01815187296706	2.00727008095007	2.00174480392895	1.99838526764493	1.97018997298004	1.98539372518446	2.0003254540365	1.97073630136371	1.98595749615986	2.01144842454677	1.98450018314551	1.90202307176071	1.98811227712304	2.03506953863036	1.99420747659607	2.01540777670691	1.96346831158144
2	44504303	293754924	1.97032654087556	1.96302249708802	1.95495411517477	1.95712343136964	2.00851728522434	2.01062190264858	2.04947321944796	1.96937076436653	1.98581984484663	1.9899535375229	1.99686215575077	1.99630858474627	1.99594056025667	1.98455057182554	1.97211589090596	2.01270362284667	2.64809507804965	2.0158453370308	1.9883973621087	2.0574465078086	1.97429113043564	2.00155131005776	1.99496125858512	2.0223685218677	2.01521636976847	1.99013670664567	1.93682761874166	1.9939576195145	2.00448934166254	2.05249675055957	2.01815187296706	2.00727008095007	2.00174480392895	1.99838526764493	1.97018997298004	1.98539372518446	2.0003254540365	1.97073630136371	1.98595749615986	2.01144842454677	1.98450018314551	1.90202307176071	1.98811227712304	2.03506953863036	1.99420747659607	2.01540777670691	1.96346831158144
2	45049053	294299674	1.97032654087556	1.96302249708802	1.95495411517477	1.95712343136964	2.00851728522434	2.01062190264858	2.04947321944796	1.96937076436653	1.98581984484663	1.9899535375229	1.99686215575077	1.99630858474627	1.99594056025667	1.98455057182554	1.97211589090596	2.01270362284667	2.64809507804965	2.0158453370308	1.9883973621087	2.0574465078086	1.97429113043564	2.00155131005776	1.99496125858512	2.0223685218677	2.01521636976847	1.99013670664567	1.93682761874166	1.9939576195145	2.00448934166254	2.05249675055957	2.01815187296706	2.00727008095007	2.00174480392895	1.99838526764493	1.97018997298004	1.98539372518446	2.0003254540365	1.97073630136371	1.98595749615986	2.01144842454677	1.98450018314551	1.90202307176071	1.98811227712304	2.03506953863036	1.99420747659607	2.01540777670691	1.96346831158144
2	45586697	294837318	1.97032654087556	1.96302249708802	1.95495411517477	1.95712343136964	2.00851728522434	2.01062190264858	2.04947321944796	1.96937076436653	1.98581984484663	1.9899535375229	1.99686215575077	1.99630858474627	1.99594056025667	1.98455057182554	1.97211589090596	2.01270362284667	2.64809507804965	2.0158453370308	1.9883973621087	2.0574465078086	1.97429113043564	2.00155131005776	1.99496125858512	2.0223685218677	2.01521636976847	1.99013670664567	1.93682761874166	1.9939576195145	2.00448934166254	2.05249675055957	2.01815187296706	2.00727008095007	2.00174480392895	1.99838526764493	1.97018997298004	1.98539372518446	2.0003254540365	1.97073630136371	1.98595749615986	2.01144842454677	1.98450018314551	1.90202307176071	1.98811227712304	2.03506953863036	1.99420747659607	2.01540777670691	1.96346831158144
2	46112597	295363218	1.97032654087556	1.96302249708802	1.95495411517477	1.95712343136964	2.00851728522434	2.01062190264858	2.04947321944796	1.96937076436653	1.98581984484663	1.9899535375229	1.99686215575077	1.99630858474627	1.99594056025667	1.98455057182554	1.97211589090596	2.01270362284667	2.64809507804965	2.0158453370308	1.9883973621087	2.0574465078086	1.97429113043564	2.00155131005776	1.99496125858512	2.0223685218677	2.01521636976847	1.99013670664567	1.93682761874166	1.9939576195145	2.00448934166254	2.05249675055957	2.01815187296706	2.00727008095007	2.00174480392895	1.99838526764493	1.97018997298004	1.98539372518446	2.0003254540365	1.97073630136371	1.98595749615986	2.01144842454677	1.98450018314551	1.90202307176071	1.98811227712304	2.03506953863036	1.99420747659607	2.01540777670691	1.96346831158144
2	46636309	295886930	1.97032654087556	1.96302249708802	1.95495411517477	1.95712343136964	2.00851728522434	2.01062190264858	2.04947321944796	1.96937076436653	1.98581984484663	1.9899535375229	1.99686215575077	1.99630858474627	1.99594056025667	1.98455057182554	1.97211589090596	2.01270362284667	2.64809507804965	2.0158453370308	1.9883973621087	2.0574465078086	1.97429113043564	2.00155131005776	1.99496125858512	2.0223685218677	2.01521636976847	1.99013670664567	1.93682761874166	1.9939576195145	2.00448934166254	2.05249675055957	2.01815187296706	2.00727008095007	2.00174480392895	1.99838526764493	1.97018997298004	1.98539372518446	2.0003254540365	1.97073630136371	1.98595749615986	2.01144842454677	1.98450018314551	1.90202307176071	1.98811227712304	2.03506953863036	1.99420747659607	2.01540777670691	1.96346831158144
2	47175085	296425706	1.97032654087556	1.96302249708802	1.95495411517477	1.95712343136964	2.00851728522434	2.01062190264858	2.04947321944796	1.96937076436653	1.98581984484663	1.9899535375229	1.99686215575077	1.99630858474627	1.99594056025667	1.98455057182554	1.97211589090596	2.01270362284667	2.64809507804965	2.0158453370308	1.9883973621087	2.0574465078086	1.97429113043564	2.00155131005776	1.99496125858512	2.0223685218677	2.01521636976847	1.99013670664567	1.93682761874166	1.9939576195145	2.00448934166254	2.05249675055957	2.01815187296706	2.00727008095007	2.00174480392895	1.99838526764493	1.97018997298004	1.98539372518446	2.0003254540365	1.97073630136371	1.98595749615986	2.01144842454677	1.98450018314551	1.90202307176071	1.98811227712304	2.03506953863036	1.99420747659607	2.01540777670691	1.96346831158144
2	47742557	296993178	1.97032654087556	1.96302249708802	1.95495411517477	1.95712343136964	2.00851728522434	2.01062190264858	2.04947321944796	1.96937076436653	1.98581984484663	1.9899535375229	1.99686215575077	1.99630858474627	1.99594056025667	1.98455057182554	1.97211589090596	2.01270362284667	2.64809507804965	2.0158453370308	1.9883973621087	2.0574465078086	1.97429113043564	2.00155131005776	1.99496125858512	2.0223685218677	2.01521636976847	1.99013670664567	1.93682761874166	1.9939576195145	2.00448934166254	2.05249675055957	2.01815187296706	2.00727008095007	2.00174480392895	1.99838526764493	1.97018997298004	1.98539372518446	2.0003254540365	1.97073630136371	1.98595749615986	2.01144842454677	1.98450018314551	1.90202307176071	1.98811227712304	2.03506953863036	1.99420747659607	2.01540777670691	1.96346831158144
2	48313939	297564560	1.97032654087556	1.96302249708802	1.95495411517477	1.95712343136964	2.00851728522434	2.01062190264858	2.04947321944796	1.96937076436653	1.98581984484663	1.9899535375229	1.99686215575077	1.99630858474627	1.99594056025667	1.98455057182554	1.97211589090596	2.01270362284667	2.64809507804965	2.0158453370308	1.9883973621087	2.0574465078086	1.97429113043564	2.00155131005776	1.99496125858512	2.0223685218677	2.01521636976847	1.99013670664567	1.93682761874166	1.9939576195145	2.00448934166254	2.05249675055957	2.01815187296706	2.00727008095007	2.00174480392895	1.99838526764493	1.97018997298004	1.98539372518446	2.0003254540365	1.97073630136371	1.98595749615986	2.01144842454677	1.98450018314551	1.90202307176071	1.98811227712304	2.03506953863036	1.99420747659607	2.01540777670691	1.96346831158144
2	48870857	298121478	1.97032654087556	1.96302249708802	1.95495411517477	1.95712343136964	2.00851728522434	2.01062190264858	2.04947321944796	1.96937076436653	1.98581984484663	1.9899535375229	1.99686215575077	1.99630858474627	1.99594056025667	1.98455057182554	1.97211589090596	2.01270362284667	2.06162603780279	2.0158453370308	1.9883973621087	2.0574465078086	1.97429113043564	2.00155131005776	1.99496125858512	2.0223685218677	2.01521636976847	1.99013670664567	1.93682761874166	1.9939576195145	2.00448934166254	2.05249675055957	2.01815187296706	2.00727008095007	2.00174480392895	1.99838526764493	1.97018997298004	1.98539372518446	2.0003254540365	1.97073630136371	1.98595749615986	2.01144842454677	1.98450018314551	1.90202307176071	1.98811227712304	2.03506953863036	1.99420747659607	2.01540777670691	1.96346831158144
2	49416907	298667528	1.97032654087556	1.96302249708802	1.95495411517477	1.95712343136964	2.00851728522434	2.01062190264858	2.04947321944796	1.96937076436653	1.98581984484663	1.9899535375229	1.99686215575077	1.99630858474627	1.99594056025667	1.98455057182554	1.97211589090596	2.01270362284667	2.06162603780279	2.0158453370308	1.9883973621087	2.0574465078086	1.97429113043564	2.00155131005776	1.99496125858512	2.0223685218677	2.01521636976847	1.99013670664567	1.93682761874166	1.9939576195145	2.00448934166254	2.05249675055957	2.01815187296706	2.00727008095007	2.00174480392895	1.99838526764493	1.97018997298004	1.98539372518446	2.0003254540365	1.97073630136371	1.98595749615986	2.01144842454677	1.98450018314551	1.90202307176071	1.98811227712304	2.03506953863036	1.99420747659607	2.01540777670691	1.96346831158144
[truncated: 4,517 more rows]
[truncated: 73 more columns]
