# Supplementary material for: Novel insights into breast cancer copy number genetic heterogeneity revealed by single-cell genome sequencing
Source: eLife. 2020 May 13;9:e51480. doi: 10.7554/eLife.51480 (PMC7220379; doi:10.7554/eLife.51480)
Supplement: Figure 2—source data 1. [file elife-51480-fig2-data1.zip › P5.CNA.calls.5k.seg.quantal.primary.txt]

chrom	chrompos	abspos	CTB6991.	CTB6993.	CTB6994.	CTB6996.	CTB6998.	CTB6999.	CTB7000.	CTB7001.	CTB7002.	CTB7003.	CTB7004.	CTB7005.	CTB7006.	CTB7007.	CTB7008.	CTB7009.	CTB7010.	CTB7011.	CTB7012.	CTB7013.	CTB7014.	CTB7015.	CTB7017.	CTB7018.	CTB7019.	CTB7020.	CTB7021.	CTB7022.	CTB7023.	CTB7024.	CTB7025.	CTB7026.	CTB7027.	CTB7028.	CTB7029.	CTB7030.	CTB7031.	CTB7033.	CTB7034.	CTB7035.	CTB7036.	CTB7037.	CTB7039.	CTB7040.	CTB7041.	CTB7043.	CTB7044.
1	0	0	1.98296871873084	2.67814044365878	2.91142776993399	2.02856917622978	2.93642729839358	2.94794425304152	2.97548908830656	3.02818181471898	1.89725678546846	2.99542871492484	2.91754951303513	3.00583999675843	1.77561026536256	2.98495512521845	2.13348941742682	2.65602405978257	2.68825168520928	1.19012181040901	2.07918042229919	1.97686582435714	3.01072146179118	2.06788061977266	2.93981796854987	2.17415214195795	2.98185321821274	1.78553065140999	2.97927628558472	2.09161156813635	2.95358721968709	2.99823809471387	2.92514723342759	2.15698322181009	2.98930321679271	3.02423073645769	2.92282307192641	2.9572628924162	2.35163230319029	2.06095778542624	2.42823700800573	2.96907791752652	3.07644137515615	3.08337261061865	2.95940930193756	2.9270794779755	2.90001929824848	2.99158331573274	2.98465152961378
1	1311584	1311584	1.98296871873084	2.67814044365878	2.91142776993399	2.02856917622978	2.93642729839358	2.94794425304152	2.97548908830656	3.02818181471898	1.89725678546846	2.99542871492484	2.91754951303513	3.00583999675843	1.77561026536256	2.98495512521845	2.13348941742682	2.65602405978257	2.68825168520928	1.19012181040901	2.07918042229919	1.97686582435714	3.01072146179118	2.06788061977266	2.93981796854987	2.17415214195795	2.98185321821274	1.78553065140999	2.97927628558472	2.09161156813635	2.95358721968709	2.99823809471387	2.92514723342759	2.15698322181009	2.98930321679271	3.02423073645769	2.92282307192641	2.9572628924162	2.35163230319029	2.06095778542624	2.42823700800573	2.96907791752652	3.07644137515615	3.08337261061865	2.95940930193756	2.9270794779755	2.90001929824848	2.99158331573274	2.98465152961378
1	1988508	1988508	1.98296871873084	2.67814044365878	2.91142776993399	2.02856917622978	2.93642729839358	2.94794425304152	2.97548908830656	3.02818181471898	1.89725678546846	2.99542871492484	2.91754951303513	3.00583999675843	1.77561026536256	2.98495512521845	2.13348941742682	2.65602405978257	2.68825168520928	1.19012181040901	2.07918042229919	1.97686582435714	3.01072146179118	2.06788061977266	2.93981796854987	2.17415214195795	2.98185321821274	1.78553065140999	2.97927628558472	2.09161156813635	2.95358721968709	2.99823809471387	2.92514723342759	2.15698322181009	2.98930321679271	3.02423073645769	2.92282307192641	2.9572628924162	2.35163230319029	2.06095778542624	2.42823700800573	2.96907791752652	3.07644137515615	3.08337261061865	2.95940930193756	2.9270794779755	2.90001929824848	2.99158331573274	2.98465152961378
1	2529293	2529293	1.98296871873084	2.67814044365878	2.91142776993399	2.02856917622978	2.93642729839358	2.94794425304152	2.97548908830656	3.02818181471898	1.89725678546846	2.99542871492484	2.91754951303513	3.00583999675843	1.77561026536256	2.98495512521845	2.13348941742682	2.65602405978257	2.68825168520928	1.19012181040901	2.07918042229919	1.97686582435714	3.01072146179118	2.06788061977266	2.93981796854987	2.17415214195795	2.98185321821274	1.78553065140999	2.97927628558472	2.09161156813635	2.95358721968709	2.99823809471387	2.92514723342759	2.15698322181009	2.98930321679271	3.02423073645769	2.92282307192641	2.9572628924162	2.35163230319029	2.06095778542624	2.42823700800573	2.96907791752652	3.07644137515615	3.08337261061865	2.95940930193756	2.9270794779755	2.90001929824848	2.99158331573274	2.98465152961378
1	3144678	3144678	1.98296871873084	2.67814044365878	2.91142776993399	2.02856917622978	2.93642729839358	2.94794425304152	2.97548908830656	3.02818181471898	1.89725678546846	2.99542871492484	2.91754951303513	3.00583999675843	1.77561026536256	2.98495512521845	2.13348941742682	2.65602405978257	2.68825168520928	1.19012181040901	2.07918042229919	1.97686582435714	3.01072146179118	2.06788061977266	2.93981796854987	2.17415214195795	2.98185321821274	1.78553065140999	2.97927628558472	2.09161156813635	2.95358721968709	2.99823809471387	2.92514723342759	2.15698322181009	2.98930321679271	3.02423073645769	2.92282307192641	2.9572628924162	2.35163230319029	2.06095778542624	2.42823700800573	2.96907791752652	3.07644137515615	3.08337261061865	2.95940930193756	2.9270794779755	2.90001929824848	2.99158331573274	2.98465152961378
1	3664503	3664503	1.98296871873084	3.70643347823622	2.91142776993399	2.02856917622978	2.93642729839358	2.94794425304152	2.97548908830656	3.02818181471898	1.89725678546846	2.99542871492484	2.91754951303513	3.00583999675843	3.08146190238386	2.98495512521845	2.13348941742682	3.02926589224135	3.08820433921247	1.19012181040901	2.07918042229919	1.97686582435714	3.01072146179118	2.06788061977266	2.93981796854987	2.17415214195795	2.98185321821274	1.78553065140999	2.97927628558472	2.09161156813635	2.95358721968709	2.99823809471387	2.92514723342759	2.15698322181009	2.98930321679271	3.02423073645769	2.92282307192641	2.9572628924162	2.35163230319029	2.06095778542624	2.42823700800573	2.96907791752652	3.07644137515615	3.08337261061865	2.95940930193756	2.9270794779755	2.90001929824848	2.99158331573274	2.98465152961378
1	4369116	4369116	1.98296871873084	3.70643347823622	2.91142776993399	2.02856917622978	2.93642729839358	2.94794425304152	2.97548908830656	3.02818181471898	1.89725678546846	2.99542871492484	2.91754951303513	3.00583999675843	3.08146190238386	2.98495512521845	2.13348941742682	3.02926589224135	3.08820433921247	1.19012181040901	2.07918042229919	1.97686582435714	3.01072146179118	2.06788061977266	2.93981796854987	2.17415214195795	2.98185321821274	1.78553065140999	2.97927628558472	2.09161156813635	2.95358721968709	2.99823809471387	2.92514723342759	2.15698322181009	2.98930321679271	3.02423073645769	2.92282307192641	2.9572628924162	2.35163230319029	2.06095778542624	2.42823700800573	2.96907791752652	3.07644137515615	3.08337261061865	2.95940930193756	2.9270794779755	2.90001929824848	2.99158331573274	2.98465152961378
1	4893186	4893186	1.98296871873084	3.70643347823622	2.91142776993399	2.02856917622978	2.93642729839358	2.94794425304152	2.97548908830656	3.02818181471898	1.89725678546846	2.99542871492484	2.91754951303513	3.00583999675843	3.08146190238386	2.98495512521845	2.13348941742682	3.02926589224135	3.08820433921247	1.19012181040901	2.07918042229919	1.97686582435714	3.01072146179118	2.06788061977266	2.93981796854987	2.17415214195795	2.98185321821274	1.78553065140999	2.97927628558472	2.09161156813635	2.95358721968709	2.99823809471387	2.92514723342759	2.15698322181009	2.98930321679271	3.02423073645769	2.92282307192641	2.9572628924162	2.35163230319029	2.06095778542624	2.42823700800573	2.96907791752652	3.07644137515615	3.08337261061865	2.95940930193756	2.9270794779755	2.90001929824848	2.99158331573274	2.98465152961378
1	5434547	5434547	1.98296871873084	3.70643347823622	2.91142776993399	3.32594082554738	2.93642729839358	2.94794425304152	2.97548908830656	3.02818181471898	3.00343814962187	2.99542871492484	2.91754951303513	3.00583999675843	3.08146190238386	2.98495512521845	2.13348941742682	3.02926589224135	3.08820433921247	1.19012181040901	2.07918042229919	1.97686582435714	3.01072146179118	3.31280411586078	2.93981796854987	2.17415214195795	2.98185321821274	1.78553065140999	2.97927628558472	3.16875244319642	2.95358721968709	2.99823809471387	2.92514723342759	2.15698322181009	2.98930321679271	3.02423073645769	2.92282307192641	2.9572628924162	2.35163230319029	3.29965446274224	2.42823700800573	2.96907791752652	3.07644137515615	3.08337261061865	2.95940930193756	2.9270794779755	2.90001929824848	2.99158331573274	2.98465152961378
1	5964110	5964110	3.22794947403854	3.70643347823622	2.91142776993399	3.32594082554738	2.93642729839358	2.94794425304152	2.97548908830656	3.02818181471898	3.00343814962187	2.99542871492484	2.91754951303513	3.00583999675843	3.08146190238386	2.98495512521845	3.39242037633269	3.02926589224135	3.08820433921247	2.46873716906074	3.24184464161152	3.34594783792232	3.01072146179118	3.31280411586078	2.93981796854987	3.25724649309466	2.98185321821274	3.25078515293547	2.97927628558472	3.16875244319642	2.95358721968709	2.99823809471387	2.92514723342759	3.05318488537026	2.98930321679271	3.02423073645769	2.92282307192641	2.9572628924162	3.46669881340187	3.29965446274224	3.43380768771713	2.96907791752652	3.07644137515615	3.08337261061865	2.95940930193756	2.9270794779755	2.90001929824848	2.99158331573274	2.98465152961378
1	6523265	6523265	3.22794947403854	3.70643347823622	2.91142776993399	3.32594082554738	2.93642729839358	2.94794425304152	2.97548908830656	3.02818181471898	3.00343814962187	2.99542871492484	2.91754951303513	3.00583999675843	3.08146190238386	2.98495512521845	3.39242037633269	3.02926589224135	3.08820433921247	2.46873716906074	3.24184464161152	3.34594783792232	3.01072146179118	3.31280411586078	2.93981796854987	3.25724649309466	2.98185321821274	3.25078515293547	2.97927628558472	3.16875244319642	2.95358721968709	2.99823809471387	2.92514723342759	3.05318488537026	2.98930321679271	3.02423073645769	2.92282307192641	2.9572628924162	3.46669881340187	3.29965446274224	3.43380768771713	2.96907791752652	3.07644137515615	3.08337261061865	2.95940930193756	2.9270794779755	2.90001929824848	2.99158331573274	2.98465152961378
1	7082402	7082402	3.22794947403854	3.70643347823622	2.91142776993399	3.32594082554738	2.93642729839358	2.94794425304152	2.97548908830656	3.02818181471898	3.00343814962187	2.99542871492484	2.91754951303513	3.00583999675843	3.08146190238386	2.98495512521845	3.39242037633269	3.02926589224135	3.08820433921247	2.46873716906074	3.24184464161152	3.34594783792232	3.01072146179118	3.31280411586078	2.93981796854987	3.25724649309466	2.98185321821274	3.25078515293547	2.97927628558472	3.16875244319642	2.95358721968709	2.99823809471387	2.92514723342759	3.05318488537026	2.98930321679271	3.02423073645769	2.92282307192641	2.9572628924162	3.46669881340187	3.29965446274224	3.43380768771713	2.96907791752652	3.07644137515615	3.08337261061865	2.95940930193756	2.9270794779755	2.90001929824848	2.99158331573274	2.98465152961378
1	7616467	7616467	3.22794947403854	2.94227402947576	2.91142776993399	3.32594082554738	2.93642729839358	2.94794425304152	2.97548908830656	3.02818181471898	3.00343814962187	2.99542871492484	2.91754951303513	3.00583999675843	3.08146190238386	2.98495512521845	3.39242037633269	3.02926589224135	3.08820433921247	2.46873716906074	3.24184464161152	3.34594783792232	3.01072146179118	3.31280411586078	2.93981796854987	3.25724649309466	2.98185321821274	3.25078515293547	2.97927628558472	3.16875244319642	2.95358721968709	2.99823809471387	2.92514723342759	3.05318488537026	2.98930321679271	3.02423073645769	2.92282307192641	2.9572628924162	3.46669881340187	3.29965446274224	3.43380768771713	2.96907791752652	3.07644137515615	3.08337261061865	2.95940930193756	2.9270794779755	2.90001929824848	2.99158331573274	2.98465152961378
1	8179701	8179701	3.22794947403854	2.94227402947576	2.91142776993399	3.32594082554738	2.93642729839358	2.94794425304152	2.97548908830656	3.02818181471898	3.00343814962187	2.99542871492484	2.91754951303513	3.00583999675843	3.08146190238386	2.98495512521845	3.39242037633269	3.02926589224135	3.08820433921247	2.46873716906074	3.24184464161152	3.34594783792232	3.01072146179118	3.31280411586078	2.93981796854987	3.25724649309466	2.98185321821274	3.25078515293547	2.97927628558472	3.16875244319642	2.95358721968709	2.99823809471387	2.92514723342759	3.05318488537026	2.98930321679271	3.02423073645769	2.92282307192641	2.9572628924162	3.46669881340187	3.29965446274224	3.43380768771713	2.96907791752652	3.07644137515615	3.08337261061865	2.95940930193756	2.9270794779755	2.90001929824848	2.99158331573274	2.98465152961378
1	8750759	8750759	3.22794947403854	2.94227402947576	2.91142776993399	3.32594082554738	2.93642729839358	2.94794425304152	2.97548908830656	3.02818181471898	3.00343814962187	2.99542871492484	2.91754951303513	3.00583999675843	3.08146190238386	2.98495512521845	3.39242037633269	3.02926589224135	3.08820433921247	2.46873716906074	3.24184464161152	3.34594783792232	3.01072146179118	3.31280411586078	2.93981796854987	3.25724649309466	2.98185321821274	3.25078515293547	2.97927628558472	3.16875244319642	2.95358721968709	2.99823809471387	2.92514723342759	3.05318488537026	2.98930321679271	3.02423073645769	2.92282307192641	2.9572628924162	3.46669881340187	3.29965446274224	3.43380768771713	2.96907791752652	3.07644137515615	3.08337261061865	2.95940930193756	2.9270794779755	2.90001929824848	2.99158331573274	2.98465152961378
1	9336762	9336762	3.22794947403854	2.94227402947576	2.91142776993399	3.32594082554738	2.93642729839358	2.94794425304152	2.97548908830656	3.02818181471898	3.00343814962187	2.99542871492484	2.91754951303513	3.00583999675843	3.08146190238386	2.98495512521845	3.39242037633269	3.02926589224135	3.08820433921247	2.46873716906074	3.24184464161152	3.34594783792232	3.01072146179118	3.31280411586078	2.93981796854987	3.25724649309466	2.98185321821274	3.25078515293547	2.97927628558472	3.16875244319642	2.95358721968709	2.99823809471387	2.92514723342759	3.05318488537026	2.98930321679271	3.02423073645769	2.92282307192641	2.9572628924162	3.46669881340187	3.29965446274224	3.43380768771713	2.96907791752652	3.07644137515615	3.08337261061865	2.95940930193756	2.9270794779755	2.90001929824848	2.99158331573274	2.98465152961378
1	9924954	9924954	3.22794947403854	2.94227402947576	2.91142776993399	3.32594082554738	2.93642729839358	2.94794425304152	2.97548908830656	3.02818181471898	3.00343814962187	2.99542871492484	2.91754951303513	3.00583999675843	3.08146190238386	2.98495512521845	3.39242037633269	3.02926589224135	3.08820433921247	2.46873716906074	3.24184464161152	3.34594783792232	3.01072146179118	3.31280411586078	2.93981796854987	3.25724649309466	2.98185321821274	3.25078515293547	2.97927628558472	3.16875244319642	2.95358721968709	2.99823809471387	2.92514723342759	3.05318488537026	2.98930321679271	3.02423073645769	2.92282307192641	2.9572628924162	3.46669881340187	3.29965446274224	3.43380768771713	2.96907791752652	3.07644137515615	3.08337261061865	2.95940930193756	2.9270794779755	2.90001929824848	2.99158331573274	2.98465152961378
1	10539461	10539461	3.22794947403854	2.94227402947576	2.91142776993399	3.32594082554738	2.93642729839358	2.94794425304152	2.97548908830656	3.02818181471898	3.00343814962187	2.99542871492484	2.91754951303513	3.00583999675843	3.08146190238386	2.98495512521845	3.39242037633269	3.02926589224135	3.08820433921247	2.46873716906074	3.24184464161152	3.34594783792232	3.01072146179118	3.31280411586078	2.93981796854987	3.25724649309466	2.98185321821274	3.25078515293547	2.97927628558472	3.16875244319642	2.95358721968709	2.99823809471387	2.92514723342759	3.05318488537026	2.98930321679271	3.02423073645769	2.92282307192641	2.9572628924162	3.46669881340187	3.29965446274224	3.43380768771713	2.96907791752652	3.07644137515615	3.08337261061865	2.95940930193756	2.9270794779755	2.90001929824848	2.99158331573274	2.98465152961378
1	11088815	11088815	3.22794947403854	2.94227402947576	2.91142776993399	3.32594082554738	2.93642729839358	2.94794425304152	2.97548908830656	3.02818181471898	3.00343814962187	2.99542871492484	2.91754951303513	3.00583999675843	3.08146190238386	2.98495512521845	3.39242037633269	3.02926589224135	3.08820433921247	2.46873716906074	3.24184464161152	3.34594783792232	3.01072146179118	3.31280411586078	2.93981796854987	3.25724649309466	2.98185321821274	3.25078515293547	2.97927628558472	3.16875244319642	2.95358721968709	2.99823809471387	2.92514723342759	3.05318488537026	2.98930321679271	3.02423073645769	2.92282307192641	2.9572628924162	3.46669881340187	3.29965446274224	3.43380768771713	2.96907791752652	3.07644137515615	3.08337261061865	2.95940930193756	2.9270794779755	2.90001929824848	2.99158331573274	2.98465152961378
1	11659398	11659398	3.22794947403854	2.94227402947576	2.91142776993399	3.32594082554738	2.93642729839358	2.94794425304152	2.97548908830656	3.02818181471898	4.01893976421175	2.99542871492484	2.91754951303513	3.00583999675843	3.08146190238386	2.98495512521845	3.39242037633269	3.02926589224135	3.08820433921247	2.46873716906074	3.24184464161152	3.34594783792232	3.01072146179118	3.31280411586078	2.93981796854987	3.25724649309466	2.98185321821274	3.25078515293547	2.97927628558472	3.16875244319642	2.95358721968709	2.99823809471387	2.92514723342759	3.63414240837819	2.98930321679271	3.02423073645769	2.92282307192641	2.9572628924162	3.46669881340187	3.29965446274224	3.43380768771713	2.96907791752652	3.07644137515615	3.08337261061865	2.95940930193756	2.9270794779755	2.90001929824848	2.99158331573274	2.98465152961378
1	12236298	12236298	3.22794947403854	2.94227402947576	2.91142776993399	3.32594082554738	2.93642729839358	2.94794425304152	2.97548908830656	3.02818181471898	4.01893976421175	2.99542871492484	2.91754951303513	3.00583999675843	3.08146190238386	2.98495512521845	3.39242037633269	3.02926589224135	3.08820433921247	2.46873716906074	3.24184464161152	3.34594783792232	3.01072146179118	3.31280411586078	2.93981796854987	3.25724649309466	2.98185321821274	3.25078515293547	2.97927628558472	3.16875244319642	2.95358721968709	2.99823809471387	2.92514723342759	3.63414240837819	2.98930321679271	3.02423073645769	2.92282307192641	2.9572628924162	3.46669881340187	3.29965446274224	3.43380768771713	2.96907791752652	3.07644137515615	3.08337261061865	2.95940930193756	2.9270794779755	2.90001929824848	2.99158331573274	2.98465152961378
1	12790486	12790486	3.22794947403854	2.94227402947576	2.91142776993399	3.32594082554738	2.93642729839358	2.94794425304152	2.97548908830656	3.02818181471898	4.01893976421175	2.99542871492484	2.91754951303513	3.00583999675843	3.08146190238386	2.98495512521845	3.39242037633269	3.02926589224135	3.08820433921247	2.46873716906074	3.24184464161152	3.34594783792232	3.01072146179118	3.31280411586078	2.93981796854987	3.25724649309466	2.98185321821274	3.25078515293547	2.97927628558472	3.16875244319642	2.95358721968709	2.99823809471387	2.92514723342759	3.63414240837819	2.98930321679271	3.02423073645769	2.92282307192641	2.9572628924162	3.46669881340187	3.29965446274224	3.43380768771713	2.96907791752652	3.07644137515615	3.08337261061865	2.95940930193756	2.9270794779755	2.90001929824848	2.99158331573274	2.98465152961378
1	14208871	14208871	3.22794947403854	2.94227402947576	2.91142776993399	3.32594082554738	2.93642729839358	2.94794425304152	2.97548908830656	3.02818181471898	4.01893976421175	2.99542871492484	2.91754951303513	3.00583999675843	3.08146190238386	2.98495512521845	3.39242037633269	3.02926589224135	3.08820433921247	2.46873716906074	3.24184464161152	3.34594783792232	3.01072146179118	3.31280411586078	2.93981796854987	3.25724649309466	2.98185321821274	3.25078515293547	2.97927628558472	3.16875244319642	2.95358721968709	2.99823809471387	2.92514723342759	3.63414240837819	2.98930321679271	3.02423073645769	2.92282307192641	2.9572628924162	3.46669881340187	3.29965446274224	3.43380768771713	2.96907791752652	3.07644137515615	3.08337261061865	2.95940930193756	2.9270794779755	2.90001929824848	2.99158331573274	2.98465152961378
1	14754110	14754110	2.08646673456383	2.94227402947576	2.91142776993399	3.32594082554738	2.93642729839358	2.94794425304152	2.97548908830656	3.02818181471898	4.01893976421175	2.99542871492484	2.91754951303513	3.00583999675843	3.08146190238386	2.98495512521845	3.39242037633269	3.02926589224135	3.08820433921247	1.2163085401593	2.2321205649446	3.34594783792232	3.01072146179118	2.11499301726963	2.93981796854987	3.25724649309466	2.98185321821274	1.42499109161158	2.97927628558472	2.1712336039434	2.95358721968709	2.99823809471387	2.92514723342759	3.63414240837819	2.98930321679271	3.02423073645769	2.92282307192641	2.9572628924162	2.39108016677912	3.29965446274224	3.43380768771713	2.96907791752652	3.07644137515615	3.08337261061865	2.95940930193756	2.9270794779755	2.90001929824848	2.99158331573274	2.98465152961378
1	15289749	15289749	2.08646673456383	2.94227402947576	2.91142776993399	2.29861126303992	2.93642729839358	2.94794425304152	2.97548908830656	3.02818181471898	2.16387168929244	2.99542871492484	2.91754951303513	3.00583999675843	2.01798430589255	2.98495512521845	3.39242037633269	3.02926589224135	3.08820433921247	1.2163085401593	2.2321205649446	2.17922469089435	3.01072146179118	2.11499301726963	2.93981796854987	2.18472682755043	2.98185321821274	1.42499109161158	2.97927628558472	2.1712336039434	2.95358721968709	2.99823809471387	2.92514723342759	3.63414240837819	2.98930321679271	3.02423073645769	2.92282307192641	2.9572628924162	2.39108016677912	2.13378520236349	2.22994672364021	2.96907791752652	3.07644137515615	3.08337261061865	2.95940930193756	2.9270794779755	2.90001929824848	2.99158331573274	2.98465152961378
1	15848620	15848620	2.08646673456383	2.94227402947576	2.91142776993399	2.29861126303992	2.93642729839358	2.94794425304152	2.97548908830656	3.02818181471898	2.16387168929244	2.99542871492484	2.91754951303513	3.00583999675843	2.01798430589255	2.98495512521845	2.21424514329243	3.02926589224135	3.08820433921247	1.2163085401593	2.2321205649446	2.17922469089435	3.01072146179118	2.11499301726963	2.93981796854987	2.18472682755043	2.98185321821274	1.42499109161158	2.97927628558472	2.1712336039434	2.95358721968709	2.99823809471387	2.92514723342759	2.18255037754991	2.98930321679271	3.02423073645769	2.92282307192641	2.9572628924162	2.39108016677912	2.13378520236349	2.22994672364021	2.96907791752652	3.07644137515615	3.08337261061865	2.95940930193756	2.9270794779755	2.90001929824848	2.99158331573274	2.98465152961378
1	16446714	16446714	2.08646673456383	2.94227402947576	2.91142776993399	2.29861126303992	2.93642729839358	2.94794425304152	2.97548908830656	3.02818181471898	2.16387168929244	2.99542871492484	2.91754951303513	3.00583999675843	2.01798430589255	2.98495512521845	2.21424514329243	3.02926589224135	3.08820433921247	1.2163085401593	2.2321205649446	2.17922469089435	3.01072146179118	2.11499301726963	2.93981796854987	2.18472682755043	2.98185321821274	1.42499109161158	2.97927628558472	2.1712336039434	2.95358721968709	2.99823809471387	2.92514723342759	2.18255037754991	2.98930321679271	3.02423073645769	2.92282307192641	2.9572628924162	2.39108016677912	2.13378520236349	2.22994672364021	2.96907791752652	3.07644137515615	3.08337261061865	2.95940930193756	2.9270794779755	2.90001929824848	2.99158331573274	2.98465152961378
1	17307125	17307125	2.08646673456383	2.94227402947576	2.91142776993399	2.29861126303992	2.93642729839358	2.94794425304152	2.97548908830656	3.02818181471898	2.16387168929244	2.99542871492484	2.91754951303513	3.00583999675843	2.01798430589255	2.98495512521845	2.21424514329243	3.02926589224135	3.08820433921247	1.2163085401593	2.2321205649446	2.17922469089435	3.01072146179118	2.11499301726963	2.93981796854987	2.18472682755043	2.98185321821274	1.42499109161158	2.97927628558472	2.1712336039434	2.95358721968709	2.99823809471387	2.92514723342759	2.18255037754991	2.98930321679271	3.02423073645769	2.92282307192641	2.9572628924162	2.39108016677912	2.13378520236349	2.22994672364021	2.96907791752652	3.07644137515615	3.08337261061865	2.95940930193756	2.9270794779755	2.90001929824848	2.99158331573274	2.98465152961378
1	17878680	17878680	2.08646673456383	2.94227402947576	2.91142776993399	2.29861126303992	2.93642729839358	2.94794425304152	2.97548908830656	3.02818181471898	2.16387168929244	2.99542871492484	2.91754951303513	3.00583999675843	2.01798430589255	2.98495512521845	2.21424514329243	3.02926589224135	3.08820433921247	1.2163085401593	2.2321205649446	2.17922469089435	3.01072146179118	2.11499301726963	2.93981796854987	2.18472682755043	2.98185321821274	1.42499109161158	2.97927628558472	2.1712336039434	2.95358721968709	2.99823809471387	2.92514723342759	2.18255037754991	2.98930321679271	3.02423073645769	2.92282307192641	2.9572628924162	2.39108016677912	2.13378520236349	2.22994672364021	2.96907791752652	3.07644137515615	3.08337261061865	2.95940930193756	2.9270794779755	2.90001929824848	2.99158331573274	2.98465152961378
1	18403245	18403245	2.08646673456383	2.94227402947576	2.91142776993399	2.29861126303992	2.93642729839358	2.94794425304152	2.97548908830656	3.02818181471898	2.16387168929244	2.99542871492484	2.91754951303513	3.00583999675843	2.01798430589255	2.98495512521845	2.21424514329243	3.02926589224135	3.08820433921247	1.2163085401593	2.2321205649446	2.17922469089435	3.01072146179118	2.11499301726963	2.93981796854987	2.18472682755043	2.98185321821274	1.42499109161158	2.97927628558472	2.1712336039434	2.95358721968709	2.99823809471387	2.92514723342759	2.18255037754991	2.98930321679271	3.02423073645769	2.92282307192641	2.9572628924162	2.39108016677912	2.13378520236349	2.22994672364021	2.96907791752652	3.07644137515615	3.08337261061865	2.95940930193756	2.9270794779755	2.90001929824848	2.99158331573274	2.98465152961378
1	18925640	18925640	2.08646673456383	2.94227402947576	2.91142776993399	2.29861126303992	2.93642729839358	2.94794425304152	2.97548908830656	3.02818181471898	2.16387168929244	2.99542871492484	2.91754951303513	3.00583999675843	2.01798430589255	2.98495512521845	2.21424514329243	3.02926589224135	3.08820433921247	1.2163085401593	2.2321205649446	2.17922469089435	3.01072146179118	2.11499301726963	2.93981796854987	2.18472682755043	2.98185321821274	1.42499109161158	2.97927628558472	2.1712336039434	2.95358721968709	2.99823809471387	2.92514723342759	2.18255037754991	2.98930321679271	3.02423073645769	2.92282307192641	2.9572628924162	2.39108016677912	2.13378520236349	2.22994672364021	2.96907791752652	3.07644137515615	3.08337261061865	2.95940930193756	2.9270794779755	2.90001929824848	2.99158331573274	2.98465152961378
1	19452724	19452724	2.08646673456383	2.94227402947576	2.91142776993399	2.29861126303992	2.93642729839358	2.94794425304152	2.97548908830656	3.02818181471898	2.16387168929244	2.99542871492484	2.91754951303513	3.00583999675843	2.01798430589255	2.98495512521845	2.21424514329243	3.02926589224135	3.08820433921247	1.2163085401593	2.2321205649446	2.17922469089435	3.01072146179118	2.11499301726963	2.93981796854987	2.18472682755043	2.98185321821274	1.42499109161158	2.97927628558472	2.1712336039434	2.95358721968709	2.99823809471387	2.92514723342759	2.18255037754991	2.98930321679271	3.02423073645769	2.92282307192641	2.9572628924162	2.39108016677912	2.13378520236349	2.22994672364021	2.96907791752652	3.07644137515615	3.08337261061865	2.95940930193756	2.9270794779755	2.90001929824848	2.99158331573274	2.98465152961378
1	20014359	20014359	2.08646673456383	2.94227402947576	2.91142776993399	2.29861126303992	2.93642729839358	2.94794425304152	2.97548908830656	3.02818181471898	2.16387168929244	2.99542871492484	2.91754951303513	3.00583999675843	2.01798430589255	2.98495512521845	2.21424514329243	3.02926589224135	3.08820433921247	1.2163085401593	2.2321205649446	2.17922469089435	3.01072146179118	2.11499301726963	2.93981796854987	2.18472682755043	2.98185321821274	1.42499109161158	2.97927628558472	2.1712336039434	2.95358721968709	2.99823809471387	2.92514723342759	2.18255037754991	2.98930321679271	3.02423073645769	2.92282307192641	2.9572628924162	2.39108016677912	2.13378520236349	2.22994672364021	2.96907791752652	3.07644137515615	3.08337261061865	2.95940930193756	2.9270794779755	2.90001929824848	2.99158331573274	2.98465152961378
1	20575804	20575804	2.08646673456383	2.94227402947576	2.91142776993399	2.29861126303992	2.93642729839358	2.94794425304152	2.97548908830656	3.02818181471898	2.16387168929244	2.99542871492484	2.91754951303513	3.00583999675843	2.01798430589255	2.98495512521845	2.21424514329243	3.02926589224135	3.08820433921247	1.2163085401593	2.2321205649446	2.17922469089435	3.01072146179118	2.11499301726963	2.93981796854987	2.18472682755043	2.98185321821274	1.42499109161158	2.97927628558472	2.1712336039434	2.95358721968709	2.99823809471387	2.92514723342759	2.18255037754991	2.98930321679271	3.02423073645769	2.92282307192641	2.9572628924162	2.39108016677912	2.13378520236349	2.22994672364021	2.96907791752652	3.07644137515615	3.08337261061865	2.95940930193756	2.9270794779755	2.90001929824848	2.99158331573274	2.98465152961378
1	21126184	21126184	2.08646673456383	2.94227402947576	2.91142776993399	2.29861126303992	2.93642729839358	2.94794425304152	2.97548908830656	3.02818181471898	2.16387168929244	2.99542871492484	2.91754951303513	3.00583999675843	2.01798430589255	2.98495512521845	2.21424514329243	3.02926589224135	3.08820433921247	1.2163085401593	2.2321205649446	2.17922469089435	3.01072146179118	2.11499301726963	2.93981796854987	2.18472682755043	2.98185321821274	1.42499109161158	2.97927628558472	2.1712336039434	2.95358721968709	2.99823809471387	2.92514723342759	2.18255037754991	2.98930321679271	3.02423073645769	2.92282307192641	2.9572628924162	2.39108016677912	2.13378520236349	2.22994672364021	2.96907791752652	3.07644137515615	3.08337261061865	2.95940930193756	2.9270794779755	2.90001929824848	2.99158331573274	2.98465152961378
1	21698064	21698064	2.08646673456383	2.94227402947576	2.91142776993399	2.29861126303992	2.93642729839358	2.94794425304152	2.97548908830656	3.02818181471898	2.16387168929244	2.99542871492484	2.91754951303513	3.00583999675843	2.01798430589255	2.98495512521845	2.21424514329243	3.02926589224135	3.08820433921247	1.2163085401593	2.2321205649446	2.17922469089435	3.01072146179118	2.11499301726963	2.93981796854987	2.18472682755043	2.98185321821274	1.42499109161158	2.97927628558472	2.1712336039434	2.95358721968709	2.99823809471387	2.92514723342759	2.18255037754991	2.98930321679271	3.02423073645769	2.92282307192641	2.9572628924162	2.39108016677912	2.13378520236349	2.22994672364021	2.96907791752652	3.07644137515615	3.08337261061865	2.95940930193756	2.9270794779755	2.90001929824848	2.99158331573274	2.98465152961378
1	22303596	22303596	2.08646673456383	2.94227402947576	2.91142776993399	2.29861126303992	2.93642729839358	2.94794425304152	2.97548908830656	3.02818181471898	2.16387168929244	2.99542871492484	2.91754951303513	3.00583999675843	2.01798430589255	2.98495512521845	2.21424514329243	3.02926589224135	3.08820433921247	1.2163085401593	2.2321205649446	2.17922469089435	3.01072146179118	2.11499301726963	2.93981796854987	2.18472682755043	2.98185321821274	1.42499109161158	2.97927628558472	2.1712336039434	2.95358721968709	2.99823809471387	2.92514723342759	2.18255037754991	2.98930321679271	3.02423073645769	2.92282307192641	2.9572628924162	2.39108016677912	2.13378520236349	2.22994672364021	2.96907791752652	3.07644137515615	3.08337261061865	2.95940930193756	2.9270794779755	2.90001929824848	2.99158331573274	2.98465152961378
1	22867590	22867590	2.08646673456383	2.94227402947576	2.91142776993399	2.29861126303992	2.93642729839358	2.94794425304152	2.97548908830656	3.02818181471898	2.16387168929244	2.99542871492484	2.91754951303513	3.00583999675843	2.94489246616231	2.98495512521845	2.21424514329243	3.02926589224135	3.08820433921247	1.2163085401593	2.2321205649446	2.17922469089435	3.01072146179118	2.11499301726963	2.93981796854987	2.18472682755043	2.98185321821274	1.42499109161158	2.97927628558472	2.1712336039434	2.95358721968709	2.99823809471387	2.92514723342759	2.18255037754991	2.98930321679271	3.02423073645769	2.92282307192641	2.9572628924162	2.39108016677912	2.13378520236349	2.22994672364021	2.96907791752652	3.07644137515615	3.08337261061865	2.95940930193756	2.9270794779755	2.90001929824848	2.99158331573274	2.98465152961378
1	23407094	23407094	2.93907448008434	2.94227402947576	2.91142776993399	2.29861126303992	2.93642729839358	2.94794425304152	2.97548908830656	3.02818181471898	2.98745080159872	2.99542871492484	2.91754951303513	3.00583999675843	2.94489246616231	2.98495512521845	2.21424514329243	3.02926589224135	3.08820433921247	2.03821924011029	2.2321205649446	2.95901078417836	3.01072146179118	2.9615509377302	2.93981796854987	2.18472682755043	2.98185321821274	1.42499109161158	2.97927628558472	2.97938580936129	2.95358721968709	2.99823809471387	2.92514723342759	2.18255037754991	2.98930321679271	3.02423073645769	2.92282307192641	2.9572628924162	2.39108016677912	3.00718777270578	2.9438603659355	2.96907791752652	3.07644137515615	3.08337261061865	2.95940930193756	2.9270794779755	2.90001929824848	2.99158331573274	2.98465152961378
1	23983067	23983067	2.93907448008434	2.94227402947576	2.91142776993399	2.29861126303992	2.93642729839358	2.94794425304152	2.97548908830656	3.02818181471898	2.98745080159872	2.99542871492484	2.91754951303513	3.00583999675843	2.94489246616231	2.98495512521845	2.21424514329243	3.02926589224135	3.08820433921247	2.03821924011029	2.2321205649446	2.95901078417836	3.01072146179118	2.9615509377302	2.93981796854987	2.18472682755043	2.98185321821274	2.25629061244273	2.97927628558472	2.97938580936129	2.95358721968709	2.99823809471387	2.92514723342759	2.18255037754991	2.98930321679271	3.02423073645769	2.92282307192641	2.9572628924162	2.39108016677912	3.00718777270578	2.9438603659355	2.96907791752652	3.07644137515615	3.08337261061865	2.95940930193756	2.9270794779755	2.90001929824848	2.99158331573274	2.98465152961378
1	24666387	24666387	2.93907448008434	2.94227402947576	2.91142776993399	2.29861126303992	2.93642729839358	2.94794425304152	2.97548908830656	3.02818181471898	2.98745080159872	2.99542871492484	2.91754951303513	3.00583999675843	2.94489246616231	2.98495512521845	2.21424514329243	3.02926589224135	3.08820433921247	2.03821924011029	2.2321205649446	2.95901078417836	3.01072146179118	2.9615509377302	2.93981796854987	2.18472682755043	2.98185321821274	2.25629061244273	2.97927628558472	2.97938580936129	2.95358721968709	2.99823809471387	2.92514723342759	2.18255037754991	2.98930321679271	3.02423073645769	2.92282307192641	2.9572628924162	2.39108016677912	3.00718777270578	2.9438603659355	2.96907791752652	3.07644137515615	3.08337261061865	2.95940930193756	2.9270794779755	2.90001929824848	2.99158331573274	2.98465152961378
1	25238653	25238653	2.93907448008434	2.94227402947576	2.91142776993399	2.29861126303992	2.93642729839358	2.94794425304152	2.97548908830656	3.02818181471898	2.98745080159872	2.99542871492484	2.91754951303513	3.00583999675843	2.94489246616231	2.98495512521845	2.21424514329243	3.02926589224135	3.08820433921247	2.03821924011029	2.2321205649446	2.95901078417836	3.01072146179118	2.9615509377302	2.93981796854987	2.18472682755043	2.98185321821274	2.25629061244273	2.97927628558472	2.97938580936129	2.95358721968709	2.99823809471387	2.92514723342759	2.93999755338122	2.98930321679271	3.02423073645769	2.92282307192641	2.9572628924162	2.39108016677912	3.00718777270578	2.9438603659355	2.96907791752652	3.07644137515615	3.08337261061865	2.95940930193756	2.9270794779755	2.90001929824848	2.99158331573274	2.98465152961378
1	25879931	25879931	2.93907448008434	2.94227402947576	2.91142776993399	2.29861126303992	2.93642729839358	2.94794425304152	2.97548908830656	3.02818181471898	2.98745080159872	2.99542871492484	2.91754951303513	3.00583999675843	2.94489246616231	2.98495512521845	2.21424514329243	3.02926589224135	3.08820433921247	2.03821924011029	2.2321205649446	2.95901078417836	3.01072146179118	2.9615509377302	2.93981796854987	2.18472682755043	2.98185321821274	2.25629061244273	2.97927628558472	2.97938580936129	2.95358721968709	2.99823809471387	2.92514723342759	2.93999755338122	2.98930321679271	3.02423073645769	2.92282307192641	2.9572628924162	2.39108016677912	3.00718777270578	2.9438603659355	2.96907791752652	3.07644137515615	3.08337261061865	2.95940930193756	2.9270794779755	2.90001929824848	2.99158331573274	2.98465152961378
1	26437154	26437154	2.93907448008434	2.94227402947576	2.91142776993399	3.01480042407056	2.93642729839358	2.94794425304152	2.97548908830656	3.02818181471898	2.98745080159872	2.99542871492484	2.91754951303513	3.00583999675843	2.94489246616231	2.98495512521845	2.21424514329243	3.02926589224135	3.08820433921247	2.03821924011029	2.99740692183142	2.95901078417836	3.01072146179118	2.9615509377302	2.93981796854987	2.95539896423391	2.98185321821274	2.25629061244273	2.97927628558472	2.97938580936129	2.95358721968709	2.99823809471387	2.92514723342759	2.93999755338122	2.98930321679271	3.02423073645769	2.92282307192641	2.9572628924162	3.01940127206086	3.00718777270578	2.9438603659355	2.96907791752652	3.07644137515615	3.08337261061865	2.95940930193756	2.9270794779755	2.90001929824848	2.99158331573274	2.98465152961378
1	27036861	27036861	2.93907448008434	2.94227402947576	2.91142776993399	3.01480042407056	2.93642729839358	2.94794425304152	2.97548908830656	3.02818181471898	2.98745080159872	2.99542871492484	2.91754951303513	3.00583999675843	2.94489246616231	2.98495512521845	2.9302321228312	3.02926589224135	3.08820433921247	2.03821924011029	2.99740692183142	2.95901078417836	3.01072146179118	2.9615509377302	2.93981796854987	2.95539896423391	2.98185321821274	2.25629061244273	2.97927628558472	2.97938580936129	2.95358721968709	2.99823809471387	2.92514723342759	2.93999755338122	2.98930321679271	3.02423073645769	2.92282307192641	2.9572628924162	3.01940127206086	3.00718777270578	2.9438603659355	2.96907791752652	3.07644137515615	3.08337261061865	2.95940930193756	2.9270794779755	2.90001929824848	2.99158331573274	2.98465152961378
1	27644604	27644604	2.93907448008434	2.94227402947576	2.91142776993399	3.01480042407056	2.93642729839358	2.94794425304152	2.97548908830656	3.02818181471898	2.98745080159872	2.99542871492484	2.91754951303513	3.00583999675843	2.94489246616231	2.98495512521845	2.9302321228312	3.02926589224135	3.08820433921247	2.03821924011029	2.99740692183142	2.95901078417836	3.01072146179118	2.9615509377302	2.93981796854987	2.95539896423391	2.98185321821274	2.25629061244273	2.97927628558472	2.97938580936129	2.95358721968709	2.99823809471387	2.92514723342759	2.93999755338122	2.98930321679271	3.02423073645769	2.92282307192641	2.9572628924162	3.01940127206086	3.00718777270578	2.9438603659355	2.96907791752652	3.07644137515615	3.08337261061865	2.95940930193756	2.9270794779755	2.90001929824848	2.99158331573274	2.98465152961378
1	28228163	28228163	2.93907448008434	2.94227402947576	2.91142776993399	3.01480042407056	2.93642729839358	2.94794425304152	2.97548908830656	3.02818181471898	2.98745080159872	2.99542871492484	2.91754951303513	3.00583999675843	2.94489246616231	2.98495512521845	2.9302321228312	3.02926589224135	3.08820433921247	2.03821924011029	2.99740692183142	2.95901078417836	3.01072146179118	2.9615509377302	2.93981796854987	2.95539896423391	2.98185321821274	2.25629061244273	2.97927628558472	2.97938580936129	2.95358721968709	2.99823809471387	2.92514723342759	2.93999755338122	2.98930321679271	3.02423073645769	2.92282307192641	2.9572628924162	3.01940127206086	3.00718777270578	2.9438603659355	2.96907791752652	3.07644137515615	3.08337261061865	2.95940930193756	2.9270794779755	2.90001929824848	2.99158331573274	2.98465152961378
1	28838239	28838239	2.93907448008434	2.94227402947576	2.91142776993399	3.01480042407056	2.93642729839358	2.94794425304152	2.97548908830656	3.02818181471898	2.98745080159872	2.99542871492484	2.91754951303513	3.00583999675843	2.94489246616231	2.98495512521845	2.9302321228312	3.02926589224135	3.08820433921247	2.03821924011029	2.99740692183142	2.95901078417836	3.01072146179118	2.9615509377302	2.93981796854987	2.95539896423391	2.98185321821274	2.25629061244273	2.97927628558472	2.97938580936129	2.95358721968709	2.99823809471387	2.92514723342759	2.93999755338122	2.98930321679271	3.02423073645769	2.92282307192641	2.9572628924162	3.01940127206086	3.00718777270578	2.9438603659355	2.96907791752652	3.07644137515615	3.08337261061865	2.95940930193756	2.9270794779755	2.90001929824848	2.99158331573274	2.98465152961378
1	29459303	29459303	2.93907448008434	2.94227402947576	2.91142776993399	3.01480042407056	2.93642729839358	2.94794425304152	2.97548908830656	3.02818181471898	2.98745080159872	2.99542871492484	2.91754951303513	3.00583999675843	2.94489246616231	2.98495512521845	2.9302321228312	3.02926589224135	3.08820433921247	2.03821924011029	2.99740692183142	2.95901078417836	3.01072146179118	2.9615509377302	2.93981796854987	2.95539896423391	2.98185321821274	2.25629061244273	2.97927628558472	2.97938580936129	2.95358721968709	2.99823809471387	2.92514723342759	2.93999755338122	2.98930321679271	3.02423073645769	2.92282307192641	2.9572628924162	3.01940127206086	3.00718777270578	2.9438603659355	2.96907791752652	3.07644137515615	3.08337261061865	2.95940930193756	2.9270794779755	2.90001929824848	2.99158331573274	2.98465152961378
1	30152496	30152496	2.93907448008434	2.94227402947576	2.91142776993399	3.01480042407056	2.93642729839358	2.94794425304152	2.97548908830656	3.02818181471898	2.98745080159872	2.99542871492484	2.91754951303513	3.00583999675843	2.94489246616231	2.98495512521845	2.9302321228312	3.02926589224135	3.08820433921247	2.03821924011029	2.99740692183142	2.95901078417836	3.01072146179118	2.9615509377302	2.93981796854987	2.95539896423391	2.98185321821274	2.25629061244273	2.97927628558472	2.97938580936129	2.95358721968709	2.99823809471387	2.92514723342759	2.93999755338122	2.98930321679271	3.02423073645769	2.92282307192641	2.9572628924162	3.01940127206086	3.00718777270578	2.9438603659355	2.96907791752652	3.07644137515615	3.08337261061865	2.95940930193756	2.9270794779755	2.90001929824848	2.99158331573274	2.98465152961378
1	30680350	30680350	2.93907448008434	2.94227402947576	2.91142776993399	3.01480042407056	2.93642729839358	2.94794425304152	2.97548908830656	3.02818181471898	2.98745080159872	2.99542871492484	2.91754951303513	3.00583999675843	2.94489246616231	2.98495512521845	2.9302321228312	3.02926589224135	3.08820433921247	2.03821924011029	2.99740692183142	2.95901078417836	3.01072146179118	2.9615509377302	2.93981796854987	2.95539896423391	2.98185321821274	2.25629061244273	2.97927628558472	2.97938580936129	2.95358721968709	2.99823809471387	2.92514723342759	2.93999755338122	2.98930321679271	3.02423073645769	2.92282307192641	2.9572628924162	3.01940127206086	3.00718777270578	2.9438603659355	2.96907791752652	3.07644137515615	3.08337261061865	2.95940930193756	2.9270794779755	2.90001929824848	2.99158331573274	2.98465152961378
1	31224889	31224889	2.93907448008434	2.94227402947576	2.91142776993399	3.01480042407056	2.93642729839358	2.94794425304152	2.97548908830656	3.02818181471898	2.98745080159872	2.99542871492484	2.91754951303513	3.00583999675843	2.94489246616231	2.98495512521845	2.9302321228312	3.02926589224135	3.08820433921247	2.03821924011029	2.99740692183142	2.95901078417836	3.01072146179118	2.9615509377302	2.93981796854987	2.95539896423391	2.98185321821274	2.25629061244273	2.97927628558472	2.97938580936129	2.95358721968709	2.99823809471387	2.92514723342759	2.93999755338122	2.98930321679271	3.02423073645769	2.92282307192641	2.9572628924162	3.01940127206086	3.00718777270578	2.9438603659355	2.96907791752652	3.07644137515615	3.08337261061865	2.95940930193756	2.9270794779755	2.90001929824848	2.99158331573274	2.98465152961378
1	31802308	31802308	2.93907448008434	2.94227402947576	2.91142776993399	3.01480042407056	2.93642729839358	2.94794425304152	2.97548908830656	3.02818181471898	2.98745080159872	2.99542871492484	2.91754951303513	3.00583999675843	2.94489246616231	2.98495512521845	2.9302321228312	3.02926589224135	3.08820433921247	2.03821924011029	2.99740692183142	2.95901078417836	3.01072146179118	2.9615509377302	2.93981796854987	2.95539896423391	2.98185321821274	2.25629061244273	2.97927628558472	2.97938580936129	2.95358721968709	2.99823809471387	2.92514723342759	2.93999755338122	2.98930321679271	3.02423073645769	2.92282307192641	2.9572628924162	3.01940127206086	3.00718777270578	2.9438603659355	2.96907791752652	3.07644137515615	3.08337261061865	2.95940930193756	2.9270794779755	2.90001929824848	2.99158331573274	2.98465152961378
1	32351708	32351708	2.93907448008434	2.94227402947576	2.91142776993399	3.01480042407056	2.93642729839358	2.94794425304152	2.97548908830656	3.02818181471898	2.98745080159872	2.99542871492484	2.91754951303513	3.00583999675843	2.94489246616231	2.98495512521845	2.9302321228312	3.02926589224135	3.08820433921247	2.03821924011029	2.99740692183142	2.95901078417836	3.01072146179118	2.9615509377302	2.93981796854987	2.95539896423391	2.98185321821274	2.25629061244273	2.97927628558472	2.97938580936129	2.95358721968709	2.99823809471387	2.92514723342759	2.93999755338122	2.98930321679271	3.02423073645769	2.92282307192641	2.9572628924162	3.01940127206086	3.00718777270578	2.9438603659355	2.96907791752652	3.07644137515615	3.08337261061865	2.95940930193756	2.9270794779755	2.90001929824848	2.99158331573274	2.98465152961378
1	32956662	32956662	2.93907448008434	2.94227402947576	2.91142776993399	3.01480042407056	2.93642729839358	2.94794425304152	2.97548908830656	3.02818181471898	2.98745080159872	2.99542871492484	2.91754951303513	3.00583999675843	2.94489246616231	2.98495512521845	2.9302321228312	3.02926589224135	3.08820433921247	2.03821924011029	2.99740692183142	2.95901078417836	3.01072146179118	2.9615509377302	2.93981796854987	2.95539896423391	2.98185321821274	2.25629061244273	2.97927628558472	2.97938580936129	2.95358721968709	2.99823809471387	2.92514723342759	2.93999755338122	2.98930321679271	3.02423073645769	2.92282307192641	2.9572628924162	3.01940127206086	3.00718777270578	2.9438603659355	2.96907791752652	3.07644137515615	3.08337261061865	2.95940930193756	2.9270794779755	2.90001929824848	2.99158331573274	2.98465152961378
1	33562070	33562070	2.93907448008434	2.94227402947576	2.91142776993399	3.01480042407056	2.93642729839358	2.94794425304152	2.97548908830656	3.02818181471898	2.98745080159872	2.99542871492484	2.91754951303513	3.00583999675843	2.94489246616231	2.98495512521845	2.9302321228312	3.02926589224135	3.08820433921247	2.03821924011029	2.99740692183142	2.95901078417836	3.01072146179118	2.9615509377302	2.93981796854987	2.95539896423391	2.98185321821274	2.25629061244273	2.97927628558472	2.97938580936129	2.95358721968709	2.99823809471387	2.92514723342759	2.93999755338122	2.98930321679271	3.02423073645769	2.92282307192641	2.9572628924162	3.01940127206086	3.00718777270578	2.9438603659355	2.96907791752652	3.07644137515615	3.08337261061865	2.95940930193756	2.9270794779755	2.90001929824848	2.99158331573274	2.98465152961378
1	34100961	34100961	2.93907448008434	2.94227402947576	2.91142776993399	3.01480042407056	2.93642729839358	2.94794425304152	2.97548908830656	3.02818181471898	2.98745080159872	2.99542871492484	2.91754951303513	3.00583999675843	2.94489246616231	2.98495512521845	2.9302321228312	3.02926589224135	3.08820433921247	2.03821924011029	2.99740692183142	2.95901078417836	3.01072146179118	2.9615509377302	2.93981796854987	2.95539896423391	2.98185321821274	2.25629061244273	2.97927628558472	2.97938580936129	2.95358721968709	2.99823809471387	2.92514723342759	2.93999755338122	2.98930321679271	3.02423073645769	2.92282307192641	2.9572628924162	3.01940127206086	3.00718777270578	2.9438603659355	2.96907791752652	3.07644137515615	3.08337261061865	2.95940930193756	2.9270794779755	2.90001929824848	2.99158331573274	2.98465152961378
1	34637157	34637157	2.93907448008434	2.94227402947576	2.91142776993399	3.01480042407056	2.93642729839358	2.94794425304152	2.97548908830656	3.02818181471898	2.98745080159872	2.99542871492484	2.91754951303513	3.00583999675843	2.94489246616231	2.98495512521845	2.9302321228312	3.02926589224135	3.08820433921247	2.03821924011029	2.99740692183142	2.95901078417836	3.01072146179118	2.9615509377302	2.93981796854987	2.95539896423391	2.98185321821274	2.25629061244273	2.97927628558472	2.97938580936129	2.95358721968709	2.99823809471387	2.92514723342759	2.93999755338122	2.98930321679271	3.02423073645769	2.92282307192641	2.9572628924162	3.01940127206086	3.00718777270578	2.9438603659355	2.96907791752652	3.07644137515615	3.08337261061865	2.95940930193756	2.9270794779755	2.90001929824848	2.99158331573274	2.98465152961378
1	35170931	35170931	2.93907448008434	2.94227402947576	2.91142776993399	3.01480042407056	2.93642729839358	2.94794425304152	2.97548908830656	3.02818181471898	2.98745080159872	2.99542871492484	2.91754951303513	3.00583999675843	2.94489246616231	2.98495512521845	2.9302321228312	3.02926589224135	3.08820433921247	2.03821924011029	2.99740692183142	2.95901078417836	3.01072146179118	2.9615509377302	2.93981796854987	2.95539896423391	2.98185321821274	2.25629061244273	2.97927628558472	2.97938580936129	2.95358721968709	2.99823809471387	2.92514723342759	2.93999755338122	2.98930321679271	3.02423073645769	2.92282307192641	2.9572628924162	3.01940127206086	3.00718777270578	2.9438603659355	2.96907791752652	3.07644137515615	3.08337261061865	2.95940930193756	2.9270794779755	2.90001929824848	2.99158331573274	2.98465152961378
1	35750993	35750993	2.93907448008434	2.94227402947576	2.91142776993399	3.01480042407056	2.93642729839358	2.94794425304152	2.97548908830656	3.02818181471898	2.98745080159872	2.99542871492484	2.91754951303513	3.00583999675843	2.94489246616231	2.98495512521845	2.9302321228312	3.02926589224135	3.08820433921247	2.03821924011029	2.99740692183142	2.95901078417836	3.01072146179118	2.9615509377302	2.93981796854987	2.95539896423391	2.98185321821274	2.25629061244273	2.97927628558472	2.97938580936129	2.95358721968709	2.99823809471387	2.92514723342759	2.93999755338122	2.98930321679271	3.02423073645769	2.92282307192641	2.9572628924162	3.01940127206086	3.00718777270578	2.9438603659355	2.96907791752652	3.07644137515615	3.08337261061865	2.95940930193756	2.9270794779755	2.90001929824848	2.99158331573274	2.98465152961378
1	36319516	36319516	2.93907448008434	2.94227402947576	2.91142776993399	3.01480042407056	2.93642729839358	2.94794425304152	2.97548908830656	3.02818181471898	2.98745080159872	2.99542871492484	2.91754951303513	3.00583999675843	2.94489246616231	2.98495512521845	2.9302321228312	3.02926589224135	3.08820433921247	2.03821924011029	2.99740692183142	2.95901078417836	3.01072146179118	2.9615509377302	2.93981796854987	2.95539896423391	2.98185321821274	1.67987385261262	2.97927628558472	2.97938580936129	2.95358721968709	2.99823809471387	2.92514723342759	2.93999755338122	2.98930321679271	3.02423073645769	2.92282307192641	2.9572628924162	3.01940127206086	3.00718777270578	2.9438603659355	2.96907791752652	3.07644137515615	3.08337261061865	2.95940930193756	2.9270794779755	2.90001929824848	2.99158331573274	2.98465152961378
1	36900818	36900818	2.93907448008434	2.94227402947576	2.91142776993399	3.01480042407056	2.93642729839358	2.94794425304152	2.97548908830656	3.02818181471898	2.98745080159872	2.99542871492484	2.91754951303513	3.00583999675843	2.94489246616231	2.98495512521845	2.9302321228312	3.02926589224135	3.08820433921247	2.03821924011029	2.99740692183142	2.95901078417836	3.01072146179118	2.9615509377302	2.93981796854987	2.95539896423391	2.98185321821274	1.67987385261262	2.97927628558472	2.97938580936129	2.95358721968709	2.99823809471387	2.92514723342759	2.93999755338122	2.98930321679271	3.02423073645769	2.92282307192641	2.9572628924162	3.01940127206086	3.00718777270578	2.9438603659355	2.96907791752652	3.07644137515615	3.08337261061865	2.95940930193756	2.9270794779755	2.90001929824848	2.99158331573274	2.98465152961378
1	37428485	37428485	2.93907448008434	2.94227402947576	2.91142776993399	3.01480042407056	2.93642729839358	2.94794425304152	2.97548908830656	3.02818181471898	2.98745080159872	2.99542871492484	2.91754951303513	3.00583999675843	2.94489246616231	2.98495512521845	2.9302321228312	3.02926589224135	3.08820433921247	2.03821924011029	2.99740692183142	2.95901078417836	3.01072146179118	2.9615509377302	2.93981796854987	2.95539896423391	2.98185321821274	1.67987385261262	2.97927628558472	2.97938580936129	2.95358721968709	2.99823809471387	2.92514723342759	2.93999755338122	2.98930321679271	3.02423073645769	2.92282307192641	2.9572628924162	3.01940127206086	3.00718777270578	2.9438603659355	2.96907791752652	3.07644137515615	3.08337261061865	2.95940930193756	2.9270794779755	2.90001929824848	2.99158331573274	2.98465152961378
1	37965421	37965421	2.93907448008434	2.94227402947576	2.91142776993399	3.01480042407056	2.93642729839358	2.94794425304152	2.97548908830656	3.02818181471898	2.98745080159872	2.99542871492484	2.91754951303513	3.00583999675843	2.94489246616231	2.98495512521845	2.9302321228312	3.02926589224135	3.08820433921247	2.03821924011029	2.99740692183142	2.95901078417836	3.01072146179118	2.9615509377302	2.93981796854987	2.95539896423391	2.98185321821274	1.67987385261262	2.97927628558472	2.97938580936129	2.95358721968709	2.99823809471387	2.92514723342759	2.93999755338122	2.98930321679271	3.02423073645769	2.92282307192641	2.9572628924162	3.01940127206086	3.00718777270578	2.9438603659355	2.96907791752652	3.07644137515615	3.08337261061865	2.95940930193756	2.9270794779755	2.90001929824848	2.99158331573274	2.98465152961378
1	38542604	38542604	2.93907448008434	2.94227402947576	2.91142776993399	3.01480042407056	2.93642729839358	2.94794425304152	2.97548908830656	3.02818181471898	2.98745080159872	2.99542871492484	2.91754951303513	3.00583999675843	2.94489246616231	2.98495512521845	2.9302321228312	3.02926589224135	3.08820433921247	2.03821924011029	2.99740692183142	2.95901078417836	3.01072146179118	2.9615509377302	2.93981796854987	2.95539896423391	2.98185321821274	1.67987385261262	2.97927628558472	2.97938580936129	2.95358721968709	2.99823809471387	2.92514723342759	2.93999755338122	2.98930321679271	3.02423073645769	2.92282307192641	2.9572628924162	3.01940127206086	3.00718777270578	2.9438603659355	2.96907791752652	3.07644137515615	3.08337261061865	2.95940930193756	2.9270794779755	2.90001929824848	2.99158331573274	2.98465152961378
1	39073178	39073178	2.93907448008434	2.94227402947576	2.91142776993399	3.01480042407056	2.93642729839358	2.94794425304152	2.97548908830656	3.02818181471898	2.98745080159872	2.99542871492484	2.91754951303513	3.00583999675843	2.94489246616231	2.98495512521845	2.9302321228312	3.02926589224135	3.08820433921247	2.03821924011029	2.99740692183142	2.95901078417836	3.01072146179118	2.9615509377302	2.93981796854987	2.95539896423391	2.98185321821274	1.67987385261262	2.97927628558472	2.97938580936129	2.95358721968709	2.99823809471387	2.92514723342759	2.93999755338122	2.98930321679271	3.02423073645769	2.92282307192641	2.9572628924162	3.01940127206086	3.00718777270578	2.9438603659355	2.96907791752652	3.07644137515615	3.08337261061865	2.95940930193756	2.9270794779755	2.90001929824848	2.99158331573274	2.98465152961378
1	39663210	39663210	2.93907448008434	2.94227402947576	2.91142776993399	3.01480042407056	2.93642729839358	2.94794425304152	2.97548908830656	3.02818181471898	2.98745080159872	2.99542871492484	2.91754951303513	3.00583999675843	2.94489246616231	2.98495512521845	2.9302321228312	3.02926589224135	3.08820433921247	2.03821924011029	2.99740692183142	2.95901078417836	3.01072146179118	2.9615509377302	2.93981796854987	2.95539896423391	2.98185321821274	1.67987385261262	2.97927628558472	2.97938580936129	2.95358721968709	2.99823809471387	2.92514723342759	2.93999755338122	2.98930321679271	3.02423073645769	2.92282307192641	2.9572628924162	3.01940127206086	3.00718777270578	2.9438603659355	2.96907791752652	3.07644137515615	3.08337261061865	2.95940930193756	2.9270794779755	2.90001929824848	2.99158331573274	2.98465152961378
1	40254118	40254118	2.93907448008434	2.94227402947576	2.91142776993399	3.01480042407056	2.93642729839358	2.94794425304152	2.97548908830656	3.02818181471898	2.98745080159872	2.99542871492484	2.91754951303513	3.00583999675843	2.94489246616231	2.98495512521845	2.9302321228312	3.02926589224135	3.08820433921247	2.03821924011029	2.99740692183142	2.95901078417836	3.01072146179118	2.9615509377302	2.93981796854987	2.95539896423391	2.98185321821274	1.67987385261262	2.97927628558472	2.97938580936129	2.95358721968709	2.99823809471387	2.92514723342759	2.93999755338122	2.98930321679271	3.02423073645769	2.92282307192641	2.9572628924162	3.01940127206086	3.00718777270578	2.9438603659355	2.96907791752652	3.07644137515615	3.08337261061865	2.95940930193756	2.9270794779755	2.90001929824848	2.99158331573274	2.98465152961378
1	40844200	40844200	2.93907448008434	2.94227402947576	2.91142776993399	3.01480042407056	2.93642729839358	2.94794425304152	2.97548908830656	3.02818181471898	2.98745080159872	2.99542871492484	2.91754951303513	3.00583999675843	2.94489246616231	2.98495512521845	2.9302321228312	3.02926589224135	3.08820433921247	2.03821924011029	2.99740692183142	2.95901078417836	3.01072146179118	2.9615509377302	2.93981796854987	2.95539896423391	2.98185321821274	1.67987385261262	2.97927628558472	2.97938580936129	2.95358721968709	2.99823809471387	2.92514723342759	2.93999755338122	2.98930321679271	3.02423073645769	2.92282307192641	2.9572628924162	3.01940127206086	3.00718777270578	2.9438603659355	2.96907791752652	3.07644137515615	3.08337261061865	2.95940930193756	2.9270794779755	2.90001929824848	2.99158331573274	2.98465152961378
1	41406493	41406493	2.93907448008434	2.94227402947576	2.91142776993399	3.01480042407056	2.93642729839358	2.94794425304152	2.97548908830656	3.02818181471898	2.98745080159872	2.99542871492484	2.91754951303513	3.00583999675843	2.94489246616231	2.98495512521845	2.9302321228312	3.02926589224135	3.08820433921247	2.03821924011029	2.99740692183142	2.95901078417836	3.01072146179118	2.9615509377302	2.93981796854987	2.95539896423391	2.98185321821274	1.67987385261262	2.97927628558472	2.97938580936129	2.95358721968709	2.99823809471387	2.92514723342759	2.93999755338122	2.98930321679271	3.02423073645769	2.92282307192641	2.9572628924162	3.01940127206086	3.00718777270578	2.9438603659355	2.96907791752652	3.07644137515615	3.08337261061865	2.95940930193756	2.9270794779755	2.90001929824848	2.99158331573274	2.98465152961378
1	41955921	41955921	2.93907448008434	2.94227402947576	2.91142776993399	3.01480042407056	2.93642729839358	2.94794425304152	2.97548908830656	3.02818181471898	2.98745080159872	2.99542871492484	2.91754951303513	3.00583999675843	2.94489246616231	2.98495512521845	2.9302321228312	3.02926589224135	3.08820433921247	2.03821924011029	2.99740692183142	2.95901078417836	3.01072146179118	2.9615509377302	2.93981796854987	2.95539896423391	2.98185321821274	2.73635023999478	2.97927628558472	2.97938580936129	2.95358721968709	2.99823809471387	2.92514723342759	2.93999755338122	2.98930321679271	3.02423073645769	2.92282307192641	2.9572628924162	3.01940127206086	3.00718777270578	2.9438603659355	2.96907791752652	3.07644137515615	3.08337261061865	2.95940930193756	2.9270794779755	2.90001929824848	2.99158331573274	2.98465152961378
1	42484024	42484024	2.93907448008434	2.94227402947576	2.91142776993399	3.01480042407056	2.93642729839358	2.94794425304152	2.97548908830656	3.02818181471898	2.98745080159872	2.99542871492484	2.91754951303513	3.00583999675843	2.94489246616231	2.98495512521845	2.9302321228312	3.02926589224135	3.08820433921247	2.03821924011029	2.99740692183142	2.95901078417836	3.01072146179118	2.9615509377302	2.93981796854987	2.95539896423391	2.98185321821274	2.73635023999478	2.97927628558472	2.97938580936129	2.95358721968709	2.99823809471387	2.92514723342759	2.93999755338122	2.98930321679271	3.02423073645769	2.92282307192641	2.9572628924162	3.01940127206086	3.00718777270578	2.9438603659355	2.96907791752652	3.07644137515615	3.08337261061865	2.95940930193756	2.9270794779755	2.90001929824848	2.99158331573274	2.98465152961378
1	43039816	43039816	2.93907448008434	2.94227402947576	2.91142776993399	3.01480042407056	2.93642729839358	2.94794425304152	2.97548908830656	3.02818181471898	2.98745080159872	2.99542871492484	2.91754951303513	3.00583999675843	2.94489246616231	2.98495512521845	2.9302321228312	3.02926589224135	3.08820433921247	2.03821924011029	2.99740692183142	2.95901078417836	3.01072146179118	2.9615509377302	2.93981796854987	2.95539896423391	2.98185321821274	2.73635023999478	2.97927628558472	2.97938580936129	2.95358721968709	2.99823809471387	2.92514723342759	2.93999755338122	2.98930321679271	3.02423073645769	2.92282307192641	2.9572628924162	3.01940127206086	3.00718777270578	2.9438603659355	2.96907791752652	3.07644137515615	3.08337261061865	2.95940930193756	2.9270794779755	2.90001929824848	2.99158331573274	2.98465152961378
1	43613613	43613613	2.93907448008434	2.94227402947576	2.91142776993399	3.01480042407056	2.93642729839358	2.94794425304152	2.97548908830656	3.02818181471898	2.98745080159872	2.99542871492484	2.91754951303513	3.00583999675843	2.94489246616231	2.98495512521845	2.9302321228312	3.02926589224135	3.08820433921247	2.03821924011029	2.99740692183142	2.95901078417836	3.01072146179118	2.9615509377302	2.93981796854987	2.95539896423391	2.98185321821274	2.73635023999478	2.97927628558472	2.97938580936129	2.95358721968709	2.99823809471387	2.92514723342759	2.93999755338122	2.98930321679271	3.02423073645769	2.92282307192641	2.9572628924162	3.01940127206086	3.00718777270578	2.9438603659355	2.96907791752652	3.07644137515615	3.08337261061865	2.95940930193756	2.9270794779755	2.90001929824848	2.99158331573274	2.98465152961378
1	44162975	44162975	2.93907448008434	2.94227402947576	2.91142776993399	3.01480042407056	2.93642729839358	2.94794425304152	2.97548908830656	3.02818181471898	2.98745080159872	2.99542871492484	2.91754951303513	3.00583999675843	2.94489246616231	2.98495512521845	2.9302321228312	3.02926589224135	3.08820433921247	2.03821924011029	2.99740692183142	2.95901078417836	3.01072146179118	2.9615509377302	2.93981796854987	2.95539896423391	2.98185321821274	2.73635023999478	2.97927628558472	2.97938580936129	2.95358721968709	2.99823809471387	2.92514723342759	2.93999755338122	2.98930321679271	3.02423073645769	2.92282307192641	2.9572628924162	3.01940127206086	3.00718777270578	2.9438603659355	2.96907791752652	3.07644137515615	3.08337261061865	2.95940930193756	2.9270794779755	2.90001929824848	2.99158331573274	2.98465152961378
1	44711039	44711039	2.93907448008434	2.94227402947576	2.91142776993399	3.01480042407056	2.93642729839358	2.94794425304152	2.97548908830656	3.02818181471898	2.98745080159872	2.99542871492484	2.91754951303513	3.00583999675843	2.94489246616231	2.98495512521845	2.9302321228312	3.02926589224135	3.08820433921247	2.03821924011029	2.99740692183142	2.95901078417836	3.01072146179118	2.9615509377302	2.93981796854987	2.95539896423391	2.98185321821274	2.73635023999478	2.97927628558472	2.97938580936129	2.95358721968709	2.99823809471387	2.92514723342759	2.93999755338122	2.98930321679271	3.02423073645769	2.92282307192641	2.9572628924162	3.01940127206086	3.00718777270578	2.9438603659355	2.96907791752652	3.07644137515615	3.08337261061865	2.95940930193756	2.9270794779755	2.90001929824848	2.99158331573274	2.98465152961378
1	45259305	45259305	2.93907448008434	2.94227402947576	2.91142776993399	3.01480042407056	2.93642729839358	2.94794425304152	2.97548908830656	3.02818181471898	2.98745080159872	2.99542871492484	2.91754951303513	3.00583999675843	2.94489246616231	2.98495512521845	2.9302321228312	3.02926589224135	3.08820433921247	2.03821924011029	2.99740692183142	2.95901078417836	3.01072146179118	2.9615509377302	2.93981796854987	2.95539896423391	2.98185321821274	2.73635023999478	2.97927628558472	2.97938580936129	2.95358721968709	2.99823809471387	2.92514723342759	2.93999755338122	2.98930321679271	3.02423073645769	2.92282307192641	2.9572628924162	3.01940127206086	3.00718777270578	2.9438603659355	2.96907791752652	3.07644137515615	3.08337261061865	2.95940930193756	2.9270794779755	2.90001929824848	2.99158331573274	2.98465152961378
1	45867098	45867098	2.93907448008434	2.94227402947576	2.91142776993399	3.01480042407056	2.93642729839358	2.94794425304152	2.97548908830656	3.02818181471898	2.98745080159872	2.99542871492484	2.91754951303513	3.00583999675843	2.94489246616231	2.98495512521845	2.9302321228312	3.02926589224135	3.08820433921247	2.03821924011029	2.99740692183142	2.95901078417836	3.01072146179118	2.9615509377302	2.93981796854987	2.95539896423391	2.98185321821274	2.73635023999478	2.97927628558472	2.97938580936129	2.95358721968709	2.99823809471387	2.92514723342759	2.93999755338122	2.98930321679271	3.02423073645769	2.92282307192641	2.9572628924162	3.01940127206086	3.00718777270578	2.9438603659355	2.96907791752652	3.07644137515615	3.08337261061865	2.95940930193756	2.9270794779755	2.90001929824848	2.99158331573274	2.98465152961378
1	46467709	46467709	2.93907448008434	2.94227402947576	2.91142776993399	3.01480042407056	2.93642729839358	2.94794425304152	2.97548908830656	3.02818181471898	2.98745080159872	2.99542871492484	2.91754951303513	3.00583999675843	2.94489246616231	2.98495512521845	2.9302321228312	3.02926589224135	1.99787762270319	2.03821924011029	2.99740692183142	2.95901078417836	3.01072146179118	2.9615509377302	2.93981796854987	2.95539896423391	2.98185321821274	2.73635023999478	2.97927628558472	2.97938580936129	2.95358721968709	2.99823809471387	2.92514723342759	2.93999755338122	2.98930321679271	3.02423073645769	2.92282307192641	2.9572628924162	3.01940127206086	3.00718777270578	2.9438603659355	2.96907791752652	3.07644137515615	3.08337261061865	2.95940930193756	2.9270794779755	2.90001929824848	2.99158331573274	2.98465152961378
1	47042550	47042550	2.93907448008434	2.94227402947576	2.91142776993399	3.01480042407056	2.93642729839358	2.94794425304152	2.97548908830656	3.02818181471898	2.98745080159872	2.99542871492484	2.91754951303513	3.00583999675843	2.94489246616231	2.98495512521845	2.9302321228312	3.02926589224135	1.99787762270319	2.03821924011029	2.99740692183142	2.95901078417836	3.01072146179118	2.9615509377302	2.93981796854987	2.95539896423391	2.98185321821274	2.73635023999478	2.97927628558472	2.97938580936129	2.95358721968709	2.99823809471387	2.92514723342759	2.93999755338122	2.98930321679271	3.02423073645769	2.92282307192641	2.9572628924162	3.01940127206086	3.00718777270578	2.9438603659355	2.96907791752652	3.07644137515615	3.08337261061865	2.95940930193756	2.9270794779755	2.90001929824848	2.99158331573274	2.98465152961378
1	47721010	47721010	2.93907448008434	2.94227402947576	2.91142776993399	3.01480042407056	2.93642729839358	2.94794425304152	2.97548908830656	3.02818181471898	2.98745080159872	2.99542871492484	2.91754951303513	3.00583999675843	2.94489246616231	2.98495512521845	2.9302321228312	3.02926589224135	1.99787762270319	2.03821924011029	2.99740692183142	2.95901078417836	3.01072146179118	2.9615509377302	2.93981796854987	2.95539896423391	2.98185321821274	2.73635023999478	2.97927628558472	2.97938580936129	2.95358721968709	2.99823809471387	2.92514723342759	2.93999755338122	2.98930321679271	3.02423073645769	2.92282307192641	2.9572628924162	3.01940127206086	3.00718777270578	2.9438603659355	2.96907791752652	3.07644137515615	3.08337261061865	2.95940930193756	2.9270794779755	2.90001929824848	2.99158331573274	2.98465152961378
1	48263105	48263105	2.93907448008434	2.94227402947576	2.91142776993399	3.01480042407056	2.93642729839358	2.94794425304152	2.97548908830656	3.02818181471898	2.98745080159872	2.99542871492484	2.91754951303513	3.00583999675843	2.94489246616231	2.98495512521845	2.9302321228312	3.02926589224135	1.99787762270319	2.03821924011029	2.99740692183142	2.95901078417836	3.01072146179118	2.9615509377302	2.93981796854987	2.95539896423391	2.98185321821274	2.73635023999478	2.97927628558472	2.97938580936129	2.95358721968709	2.99823809471387	2.92514723342759	2.93999755338122	2.98930321679271	3.02423073645769	2.92282307192641	2.9572628924162	3.01940127206086	3.00718777270578	2.9438603659355	2.96907791752652	3.07644137515615	3.08337261061865	2.95940930193756	2.9270794779755	2.90001929824848	2.99158331573274	2.98465152961378
1	48815705	48815705	2.93907448008434	2.94227402947576	2.91142776993399	3.01480042407056	2.93642729839358	2.94794425304152	2.97548908830656	3.02818181471898	2.98745080159872	2.99542871492484	2.91754951303513	3.00583999675843	2.94489246616231	2.98495512521845	2.9302321228312	3.02926589224135	1.99787762270319	2.03821924011029	2.99740692183142	2.95901078417836	3.01072146179118	2.9615509377302	2.93981796854987	2.95539896423391	2.98185321821274	2.73635023999478	2.97927628558472	2.97938580936129	2.95358721968709	2.99823809471387	2.92514723342759	2.93999755338122	2.98930321679271	3.02423073645769	2.92282307192641	2.9572628924162	3.01940127206086	3.00718777270578	2.9438603659355	2.96907791752652	3.07644137515615	3.08337261061865	2.95940930193756	2.9270794779755	2.90001929824848	2.99158331573274	2.98465152961378
1	49352965	49352965	2.93907448008434	2.94227402947576	2.91142776993399	3.01480042407056	2.93642729839358	2.94794425304152	2.97548908830656	3.02818181471898	2.98745080159872	2.99542871492484	2.91754951303513	3.00583999675843	2.94489246616231	2.98495512521845	2.9302321228312	3.02926589224135	1.99787762270319	2.03821924011029	2.99740692183142	2.95901078417836	3.01072146179118	2.9615509377302	2.93981796854987	2.95539896423391	2.98185321821274	2.73635023999478	2.97927628558472	2.97938580936129	2.95358721968709	2.99823809471387	2.92514723342759	2.93999755338122	2.98930321679271	3.02423073645769	2.92282307192641	2.9572628924162	3.01940127206086	3.00718777270578	2.9438603659355	2.96907791752652	3.07644137515615	3.08337261061865	2.95940930193756	2.9270794779755	2.90001929824848	2.99158331573274	2.98465152961378
1	49908902	49908902	2.93907448008434	2.94227402947576	2.91142776993399	3.01480042407056	2.93642729839358	2.94794425304152	2.97548908830656	3.02818181471898	2.98745080159872	2.99542871492484	2.91754951303513	3.00583999675843	2.94489246616231	2.98495512521845	2.9302321228312	3.02926589224135	1.99787762270319	2.03821924011029	2.99740692183142	2.95901078417836	3.01072146179118	2.9615509377302	2.93981796854987	2.95539896423391	2.98185321821274	2.73635023999478	2.97927628558472	2.97938580936129	2.95358721968709	2.99823809471387	2.92514723342759	2.93999755338122	2.98930321679271	3.02423073645769	2.92282307192641	2.9572628924162	3.01940127206086	3.00718777270578	2.9438603659355	2.96907791752652	3.07644137515615	3.08337261061865	2.95940930193756	2.9270794779755	2.90001929824848	2.99158331573274	2.98465152961378
1	50497242	50497242	2.93907448008434	2.94227402947576	2.91142776993399	3.01480042407056	2.93642729839358	2.94794425304152	2.97548908830656	3.02818181471898	2.98745080159872	2.99542871492484	2.91754951303513	3.00583999675843	2.94489246616231	2.98495512521845	2.9302321228312	3.02926589224135	1.99787762270319	2.03821924011029	2.99740692183142	2.95901078417836	3.01072146179118	2.9615509377302	2.93981796854987	2.95539896423391	2.98185321821274	2.73635023999478	2.97927628558472	2.97938580936129	2.95358721968709	2.99823809471387	2.92514723342759	2.93999755338122	2.98930321679271	3.02423073645769	2.92282307192641	2.9572628924162	3.01940127206086	3.00718777270578	2.9438603659355	2.96907791752652	3.07644137515615	3.08337261061865	2.95940930193756	2.9270794779755	2.90001929824848	2.99158331573274	2.98465152961378
1	51031169	51031169	2.93907448008434	2.94227402947576	2.91142776993399	3.01480042407056	2.93642729839358	2.94794425304152	2.97548908830656	3.02818181471898	2.98745080159872	2.99542871492484	2.91754951303513	3.00583999675843	2.94489246616231	2.98495512521845	2.9302321228312	3.02926589224135	1.99787762270319	2.03821924011029	2.99740692183142	2.95901078417836	3.01072146179118	2.9615509377302	2.93981796854987	2.95539896423391	2.98185321821274	2.73635023999478	2.97927628558472	2.97938580936129	2.95358721968709	2.99823809471387	2.92514723342759	2.93999755338122	2.98930321679271	3.02423073645769	2.92282307192641	2.9572628924162	3.01940127206086	3.00718777270578	2.9438603659355	2.96907791752652	3.07644137515615	3.08337261061865	2.95940930193756	2.9270794779755	2.90001929824848	2.99158331573274	2.98465152961378
1	51609342	51609342	2.93907448008434	2.94227402947576	2.91142776993399	2.03871837921022	2.93642729839358	2.94794425304152	2.97548908830656	3.02818181471898	2.98745080159872	2.99542871492484	2.91754951303513	3.00583999675843	2.94489246616231	2.98495512521845	2.9302321228312	3.02926589224135	1.99787762270319	2.03821924011029	2.99740692183142	2.95901078417836	3.01072146179118	2.9615509377302	2.93981796854987	2.95539896423391	2.98185321821274	2.73635023999478	2.97927628558472	2.97938580936129	2.95358721968709	2.99823809471387	2.92514723342759	2.93999755338122	2.98930321679271	3.02423073645769	2.92282307192641	2.9572628924162	3.01940127206086	3.00718777270578	2.9438603659355	2.96907791752652	3.07644137515615	3.08337261061865	2.95940930193756	2.9270794779755	2.90001929824848	2.99158331573274	2.98465152961378
1	52183223	52183223	2.93907448008434	2.94227402947576	2.91142776993399	2.03871837921022	2.93642729839358	2.94794425304152	2.97548908830656	3.02818181471898	2.98745080159872	2.99542871492484	2.91754951303513	3.00583999675843	2.94489246616231	2.98495512521845	2.9302321228312	3.02926589224135	1.99787762270319	2.03821924011029	2.99740692183142	2.95901078417836	3.01072146179118	2.9615509377302	2.93981796854987	2.95539896423391	2.98185321821274	2.73635023999478	2.97927628558472	2.97938580936129	2.95358721968709	2.99823809471387	2.92514723342759	2.93999755338122	2.98930321679271	3.02423073645769	2.92282307192641	2.9572628924162	3.01940127206086	3.00718777270578	2.9438603659355	2.96907791752652	3.07644137515615	3.08337261061865	2.95940930193756	2.9270794779755	2.90001929824848	2.99158331573274	2.98465152961378
1	52759680	52759680	2.93907448008434	2.94227402947576	2.91142776993399	2.03871837921022	2.93642729839358	2.94794425304152	2.97548908830656	3.02818181471898	2.98745080159872	2.99542871492484	2.91754951303513	3.00583999675843	2.94489246616231	2.98495512521845	2.9302321228312	3.02926589224135	1.99787762270319	2.03821924011029	2.99740692183142	2.95901078417836	3.01072146179118	2.9615509377302	2.93981796854987	2.95539896423391	2.98185321821274	2.73635023999478	2.97927628558472	2.97938580936129	2.95358721968709	2.99823809471387	2.92514723342759	2.93999755338122	2.98930321679271	3.02423073645769	2.92282307192641	2.9572628924162	3.01940127206086	3.00718777270578	2.9438603659355	2.96907791752652	3.07644137515615	3.08337261061865	2.95940930193756	2.9270794779755	2.90001929824848	2.99158331573274	2.98465152961378
1	53346074	53346074	2.93907448008434	2.94227402947576	2.91142776993399	2.03871837921022	2.93642729839358	2.94794425304152	2.97548908830656	3.02818181471898	2.98745080159872	2.99542871492484	2.91754951303513	3.00583999675843	2.94489246616231	2.98495512521845	2.9302321228312	3.02926589224135	1.99787762270319	2.03821924011029	2.99740692183142	2.95901078417836	3.01072146179118	2.9615509377302	2.93981796854987	2.95539896423391	2.98185321821274	2.73635023999478	2.97927628558472	2.97938580936129	2.95358721968709	2.99823809471387	2.92514723342759	2.93999755338122	2.98930321679271	3.02423073645769	2.92282307192641	2.9572628924162	3.01940127206086	3.00718777270578	2.9438603659355	2.96907791752652	3.07644137515615	3.08337261061865	2.95940930193756	2.9270794779755	2.90001929824848	2.99158331573274	2.98465152961378
1	53889482	53889482	2.93907448008434	2.94227402947576	2.91142776993399	2.03871837921022	2.93642729839358	2.94794425304152	2.97548908830656	3.02818181471898	2.98745080159872	2.99542871492484	2.91754951303513	3.00583999675843	2.94489246616231	2.98495512521845	2.9302321228312	3.02926589224135	1.99787762270319	2.03821924011029	2.99740692183142	2.95901078417836	3.01072146179118	2.9615509377302	2.93981796854987	2.95539896423391	2.98185321821274	2.73635023999478	2.97927628558472	2.97938580936129	2.95358721968709	2.99823809471387	2.92514723342759	2.93999755338122	2.98930321679271	3.02423073645769	2.92282307192641	2.9572628924162	3.01940127206086	3.00718777270578	2.9438603659355	2.96907791752652	3.07644137515615	3.08337261061865	2.95940930193756	2.9270794779755	2.90001929824848	2.99158331573274	2.98465152961378
1	54430856	54430856	2.93907448008434	2.94227402947576	2.91142776993399	2.03871837921022	2.93642729839358	2.94794425304152	2.97548908830656	3.02818181471898	2.98745080159872	2.99542871492484	2.91754951303513	3.00583999675843	2.94489246616231	2.98495512521845	2.9302321228312	3.02926589224135	1.99787762270319	2.03821924011029	2.99740692183142	2.95901078417836	3.01072146179118	2.9615509377302	2.93981796854987	2.95539896423391	2.98185321821274	2.73635023999478	2.97927628558472	2.97938580936129	2.95358721968709	2.99823809471387	2.92514723342759	2.93999755338122	2.98930321679271	3.02423073645769	2.92282307192641	2.9572628924162	3.01940127206086	3.00718777270578	2.9438603659355	2.96907791752652	3.07644137515615	3.08337261061865	2.95940930193756	2.9270794779755	2.90001929824848	2.99158331573274	2.98465152961378
1	54990804	54990804	2.93907448008434	2.94227402947576	2.91142776993399	2.03871837921022	2.93642729839358	2.94794425304152	2.97548908830656	3.02818181471898	2.98745080159872	2.99542871492484	2.91754951303513	3.00583999675843	2.94489246616231	2.98495512521845	2.9302321228312	3.02926589224135	1.99787762270319	2.03821924011029	2.99740692183142	2.95901078417836	3.01072146179118	2.9615509377302	2.93981796854987	2.95539896423391	2.98185321821274	2.73635023999478	2.97927628558472	2.97938580936129	2.95358721968709	2.99823809471387	2.92514723342759	2.93999755338122	2.98930321679271	3.02423073645769	2.92282307192641	2.9572628924162	3.01940127206086	3.00718777270578	2.9438603659355	2.96907791752652	3.07644137515615	3.08337261061865	2.95940930193756	2.9270794779755	2.90001929824848	2.99158331573274	2.98465152961378
1	55556185	55556185	2.93907448008434	2.94227402947576	2.91142776993399	2.03871837921022	2.93642729839358	2.94794425304152	2.97548908830656	3.02818181471898	2.98745080159872	2.99542871492484	2.91754951303513	3.00583999675843	2.94489246616231	2.98495512521845	2.9302321228312	3.02926589224135	1.99787762270319	2.03821924011029	2.99740692183142	2.95901078417836	3.01072146179118	2.9615509377302	2.93981796854987	2.95539896423391	2.98185321821274	2.73635023999478	2.97927628558472	2.97938580936129	2.95358721968709	2.99823809471387	2.92514723342759	2.93999755338122	2.98930321679271	3.02423073645769	2.92282307192641	2.9572628924162	3.01940127206086	3.00718777270578	2.9438603659355	2.96907791752652	3.07644137515615	3.08337261061865	2.95940930193756	2.9270794779755	2.90001929824848	2.99158331573274	2.98465152961378
1	56100409	56100409	2.93907448008434	2.94227402947576	2.91142776993399	2.03871837921022	2.93642729839358	2.94794425304152	2.97548908830656	3.02818181471898	2.98745080159872	2.99542871492484	2.91754951303513	3.00583999675843	2.94489246616231	2.98495512521845	2.9302321228312	3.02926589224135	1.99787762270319	2.03821924011029	2.99740692183142	2.95901078417836	3.01072146179118	2.9615509377302	2.93981796854987	2.95539896423391	2.98185321821274	2.73635023999478	2.97927628558472	2.97938580936129	2.95358721968709	2.99823809471387	2.92514723342759	2.93999755338122	2.98930321679271	3.02423073645769	2.92282307192641	2.9572628924162	3.01940127206086	3.00718777270578	2.9438603659355	2.96907791752652	3.07644137515615	3.08337261061865	2.95940930193756	2.9270794779755	2.90001929824848	2.99158331573274	2.98465152961378
1	56634486	56634486	2.93907448008434	2.94227402947576	2.91142776993399	2.03871837921022	2.93642729839358	2.94794425304152	2.97548908830656	3.02818181471898	2.98745080159872	2.99542871492484	2.91754951303513	3.00583999675843	2.94489246616231	2.98495512521845	2.9302321228312	3.02926589224135	1.99787762270319	2.03821924011029	2.99740692183142	2.95901078417836	3.01072146179118	2.9615509377302	2.93981796854987	2.95539896423391	2.98185321821274	2.73635023999478	2.97927628558472	2.97938580936129	2.95358721968709	2.99823809471387	2.92514723342759	2.93999755338122	2.98930321679271	3.02423073645769	2.92282307192641	2.9572628924162	3.01940127206086	3.00718777270578	2.9438603659355	2.96907791752652	3.07644137515615	3.08337261061865	2.95940930193756	2.9270794779755	2.90001929824848	2.99158331573274	2.98465152961378
1	57176704	57176704	2.93907448008434	2.94227402947576	2.91142776993399	2.03871837921022	2.93642729839358	2.94794425304152	2.97548908830656	3.02818181471898	2.98745080159872	2.99542871492484	2.91754951303513	3.00583999675843	2.94489246616231	2.98495512521845	2.9302321228312	3.02926589224135	1.99787762270319	2.03821924011029	2.99740692183142	2.95901078417836	3.01072146179118	2.9615509377302	2.93981796854987	2.95539896423391	2.98185321821274	2.73635023999478	2.97927628558472	2.97938580936129	2.95358721968709	2.99823809471387	2.92514723342759	2.93999755338122	2.98930321679271	3.02423073645769	2.92282307192641	2.9572628924162	3.01940127206086	3.00718777270578	2.9438603659355	2.96907791752652	3.07644137515615	3.08337261061865	2.95940930193756	2.9270794779755	2.90001929824848	2.99158331573274	2.98465152961378
1	57695026	57695026	2.93907448008434	2.94227402947576	2.91142776993399	2.03871837921022	2.93642729839358	2.94794425304152	2.97548908830656	3.02818181471898	2.98745080159872	2.99542871492484	2.91754951303513	3.00583999675843	2.94489246616231	2.98495512521845	2.9302321228312	3.02926589224135	1.99787762270319	2.03821924011029	2.99740692183142	2.95901078417836	3.01072146179118	2.9615509377302	2.93981796854987	2.95539896423391	2.98185321821274	2.73635023999478	2.97927628558472	2.97938580936129	2.95358721968709	2.99823809471387	2.92514723342759	2.93999755338122	2.98930321679271	3.02423073645769	2.92282307192641	2.9572628924162	3.01940127206086	3.00718777270578	2.9438603659355	2.96907791752652	3.07644137515615	3.08337261061865	2.95940930193756	2.9270794779755	2.90001929824848	2.99158331573274	2.98465152961378
1	58226514	58226514	2.93907448008434	2.94227402947576	2.91142776993399	2.03871837921022	2.93642729839358	2.94794425304152	2.97548908830656	3.02818181471898	2.98745080159872	2.99542871492484	2.91754951303513	3.00583999675843	2.94489246616231	2.98495512521845	2.9302321228312	3.02926589224135	1.99787762270319	2.03821924011029	2.99740692183142	2.95901078417836	3.01072146179118	2.9615509377302	2.93981796854987	2.95539896423391	2.98185321821274	2.73635023999478	2.97927628558472	2.97938580936129	2.95358721968709	2.99823809471387	2.92514723342759	2.93999755338122	2.98930321679271	3.02423073645769	2.92282307192641	2.9572628924162	3.01940127206086	3.00718777270578	2.9438603659355	2.96907791752652	3.07644137515615	3.08337261061865	2.95940930193756	2.9270794779755	2.90001929824848	2.99158331573274	2.98465152961378
1	58765632	58765632	2.93907448008434	2.94227402947576	2.91142776993399	2.03871837921022	2.93642729839358	2.94794425304152	2.97548908830656	3.02818181471898	2.98745080159872	2.99542871492484	2.91754951303513	3.00583999675843	2.94489246616231	2.98495512521845	2.9302321228312	3.02926589224135	1.99787762270319	2.03821924011029	2.99740692183142	2.95901078417836	3.01072146179118	2.9615509377302	2.93981796854987	2.95539896423391	2.98185321821274	2.73635023999478	2.97927628558472	2.97938580936129	2.95358721968709	2.99823809471387	2.92514723342759	2.93999755338122	2.98930321679271	3.02423073645769	2.92282307192641	2.9572628924162	3.01940127206086	3.00718777270578	2.9438603659355	2.96907791752652	3.07644137515615	3.08337261061865	2.95940930193756	2.9270794779755	2.90001929824848	2.99158331573274	2.98465152961378
1	59308504	59308504	2.93907448008434	2.94227402947576	2.91142776993399	2.03871837921022	2.93642729839358	2.94794425304152	2.97548908830656	3.02818181471898	2.98745080159872	2.99542871492484	2.91754951303513	3.00583999675843	2.94489246616231	2.98495512521845	2.9302321228312	3.02926589224135	1.99787762270319	2.03821924011029	2.99740692183142	2.95901078417836	3.01072146179118	2.9615509377302	2.93981796854987	2.95539896423391	2.98185321821274	2.73635023999478	2.97927628558472	2.97938580936129	2.95358721968709	2.99823809471387	2.92514723342759	2.93999755338122	2.98930321679271	3.02423073645769	2.92282307192641	2.9572628924162	3.01940127206086	3.00718777270578	2.9438603659355	2.96907791752652	3.07644137515615	3.08337261061865	2.95940930193756	2.9270794779755	2.90001929824848	2.99158331573274	2.98465152961378
1	59848435	59848435	2.93907448008434	2.94227402947576	2.91142776993399	2.03871837921022	2.93642729839358	2.94794425304152	2.97548908830656	3.02818181471898	2.98745080159872	2.99542871492484	2.91754951303513	3.00583999675843	2.94489246616231	2.98495512521845	2.9302321228312	3.02926589224135	1.99787762270319	2.03821924011029	2.99740692183142	2.95901078417836	3.01072146179118	2.9615509377302	2.93981796854987	2.95539896423391	2.98185321821274	2.73635023999478	2.97927628558472	2.97938580936129	2.95358721968709	2.99823809471387	2.92514723342759	2.93999755338122	2.98930321679271	3.02423073645769	2.92282307192641	2.9572628924162	3.01940127206086	3.00718777270578	2.9438603659355	2.96907791752652	3.07644137515615	3.08337261061865	2.95940930193756	2.9270794779755	2.90001929824848	2.99158331573274	2.98465152961378
1	60402266	60402266	2.93907448008434	2.94227402947576	2.91142776993399	2.03871837921022	2.93642729839358	2.94794425304152	2.97548908830656	3.02818181471898	2.98745080159872	2.99542871492484	2.91754951303513	3.00583999675843	2.94489246616231	2.98495512521845	2.9302321228312	3.02926589224135	1.99787762270319	2.03821924011029	2.99740692183142	2.95901078417836	3.01072146179118	2.9615509377302	2.93981796854987	2.95539896423391	2.98185321821274	2.73635023999478	2.97927628558472	2.97938580936129	2.95358721968709	2.99823809471387	2.92514723342759	2.93999755338122	2.98930321679271	3.02423073645769	2.92282307192641	2.9572628924162	3.01940127206086	3.00718777270578	2.9438603659355	2.96907791752652	3.07644137515615	3.08337261061865	2.95940930193756	2.9270794779755	2.90001929824848	2.99158331573274	2.98465152961378
1	60940681	60940681	2.93907448008434	2.94227402947576	2.91142776993399	2.03871837921022	2.93642729839358	2.94794425304152	2.97548908830656	3.02818181471898	2.98745080159872	2.99542871492484	2.91754951303513	3.00583999675843	2.94489246616231	2.98495512521845	2.9302321228312	3.02926589224135	1.99787762270319	2.03821924011029	2.99740692183142	2.95901078417836	3.01072146179118	2.9615509377302	2.93981796854987	2.95539896423391	2.98185321821274	2.25754211258141	2.97927628558472	2.97938580936129	2.95358721968709	2.99823809471387	2.92514723342759	2.93999755338122	2.98930321679271	3.02423073645769	2.92282307192641	2.9572628924162	3.01940127206086	3.00718777270578	2.9438603659355	2.96907791752652	3.07644137515615	3.08337261061865	2.95940930193756	2.9270794779755	2.90001929824848	2.99158331573274	2.98465152961378
1	61489303	61489303	2.93907448008434	2.94227402947576	2.91142776993399	2.03871837921022	2.93642729839358	2.94794425304152	2.97548908830656	3.02818181471898	2.98745080159872	2.99542871492484	2.91754951303513	3.00583999675843	2.94489246616231	2.98495512521845	2.9302321228312	3.02926589224135	1.99787762270319	2.03821924011029	2.99740692183142	2.95901078417836	3.01072146179118	2.9615509377302	2.93981796854987	2.95539896423391	2.98185321821274	2.25754211258141	2.97927628558472	2.97938580936129	2.95358721968709	2.99823809471387	2.92514723342759	2.93999755338122	2.98930321679271	3.02423073645769	2.92282307192641	2.9572628924162	3.01940127206086	3.00718777270578	2.9438603659355	2.96907791752652	3.07644137515615	3.08337261061865	2.95940930193756	2.9270794779755	2.90001929824848	2.99158331573274	2.98465152961378
1	62016033	62016033	2.93907448008434	2.94227402947576	2.91142776993399	2.03871837921022	2.93642729839358	2.94794425304152	2.97548908830656	3.02818181471898	2.98745080159872	2.99542871492484	2.91754951303513	3.00583999675843	2.94489246616231	2.98495512521845	2.9302321228312	3.02926589224135	1.99787762270319	2.03821924011029	2.99740692183142	2.95901078417836	3.01072146179118	2.9615509377302	2.93981796854987	2.95539896423391	2.98185321821274	2.25754211258141	2.97927628558472	2.97938580936129	2.95358721968709	2.99823809471387	2.92514723342759	2.93999755338122	2.98930321679271	3.02423073645769	2.92282307192641	2.9572628924162	3.01940127206086	3.00718777270578	2.9438603659355	2.96907791752652	3.07644137515615	3.08337261061865	2.95940930193756	2.9270794779755	2.90001929824848	2.99158331573274	2.98465152961378
1	62587363	62587363	2.93907448008434	2.94227402947576	2.91142776993399	2.03871837921022	2.93642729839358	2.94794425304152	2.97548908830656	3.02818181471898	2.98745080159872	2.99542871492484	2.91754951303513	3.00583999675843	2.94489246616231	2.98495512521845	2.9302321228312	3.02926589224135	1.99787762270319	2.03821924011029	2.99740692183142	2.95901078417836	3.01072146179118	2.9615509377302	2.93981796854987	2.95539896423391	2.98185321821274	2.25754211258141	2.97927628558472	2.97938580936129	2.95358721968709	2.99823809471387	2.92514723342759	2.93999755338122	2.98930321679271	3.02423073645769	2.92282307192641	2.9572628924162	3.01940127206086	3.00718777270578	2.9438603659355	2.96907791752652	3.07644137515615	3.08337261061865	2.95940930193756	2.9270794779755	2.90001929824848	2.99158331573274	2.98465152961378
1	63158348	63158348	2.93907448008434	2.94227402947576	2.91142776993399	2.03871837921022	2.93642729839358	2.94794425304152	2.97548908830656	3.02818181471898	2.98745080159872	2.99542871492484	2.91754951303513	3.00583999675843	2.94489246616231	2.98495512521845	2.9302321228312	3.02926589224135	1.99787762270319	2.03821924011029	2.99740692183142	2.95901078417836	3.01072146179118	2.9615509377302	2.93981796854987	2.95539896423391	2.98185321821274	2.25754211258141	2.97927628558472	2.97938580936129	2.95358721968709	2.99823809471387	2.92514723342759	2.93999755338122	2.98930321679271	3.02423073645769	2.92282307192641	2.9572628924162	3.01940127206086	3.00718777270578	2.9438603659355	2.96907791752652	3.07644137515615	3.08337261061865	2.95940930193756	2.9270794779755	2.90001929824848	2.99158331573274	2.98465152961378
1	63709196	63709196	2.93907448008434	2.94227402947576	2.91142776993399	2.03871837921022	2.93642729839358	2.94794425304152	2.97548908830656	3.02818181471898	2.98745080159872	2.99542871492484	2.91754951303513	3.00583999675843	2.94489246616231	2.98495512521845	2.9302321228312	3.02926589224135	1.99787762270319	2.03821924011029	2.99740692183142	2.95901078417836	3.01072146179118	2.9615509377302	2.93981796854987	2.95539896423391	2.98185321821274	2.25754211258141	2.97927628558472	2.97938580936129	2.95358721968709	2.99823809471387	2.92514723342759	2.93999755338122	2.98930321679271	3.02423073645769	2.92282307192641	2.9572628924162	3.01940127206086	3.00718777270578	2.9438603659355	2.96907791752652	3.07644137515615	3.08337261061865	2.95940930193756	2.9270794779755	2.90001929824848	2.99158331573274	2.98465152961378
1	64261621	64261621	2.93907448008434	2.94227402947576	2.91142776993399	2.03871837921022	2.93642729839358	2.94794425304152	2.97548908830656	3.02818181471898	2.98745080159872	2.99542871492484	2.91754951303513	3.00583999675843	2.94489246616231	2.98495512521845	2.9302321228312	3.02926589224135	1.99787762270319	2.03821924011029	2.99740692183142	2.95901078417836	3.01072146179118	2.9615509377302	2.93981796854987	2.95539896423391	2.98185321821274	2.25754211258141	2.97927628558472	2.97938580936129	2.95358721968709	2.99823809471387	2.92514723342759	2.93999755338122	2.98930321679271	3.02423073645769	2.92282307192641	2.9572628924162	3.01940127206086	3.00718777270578	2.9438603659355	2.96907791752652	3.07644137515615	3.08337261061865	2.95940930193756	2.9270794779755	2.90001929824848	2.99158331573274	2.98465152961378
1	64797016	64797016	2.93907448008434	2.94227402947576	2.91142776993399	2.03871837921022	2.93642729839358	2.94794425304152	2.97548908830656	3.02818181471898	2.98745080159872	2.99542871492484	2.91754951303513	3.00583999675843	2.94489246616231	2.98495512521845	2.9302321228312	3.02926589224135	1.99787762270319	2.03821924011029	2.99740692183142	2.95901078417836	3.01072146179118	2.9615509377302	2.93981796854987	2.95539896423391	2.98185321821274	2.25754211258141	2.97927628558472	2.97938580936129	2.95358721968709	2.99823809471387	2.92514723342759	2.93999755338122	2.98930321679271	3.02423073645769	2.92282307192641	2.9572628924162	3.01940127206086	3.00718777270578	2.9438603659355	2.96907791752652	3.07644137515615	3.08337261061865	2.95940930193756	2.9270794779755	2.90001929824848	2.99158331573274	2.98465152961378
1	65336828	65336828	2.93907448008434	2.94227402947576	2.91142776993399	2.03871837921022	2.93642729839358	2.94794425304152	2.97548908830656	3.02818181471898	2.98745080159872	2.99542871492484	2.91754951303513	3.00583999675843	2.94489246616231	2.98495512521845	2.9302321228312	3.02926589224135	1.99787762270319	2.03821924011029	2.99740692183142	2.95901078417836	3.01072146179118	2.9615509377302	2.93981796854987	2.95539896423391	2.98185321821274	2.25754211258141	2.97927628558472	2.97938580936129	2.95358721968709	2.99823809471387	2.92514723342759	2.93999755338122	2.98930321679271	3.02423073645769	2.92282307192641	2.9572628924162	3.01940127206086	3.00718777270578	2.9438603659355	2.96907791752652	3.07644137515615	3.08337261061865	2.95940930193756	2.9270794779755	2.90001929824848	2.99158331573274	2.98465152961378
1	65886461	65886461	2.93907448008434	2.94227402947576	2.91142776993399	2.03871837921022	2.93642729839358	2.94794425304152	2.97548908830656	3.02818181471898	2.98745080159872	2.99542871492484	2.91754951303513	3.00583999675843	2.94489246616231	2.98495512521845	2.9302321228312	3.02926589224135	1.99787762270319	2.03821924011029	2.99740692183142	2.95901078417836	3.01072146179118	2.9615509377302	2.93981796854987	2.95539896423391	2.98185321821274	2.25754211258141	2.97927628558472	2.97938580936129	2.95358721968709	2.99823809471387	2.92514723342759	2.93999755338122	2.98930321679271	3.02423073645769	2.92282307192641	2.9572628924162	3.01940127206086	3.00718777270578	2.9438603659355	2.96907791752652	3.07644137515615	3.08337261061865	2.95940930193756	2.9270794779755	2.90001929824848	2.99158331573274	2.98465152961378
1	66458675	66458675	2.93907448008434	2.94227402947576	2.91142776993399	2.03871837921022	2.93642729839358	2.94794425304152	2.97548908830656	3.02818181471898	2.98745080159872	2.99542871492484	2.91754951303513	3.00583999675843	2.94489246616231	2.98495512521845	2.9302321228312	3.02926589224135	1.99787762270319	2.03821924011029	2.99740692183142	2.95901078417836	3.01072146179118	2.9615509377302	2.93981796854987	2.95539896423391	2.98185321821274	2.25754211258141	2.97927628558472	2.97938580936129	2.95358721968709	2.99823809471387	2.92514723342759	2.93999755338122	2.98930321679271	3.02423073645769	2.92282307192641	2.9572628924162	3.01940127206086	3.00718777270578	2.9438603659355	2.96907791752652	3.07644137515615	3.08337261061865	2.95940930193756	2.9270794779755	2.90001929824848	2.99158331573274	2.98465152961378
1	67007788	67007788	2.93907448008434	2.94227402947576	2.91142776993399	2.03871837921022	2.93642729839358	2.94794425304152	2.97548908830656	3.02818181471898	2.98745080159872	2.99542871492484	2.91754951303513	3.00583999675843	2.94489246616231	2.98495512521845	2.9302321228312	3.02926589224135	1.99787762270319	2.03821924011029	2.99740692183142	2.95901078417836	3.01072146179118	2.9615509377302	2.93981796854987	2.95539896423391	2.98185321821274	2.25754211258141	2.97927628558472	2.97938580936129	2.95358721968709	2.99823809471387	2.92514723342759	2.93999755338122	2.98930321679271	3.02423073645769	2.92282307192641	2.9572628924162	3.01940127206086	3.00718777270578	2.9438603659355	2.96907791752652	3.07644137515615	3.08337261061865	2.95940930193756	2.9270794779755	2.90001929824848	2.99158331573274	2.98465152961378
1	67543866	67543866	2.93907448008434	2.94227402947576	2.91142776993399	2.03871837921022	2.93642729839358	2.94794425304152	2.97548908830656	3.02818181471898	2.98745080159872	2.99542871492484	2.91754951303513	3.00583999675843	2.94489246616231	2.98495512521845	2.9302321228312	3.02926589224135	1.99787762270319	2.03821924011029	2.99740692183142	2.95901078417836	3.01072146179118	2.9615509377302	2.93981796854987	2.95539896423391	2.98185321821274	2.25754211258141	2.97927628558472	2.97938580936129	2.95358721968709	2.99823809471387	2.92514723342759	2.93999755338122	2.98930321679271	3.02423073645769	2.92282307192641	2.9572628924162	3.01940127206086	3.00718777270578	2.9438603659355	2.96907791752652	3.07644137515615	3.08337261061865	2.95940930193756	2.9270794779755	2.90001929824848	2.99158331573274	2.98465152961378
1	68118328	68118328	2.93907448008434	2.94227402947576	2.91142776993399	2.03871837921022	2.93642729839358	2.94794425304152	2.97548908830656	3.02818181471898	2.98745080159872	2.99542871492484	2.91754951303513	3.00583999675843	2.94489246616231	2.98495512521845	2.9302321228312	3.02926589224135	1.99787762270319	2.03821924011029	2.99740692183142	2.95901078417836	3.01072146179118	2.9615509377302	2.93981796854987	2.95539896423391	2.98185321821274	2.25754211258141	2.97927628558472	2.97938580936129	2.95358721968709	2.99823809471387	2.92514723342759	2.93999755338122	2.98930321679271	3.02423073645769	2.92282307192641	2.9572628924162	3.01940127206086	3.00718777270578	2.9438603659355	2.96907791752652	3.07644137515615	3.08337261061865	2.95940930193756	2.9270794779755	2.90001929824848	2.99158331573274	2.98465152961378
1	68652604	68652604	2.93907448008434	2.94227402947576	2.91142776993399	2.03871837921022	2.93642729839358	2.94794425304152	2.97548908830656	3.02818181471898	2.98745080159872	2.99542871492484	2.91754951303513	3.00583999675843	2.94489246616231	2.98495512521845	2.9302321228312	3.02926589224135	1.99787762270319	2.03821924011029	2.99740692183142	2.95901078417836	3.01072146179118	2.9615509377302	2.93981796854987	2.95539896423391	2.98185321821274	2.25754211258141	2.97927628558472	2.97938580936129	2.95358721968709	2.99823809471387	2.92514723342759	2.93999755338122	2.98930321679271	3.02423073645769	2.92282307192641	2.9572628924162	3.01940127206086	3.00718777270578	2.9438603659355	2.96907791752652	3.07644137515615	3.08337261061865	2.95940930193756	2.9270794779755	2.90001929824848	2.99158331573274	2.98465152961378
1	69198180	69198180	2.93907448008434	2.94227402947576	2.91142776993399	2.03871837921022	2.93642729839358	2.94794425304152	2.97548908830656	3.02818181471898	2.98745080159872	2.99542871492484	2.91754951303513	3.00583999675843	2.94489246616231	2.98495512521845	2.9302321228312	3.02926589224135	1.99787762270319	2.03821924011029	2.99740692183142	2.95901078417836	3.01072146179118	2.9615509377302	2.93981796854987	2.95539896423391	2.98185321821274	2.25754211258141	2.97927628558472	2.97938580936129	2.95358721968709	2.99823809471387	2.92514723342759	2.93999755338122	2.98930321679271	3.02423073645769	2.92282307192641	2.9572628924162	3.01940127206086	3.00718777270578	2.9438603659355	2.96907791752652	3.07644137515615	3.08337261061865	2.95940930193756	2.9270794779755	2.90001929824848	2.99158331573274	2.98465152961378
1	69761139	69761139	2.93907448008434	2.94227402947576	2.91142776993399	2.03871837921022	2.93642729839358	2.94794425304152	2.97548908830656	3.02818181471898	2.98745080159872	2.99542871492484	2.91754951303513	3.00583999675843	2.94489246616231	2.98495512521845	2.9302321228312	3.02926589224135	1.99787762270319	3.99143977387207	2.99740692183142	2.95901078417836	3.01072146179118	2.9615509377302	2.93981796854987	2.95539896423391	2.98185321821274	2.25754211258141	2.97927628558472	2.97938580936129	2.95358721968709	2.99823809471387	2.92514723342759	2.93999755338122	2.98930321679271	3.02423073645769	2.92282307192641	2.9572628924162	3.01940127206086	3.00718777270578	2.9438603659355	2.96907791752652	3.07644137515615	3.08337261061865	2.95940930193756	2.9270794779755	2.90001929824848	2.99158331573274	2.98465152961378
1	70298667	70298667	2.93907448008434	2.94227402947576	2.91142776993399	2.03871837921022	2.93642729839358	2.94794425304152	2.97548908830656	3.02818181471898	2.98745080159872	2.99542871492484	2.91754951303513	3.00583999675843	2.94489246616231	2.98495512521845	2.9302321228312	3.02926589224135	1.99787762270319	3.99143977387207	2.99740692183142	2.95901078417836	3.01072146179118	2.9615509377302	2.93981796854987	2.95539896423391	2.98185321821274	2.25754211258141	2.97927628558472	2.97938580936129	2.95358721968709	2.99823809471387	2.92514723342759	2.93999755338122	2.98930321679271	3.02423073645769	2.92282307192641	2.9572628924162	3.01940127206086	3.00718777270578	2.9438603659355	2.96907791752652	3.07644137515615	3.08337261061865	2.95940930193756	2.9270794779755	2.90001929824848	2.99158331573274	2.98465152961378
1	70857892	70857892	2.93907448008434	2.94227402947576	2.91142776993399	2.03871837921022	2.93642729839358	2.94794425304152	2.97548908830656	3.02818181471898	2.98745080159872	2.99542871492484	2.91754951303513	3.00583999675843	2.94489246616231	2.98495512521845	2.9302321228312	3.02926589224135	1.99787762270319	3.99143977387207	2.99740692183142	2.95901078417836	3.01072146179118	2.9615509377302	2.93981796854987	2.95539896423391	2.98185321821274	2.25754211258141	2.97927628558472	2.97938580936129	2.95358721968709	2.99823809471387	2.92514723342759	2.93999755338122	2.98930321679271	3.02423073645769	2.92282307192641	2.9572628924162	3.01940127206086	3.00718777270578	2.9438603659355	2.96907791752652	3.07644137515615	3.08337261061865	2.95940930193756	2.9270794779755	2.90001929824848	2.99158331573274	2.98465152961378
1	71414459	71414459	2.93907448008434	2.94227402947576	2.91142776993399	2.03871837921022	2.93642729839358	2.94794425304152	2.97548908830656	3.02818181471898	2.98745080159872	2.99542871492484	2.91754951303513	3.00583999675843	2.94489246616231	2.98495512521845	2.9302321228312	3.02926589224135	1.99787762270319	3.99143977387207	2.99740692183142	2.95901078417836	3.01072146179118	2.9615509377302	2.93981796854987	2.95539896423391	2.98185321821274	2.25754211258141	2.97927628558472	2.97938580936129	2.95358721968709	2.99823809471387	2.92514723342759	2.93999755338122	2.98930321679271	3.02423073645769	2.92282307192641	2.9572628924162	3.01940127206086	3.00718777270578	2.9438603659355	2.96907791752652	3.07644137515615	3.08337261061865	2.95940930193756	2.9270794779755	2.90001929824848	2.99158331573274	2.98465152961378
1	71952599	71952599	2.93907448008434	2.94227402947576	2.91142776993399	2.03871837921022	2.93642729839358	2.94794425304152	2.97548908830656	3.02818181471898	2.98745080159872	2.99542871492484	2.91754951303513	3.00583999675843	2.94489246616231	2.98495512521845	2.9302321228312	3.02926589224135	1.99787762270319	3.99143977387207	2.99740692183142	2.95901078417836	3.01072146179118	2.9615509377302	2.93981796854987	2.95539896423391	2.98185321821274	2.25754211258141	2.97927628558472	2.97938580936129	2.95358721968709	2.99823809471387	2.92514723342759	2.93999755338122	2.98930321679271	3.02423073645769	2.92282307192641	2.9572628924162	3.01940127206086	3.00718777270578	2.9438603659355	2.96907791752652	3.07644137515615	3.08337261061865	2.95940930193756	2.9270794779755	2.90001929824848	2.99158331573274	2.98465152961378
1	72482897	72482897	2.93907448008434	2.94227402947576	2.91142776993399	2.03871837921022	2.93642729839358	2.94794425304152	2.97548908830656	3.02818181471898	2.98745080159872	2.99542871492484	2.91754951303513	3.00583999675843	2.94489246616231	2.98495512521845	2.9302321228312	3.02926589224135	1.99787762270319	3.99143977387207	2.99740692183142	2.95901078417836	3.01072146179118	2.9615509377302	2.93981796854987	2.95539896423391	2.98185321821274	2.25754211258141	2.97927628558472	2.97938580936129	2.95358721968709	2.99823809471387	2.92514723342759	2.93999755338122	2.98930321679271	3.02423073645769	2.92282307192641	2.9572628924162	3.01940127206086	3.00718777270578	2.9438603659355	2.96907791752652	3.07644137515615	3.08337261061865	2.95940930193756	2.9270794779755	2.90001929824848	2.99158331573274	2.98465152961378
1	73010724	73010724	2.93907448008434	2.94227402947576	2.91142776993399	2.03871837921022	2.93642729839358	2.94794425304152	2.97548908830656	3.02818181471898	2.98745080159872	2.99542871492484	2.91754951303513	3.00583999675843	2.94489246616231	2.98495512521845	2.9302321228312	3.02926589224135	1.99787762270319	3.99143977387207	2.99740692183142	2.95901078417836	3.01072146179118	2.9615509377302	2.93981796854987	2.95539896423391	2.98185321821274	2.25754211258141	2.97927628558472	2.97938580936129	2.95358721968709	2.99823809471387	2.92514723342759	2.93999755338122	2.98930321679271	3.02423073645769	2.92282307192641	2.9572628924162	3.01940127206086	3.00718777270578	2.9438603659355	2.96907791752652	3.07644137515615	3.08337261061865	2.95940930193756	2.9270794779755	2.90001929824848	2.99158331573274	2.98465152961378
1	73550549	73550549	2.93907448008434	2.94227402947576	2.91142776993399	2.03871837921022	2.93642729839358	2.94794425304152	2.97548908830656	3.02818181471898	2.98745080159872	2.99542871492484	2.91754951303513	3.00583999675843	2.94489246616231	2.98495512521845	2.9302321228312	3.02926589224135	1.99787762270319	3.99143977387207	2.99740692183142	2.95901078417836	3.01072146179118	2.9615509377302	2.93981796854987	2.95539896423391	2.98185321821274	2.25754211258141	2.97927628558472	2.97938580936129	2.95358721968709	2.99823809471387	2.92514723342759	2.93999755338122	2.98930321679271	3.02423073645769	2.92282307192641	2.9572628924162	3.01940127206086	3.00718777270578	2.9438603659355	2.96907791752652	3.07644137515615	3.08337261061865	2.95940930193756	2.9270794779755	2.90001929824848	2.99158331573274	2.98465152961378
1	74084658	74084658	2.93907448008434	2.94227402947576	2.91142776993399	2.03871837921022	2.93642729839358	2.94794425304152	2.97548908830656	3.02818181471898	2.98745080159872	2.99542871492484	2.91754951303513	3.00583999675843	2.94489246616231	2.98495512521845	2.9302321228312	3.02926589224135	1.99787762270319	3.99143977387207	2.99740692183142	2.95901078417836	3.01072146179118	2.9615509377302	2.93981796854987	2.95539896423391	2.98185321821274	2.79830438565432	2.97927628558472	2.97938580936129	2.95358721968709	2.99823809471387	2.92514723342759	2.93999755338122	2.98930321679271	3.02423073645769	2.92282307192641	2.9572628924162	3.01940127206086	3.00718777270578	2.9438603659355	2.96907791752652	3.07644137515615	3.08337261061865	2.95940930193756	2.9270794779755	2.90001929824848	2.99158331573274	2.98465152961378
1	74618032	74618032	2.93907448008434	2.94227402947576	2.91142776993399	2.03871837921022	2.93642729839358	2.94794425304152	2.97548908830656	3.02818181471898	2.98745080159872	2.99542871492484	2.91754951303513	3.00583999675843	2.94489246616231	2.98495512521845	2.9302321228312	3.02926589224135	1.99787762270319	3.99143977387207	2.99740692183142	2.95901078417836	3.01072146179118	2.9615509377302	2.93981796854987	2.95539896423391	2.98185321821274	2.79830438565432	2.97927628558472	2.97938580936129	2.95358721968709	2.99823809471387	2.92514723342759	2.93999755338122	2.98930321679271	3.02423073645769	2.92282307192641	2.9572628924162	3.01940127206086	3.00718777270578	2.9438603659355	2.96907791752652	3.07644137515615	3.08337261061865	2.95940930193756	2.9270794779755	2.90001929824848	2.99158331573274	2.98465152961378
1	75149814	75149814	2.93907448008434	2.94227402947576	2.91142776993399	2.03871837921022	2.93642729839358	2.94794425304152	2.97548908830656	3.02818181471898	2.98745080159872	2.99542871492484	2.91754951303513	3.00583999675843	2.94489246616231	2.98495512521845	2.9302321228312	3.02926589224135	1.99787762270319	3.99143977387207	2.99740692183142	2.95901078417836	3.01072146179118	2.9615509377302	2.93981796854987	2.95539896423391	2.98185321821274	2.79830438565432	2.97927628558472	2.97938580936129	2.95358721968709	2.99823809471387	2.92514723342759	2.93999755338122	2.98930321679271	3.02423073645769	2.92282307192641	2.9572628924162	3.01940127206086	3.00718777270578	2.9438603659355	2.96907791752652	3.07644137515615	3.08337261061865	2.95940930193756	2.9270794779755	2.90001929824848	2.99158331573274	2.98465152961378
1	75707449	75707449	2.93907448008434	2.94227402947576	2.91142776993399	2.03871837921022	2.93642729839358	2.94794425304152	2.97548908830656	3.02818181471898	2.98745080159872	2.99542871492484	2.91754951303513	3.00583999675843	2.94489246616231	2.98495512521845	2.9302321228312	3.02926589224135	1.99787762270319	3.99143977387207	2.99740692183142	2.95901078417836	3.01072146179118	2.9615509377302	2.93981796854987	2.95539896423391	2.98185321821274	2.79830438565432	2.97927628558472	2.97938580936129	2.95358721968709	2.99823809471387	2.92514723342759	2.93999755338122	2.98930321679271	3.02423073645769	2.92282307192641	2.9572628924162	3.01940127206086	3.00718777270578	2.9438603659355	2.96907791752652	3.07644137515615	3.08337261061865	2.95940930193756	2.9270794779755	2.90001929824848	2.99158331573274	2.98465152961378
1	76283952	76283952	2.93907448008434	2.94227402947576	2.91142776993399	2.03871837921022	2.93642729839358	2.94794425304152	2.97548908830656	3.02818181471898	2.98745080159872	2.99542871492484	2.91754951303513	3.00583999675843	2.94489246616231	2.98495512521845	2.9302321228312	3.02926589224135	1.99787762270319	3.99143977387207	2.99740692183142	2.95901078417836	3.01072146179118	2.9615509377302	2.93981796854987	2.95539896423391	2.98185321821274	2.79830438565432	2.97927628558472	2.97938580936129	2.95358721968709	2.99823809471387	2.92514723342759	2.93999755338122	2.98930321679271	3.02423073645769	2.92282307192641	2.9572628924162	3.01940127206086	3.00718777270578	2.9438603659355	2.96907791752652	3.07644137515615	3.08337261061865	2.95940930193756	2.9270794779755	2.90001929824848	2.99158331573274	2.98465152961378
1	76828345	76828345	2.93907448008434	2.94227402947576	2.91142776993399	2.03871837921022	2.93642729839358	2.94794425304152	2.97548908830656	3.02818181471898	2.98745080159872	2.99542871492484	2.91754951303513	3.00583999675843	2.94489246616231	2.98495512521845	2.9302321228312	3.02926589224135	1.99787762270319	3.99143977387207	2.99740692183142	2.95901078417836	3.01072146179118	2.9615509377302	2.93981796854987	2.95539896423391	2.98185321821274	2.79830438565432	2.97927628558472	2.97938580936129	2.95358721968709	2.99823809471387	2.92514723342759	2.93999755338122	2.98930321679271	3.02423073645769	2.92282307192641	2.9572628924162	3.01940127206086	3.00718777270578	2.9438603659355	2.96907791752652	3.07644137515615	3.08337261061865	2.95940930193756	2.9270794779755	2.90001929824848	2.99158331573274	2.98465152961378
1	77358985	77358985	2.93907448008434	2.94227402947576	2.91142776993399	2.03871837921022	2.93642729839358	2.94794425304152	2.97548908830656	3.02818181471898	2.98745080159872	2.99542871492484	2.91754951303513	3.00583999675843	2.94489246616231	2.98495512521845	2.9302321228312	3.02926589224135	1.99787762270319	3.99143977387207	2.99740692183142	2.95901078417836	3.01072146179118	2.9615509377302	2.93981796854987	2.95539896423391	2.98185321821274	2.79830438565432	2.97927628558472	2.97938580936129	2.95358721968709	2.99823809471387	2.92514723342759	2.93999755338122	2.98930321679271	3.02423073645769	2.92282307192641	2.9572628924162	3.01940127206086	3.00718777270578	2.9438603659355	2.96907791752652	3.07644137515615	3.08337261061865	2.95940930193756	2.9270794779755	2.90001929824848	2.99158331573274	2.98465152961378
1	77911607	77911607	2.93907448008434	2.94227402947576	2.91142776993399	2.03871837921022	2.93642729839358	2.94794425304152	2.97548908830656	3.02818181471898	2.98745080159872	2.99542871492484	2.91754951303513	3.00583999675843	2.94489246616231	2.98495512521845	2.9302321228312	3.02926589224135	1.99787762270319	3.99143977387207	2.99740692183142	2.95901078417836	3.01072146179118	2.9615509377302	2.93981796854987	2.95539896423391	2.98185321821274	2.79830438565432	2.97927628558472	2.97938580936129	2.95358721968709	2.99823809471387	2.92514723342759	2.93999755338122	2.98930321679271	3.02423073645769	2.92282307192641	2.9572628924162	3.01940127206086	3.00718777270578	2.9438603659355	2.96907791752652	3.07644137515615	3.08337261061865	2.95940930193756	2.9270794779755	2.90001929824848	2.99158331573274	2.98465152961378
1	78474042	78474042	2.93907448008434	2.94227402947576	2.91142776993399	2.03871837921022	2.93642729839358	2.94794425304152	2.97548908830656	3.02818181471898	2.98745080159872	2.99542871492484	2.91754951303513	3.00583999675843	2.94489246616231	2.98495512521845	2.9302321228312	3.02926589224135	1.99787762270319	3.99143977387207	2.99740692183142	2.95901078417836	3.01072146179118	2.9615509377302	2.93981796854987	2.95539896423391	2.98185321821274	2.79830438565432	2.97927628558472	2.97938580936129	2.95358721968709	2.99823809471387	2.92514723342759	2.93999755338122	2.98930321679271	3.02423073645769	2.92282307192641	2.9572628924162	3.01940127206086	3.00718777270578	2.9438603659355	2.96907791752652	3.07644137515615	3.08337261061865	2.95940930193756	2.9270794779755	2.90001929824848	2.99158331573274	2.98465152961378
1	79038727	79038727	2.93907448008434	2.94227402947576	2.91142776993399	2.03871837921022	2.93642729839358	2.94794425304152	2.97548908830656	3.02818181471898	2.98745080159872	2.99542871492484	2.91754951303513	3.00583999675843	2.94489246616231	2.98495512521845	2.9302321228312	3.02926589224135	1.99787762270319	3.99143977387207	2.99740692183142	2.95901078417836	3.01072146179118	2.9615509377302	2.93981796854987	2.95539896423391	2.98185321821274	2.79830438565432	2.97927628558472	2.97938580936129	2.95358721968709	2.99823809471387	2.92514723342759	2.93999755338122	2.98930321679271	3.02423073645769	2.92282307192641	2.9572628924162	3.01940127206086	3.00718777270578	2.9438603659355	2.96907791752652	3.07644137515615	3.08337261061865	2.95940930193756	2.9270794779755	2.90001929824848	2.99158331573274	2.98465152961378
1	79574660	79574660	2.93907448008434	2.94227402947576	2.91142776993399	2.03871837921022	2.93642729839358	2.94794425304152	2.97548908830656	3.02818181471898	2.98745080159872	2.99542871492484	2.91754951303513	3.00583999675843	2.94489246616231	2.98495512521845	2.9302321228312	3.02926589224135	1.99787762270319	3.99143977387207	2.99740692183142	2.95901078417836	3.01072146179118	2.9615509377302	2.93981796854987	2.95539896423391	2.98185321821274	2.79830438565432	2.97927628558472	2.97938580936129	2.95358721968709	2.99823809471387	2.92514723342759	2.93999755338122	2.98930321679271	3.02423073645769	2.92282307192641	2.9572628924162	3.01940127206086	3.00718777270578	2.9438603659355	2.96907791752652	3.07644137515615	3.08337261061865	2.95940930193756	2.9270794779755	2.90001929824848	2.99158331573274	2.98465152961378
1	80118870	80118870	2.93907448008434	2.94227402947576	2.91142776993399	2.03871837921022	2.93642729839358	2.94794425304152	2.97548908830656	3.02818181471898	2.98745080159872	2.99542871492484	2.91754951303513	3.00583999675843	2.94489246616231	2.98495512521845	2.9302321228312	3.02926589224135	1.99787762270319	3.99143977387207	2.99740692183142	2.95901078417836	3.01072146179118	2.9615509377302	2.93981796854987	2.95539896423391	2.98185321821274	2.79830438565432	2.97927628558472	2.97938580936129	2.95358721968709	2.99823809471387	2.92514723342759	2.93999755338122	2.98930321679271	3.02423073645769	2.92282307192641	2.9572628924162	3.01940127206086	3.00718777270578	2.9438603659355	2.96907791752652	3.07644137515615	3.08337261061865	2.95940930193756	2.9270794779755	2.90001929824848	2.99158331573274	2.98465152961378
1	80668353	80668353	2.93907448008434	2.94227402947576	2.91142776993399	2.03871837921022	2.93642729839358	2.94794425304152	2.97548908830656	3.02818181471898	2.98745080159872	2.99542871492484	2.91754951303513	3.00583999675843	2.94489246616231	2.98495512521845	2.9302321228312	3.02926589224135	1.99787762270319	3.99143977387207	2.99740692183142	2.95901078417836	3.01072146179118	2.9615509377302	2.93981796854987	2.95539896423391	2.98185321821274	2.79830438565432	2.97927628558472	2.97938580936129	2.95358721968709	2.99823809471387	2.92514723342759	2.93999755338122	2.98930321679271	3.02423073645769	2.92282307192641	2.9572628924162	3.01940127206086	3.00718777270578	2.9438603659355	2.96907791752652	3.07644137515615	3.08337261061865	2.95940930193756	2.9270794779755	2.90001929824848	2.99158331573274	2.98465152961378
1	81209242	81209242	2.93907448008434	2.94227402947576	2.91142776993399	2.03871837921022	2.93642729839358	2.94794425304152	2.97548908830656	3.02818181471898	2.98745080159872	2.99542871492484	2.91754951303513	3.00583999675843	2.94489246616231	2.98495512521845	2.9302321228312	3.02926589224135	1.99787762270319	3.99143977387207	2.99740692183142	2.95901078417836	3.01072146179118	2.9615509377302	2.93981796854987	2.95539896423391	2.98185321821274	2.79830438565432	2.97927628558472	2.97938580936129	2.95358721968709	2.99823809471387	2.92514723342759	2.93999755338122	2.98930321679271	3.02423073645769	2.92282307192641	2.9572628924162	3.01940127206086	3.00718777270578	2.9438603659355	2.96907791752652	3.07644137515615	3.08337261061865	2.95940930193756	2.9270794779755	2.90001929824848	2.99158331573274	2.98465152961378
1	81743486	81743486	2.93907448008434	2.94227402947576	2.91142776993399	2.03871837921022	2.93642729839358	2.94794425304152	2.97548908830656	3.02818181471898	2.98745080159872	2.99542871492484	2.91754951303513	3.00583999675843	2.94489246616231	2.98495512521845	2.9302321228312	3.02926589224135	1.99787762270319	3.99143977387207	2.99740692183142	2.95901078417836	3.01072146179118	2.9615509377302	2.93981796854987	2.95539896423391	2.98185321821274	2.79830438565432	2.97927628558472	2.97938580936129	2.95358721968709	2.99823809471387	2.92514723342759	2.93999755338122	2.98930321679271	3.02423073645769	2.92282307192641	2.9572628924162	3.01940127206086	3.00718777270578	2.9438603659355	2.96907791752652	3.07644137515615	3.08337261061865	2.95940930193756	2.9270794779755	2.90001929824848	2.99158331573274	2.98465152961378
1	82275838	82275838	2.93907448008434	2.94227402947576	2.91142776993399	2.03871837921022	2.93642729839358	2.94794425304152	2.97548908830656	3.02818181471898	2.98745080159872	2.99542871492484	2.91754951303513	3.00583999675843	2.94489246616231	2.98495512521845	2.9302321228312	3.02926589224135	1.99787762270319	3.99143977387207	2.99740692183142	2.95901078417836	3.01072146179118	2.9615509377302	2.93981796854987	2.95539896423391	2.98185321821274	2.79830438565432	2.97927628558472	2.97938580936129	2.95358721968709	2.99823809471387	2.92514723342759	2.93999755338122	2.98930321679271	3.02423073645769	2.92282307192641	2.9572628924162	3.01940127206086	3.00718777270578	2.9438603659355	2.96907791752652	3.07644137515615	3.08337261061865	2.95940930193756	2.9270794779755	2.90001929824848	2.99158331573274	2.98465152961378
1	82810893	82810893	2.93907448008434	2.94227402947576	2.91142776993399	2.03871837921022	2.93642729839358	2.94794425304152	2.97548908830656	3.02818181471898	2.98745080159872	2.99542871492484	2.91754951303513	3.00583999675843	2.94489246616231	2.98495512521845	2.9302321228312	3.02926589224135	1.99787762270319	3.99143977387207	2.99740692183142	2.95901078417836	3.01072146179118	2.9615509377302	2.93981796854987	2.95539896423391	2.98185321821274	2.79830438565432	2.97927628558472	2.97938580936129	2.95358721968709	2.99823809471387	2.92514723342759	2.93999755338122	2.98930321679271	3.02423073645769	2.92282307192641	2.9572628924162	3.01940127206086	3.00718777270578	2.9438603659355	2.96907791752652	3.07644137515615	3.08337261061865	2.95940930193756	2.9270794779755	2.90001929824848	2.99158331573274	2.98465152961378
1	83333763	83333763	2.93907448008434	2.94227402947576	2.91142776993399	2.03871837921022	2.93642729839358	2.94794425304152	2.97548908830656	3.02818181471898	2.98745080159872	2.99542871492484	2.91754951303513	3.00583999675843	2.94489246616231	2.98495512521845	2.9302321228312	3.02926589224135	1.99787762270319	3.99143977387207	2.99740692183142	2.95901078417836	3.01072146179118	2.9615509377302	2.93981796854987	2.95539896423391	2.98185321821274	2.79830438565432	2.97927628558472	2.97938580936129	2.95358721968709	2.99823809471387	2.92514723342759	2.93999755338122	2.98930321679271	3.02423073645769	2.92282307192641	2.9572628924162	3.01940127206086	3.00718777270578	2.9438603659355	2.96907791752652	3.07644137515615	3.08337261061865	2.95940930193756	2.9270794779755	2.90001929824848	2.99158331573274	2.98465152961378
1	84093613	84093613	2.93907448008434	2.94227402947576	2.91142776993399	2.03871837921022	2.93642729839358	2.94794425304152	2.97548908830656	3.02818181471898	2.98745080159872	2.99542871492484	2.91754951303513	3.00583999675843	2.94489246616231	2.98495512521845	2.9302321228312	3.02926589224135	1.99787762270319	3.99143977387207	2.99740692183142	2.95901078417836	3.01072146179118	2.9615509377302	2.93981796854987	2.95539896423391	2.98185321821274	2.79830438565432	2.97927628558472	2.97938580936129	2.95358721968709	2.99823809471387	2.92514723342759	2.93999755338122	2.98930321679271	3.02423073645769	2.92282307192641	2.9572628924162	3.01940127206086	3.00718777270578	2.9438603659355	2.96907791752652	3.07644137515615	3.08337261061865	2.95940930193756	2.9270794779755	2.90001929824848	2.99158331573274	2.98465152961378
1	84625357	84625357	2.93907448008434	2.94227402947576	2.91142776993399	2.03871837921022	2.93642729839358	2.94794425304152	2.97548908830656	3.02818181471898	2.98745080159872	2.99542871492484	2.91754951303513	3.00583999675843	2.94489246616231	2.98495512521845	2.9302321228312	3.02926589224135	1.99787762270319	3.99143977387207	2.99740692183142	2.95901078417836	3.01072146179118	2.9615509377302	2.93981796854987	2.95539896423391	2.98185321821274	2.79830438565432	2.97927628558472	2.97938580936129	2.95358721968709	2.99823809471387	2.92514723342759	2.93999755338122	2.98930321679271	3.02423073645769	2.92282307192641	2.9572628924162	3.01940127206086	3.00718777270578	2.9438603659355	2.96907791752652	3.07644137515615	3.08337261061865	2.95940930193756	2.9270794779755	2.90001929824848	2.99158331573274	2.98465152961378
1	85163643	85163643	2.93907448008434	2.94227402947576	2.91142776993399	2.03871837921022	2.93642729839358	2.94794425304152	2.97548908830656	3.02818181471898	2.98745080159872	2.99542871492484	2.91754951303513	3.00583999675843	2.94489246616231	2.98495512521845	2.9302321228312	3.02926589224135	1.99787762270319	3.99143977387207	2.99740692183142	2.95901078417836	3.01072146179118	2.9615509377302	2.93981796854987	2.95539896423391	2.98185321821274	2.79830438565432	2.97927628558472	2.97938580936129	2.95358721968709	2.99823809471387	2.92514723342759	2.93999755338122	2.98930321679271	3.02423073645769	2.92282307192641	2.9572628924162	3.01940127206086	3.00718777270578	2.9438603659355	2.96907791752652	3.07644137515615	3.08337261061865	2.95940930193756	2.9270794779755	2.90001929824848	2.99158331573274	2.98465152961378
1	85701220	85701220	2.93907448008434	2.94227402947576	2.91142776993399	2.03871837921022	2.93642729839358	2.94794425304152	2.97548908830656	3.02818181471898	2.98745080159872	2.99542871492484	2.91754951303513	3.00583999675843	2.94489246616231	2.98495512521845	2.9302321228312	3.02926589224135	1.99787762270319	3.99143977387207	2.99740692183142	2.95901078417836	3.01072146179118	2.9615509377302	2.93981796854987	2.95539896423391	2.98185321821274	2.79830438565432	2.97927628558472	2.97938580936129	2.95358721968709	2.99823809471387	2.92514723342759	2.93999755338122	2.98930321679271	3.02423073645769	2.92282307192641	2.9572628924162	3.01940127206086	3.00718777270578	2.9438603659355	2.96907791752652	3.07644137515615	3.08337261061865	2.95940930193756	2.9270794779755	2.90001929824848	2.99158331573274	2.98465152961378
1	86253418	86253418	2.93907448008434	2.94227402947576	2.91142776993399	2.03871837921022	2.93642729839358	2.94794425304152	2.97548908830656	3.02818181471898	2.98745080159872	2.99542871492484	2.91754951303513	3.00583999675843	2.94489246616231	2.98495512521845	2.9302321228312	3.02926589224135	1.99787762270319	3.99143977387207	2.99740692183142	2.95901078417836	3.01072146179118	2.9615509377302	2.93981796854987	2.95539896423391	2.98185321821274	2.79830438565432	2.97927628558472	2.97938580936129	2.95358721968709	2.99823809471387	2.92514723342759	2.93999755338122	2.98930321679271	3.02423073645769	2.92282307192641	2.9572628924162	3.01940127206086	3.00718777270578	2.9438603659355	2.96907791752652	3.07644137515615	3.08337261061865	2.95940930193756	2.9270794779755	2.90001929824848	2.99158331573274	2.98465152961378
1	86825989	86825989	2.93907448008434	2.94227402947576	2.91142776993399	2.03871837921022	2.93642729839358	2.94794425304152	2.97548908830656	3.02818181471898	2.98745080159872	2.99542871492484	2.91754951303513	3.00583999675843	2.94489246616231	2.98495512521845	2.9302321228312	3.02926589224135	1.99787762270319	3.99143977387207	2.99740692183142	2.95901078417836	3.01072146179118	2.9615509377302	2.93981796854987	2.95539896423391	2.98185321821274	2.79830438565432	2.97927628558472	2.97938580936129	2.95358721968709	2.99823809471387	2.92514723342759	2.93999755338122	2.98930321679271	3.02423073645769	2.92282307192641	2.9572628924162	3.01940127206086	3.00718777270578	2.9438603659355	2.96907791752652	3.07644137515615	3.08337261061865	2.95940930193756	2.9270794779755	2.90001929824848	2.99158331573274	2.98465152961378
1	87399574	87399574	2.93907448008434	2.94227402947576	2.91142776993399	2.03871837921022	2.93642729839358	2.94794425304152	2.97548908830656	3.02818181471898	2.98745080159872	2.99542871492484	2.91754951303513	3.00583999675843	2.94489246616231	2.98495512521845	2.9302321228312	3.02926589224135	1.99787762270319	3.99143977387207	2.99740692183142	2.95901078417836	3.01072146179118	2.9615509377302	2.93981796854987	2.95539896423391	2.98185321821274	2.79830438565432	2.97927628558472	2.97938580936129	2.95358721968709	2.99823809471387	2.92514723342759	2.93999755338122	2.98930321679271	3.02423073645769	2.92282307192641	2.9572628924162	3.01940127206086	3.00718777270578	2.9438603659355	2.96907791752652	3.07644137515615	3.08337261061865	2.95940930193756	2.9270794779755	2.90001929824848	2.99158331573274	2.98465152961378
1	87932798	87932798	2.93907448008434	2.94227402947576	2.91142776993399	2.03871837921022	2.93642729839358	2.94794425304152	2.97548908830656	3.02818181471898	2.98745080159872	2.99542871492484	2.91754951303513	3.00583999675843	2.94489246616231	2.98495512521845	2.9302321228312	3.02926589224135	1.99787762270319	3.99143977387207	2.99740692183142	2.95901078417836	3.01072146179118	2.9615509377302	2.93981796854987	2.95539896423391	2.98185321821274	2.79830438565432	2.97927628558472	2.97938580936129	2.95358721968709	2.99823809471387	2.92514723342759	2.93999755338122	2.98930321679271	3.02423073645769	2.92282307192641	2.9572628924162	3.01940127206086	3.00718777270578	2.9438603659355	2.96907791752652	3.07644137515615	3.08337261061865	2.95940930193756	2.9270794779755	2.90001929824848	2.99158331573274	2.98465152961378
1	88459943	88459943	2.93907448008434	2.94227402947576	2.91142776993399	2.03871837921022	2.93642729839358	2.94794425304152	2.97548908830656	3.02818181471898	2.98745080159872	2.99542871492484	2.91754951303513	3.00583999675843	2.94489246616231	2.98495512521845	2.9302321228312	3.02926589224135	1.99787762270319	3.99143977387207	2.99740692183142	2.95901078417836	3.01072146179118	2.9615509377302	2.93981796854987	2.95539896423391	2.98185321821274	2.79830438565432	2.97927628558472	2.97938580936129	2.95358721968709	2.99823809471387	2.92514723342759	2.93999755338122	2.98930321679271	3.02423073645769	2.92282307192641	2.9572628924162	3.01940127206086	3.00718777270578	2.9438603659355	2.96907791752652	3.07644137515615	3.08337261061865	2.95940930193756	2.9270794779755	2.90001929824848	2.99158331573274	2.98465152961378
1	88984401	88984401	2.93907448008434	2.94227402947576	2.91142776993399	2.03871837921022	2.93642729839358	2.94794425304152	2.97548908830656	3.02818181471898	2.98745080159872	2.99542871492484	2.91754951303513	3.00583999675843	2.94489246616231	2.98495512521845	2.9302321228312	3.02926589224135	1.99787762270319	3.99143977387207	2.99740692183142	2.95901078417836	3.01072146179118	2.9615509377302	2.93981796854987	2.95539896423391	2.98185321821274	2.79830438565432	2.97927628558472	2.97938580936129	2.95358721968709	2.99823809471387	2.92514723342759	2.93999755338122	2.98930321679271	3.02423073645769	2.92282307192641	2.9572628924162	3.01940127206086	3.00718777270578	2.9438603659355	2.96907791752652	3.07644137515615	3.08337261061865	2.95940930193756	2.9270794779755	2.90001929824848	2.99158331573274	2.98465152961378
1	89551506	89551506	2.93907448008434	2.94227402947576	2.91142776993399	2.03871837921022	2.93642729839358	2.94794425304152	2.97548908830656	3.02818181471898	2.98745080159872	2.99542871492484	2.91754951303513	3.00583999675843	2.94489246616231	2.98495512521845	2.9302321228312	3.02926589224135	1.99787762270319	3.99143977387207	2.99740692183142	2.95901078417836	3.01072146179118	2.9615509377302	2.93981796854987	2.95539896423391	2.98185321821274	2.79830438565432	2.97927628558472	2.97938580936129	2.95358721968709	2.99823809471387	2.92514723342759	2.93999755338122	2.98930321679271	3.02423073645769	2.92282307192641	2.9572628924162	3.01940127206086	3.00718777270578	2.9438603659355	2.96907791752652	3.07644137515615	3.08337261061865	2.95940930193756	2.9270794779755	2.90001929824848	2.99158331573274	2.98465152961378
1	90127339	90127339	2.93907448008434	2.94227402947576	2.91142776993399	2.03871837921022	2.93642729839358	2.94794425304152	2.97548908830656	3.02818181471898	2.98745080159872	2.99542871492484	2.91754951303513	3.00583999675843	2.94489246616231	2.98495512521845	2.9302321228312	3.02926589224135	1.99787762270319	3.99143977387207	2.99740692183142	2.95901078417836	3.01072146179118	2.9615509377302	2.93981796854987	2.95539896423391	2.98185321821274	2.79830438565432	2.97927628558472	2.97938580936129	2.95358721968709	2.99823809471387	2.92514723342759	2.93999755338122	2.98930321679271	3.02423073645769	2.92282307192641	2.9572628924162	3.01940127206086	3.00718777270578	2.9438603659355	2.96907791752652	3.07644137515615	3.08337261061865	2.95940930193756	2.9270794779755	2.90001929824848	2.99158331573274	2.98465152961378
1	90686520	90686520	2.93907448008434	2.94227402947576	2.91142776993399	2.03871837921022	2.93642729839358	2.94794425304152	2.97548908830656	3.02818181471898	2.98745080159872	2.99542871492484	2.91754951303513	3.00583999675843	2.94489246616231	2.98495512521845	2.9302321228312	3.02926589224135	1.99787762270319	3.99143977387207	2.99740692183142	2.95901078417836	3.01072146179118	2.9615509377302	2.93981796854987	2.95539896423391	2.98185321821274	2.79830438565432	2.97927628558472	2.97938580936129	2.95358721968709	2.99823809471387	2.92514723342759	2.93999755338122	2.98930321679271	3.02423073645769	2.92282307192641	2.9572628924162	3.01940127206086	3.00718777270578	2.9438603659355	2.96907791752652	3.07644137515615	3.08337261061865	2.95940930193756	2.9270794779755	2.90001929824848	2.99158331573274	2.98465152961378
1	91222128	91222128	2.93907448008434	2.94227402947576	2.91142776993399	2.03871837921022	2.93642729839358	2.94794425304152	2.97548908830656	3.02818181471898	2.98745080159872	2.99542871492484	2.91754951303513	3.00583999675843	2.94489246616231	2.98495512521845	2.9302321228312	3.02926589224135	1.99787762270319	3.99143977387207	2.99740692183142	2.95901078417836	3.01072146179118	2.9615509377302	2.93981796854987	2.95539896423391	2.98185321821274	2.79830438565432	2.97927628558472	2.97938580936129	2.95358721968709	2.99823809471387	2.92514723342759	2.93999755338122	2.98930321679271	3.02423073645769	2.92282307192641	2.9572628924162	3.01940127206086	3.00718777270578	2.9438603659355	2.96907791752652	3.07644137515615	3.08337261061865	2.95940930193756	2.9270794779755	2.90001929824848	2.99158331573274	2.98465152961378
1	91805588	91805588	2.93907448008434	2.94227402947576	2.91142776993399	2.03871837921022	2.93642729839358	2.94794425304152	2.97548908830656	3.02818181471898	2.98745080159872	2.99542871492484	2.91754951303513	3.00583999675843	2.94489246616231	2.98495512521845	2.9302321228312	3.02926589224135	1.99787762270319	3.99143977387207	2.99740692183142	2.95901078417836	3.01072146179118	2.9615509377302	2.93981796854987	2.95539896423391	2.98185321821274	2.79830438565432	2.97927628558472	2.97938580936129	2.95358721968709	2.99823809471387	2.92514723342759	2.93999755338122	2.98930321679271	3.02423073645769	2.92282307192641	2.9572628924162	3.01940127206086	3.00718777270578	2.9438603659355	2.96907791752652	3.07644137515615	3.08337261061865	2.95940930193756	2.9270794779755	2.90001929824848	2.99158331573274	2.98465152961378
1	92362972	92362972	2.93907448008434	2.94227402947576	2.91142776993399	2.03871837921022	2.93642729839358	2.94794425304152	2.97548908830656	3.02818181471898	2.98745080159872	2.99542871492484	2.91754951303513	3.00583999675843	2.94489246616231	2.98495512521845	2.9302321228312	3.02926589224135	1.99787762270319	3.99143977387207	2.99740692183142	2.95901078417836	3.01072146179118	2.9615509377302	2.93981796854987	2.95539896423391	2.98185321821274	2.79830438565432	2.97927628558472	2.97938580936129	2.95358721968709	2.99823809471387	2.92514723342759	2.93999755338122	2.98930321679271	3.02423073645769	2.92282307192641	2.9572628924162	3.01940127206086	3.00718777270578	2.9438603659355	2.96907791752652	3.07644137515615	3.08337261061865	2.95940930193756	2.9270794779755	2.90001929824848	2.99158331573274	2.98465152961378
1	92950447	92950447	2.93907448008434	2.94227402947576	2.91142776993399	2.03871837921022	2.93642729839358	2.94794425304152	2.97548908830656	3.02818181471898	2.98745080159872	2.99542871492484	2.91754951303513	3.00583999675843	2.94489246616231	2.98495512521845	2.9302321228312	3.02926589224135	1.99787762270319	3.99143977387207	2.99740692183142	2.95901078417836	3.01072146179118	2.9615509377302	2.93981796854987	2.95539896423391	2.98185321821274	2.79830438565432	2.97927628558472	2.97938580936129	2.95358721968709	2.99823809471387	2.92514723342759	2.93999755338122	2.98930321679271	3.02423073645769	2.92282307192641	2.9572628924162	3.01940127206086	3.00718777270578	2.9438603659355	2.96907791752652	3.07644137515615	3.08337261061865	2.95940930193756	2.9270794779755	2.90001929824848	2.99158331573274	2.98465152961378
1	93535502	93535502	2.93907448008434	2.94227402947576	2.91142776993399	2.03871837921022	2.93642729839358	2.94794425304152	2.97548908830656	3.02818181471898	2.98745080159872	2.99542871492484	2.91754951303513	3.00583999675843	2.94489246616231	2.98495512521845	2.9302321228312	3.02926589224135	1.99787762270319	3.99143977387207	2.99740692183142	2.95901078417836	3.01072146179118	2.9615509377302	2.93981796854987	2.95539896423391	2.98185321821274	2.79830438565432	2.97927628558472	2.97938580936129	2.95358721968709	2.99823809471387	2.92514723342759	2.93999755338122	2.98930321679271	3.02423073645769	2.92282307192641	2.9572628924162	3.01940127206086	3.00718777270578	2.9438603659355	2.96907791752652	3.07644137515615	3.08337261061865	2.95940930193756	2.9270794779755	2.90001929824848	2.99158331573274	2.98465152961378
1	94097510	94097510	2.93907448008434	2.94227402947576	2.91142776993399	2.03871837921022	2.93642729839358	2.94794425304152	2.97548908830656	3.02818181471898	2.98745080159872	2.99542871492484	2.91754951303513	3.00583999675843	2.94489246616231	2.98495512521845	2.9302321228312	3.02926589224135	1.99787762270319	3.99143977387207	2.99740692183142	2.95901078417836	3.01072146179118	2.9615509377302	2.93981796854987	2.95539896423391	2.98185321821274	2.79830438565432	2.97927628558472	2.97938580936129	2.95358721968709	2.99823809471387	2.92514723342759	2.93999755338122	2.98930321679271	3.02423073645769	2.92282307192641	2.9572628924162	3.01940127206086	3.00718777270578	2.9438603659355	2.96907791752652	3.07644137515615	3.08337261061865	2.95940930193756	2.9270794779755	2.90001929824848	2.99158331573274	2.98465152961378
1	94655868	94655868	2.93907448008434	2.94227402947576	2.91142776993399	2.03871837921022	2.93642729839358	2.94794425304152	2.97548908830656	3.02818181471898	2.98745080159872	2.99542871492484	2.91754951303513	3.00583999675843	2.94489246616231	2.98495512521845	2.9302321228312	3.02926589224135	1.99787762270319	3.99143977387207	2.99740692183142	2.95901078417836	3.01072146179118	2.9615509377302	2.93981796854987	2.95539896423391	2.98185321821274	2.79830438565432	2.97927628558472	2.97938580936129	2.95358721968709	2.99823809471387	2.92514723342759	2.93999755338122	2.98930321679271	3.02423073645769	2.92282307192641	2.9572628924162	3.01940127206086	3.00718777270578	2.9438603659355	2.96907791752652	3.07644137515615	3.08337261061865	2.95940930193756	2.9270794779755	2.90001929824848	2.99158331573274	2.98465152961378
1	95207249	95207249	2.93907448008434	2.94227402947576	2.91142776993399	2.03871837921022	2.93642729839358	2.94794425304152	2.97548908830656	3.02818181471898	2.98745080159872	2.99542871492484	2.91754951303513	3.00583999675843	2.94489246616231	2.98495512521845	2.9302321228312	3.02926589224135	1.99787762270319	3.99143977387207	2.99740692183142	2.95901078417836	3.01072146179118	2.9615509377302	2.93981796854987	2.95539896423391	2.98185321821274	2.79830438565432	2.97927628558472	2.97938580936129	2.95358721968709	2.99823809471387	2.92514723342759	2.93999755338122	2.98930321679271	3.02423073645769	2.92282307192641	2.9572628924162	3.01940127206086	3.00718777270578	2.9438603659355	2.96907791752652	3.07644137515615	3.08337261061865	2.95940930193756	2.9270794779755	2.90001929824848	2.99158331573274	2.98465152961378
1	95764038	95764038	2.93907448008434	2.94227402947576	2.91142776993399	2.03871837921022	2.93642729839358	2.94794425304152	2.97548908830656	3.02818181471898	2.98745080159872	2.99542871492484	2.91754951303513	3.00583999675843	2.94489246616231	2.98495512521845	2.9302321228312	3.02926589224135	1.99787762270319	3.99143977387207	2.99740692183142	2.95901078417836	3.01072146179118	2.9615509377302	2.93981796854987	2.95539896423391	2.98185321821274	2.79830438565432	2.97927628558472	2.97938580936129	2.95358721968709	2.99823809471387	2.92514723342759	2.93999755338122	2.98930321679271	3.02423073645769	2.92282307192641	2.9572628924162	3.01940127206086	3.00718777270578	2.9438603659355	2.96907791752652	3.07644137515615	3.08337261061865	2.95940930193756	2.9270794779755	2.90001929824848	2.99158331573274	2.98465152961378
1	96291927	96291927	2.93907448008434	2.94227402947576	2.91142776993399	2.03871837921022	2.93642729839358	2.94794425304152	2.97548908830656	3.02818181471898	2.98745080159872	2.99542871492484	2.91754951303513	3.00583999675843	2.94489246616231	2.98495512521845	2.9302321228312	3.02926589224135	1.99787762270319	3.99143977387207	2.99740692183142	2.95901078417836	3.01072146179118	2.9615509377302	2.93981796854987	2.95539896423391	2.98185321821274	2.79830438565432	2.97927628558472	2.97938580936129	2.95358721968709	2.99823809471387	2.92514723342759	2.93999755338122	2.98930321679271	3.02423073645769	2.92282307192641	2.9572628924162	3.01940127206086	3.00718777270578	2.9438603659355	2.96907791752652	3.07644137515615	3.08337261061865	2.95940930193756	2.9270794779755	2.90001929824848	2.99158331573274	2.98465152961378
1	96833745	96833745	2.93907448008434	2.94227402947576	2.91142776993399	2.03871837921022	2.93642729839358	2.94794425304152	2.97548908830656	3.02818181471898	2.98745080159872	2.99542871492484	2.91754951303513	3.00583999675843	2.94489246616231	2.98495512521845	2.9302321228312	3.02926589224135	1.99787762270319	3.99143977387207	2.99740692183142	2.95901078417836	3.01072146179118	2.9615509377302	2.93981796854987	2.95539896423391	2.98185321821274	2.79830438565432	2.97927628558472	2.97938580936129	2.95358721968709	2.99823809471387	2.92514723342759	2.93999755338122	2.98930321679271	3.02423073645769	2.92282307192641	2.9572628924162	3.01940127206086	3.00718777270578	2.9438603659355	2.96907791752652	3.07644137515615	3.08337261061865	2.95940930193756	2.9270794779755	2.90001929824848	2.99158331573274	2.98465152961378
1	97396062	97396062	2.93907448008434	2.94227402947576	2.91142776993399	2.03871837921022	2.93642729839358	2.94794425304152	2.97548908830656	3.02818181471898	2.98745080159872	2.99542871492484	2.91754951303513	3.00583999675843	2.94489246616231	2.98495512521845	2.9302321228312	3.02926589224135	1.99787762270319	3.99143977387207	2.99740692183142	2.95901078417836	3.01072146179118	2.9615509377302	2.93981796854987	2.95539896423391	2.98185321821274	2.79830438565432	2.97927628558472	2.97938580936129	2.95358721968709	2.99823809471387	2.92514723342759	2.93999755338122	2.98930321679271	3.02423073645769	2.92282307192641	2.9572628924162	3.01940127206086	3.00718777270578	2.9438603659355	2.96907791752652	3.07644137515615	3.08337261061865	2.95940930193756	2.9270794779755	2.90001929824848	2.99158331573274	2.98465152961378
1	97931841	97931841	2.93907448008434	2.94227402947576	2.91142776993399	2.03871837921022	2.93642729839358	2.94794425304152	2.97548908830656	3.02818181471898	2.98745080159872	2.99542871492484	2.91754951303513	3.00583999675843	2.94489246616231	2.98495512521845	2.9302321228312	3.02926589224135	1.99787762270319	3.99143977387207	2.99740692183142	2.95901078417836	3.01072146179118	2.9615509377302	2.93981796854987	2.95539896423391	2.98185321821274	2.79830438565432	2.97927628558472	2.97938580936129	2.95358721968709	2.99823809471387	2.92514723342759	2.93999755338122	2.98930321679271	3.02423073645769	2.92282307192641	2.9572628924162	3.01940127206086	3.00718777270578	2.9438603659355	2.96907791752652	3.07644137515615	3.08337261061865	2.95940930193756	2.9270794779755	2.90001929824848	2.99158331573274	2.98465152961378
1	98450950	98450950	2.93907448008434	2.94227402947576	2.91142776993399	2.03871837921022	2.93642729839358	2.94794425304152	2.97548908830656	3.02818181471898	2.98745080159872	2.99542871492484	2.91754951303513	3.00583999675843	2.94489246616231	2.98495512521845	2.9302321228312	3.02926589224135	1.99787762270319	3.99143977387207	2.99740692183142	2.95901078417836	3.01072146179118	2.9615509377302	2.93981796854987	2.95539896423391	2.98185321821274	2.79830438565432	2.97927628558472	2.97938580936129	2.95358721968709	2.99823809471387	2.92514723342759	2.93999755338122	2.98930321679271	3.02423073645769	2.92282307192641	2.9572628924162	3.01940127206086	3.00718777270578	2.9438603659355	2.96907791752652	3.07644137515615	3.08337261061865	2.95940930193756	2.9270794779755	2.90001929824848	2.99158331573274	2.98465152961378
1	98975392	98975392	2.93907448008434	2.94227402947576	2.91142776993399	2.03871837921022	2.93642729839358	2.94794425304152	2.97548908830656	3.02818181471898	2.98745080159872	2.99542871492484	2.91754951303513	3.00583999675843	2.94489246616231	2.98495512521845	2.9302321228312	3.02926589224135	1.99787762270319	3.99143977387207	2.99740692183142	2.95901078417836	3.01072146179118	2.9615509377302	2.93981796854987	2.95539896423391	2.98185321821274	2.79830438565432	2.97927628558472	2.97938580936129	2.95358721968709	2.99823809471387	2.92514723342759	2.93999755338122	2.98930321679271	3.02423073645769	2.92282307192641	2.9572628924162	3.01940127206086	3.00718777270578	2.9438603659355	2.96907791752652	3.07644137515615	3.08337261061865	2.95940930193756	2.9270794779755	2.90001929824848	2.99158331573274	2.98465152961378
1	99520318	99520318	2.93907448008434	2.94227402947576	2.91142776993399	2.03871837921022	2.93642729839358	2.94794425304152	2.97548908830656	3.02818181471898	2.98745080159872	2.99542871492484	2.91754951303513	3.00583999675843	2.94489246616231	2.98495512521845	2.9302321228312	3.02926589224135	1.99787762270319	3.99143977387207	2.99740692183142	2.95901078417836	3.01072146179118	2.9615509377302	2.93981796854987	2.95539896423391	2.98185321821274	2.79830438565432	2.97927628558472	2.97938580936129	2.95358721968709	2.99823809471387	2.92514723342759	2.93999755338122	2.98930321679271	3.02423073645769	2.92282307192641	2.9572628924162	3.01940127206086	3.00718777270578	2.9438603659355	2.96907791752652	3.07644137515615	3.08337261061865	2.95940930193756	2.9270794779755	2.90001929824848	2.99158331573274	2.98465152961378
1	100075108	100075108	2.93907448008434	2.94227402947576	2.91142776993399	4.27540918095788	2.93642729839358	2.94794425304152	2.97548908830656	3.02818181471898	2.98745080159872	2.99542871492484	2.91754951303513	3.00583999675843	2.94489246616231	2.98495512521845	2.9302321228312	3.02926589224135	1.99787762270319	3.99143977387207	2.99740692183142	2.95901078417836	3.01072146179118	2.9615509377302	2.93981796854987	2.95539896423391	2.98185321821274	2.79830438565432	2.97927628558472	2.97938580936129	2.95358721968709	2.99823809471387	2.92514723342759	2.93999755338122	2.98930321679271	3.02423073645769	2.92282307192641	2.9572628924162	3.01940127206086	3.00718777270578	2.9438603659355	2.96907791752652	3.07644137515615	3.08337261061865	2.95940930193756	2.9270794779755	2.90001929824848	2.99158331573274	2.98465152961378
1	100623332	100623332	2.93907448008434	2.94227402947576	2.91142776993399	4.27540918095788	2.93642729839358	2.94794425304152	2.97548908830656	3.02818181471898	2.98745080159872	2.99542871492484	2.91754951303513	3.00583999675843	2.94489246616231	2.98495512521845	2.9302321228312	3.02926589224135	1.99787762270319	3.99143977387207	2.99740692183142	2.95901078417836	3.01072146179118	2.9615509377302	2.93981796854987	2.95539896423391	2.98185321821274	2.79830438565432	2.97927628558472	2.97938580936129	2.95358721968709	2.99823809471387	2.92514723342759	2.93999755338122	2.98930321679271	3.02423073645769	2.92282307192641	2.9572628924162	3.01940127206086	3.00718777270578	2.9438603659355	2.96907791752652	3.07644137515615	3.08337261061865	2.95940930193756	2.9270794779755	2.90001929824848	2.99158331573274	2.98465152961378
1	101186742	101186742	2.93907448008434	2.94227402947576	2.91142776993399	4.27540918095788	2.93642729839358	2.94794425304152	2.97548908830656	3.02818181471898	2.98745080159872	2.99542871492484	2.91754951303513	3.00583999675843	2.94489246616231	2.98495512521845	2.9302321228312	3.02926589224135	1.99787762270319	3.99143977387207	2.99740692183142	2.95901078417836	3.01072146179118	2.9615509377302	2.93981796854987	2.95539896423391	2.98185321821274	2.79830438565432	2.97927628558472	2.97938580936129	2.95358721968709	2.99823809471387	2.92514723342759	2.93999755338122	2.98930321679271	3.02423073645769	2.92282307192641	2.9572628924162	3.01940127206086	3.00718777270578	2.9438603659355	2.96907791752652	3.07644137515615	3.08337261061865	2.95940930193756	2.9270794779755	2.90001929824848	2.99158331573274	2.98465152961378
1	101730376	101730376	2.93907448008434	2.94227402947576	2.91142776993399	4.27540918095788	2.93642729839358	2.94794425304152	2.97548908830656	3.02818181471898	2.98745080159872	2.99542871492484	2.91754951303513	3.00583999675843	2.94489246616231	2.98495512521845	2.9302321228312	3.02926589224135	1.99787762270319	3.99143977387207	2.99740692183142	2.95901078417836	3.01072146179118	2.9615509377302	2.93981796854987	2.95539896423391	2.98185321821274	2.79830438565432	2.97927628558472	2.97938580936129	2.95358721968709	2.99823809471387	2.92514723342759	2.93999755338122	2.98930321679271	3.02423073645769	2.92282307192641	2.9572628924162	3.01940127206086	3.00718777270578	2.9438603659355	2.96907791752652	3.07644137515615	3.08337261061865	2.95940930193756	2.9270794779755	2.90001929824848	2.99158331573274	2.98465152961378
1	102267823	102267823	2.93907448008434	2.94227402947576	2.91142776993399	4.27540918095788	2.93642729839358	2.94794425304152	2.97548908830656	3.02818181471898	2.98745080159872	2.99542871492484	2.91754951303513	3.00583999675843	2.94489246616231	2.98495512521845	2.9302321228312	3.02926589224135	1.99787762270319	3.99143977387207	2.99740692183142	2.95901078417836	3.01072146179118	2.9615509377302	2.93981796854987	2.95539896423391	2.98185321821274	2.79830438565432	2.97927628558472	2.97938580936129	2.95358721968709	2.99823809471387	2.92514723342759	2.93999755338122	2.98930321679271	3.02423073645769	2.92282307192641	2.9572628924162	3.01940127206086	3.00718777270578	2.9438603659355	2.96907791752652	3.07644137515615	3.08337261061865	2.95940930193756	2.9270794779755	2.90001929824848	2.99158331573274	2.98465152961378
1	102797436	102797436	2.93907448008434	2.94227402947576	2.91142776993399	4.27540918095788	2.93642729839358	2.94794425304152	2.97548908830656	3.02818181471898	2.98745080159872	2.99542871492484	2.91754951303513	3.00583999675843	2.94489246616231	2.98495512521845	2.9302321228312	3.02926589224135	1.99787762270319	3.99143977387207	2.99740692183142	2.95901078417836	3.01072146179118	2.9615509377302	2.93981796854987	2.95539896423391	2.98185321821274	2.79830438565432	2.97927628558472	2.97938580936129	2.95358721968709	2.99823809471387	2.92514723342759	2.93999755338122	2.98930321679271	3.02423073645769	2.92282307192641	2.9572628924162	3.01940127206086	3.00718777270578	2.9438603659355	2.96907791752652	3.07644137515615	3.08337261061865	2.95940930193756	2.9270794779755	2.90001929824848	2.99158331573274	2.98465152961378
1	103357057	103357057	2.93907448008434	2.94227402947576	2.91142776993399	4.27540918095788	2.93642729839358	2.94794425304152	2.97548908830656	3.02818181471898	2.98745080159872	2.99542871492484	2.91754951303513	3.00583999675843	2.94489246616231	2.98495512521845	2.9302321228312	3.02926589224135	1.99787762270319	3.99143977387207	2.99740692183142	2.95901078417836	3.01072146179118	2.9615509377302	2.93981796854987	2.95539896423391	2.98185321821274	2.79830438565432	2.97927628558472	2.97938580936129	2.95358721968709	2.99823809471387	2.92514723342759	2.93999755338122	2.98930321679271	3.02423073645769	2.92282307192641	2.9572628924162	3.01940127206086	3.00718777270578	2.9438603659355	2.96907791752652	3.07644137515615	3.08337261061865	2.95940930193756	2.9270794779755	2.90001929824848	2.99158331573274	2.98465152961378
1	104114997	104114997	2.93907448008434	2.94227402947576	2.91142776993399	4.27540918095788	2.93642729839358	2.94794425304152	2.97548908830656	3.02818181471898	2.98745080159872	2.99542871492484	2.91754951303513	3.00583999675843	2.94489246616231	2.98495512521845	2.9302321228312	3.02926589224135	1.99787762270319	3.99143977387207	2.99740692183142	2.95901078417836	3.01072146179118	2.9615509377302	2.93981796854987	2.95539896423391	2.98185321821274	2.79830438565432	2.97927628558472	2.97938580936129	2.95358721968709	2.99823809471387	2.92514723342759	2.93999755338122	2.98930321679271	3.02423073645769	2.92282307192641	2.9572628924162	3.01940127206086	3.00718777270578	2.9438603659355	2.96907791752652	3.07644137515615	3.08337261061865	2.95940930193756	2.9270794779755	2.90001929824848	2.99158331573274	2.98465152961378
1	104814987	104814987	2.93907448008434	2.94227402947576	2.91142776993399	3.081777063506	2.93642729839358	2.94794425304152	2.97548908830656	3.02818181471898	2.98745080159872	2.99542871492484	2.91754951303513	3.00583999675843	2.94489246616231	2.98495512521845	2.9302321228312	3.02926589224135	1.99787762270319	3.99143977387207	2.99740692183142	2.95901078417836	3.01072146179118	2.9615509377302	2.93981796854987	2.95539896423391	2.98185321821274	2.79830438565432	2.97927628558472	2.97938580936129	2.95358721968709	2.99823809471387	2.92514723342759	2.93999755338122	2.98930321679271	3.02423073645769	2.92282307192641	2.9572628924162	3.01940127206086	3.00718777270578	2.9438603659355	2.96907791752652	3.07644137515615	3.08337261061865	2.95940930193756	2.9270794779755	2.90001929824848	2.99158331573274	2.98465152961378
1	105370289	105370289	2.93907448008434	2.94227402947576	2.91142776993399	3.081777063506	2.93642729839358	2.94794425304152	2.97548908830656	3.02818181471898	2.98745080159872	2.99542871492484	2.91754951303513	3.00583999675843	2.94489246616231	2.98495512521845	2.9302321228312	3.02926589224135	1.99787762270319	3.99143977387207	2.99740692183142	2.95901078417836	3.01072146179118	2.9615509377302	2.93981796854987	2.95539896423391	2.98185321821274	2.79830438565432	2.97927628558472	2.97938580936129	2.95358721968709	2.99823809471387	2.92514723342759	2.93999755338122	2.98930321679271	3.02423073645769	2.92282307192641	2.9572628924162	3.01940127206086	3.00718777270578	2.9438603659355	2.96907791752652	3.07644137515615	3.08337261061865	2.95940930193756	2.9270794779755	2.90001929824848	2.99158331573274	2.98465152961378
1	105924571	105924571	2.93907448008434	2.94227402947576	2.91142776993399	3.081777063506	2.93642729839358	2.94794425304152	2.97548908830656	3.02818181471898	2.98745080159872	2.99542871492484	2.91754951303513	3.00583999675843	2.94489246616231	2.98495512521845	2.9302321228312	3.02926589224135	1.99787762270319	3.99143977387207	2.99740692183142	2.95901078417836	3.01072146179118	2.9615509377302	2.93981796854987	2.95539896423391	2.98185321821274	2.79830438565432	2.97927628558472	2.97938580936129	2.95358721968709	2.99823809471387	2.92514723342759	2.93999755338122	2.98930321679271	3.02423073645769	2.92282307192641	2.9572628924162	3.01940127206086	3.00718777270578	2.9438603659355	2.96907791752652	3.07644137515615	3.08337261061865	2.95940930193756	2.9270794779755	2.90001929824848	2.99158331573274	2.98465152961378
1	106462037	106462037	2.93907448008434	2.94227402947576	2.91142776993399	3.081777063506	2.93642729839358	2.94794425304152	2.97548908830656	3.02818181471898	2.98745080159872	2.99542871492484	2.91754951303513	3.00583999675843	2.94489246616231	2.98495512521845	2.9302321228312	3.02926589224135	1.99787762270319	3.99143977387207	2.99740692183142	2.95901078417836	3.01072146179118	2.9615509377302	2.93981796854987	2.95539896423391	2.98185321821274	2.79830438565432	2.97927628558472	2.97938580936129	2.95358721968709	2.99823809471387	2.92514723342759	2.93999755338122	2.98930321679271	3.02423073645769	2.92282307192641	2.9572628924162	3.01940127206086	3.00718777270578	2.9438603659355	2.96907791752652	3.07644137515615	3.08337261061865	2.95940930193756	2.9270794779755	2.90001929824848	2.99158331573274	2.98465152961378
1	107006985	107006985	2.93907448008434	2.94227402947576	2.91142776993399	3.081777063506	2.93642729839358	2.94794425304152	2.97548908830656	3.02818181471898	2.98745080159872	2.99542871492484	2.91754951303513	3.00583999675843	2.94489246616231	2.98495512521845	2.9302321228312	3.02926589224135	1.99787762270319	3.99143977387207	2.99740692183142	2.95901078417836	3.01072146179118	2.9615509377302	2.93981796854987	2.95539896423391	2.98185321821274	2.79830438565432	2.97927628558472	2.97938580936129	2.95358721968709	2.99823809471387	2.92514723342759	2.93999755338122	2.98930321679271	3.02423073645769	2.92282307192641	2.9572628924162	3.01940127206086	3.00718777270578	2.9438603659355	2.96907791752652	3.07644137515615	3.08337261061865	2.95940930193756	2.9270794779755	2.90001929824848	2.99158331573274	2.98465152961378
1	107538366	107538366	2.93907448008434	2.94227402947576	2.91142776993399	3.081777063506	2.93642729839358	2.94794425304152	2.97548908830656	3.02818181471898	2.98745080159872	2.99542871492484	2.91754951303513	3.00583999675843	2.94489246616231	2.98495512521845	2.9302321228312	3.02926589224135	1.99787762270319	3.99143977387207	2.99740692183142	2.95901078417836	3.01072146179118	2.9615509377302	2.93981796854987	2.95539896423391	2.98185321821274	2.79830438565432	2.97927628558472	2.97938580936129	2.95358721968709	2.99823809471387	2.92514723342759	2.93999755338122	2.98930321679271	3.02423073645769	2.92282307192641	2.9572628924162	3.01940127206086	3.00718777270578	2.9438603659355	2.96907791752652	3.07644137515615	3.08337261061865	2.95940930193756	2.9270794779755	2.90001929824848	2.99158331573274	2.98465152961378
1	108059096	108059096	2.93907448008434	2.94227402947576	2.91142776993399	3.081777063506	2.93642729839358	2.94794425304152	2.97548908830656	3.02818181471898	2.98745080159872	2.99542871492484	2.91754951303513	3.00583999675843	2.94489246616231	2.98495512521845	2.9302321228312	3.02926589224135	1.99787762270319	3.99143977387207	2.99740692183142	2.95901078417836	3.01072146179118	2.9615509377302	2.93981796854987	2.95539896423391	2.98185321821274	2.79830438565432	2.97927628558472	2.97938580936129	2.95358721968709	2.99823809471387	2.92514723342759	2.93999755338122	2.98930321679271	3.02423073645769	2.92282307192641	2.9572628924162	3.01940127206086	3.00718777270578	2.9438603659355	2.96907791752652	3.07644137515615	3.08337261061865	2.95940930193756	2.9270794779755	2.90001929824848	2.99158331573274	2.98465152961378
1	108594913	108594913	2.93907448008434	2.94227402947576	2.91142776993399	3.081777063506	2.93642729839358	2.94794425304152	2.97548908830656	3.02818181471898	2.98745080159872	2.99542871492484	2.91754951303513	3.00583999675843	2.94489246616231	2.98495512521845	2.9302321228312	3.02926589224135	1.99787762270319	3.99143977387207	2.99740692183142	2.95901078417836	3.01072146179118	2.9615509377302	2.93981796854987	2.95539896423391	2.98185321821274	2.79830438565432	2.97927628558472	2.97938580936129	2.95358721968709	2.99823809471387	2.92514723342759	2.93999755338122	2.98930321679271	3.02423073645769	2.92282307192641	2.9572628924162	3.01940127206086	3.00718777270578	2.9438603659355	2.96907791752652	3.07644137515615	3.08337261061865	2.95940930193756	2.9270794779755	2.90001929824848	2.99158331573274	2.98465152961378
1	109364959	109364959	2.93907448008434	2.94227402947576	2.91142776993399	3.081777063506	2.93642729839358	2.94794425304152	2.97548908830656	3.02818181471898	2.98745080159872	2.99542871492484	2.91754951303513	3.00583999675843	2.94489246616231	2.98495512521845	2.9302321228312	3.02926589224135	1.99787762270319	3.99143977387207	2.99740692183142	2.95901078417836	3.01072146179118	2.9615509377302	2.93981796854987	2.95539896423391	2.98185321821274	2.79830438565432	2.97927628558472	2.97938580936129	2.95358721968709	2.99823809471387	2.92514723342759	2.93999755338122	2.98930321679271	3.02423073645769	2.92282307192641	2.9572628924162	3.01940127206086	3.00718777270578	2.9438603659355	2.96907791752652	3.07644137515615	3.08337261061865	2.95940930193756	2.9270794779755	2.90001929824848	2.99158331573274	2.98465152961378
1	109936333	109936333	2.93907448008434	2.94227402947576	2.91142776993399	3.081777063506	2.93642729839358	2.94794425304152	2.97548908830656	3.02818181471898	2.98745080159872	2.99542871492484	2.91754951303513	3.00583999675843	2.94489246616231	2.98495512521845	2.9302321228312	3.02926589224135	1.99787762270319	3.99143977387207	2.99740692183142	2.95901078417836	3.01072146179118	2.9615509377302	2.93981796854987	2.95539896423391	2.98185321821274	2.79830438565432	2.97927628558472	2.97938580936129	2.95358721968709	2.99823809471387	2.92514723342759	2.93999755338122	2.98930321679271	3.02423073645769	2.92282307192641	2.9572628924162	3.01940127206086	3.00718777270578	2.9438603659355	2.96907791752652	3.07644137515615	3.08337261061865	2.95940930193756	2.9270794779755	2.90001929824848	2.99158331573274	2.98465152961378
1	110508854	110508854	2.93907448008434	2.94227402947576	2.91142776993399	3.081777063506	2.93642729839358	2.94794425304152	2.97548908830656	3.02818181471898	2.98745080159872	2.99542871492484	2.91754951303513	3.00583999675843	2.94489246616231	2.98495512521845	2.9302321228312	3.02926589224135	1.99787762270319	3.99143977387207	2.99740692183142	2.95901078417836	3.01072146179118	2.9615509377302	2.93981796854987	2.95539896423391	2.98185321821274	2.79830438565432	2.97927628558472	2.97938580936129	2.95358721968709	2.99823809471387	2.92514723342759	2.93999755338122	2.98930321679271	3.02423073645769	2.92282307192641	2.9572628924162	3.01940127206086	3.00718777270578	2.9438603659355	2.96907791752652	3.07644137515615	3.08337261061865	2.95940930193756	2.9270794779755	2.90001929824848	2.99158331573274	2.98465152961378
1	111035660	111035660	2.93907448008434	2.94227402947576	2.91142776993399	3.081777063506	2.93642729839358	2.94794425304152	2.97548908830656	3.02818181471898	2.98745080159872	2.99542871492484	2.91754951303513	3.00583999675843	2.94489246616231	2.98495512521845	2.9302321228312	3.02926589224135	1.99787762270319	3.99143977387207	2.99740692183142	2.95901078417836	3.01072146179118	2.9615509377302	2.93981796854987	2.95539896423391	2.98185321821274	2.79830438565432	2.97927628558472	2.97938580936129	2.95358721968709	2.99823809471387	2.92514723342759	2.93999755338122	2.98930321679271	3.02423073645769	2.92282307192641	2.9572628924162	3.01940127206086	3.00718777270578	2.9438603659355	2.96907791752652	3.07644137515615	3.08337261061865	2.95940930193756	2.9270794779755	2.90001929824848	2.99158331573274	2.98465152961378
1	111570122	111570122	2.93907448008434	2.94227402947576	2.91142776993399	3.081777063506	2.93642729839358	2.94794425304152	2.97548908830656	3.02818181471898	2.98745080159872	2.99542871492484	2.91754951303513	3.00583999675843	2.94489246616231	2.98495512521845	2.9302321228312	3.02926589224135	1.99787762270319	3.99143977387207	2.99740692183142	2.95901078417836	3.01072146179118	2.9615509377302	2.93981796854987	2.95539896423391	2.98185321821274	2.79830438565432	2.97927628558472	2.97938580936129	2.95358721968709	2.99823809471387	2.92514723342759	2.93999755338122	2.98930321679271	3.02423073645769	2.92282307192641	2.9572628924162	3.01940127206086	3.00718777270578	2.9438603659355	2.96907791752652	3.07644137515615	3.08337261061865	2.95940930193756	2.9270794779755	2.90001929824848	2.99158331573274	2.98465152961378
1	112127180	112127180	2.93907448008434	2.94227402947576	2.91142776993399	3.081777063506	2.93642729839358	2.94794425304152	2.97548908830656	3.02818181471898	2.98745080159872	2.99542871492484	2.91754951303513	3.00583999675843	2.94489246616231	2.98495512521845	2.9302321228312	3.02926589224135	1.99787762270319	3.99143977387207	2.99740692183142	2.95901078417836	3.01072146179118	2.9615509377302	2.93981796854987	2.95539896423391	2.98185321821274	2.79830438565432	2.97927628558472	2.97938580936129	2.95358721968709	2.99823809471387	2.92514723342759	2.93999755338122	2.98930321679271	3.02423073645769	2.92282307192641	2.9572628924162	3.01940127206086	3.00718777270578	2.9438603659355	2.96907791752652	3.07644137515615	3.08337261061865	2.95940930193756	2.9270794779755	2.90001929824848	2.99158331573274	2.98465152961378
1	112648925	112648925	2.93907448008434	2.94227402947576	2.91142776993399	3.081777063506	2.93642729839358	2.94794425304152	2.97548908830656	3.02818181471898	2.98745080159872	2.99542871492484	2.91754951303513	3.00583999675843	2.94489246616231	2.98495512521845	2.9302321228312	3.02926589224135	1.99787762270319	3.99143977387207	2.99740692183142	2.95901078417836	3.01072146179118	2.9615509377302	2.93981796854987	2.95539896423391	2.98185321821274	2.79830438565432	2.97927628558472	2.97938580936129	2.95358721968709	2.99823809471387	2.92514723342759	2.93999755338122	2.98930321679271	3.02423073645769	2.92282307192641	2.9572628924162	3.01940127206086	3.00718777270578	2.9438603659355	2.96907791752652	3.07644137515615	3.08337261061865	2.95940930193756	2.9270794779755	2.90001929824848	2.99158331573274	2.98465152961378
1	113220802	113220802	2.93907448008434	2.94227402947576	2.91142776993399	3.081777063506	2.93642729839358	2.94794425304152	2.97548908830656	3.02818181471898	2.98745080159872	2.99542871492484	2.91754951303513	3.00583999675843	2.94489246616231	2.98495512521845	2.9302321228312	3.02926589224135	1.99787762270319	3.99143977387207	2.99740692183142	2.95901078417836	3.01072146179118	2.9615509377302	2.93981796854987	2.95539896423391	2.98185321821274	2.79830438565432	2.97927628558472	2.97938580936129	2.95358721968709	2.99823809471387	2.92514723342759	2.93999755338122	2.98930321679271	3.02423073645769	2.92282307192641	2.9572628924162	3.01940127206086	3.00718777270578	2.9438603659355	2.96907791752652	3.07644137515615	3.08337261061865	2.95940930193756	2.9270794779755	2.90001929824848	2.99158331573274	2.98465152961378
1	113825191	113825191	2.93907448008434	2.94227402947576	2.91142776993399	3.081777063506	2.93642729839358	2.94794425304152	2.97548908830656	3.02818181471898	2.98745080159872	2.99542871492484	2.91754951303513	3.00583999675843	2.94489246616231	2.98495512521845	2.9302321228312	3.02926589224135	1.99787762270319	3.99143977387207	2.99740692183142	2.95901078417836	3.01072146179118	2.9615509377302	2.93981796854987	2.95539896423391	2.98185321821274	2.79830438565432	2.97927628558472	2.97938580936129	2.95358721968709	2.99823809471387	2.92514723342759	2.93999755338122	2.98930321679271	3.02423073645769	2.92282307192641	2.9572628924162	3.01940127206086	3.00718777270578	2.9438603659355	2.96907791752652	3.07644137515615	3.08337261061865	2.95940930193756	2.9270794779755	2.90001929824848	2.99158331573274	2.98465152961378
1	114402025	114402025	2.93907448008434	2.94227402947576	2.91142776993399	3.081777063506	2.93642729839358	2.94794425304152	2.97548908830656	3.02818181471898	2.98745080159872	2.99542871492484	2.91754951303513	3.00583999675843	2.94489246616231	2.98495512521845	2.9302321228312	3.02926589224135	1.99787762270319	3.99143977387207	2.99740692183142	2.95901078417836	3.01072146179118	2.9615509377302	2.93981796854987	2.95539896423391	2.98185321821274	2.79830438565432	2.97927628558472	2.97938580936129	2.95358721968709	2.99823809471387	2.92514723342759	2.93999755338122	2.98930321679271	3.02423073645769	2.92282307192641	2.9572628924162	3.01940127206086	3.00718777270578	2.9438603659355	2.96907791752652	3.07644137515615	3.08337261061865	2.95940930193756	2.9270794779755	2.90001929824848	2.99158331573274	2.98465152961378
1	114952770	114952770	2.93907448008434	2.94227402947576	2.91142776993399	3.081777063506	2.93642729839358	2.94794425304152	2.97548908830656	3.02818181471898	2.98745080159872	2.99542871492484	2.91754951303513	3.00583999675843	2.94489246616231	2.98495512521845	2.9302321228312	3.02926589224135	1.99787762270319	3.99143977387207	2.99740692183142	2.95901078417836	3.01072146179118	2.9615509377302	2.93981796854987	2.95539896423391	2.98185321821274	2.79830438565432	2.97927628558472	2.97938580936129	2.95358721968709	2.99823809471387	2.92514723342759	2.93999755338122	2.98930321679271	3.02423073645769	2.92282307192641	2.9572628924162	3.01940127206086	3.00718777270578	2.9438603659355	2.96907791752652	3.07644137515615	3.08337261061865	2.95940930193756	2.9270794779755	2.90001929824848	2.99158331573274	2.98465152961378
1	115516909	115516909	2.93907448008434	2.94227402947576	2.91142776993399	3.081777063506	2.93642729839358	2.94794425304152	2.97548908830656	3.02818181471898	2.98745080159872	2.99542871492484	2.91754951303513	3.00583999675843	2.94489246616231	2.98495512521845	2.9302321228312	3.02926589224135	1.99787762270319	3.99143977387207	2.99740692183142	2.95901078417836	3.01072146179118	2.9615509377302	2.93981796854987	2.95539896423391	2.98185321821274	2.79830438565432	2.97927628558472	2.97938580936129	2.95358721968709	2.99823809471387	2.92514723342759	2.93999755338122	2.98930321679271	3.02423073645769	2.92282307192641	2.9572628924162	3.01940127206086	3.00718777270578	2.9438603659355	2.96907791752652	3.07644137515615	3.08337261061865	2.95940930193756	2.9270794779755	2.90001929824848	2.99158331573274	2.98465152961378
1	116049576	116049576	2.93907448008434	2.94227402947576	2.91142776993399	3.081777063506	2.93642729839358	2.94794425304152	2.97548908830656	3.02818181471898	2.98745080159872	2.99542871492484	2.91754951303513	3.00583999675843	2.94489246616231	2.98495512521845	2.9302321228312	3.02926589224135	1.99787762270319	3.99143977387207	2.99740692183142	2.95901078417836	3.01072146179118	2.9615509377302	2.93981796854987	2.95539896423391	2.98185321821274	2.79830438565432	2.97927628558472	2.97938580936129	2.95358721968709	2.99823809471387	2.92514723342759	2.93999755338122	2.98930321679271	3.02423073645769	2.92282307192641	2.9572628924162	3.01940127206086	3.00718777270578	2.9438603659355	2.96907791752652	3.07644137515615	3.08337261061865	2.95940930193756	2.9270794779755	2.90001929824848	2.99158331573274	2.98465152961378
1	116602357	116602357	2.93907448008434	2.94227402947576	2.91142776993399	3.081777063506	2.93642729839358	2.94794425304152	2.97548908830656	3.02818181471898	2.98745080159872	2.99542871492484	2.91754951303513	3.00583999675843	2.94489246616231	2.98495512521845	2.9302321228312	3.02926589224135	1.99787762270319	3.99143977387207	2.99740692183142	2.95901078417836	3.01072146179118	2.9615509377302	2.93981796854987	2.95539896423391	2.98185321821274	2.79830438565432	2.97927628558472	2.97938580936129	2.95358721968709	2.99823809471387	2.92514723342759	2.93999755338122	2.98930321679271	3.02423073645769	2.92282307192641	2.9572628924162	3.01940127206086	3.00718777270578	2.9438603659355	2.96907791752652	3.07644137515615	3.08337261061865	2.95940930193756	2.9270794779755	2.90001929824848	2.99158331573274	2.98465152961378
1	117128059	117128059	2.93907448008434	2.94227402947576	2.91142776993399	3.081777063506	2.93642729839358	2.94794425304152	2.97548908830656	3.02818181471898	2.98745080159872	2.99542871492484	2.91754951303513	3.00583999675843	2.94489246616231	2.98495512521845	2.9302321228312	3.02926589224135	1.99787762270319	3.99143977387207	2.99740692183142	2.95901078417836	3.01072146179118	2.9615509377302	2.93981796854987	2.95539896423391	2.98185321821274	2.79830438565432	2.97927628558472	2.97938580936129	2.95358721968709	2.99823809471387	2.92514723342759	2.93999755338122	2.98930321679271	3.02423073645769	2.92282307192641	2.9572628924162	3.01940127206086	3.00718777270578	2.9438603659355	2.96907791752652	3.07644137515615	3.08337261061865	2.95940930193756	2.9270794779755	2.90001929824848	2.99158331573274	2.98465152961378
1	117708896	117708896	2.93907448008434	2.94227402947576	2.91142776993399	3.081777063506	2.93642729839358	2.94794425304152	2.97548908830656	3.02818181471898	2.98745080159872	2.99542871492484	2.91754951303513	3.00583999675843	2.94489246616231	2.98495512521845	2.9302321228312	3.02926589224135	1.99787762270319	3.99143977387207	2.99740692183142	2.95901078417836	3.01072146179118	2.9615509377302	2.93981796854987	2.95539896423391	2.98185321821274	2.79830438565432	2.97927628558472	2.97938580936129	2.95358721968709	2.99823809471387	2.92514723342759	2.93999755338122	2.98930321679271	3.02423073645769	2.92282307192641	2.9572628924162	3.01940127206086	3.00718777270578	2.9438603659355	2.96907791752652	3.07644137515615	3.08337261061865	2.95940930193756	2.9270794779755	2.90001929824848	2.99158331573274	2.98465152961378
1	118258220	118258220	2.93907448008434	2.94227402947576	2.91142776993399	3.081777063506	2.93642729839358	2.94794425304152	2.97548908830656	3.02818181471898	2.98745080159872	2.99542871492484	2.91754951303513	3.00583999675843	2.94489246616231	2.98495512521845	2.9302321228312	3.02926589224135	1.99787762270319	3.99143977387207	2.99740692183142	2.95901078417836	3.01072146179118	2.9615509377302	2.93981796854987	2.95539896423391	2.98185321821274	2.79830438565432	2.97927628558472	2.97938580936129	2.95358721968709	2.99823809471387	2.92514723342759	2.93999755338122	2.98930321679271	3.02423073645769	2.92282307192641	2.9572628924162	3.01940127206086	3.00718777270578	2.9438603659355	2.96907791752652	3.07644137515615	3.08337261061865	2.95940930193756	2.9270794779755	2.90001929824848	2.99158331573274	2.98465152961378
1	118799867	118799867	2.93907448008434	2.94227402947576	2.91142776993399	3.081777063506	2.93642729839358	2.94794425304152	2.97548908830656	3.02818181471898	2.98745080159872	2.99542871492484	2.91754951303513	3.00583999675843	2.94489246616231	2.98495512521845	2.9302321228312	3.02926589224135	1.99787762270319	3.99143977387207	2.99740692183142	2.95901078417836	3.01072146179118	2.9615509377302	2.93981796854987	2.95539896423391	2.98185321821274	2.79830438565432	2.97927628558472	2.97938580936129	2.95358721968709	2.99823809471387	2.92514723342759	2.93999755338122	2.98930321679271	3.02423073645769	2.92282307192641	2.9572628924162	3.01940127206086	3.00718777270578	2.9438603659355	2.96907791752652	3.07644137515615	3.08337261061865	2.95940930193756	2.9270794779755	2.90001929824848	2.99158331573274	2.98465152961378
1	119372896	119372896	2.93907448008434	2.94227402947576	2.91142776993399	3.081777063506	2.93642729839358	2.94794425304152	2.97548908830656	3.02818181471898	2.98745080159872	2.99542871492484	2.91754951303513	3.00583999675843	2.94489246616231	2.98495512521845	2.9302321228312	3.02926589224135	1.99787762270319	3.99143977387207	2.99740692183142	2.95901078417836	3.01072146179118	2.9615509377302	2.93981796854987	2.95539896423391	2.98185321821274	2.79830438565432	2.97927628558472	2.97938580936129	2.95358721968709	2.99823809471387	2.92514723342759	2.93999755338122	2.98930321679271	3.02423073645769	2.92282307192641	2.9572628924162	3.01940127206086	3.00718777270578	2.9438603659355	2.96907791752652	3.07644137515615	3.08337261061865	2.95940930193756	2.9270794779755	2.90001929824848	2.99158331573274	2.98465152961378
1	119932172	119932172	2.93907448008434	2.94227402947576	2.91142776993399	3.081777063506	2.93642729839358	2.94794425304152	2.97548908830656	3.02818181471898	2.98745080159872	2.99542871492484	2.91754951303513	3.00583999675843	2.94489246616231	2.98495512521845	2.9302321228312	3.02926589224135	1.99787762270319	3.99143977387207	2.99740692183142	2.95901078417836	3.01072146179118	2.9615509377302	2.93981796854987	2.95539896423391	2.98185321821274	2.79830438565432	2.97927628558472	2.97938580936129	2.95358721968709	2.99823809471387	2.92514723342759	2.93999755338122	2.98930321679271	3.02423073645769	2.92282307192641	2.9572628924162	3.01940127206086	3.00718777270578	2.9438603659355	2.96907791752652	3.07644137515615	3.08337261061865	2.95940930193756	2.9270794779755	2.90001929824848	2.99158331573274	2.98465152961378
1	120500810	120500810	5.90181520091315	5.05621914095447	5.91258966793562	4.79173119686856	5.9355385223313	5.75955114077269	5.95840763712846	5.94867149322872	6.79054720678129	6.2167799023083	5.85151774598211	3.96842960886271	5.86290205111584	6.1148166577559	5.84872303368715	6.90822825399549	5.91536920085306	6.83459923118926	5.87584644518157	5.89399278097568	5.93319517921494	5.95148091306934	5.81801423850742	5.81771257089866	5.84259660434997	5.86828491204862	5.93587996958422	5.94980351577622	5.87072794629874	6.05018411315734	5.83839528596554	5.87144235873849	6.76689464365071	5.93839962906885	4.85833677876304	6.72643804315953	5.87069534290513	5.84376726315193	5.87264087958728	5.88301041840591	5.78946909684345	5.99433598931608	5.85717981005132	5.80127931630155	5.91676508683054	6.02439931653871	5.9259291794128
1	144922932	144922932	5.90181520091315	5.05621914095447	5.91258966793562	4.79173119686856	5.9355385223313	5.75955114077269	5.95840763712846	5.94867149322872	6.79054720678129	6.2167799023083	5.85151774598211	3.96842960886271	5.86290205111584	6.1148166577559	5.84872303368715	6.90822825399549	5.91536920085306	6.83459923118926	5.87584644518157	5.89399278097568	5.93319517921494	5.95148091306934	5.81801423850742	5.81771257089866	5.84259660434997	5.86828491204862	5.93587996958422	5.94980351577622	5.87072794629874	6.05018411315734	5.83839528596554	5.87144235873849	6.76689464365071	5.93839962906885	4.85833677876304	6.72643804315953	5.87069534290513	5.84376726315193	5.87264087958728	5.88301041840591	5.78946909684345	5.99433598931608	5.85717981005132	5.80127931630155	5.91676508683054	6.02439931653871	5.9259291794128
1	145771584	145771584	5.90181520091315	5.05621914095447	5.91258966793562	4.79173119686856	5.9355385223313	5.75955114077269	5.95840763712846	5.94867149322872	6.79054720678129	6.2167799023083	5.85151774598211	3.96842960886271	5.86290205111584	6.1148166577559	5.84872303368715	6.90822825399549	5.91536920085306	6.83459923118926	5.87584644518157	5.89399278097568	5.93319517921494	5.95148091306934	5.81801423850742	5.81771257089866	5.84259660434997	5.86828491204862	5.93587996958422	5.94980351577622	5.87072794629874	6.05018411315734	5.83839528596554	5.87144235873849	6.76689464365071	5.93839962906885	4.85833677876304	6.72643804315953	5.87069534290513	5.84376726315193	5.87264087958728	5.88301041840591	5.78946909684345	5.99433598931608	5.85717981005132	5.80127931630155	5.91676508683054	6.02439931653871	5.9259291794128
1	147063376	147063376	5.90181520091315	5.05621914095447	5.91258966793562	4.79173119686856	5.9355385223313	5.75955114077269	5.95840763712846	5.94867149322872	6.79054720678129	6.2167799023083	5.85151774598211	3.96842960886271	5.86290205111584	6.1148166577559	5.84872303368715	6.90822825399549	5.91536920085306	6.83459923118926	5.87584644518157	5.89399278097568	5.93319517921494	5.95148091306934	5.81801423850742	5.81771257089866	5.84259660434997	5.86828491204862	5.93587996958422	5.94980351577622	5.87072794629874	6.05018411315734	5.83839528596554	5.87144235873849	6.76689464365071	5.93839962906885	4.85833677876304	6.72643804315953	5.87069534290513	5.84376726315193	5.87264087958728	5.88301041840591	5.78946909684345	5.99433598931608	5.85717981005132	5.80127931630155	5.91676508683054	6.02439931653871	5.9259291794128
1	149110381	149110381	5.90181520091315	5.05621914095447	5.91258966793562	4.79173119686856	5.9355385223313	5.75955114077269	5.95840763712846	5.94867149322872	6.79054720678129	6.2167799023083	5.85151774598211	3.96842960886271	5.86290205111584	6.1148166577559	5.84872303368715	6.90822825399549	5.91536920085306	6.83459923118926	5.87584644518157	5.89399278097568	5.93319517921494	5.95148091306934	5.81801423850742	5.81771257089866	5.84259660434997	5.86828491204862	5.93587996958422	5.94980351577622	5.87072794629874	6.05018411315734	5.83839528596554	5.87144235873849	6.76689464365071	5.93839962906885	4.85833677876304	6.72643804315953	5.87069534290513	5.84376726315193	5.87264087958728	5.88301041840591	5.78946909684345	5.99433598931608	5.85717981005132	5.80127931630155	5.91676508683054	6.02439931653871	5.9259291794128
1	150224132	150224132	5.90181520091315	5.05621914095447	5.91258966793562	4.79173119686856	5.9355385223313	5.75955114077269	5.95840763712846	5.94867149322872	6.79054720678129	6.2167799023083	5.85151774598211	3.96842960886271	5.86290205111584	6.1148166577559	5.84872303368715	6.90822825399549	5.91536920085306	6.83459923118926	5.87584644518157	5.89399278097568	5.93319517921494	5.95148091306934	5.81801423850742	5.81771257089866	5.84259660434997	5.86828491204862	5.93587996958422	5.94980351577622	5.87072794629874	6.05018411315734	5.83839528596554	5.87144235873849	6.76689464365071	5.93839962906885	4.85833677876304	6.72643804315953	5.87069534290513	5.84376726315193	5.87264087958728	5.88301041840591	5.78946909684345	5.99433598931608	5.85717981005132	5.80127931630155	5.91676508683054	6.02439931653871	5.9259291794128
1	150838717	150838717	5.90181520091315	5.05621914095447	5.91258966793562	4.79173119686856	5.9355385223313	5.75955114077269	5.95840763712846	5.94867149322872	6.79054720678129	6.2167799023083	5.85151774598211	3.96842960886271	5.86290205111584	6.1148166577559	5.84872303368715	6.90822825399549	5.91536920085306	6.83459923118926	5.87584644518157	5.89399278097568	5.93319517921494	5.95148091306934	5.81801423850742	5.81771257089866	5.84259660434997	5.86828491204862	5.93587996958422	5.94980351577622	5.87072794629874	6.05018411315734	5.83839528596554	5.87144235873849	6.76689464365071	5.93839962906885	4.85833677876304	6.72643804315953	5.87069534290513	5.84376726315193	5.87264087958728	5.88301041840591	5.78946909684345	5.99433598931608	5.85717981005132	5.80127931630155	5.91676508683054	6.02439931653871	5.9259291794128
1	151442657	151442657	5.90181520091315	5.05621914095447	5.91258966793562	4.79173119686856	5.9355385223313	5.75955114077269	5.95840763712846	5.94867149322872	6.79054720678129	6.2167799023083	5.85151774598211	3.96842960886271	5.86290205111584	6.1148166577559	5.84872303368715	6.90822825399549	5.91536920085306	6.83459923118926	5.87584644518157	5.89399278097568	5.93319517921494	5.95148091306934	5.81801423850742	5.81771257089866	5.84259660434997	5.86828491204862	5.93587996958422	5.94980351577622	5.87072794629874	6.05018411315734	5.83839528596554	5.87144235873849	6.76689464365071	5.93839962906885	4.85833677876304	6.72643804315953	5.87069534290513	5.84376726315193	5.87264087958728	5.88301041840591	5.78946909684345	5.99433598931608	5.85717981005132	5.80127931630155	5.91676508683054	6.02439931653871	5.9259291794128
1	152006354	152006354	5.90181520091315	5.05621914095447	5.91258966793562	4.79173119686856	5.9355385223313	5.75955114077269	5.95840763712846	5.94867149322872	6.79054720678129	6.2167799023083	5.85151774598211	3.96842960886271	5.86290205111584	6.1148166577559	5.84872303368715	6.90822825399549	5.91536920085306	6.83459923118926	5.87584644518157	5.89399278097568	5.93319517921494	5.95148091306934	5.81801423850742	5.81771257089866	5.84259660434997	5.86828491204862	5.93587996958422	5.94980351577622	5.87072794629874	6.05018411315734	5.83839528596554	5.87144235873849	6.76689464365071	5.93839962906885	4.85833677876304	6.72643804315953	5.87069534290513	5.84376726315193	5.87264087958728	5.88301041840591	5.78946909684345	5.99433598931608	5.85717981005132	5.80127931630155	5.91676508683054	6.02439931653871	5.9259291794128
1	152585762	152585762	5.90181520091315	5.05621914095447	5.91258966793562	4.79173119686856	5.9355385223313	5.75955114077269	5.95840763712846	5.94867149322872	6.79054720678129	6.2167799023083	5.85151774598211	3.96842960886271	5.86290205111584	6.1148166577559	5.84872303368715	6.90822825399549	5.91536920085306	6.83459923118926	5.87584644518157	5.89399278097568	5.93319517921494	5.95148091306934	5.81801423850742	5.81771257089866	5.84259660434997	5.86828491204862	5.93587996958422	5.94980351577622	5.87072794629874	6.05018411315734	5.83839528596554	5.87144235873849	6.76689464365071	5.93839962906885	4.85833677876304	6.72643804315953	5.87069534290513	5.84376726315193	5.87264087958728	5.88301041840591	5.78946909684345	5.99433598931608	5.85717981005132	5.80127931630155	5.91676508683054	6.80270837061015	5.9259291794128
1	153144253	153144253	5.90181520091315	5.05621914095447	5.91258966793562	4.79173119686856	5.9355385223313	5.75955114077269	5.95840763712846	5.94867149322872	6.79054720678129	6.2167799023083	5.85151774598211	3.96842960886271	5.86290205111584	6.1148166577559	5.84872303368715	6.90822825399549	5.91536920085306	6.83459923118926	5.87584644518157	5.89399278097568	5.93319517921494	5.95148091306934	5.81801423850742	5.81771257089866	5.84259660434997	5.86828491204862	5.93587996958422	5.94980351577622	5.87072794629874	6.05018411315734	5.83839528596554	5.87144235873849	6.76689464365071	5.93839962906885	4.85833677876304	6.72643804315953	5.87069534290513	5.84376726315193	5.87264087958728	5.88301041840591	5.78946909684345	5.99433598931608	5.85717981005132	5.80127931630155	5.91676508683054	6.80270837061015	5.9259291794128
1	153721256	153721256	5.90181520091315	5.05621914095447	5.91258966793562	4.79173119686856	5.9355385223313	5.75955114077269	5.95840763712846	5.94867149322872	6.79054720678129	6.2167799023083	5.85151774598211	3.96842960886271	5.86290205111584	6.1148166577559	5.84872303368715	6.90822825399549	5.91536920085306	6.83459923118926	5.87584644518157	5.89399278097568	5.93319517921494	5.95148091306934	5.81801423850742	5.81771257089866	5.84259660434997	5.86828491204862	5.93587996958422	5.94980351577622	5.87072794629874	6.05018411315734	5.83839528596554	5.87144235873849	6.76689464365071	5.93839962906885	4.85833677876304	6.72643804315953	5.87069534290513	5.84376726315193	5.87264087958728	5.88301041840591	5.78946909684345	5.99433598931608	5.85717981005132	5.80127931630155	5.91676508683054	6.80270837061015	5.9259291794128
1	154333037	154333037	5.90181520091315	5.05621914095447	5.91258966793562	4.79173119686856	5.9355385223313	5.75955114077269	5.95840763712846	5.94867149322872	6.79054720678129	6.2167799023083	5.85151774598211	3.96842960886271	5.86290205111584	6.1148166577559	5.84872303368715	6.90822825399549	5.91536920085306	6.83459923118926	5.87584644518157	5.89399278097568	5.93319517921494	5.95148091306934	5.81801423850742	5.81771257089866	5.84259660434997	5.86828491204862	5.93587996958422	5.94980351577622	5.87072794629874	6.05018411315734	5.83839528596554	5.87144235873849	6.76689464365071	5.93839962906885	4.85833677876304	6.72643804315953	5.87069534290513	5.84376726315193	5.87264087958728	5.88301041840591	5.78946909684345	5.99433598931608	5.85717981005132	5.80127931630155	5.91676508683054	6.80270837061015	5.9259291794128
1	154893493	154893493	5.90181520091315	5.05621914095447	5.91258966793562	4.79173119686856	5.9355385223313	5.75955114077269	5.95840763712846	5.94867149322872	6.79054720678129	6.2167799023083	5.85151774598211	3.96842960886271	5.86290205111584	6.1148166577559	5.84872303368715	6.90822825399549	5.91536920085306	6.83459923118926	5.87584644518157	5.89399278097568	5.93319517921494	5.95148091306934	5.81801423850742	5.81771257089866	5.84259660434997	5.86828491204862	5.93587996958422	5.94980351577622	5.87072794629874	6.05018411315734	5.83839528596554	5.87144235873849	6.76689464365071	5.93839962906885	4.85833677876304	6.72643804315953	5.87069534290513	5.84376726315193	5.87264087958728	5.88301041840591	5.78946909684345	5.99433598931608	5.85717981005132	5.80127931630155	5.91676508683054	6.80270837061015	5.9259291794128
1	155484434	155484434	5.90181520091315	5.05621914095447	5.91258966793562	4.79173119686856	5.9355385223313	5.75955114077269	5.95840763712846	5.94867149322872	6.79054720678129	6.2167799023083	5.85151774598211	3.96842960886271	5.86290205111584	6.1148166577559	5.84872303368715	6.90822825399549	5.91536920085306	6.83459923118926	5.87584644518157	5.89399278097568	5.93319517921494	5.95148091306934	5.81801423850742	5.81771257089866	5.84259660434997	5.86828491204862	5.93587996958422	5.94980351577622	5.87072794629874	6.05018411315734	5.83839528596554	5.87144235873849	6.76689464365071	5.93839962906885	4.85833677876304	6.72643804315953	5.87069534290513	5.84376726315193	5.87264087958728	5.88301041840591	5.78946909684345	5.99433598931608	5.85717981005132	5.80127931630155	5.91676508683054	6.80270837061015	5.9259291794128
1	156128871	156128871	5.90181520091315	5.05621914095447	5.91258966793562	4.79173119686856	5.9355385223313	5.75955114077269	5.95840763712846	5.94867149322872	6.79054720678129	6.2167799023083	5.85151774598211	3.96842960886271	5.86290205111584	6.1148166577559	5.84872303368715	6.90822825399549	5.91536920085306	6.83459923118926	5.87584644518157	5.89399278097568	5.93319517921494	5.95148091306934	5.81801423850742	5.81771257089866	5.84259660434997	5.86828491204862	5.93587996958422	5.94980351577622	5.87072794629874	6.05018411315734	5.83839528596554	5.87144235873849	6.76689464365071	5.93839962906885	4.85833677876304	6.72643804315953	5.87069534290513	5.84376726315193	5.87264087958728	5.88301041840591	5.78946909684345	5.99433598931608	5.85717981005132	5.80127931630155	5.91676508683054	6.80270837061015	5.9259291794128
1	156698994	156698994	5.90181520091315	5.05621914095447	5.91258966793562	4.79173119686856	5.9355385223313	5.75955114077269	5.95840763712846	5.94867149322872	6.79054720678129	6.81875199986942	5.85151774598211	3.96842960886271	5.86290205111584	6.1148166577559	5.84872303368715	6.90822825399549	5.91536920085306	6.83459923118926	5.87584644518157	5.89399278097568	5.93319517921494	5.95148091306934	5.81801423850742	5.81771257089866	5.84259660434997	5.86828491204862	5.93587996958422	5.94980351577622	5.87072794629874	6.05018411315734	5.83839528596554	5.87144235873849	6.76689464365071	5.93839962906885	4.85833677876304	6.72643804315953	5.87069534290513	5.84376726315193	5.87264087958728	5.88301041840591	5.78946909684345	5.99433598931608	5.85717981005132	5.80127931630155	5.91676508683054	6.80270837061015	5.9259291794128
1	157245705	157245705	5.90181520091315	5.05621914095447	5.91258966793562	4.79173119686856	5.9355385223313	5.75955114077269	5.95840763712846	5.94867149322872	6.79054720678129	6.81875199986942	5.85151774598211	3.96842960886271	5.86290205111584	6.1148166577559	5.84872303368715	6.90822825399549	5.91536920085306	6.83459923118926	5.87584644518157	5.89399278097568	5.93319517921494	5.95148091306934	5.81801423850742	5.81771257089866	5.84259660434997	5.86828491204862	5.93587996958422	5.94980351577622	5.87072794629874	6.05018411315734	5.83839528596554	5.87144235873849	6.76689464365071	5.93839962906885	4.85833677876304	6.72643804315953	5.87069534290513	5.84376726315193	5.87264087958728	5.88301041840591	5.78946909684345	5.99433598931608	5.85717981005132	5.80127931630155	5.91676508683054	6.80270837061015	5.9259291794128
1	157808225	157808225	5.90181520091315	5.05621914095447	5.91258966793562	4.79173119686856	5.9355385223313	5.75955114077269	5.95840763712846	5.94867149322872	6.79054720678129	6.81875199986942	5.85151774598211	3.96842960886271	5.86290205111584	6.1148166577559	5.84872303368715	6.90822825399549	5.91536920085306	6.83459923118926	5.87584644518157	5.89399278097568	5.93319517921494	5.95148091306934	5.81801423850742	5.81771257089866	5.84259660434997	5.86828491204862	5.93587996958422	5.94980351577622	5.87072794629874	6.05018411315734	5.83839528596554	5.87144235873849	6.76689464365071	5.93839962906885	4.85833677876304	6.72643804315953	5.87069534290513	5.84376726315193	5.87264087958728	5.88301041840591	5.78946909684345	5.99433598931608	5.85717981005132	5.80127931630155	5.91676508683054	6.80270837061015	5.9259291794128
1	158383111	158383111	5.90181520091315	5.05621914095447	5.91258966793562	4.79173119686856	5.9355385223313	5.75955114077269	5.95840763712846	5.94867149322872	6.79054720678129	6.81875199986942	5.85151774598211	3.96842960886271	5.86290205111584	6.1148166577559	5.84872303368715	6.90822825399549	5.91536920085306	6.83459923118926	5.87584644518157	5.89399278097568	5.93319517921494	5.95148091306934	5.81801423850742	5.81771257089866	5.84259660434997	5.86828491204862	5.93587996958422	5.94980351577622	5.87072794629874	6.05018411315734	5.83839528596554	5.87144235873849	6.76689464365071	5.93839962906885	4.85833677876304	6.72643804315953	5.87069534290513	5.84376726315193	5.87264087958728	5.88301041840591	5.78946909684345	5.99433598931608	5.85717981005132	5.80127931630155	5.91676508683054	6.80270837061015	5.9259291794128
1	158929835	158929835	5.90181520091315	5.05621914095447	5.91258966793562	4.79173119686856	5.9355385223313	5.75955114077269	5.95840763712846	5.94867149322872	6.79054720678129	6.81875199986942	5.85151774598211	3.96842960886271	5.86290205111584	6.1148166577559	5.84872303368715	6.90822825399549	5.91536920085306	6.83459923118926	5.87584644518157	5.89399278097568	5.93319517921494	5.95148091306934	5.81801423850742	5.81771257089866	5.84259660434997	5.86828491204862	5.93587996958422	5.94980351577622	5.87072794629874	6.05018411315734	5.83839528596554	5.87144235873849	6.76689464365071	5.93839962906885	4.85833677876304	6.72643804315953	5.87069534290513	5.84376726315193	5.87264087958728	5.88301041840591	5.78946909684345	5.99433598931608	5.85717981005132	5.80127931630155	5.91676508683054	6.80270837061015	5.9259291794128
1	159486079	159486079	5.90181520091315	5.05621914095447	5.91258966793562	4.79173119686856	5.9355385223313	5.75955114077269	5.95840763712846	5.94867149322872	6.79054720678129	6.81875199986942	5.85151774598211	3.96842960886271	5.86290205111584	6.1148166577559	5.84872303368715	6.90822825399549	5.91536920085306	6.83459923118926	5.87584644518157	5.89399278097568	5.93319517921494	5.95148091306934	5.81801423850742	5.81771257089866	5.84259660434997	5.86828491204862	5.93587996958422	5.94980351577622	5.87072794629874	6.05018411315734	5.83839528596554	5.87144235873849	6.76689464365071	5.93839962906885	4.85833677876304	6.72643804315953	5.87069534290513	5.84376726315193	5.87264087958728	5.88301041840591	5.78946909684345	5.99433598931608	5.85717981005132	5.80127931630155	5.91676508683054	6.80270837061015	5.9259291794128
1	160040254	160040254	5.90181520091315	5.05621914095447	5.91258966793562	4.79173119686856	5.9355385223313	5.75955114077269	5.95840763712846	5.94867149322872	6.79054720678129	6.81875199986942	5.85151774598211	3.96842960886271	5.86290205111584	6.1148166577559	5.84872303368715	6.90822825399549	5.91536920085306	6.83459923118926	5.87584644518157	5.89399278097568	5.93319517921494	5.95148091306934	5.81801423850742	5.81771257089866	5.84259660434997	5.86828491204862	5.93587996958422	5.94980351577622	5.87072794629874	6.05018411315734	5.83839528596554	5.87144235873849	6.76689464365071	5.93839962906885	4.85833677876304	6.72643804315953	5.87069534290513	5.84376726315193	5.87264087958728	5.88301041840591	5.78946909684345	5.99433598931608	5.85717981005132	5.80127931630155	5.91676508683054	6.80270837061015	5.9259291794128
1	160593333	160593333	5.90181520091315	5.05621914095447	5.91258966793562	4.79173119686856	5.9355385223313	5.75955114077269	5.95840763712846	5.94867149322872	6.79054720678129	6.81875199986942	5.85151774598211	3.96842960886271	5.86290205111584	6.1148166577559	5.84872303368715	6.90822825399549	5.91536920085306	6.83459923118926	5.87584644518157	5.89399278097568	5.93319517921494	5.95148091306934	5.81801423850742	5.81771257089866	5.84259660434997	5.86828491204862	5.93587996958422	5.94980351577622	5.87072794629874	6.05018411315734	5.83839528596554	5.87144235873849	6.76689464365071	5.93839962906885	4.85833677876304	6.72643804315953	5.87069534290513	5.84376726315193	5.87264087958728	5.88301041840591	5.78946909684345	5.99433598931608	5.85717981005132	5.80127931630155	5.91676508683054	6.80270837061015	5.9259291794128
1	161180561	161180561	5.90181520091315	5.05621914095447	5.91258966793562	4.79173119686856	5.9355385223313	5.75955114077269	5.95840763712846	5.94867149322872	6.79054720678129	6.81875199986942	5.85151774598211	3.96842960886271	5.86290205111584	6.1148166577559	5.84872303368715	6.90822825399549	5.91536920085306	6.83459923118926	5.87584644518157	5.89399278097568	5.93319517921494	5.95148091306934	5.81801423850742	5.81771257089866	5.84259660434997	5.86828491204862	5.93587996958422	5.94980351577622	5.87072794629874	6.05018411315734	5.83839528596554	5.87144235873849	6.76689464365071	5.93839962906885	4.85833677876304	6.72643804315953	5.87069534290513	5.84376726315193	5.87264087958728	5.88301041840591	5.78946909684345	5.99433598931608	5.85717981005132	5.80127931630155	5.91676508683054	6.80270837061015	5.9259291794128
1	161898100	161898100	5.90181520091315	5.05621914095447	5.91258966793562	4.79173119686856	5.9355385223313	5.75955114077269	5.95840763712846	5.94867149322872	6.79054720678129	6.81875199986942	5.85151774598211	3.96842960886271	5.86290205111584	6.1148166577559	5.84872303368715	6.90822825399549	5.91536920085306	6.83459923118926	5.87584644518157	5.89399278097568	5.93319517921494	5.95148091306934	5.81801423850742	5.81771257089866	5.84259660434997	5.86828491204862	5.93587996958422	5.94980351577622	5.87072794629874	6.05018411315734	5.83839528596554	5.87144235873849	6.76689464365071	5.93839962906885	4.85833677876304	6.72643804315953	5.87069534290513	5.84376726315193	5.87264087958728	5.88301041840591	5.78946909684345	5.99433598931608	5.85717981005132	5.80127931630155	5.91676508683054	6.80270837061015	5.9259291794128
1	162434716	162434716	5.90181520091315	5.05621914095447	5.91258966793562	4.79173119686856	5.9355385223313	5.75955114077269	5.95840763712846	5.94867149322872	6.79054720678129	6.81875199986942	5.85151774598211	3.96842960886271	5.86290205111584	6.1148166577559	5.84872303368715	6.90822825399549	5.91536920085306	6.83459923118926	5.87584644518157	5.89399278097568	5.93319517921494	5.95148091306934	5.81801423850742	5.81771257089866	5.84259660434997	5.86828491204862	5.93587996958422	5.94980351577622	5.87072794629874	6.05018411315734	5.83839528596554	5.87144235873849	6.76689464365071	5.93839962906885	4.85833677876304	6.72643804315953	5.87069534290513	5.84376726315193	5.87264087958728	5.88301041840591	5.78946909684345	5.99433598931608	5.85717981005132	5.80127931630155	5.91676508683054	6.80270837061015	5.9259291794128
1	163001923	163001923	5.90181520091315	5.05621914095447	5.91258966793562	4.79173119686856	5.9355385223313	5.75955114077269	5.95840763712846	5.94867149322872	6.79054720678129	6.81875199986942	5.85151774598211	3.96842960886271	5.86290205111584	6.1148166577559	5.84872303368715	6.90822825399549	5.91536920085306	6.83459923118926	5.87584644518157	5.89399278097568	5.93319517921494	5.95148091306934	5.81801423850742	5.81771257089866	5.84259660434997	5.86828491204862	5.93587996958422	5.94980351577622	5.87072794629874	6.05018411315734	5.83839528596554	5.87144235873849	6.76689464365071	5.93839962906885	4.85833677876304	6.72643804315953	5.87069534290513	5.84376726315193	5.87264087958728	5.88301041840591	5.78946909684345	5.99433598931608	5.85717981005132	5.80127931630155	5.91676508683054	6.80270837061015	5.9259291794128
1	163533958	163533958	5.90181520091315	5.05621914095447	5.91258966793562	4.79173119686856	5.9355385223313	5.75955114077269	5.95840763712846	5.94867149322872	6.79054720678129	6.81875199986942	5.85151774598211	3.96842960886271	5.86290205111584	6.1148166577559	5.84872303368715	6.90822825399549	5.91536920085306	6.83459923118926	5.87584644518157	5.89399278097568	5.93319517921494	5.95148091306934	5.81801423850742	5.81771257089866	5.84259660434997	5.86828491204862	5.93587996958422	5.94980351577622	5.87072794629874	6.05018411315734	5.83839528596554	5.87144235873849	6.76689464365071	5.93839962906885	4.85833677876304	6.72643804315953	5.87069534290513	5.84376726315193	5.87264087958728	5.88301041840591	5.78946909684345	5.99433598931608	5.85717981005132	5.80127931630155	5.91676508683054	6.80270837061015	5.9259291794128
1	164077562	164077562	5.90181520091315	5.05621914095447	5.91258966793562	4.79173119686856	5.9355385223313	5.75955114077269	5.95840763712846	5.94867149322872	6.79054720678129	6.81875199986942	5.85151774598211	3.96842960886271	5.86290205111584	6.1148166577559	5.84872303368715	6.90822825399549	5.91536920085306	6.83459923118926	5.87584644518157	5.89399278097568	5.93319517921494	5.95148091306934	5.81801423850742	5.81771257089866	5.84259660434997	5.86828491204862	5.93587996958422	5.94980351577622	5.87072794629874	6.05018411315734	5.83839528596554	5.87144235873849	6.76689464365071	5.93839962906885	4.85833677876304	6.72643804315953	5.87069534290513	5.84376726315193	5.87264087958728	5.88301041840591	5.78946909684345	5.99433598931608	5.85717981005132	5.80127931630155	5.91676508683054	6.80270837061015	5.9259291794128
1	164635934	164635934	5.90181520091315	5.05621914095447	5.91258966793562	4.79173119686856	5.9355385223313	5.75955114077269	5.95840763712846	5.94867149322872	6.79054720678129	6.81875199986942	5.85151774598211	3.96842960886271	5.86290205111584	6.1148166577559	5.84872303368715	6.90822825399549	5.91536920085306	6.83459923118926	5.87584644518157	5.89399278097568	5.93319517921494	5.95148091306934	5.81801423850742	5.81771257089866	5.84259660434997	5.86828491204862	5.93587996958422	5.94980351577622	5.87072794629874	6.05018411315734	5.83839528596554	5.87144235873849	6.76689464365071	5.93839962906885	4.85833677876304	6.72643804315953	5.87069534290513	5.84376726315193	5.87264087958728	5.88301041840591	5.78946909684345	5.99433598931608	5.85717981005132	5.80127931630155	5.91676508683054	6.80270837061015	5.9259291794128
1	165168385	165168385	5.90181520091315	5.05621914095447	5.91258966793562	4.79173119686856	5.9355385223313	5.75955114077269	5.95840763712846	5.94867149322872	6.79054720678129	6.81875199986942	5.85151774598211	3.96842960886271	5.86290205111584	6.1148166577559	5.84872303368715	6.90822825399549	5.91536920085306	6.83459923118926	5.87584644518157	5.89399278097568	5.93319517921494	5.95148091306934	5.81801423850742	5.81771257089866	5.84259660434997	5.86828491204862	5.93587996958422	5.94980351577622	5.87072794629874	6.05018411315734	5.83839528596554	5.87144235873849	6.76689464365071	5.93839962906885	4.85833677876304	6.72643804315953	5.87069534290513	5.84376726315193	5.87264087958728	5.88301041840591	5.78946909684345	5.99433598931608	5.85717981005132	5.80127931630155	5.91676508683054	6.80270837061015	5.9259291794128
1	165693626	165693626	5.90181520091315	5.05621914095447	5.91258966793562	4.79173119686856	5.9355385223313	5.75955114077269	5.95840763712846	5.94867149322872	6.79054720678129	6.81875199986942	5.85151774598211	3.96842960886271	5.86290205111584	6.1148166577559	5.84872303368715	6.90822825399549	5.91536920085306	6.83459923118926	5.87584644518157	5.89399278097568	5.93319517921494	5.95148091306934	5.81801423850742	5.81771257089866	5.84259660434997	5.86828491204862	5.93587996958422	5.94980351577622	5.87072794629874	6.05018411315734	5.83839528596554	5.87144235873849	6.76689464365071	5.93839962906885	4.85833677876304	6.72643804315953	5.87069534290513	5.84376726315193	5.87264087958728	5.88301041840591	5.78946909684345	5.99433598931608	5.85717981005132	5.80127931630155	5.91676508683054	6.80270837061015	5.9259291794128
1	166269428	166269428	5.90181520091315	5.05621914095447	5.91258966793562	4.79173119686856	5.9355385223313	5.75955114077269	5.95840763712846	5.94867149322872	6.79054720678129	6.81875199986942	5.85151774598211	3.96842960886271	5.86290205111584	6.1148166577559	5.84872303368715	6.90822825399549	5.91536920085306	6.83459923118926	5.87584644518157	5.89399278097568	5.93319517921494	5.95148091306934	5.81801423850742	5.81771257089866	5.84259660434997	5.86828491204862	5.93587996958422	5.94980351577622	5.87072794629874	6.05018411315734	5.83839528596554	5.87144235873849	6.76689464365071	5.93839962906885	4.85833677876304	6.72643804315953	5.87069534290513	5.84376726315193	5.87264087958728	5.88301041840591	5.78946909684345	5.99433598931608	5.85717981005132	5.80127931630155	5.91676508683054	6.80270837061015	5.9259291794128
1	166840676	166840676	5.90181520091315	5.05621914095447	5.91258966793562	4.79173119686856	5.9355385223313	5.75955114077269	5.95840763712846	5.94867149322872	6.79054720678129	6.81875199986942	5.85151774598211	3.96842960886271	5.86290205111584	6.1148166577559	5.84872303368715	6.90822825399549	5.91536920085306	6.83459923118926	5.87584644518157	5.89399278097568	5.93319517921494	5.95148091306934	5.81801423850742	5.81771257089866	5.84259660434997	5.86828491204862	5.93587996958422	5.94980351577622	5.87072794629874	6.05018411315734	5.83839528596554	5.87144235873849	6.76689464365071	5.93839962906885	4.85833677876304	6.72643804315953	5.87069534290513	5.84376726315193	5.87264087958728	5.88301041840591	5.78946909684345	5.99433598931608	5.85717981005132	5.80127931630155	5.91676508683054	6.80270837061015	5.9259291794128
1	167369833	167369833	5.90181520091315	5.05621914095447	5.91258966793562	4.79173119686856	5.9355385223313	5.75955114077269	5.95840763712846	5.94867149322872	6.79054720678129	6.81875199986942	5.85151774598211	3.96842960886271	5.86290205111584	6.1148166577559	5.84872303368715	6.90822825399549	5.91536920085306	6.83459923118926	5.87584644518157	5.89399278097568	5.93319517921494	5.95148091306934	5.81801423850742	5.81771257089866	5.84259660434997	5.86828491204862	5.93587996958422	5.94980351577622	5.87072794629874	6.05018411315734	5.83839528596554	5.87144235873849	6.76689464365071	5.93839962906885	4.85833677876304	6.72643804315953	5.87069534290513	5.84376726315193	5.87264087958728	5.88301041840591	5.78946909684345	5.99433598931608	5.85717981005132	5.80127931630155	5.91676508683054	6.80270837061015	5.9259291794128
1	167920894	167920894	5.90181520091315	5.05621914095447	5.91258966793562	4.79173119686856	5.9355385223313	5.75955114077269	5.95840763712846	5.94867149322872	6.79054720678129	6.81875199986942	5.85151774598211	3.96842960886271	5.86290205111584	6.1148166577559	5.84872303368715	6.90822825399549	5.91536920085306	6.83459923118926	5.87584644518157	5.89399278097568	5.93319517921494	5.95148091306934	5.81801423850742	5.81771257089866	5.84259660434997	5.86828491204862	5.93587996958422	5.94980351577622	5.87072794629874	6.05018411315734	5.83839528596554	5.87144235873849	6.76689464365071	5.93839962906885	4.85833677876304	6.72643804315953	5.87069534290513	5.84376726315193	5.87264087958728	5.88301041840591	5.78946909684345	5.99433598931608	5.85717981005132	5.80127931630155	5.91676508683054	6.80270837061015	5.9259291794128
1	168470978	168470978	5.90181520091315	5.05621914095447	5.91258966793562	4.79173119686856	5.9355385223313	5.75955114077269	5.95840763712846	5.94867149322872	6.79054720678129	6.81875199986942	5.85151774598211	3.96842960886271	5.86290205111584	6.1148166577559	5.84872303368715	6.90822825399549	5.91536920085306	6.83459923118926	5.87584644518157	5.89399278097568	5.93319517921494	5.95148091306934	5.81801423850742	5.81771257089866	5.84259660434997	5.86828491204862	5.93587996958422	5.94980351577622	5.87072794629874	6.05018411315734	5.83839528596554	5.87144235873849	6.76689464365071	5.93839962906885	4.85833677876304	6.72643804315953	5.87069534290513	5.84376726315193	5.87264087958728	5.88301041840591	5.78946909684345	5.99433598931608	5.85717981005132	5.80127931630155	5.91676508683054	6.80270837061015	5.9259291794128
1	169021130	169021130	5.90181520091315	5.05621914095447	5.91258966793562	4.79173119686856	5.9355385223313	5.75955114077269	5.95840763712846	5.94867149322872	6.79054720678129	6.81875199986942	5.85151774598211	3.96842960886271	5.86290205111584	6.1148166577559	5.84872303368715	6.90822825399549	5.91536920085306	6.83459923118926	5.87584644518157	5.89399278097568	5.93319517921494	5.95148091306934	5.81801423850742	5.81771257089866	5.84259660434997	5.86828491204862	5.93587996958422	5.94980351577622	5.87072794629874	6.05018411315734	5.83839528596554	5.87144235873849	6.76689464365071	5.93839962906885	4.85833677876304	6.72643804315953	5.87069534290513	5.84376726315193	5.87264087958728	5.88301041840591	5.78946909684345	5.99433598931608	5.85717981005132	5.80127931630155	5.91676508683054	6.80270837061015	5.9259291794128
1	169573901	169573901	5.90181520091315	5.05621914095447	5.91258966793562	4.79173119686856	5.9355385223313	5.75955114077269	5.95840763712846	5.94867149322872	6.79054720678129	6.81875199986942	5.85151774598211	3.96842960886271	5.86290205111584	6.1148166577559	5.84872303368715	6.90822825399549	5.91536920085306	6.83459923118926	5.87584644518157	5.89399278097568	5.93319517921494	5.95148091306934	5.81801423850742	5.81771257089866	5.84259660434997	5.86828491204862	5.93587996958422	5.94980351577622	5.87072794629874	6.05018411315734	5.83839528596554	5.87144235873849	6.76689464365071	5.93839962906885	4.85833677876304	6.72643804315953	5.87069534290513	5.84376726315193	5.87264087958728	5.88301041840591	5.78946909684345	5.99433598931608	5.85717981005132	5.80127931630155	5.91676508683054	6.80270837061015	5.9259291794128
1	170134639	170134639	5.90181520091315	5.05621914095447	5.91258966793562	4.79173119686856	5.9355385223313	5.75955114077269	5.95840763712846	5.94867149322872	6.79054720678129	6.81875199986942	5.85151774598211	3.96842960886271	5.86290205111584	6.1148166577559	5.84872303368715	6.90822825399549	5.91536920085306	6.83459923118926	5.87584644518157	5.89399278097568	5.93319517921494	5.95148091306934	5.81801423850742	5.81771257089866	5.84259660434997	5.86828491204862	5.93587996958422	5.94980351577622	5.87072794629874	6.05018411315734	5.83839528596554	5.87144235873849	6.76689464365071	5.93839962906885	4.85833677876304	6.72643804315953	5.87069534290513	5.84376726315193	5.87264087958728	5.88301041840591	5.78946909684345	5.99433598931608	5.85717981005132	5.80127931630155	5.91676508683054	6.80270837061015	5.9259291794128
1	170686607	170686607	5.90181520091315	5.05621914095447	5.91258966793562	4.79173119686856	5.9355385223313	5.75955114077269	5.95840763712846	5.94867149322872	6.79054720678129	6.81875199986942	5.85151774598211	3.96842960886271	5.86290205111584	6.1148166577559	5.84872303368715	6.90822825399549	5.91536920085306	6.83459923118926	5.87584644518157	5.89399278097568	5.93319517921494	5.95148091306934	5.81801423850742	5.81771257089866	5.84259660434997	5.86828491204862	5.93587996958422	5.94980351577622	5.87072794629874	6.05018411315734	5.83839528596554	5.87144235873849	6.76689464365071	5.93839962906885	4.85833677876304	6.72643804315953	5.87069534290513	5.84376726315193	5.87264087958728	5.88301041840591	5.78946909684345	5.99433598931608	5.85717981005132	5.80127931630155	5.91676508683054	6.80270837061015	5.9259291794128
1	171236786	171236786	5.90181520091315	5.05621914095447	5.91258966793562	4.79173119686856	5.9355385223313	5.75955114077269	5.95840763712846	5.94867149322872	6.79054720678129	6.81875199986942	5.85151774598211	3.96842960886271	5.86290205111584	6.1148166577559	5.84872303368715	6.90822825399549	5.91536920085306	6.83459923118926	5.87584644518157	5.89399278097568	5.93319517921494	5.95148091306934	5.81801423850742	5.81771257089866	5.84259660434997	5.86828491204862	5.93587996958422	5.94980351577622	5.87072794629874	6.05018411315734	5.83839528596554	5.87144235873849	6.76689464365071	5.93839962906885	4.85833677876304	6.72643804315953	5.87069534290513	5.84376726315193	5.87264087958728	5.88301041840591	5.78946909684345	5.99433598931608	5.85717981005132	5.80127931630155	5.91676508683054	6.80270837061015	5.9259291794128
1	171813037	171813037	5.90181520091315	5.05621914095447	5.91258966793562	4.79173119686856	5.9355385223313	5.75955114077269	5.95840763712846	5.94867149322872	6.79054720678129	6.81875199986942	5.85151774598211	3.96842960886271	5.86290205111584	6.86571153208132	5.84872303368715	7.97933333326788	5.91536920085306	6.83459923118926	5.87584644518157	5.89399278097568	5.93319517921494	5.95148091306934	5.81801423850742	5.81771257089866	5.84259660434997	5.86828491204862	5.93587996958422	5.94980351577622	5.87072794629874	6.05018411315734	5.83839528596554	5.87144235873849	6.76689464365071	5.93839962906885	4.85833677876304	6.72643804315953	5.87069534290513	5.84376726315193	5.87264087958728	5.88301041840591	5.78946909684345	5.99433598931608	5.85717981005132	5.80127931630155	5.91676508683054	6.80270837061015	5.9259291794128
1	172365466	172365466	5.90181520091315	5.05621914095447	5.91258966793562	4.79173119686856	5.9355385223313	5.75955114077269	5.95840763712846	5.94867149322872	6.79054720678129	6.81875199986942	5.85151774598211	3.96842960886271	5.86290205111584	6.86571153208132	5.84872303368715	7.97933333326788	5.91536920085306	6.83459923118926	5.87584644518157	5.89399278097568	5.93319517921494	5.95148091306934	5.81801423850742	5.81771257089866	5.84259660434997	5.86828491204862	5.93587996958422	5.94980351577622	5.87072794629874	6.05018411315734	5.83839528596554	5.87144235873849	6.76689464365071	5.93839962906885	4.85833677876304	6.72643804315953	5.87069534290513	5.84376726315193	5.87264087958728	5.88301041840591	5.78946909684345	5.99433598931608	5.85717981005132	5.80127931630155	5.91676508683054	6.80270837061015	5.9259291794128
1	172904441	172904441	5.90181520091315	5.05621914095447	5.91258966793562	4.79173119686856	5.9355385223313	5.75955114077269	5.95840763712846	5.94867149322872	6.79054720678129	6.81875199986942	5.85151774598211	3.96842960886271	5.86290205111584	6.86571153208132	5.84872303368715	7.97933333326788	5.91536920085306	6.83459923118926	5.87584644518157	5.89399278097568	5.93319517921494	5.95148091306934	5.81801423850742	5.81771257089866	5.84259660434997	5.86828491204862	5.93587996958422	5.94980351577622	5.87072794629874	6.05018411315734	5.83839528596554	5.87144235873849	6.76689464365071	5.93839962906885	4.85833677876304	6.72643804315953	5.87069534290513	5.84376726315193	5.87264087958728	5.88301041840591	5.78946909684345	5.99433598931608	5.85717981005132	5.80127931630155	5.91676508683054	6.80270837061015	5.9259291794128
1	173476419	173476419	5.90181520091315	5.05621914095447	5.91258966793562	4.79173119686856	5.9355385223313	5.75955114077269	5.95840763712846	5.94867149322872	6.79054720678129	6.81875199986942	5.85151774598211	3.96842960886271	5.86290205111584	6.86571153208132	5.84872303368715	7.97933333326788	5.91536920085306	6.83459923118926	5.87584644518157	5.89399278097568	5.93319517921494	5.95148091306934	5.81801423850742	5.81771257089866	5.84259660434997	5.86828491204862	5.93587996958422	5.94980351577622	5.87072794629874	6.05018411315734	5.83839528596554	5.87144235873849	6.76689464365071	5.93839962906885	4.85833677876304	6.72643804315953	5.87069534290513	5.84376726315193	5.87264087958728	5.88301041840591	5.78946909684345	5.99433598931608	5.85717981005132	5.80127931630155	5.91676508683054	6.80270837061015	5.9259291794128
1	174071246	174071246	5.90181520091315	5.05621914095447	5.91258966793562	4.79173119686856	5.9355385223313	5.75955114077269	5.95840763712846	5.94867149322872	6.79054720678129	6.81875199986942	5.85151774598211	3.96842960886271	5.86290205111584	6.86571153208132	5.84872303368715	7.97933333326788	5.91536920085306	6.83459923118926	5.87584644518157	5.89399278097568	5.93319517921494	5.95148091306934	5.81801423850742	5.81771257089866	5.84259660434997	5.86828491204862	5.93587996958422	5.94980351577622	5.87072794629874	6.05018411315734	5.83839528596554	5.87144235873849	6.76689464365071	5.93839962906885	4.85833677876304	6.72643804315953	5.87069534290513	5.84376726315193	5.87264087958728	5.88301041840591	5.78946909684345	5.99433598931608	5.85717981005132	5.80127931630155	5.91676508683054	6.80270837061015	5.9259291794128
1	174673461	174673461	5.90181520091315	5.05621914095447	5.91258966793562	4.79173119686856	5.9355385223313	5.75955114077269	5.95840763712846	5.94867149322872	6.79054720678129	6.81875199986942	5.85151774598211	3.96842960886271	5.86290205111584	6.86571153208132	5.84872303368715	7.97933333326788	5.91536920085306	6.83459923118926	5.87584644518157	5.89399278097568	5.93319517921494	5.95148091306934	5.81801423850742	5.81771257089866	5.84259660434997	5.86828491204862	5.93587996958422	5.94980351577622	5.87072794629874	6.05018411315734	5.83839528596554	5.87144235873849	6.76689464365071	5.93839962906885	4.85833677876304	6.72643804315953	5.87069534290513	5.84376726315193	5.87264087958728	5.88301041840591	5.78946909684345	5.99433598931608	5.85717981005132	5.80127931630155	5.91676508683054	6.80270837061015	5.9259291794128
1	175236220	175236220	5.90181520091315	5.05621914095447	5.91258966793562	4.79173119686856	5.9355385223313	5.75955114077269	5.95840763712846	5.94867149322872	6.79054720678129	6.81875199986942	5.85151774598211	3.96842960886271	5.86290205111584	6.86571153208132	5.84872303368715	7.97933333326788	5.91536920085306	6.83459923118926	5.87584644518157	5.89399278097568	5.93319517921494	5.95148091306934	5.81801423850742	5.81771257089866	5.84259660434997	5.86828491204862	5.93587996958422	5.94980351577622	5.87072794629874	6.05018411315734	5.83839528596554	5.87144235873849	6.76689464365071	5.93839962906885	4.85833677876304	6.72643804315953	5.87069534290513	5.84376726315193	5.87264087958728	5.88301041840591	5.78946909684345	5.99433598931608	5.85717981005132	5.80127931630155	5.91676508683054	6.80270837061015	5.9259291794128
1	175756542	175756542	5.90181520091315	5.05621914095447	5.91258966793562	4.79173119686856	5.9355385223313	5.75955114077269	5.95840763712846	5.94867149322872	6.79054720678129	6.81875199986942	5.85151774598211	3.96842960886271	5.86290205111584	6.86571153208132	5.84872303368715	7.97933333326788	5.91536920085306	6.83459923118926	5.87584644518157	5.89399278097568	5.93319517921494	5.95148091306934	5.81801423850742	5.81771257089866	5.84259660434997	5.86828491204862	5.93587996958422	5.94980351577622	5.87072794629874	6.05018411315734	5.83839528596554	5.87144235873849	6.76689464365071	5.93839962906885	4.85833677876304	6.72643804315953	5.87069534290513	5.84376726315193	5.87264087958728	5.88301041840591	5.78946909684345	5.99433598931608	5.85717981005132	5.80127931630155	5.91676508683054	6.80270837061015	5.9259291794128
1	176318592	176318592	5.90181520091315	5.05621914095447	5.91258966793562	4.79173119686856	5.9355385223313	5.75955114077269	5.95840763712846	5.94867149322872	6.79054720678129	6.81875199986942	5.85151774598211	3.96842960886271	5.86290205111584	6.86571153208132	5.84872303368715	6.84745659294621	5.91536920085306	6.83459923118926	5.87584644518157	5.89399278097568	5.93319517921494	5.95148091306934	5.81801423850742	5.81771257089866	5.84259660434997	5.86828491204862	5.93587996958422	5.94980351577622	5.87072794629874	6.05018411315734	5.83839528596554	5.87144235873849	6.76689464365071	5.93839962906885	4.85833677876304	6.72643804315953	5.87069534290513	5.84376726315193	5.87264087958728	5.88301041840591	5.78946909684345	5.99433598931608	5.85717981005132	5.80127931630155	5.91676508683054	6.80270837061015	5.9259291794128
1	176851545	176851545	5.90181520091315	5.05621914095447	5.91258966793562	4.79173119686856	5.9355385223313	5.75955114077269	5.95840763712846	5.94867149322872	6.79054720678129	6.81875199986942	5.85151774598211	3.96842960886271	5.86290205111584	6.86571153208132	5.84872303368715	6.84745659294621	5.91536920085306	6.83459923118926	5.87584644518157	5.89399278097568	5.93319517921494	5.95148091306934	5.81801423850742	5.81771257089866	5.84259660434997	5.86828491204862	5.93587996958422	5.94980351577622	5.87072794629874	6.05018411315734	5.83839528596554	5.87144235873849	6.76689464365071	5.93839962906885	4.85833677876304	6.72643804315953	5.87069534290513	5.84376726315193	5.87264087958728	5.88301041840591	5.78946909684345	5.99433598931608	5.85717981005132	5.80127931630155	5.91676508683054	6.80270837061015	5.9259291794128
1	177376481	177376481	5.90181520091315	5.05621914095447	5.91258966793562	4.79173119686856	5.9355385223313	5.75955114077269	6.92938265545782	5.94867149322872	6.79054720678129	6.81875199986942	5.85151774598211	3.96842960886271	5.86290205111584	6.86571153208132	5.84872303368715	6.84745659294621	5.91536920085306	6.83459923118926	5.87584644518157	5.89399278097568	5.93319517921494	5.95148091306934	5.81801423850742	5.81771257089866	5.84259660434997	5.86828491204862	5.93587996958422	5.94980351577622	5.87072794629874	6.05018411315734	5.83839528596554	5.87144235873849	6.76689464365071	5.93839962906885	4.85833677876304	6.72643804315953	5.87069534290513	5.84376726315193	5.87264087958728	5.88301041840591	5.78946909684345	5.99433598931608	5.85717981005132	5.80127931630155	5.91676508683054	6.80270837061015	5.9259291794128
1	177923850	177923850	5.90181520091315	5.05621914095447	5.91258966793562	4.79173119686856	5.9355385223313	5.75955114077269	6.92938265545782	5.94867149322872	6.79054720678129	6.81875199986942	5.85151774598211	3.96842960886271	5.86290205111584	6.86571153208132	5.84872303368715	6.84745659294621	5.91536920085306	6.83459923118926	5.87584644518157	5.89399278097568	5.93319517921494	5.95148091306934	5.81801423850742	5.81771257089866	5.84259660434997	5.86828491204862	5.93587996958422	5.94980351577622	5.87072794629874	6.05018411315734	5.83839528596554	5.87144235873849	6.76689464365071	5.93839962906885	4.85833677876304	6.72643804315953	5.87069534290513	5.84376726315193	5.87264087958728	5.88301041840591	5.78946909684345	5.99433598931608	5.85717981005132	5.80127931630155	5.91676508683054	6.80270837061015	5.9259291794128
1	178475797	178475797	5.90181520091315	5.05621914095447	5.91258966793562	4.79173119686856	5.9355385223313	5.75955114077269	6.92938265545782	5.94867149322872	6.79054720678129	6.81875199986942	5.85151774598211	3.96842960886271	5.86290205111584	6.86571153208132	5.84872303368715	6.84745659294621	5.91536920085306	6.83459923118926	5.87584644518157	5.89399278097568	5.93319517921494	5.95148091306934	5.81801423850742	5.81771257089866	5.84259660434997	5.86828491204862	5.93587996958422	5.94980351577622	5.87072794629874	6.05018411315734	5.83839528596554	5.87144235873849	6.76689464365071	5.93839962906885	4.85833677876304	6.72643804315953	5.87069534290513	5.84376726315193	5.87264087958728	5.88301041840591	5.78946909684345	5.99433598931608	5.85717981005132	5.80127931630155	5.91676508683054	6.80270837061015	5.9259291794128
1	179042816	179042816	5.90181520091315	5.05621914095447	5.91258966793562	4.79173119686856	5.9355385223313	5.75955114077269	6.92938265545782	5.94867149322872	6.79054720678129	6.81875199986942	5.85151774598211	3.96842960886271	5.86290205111584	6.86571153208132	5.84872303368715	6.84745659294621	5.91536920085306	6.83459923118926	5.87584644518157	5.89399278097568	5.93319517921494	5.95148091306934	5.81801423850742	5.81771257089866	5.84259660434997	5.86828491204862	5.93587996958422	5.94980351577622	5.87072794629874	6.05018411315734	5.83839528596554	5.87144235873849	6.76689464365071	5.93839962906885	4.85833677876304	6.72643804315953	5.87069534290513	5.84376726315193	5.87264087958728	5.88301041840591	5.78946909684345	5.99433598931608	5.85717981005132	5.80127931630155	5.91676508683054	6.80270837061015	5.9259291794128
1	179635361	179635361	5.90181520091315	5.05621914095447	5.91258966793562	4.79173119686856	5.9355385223313	5.75955114077269	6.92938265545782	5.94867149322872	6.79054720678129	6.81875199986942	5.85151774598211	3.96842960886271	5.86290205111584	6.86571153208132	5.84872303368715	6.84745659294621	5.91536920085306	6.83459923118926	5.87584644518157	5.89399278097568	5.93319517921494	5.95148091306934	5.81801423850742	5.81771257089866	5.84259660434997	5.86828491204862	5.93587996958422	5.94980351577622	5.87072794629874	6.05018411315734	5.83839528596554	5.87144235873849	6.76689464365071	5.93839962906885	4.85833677876304	6.72643804315953	5.87069534290513	5.84376726315193	5.87264087958728	5.88301041840591	5.78946909684345	5.99433598931608	5.85717981005132	5.80127931630155	5.91676508683054	6.80270837061015	5.9259291794128
1	180186313	180186313	5.90181520091315	5.84835796696856	5.91258966793562	4.79173119686856	5.9355385223313	5.75955114077269	6.92938265545782	5.94867149322872	6.79054720678129	6.81875199986942	5.85151774598211	3.96842960886271	5.86290205111584	6.86571153208132	5.84872303368715	6.84745659294621	5.91536920085306	6.83459923118926	5.87584644518157	5.89399278097568	5.93319517921494	5.95148091306934	5.81801423850742	5.81771257089866	5.84259660434997	5.86828491204862	7.32973946747005	5.94980351577622	5.87072794629874	6.7956660338607	5.83839528596554	5.87144235873849	6.76689464365071	5.93839962906885	4.85833677876304	6.72643804315953	5.87069534290513	5.84376726315193	5.87264087958728	5.88301041840591	5.78946909684345	5.99433598931608	5.85717981005132	5.80127931630155	5.91676508683054	6.80270837061015	5.9259291794128
1	180745307	180745307	5.90181520091315	5.84835796696856	5.91258966793562	4.79173119686856	6.83367633780646	5.75955114077269	6.92938265545782	5.94867149322872	6.79054720678129	6.81875199986942	5.85151774598211	3.96842960886271	5.86290205111584	6.86571153208132	5.84872303368715	6.84745659294621	5.91536920085306	6.83459923118926	5.87584644518157	5.89399278097568	5.93319517921494	5.95148091306934	5.81801423850742	5.81771257089866	5.84259660434997	5.86828491204862	7.32973946747005	5.94980351577622	5.87072794629874	6.7956660338607	5.83839528596554	5.87144235873849	6.76689464365071	5.93839962906885	4.85833677876304	6.72643804315953	5.87069534290513	5.84376726315193	5.87264087958728	5.88301041840591	5.78946909684345	5.99433598931608	5.85717981005132	5.80127931630155	5.91676508683054	6.80270837061015	5.9259291794128
1	181307162	181307162	5.90181520091315	5.84835796696856	5.91258966793562	4.79173119686856	6.83367633780646	5.75955114077269	6.92938265545782	5.94867149322872	6.79054720678129	6.81875199986942	5.85151774598211	3.96842960886271	5.86290205111584	6.86571153208132	5.84872303368715	6.84745659294621	5.91536920085306	6.83459923118926	5.87584644518157	5.89399278097568	5.93319517921494	5.95148091306934	6.79525093197153	5.81771257089866	5.84259660434997	5.86828491204862	7.32973946747005	5.94980351577622	5.87072794629874	6.7956660338607	5.83839528596554	5.87144235873849	6.76689464365071	5.93839962906885	4.85833677876304	6.72643804315953	5.87069534290513	5.84376726315193	5.87264087958728	5.88301041840591	5.78946909684345	5.99433598931608	5.85717981005132	5.80127931630155	5.91676508683054	6.80270837061015	5.9259291794128
1	181825873	181825873	5.90181520091315	5.84835796696856	5.91258966793562	4.79173119686856	6.83367633780646	5.75955114077269	6.92938265545782	5.94867149322872	6.79054720678129	6.81875199986942	5.85151774598211	3.96842960886271	5.86290205111584	6.86571153208132	5.84872303368715	6.84745659294621	5.91536920085306	6.83459923118926	5.87584644518157	5.89399278097568	5.93319517921494	5.95148091306934	6.79525093197153	5.81771257089866	5.84259660434997	5.86828491204862	7.32973946747005	5.94980351577622	5.87072794629874	6.7956660338607	5.83839528596554	5.87144235873849	6.76689464365071	5.93839962906885	4.85833677876304	6.72643804315953	5.87069534290513	5.84376726315193	5.87264087958728	5.88301041840591	5.78946909684345	5.99433598931608	5.85717981005132	6.80107084131021	5.91676508683054	6.80270837061015	5.9259291794128
1	182385372	182385372	5.90181520091315	5.84835796696856	5.91258966793562	4.79173119686856	6.83367633780646	5.75955114077269	6.92938265545782	5.94867149322872	6.79054720678129	6.81875199986942	5.85151774598211	3.96842960886271	5.86290205111584	6.86571153208132	5.84872303368715	6.84745659294621	5.91536920085306	6.83459923118926	5.87584644518157	5.89399278097568	5.93319517921494	5.95148091306934	6.79525093197153	5.81771257089866	5.84259660434997	5.86828491204862	7.32973946747005	5.94980351577622	5.87072794629874	6.7956660338607	5.83839528596554	5.87144235873849	6.76689464365071	5.93839962906885	4.85833677876304	6.72643804315953	5.87069534290513	5.84376726315193	5.87264087958728	5.88301041840591	5.78946909684345	5.99433598931608	5.85717981005132	6.80107084131021	5.91676508683054	6.80270837061015	5.9259291794128
1	182929695	182929695	5.90181520091315	5.84835796696856	5.91258966793562	4.79173119686856	6.83367633780646	5.75955114077269	6.92938265545782	5.94867149322872	6.79054720678129	6.81875199986942	5.85151774598211	3.96842960886271	5.86290205111584	6.86571153208132	5.84872303368715	6.84745659294621	5.91536920085306	6.83459923118926	5.87584644518157	5.89399278097568	5.93319517921494	5.95148091306934	6.79525093197153	5.81771257089866	5.84259660434997	5.86828491204862	7.32973946747005	5.94980351577622	5.87072794629874	6.7956660338607	5.83839528596554	5.87144235873849	6.76689464365071	5.93839962906885	4.85833677876304	6.72643804315953	5.87069534290513	5.84376726315193	5.87264087958728	5.88301041840591	5.78946909684345	5.99433598931608	5.85717981005132	6.80107084131021	5.91676508683054	6.80270837061015	5.9259291794128
1	183477887	183477887	5.90181520091315	5.84835796696856	5.91258966793562	4.79173119686856	6.83367633780646	5.75955114077269	6.92938265545782	5.94867149322872	6.79054720678129	6.81875199986942	5.85151774598211	3.96842960886271	5.86290205111584	6.86571153208132	5.84872303368715	6.84745659294621	5.91536920085306	6.83459923118926	5.87584644518157	5.89399278097568	5.93319517921494	5.95148091306934	6.79525093197153	5.81771257089866	5.84259660434997	5.86828491204862	7.32973946747005	5.94980351577622	5.87072794629874	6.7956660338607	5.83839528596554	5.87144235873849	6.76689464365071	5.93839962906885	4.85833677876304	6.72643804315953	5.87069534290513	5.84376726315193	5.87264087958728	5.88301041840591	5.78946909684345	5.99433598931608	5.85717981005132	6.80107084131021	5.91676508683054	6.80270837061015	5.9259291794128
1	184021090	184021090	5.90181520091315	5.84835796696856	5.91258966793562	4.79173119686856	6.83367633780646	5.75955114077269	6.92938265545782	5.94867149322872	6.79054720678129	6.81875199986942	5.85151774598211	3.96842960886271	5.86290205111584	6.86571153208132	5.84872303368715	6.84745659294621	5.91536920085306	6.83459923118926	5.87584644518157	5.89399278097568	5.93319517921494	5.95148091306934	6.79525093197153	5.81771257089866	5.84259660434997	5.86828491204862	7.32973946747005	5.94980351577622	5.87072794629874	6.7956660338607	5.83839528596554	5.87144235873849	6.76689464365071	5.93839962906885	4.85833677876304	6.72643804315953	5.87069534290513	5.84376726315193	5.87264087958728	5.88301041840591	5.78946909684345	5.99433598931608	5.85717981005132	6.80107084131021	5.91676508683054	6.80270837061015	5.9259291794128
1	184563890	184563890	5.90181520091315	5.84835796696856	5.91258966793562	4.79173119686856	6.83367633780646	5.75955114077269	6.92938265545782	5.94867149322872	6.79054720678129	6.81875199986942	5.85151774598211	3.96842960886271	5.86290205111584	6.86571153208132	5.84872303368715	6.84745659294621	5.91536920085306	6.83459923118926	5.87584644518157	5.89399278097568	5.93319517921494	5.95148091306934	6.79525093197153	5.81771257089866	5.84259660434997	5.86828491204862	7.32973946747005	5.94980351577622	5.87072794629874	6.7956660338607	5.83839528596554	5.87144235873849	6.76689464365071	5.93839962906885	4.85833677876304	6.72643804315953	5.87069534290513	5.84376726315193	5.87264087958728	5.88301041840591	5.78946909684345	5.99433598931608	5.85717981005132	6.80107084131021	5.91676508683054	6.80270837061015	5.9259291794128
1	185114574	185114574	5.90181520091315	5.84835796696856	5.91258966793562	4.79173119686856	6.83367633780646	5.75955114077269	6.92938265545782	5.94867149322872	6.79054720678129	6.81875199986942	5.85151774598211	3.96842960886271	5.86290205111584	6.86571153208132	5.84872303368715	6.84745659294621	5.91536920085306	6.83459923118926	5.87584644518157	5.89399278097568	5.93319517921494	5.95148091306934	6.79525093197153	5.81771257089866	5.84259660434997	5.86828491204862	7.32973946747005	5.94980351577622	5.87072794629874	6.7956660338607	5.83839528596554	5.87144235873849	6.76689464365071	5.93839962906885	4.85833677876304	6.72643804315953	5.87069534290513	5.84376726315193	5.87264087958728	5.88301041840591	5.78946909684345	5.99433598931608	5.85717981005132	6.80107084131021	5.91676508683054	6.80270837061015	5.9259291794128
1	185672951	185672951	5.90181520091315	5.84835796696856	5.91258966793562	4.79173119686856	6.83367633780646	5.75955114077269	6.92938265545782	5.94867149322872	6.79054720678129	6.81875199986942	5.85151774598211	3.96842960886271	5.86290205111584	6.86571153208132	5.84872303368715	6.84745659294621	5.91536920085306	6.83459923118926	5.87584644518157	5.89399278097568	5.93319517921494	5.95148091306934	6.79525093197153	5.81771257089866	5.84259660434997	5.86828491204862	7.32973946747005	5.94980351577622	5.87072794629874	6.7956660338607	5.83839528596554	5.87144235873849	6.76689464365071	5.93839962906885	4.85833677876304	6.72643804315953	5.87069534290513	5.84376726315193	5.87264087958728	5.88301041840591	5.78946909684345	5.99433598931608	5.85717981005132	6.80107084131021	5.91676508683054	6.80270837061015	5.9259291794128
1	186217266	186217266	5.90181520091315	5.84835796696856	5.91258966793562	4.79173119686856	6.83367633780646	5.75955114077269	6.92938265545782	5.94867149322872	6.79054720678129	6.81875199986942	5.85151774598211	3.96842960886271	5.86290205111584	6.86571153208132	5.84872303368715	6.84745659294621	5.91536920085306	6.83459923118926	5.87584644518157	5.89399278097568	5.93319517921494	5.95148091306934	6.79525093197153	5.81771257089866	5.84259660434997	5.86828491204862	7.32973946747005	5.94980351577622	5.87072794629874	6.7956660338607	5.83839528596554	5.87144235873849	6.76689464365071	5.93839962906885	4.85833677876304	6.72643804315953	5.87069534290513	5.84376726315193	5.87264087958728	5.88301041840591	5.78946909684345	5.99433598931608	5.85717981005132	6.80107084131021	5.91676508683054	6.80270837061015	5.9259291794128
1	186771733	186771733	5.90181520091315	5.84835796696856	5.91258966793562	4.79173119686856	6.83367633780646	5.75955114077269	6.92938265545782	5.94867149322872	6.79054720678129	6.81875199986942	5.85151774598211	3.96842960886271	5.86290205111584	6.86571153208132	5.84872303368715	6.84745659294621	5.91536920085306	6.83459923118926	5.87584644518157	5.89399278097568	5.93319517921494	5.95148091306934	6.79525093197153	5.81771257089866	5.84259660434997	5.86828491204862	7.32973946747005	5.94980351577622	5.87072794629874	6.7956660338607	5.83839528596554	5.87144235873849	6.76689464365071	5.93839962906885	4.85833677876304	6.72643804315953	5.87069534290513	5.84376726315193	5.87264087958728	5.88301041840591	5.78946909684345	5.99433598931608	5.85717981005132	6.80107084131021	5.91676508683054	6.80270837061015	5.9259291794128
1	187306354	187306354	5.90181520091315	5.84835796696856	5.91258966793562	4.79173119686856	6.83367633780646	5.75955114077269	6.92938265545782	5.94867149322872	6.79054720678129	6.81875199986942	5.85151774598211	3.96842960886271	5.86290205111584	6.86571153208132	5.84872303368715	6.84745659294621	5.91536920085306	6.83459923118926	5.87584644518157	5.89399278097568	5.93319517921494	5.95148091306934	6.79525093197153	5.81771257089866	5.84259660434997	5.86828491204862	7.32973946747005	5.94980351577622	5.87072794629874	6.7956660338607	5.83839528596554	5.87144235873849	6.76689464365071	5.93839962906885	4.85833677876304	6.72643804315953	5.87069534290513	5.84376726315193	5.87264087958728	5.88301041840591	5.78946909684345	5.99433598931608	5.85717981005132	6.80107084131021	5.91676508683054	6.80270837061015	5.9259291794128
1	187863851	187863851	5.90181520091315	5.84835796696856	5.91258966793562	4.79173119686856	6.83367633780646	5.75955114077269	6.92938265545782	5.94867149322872	6.79054720678129	6.81875199986942	5.85151774598211	3.96842960886271	5.86290205111584	6.86571153208132	5.84872303368715	6.84745659294621	5.91536920085306	6.83459923118926	5.87584644518157	5.89399278097568	5.93319517921494	5.95148091306934	6.79525093197153	5.81771257089866	5.84259660434997	5.86828491204862	7.32973946747005	5.94980351577622	5.87072794629874	6.7956660338607	5.83839528596554	5.87144235873849	6.76689464365071	5.93839962906885	4.85833677876304	6.72643804315953	5.87069534290513	5.84376726315193	5.87264087958728	5.88301041840591	5.78946909684345	5.99433598931608	5.85717981005132	6.80107084131021	5.91676508683054	6.80270837061015	5.9259291794128
1	188388592	188388592	5.90181520091315	5.84835796696856	5.91258966793562	4.79173119686856	6.83367633780646	5.75955114077269	6.92938265545782	5.94867149322872	6.79054720678129	6.81875199986942	5.85151774598211	3.96842960886271	5.86290205111584	6.86571153208132	5.84872303368715	6.84745659294621	5.91536920085306	6.83459923118926	5.87584644518157	5.89399278097568	5.93319517921494	5.95148091306934	6.79525093197153	5.81771257089866	5.84259660434997	5.86828491204862	7.32973946747005	5.94980351577622	5.87072794629874	6.7956660338607	5.83839528596554	5.87144235873849	6.76689464365071	5.93839962906885	4.85833677876304	6.72643804315953	5.87069534290513	5.84376726315193	5.87264087958728	5.88301041840591	5.78946909684345	5.99433598931608	5.85717981005132	6.80107084131021	5.91676508683054	6.80270837061015	5.9259291794128
1	188924834	188924834	5.90181520091315	5.84835796696856	5.91258966793562	4.79173119686856	6.83367633780646	5.75955114077269	6.92938265545782	5.94867149322872	6.79054720678129	6.81875199986942	5.85151774598211	3.96842960886271	5.86290205111584	6.86571153208132	5.84872303368715	6.84745659294621	5.91536920085306	6.83459923118926	5.87584644518157	5.89399278097568	5.93319517921494	5.95148091306934	6.79525093197153	5.81771257089866	5.84259660434997	5.86828491204862	7.32973946747005	5.94980351577622	5.87072794629874	6.7956660338607	5.83839528596554	5.87144235873849	6.76689464365071	5.93839962906885	4.85833677876304	6.72643804315953	5.87069534290513	5.84376726315193	5.87264087958728	5.88301041840591	5.78946909684345	5.99433598931608	5.85717981005132	6.80107084131021	5.91676508683054	6.80270837061015	5.9259291794128
1	189477775	189477775	5.90181520091315	5.84835796696856	5.91258966793562	4.79173119686856	6.83367633780646	5.75955114077269	6.92938265545782	5.94867149322872	6.79054720678129	6.81875199986942	5.85151774598211	3.96842960886271	5.86290205111584	6.86571153208132	5.84872303368715	6.84745659294621	5.91536920085306	6.83459923118926	5.87584644518157	5.89399278097568	5.93319517921494	5.95148091306934	6.79525093197153	5.81771257089866	5.84259660434997	5.86828491204862	7.32973946747005	5.94980351577622	5.87072794629874	6.7956660338607	5.83839528596554	5.87144235873849	6.76689464365071	5.93839962906885	4.85833677876304	6.72643804315953	5.87069534290513	5.84376726315193	5.87264087958728	5.88301041840591	5.78946909684345	5.99433598931608	5.85717981005132	6.80107084131021	5.91676508683054	6.80270837061015	5.9259291794128
1	190007577	190007577	5.90181520091315	5.84835796696856	5.91258966793562	4.79173119686856	6.83367633780646	5.75955114077269	6.92938265545782	5.94867149322872	6.79054720678129	6.81875199986942	5.85151774598211	3.96842960886271	5.86290205111584	6.86571153208132	5.84872303368715	6.84745659294621	5.91536920085306	6.83459923118926	5.87584644518157	5.89399278097568	5.93319517921494	5.95148091306934	6.79525093197153	5.81771257089866	5.84259660434997	5.86828491204862	7.32973946747005	5.94980351577622	5.87072794629874	6.7956660338607	5.83839528596554	5.87144235873849	6.76689464365071	5.93839962906885	4.85833677876304	6.72643804315953	5.87069534290513	5.84376726315193	5.87264087958728	5.88301041840591	5.78946909684345	5.99433598931608	5.85717981005132	6.80107084131021	5.91676508683054	6.80270837061015	5.9259291794128
1	190526136	190526136	5.90181520091315	5.84835796696856	5.91258966793562	4.79173119686856	6.83367633780646	5.75955114077269	6.92938265545782	5.94867149322872	6.79054720678129	6.81875199986942	5.85151774598211	3.96842960886271	5.86290205111584	6.86571153208132	5.84872303368715	6.84745659294621	5.91536920085306	6.83459923118926	5.87584644518157	5.89399278097568	5.93319517921494	5.95148091306934	6.79525093197153	5.81771257089866	5.84259660434997	5.86828491204862	7.32973946747005	5.94980351577622	5.87072794629874	6.7956660338607	5.83839528596554	5.87144235873849	6.76689464365071	5.93839962906885	4.85833677876304	6.72643804315953	5.87069534290513	5.84376726315193	5.87264087958728	5.88301041840591	5.78946909684345	5.99433598931608	5.85717981005132	6.80107084131021	5.91676508683054	6.80270837061015	5.9259291794128
1	191063465	191063465	5.90181520091315	5.84835796696856	5.91258966793562	4.79173119686856	6.83367633780646	5.75955114077269	6.92938265545782	5.94867149322872	6.79054720678129	6.81875199986942	5.85151774598211	3.96842960886271	5.86290205111584	6.86571153208132	5.84872303368715	6.84745659294621	5.91536920085306	6.83459923118926	5.87584644518157	5.89399278097568	5.93319517921494	5.95148091306934	6.79525093197153	5.81771257089866	5.84259660434997	5.86828491204862	7.32973946747005	5.94980351577622	5.87072794629874	6.7956660338607	5.83839528596554	5.87144235873849	6.76689464365071	5.93839962906885	4.85833677876304	6.72643804315953	5.87069534290513	5.84376726315193	5.87264087958728	5.88301041840591	5.78946909684345	5.99433598931608	5.85717981005132	6.80107084131021	5.91676508683054	6.80270837061015	5.9259291794128
1	191597069	191597069	5.90181520091315	5.84835796696856	5.91258966793562	4.79173119686856	6.83367633780646	5.75955114077269	6.92938265545782	5.94867149322872	6.79054720678129	6.81875199986942	5.85151774598211	3.96842960886271	5.86290205111584	5.79701107837041	5.84872303368715	6.84745659294621	5.91536920085306	6.83459923118926	5.87584644518157	5.89399278097568	5.93319517921494	5.95148091306934	6.79525093197153	5.81771257089866	5.84259660434997	5.86828491204862	7.32973946747005	5.94980351577622	5.87072794629874	6.7956660338607	5.83839528596554	5.87144235873849	6.76689464365071	5.93839962906885	4.85833677876304	6.72643804315953	5.87069534290513	5.84376726315193	5.87264087958728	5.88301041840591	5.78946909684345	5.99433598931608	5.85717981005132	6.80107084131021	5.91676508683054	6.80270837061015	5.9259291794128
1	192126376	192126376	5.90181520091315	5.84835796696856	5.91258966793562	4.79173119686856	6.83367633780646	5.75955114077269	6.92938265545782	5.94867149322872	6.79054720678129	6.81875199986942	5.85151774598211	3.96842960886271	5.86290205111584	5.79701107837041	5.84872303368715	6.84745659294621	5.91536920085306	6.83459923118926	5.87584644518157	5.89399278097568	5.93319517921494	5.95148091306934	6.79525093197153	5.81771257089866	5.84259660434997	5.86828491204862	7.32973946747005	5.94980351577622	5.87072794629874	6.7956660338607	5.83839528596554	5.87144235873849	6.76689464365071	5.93839962906885	4.85833677876304	6.72643804315953	5.87069534290513	5.84376726315193	5.87264087958728	5.88301041840591	5.78946909684345	5.99433598931608	5.85717981005132	6.80107084131021	5.91676508683054	6.80270837061015	5.9259291794128
1	192671400	192671400	5.90181520091315	5.84835796696856	5.91258966793562	4.79173119686856	6.83367633780646	5.75955114077269	6.92938265545782	5.94867149322872	6.79054720678129	6.81875199986942	5.85151774598211	3.96842960886271	5.86290205111584	5.79701107837041	5.84872303368715	6.84745659294621	5.91536920085306	6.83459923118926	5.87584644518157	5.89399278097568	5.93319517921494	5.95148091306934	6.79525093197153	5.81771257089866	5.84259660434997	5.86828491204862	7.32973946747005	5.94980351577622	5.87072794629874	6.7956660338607	5.83839528596554	5.87144235873849	6.76689464365071	5.93839962906885	4.85833677876304	6.72643804315953	5.87069534290513	5.84376726315193	5.87264087958728	5.88301041840591	5.78946909684345	5.99433598931608	5.85717981005132	6.80107084131021	5.91676508683054	6.80270837061015	5.9259291794128
1	193209686	193209686	5.90181520091315	5.84835796696856	5.91258966793562	4.79173119686856	6.83367633780646	5.75955114077269	6.92938265545782	5.94867149322872	6.79054720678129	6.81875199986942	5.85151774598211	3.96842960886271	5.86290205111584	5.79701107837041	5.84872303368715	6.84745659294621	5.91536920085306	6.83459923118926	5.87584644518157	5.89399278097568	5.93319517921494	5.95148091306934	6.79525093197153	5.81771257089866	5.84259660434997	5.86828491204862	7.32973946747005	5.94980351577622	5.87072794629874	6.7956660338607	5.83839528596554	5.87144235873849	6.76689464365071	5.93839962906885	4.85833677876304	6.72643804315953	5.87069534290513	5.84376726315193	5.87264087958728	5.88301041840591	5.78946909684345	5.99433598931608	5.85717981005132	6.80107084131021	5.91676508683054	6.80270837061015	5.9259291794128
1	193749109	193749109	5.90181520091315	5.84835796696856	5.91258966793562	4.79173119686856	6.83367633780646	5.75955114077269	6.92938265545782	5.94867149322872	6.79054720678129	6.81875199986942	5.85151774598211	3.96842960886271	5.86290205111584	5.79701107837041	5.84872303368715	6.84745659294621	5.91536920085306	6.83459923118926	5.87584644518157	5.89399278097568	5.93319517921494	5.95148091306934	6.79525093197153	5.81771257089866	5.84259660434997	5.86828491204862	7.32973946747005	5.94980351577622	5.87072794629874	6.7956660338607	5.83839528596554	5.87144235873849	6.76689464365071	5.93839962906885	4.85833677876304	6.72643804315953	5.87069534290513	5.84376726315193	5.87264087958728	5.88301041840591	5.78946909684345	5.99433598931608	5.85717981005132	6.80107084131021	5.91676508683054	6.80270837061015	5.9259291794128
1	194295488	194295488	5.90181520091315	5.84835796696856	5.91258966793562	4.79173119686856	6.83367633780646	5.75955114077269	6.92938265545782	5.94867149322872	6.79054720678129	6.81875199986942	5.85151774598211	3.96842960886271	5.86290205111584	5.79701107837041	5.84872303368715	6.84745659294621	5.91536920085306	6.83459923118926	5.87584644518157	5.89399278097568	5.93319517921494	5.95148091306934	6.79525093197153	5.81771257089866	5.84259660434997	5.86828491204862	7.32973946747005	5.94980351577622	5.87072794629874	6.7956660338607	5.83839528596554	5.87144235873849	6.76689464365071	5.93839962906885	4.85833677876304	6.72643804315953	5.87069534290513	5.84376726315193	5.87264087958728	5.88301041840591	5.78946909684345	5.99433598931608	5.85717981005132	6.80107084131021	5.91676508683054	6.80270837061015	5.9259291794128
1	194831608	194831608	5.90181520091315	5.84835796696856	5.91258966793562	4.79173119686856	6.83367633780646	5.75955114077269	6.92938265545782	5.94867149322872	6.79054720678129	6.81875199986942	5.85151774598211	3.96842960886271	5.86290205111584	5.79701107837041	5.84872303368715	6.84745659294621	5.91536920085306	6.83459923118926	5.87584644518157	5.89399278097568	5.93319517921494	5.95148091306934	6.79525093197153	5.81771257089866	5.84259660434997	5.86828491204862	7.32973946747005	5.94980351577622	5.87072794629874	6.7956660338607	5.83839528596554	5.87144235873849	6.76689464365071	5.93839962906885	4.85833677876304	6.72643804315953	5.87069534290513	5.84376726315193	5.87264087958728	5.88301041840591	5.78946909684345	5.99433598931608	5.85717981005132	6.80107084131021	5.91676508683054	6.80270837061015	5.9259291794128
1	195363758	195363758	5.90181520091315	5.84835796696856	5.91258966793562	4.79173119686856	6.83367633780646	5.75955114077269	6.92938265545782	5.94867149322872	6.79054720678129	6.81875199986942	5.85151774598211	3.96842960886271	5.86290205111584	5.79701107837041	5.84872303368715	6.84745659294621	5.91536920085306	6.83459923118926	5.87584644518157	5.89399278097568	5.93319517921494	5.95148091306934	6.79525093197153	5.81771257089866	5.84259660434997	5.86828491204862	7.32973946747005	5.94980351577622	5.87072794629874	6.7956660338607	5.83839528596554	5.87144235873849	6.76689464365071	5.93839962906885	4.85833677876304	6.72643804315953	5.87069534290513	5.84376726315193	5.87264087958728	5.88301041840591	5.78946909684345	5.99433598931608	5.85717981005132	6.80107084131021	5.91676508683054	6.80270837061015	5.9259291794128
1	195901143	195901143	5.90181520091315	5.84835796696856	5.91258966793562	4.79173119686856	6.83367633780646	5.75955114077269	6.92938265545782	5.94867149322872	6.79054720678129	6.81875199986942	5.85151774598211	3.96842960886271	5.86290205111584	5.79701107837041	5.84872303368715	6.84745659294621	5.91536920085306	6.83459923118926	5.87584644518157	5.89399278097568	5.93319517921494	5.95148091306934	6.79525093197153	5.81771257089866	5.84259660434997	5.86828491204862	7.32973946747005	5.94980351577622	5.87072794629874	6.7956660338607	5.83839528596554	5.87144235873849	6.76689464365071	5.93839962906885	4.85833677876304	6.72643804315953	5.87069534290513	5.84376726315193	5.87264087958728	5.88301041840591	5.78946909684345	5.99433598931608	5.85717981005132	6.80107084131021	5.91676508683054	6.80270837061015	5.9259291794128
1	196436068	196436068	5.90181520091315	5.84835796696856	5.91258966793562	4.79173119686856	6.83367633780646	5.75955114077269	6.92938265545782	5.94867149322872	6.79054720678129	6.81875199986942	5.85151774598211	3.96842960886271	5.86290205111584	5.79701107837041	5.84872303368715	6.84745659294621	5.91536920085306	6.83459923118926	5.87584644518157	5.89399278097568	5.93319517921494	5.95148091306934	6.79525093197153	5.81771257089866	5.84259660434997	5.86828491204862	7.32973946747005	5.94980351577622	5.87072794629874	6.7956660338607	5.83839528596554	5.87144235873849	6.76689464365071	5.93839962906885	4.85833677876304	6.72643804315953	5.87069534290513	5.84376726315193	5.87264087958728	5.88301041840591	5.78946909684345	5.99433598931608	5.85717981005132	6.80107084131021	5.91676508683054	6.80270837061015	5.9259291794128
1	197059186	197059186	5.90181520091315	5.84835796696856	5.91258966793562	4.79173119686856	6.83367633780646	5.75955114077269	6.92938265545782	5.94867149322872	6.79054720678129	6.81875199986942	5.85151774598211	3.96842960886271	5.86290205111584	5.79701107837041	5.84872303368715	6.84745659294621	5.91536920085306	6.83459923118926	5.87584644518157	5.89399278097568	5.93319517921494	5.95148091306934	6.79525093197153	5.81771257089866	5.84259660434997	5.86828491204862	7.32973946747005	5.94980351577622	5.87072794629874	6.7956660338607	5.83839528596554	5.87144235873849	6.76689464365071	5.93839962906885	4.85833677876304	6.72643804315953	5.87069534290513	5.84376726315193	5.87264087958728	5.88301041840591	5.78946909684345	5.99433598931608	5.85717981005132	6.80107084131021	5.91676508683054	6.80270837061015	5.9259291794128
1	197589627	197589627	5.90181520091315	5.84835796696856	5.91258966793562	4.79173119686856	6.83367633780646	5.75955114077269	6.92938265545782	5.94867149322872	6.79054720678129	6.81875199986942	5.85151774598211	3.96842960886271	5.86290205111584	5.79701107837041	5.84872303368715	6.84745659294621	5.91536920085306	6.83459923118926	5.87584644518157	5.89399278097568	5.93319517921494	5.95148091306934	6.79525093197153	5.81771257089866	5.84259660434997	5.86828491204862	7.32973946747005	5.94980351577622	5.87072794629874	6.7956660338607	5.83839528596554	5.87144235873849	6.76689464365071	5.93839962906885	4.85833677876304	6.72643804315953	5.87069534290513	5.84376726315193	5.87264087958728	5.88301041840591	5.78946909684345	5.99433598931608	5.85717981005132	6.80107084131021	5.91676508683054	6.80270837061015	5.9259291794128
1	198141751	198141751	5.90181520091315	5.84835796696856	5.91258966793562	4.79173119686856	6.83367633780646	5.75955114077269	6.92938265545782	5.94867149322872	6.79054720678129	6.81875199986942	5.85151774598211	3.96842960886271	5.86290205111584	5.79701107837041	5.84872303368715	6.84745659294621	5.91536920085306	6.83459923118926	5.87584644518157	5.89399278097568	5.93319517921494	5.95148091306934	6.79525093197153	5.81771257089866	5.84259660434997	5.86828491204862	7.32973946747005	5.94980351577622	5.87072794629874	6.7956660338607	5.83839528596554	5.87144235873849	6.76689464365071	5.93839962906885	4.85833677876304	6.72643804315953	5.87069534290513	5.84376726315193	5.87264087958728	5.88301041840591	5.78946909684345	5.99433598931608	5.85717981005132	6.80107084131021	5.91676508683054	6.80270837061015	5.9259291794128
1	198670535	198670535	5.90181520091315	5.84835796696856	5.91258966793562	4.79173119686856	6.83367633780646	5.75955114077269	6.92938265545782	5.94867149322872	6.79054720678129	6.81875199986942	5.85151774598211	3.96842960886271	5.86290205111584	5.79701107837041	5.84872303368715	6.84745659294621	5.91536920085306	6.83459923118926	5.87584644518157	5.89399278097568	5.93319517921494	5.95148091306934	6.79525093197153	5.81771257089866	5.84259660434997	5.86828491204862	7.32973946747005	5.94980351577622	5.87072794629874	6.7956660338607	5.83839528596554	5.87144235873849	6.76689464365071	5.93839962906885	4.85833677876304	6.72643804315953	5.87069534290513	5.84376726315193	5.87264087958728	5.88301041840591	5.78946909684345	5.99433598931608	5.85717981005132	6.80107084131021	5.91676508683054	6.80270837061015	5.9259291794128
1	199194224	199194224	5.90181520091315	5.84835796696856	5.91258966793562	4.79173119686856	6.83367633780646	5.75955114077269	6.92938265545782	5.94867149322872	6.79054720678129	6.81875199986942	5.85151774598211	3.96842960886271	5.86290205111584	5.79701107837041	5.84872303368715	6.84745659294621	5.91536920085306	6.83459923118926	5.87584644518157	5.89399278097568	5.93319517921494	5.95148091306934	6.79525093197153	5.81771257089866	5.84259660434997	5.86828491204862	7.32973946747005	5.94980351577622	5.87072794629874	6.7956660338607	5.83839528596554	5.87144235873849	6.76689464365071	5.93839962906885	4.85833677876304	6.72643804315953	5.87069534290513	5.84376726315193	5.87264087958728	5.88301041840591	5.78946909684345	5.99433598931608	5.85717981005132	6.80107084131021	5.91676508683054	6.80270837061015	5.9259291794128
1	199737268	199737268	5.90181520091315	5.84835796696856	5.91258966793562	4.79173119686856	6.83367633780646	5.75955114077269	6.92938265545782	5.94867149322872	6.79054720678129	6.81875199986942	5.85151774598211	3.96842960886271	5.86290205111584	5.79701107837041	5.84872303368715	6.84745659294621	5.91536920085306	6.83459923118926	5.87584644518157	5.89399278097568	5.93319517921494	5.95148091306934	6.79525093197153	5.81771257089866	5.84259660434997	5.86828491204862	7.32973946747005	5.94980351577622	5.87072794629874	6.7956660338607	5.83839528596554	5.87144235873849	6.76689464365071	5.93839962906885	4.85833677876304	6.72643804315953	5.87069534290513	5.84376726315193	5.87264087958728	5.88301041840591	5.78946909684345	5.99433598931608	5.85717981005132	6.80107084131021	5.91676508683054	6.80270837061015	5.9259291794128
1	200303053	200303053	5.90181520091315	5.84835796696856	5.91258966793562	4.79173119686856	6.83367633780646	5.75955114077269	6.92938265545782	5.94867149322872	6.79054720678129	6.81875199986942	5.85151774598211	3.96842960886271	5.86290205111584	5.79701107837041	5.84872303368715	6.84745659294621	5.91536920085306	6.83459923118926	5.87584644518157	5.89399278097568	5.93319517921494	5.95148091306934	6.79525093197153	5.81771257089866	5.84259660434997	5.86828491204862	7.32973946747005	5.94980351577622	5.87072794629874	6.7956660338607	5.83839528596554	5.87144235873849	6.76689464365071	5.93839962906885	4.85833677876304	6.72643804315953	5.87069534290513	5.84376726315193	5.87264087958728	5.88301041840591	5.78946909684345	5.99433598931608	5.85717981005132	6.80107084131021	5.91676508683054	6.80270837061015	5.9259291794128
1	200867375	200867375	5.90181520091315	5.84835796696856	5.91258966793562	4.79173119686856	6.83367633780646	5.75955114077269	6.92938265545782	5.94867149322872	6.79054720678129	6.81875199986942	5.85151774598211	3.96842960886271	5.86290205111584	5.79701107837041	5.84872303368715	6.84745659294621	5.91536920085306	6.83459923118926	5.87584644518157	5.89399278097568	5.93319517921494	5.95148091306934	6.79525093197153	5.81771257089866	5.84259660434997	5.86828491204862	7.32973946747005	5.94980351577622	5.87072794629874	6.7956660338607	5.83839528596554	5.87144235873849	6.76689464365071	5.93839962906885	4.85833677876304	6.72643804315953	5.87069534290513	5.84376726315193	5.87264087958728	5.88301041840591	5.78946909684345	5.99433598931608	5.85717981005132	6.80107084131021	5.91676508683054	6.80270837061015	5.9259291794128
1	201400507	201400507	5.90181520091315	5.84835796696856	5.91258966793562	4.79173119686856	6.83367633780646	5.75955114077269	6.92938265545782	5.94867149322872	6.79054720678129	6.81875199986942	5.85151774598211	3.96842960886271	5.86290205111584	5.79701107837041	5.84872303368715	6.84745659294621	5.91536920085306	6.83459923118926	5.87584644518157	5.89399278097568	5.93319517921494	5.95148091306934	6.79525093197153	5.81771257089866	5.84259660434997	5.86828491204862	7.32973946747005	5.94980351577622	5.87072794629874	6.7956660338607	5.83839528596554	5.87144235873849	6.76689464365071	5.93839962906885	4.85833677876304	6.72643804315953	5.87069534290513	5.84376726315193	5.87264087958728	5.88301041840591	5.78946909684345	5.99433598931608	5.85717981005132	6.80107084131021	5.91676508683054	6.80270837061015	5.9259291794128
1	201949533	201949533	5.90181520091315	5.84835796696856	5.91258966793562	4.79173119686856	6.83367633780646	5.75955114077269	6.92938265545782	5.94867149322872	6.79054720678129	6.81875199986942	5.85151774598211	3.96842960886271	5.86290205111584	5.79701107837041	5.84872303368715	6.84745659294621	5.91536920085306	6.83459923118926	5.87584644518157	5.89399278097568	5.93319517921494	5.95148091306934	6.79525093197153	5.81771257089866	5.84259660434997	5.86828491204862	7.32973946747005	5.94980351577622	5.87072794629874	6.7956660338607	5.83839528596554	5.87144235873849	6.76689464365071	5.93839962906885	4.85833677876304	6.72643804315953	5.87069534290513	5.84376726315193	5.87264087958728	5.88301041840591	5.78946909684345	5.99433598931608	5.85717981005132	6.80107084131021	5.91676508683054	6.80270837061015	5.9259291794128
1	202584523	202584523	5.90181520091315	5.84835796696856	5.91258966793562	4.79173119686856	6.83367633780646	5.75955114077269	6.92938265545782	5.94867149322872	6.79054720678129	6.81875199986942	5.85151774598211	3.96842960886271	5.86290205111584	5.79701107837041	5.84872303368715	6.84745659294621	5.91536920085306	6.83459923118926	5.87584644518157	5.89399278097568	5.93319517921494	5.95148091306934	6.79525093197153	5.81771257089866	5.84259660434997	5.86828491204862	7.32973946747005	5.94980351577622	5.87072794629874	6.7956660338607	5.83839528596554	5.87144235873849	6.76689464365071	5.93839962906885	4.85833677876304	6.72643804315953	5.87069534290513	5.84376726315193	5.87264087958728	5.88301041840591	5.78946909684345	5.99433598931608	5.85717981005132	6.80107084131021	5.91676508683054	6.80270837061015	5.9259291794128
1	203140598	203140598	5.90181520091315	5.84835796696856	5.91258966793562	4.79173119686856	6.83367633780646	5.75955114077269	6.92938265545782	5.94867149322872	6.79054720678129	6.81875199986942	5.85151774598211	3.96842960886271	5.86290205111584	5.79701107837041	5.84872303368715	6.84745659294621	5.91536920085306	6.83459923118926	5.87584644518157	5.89399278097568	5.93319517921494	5.95148091306934	6.79525093197153	5.81771257089866	5.84259660434997	5.86828491204862	7.32973946747005	5.94980351577622	5.87072794629874	6.7956660338607	5.83839528596554	5.87144235873849	6.76689464365071	5.93839962906885	4.85833677876304	6.72643804315953	5.87069534290513	5.84376726315193	5.87264087958728	5.88301041840591	5.78946909684345	5.99433598931608	5.85717981005132	6.80107084131021	5.91676508683054	6.80270837061015	5.9259291794128
1	203696988	203696988	5.90181520091315	5.84835796696856	5.91258966793562	5.81130631234057	6.83367633780646	5.75955114077269	6.92938265545782	5.94867149322872	6.79054720678129	6.81875199986942	5.85151774598211	3.96842960886271	5.86290205111584	5.79701107837041	5.84872303368715	6.84745659294621	5.91536920085306	6.83459923118926	5.87584644518157	5.89399278097568	5.93319517921494	5.95148091306934	6.79525093197153	5.81771257089866	5.84259660434997	5.86828491204862	7.32973946747005	5.94980351577622	5.87072794629874	6.7956660338607	5.83839528596554	5.87144235873849	6.76689464365071	5.93839962906885	4.85833677876304	6.72643804315953	5.87069534290513	5.84376726315193	5.87264087958728	5.88301041840591	5.78946909684345	5.99433598931608	5.85717981005132	6.80107084131021	5.91676508683054	6.80270837061015	5.9259291794128
1	204271279	204271279	5.90181520091315	5.84835796696856	5.91258966793562	5.81130631234057	6.83367633780646	5.75955114077269	6.92938265545782	5.94867149322872	6.79054720678129	6.81875199986942	5.85151774598211	3.96842960886271	5.86290205111584	5.79701107837041	5.84872303368715	6.84745659294621	5.91536920085306	6.83459923118926	5.87584644518157	5.89399278097568	5.93319517921494	5.95148091306934	6.79525093197153	5.81771257089866	5.84259660434997	5.86828491204862	7.32973946747005	5.94980351577622	5.87072794629874	6.7956660338607	5.83839528596554	5.87144235873849	6.76689464365071	5.93839962906885	4.85833677876304	6.72643804315953	5.87069534290513	5.84376726315193	5.87264087958728	5.88301041840591	5.78946909684345	5.99433598931608	5.85717981005132	6.80107084131021	5.91676508683054	6.80270837061015	5.9259291794128
1	204806017	204806017	5.90181520091315	5.84835796696856	5.91258966793562	5.81130631234057	6.83367633780646	5.75955114077269	6.92938265545782	5.94867149322872	6.79054720678129	6.81875199986942	5.85151774598211	3.96842960886271	5.86290205111584	5.79701107837041	5.84872303368715	6.84745659294621	5.91536920085306	6.83459923118926	5.87584644518157	5.89399278097568	5.93319517921494	5.95148091306934	6.79525093197153	5.81771257089866	5.84259660434997	5.86828491204862	7.32973946747005	5.94980351577622	5.87072794629874	6.7956660338607	5.83839528596554	5.87144235873849	6.76689464365071	5.93839962906885	4.85833677876304	6.72643804315953	5.87069534290513	5.84376726315193	5.87264087958728	5.88301041840591	5.78946909684345	5.99433598931608	5.85717981005132	6.80107084131021	5.91676508683054	6.80270837061015	5.9259291794128
1	205348127	205348127	5.90181520091315	7.77925295175424	5.91258966793562	5.81130631234057	6.83367633780646	5.75955114077269	6.92938265545782	5.94867149322872	6.79054720678129	6.81875199986942	5.85151774598211	3.96842960886271	5.86290205111584	5.79701107837041	5.84872303368715	6.84745659294621	5.91536920085306	6.83459923118926	5.87584644518157	5.89399278097568	5.93319517921494	5.95148091306934	8.33756918133427	5.81771257089866	5.84259660434997	5.86828491204862	7.32973946747005	5.94980351577622	5.87072794629874	6.7956660338607	5.83839528596554	5.87144235873849	6.76689464365071	5.93839962906885	4.85833677876304	6.72643804315953	5.87069534290513	5.84376726315193	5.87264087958728	5.88301041840591	5.78946909684345	5.99433598931608	5.85717981005132	6.80107084131021	5.91676508683054	6.80270837061015	5.9259291794128
1	205915792	205915792	5.90181520091315	7.77925295175424	5.91258966793562	5.81130631234057	8.13567427261289	5.75955114077269	8.62740586439618	5.94867149322872	6.79054720678129	6.81875199986942	5.85151774598211	3.96842960886271	5.86290205111584	5.79701107837041	5.84872303368715	6.84745659294621	5.91536920085306	6.83459923118926	5.87584644518157	5.89399278097568	5.93319517921494	5.95148091306934	8.33756918133427	5.81771257089866	5.84259660434997	5.86828491204862	7.32973946747005	5.94980351577622	5.87072794629874	8.25984640526261	5.83839528596554	5.87144235873849	6.76689464365071	5.93839962906885	4.85833677876304	6.72643804315953	5.87069534290513	5.84376726315193	5.87264087958728	5.88301041840591	5.78946909684345	5.99433598931608	5.85717981005132	8.34008402855303	5.91676508683054	6.80270837061015	5.9259291794128
1	206941459	206941459	5.90181520091315	7.77925295175424	5.91258966793562	5.81130631234057	8.13567427261289	5.75955114077269	8.62740586439618	5.94867149322872	6.79054720678129	6.81875199986942	5.85151774598211	3.96842960886271	5.86290205111584	5.79701107837041	5.84872303368715	6.84745659294621	5.91536920085306	6.83459923118926	5.87584644518157	5.89399278097568	5.93319517921494	5.95148091306934	8.33756918133427	5.81771257089866	5.84259660434997	5.86828491204862	7.32973946747005	5.94980351577622	5.87072794629874	8.25984640526261	5.83839528596554	5.87144235873849	6.76689464365071	5.93839962906885	4.85833677876304	6.72643804315953	5.87069534290513	5.84376726315193	5.87264087958728	5.88301041840591	5.78946909684345	5.99433598931608	5.85717981005132	8.34008402855303	5.91676508683054	6.80270837061015	5.9259291794128
1	207480087	207480087	5.90181520091315	7.77925295175424	5.91258966793562	5.81130631234057	8.13567427261289	5.75955114077269	8.62740586439618	5.94867149322872	6.79054720678129	6.81875199986942	5.85151774598211	3.96842960886271	5.86290205111584	5.79701107837041	5.84872303368715	6.84745659294621	5.91536920085306	6.83459923118926	5.87584644518157	5.89399278097568	5.93319517921494	5.95148091306934	8.33756918133427	5.81771257089866	5.84259660434997	5.86828491204862	7.32973946747005	5.94980351577622	5.87072794629874	8.25984640526261	5.83839528596554	5.87144235873849	6.76689464365071	5.93839962906885	4.85833677876304	6.72643804315953	5.87069534290513	5.84376726315193	5.87264087958728	5.88301041840591	5.78946909684345	5.99433598931608	5.85717981005132	8.34008402855303	5.91676508683054	6.80270837061015	5.9259291794128
1	208090090	208090090	5.90181520091315	7.77925295175424	5.91258966793562	5.81130631234057	8.13567427261289	5.75955114077269	8.62740586439618	5.94867149322872	6.79054720678129	6.81875199986942	5.85151774598211	3.96842960886271	5.86290205111584	5.79701107837041	5.84872303368715	6.84745659294621	5.91536920085306	6.83459923118926	5.87584644518157	5.89399278097568	5.93319517921494	5.95148091306934	8.33756918133427	5.81771257089866	5.84259660434997	5.86828491204862	7.32973946747005	5.94980351577622	5.87072794629874	8.25984640526261	5.83839528596554	5.87144235873849	6.76689464365071	5.93839962906885	4.85833677876304	6.72643804315953	5.87069534290513	5.84376726315193	5.87264087958728	5.88301041840591	5.78946909684345	5.99433598931608	5.85717981005132	8.34008402855303	5.91676508683054	6.80270837061015	5.9259291794128
1	208603812	208603812	5.90181520091315	7.77925295175424	5.91258966793562	5.81130631234057	8.13567427261289	5.75955114077269	8.62740586439618	5.94867149322872	6.79054720678129	6.81875199986942	5.85151774598211	3.96842960886271	5.86290205111584	5.79701107837041	5.84872303368715	6.84745659294621	5.91536920085306	6.83459923118926	5.87584644518157	5.89399278097568	5.93319517921494	5.95148091306934	8.33756918133427	5.81771257089866	5.84259660434997	5.86828491204862	7.32973946747005	5.94980351577622	5.87072794629874	8.25984640526261	5.83839528596554	5.87144235873849	6.76689464365071	5.93839962906885	4.85833677876304	6.72643804315953	5.87069534290513	5.84376726315193	5.87264087958728	5.88301041840591	5.78946909684345	5.99433598931608	5.85717981005132	8.34008402855303	5.91676508683054	6.80270837061015	5.9259291794128
1	209136854	209136854	5.90181520091315	7.77925295175424	5.91258966793562	5.81130631234057	8.13567427261289	5.75955114077269	8.62740586439618	5.94867149322872	6.79054720678129	6.81875199986942	5.85151774598211	3.96842960886271	5.86290205111584	5.79701107837041	5.84872303368715	6.84745659294621	5.91536920085306	6.83459923118926	5.87584644518157	5.89399278097568	5.93319517921494	5.95148091306934	8.33756918133427	5.81771257089866	5.84259660434997	5.86828491204862	7.32973946747005	5.94980351577622	5.87072794629874	8.25984640526261	5.83839528596554	5.87144235873849	6.76689464365071	5.93839962906885	4.85833677876304	6.72643804315953	5.87069534290513	5.84376726315193	5.87264087958728	5.88301041840591	5.78946909684345	5.99433598931608	5.85717981005132	8.34008402855303	5.91676508683054	6.80270837061015	5.9259291794128
1	209675409	209675409	5.90181520091315	7.77925295175424	5.91258966793562	5.81130631234057	8.13567427261289	5.75955114077269	8.62740586439618	5.94867149322872	6.79054720678129	6.81875199986942	5.85151774598211	3.96842960886271	5.86290205111584	5.79701107837041	5.84872303368715	6.84745659294621	5.91536920085306	6.83459923118926	5.87584644518157	5.89399278097568	5.93319517921494	5.95148091306934	8.33756918133427	5.81771257089866	5.84259660434997	5.86828491204862	7.32973946747005	5.94980351577622	5.87072794629874	8.25984640526261	5.83839528596554	5.87144235873849	6.76689464365071	5.93839962906885	4.85833677876304	6.72643804315953	5.87069534290513	5.84376726315193	5.87264087958728	5.88301041840591	5.78946909684345	5.99433598931608	5.85717981005132	8.34008402855303	5.91676508683054	6.80270837061015	5.9259291794128
1	210209516	210209516	5.90181520091315	7.77925295175424	5.91258966793562	5.81130631234057	8.13567427261289	5.75955114077269	8.62740586439618	5.94867149322872	6.79054720678129	6.81875199986942	5.85151774598211	3.96842960886271	5.86290205111584	5.79701107837041	5.84872303368715	6.84745659294621	5.91536920085306	6.83459923118926	5.87584644518157	5.89399278097568	5.93319517921494	5.95148091306934	8.33756918133427	5.81771257089866	5.84259660434997	5.86828491204862	7.32973946747005	5.94980351577622	5.87072794629874	8.25984640526261	5.83839528596554	5.87144235873849	6.76689464365071	5.93839962906885	4.85833677876304	6.72643804315953	5.87069534290513	5.84376726315193	5.87264087958728	5.88301041840591	5.78946909684345	5.99433598931608	5.85717981005132	8.34008402855303	5.91676508683054	6.80270837061015	5.9259291794128
1	210753871	210753871	5.90181520091315	7.77925295175424	5.91258966793562	5.81130631234057	8.13567427261289	5.75955114077269	8.62740586439618	5.94867149322872	6.79054720678129	6.81875199986942	5.85151774598211	3.96842960886271	5.86290205111584	5.79701107837041	5.84872303368715	6.84745659294621	5.91536920085306	6.83459923118926	5.87584644518157	5.89399278097568	5.93319517921494	5.95148091306934	8.33756918133427	5.81771257089866	5.84259660434997	5.86828491204862	7.32973946747005	5.94980351577622	5.87072794629874	8.25984640526261	5.83839528596554	5.87144235873849	6.76689464365071	5.93839962906885	4.85833677876304	6.72643804315953	5.87069534290513	5.84376726315193	5.87264087958728	5.88301041840591	5.78946909684345	5.99433598931608	5.85717981005132	8.34008402855303	5.91676508683054	6.80270837061015	5.9259291794128
1	211323557	211323557	5.90181520091315	7.77925295175424	5.91258966793562	5.81130631234057	8.13567427261289	5.75955114077269	8.62740586439618	5.94867149322872	6.79054720678129	6.81875199986942	5.85151774598211	3.96842960886271	5.86290205111584	5.79701107837041	5.84872303368715	6.84745659294621	5.91536920085306	6.83459923118926	5.87584644518157	5.89399278097568	5.93319517921494	5.95148091306934	8.33756918133427	5.81771257089866	5.84259660434997	5.86828491204862	7.32973946747005	5.94980351577622	5.87072794629874	8.25984640526261	5.83839528596554	5.87144235873849	6.76689464365071	5.93839962906885	4.85833677876304	6.72643804315953	5.87069534290513	5.84376726315193	5.87264087958728	5.88301041840591	5.78946909684345	5.99433598931608	5.85717981005132	8.34008402855303	5.91676508683054	6.80270837061015	5.9259291794128
1	211903097	211903097	5.90181520091315	3.927267241046	5.91258966793562	5.81130631234057	4.8184259015012	5.75955114077269	5.02327001893077	5.94867149322872	6.79054720678129	6.81875199986942	5.85151774598211	3.96842960886271	5.86290205111584	5.79701107837041	5.84872303368715	6.84745659294621	5.91536920085306	6.83459923118926	5.87584644518157	5.89399278097568	5.93319517921494	5.95148091306934	4.88049279387448	5.81771257089866	5.84259660434997	5.86828491204862	4.91162908573731	5.94980351577622	5.87072794629874	4.9747187172995	5.83839528596554	5.87144235873849	6.76689464365071	5.93839962906885	4.85833677876304	6.72643804315953	5.87069534290513	5.84376726315193	5.87264087958728	5.88301041840591	5.78946909684345	5.99433598931608	5.85717981005132	4.79276687176451	5.91676508683054	6.80270837061015	5.9259291794128
1	212462719	212462719	5.90181520091315	3.927267241046	5.91258966793562	5.81130631234057	4.8184259015012	5.75955114077269	5.02327001893077	7.76374013015958	6.79054720678129	6.81875199986942	5.85151774598211	3.96842960886271	5.86290205111584	5.79701107837041	5.84872303368715	6.84745659294621	5.91536920085306	6.83459923118926	5.87584644518157	5.89399278097568	5.93319517921494	5.95148091306934	4.88049279387448	5.81771257089866	5.84259660434997	5.86828491204862	4.91162908573731	5.94980351577622	5.87072794629874	4.9747187172995	5.83839528596554	5.87144235873849	6.76689464365071	5.93839962906885	4.85833677876304	6.72643804315953	5.87069534290513	5.84376726315193	5.87264087958728	5.88301041840591	5.78946909684345	5.99433598931608	5.85717981005132	4.79276687176451	5.91676508683054	6.80270837061015	5.9259291794128
1	213030587	213030587	5.90181520091315	3.927267241046	5.91258966793562	5.81130631234057	4.8184259015012	5.75955114077269	5.02327001893077	7.76374013015958	6.79054720678129	6.81875199986942	5.85151774598211	3.96842960886271	5.86290205111584	5.79701107837041	5.84872303368715	6.84745659294621	5.91536920085306	6.83459923118926	5.87584644518157	5.89399278097568	5.93319517921494	5.95148091306934	4.88049279387448	5.81771257089866	5.84259660434997	5.86828491204862	4.91162908573731	5.94980351577622	5.87072794629874	4.9747187172995	5.83839528596554	5.87144235873849	6.76689464365071	5.93839962906885	4.85833677876304	6.72643804315953	5.87069534290513	5.84376726315193	5.87264087958728	5.88301041840591	5.78946909684345	5.99433598931608	5.85717981005132	4.79276687176451	6.77942304987443	6.80270837061015	5.9259291794128
1	213593663	213593663	5.90181520091315	3.927267241046	5.91258966793562	5.81130631234057	4.8184259015012	5.75955114077269	5.02327001893077	7.76374013015958	6.79054720678129	6.81875199986942	5.85151774598211	3.96842960886271	5.86290205111584	5.79701107837041	5.84872303368715	6.84745659294621	5.91536920085306	6.83459923118926	5.87584644518157	5.89399278097568	5.93319517921494	5.95148091306934	4.88049279387448	5.81771257089866	5.84259660434997	5.86828491204862	4.91162908573731	5.94980351577622	5.87072794629874	4.9747187172995	5.83839528596554	5.87144235873849	6.76689464365071	5.93839962906885	4.85833677876304	6.72643804315953	5.87069534290513	5.84376726315193	5.87264087958728	5.88301041840591	5.78946909684345	5.99433598931608	5.85717981005132	4.79276687176451	6.77942304987443	6.80270837061015	5.9259291794128
1	214127585	214127585	5.90181520091315	3.927267241046	5.91258966793562	5.81130631234057	4.8184259015012	5.75955114077269	5.02327001893077	7.76374013015958	6.79054720678129	6.81875199986942	5.85151774598211	3.96842960886271	5.86290205111584	5.79701107837041	5.84872303368715	6.84745659294621	5.91536920085306	6.83459923118926	5.87584644518157	5.89399278097568	5.93319517921494	5.95148091306934	4.88049279387448	5.81771257089866	5.84259660434997	5.86828491204862	4.91162908573731	5.94980351577622	5.87072794629874	4.9747187172995	5.83839528596554	5.87144235873849	6.76689464365071	5.93839962906885	4.85833677876304	6.72643804315953	5.87069534290513	5.84376726315193	5.87264087958728	5.88301041840591	5.78946909684345	5.99433598931608	5.85717981005132	4.79276687176451	6.77942304987443	6.80270837061015	5.9259291794128
1	214652073	214652073	5.90181520091315	3.927267241046	5.91258966793562	5.81130631234057	4.8184259015012	5.75955114077269	5.02327001893077	7.76374013015958	6.79054720678129	6.81875199986942	5.85151774598211	3.96842960886271	5.86290205111584	5.79701107837041	5.84872303368715	6.84745659294621	5.91536920085306	6.83459923118926	5.87584644518157	5.89399278097568	5.93319517921494	5.95148091306934	4.88049279387448	5.81771257089866	5.84259660434997	5.86828491204862	4.91162908573731	5.94980351577622	5.87072794629874	4.9747187172995	5.83839528596554	5.87144235873849	6.76689464365071	5.93839962906885	4.85833677876304	6.72643804315953	5.87069534290513	5.84376726315193	5.87264087958728	5.88301041840591	5.78946909684345	5.99433598931608	5.85717981005132	4.79276687176451	6.77942304987443	6.80270837061015	5.9259291794128
1	215199454	215199454	5.90181520091315	3.927267241046	5.91258966793562	5.81130631234057	4.8184259015012	5.75955114077269	5.02327001893077	7.76374013015958	6.79054720678129	6.81875199986942	5.85151774598211	3.96842960886271	5.86290205111584	5.79701107837041	5.84872303368715	6.84745659294621	5.91536920085306	6.83459923118926	5.87584644518157	5.89399278097568	5.93319517921494	5.95148091306934	4.88049279387448	5.81771257089866	5.84259660434997	5.86828491204862	4.91162908573731	5.94980351577622	5.87072794629874	4.9747187172995	5.83839528596554	5.87144235873849	6.76689464365071	5.93839962906885	4.85833677876304	6.72643804315953	5.87069534290513	5.84376726315193	5.87264087958728	5.88301041840591	5.78946909684345	5.99433598931608	5.85717981005132	4.79276687176451	6.77942304987443	6.80270837061015	5.9259291794128
1	215740043	215740043	5.90181520091315	3.927267241046	5.91258966793562	5.81130631234057	4.8184259015012	5.75955114077269	5.02327001893077	7.76374013015958	6.79054720678129	6.81875199986942	5.85151774598211	3.96842960886271	5.86290205111584	5.79701107837041	5.84872303368715	6.84745659294621	5.91536920085306	6.83459923118926	5.87584644518157	5.89399278097568	5.93319517921494	5.95148091306934	4.88049279387448	5.81771257089866	5.84259660434997	5.86828491204862	4.91162908573731	5.94980351577622	5.87072794629874	4.9747187172995	5.83839528596554	5.87144235873849	6.76689464365071	5.93839962906885	4.85833677876304	6.72643804315953	5.87069534290513	5.84376726315193	5.87264087958728	5.88301041840591	5.78946909684345	5.99433598931608	5.85717981005132	4.79276687176451	6.77942304987443	6.80270837061015	5.9259291794128
1	216273765	216273765	5.90181520091315	3.927267241046	5.91258966793562	5.81130631234057	4.8184259015012	5.75955114077269	5.02327001893077	7.76374013015958	6.79054720678129	6.81875199986942	5.85151774598211	3.96842960886271	5.86290205111584	5.79701107837041	5.84872303368715	6.84745659294621	5.91536920085306	6.83459923118926	5.87584644518157	5.89399278097568	5.93319517921494	5.95148091306934	4.88049279387448	5.81771257089866	5.84259660434997	5.86828491204862	4.91162908573731	5.94980351577622	5.87072794629874	4.9747187172995	5.83839528596554	5.87144235873849	6.76689464365071	5.93839962906885	4.85833677876304	6.72643804315953	5.87069534290513	5.84376726315193	5.87264087958728	5.88301041840591	5.78946909684345	5.99433598931608	5.85717981005132	4.79276687176451	6.77942304987443	6.80270837061015	5.9259291794128
1	216801060	216801060	5.90181520091315	3.927267241046	5.91258966793562	5.81130631234057	4.8184259015012	5.75955114077269	5.02327001893077	7.76374013015958	6.79054720678129	6.81875199986942	5.85151774598211	3.96842960886271	5.86290205111584	5.79701107837041	5.84872303368715	6.84745659294621	5.91536920085306	6.83459923118926	5.87584644518157	5.89399278097568	5.93319517921494	5.95148091306934	4.88049279387448	5.81771257089866	5.84259660434997	5.86828491204862	4.91162908573731	5.94980351577622	5.87072794629874	4.9747187172995	5.83839528596554	5.87144235873849	6.76689464365071	5.93839962906885	4.85833677876304	6.72643804315953	5.87069534290513	5.84376726315193	5.87264087958728	5.88301041840591	5.78946909684345	5.99433598931608	5.85717981005132	4.79276687176451	6.77942304987443	6.80270837061015	5.9259291794128
1	217315246	217315246	5.90181520091315	3.927267241046	5.91258966793562	5.81130631234057	4.8184259015012	5.75955114077269	5.02327001893077	7.76374013015958	6.79054720678129	6.81875199986942	5.85151774598211	3.96842960886271	5.86290205111584	5.79701107837041	5.84872303368715	6.84745659294621	5.91536920085306	6.83459923118926	5.87584644518157	5.89399278097568	5.93319517921494	5.95148091306934	4.88049279387448	5.81771257089866	5.84259660434997	5.86828491204862	4.91162908573731	5.94980351577622	5.87072794629874	4.9747187172995	5.83839528596554	5.87144235873849	6.76689464365071	5.93839962906885	4.85833677876304	6.72643804315953	5.87069534290513	5.84376726315193	5.87264087958728	5.88301041840591	5.78946909684345	5.99433598931608	5.85717981005132	4.79276687176451	6.77942304987443	6.80270837061015	5.9259291794128
1	217851577	217851577	5.90181520091315	3.927267241046	5.91258966793562	5.81130631234057	4.8184259015012	5.75955114077269	5.02327001893077	7.76374013015958	6.79054720678129	6.81875199986942	5.85151774598211	3.96842960886271	5.86290205111584	5.79701107837041	5.84872303368715	6.84745659294621	5.91536920085306	6.83459923118926	5.87584644518157	5.89399278097568	5.93319517921494	5.95148091306934	4.88049279387448	5.81771257089866	5.84259660434997	5.86828491204862	4.91162908573731	5.94980351577622	5.87072794629874	4.9747187172995	5.83839528596554	5.87144235873849	6.76689464365071	5.93839962906885	4.85833677876304	6.72643804315953	5.87069534290513	5.84376726315193	5.87264087958728	5.88301041840591	5.78946909684345	5.99433598931608	5.85717981005132	4.79276687176451	6.77942304987443	6.80270837061015	5.9259291794128
1	218390083	218390083	5.90181520091315	3.927267241046	5.91258966793562	5.81130631234057	4.8184259015012	5.75955114077269	5.02327001893077	7.76374013015958	6.79054720678129	6.81875199986942	5.85151774598211	3.96842960886271	5.86290205111584	5.79701107837041	5.84872303368715	6.84745659294621	5.91536920085306	6.83459923118926	5.87584644518157	5.89399278097568	5.93319517921494	5.95148091306934	4.88049279387448	5.81771257089866	5.84259660434997	5.86828491204862	4.91162908573731	5.94980351577622	5.87072794629874	4.9747187172995	5.83839528596554	5.87144235873849	6.76689464365071	5.93839962906885	4.85833677876304	6.72643804315953	5.87069534290513	5.84376726315193	5.87264087958728	5.88301041840591	5.78946909684345	5.99433598931608	5.85717981005132	4.79276687176451	6.77942304987443	6.80270837061015	5.9259291794128
1	218933669	218933669	5.90181520091315	3.927267241046	5.91258966793562	5.81130631234057	4.8184259015012	5.75955114077269	5.02327001893077	7.76374013015958	6.79054720678129	6.81875199986942	5.85151774598211	3.96842960886271	5.86290205111584	5.79701107837041	5.84872303368715	6.84745659294621	5.91536920085306	6.83459923118926	5.87584644518157	5.89399278097568	5.93319517921494	5.95148091306934	4.88049279387448	5.81771257089866	5.84259660434997	5.86828491204862	4.91162908573731	5.94980351577622	5.87072794629874	4.9747187172995	5.83839528596554	5.87144235873849	6.76689464365071	5.93839962906885	4.85833677876304	6.72643804315953	5.87069534290513	5.84376726315193	5.87264087958728	5.88301041840591	5.78946909684345	5.99433598931608	5.85717981005132	4.79276687176451	6.77942304987443	6.80270837061015	5.9259291794128
1	219457932	219457932	5.90181520091315	3.927267241046	5.91258966793562	5.81130631234057	4.8184259015012	5.75955114077269	5.02327001893077	7.76374013015958	6.79054720678129	6.81875199986942	4.79993528369291	3.96842960886271	5.86290205111584	5.79701107837041	5.84872303368715	6.84745659294621	5.91536920085306	6.83459923118926	5.87584644518157	5.89399278097568	5.93319517921494	5.95148091306934	4.88049279387448	5.81771257089866	5.84259660434997	5.86828491204862	4.91162908573731	5.94980351577622	5.87072794629874	4.9747187172995	5.83839528596554	5.87144235873849	6.76689464365071	5.93839962906885	4.85833677876304	6.72643804315953	5.87069534290513	5.84376726315193	5.87264087958728	5.88301041840591	5.78946909684345	5.99433598931608	5.85717981005132	4.79276687176451	6.77942304987443	6.80270837061015	5.9259291794128
1	220007585	220007585	5.90181520091315	3.927267241046	5.91258966793562	5.81130631234057	4.8184259015012	5.75955114077269	5.02327001893077	7.76374013015958	6.79054720678129	6.81875199986942	4.79993528369291	3.96842960886271	5.86290205111584	5.79701107837041	5.84872303368715	6.84745659294621	5.91536920085306	6.83459923118926	5.87584644518157	5.89399278097568	5.93319517921494	5.95148091306934	4.88049279387448	5.81771257089866	5.84259660434997	5.86828491204862	4.91162908573731	5.94980351577622	5.87072794629874	4.9747187172995	5.83839528596554	5.87144235873849	6.76689464365071	5.93839962906885	4.85833677876304	6.72643804315953	5.87069534290513	5.84376726315193	5.87264087958728	5.88301041840591	5.78946909684345	5.99433598931608	5.85717981005132	4.79276687176451	6.77942304987443	6.80270837061015	5.9259291794128
1	220582350	220582350	5.90181520091315	3.927267241046	5.91258966793562	5.81130631234057	4.8184259015012	5.75955114077269	5.02327001893077	7.76374013015958	6.79054720678129	6.81875199986942	4.79993528369291	3.96842960886271	5.86290205111584	5.79701107837041	5.84872303368715	6.84745659294621	5.91536920085306	6.83459923118926	5.87584644518157	5.89399278097568	5.93319517921494	5.95148091306934	4.88049279387448	5.81771257089866	5.84259660434997	5.86828491204862	4.91162908573731	5.94980351577622	5.87072794629874	4.9747187172995	5.83839528596554	5.87144235873849	6.76689464365071	5.93839962906885	4.85833677876304	6.72643804315953	5.87069534290513	5.84376726315193	5.87264087958728	5.88301041840591	5.78946909684345	5.99433598931608	5.85717981005132	4.79276687176451	6.77942304987443	6.80270837061015	5.9259291794128
1	221125133	221125133	5.90181520091315	3.927267241046	5.91258966793562	5.81130631234057	4.8184259015012	5.75955114077269	5.02327001893077	7.76374013015958	6.79054720678129	6.81875199986942	4.79993528369291	3.96842960886271	5.86290205111584	5.79701107837041	5.84872303368715	6.84745659294621	5.91536920085306	6.83459923118926	5.87584644518157	5.89399278097568	5.93319517921494	5.95148091306934	4.88049279387448	5.81771257089866	5.84259660434997	5.86828491204862	4.91162908573731	5.94980351577622	5.87072794629874	4.9747187172995	5.83839528596554	5.87144235873849	6.76689464365071	5.93839962906885	4.85833677876304	6.72643804315953	5.87069534290513	5.84376726315193	5.87264087958728	5.88301041840591	5.78946909684345	5.99433598931608	5.85717981005132	4.79276687176451	6.77942304987443	6.80270837061015	5.9259291794128
1	221665670	221665670	5.90181520091315	3.927267241046	5.91258966793562	5.81130631234057	4.8184259015012	5.75955114077269	5.02327001893077	7.76374013015958	6.79054720678129	6.81875199986942	4.79993528369291	3.96842960886271	5.86290205111584	5.79701107837041	5.84872303368715	6.84745659294621	5.91536920085306	6.83459923118926	5.87584644518157	5.89399278097568	5.93319517921494	5.95148091306934	4.88049279387448	5.81771257089866	5.84259660434997	5.86828491204862	4.91162908573731	5.94980351577622	5.87072794629874	4.9747187172995	5.83839528596554	5.87144235873849	6.76689464365071	5.93839962906885	4.85833677876304	6.72643804315953	5.87069534290513	5.84376726315193	5.87264087958728	5.88301041840591	5.78946909684345	5.99433598931608	5.85717981005132	4.79276687176451	6.77942304987443	6.80270837061015	5.9259291794128
1	222196518	222196518	5.90181520091315	3.927267241046	5.91258966793562	5.81130631234057	4.8184259015012	5.75955114077269	5.02327001893077	7.76374013015958	6.79054720678129	6.81875199986942	4.79993528369291	3.96842960886271	5.86290205111584	5.79701107837041	5.84872303368715	6.84745659294621	5.91536920085306	6.83459923118926	5.87584644518157	5.89399278097568	5.93319517921494	5.95148091306934	4.88049279387448	5.81771257089866	5.84259660434997	5.86828491204862	4.91162908573731	5.94980351577622	5.87072794629874	4.9747187172995	5.83839528596554	5.87144235873849	6.76689464365071	5.93839962906885	4.85833677876304	6.72643804315953	5.87069534290513	5.84376726315193	5.87264087958728	5.88301041840591	5.78946909684345	5.99433598931608	5.85717981005132	4.79276687176451	6.77942304987443	6.80270837061015	5.9259291794128
1	222780181	222780181	5.90181520091315	3.927267241046	5.91258966793562	5.81130631234057	4.8184259015012	5.75955114077269	5.02327001893077	7.76374013015958	6.79054720678129	6.81875199986942	4.79993528369291	3.96842960886271	5.86290205111584	5.79701107837041	5.84872303368715	6.84745659294621	5.91536920085306	6.83459923118926	5.87584644518157	5.89399278097568	5.93319517921494	5.95148091306934	4.88049279387448	5.81771257089866	5.84259660434997	5.86828491204862	4.91162908573731	5.94980351577622	5.87072794629874	4.9747187172995	5.83839528596554	5.87144235873849	6.76689464365071	5.93839962906885	4.85833677876304	6.72643804315953	5.87069534290513	5.84376726315193	5.87264087958728	5.88301041840591	5.78946909684345	5.99433598931608	5.85717981005132	4.79276687176451	6.77942304987443	6.80270837061015	5.9259291794128
1	223333671	223333671	5.90181520091315	3.927267241046	5.91258966793562	5.81130631234057	4.8184259015012	5.75955114077269	5.02327001893077	7.76374013015958	6.79054720678129	6.81875199986942	4.79993528369291	3.96842960886271	5.86290205111584	5.79701107837041	5.84872303368715	6.84745659294621	5.91536920085306	6.83459923118926	5.87584644518157	5.89399278097568	5.93319517921494	5.95148091306934	4.88049279387448	5.81771257089866	5.84259660434997	5.86828491204862	4.91162908573731	5.94980351577622	5.87072794629874	4.9747187172995	5.83839528596554	5.87144235873849	6.76689464365071	5.93839962906885	4.85833677876304	6.72643804315953	5.87069534290513	5.84376726315193	5.87264087958728	5.88301041840591	5.78946909684345	5.99433598931608	5.85717981005132	4.79276687176451	6.77942304987443	6.80270837061015	5.9259291794128
1	223962622	223962622	5.90181520091315	3.927267241046	5.91258966793562	5.81130631234057	4.8184259015012	5.75955114077269	5.02327001893077	7.76374013015958	6.79054720678129	6.81875199986942	4.79993528369291	3.96842960886271	5.86290205111584	5.79701107837041	5.84872303368715	6.84745659294621	5.91536920085306	6.83459923118926	5.87584644518157	5.89399278097568	5.93319517921494	5.95148091306934	4.88049279387448	5.81771257089866	5.84259660434997	5.86828491204862	4.91162908573731	5.94980351577622	5.87072794629874	4.9747187172995	5.83839528596554	5.87144235873849	6.76689464365071	5.93839962906885	4.85833677876304	6.72643804315953	5.87069534290513	5.84376726315193	5.87264087958728	5.88301041840591	5.78946909684345	5.99433598931608	5.85717981005132	4.79276687176451	6.77942304987443	6.80270837061015	5.9259291794128
1	224669215	224669215	5.90181520091315	3.927267241046	5.91258966793562	5.81130631234057	4.8184259015012	5.75955114077269	5.02327001893077	7.76374013015958	6.79054720678129	6.81875199986942	4.79993528369291	3.96842960886271	5.86290205111584	5.79701107837041	5.84872303368715	6.84745659294621	5.91536920085306	6.83459923118926	5.87584644518157	5.89399278097568	5.93319517921494	5.95148091306934	4.88049279387448	5.81771257089866	5.84259660434997	5.86828491204862	4.91162908573731	5.94980351577622	5.87072794629874	4.9747187172995	5.83839528596554	5.87144235873849	6.76689464365071	5.93839962906885	4.85833677876304	6.72643804315953	5.87069534290513	5.84376726315193	5.87264087958728	5.88301041840591	5.78946909684345	5.99433598931608	5.85717981005132	4.79276687176451	6.77942304987443	6.80270837061015	5.9259291794128
1	225218729	225218729	5.90181520091315	3.927267241046	5.91258966793562	5.81130631234057	4.8184259015012	5.75955114077269	5.02327001893077	7.76374013015958	6.79054720678129	6.81875199986942	4.79993528369291	3.96842960886271	5.86290205111584	5.79701107837041	5.84872303368715	6.84745659294621	5.91536920085306	6.83459923118926	5.87584644518157	5.89399278097568	5.93319517921494	5.95148091306934	4.88049279387448	5.81771257089866	5.84259660434997	5.86828491204862	4.91162908573731	5.94980351577622	5.87072794629874	4.9747187172995	5.83839528596554	5.87144235873849	6.76689464365071	5.93839962906885	4.85833677876304	6.72643804315953	5.87069534290513	5.84376726315193	5.87264087958728	5.88301041840591	5.78946909684345	5.99433598931608	5.85717981005132	4.79276687176451	6.77942304987443	6.80270837061015	5.9259291794128
1	225798513	225798513	5.90181520091315	3.927267241046	5.91258966793562	5.81130631234057	4.8184259015012	5.75955114077269	5.02327001893077	7.76374013015958	6.79054720678129	6.81875199986942	4.79993528369291	3.96842960886271	5.86290205111584	5.79701107837041	5.84872303368715	6.84745659294621	5.91536920085306	6.83459923118926	5.87584644518157	5.89399278097568	5.93319517921494	5.95148091306934	4.88049279387448	5.81771257089866	5.84259660434997	4.37127123771931	4.91162908573731	5.94980351577622	5.87072794629874	4.9747187172995	5.83839528596554	5.87144235873849	6.76689464365071	5.93839962906885	4.85833677876304	6.72643804315953	5.87069534290513	5.84376726315193	5.87264087958728	5.88301041840591	5.78946909684345	5.99433598931608	5.85717981005132	4.79276687176451	6.77942304987443	6.80270837061015	5.9259291794128
1	226389464	226389464	5.90181520091315	3.927267241046	5.91258966793562	5.81130631234057	4.8184259015012	5.75955114077269	5.02327001893077	7.76374013015958	6.79054720678129	6.81875199986942	4.79993528369291	3.96842960886271	5.86290205111584	5.79701107837041	5.84872303368715	6.84745659294621	5.91536920085306	6.83459923118926	5.87584644518157	5.89399278097568	5.93319517921494	5.95148091306934	4.88049279387448	5.81771257089866	5.84259660434997	4.37127123771931	4.91162908573731	5.94980351577622	5.87072794629874	4.9747187172995	5.83839528596554	5.87144235873849	6.76689464365071	5.93839962906885	4.85833677876304	6.72643804315953	5.87069534290513	5.84376726315193	5.87264087958728	5.88301041840591	5.78946909684345	5.99433598931608	5.85717981005132	4.79276687176451	6.77942304987443	6.80270837061015	5.9259291794128
1	226936983	226936983	5.90181520091315	3.927267241046	5.91258966793562	5.81130631234057	4.8184259015012	5.75955114077269	5.02327001893077	7.76374013015958	6.79054720678129	6.81875199986942	4.79993528369291	3.96842960886271	5.86290205111584	5.79701107837041	5.84872303368715	6.84745659294621	5.91536920085306	6.83459923118926	5.87584644518157	5.89399278097568	5.93319517921494	5.95148091306934	4.88049279387448	5.81771257089866	5.84259660434997	4.37127123771931	4.91162908573731	5.94980351577622	5.87072794629874	4.9747187172995	5.83839528596554	5.87144235873849	6.76689464365071	5.93839962906885	4.85833677876304	6.72643804315953	5.87069534290513	5.84376726315193	5.87264087958728	5.88301041840591	5.78946909684345	5.99433598931608	5.85717981005132	4.79276687176451	6.77942304987443	6.80270837061015	5.9259291794128
1	227492636	227492636	5.90181520091315	3.927267241046	5.91258966793562	5.81130631234057	4.8184259015012	5.75955114077269	5.02327001893077	7.76374013015958	6.79054720678129	6.81875199986942	4.79993528369291	3.96842960886271	5.86290205111584	5.79701107837041	5.84872303368715	6.84745659294621	5.91536920085306	6.83459923118926	5.87584644518157	5.89399278097568	5.93319517921494	5.95148091306934	4.88049279387448	5.81771257089866	5.84259660434997	4.37127123771931	4.91162908573731	5.94980351577622	5.87072794629874	4.9747187172995	5.83839528596554	5.87144235873849	6.76689464365071	5.93839962906885	4.85833677876304	6.72643804315953	5.87069534290513	5.84376726315193	5.87264087958728	5.88301041840591	5.78946909684345	5.99433598931608	5.85717981005132	4.79276687176451	6.77942304987443	6.80270837061015	5.9259291794128
1	228074772	228074772	5.90181520091315	3.927267241046	5.91258966793562	5.81130631234057	4.8184259015012	5.75955114077269	5.02327001893077	7.76374013015958	6.79054720678129	6.81875199986942	4.79993528369291	3.96842960886271	5.86290205111584	5.79701107837041	5.84872303368715	6.84745659294621	5.91536920085306	6.83459923118926	5.87584644518157	5.89399278097568	5.93319517921494	5.95148091306934	4.88049279387448	5.81771257089866	5.84259660434997	4.37127123771931	4.91162908573731	5.94980351577622	5.87072794629874	4.9747187172995	5.83839528596554	5.87144235873849	6.76689464365071	5.93839962906885	4.85833677876304	6.72643804315953	5.87069534290513	5.84376726315193	5.87264087958728	5.88301041840591	5.78946909684345	5.99433598931608	5.85717981005132	4.79276687176451	6.77942304987443	6.80270837061015	5.9259291794128
1	228616664	228616664	5.90181520091315	3.927267241046	5.91258966793562	5.81130631234057	4.8184259015012	5.75955114077269	5.02327001893077	7.76374013015958	6.79054720678129	6.81875199986942	4.79993528369291	3.96842960886271	5.86290205111584	5.79701107837041	5.84872303368715	6.84745659294621	5.91536920085306	6.83459923118926	5.87584644518157	5.89399278097568	5.93319517921494	5.95148091306934	4.88049279387448	5.81771257089866	5.84259660434997	6.14048623574176	4.91162908573731	5.94980351577622	5.87072794629874	4.9747187172995	5.83839528596554	5.87144235873849	6.76689464365071	5.93839962906885	4.85833677876304	6.72643804315953	5.87069534290513	5.84376726315193	5.87264087958728	5.88301041840591	5.78946909684345	5.99433598931608	5.85717981005132	4.79276687176451	6.77942304987443	6.80270837061015	5.9259291794128
1	229205320	229205320	5.90181520091315	3.927267241046	5.91258966793562	5.81130631234057	4.8184259015012	5.75955114077269	5.02327001893077	7.76374013015958	6.79054720678129	6.81875199986942	4.79993528369291	3.96842960886271	5.86290205111584	5.79701107837041	5.84872303368715	6.84745659294621	5.91536920085306	6.83459923118926	5.87584644518157	5.89399278097568	5.93319517921494	5.95148091306934	4.88049279387448	5.81771257089866	5.84259660434997	6.14048623574176	4.91162908573731	5.94980351577622	5.87072794629874	4.9747187172995	5.83839528596554	5.87144235873849	6.76689464365071	5.93839962906885	4.85833677876304	6.72643804315953	5.87069534290513	5.84376726315193	5.87264087958728	5.88301041840591	5.78946909684345	5.99433598931608	5.85717981005132	4.79276687176451	6.77942304987443	6.80270837061015	5.9259291794128
1	229760926	229760926	5.90181520091315	3.927267241046	5.91258966793562	5.81130631234057	4.8184259015012	5.75955114077269	5.02327001893077	7.76374013015958	6.79054720678129	6.81875199986942	4.79993528369291	3.96842960886271	5.86290205111584	5.79701107837041	5.84872303368715	6.84745659294621	5.91536920085306	6.83459923118926	5.87584644518157	5.89399278097568	5.93319517921494	5.95148091306934	4.88049279387448	5.81771257089866	5.84259660434997	6.14048623574176	4.91162908573731	5.94980351577622	5.87072794629874	4.9747187172995	5.83839528596554	5.87144235873849	6.76689464365071	5.93839962906885	4.85833677876304	6.72643804315953	5.87069534290513	5.84376726315193	5.87264087958728	5.88301041840591	5.78946909684345	5.99433598931608	5.85717981005132	4.79276687176451	6.77942304987443	6.80270837061015	5.9259291794128
1	230291982	230291982	5.90181520091315	3.927267241046	5.91258966793562	5.81130631234057	4.8184259015012	5.75955114077269	5.02327001893077	7.76374013015958	6.79054720678129	6.81875199986942	4.79993528369291	3.96842960886271	5.86290205111584	5.79701107837041	5.84872303368715	6.84745659294621	5.91536920085306	6.83459923118926	5.87584644518157	5.89399278097568	5.93319517921494	5.95148091306934	4.88049279387448	5.81771257089866	5.84259660434997	6.14048623574176	4.91162908573731	5.94980351577622	5.87072794629874	4.9747187172995	5.83839528596554	5.87144235873849	6.76689464365071	5.93839962906885	4.85833677876304	6.72643804315953	5.87069534290513	5.84376726315193	5.87264087958728	5.88301041840591	5.78946909684345	5.99433598931608	5.85717981005132	4.79276687176451	6.77942304987443	6.80270837061015	5.9259291794128
1	230833226	230833226	5.90181520091315	3.927267241046	5.91258966793562	5.81130631234057	4.8184259015012	5.75955114077269	5.02327001893077	7.76374013015958	6.79054720678129	6.81875199986942	4.79993528369291	3.96842960886271	5.86290205111584	5.79701107837041	5.84872303368715	6.84745659294621	5.91536920085306	6.83459923118926	5.87584644518157	5.89399278097568	5.93319517921494	4.77384888913851	4.88049279387448	5.81771257089866	5.84259660434997	6.14048623574176	4.91162908573731	5.94980351577622	5.87072794629874	4.9747187172995	5.83839528596554	5.87144235873849	6.76689464365071	5.93839962906885	4.85833677876304	6.72643804315953	5.87069534290513	5.84376726315193	5.87264087958728	5.88301041840591	5.78946909684345	5.99433598931608	5.85717981005132	4.79276687176451	6.77942304987443	6.80270837061015	5.9259291794128
1	231371288	231371288	5.90181520091315	3.927267241046	5.91258966793562	5.81130631234057	4.8184259015012	5.75955114077269	5.02327001893077	7.76374013015958	6.79054720678129	6.81875199986942	4.79993528369291	3.96842960886271	5.86290205111584	5.79701107837041	5.84872303368715	6.84745659294621	5.91536920085306	4.86017830442021	5.87584644518157	5.89399278097568	5.93319517921494	4.77384888913851	4.88049279387448	5.81771257089866	5.84259660434997	6.14048623574176	4.91162908573731	5.94980351577622	5.87072794629874	4.9747187172995	5.83839528596554	5.87144235873849	6.76689464365071	5.93839962906885	4.85833677876304	6.72643804315953	5.87069534290513	5.84376726315193	5.87264087958728	5.88301041840591	5.78946909684345	5.99433598931608	5.85717981005132	4.79276687176451	6.77942304987443	6.80270837061015	5.9259291794128
1	231929655	231929655	5.90181520091315	3.927267241046	5.91258966793562	5.81130631234057	4.8184259015012	5.75955114077269	5.02327001893077	7.76374013015958	6.79054720678129	6.81875199986942	4.79993528369291	3.96842960886271	5.86290205111584	5.79701107837041	5.84872303368715	6.84745659294621	5.91536920085306	4.86017830442021	5.87584644518157	5.89399278097568	5.93319517921494	4.77384888913851	4.88049279387448	5.81771257089866	5.84259660434997	6.14048623574176	4.91162908573731	5.94980351577622	5.87072794629874	4.9747187172995	5.83839528596554	5.87144235873849	6.76689464365071	5.93839962906885	4.85833677876304	6.72643804315953	5.87069534290513	5.84376726315193	5.87264087958728	5.88301041840591	5.78946909684345	5.99433598931608	5.85717981005132	4.79276687176451	6.77942304987443	6.80270837061015	5.9259291794128
1	232482890	232482890	5.90181520091315	3.927267241046	5.91258966793562	5.81130631234057	4.8184259015012	5.75955114077269	5.02327001893077	7.76374013015958	6.79054720678129	6.81875199986942	4.79993528369291	3.96842960886271	5.86290205111584	5.79701107837041	5.84872303368715	6.84745659294621	5.91536920085306	4.86017830442021	5.87584644518157	5.89399278097568	5.93319517921494	4.77384888913851	4.88049279387448	5.81771257089866	5.84259660434997	6.14048623574176	4.91162908573731	5.94980351577622	5.87072794629874	4.9747187172995	5.83839528596554	5.87144235873849	6.76689464365071	5.93839962906885	4.85833677876304	6.72643804315953	5.87069534290513	5.84376726315193	5.87264087958728	5.88301041840591	5.78946909684345	5.99433598931608	5.85717981005132	4.79276687176451	6.77942304987443	6.80270837061015	5.9259291794128
1	233012405	233012405	5.90181520091315	3.927267241046	5.91258966793562	5.81130631234057	4.8184259015012	5.75955114077269	5.02327001893077	7.76374013015958	6.79054720678129	6.81875199986942	4.79993528369291	3.96842960886271	5.86290205111584	5.79701107837041	5.84872303368715	6.84745659294621	5.91536920085306	4.86017830442021	5.87584644518157	5.89399278097568	5.93319517921494	4.77384888913851	4.88049279387448	5.81771257089866	5.84259660434997	6.14048623574176	4.91162908573731	5.94980351577622	5.87072794629874	4.9747187172995	5.83839528596554	5.87144235873849	6.76689464365071	5.93839962906885	4.85833677876304	6.72643804315953	5.87069534290513	5.84376726315193	5.87264087958728	5.88301041840591	5.78946909684345	5.99433598931608	5.85717981005132	4.79276687176451	6.77942304987443	6.80270837061015	5.9259291794128
1	233545900	233545900	5.90181520091315	3.927267241046	5.91258966793562	5.81130631234057	4.8184259015012	5.75955114077269	5.02327001893077	7.76374013015958	6.79054720678129	6.81875199986942	4.79993528369291	3.96842960886271	5.86290205111584	5.79701107837041	5.84872303368715	6.84745659294621	5.91536920085306	4.86017830442021	5.87584644518157	5.89399278097568	5.93319517921494	4.77384888913851	4.88049279387448	5.81771257089866	5.84259660434997	6.14048623574176	4.91162908573731	5.94980351577622	5.87072794629874	4.9747187172995	5.83839528596554	5.87144235873849	6.76689464365071	5.93839962906885	4.85833677876304	6.72643804315953	5.87069534290513	5.84376726315193	5.87264087958728	5.88301041840591	5.78946909684345	5.99433598931608	5.85717981005132	4.79276687176451	6.77942304987443	6.80270837061015	5.9259291794128
1	234092162	234092162	5.90181520091315	3.927267241046	5.91258966793562	5.81130631234057	4.8184259015012	5.75955114077269	5.02327001893077	7.76374013015958	6.79054720678129	6.81875199986942	4.79993528369291	3.96842960886271	5.86290205111584	5.79701107837041	5.84872303368715	6.84745659294621	5.91536920085306	4.86017830442021	5.87584644518157	5.89399278097568	5.93319517921494	4.77384888913851	4.88049279387448	5.81771257089866	5.84259660434997	6.14048623574176	4.91162908573731	5.94980351577622	5.87072794629874	4.9747187172995	5.83839528596554	5.87144235873849	6.76689464365071	5.93839962906885	4.85833677876304	6.72643804315953	5.87069534290513	5.84376726315193	5.87264087958728	5.88301041840591	5.78946909684345	5.99433598931608	5.85717981005132	4.79276687176451	6.77942304987443	6.80270837061015	5.9259291794128
1	234635499	234635499	5.90181520091315	3.927267241046	5.91258966793562	5.81130631234057	4.8184259015012	5.75955114077269	5.02327001893077	7.76374013015958	6.79054720678129	6.81875199986942	4.79993528369291	3.96842960886271	5.86290205111584	5.79701107837041	5.84872303368715	6.84745659294621	5.91536920085306	4.86017830442021	5.87584644518157	5.89399278097568	5.93319517921494	5.80080410646458	4.88049279387448	5.81771257089866	5.84259660434997	6.14048623574176	4.91162908573731	5.94980351577622	5.87072794629874	4.9747187172995	5.83839528596554	5.87144235873849	6.76689464365071	5.93839962906885	4.85833677876304	6.72643804315953	5.87069534290513	5.84376726315193	5.87264087958728	5.88301041840591	5.78946909684345	5.99433598931608	5.85717981005132	4.79276687176451	6.77942304987443	6.80270837061015	5.9259291794128
1	235250394	235250394	5.90181520091315	3.927267241046	5.91258966793562	5.81130631234057	4.8184259015012	5.75955114077269	5.02327001893077	7.76374013015958	6.79054720678129	6.81875199986942	4.79993528369291	3.96842960886271	5.86290205111584	5.79701107837041	5.84872303368715	6.84745659294621	5.91536920085306	4.86017830442021	5.87584644518157	5.89399278097568	5.93319517921494	5.80080410646458	4.88049279387448	5.81771257089866	5.84259660434997	6.14048623574176	4.91162908573731	5.94980351577622	5.87072794629874	4.9747187172995	5.83839528596554	5.87144235873849	6.76689464365071	5.93839962906885	4.85833677876304	6.72643804315953	5.87069534290513	5.84376726315193	5.87264087958728	5.88301041840591	5.78946909684345	5.99433598931608	5.85717981005132	4.79276687176451	6.77942304987443	6.80270837061015	5.9259291794128
1	235843116	235843116	5.90181520091315	3.927267241046	5.91258966793562	5.81130631234057	4.8184259015012	5.75955114077269	5.02327001893077	7.76374013015958	6.79054720678129	6.81875199986942	4.79993528369291	3.96842960886271	5.86290205111584	5.79701107837041	5.84872303368715	6.84745659294621	5.91536920085306	4.86017830442021	5.87584644518157	5.89399278097568	5.93319517921494	5.80080410646458	4.88049279387448	5.81771257089866	5.84259660434997	6.14048623574176	4.91162908573731	5.94980351577622	5.87072794629874	4.9747187172995	5.83839528596554	5.87144235873849	6.76689464365071	5.93839962906885	4.85833677876304	6.72643804315953	5.87069534290513	5.84376726315193	5.87264087958728	5.88301041840591	5.78946909684345	5.99433598931608	5.85717981005132	4.79276687176451	6.77942304987443	6.80270837061015	5.9259291794128
1	236407048	236407048	5.90181520091315	3.927267241046	5.91258966793562	5.81130631234057	4.8184259015012	5.75955114077269	5.02327001893077	7.76374013015958	6.79054720678129	6.81875199986942	4.79993528369291	3.96842960886271	5.86290205111584	5.79701107837041	5.84872303368715	6.84745659294621	5.91536920085306	4.86017830442021	5.87584644518157	5.89399278097568	5.93319517921494	5.80080410646458	4.88049279387448	5.81771257089866	5.84259660434997	6.14048623574176	4.91162908573731	5.94980351577622	5.87072794629874	4.9747187172995	5.83839528596554	5.87144235873849	6.76689464365071	5.93839962906885	4.85833677876304	6.72643804315953	5.87069534290513	5.84376726315193	5.87264087958728	5.88301041840591	5.78946909684345	5.99433598931608	5.85717981005132	4.79276687176451	6.77942304987443	6.80270837061015	5.9259291794128
1	236972099	236972099	5.90181520091315	3.927267241046	5.91258966793562	5.81130631234057	4.8184259015012	5.75955114077269	5.02327001893077	7.76374013015958	6.79054720678129	6.81875199986942	4.79993528369291	3.96842960886271	5.86290205111584	5.79701107837041	5.84872303368715	6.84745659294621	5.91536920085306	4.86017830442021	5.87584644518157	5.89399278097568	5.93319517921494	5.80080410646458	4.88049279387448	5.81771257089866	5.84259660434997	6.14048623574176	4.91162908573731	5.94980351577622	5.87072794629874	4.9747187172995	5.83839528596554	5.87144235873849	6.76689464365071	5.93839962906885	4.85833677876304	6.72643804315953	5.87069534290513	5.84376726315193	5.87264087958728	5.88301041840591	5.78946909684345	5.99433598931608	5.85717981005132	4.79276687176451	6.77942304987443	6.80270837061015	5.9259291794128
1	237523729	237523729	5.90181520091315	3.927267241046	5.91258966793562	5.81130631234057	4.8184259015012	5.75955114077269	5.02327001893077	7.76374013015958	6.79054720678129	6.81875199986942	4.79993528369291	3.96842960886271	5.86290205111584	5.79701107837041	5.84872303368715	6.84745659294621	5.91536920085306	4.86017830442021	5.87584644518157	5.89399278097568	5.93319517921494	5.80080410646458	4.88049279387448	5.81771257089866	5.84259660434997	6.14048623574176	4.91162908573731	5.94980351577622	5.87072794629874	4.9747187172995	5.83839528596554	5.87144235873849	6.76689464365071	5.93839962906885	4.85833677876304	6.72643804315953	5.87069534290513	5.84376726315193	5.87264087958728	5.88301041840591	5.78946909684345	5.99433598931608	5.85717981005132	4.79276687176451	6.77942304987443	6.80270837061015	5.9259291794128
1	238061575	238061575	5.90181520091315	3.927267241046	5.91258966793562	5.81130631234057	4.8184259015012	5.75955114077269	5.02327001893077	7.76374013015958	6.79054720678129	6.81875199986942	4.79993528369291	3.96842960886271	5.86290205111584	5.79701107837041	5.84872303368715	6.84745659294621	5.91536920085306	4.86017830442021	5.87584644518157	5.89399278097568	5.93319517921494	5.80080410646458	4.88049279387448	5.81771257089866	5.84259660434997	6.14048623574176	4.91162908573731	5.94980351577622	5.87072794629874	4.9747187172995	5.83839528596554	5.87144235873849	6.76689464365071	5.93839962906885	4.85833677876304	6.72643804315953	5.87069534290513	5.84376726315193	5.87264087958728	5.88301041840591	5.78946909684345	5.99433598931608	5.85717981005132	4.79276687176451	6.77942304987443	6.80270837061015	5.9259291794128
1	238606392	238606392	5.90181520091315	3.927267241046	5.91258966793562	5.81130631234057	4.8184259015012	5.75955114077269	5.02327001893077	7.76374013015958	6.79054720678129	6.81875199986942	4.79993528369291	3.96842960886271	5.86290205111584	5.79701107837041	5.84872303368715	6.84745659294621	5.91536920085306	4.86017830442021	5.87584644518157	5.89399278097568	5.93319517921494	5.80080410646458	4.88049279387448	5.81771257089866	5.84259660434997	6.14048623574176	4.91162908573731	5.94980351577622	5.87072794629874	4.9747187172995	5.83839528596554	5.87144235873849	6.76689464365071	5.93839962906885	4.85833677876304	6.72643804315953	5.87069534290513	5.84376726315193	5.87264087958728	5.88301041840591	5.78946909684345	5.99433598931608	5.85717981005132	4.79276687176451	6.77942304987443	6.80270837061015	5.9259291794128
1	239142946	239142946	5.90181520091315	3.927267241046	5.91258966793562	5.81130631234057	4.8184259015012	5.75955114077269	5.02327001893077	7.76374013015958	6.79054720678129	6.81875199986942	4.79993528369291	3.96842960886271	5.86290205111584	5.79701107837041	5.84872303368715	6.84745659294621	5.91536920085306	4.86017830442021	5.87584644518157	5.89399278097568	5.93319517921494	5.80080410646458	4.88049279387448	5.81771257089866	5.84259660434997	6.14048623574176	4.91162908573731	5.94980351577622	5.87072794629874	4.9747187172995	5.83839528596554	5.87144235873849	6.76689464365071	5.93839962906885	4.85833677876304	6.72643804315953	5.87069534290513	5.84376726315193	5.87264087958728	5.88301041840591	5.78946909684345	5.99433598931608	5.85717981005132	4.79276687176451	6.77942304987443	6.80270837061015	5.9259291794128
1	239674169	239674169	5.90181520091315	3.927267241046	5.91258966793562	5.81130631234057	4.8184259015012	5.75955114077269	5.02327001893077	7.76374013015958	6.79054720678129	6.81875199986942	4.79993528369291	3.96842960886271	5.86290205111584	5.79701107837041	5.84872303368715	6.84745659294621	5.91536920085306	4.86017830442021	5.87584644518157	5.89399278097568	5.93319517921494	5.80080410646458	4.88049279387448	5.81771257089866	5.84259660434997	6.14048623574176	4.91162908573731	5.94980351577622	5.87072794629874	4.9747187172995	5.83839528596554	5.87144235873849	6.76689464365071	5.93839962906885	4.85833677876304	6.72643804315953	5.87069534290513	5.84376726315193	5.87264087958728	5.88301041840591	5.78946909684345	5.99433598931608	5.85717981005132	4.79276687176451	6.77942304987443	6.80270837061015	5.9259291794128
1	240212004	240212004	5.90181520091315	3.927267241046	5.91258966793562	5.81130631234057	4.8184259015012	5.75955114077269	5.02327001893077	7.76374013015958	6.79054720678129	6.81875199986942	4.79993528369291	3.96842960886271	5.86290205111584	5.79701107837041	5.84872303368715	6.84745659294621	5.91536920085306	4.86017830442021	5.87584644518157	5.89399278097568	5.93319517921494	5.80080410646458	4.88049279387448	5.81771257089866	5.84259660434997	6.14048623574176	4.91162908573731	5.94980351577622	5.87072794629874	4.9747187172995	5.83839528596554	5.87144235873849	6.76689464365071	5.93839962906885	4.85833677876304	6.72643804315953	5.87069534290513	5.84376726315193	5.87264087958728	5.88301041840591	5.78946909684345	5.99433598931608	5.85717981005132	4.79276687176451	6.77942304987443	6.80270837061015	5.9259291794128
1	240756725	240756725	5.90181520091315	3.927267241046	5.91258966793562	5.81130631234057	4.8184259015012	5.75955114077269	5.02327001893077	7.76374013015958	6.79054720678129	6.81875199986942	4.79993528369291	3.96842960886271	5.86290205111584	5.79701107837041	5.84872303368715	6.84745659294621	5.91536920085306	4.86017830442021	5.87584644518157	5.89399278097568	5.93319517921494	5.80080410646458	4.88049279387448	5.81771257089866	5.84259660434997	6.14048623574176	4.91162908573731	5.94980351577622	5.87072794629874	4.9747187172995	5.83839528596554	5.87144235873849	6.76689464365071	5.93839962906885	4.85833677876304	6.72643804315953	5.87069534290513	5.84376726315193	5.87264087958728	5.88301041840591	5.78946909684345	5.99433598931608	5.85717981005132	4.79276687176451	6.77942304987443	6.80270837061015	5.9259291794128
1	241312131	241312131	5.90181520091315	3.927267241046	5.91258966793562	5.81130631234057	4.8184259015012	5.75955114077269	5.02327001893077	7.76374013015958	6.79054720678129	6.81875199986942	4.79993528369291	3.96842960886271	5.86290205111584	5.79701107837041	5.84872303368715	6.84745659294621	5.91536920085306	4.86017830442021	5.87584644518157	5.89399278097568	5.93319517921494	5.80080410646458	4.88049279387448	5.81771257089866	5.84259660434997	6.14048623574176	4.91162908573731	5.94980351577622	5.87072794629874	4.9747187172995	5.83839528596554	5.87144235873849	6.76689464365071	5.93839962906885	4.85833677876304	6.72643804315953	5.87069534290513	5.84376726315193	5.87264087958728	5.88301041840591	5.78946909684345	5.99433598931608	5.85717981005132	4.79276687176451	6.77942304987443	6.80270837061015	5.9259291794128
1	241849298	241849298	5.90181520091315	3.927267241046	5.91258966793562	5.81130631234057	4.8184259015012	5.75955114077269	5.02327001893077	7.76374013015958	6.79054720678129	6.81875199986942	4.79993528369291	3.96842960886271	5.86290205111584	5.79701107837041	5.84872303368715	6.84745659294621	5.91536920085306	4.86017830442021	5.87584644518157	5.89399278097568	5.93319517921494	5.80080410646458	4.88049279387448	5.81771257089866	5.84259660434997	6.14048623574176	4.91162908573731	5.94980351577622	5.87072794629874	4.9747187172995	5.83839528596554	5.87144235873849	6.76689464365071	5.93839962906885	4.85833677876304	6.72643804315953	5.87069534290513	5.84376726315193	5.87264087958728	5.88301041840591	5.78946909684345	5.99433598931608	5.85717981005132	4.79276687176451	6.77942304987443	6.80270837061015	5.9259291794128
1	242445853	242445853	5.90181520091315	3.927267241046	5.91258966793562	5.81130631234057	4.8184259015012	5.75955114077269	5.02327001893077	7.76374013015958	6.79054720678129	6.81875199986942	4.79993528369291	3.96842960886271	5.86290205111584	5.79701107837041	5.84872303368715	6.84745659294621	5.91536920085306	4.86017830442021	5.87584644518157	5.89399278097568	5.93319517921494	5.80080410646458	4.88049279387448	5.81771257089866	5.84259660434997	6.14048623574176	4.91162908573731	5.94980351577622	5.87072794629874	4.9747187172995	5.83839528596554	5.87144235873849	6.76689464365071	5.93839962906885	4.85833677876304	6.72643804315953	5.87069534290513	5.84376726315193	5.87264087958728	5.88301041840591	5.78946909684345	5.99433598931608	5.85717981005132	4.79276687176451	6.77942304987443	6.80270837061015	5.9259291794128
1	243069865	243069865	5.90181520091315	3.927267241046	5.91258966793562	5.81130631234057	4.8184259015012	5.75955114077269	5.02327001893077	7.76374013015958	6.79054720678129	6.81875199986942	4.79993528369291	3.96842960886271	5.86290205111584	5.79701107837041	5.84872303368715	6.84745659294621	5.91536920085306	4.86017830442021	5.87584644518157	5.89399278097568	5.93319517921494	5.80080410646458	4.88049279387448	5.81771257089866	5.84259660434997	6.14048623574176	4.91162908573731	5.94980351577622	5.87072794629874	4.9747187172995	5.83839528596554	5.87144235873849	6.76689464365071	5.93839962906885	4.85833677876304	6.72643804315953	5.87069534290513	5.84376726315193	5.87264087958728	5.88301041840591	5.78946909684345	5.99433598931608	5.85717981005132	4.79276687176451	6.77942304987443	6.80270837061015	5.9259291794128
1	243804934	243804934	5.90181520091315	3.927267241046	5.91258966793562	5.81130631234057	4.8184259015012	5.75955114077269	5.02327001893077	7.76374013015958	6.79054720678129	6.81875199986942	4.79993528369291	3.96842960886271	5.86290205111584	5.79701107837041	5.84872303368715	6.84745659294621	5.91536920085306	4.86017830442021	5.87584644518157	5.89399278097568	5.93319517921494	5.80080410646458	4.88049279387448	5.81771257089866	5.84259660434997	6.14048623574176	4.91162908573731	5.94980351577622	5.87072794629874	4.9747187172995	5.83839528596554	5.87144235873849	6.76689464365071	5.93839962906885	4.85833677876304	6.72643804315953	5.87069534290513	5.84376726315193	5.87264087958728	5.88301041840591	5.78946909684345	5.99433598931608	5.85717981005132	4.79276687176451	6.77942304987443	6.80270837061015	5.9259291794128
1	244343777	244343777	5.90181520091315	3.927267241046	5.91258966793562	5.81130631234057	4.8184259015012	5.75955114077269	5.02327001893077	7.76374013015958	6.79054720678129	6.81875199986942	4.79993528369291	3.96842960886271	5.86290205111584	5.79701107837041	5.84872303368715	6.84745659294621	5.91536920085306	4.86017830442021	5.87584644518157	5.89399278097568	5.93319517921494	5.80080410646458	4.88049279387448	5.81771257089866	5.84259660434997	6.14048623574176	4.91162908573731	5.94980351577622	5.87072794629874	4.9747187172995	5.83839528596554	5.87144235873849	6.76689464365071	5.93839962906885	4.85833677876304	6.72643804315953	5.87069534290513	5.84376726315193	5.87264087958728	5.88301041840591	5.78946909684345	5.99433598931608	5.85717981005132	4.79276687176451	6.77942304987443	6.80270837061015	5.9259291794128
1	244909768	244909768	5.90181520091315	3.927267241046	5.91258966793562	5.81130631234057	4.8184259015012	5.75955114077269	5.02327001893077	7.76374013015958	6.79054720678129	6.81875199986942	4.79993528369291	3.96842960886271	5.86290205111584	5.79701107837041	5.84872303368715	6.84745659294621	5.91536920085306	4.86017830442021	5.87584644518157	5.89399278097568	5.93319517921494	5.80080410646458	4.88049279387448	5.81771257089866	5.84259660434997	6.14048623574176	4.91162908573731	5.94980351577622	5.87072794629874	4.9747187172995	5.83839528596554	5.87144235873849	6.76689464365071	5.93839962906885	4.85833677876304	6.72643804315953	5.87069534290513	5.84376726315193	5.87264087958728	5.88301041840591	5.78946909684345	5.99433598931608	5.85717981005132	4.79276687176451	6.77942304987443	6.80270837061015	5.9259291794128
1	245483890	245483890	5.90181520091315	3.927267241046	5.91258966793562	5.81130631234057	4.8184259015012	5.75955114077269	5.02327001893077	7.76374013015958	6.79054720678129	6.81875199986942	4.79993528369291	3.96842960886271	5.86290205111584	5.79701107837041	5.84872303368715	6.84745659294621	5.91536920085306	4.86017830442021	5.87584644518157	5.89399278097568	5.93319517921494	5.80080410646458	4.88049279387448	5.81771257089866	5.84259660434997	6.14048623574176	4.91162908573731	5.94980351577622	5.87072794629874	4.9747187172995	5.83839528596554	5.87144235873849	6.76689464365071	5.93839962906885	4.85833677876304	6.72643804315953	5.87069534290513	5.84376726315193	5.87264087958728	5.88301041840591	5.78946909684345	5.99433598931608	5.85717981005132	4.79276687176451	6.77942304987443	6.80270837061015	5.9259291794128
1	246034915	246034915	5.90181520091315	3.927267241046	5.91258966793562	5.81130631234057	4.8184259015012	5.75955114077269	5.02327001893077	7.76374013015958	6.79054720678129	6.81875199986942	4.79993528369291	3.96842960886271	5.86290205111584	5.79701107837041	5.84872303368715	6.84745659294621	5.91536920085306	4.86017830442021	5.87584644518157	5.89399278097568	5.93319517921494	5.80080410646458	4.88049279387448	5.81771257089866	5.84259660434997	6.14048623574176	4.91162908573731	5.94980351577622	5.87072794629874	4.9747187172995	5.83839528596554	5.87144235873849	6.76689464365071	5.93839962906885	4.85833677876304	6.72643804315953	5.87069534290513	5.84376726315193	5.87264087958728	5.88301041840591	5.78946909684345	5.99433598931608	5.85717981005132	4.79276687176451	6.77942304987443	6.80270837061015	5.9259291794128
1	246587210	246587210	5.90181520091315	3.927267241046	5.91258966793562	5.81130631234057	4.8184259015012	5.75955114077269	5.02327001893077	7.76374013015958	6.79054720678129	6.81875199986942	4.79993528369291	3.96842960886271	5.86290205111584	5.79701107837041	5.84872303368715	6.84745659294621	5.91536920085306	4.86017830442021	5.87584644518157	5.89399278097568	5.93319517921494	5.80080410646458	4.88049279387448	5.81771257089866	5.84259660434997	6.14048623574176	4.91162908573731	5.94980351577622	5.87072794629874	4.9747187172995	5.83839528596554	5.87144235873849	6.76689464365071	5.93839962906885	4.85833677876304	6.72643804315953	5.87069534290513	5.84376726315193	5.87264087958728	5.88301041840591	5.78946909684345	5.99433598931608	5.85717981005132	4.79276687176451	6.77942304987443	6.80270837061015	5.9259291794128
1	247172472	247172472	5.90181520091315	3.927267241046	5.91258966793562	5.81130631234057	4.8184259015012	5.75955114077269	5.02327001893077	7.76374013015958	6.79054720678129	6.81875199986942	4.79993528369291	3.96842960886271	5.86290205111584	5.79701107837041	5.84872303368715	6.84745659294621	5.91536920085306	4.86017830442021	5.87584644518157	5.89399278097568	5.93319517921494	5.80080410646458	4.88049279387448	5.81771257089866	5.84259660434997	6.14048623574176	4.91162908573731	5.94980351577622	5.87072794629874	4.9747187172995	5.83839528596554	5.87144235873849	6.76689464365071	5.93839962906885	4.85833677876304	6.72643804315953	5.87069534290513	5.84376726315193	5.87264087958728	5.88301041840591	5.78946909684345	5.99433598931608	5.85717981005132	4.79276687176451	6.77942304987443	6.80270837061015	5.9259291794128
1	247759502	247759502	5.90181520091315	3.927267241046	5.91258966793562	5.81130631234057	4.8184259015012	5.75955114077269	5.02327001893077	7.76374013015958	6.79054720678129	6.81875199986942	4.79993528369291	3.96842960886271	5.86290205111584	5.79701107837041	5.84872303368715	6.84745659294621	5.91536920085306	4.86017830442021	5.87584644518157	5.89399278097568	5.93319517921494	5.80080410646458	4.88049279387448	5.81771257089866	5.84259660434997	6.14048623574176	4.91162908573731	5.94980351577622	5.87072794629874	4.9747187172995	5.83839528596554	5.87144235873849	6.76689464365071	5.93839962906885	4.85833677876304	6.72643804315953	5.87069534290513	5.84376726315193	5.87264087958728	5.88301041840591	5.78946909684345	5.99433598931608	5.85717981005132	4.79276687176451	6.77942304987443	6.80270837061015	5.9259291794128
1	248364647	248364647	5.90181520091315	3.927267241046	5.91258966793562	5.81130631234057	4.8184259015012	5.75955114077269	5.02327001893077	7.76374013015958	6.79054720678129	6.81875199986942	4.79993528369291	3.96842960886271	5.86290205111584	5.79701107837041	5.84872303368715	6.84745659294621	5.91536920085306	4.86017830442021	5.87584644518157	5.89399278097568	5.93319517921494	5.80080410646458	4.88049279387448	5.81771257089866	5.84259660434997	6.14048623574176	4.91162908573731	5.94980351577622	5.87072794629874	4.9747187172995	5.83839528596554	5.87144235873849	6.76689464365071	5.93839962906885	4.85833677876304	6.72643804315953	5.87069534290513	5.84376726315193	5.87264087958728	5.88301041840591	5.78946909684345	5.99433598931608	5.85717981005132	4.79276687176451	6.77942304987443	6.80270837061015	5.9259291794128
2	0	249250621	3.90240069254697	2.01353649153744	3.90555296870206	3.05243907630806	4.01907059698014	3.97046848018877	4.07027657027118	4.04699713762361	3.12101427187442	3.94346134420067	3.05742043354025	3.94703199938836	3.9616871438531	3.96002418882253	4.00586819918892	5.05555056811855	4.03639738538275	3.11149783561743	3.99228566263832	4.75489984937128	4.0519299772894	3.96921277009604	3.86542441397602	4.03160109826437	3.85841745734185	4.80172539612155	3.99352271382976	4.13995462208238	3.78808371869948	3.89389762503279	3.9748743133019	4.00087333454924	3.98066438946231	4.72255701910853	3.98716276530383	4.0794156231123	3.08969087002469	4.07306532948095	2.833743629517	4.08437393428915	4.03750067421924	3.9438624689281	3.04007990274583	4.01127790063818	4.03694099657227	3.98673922997582	3.99712447527607
2	557486	249808107	3.90240069254697	2.01353649153744	3.90555296870206	3.05243907630806	4.01907059698014	3.97046848018877	4.07027657027118	4.04699713762361	3.12101427187442	3.94346134420067	3.05742043354025	3.94703199938836	3.9616871438531	3.96002418882253	4.00586819918892	5.05555056811855	4.03639738538275	3.11149783561743	3.99228566263832	4.75489984937128	4.0519299772894	3.96921277009604	3.86542441397602	4.03160109826437	3.85841745734185	4.80172539612155	3.99352271382976	4.13995462208238	3.78808371869948	3.89389762503279	3.9748743133019	4.00087333454924	3.98066438946231	4.72255701910853	3.98716276530383	4.0794156231123	3.08969087002469	4.07306532948095	2.833743629517	4.08437393428915	4.03750067421924	3.9438624689281	3.04007990274583	4.01127790063818	4.03694099657227	3.98673922997582	3.99712447527607
2	1094467	250345088	3.90240069254697	2.01353649153744	3.90555296870206	3.05243907630806	4.01907059698014	3.97046848018877	4.07027657027118	4.04699713762361	3.12101427187442	3.94346134420067	3.05742043354025	3.94703199938836	3.9616871438531	3.96002418882253	4.00586819918892	5.05555056811855	4.03639738538275	3.11149783561743	3.99228566263832	4.75489984937128	4.0519299772894	3.96921277009604	3.86542441397602	4.03160109826437	3.85841745734185	4.80172539612155	3.99352271382976	4.13995462208238	3.78808371869948	3.89389762503279	3.9748743133019	4.00087333454924	3.98066438946231	4.72255701910853	3.98716276530383	4.0794156231123	3.08969087002469	4.07306532948095	2.833743629517	4.08437393428915	4.03750067421924	3.9438624689281	3.04007990274583	4.01127790063818	4.03694099657227	3.98673922997582	3.99712447527607
2	1664170	250914791	3.90240069254697	2.01353649153744	3.90555296870206	3.05243907630806	4.01907059698014	3.97046848018877	4.07027657027118	4.04699713762361	3.12101427187442	3.94346134420067	3.05742043354025	3.94703199938836	3.9616871438531	3.96002418882253	4.00586819918892	5.05555056811855	4.03639738538275	3.11149783561743	3.99228566263832	4.75489984937128	4.0519299772894	3.96921277009604	3.86542441397602	4.03160109826437	3.85841745734185	4.80172539612155	3.99352271382976	4.13995462208238	3.78808371869948	3.89389762503279	3.9748743133019	4.00087333454924	3.98066438946231	4.72255701910853	3.98716276530383	4.0794156231123	3.08969087002469	4.07306532948095	2.833743629517	4.08437393428915	4.03750067421924	3.9438624689281	3.04007990274583	4.01127790063818	4.03694099657227	3.98673922997582	3.99712447527607
2	2209305	251459926	3.90240069254697	2.01353649153744	3.90555296870206	3.05243907630806	4.01907059698014	3.97046848018877	4.07027657027118	4.04699713762361	3.12101427187442	3.94346134420067	3.05742043354025	3.94703199938836	3.9616871438531	3.96002418882253	4.00586819918892	5.05555056811855	4.03639738538275	3.11149783561743	3.99228566263832	4.75489984937128	4.0519299772894	3.96921277009604	3.86542441397602	4.03160109826437	3.85841745734185	4.80172539612155	3.99352271382976	4.13995462208238	3.78808371869948	3.89389762503279	3.9748743133019	4.00087333454924	3.98066438946231	4.72255701910853	3.98716276530383	4.0794156231123	3.08969087002469	4.07306532948095	2.833743629517	4.08437393428915	4.03750067421924	3.9438624689281	3.04007990274583	4.01127790063818	4.03694099657227	3.98673922997582	3.99712447527607
2	2735946	251986567	3.90240069254697	2.01353649153744	3.90555296870206	3.05243907630806	4.01907059698014	3.97046848018877	4.07027657027118	4.04699713762361	3.12101427187442	3.94346134420067	3.05742043354025	3.94703199938836	3.9616871438531	3.96002418882253	4.00586819918892	5.05555056811855	4.03639738538275	3.11149783561743	3.99228566263832	4.75489984937128	4.0519299772894	3.96921277009604	3.86542441397602	4.03160109826437	3.85841745734185	4.80172539612155	3.99352271382976	4.13995462208238	3.78808371869948	3.89389762503279	3.9748743133019	4.00087333454924	3.98066438946231	4.72255701910853	3.98716276530383	4.0794156231123	3.08969087002469	4.07306532948095	2.833743629517	4.08437393428915	4.03750067421924	3.9438624689281	3.04007990274583	4.01127790063818	4.03694099657227	3.98673922997582	3.99712447527607
2	3272874	252523495	3.90240069254697	2.01353649153744	3.90555296870206	3.05243907630806	4.01907059698014	3.97046848018877	4.07027657027118	4.04699713762361	3.12101427187442	3.94346134420067	3.05742043354025	3.94703199938836	3.9616871438531	3.96002418882253	4.00586819918892	5.05555056811855	4.03639738538275	3.11149783561743	3.99228566263832	3.84162035922863	4.0519299772894	3.96921277009604	3.86542441397602	4.03160109826437	3.85841745734185	4.80172539612155	3.99352271382976	4.13995462208238	3.78808371869948	3.89389762503279	3.9748743133019	4.00087333454924	3.98066438946231	3.78021480436062	3.98716276530383	4.0794156231123	3.08969087002469	4.07306532948095	2.833743629517	4.08437393428915	4.03750067421924	3.9438624689281	3.04007990274583	4.01127790063818	4.03694099657227	3.98673922997582	3.99712447527607
2	3880296	253130917	3.90240069254697	2.01353649153744	3.90555296870206	3.05243907630806	4.01907059698014	3.97046848018877	4.07027657027118	4.04699713762361	3.12101427187442	3.94346134420067	3.05742043354025	3.94703199938836	3.9616871438531	3.96002418882253	4.00586819918892	5.05555056811855	4.03639738538275	3.11149783561743	3.99228566263832	3.84162035922863	4.0519299772894	3.96921277009604	3.86542441397602	4.03160109826437	3.85841745734185	4.80172539612155	3.99352271382976	4.13995462208238	3.78808371869948	3.89389762503279	3.9748743133019	4.00087333454924	3.98066438946231	3.78021480436062	3.98716276530383	4.0794156231123	3.08969087002469	4.07306532948095	2.833743629517	4.08437393428915	4.03750067421924	3.9438624689281	3.04007990274583	4.01127790063818	4.03694099657227	3.98673922997582	3.99712447527607
2	4425049	253675670	3.90240069254697	2.01353649153744	3.90555296870206	3.05243907630806	4.01907059698014	3.97046848018877	4.07027657027118	4.04699713762361	3.12101427187442	3.94346134420067	3.05742043354025	3.94703199938836	3.9616871438531	3.96002418882253	4.00586819918892	5.05555056811855	4.03639738538275	3.11149783561743	3.99228566263832	3.84162035922863	4.0519299772894	3.96921277009604	3.86542441397602	4.03160109826437	3.85841745734185	4.80172539612155	3.99352271382976	4.13995462208238	3.78808371869948	3.89389762503279	3.9748743133019	4.00087333454924	3.98066438946231	3.78021480436062	3.98716276530383	4.0794156231123	3.08969087002469	4.07306532948095	2.833743629517	4.08437393428915	4.03750067421924	3.9438624689281	3.04007990274583	4.01127790063818	4.03694099657227	3.98673922997582	3.99712447527607
2	4959582	254210203	3.90240069254697	2.01353649153744	3.90555296870206	3.05243907630806	4.01907059698014	3.97046848018877	4.07027657027118	4.04699713762361	3.12101427187442	3.94346134420067	3.05742043354025	3.94703199938836	3.9616871438531	3.96002418882253	4.00586819918892	5.05555056811855	4.03639738538275	3.11149783561743	3.99228566263832	3.84162035922863	4.0519299772894	3.96921277009604	3.86542441397602	4.03160109826437	3.85841745734185	4.80172539612155	3.99352271382976	4.13995462208238	3.78808371869948	3.89389762503279	3.9748743133019	4.00087333454924	3.98066438946231	3.78021480436062	3.98716276530383	4.0794156231123	3.08969087002469	4.07306532948095	2.833743629517	4.08437393428915	4.03750067421924	3.9438624689281	3.04007990274583	4.01127790063818	4.03694099657227	3.98673922997582	3.99712447527607
2	5590420	254841041	3.90240069254697	2.01353649153744	3.90555296870206	3.05243907630806	4.01907059698014	3.97046848018877	4.07027657027118	4.04699713762361	3.12101427187442	3.94346134420067	3.05742043354025	3.94703199938836	3.9616871438531	3.96002418882253	4.00586819918892	5.05555056811855	4.03639738538275	3.11149783561743	3.99228566263832	3.84162035922863	4.0519299772894	3.96921277009604	3.86542441397602	4.03160109826437	3.85841745734185	4.80172539612155	3.99352271382976	4.13995462208238	3.78808371869948	3.89389762503279	3.9748743133019	4.00087333454924	3.98066438946231	3.78021480436062	3.98716276530383	4.0794156231123	3.08969087002469	4.07306532948095	2.833743629517	4.08437393428915	4.03750067421924	3.9438624689281	3.04007990274583	4.01127790063818	4.03694099657227	3.98673922997582	3.99712447527607
2	6135300	255385921	3.90240069254697	2.01353649153744	3.90555296870206	3.05243907630806	4.01907059698014	3.97046848018877	4.07027657027118	4.04699713762361	3.12101427187442	3.94346134420067	3.05742043354025	3.94703199938836	3.9616871438531	3.96002418882253	4.00586819918892	5.05555056811855	4.03639738538275	3.11149783561743	3.99228566263832	3.84162035922863	4.0519299772894	3.96921277009604	3.86542441397602	4.03160109826437	3.85841745734185	4.80172539612155	3.99352271382976	4.13995462208238	3.78808371869948	3.89389762503279	3.9748743133019	4.00087333454924	3.98066438946231	3.78021480436062	3.98716276530383	4.0794156231123	3.08969087002469	4.07306532948095	2.833743629517	4.08437393428915	4.03750067421924	3.9438624689281	3.04007990274583	4.01127790063818	4.03694099657227	3.98673922997582	3.99712447527607
2	6662527	255913148	3.90240069254697	2.01353649153744	3.90555296870206	3.05243907630806	4.01907059698014	3.97046848018877	4.07027657027118	4.04699713762361	3.12101427187442	3.94346134420067	3.05742043354025	3.94703199938836	3.9616871438531	3.96002418882253	4.00586819918892	5.05555056811855	4.03639738538275	3.11149783561743	3.99228566263832	4.81559797229032	4.0519299772894	3.96921277009604	3.86542441397602	4.03160109826437	3.85841745734185	4.80172539612155	3.99352271382976	4.13995462208238	3.78808371869948	3.89389762503279	3.9748743133019	4.00087333454924	3.98066438946231	3.78021480436062	3.98716276530383	4.0794156231123	3.08969087002469	4.07306532948095	2.833743629517	4.08437393428915	4.03750067421924	3.9438624689281	3.04007990274583	4.01127790063818	4.03694099657227	3.98673922997582	3.99712447527607
2	7180839	256431460	3.90240069254697	2.01353649153744	3.90555296870206	3.05243907630806	4.01907059698014	3.97046848018877	4.07027657027118	4.04699713762361	3.12101427187442	3.94346134420067	3.05742043354025	3.94703199938836	3.9616871438531	3.96002418882253	4.00586819918892	5.05555056811855	4.03639738538275	3.11149783561743	3.99228566263832	4.81559797229032	4.0519299772894	3.96921277009604	3.86542441397602	4.03160109826437	3.85841745734185	4.80172539612155	3.99352271382976	4.13995462208238	3.78808371869948	3.89389762503279	3.9748743133019	4.00087333454924	3.98066438946231	3.78021480436062	3.98716276530383	4.0794156231123	3.08969087002469	4.07306532948095	2.833743629517	4.08437393428915	4.03750067421924	3.9438624689281	3.04007990274583	4.01127790063818	4.03694099657227	3.98673922997582	3.99712447527607
2	7704051	256954672	3.90240069254697	2.01353649153744	3.90555296870206	3.05243907630806	4.01907059698014	3.97046848018877	4.07027657027118	4.04699713762361	3.12101427187442	3.94346134420067	3.05742043354025	3.94703199938836	3.9616871438531	3.96002418882253	4.00586819918892	5.05555056811855	4.03639738538275	3.11149783561743	3.99228566263832	4.81559797229032	4.0519299772894	3.96921277009604	3.86542441397602	4.03160109826437	3.85841745734185	4.80172539612155	3.99352271382976	4.13995462208238	3.78808371869948	3.89389762503279	3.9748743133019	4.00087333454924	3.98066438946231	3.78021480436062	3.98716276530383	4.0794156231123	3.08969087002469	4.07306532948095	2.833743629517	4.08437393428915	4.03750067421924	3.9438624689281	3.04007990274583	4.01127790063818	4.03694099657227	3.98673922997582	3.99712447527607
2	8227848	257478469	3.90240069254697	2.01353649153744	3.90555296870206	3.05243907630806	4.01907059698014	3.97046848018877	4.07027657027118	4.04699713762361	3.12101427187442	3.94346134420067	3.05742043354025	3.94703199938836	3.9616871438531	3.96002418882253	4.00586819918892	5.05555056811855	4.03639738538275	3.11149783561743	3.99228566263832	4.81559797229032	4.0519299772894	3.96921277009604	3.86542441397602	4.03160109826437	3.85841745734185	4.80172539612155	3.99352271382976	4.13995462208238	3.78808371869948	3.89389762503279	3.9748743133019	4.00087333454924	3.98066438946231	3.78021480436062	3.98716276530383	4.0794156231123	3.08969087002469	4.07306532948095	2.833743629517	4.08437393428915	4.03750067421924	3.9438624689281	3.04007990274583	4.01127790063818	4.03694099657227	3.98673922997582	3.99712447527607
2	8753003	258003624	3.90240069254697	2.01353649153744	3.90555296870206	3.05243907630806	4.01907059698014	3.97046848018877	4.07027657027118	4.04699713762361	3.12101427187442	3.94346134420067	3.05742043354025	3.94703199938836	3.9616871438531	3.96002418882253	4.00586819918892	5.05555056811855	4.03639738538275	3.11149783561743	3.99228566263832	4.81559797229032	4.0519299772894	3.96921277009604	3.86542441397602	4.03160109826437	3.85841745734185	4.80172539612155	3.99352271382976	4.13995462208238	3.78808371869948	3.89389762503279	3.9748743133019	4.00087333454924	3.98066438946231	3.78021480436062	3.98716276530383	4.0794156231123	3.08969087002469	4.07306532948095	2.833743629517	4.08437393428915	4.03750067421924	3.9438624689281	3.04007990274583	4.01127790063818	4.03694099657227	3.98673922997582	3.99712447527607
2	9296366	258546987	3.90240069254697	2.01353649153744	3.90555296870206	3.05243907630806	4.01907059698014	3.97046848018877	4.07027657027118	4.04699713762361	3.12101427187442	3.94346134420067	3.05742043354025	3.94703199938836	3.9616871438531	3.96002418882253	4.00586819918892	5.05555056811855	4.03639738538275	3.11149783561743	3.99228566263832	4.81559797229032	4.0519299772894	3.96921277009604	3.86542441397602	4.03160109826437	3.85841745734185	4.80172539612155	3.99352271382976	4.13995462208238	3.78808371869948	3.89389762503279	3.9748743133019	4.00087333454924	3.98066438946231	3.78021480436062	3.98716276530383	4.0794156231123	3.08969087002469	4.07306532948095	2.833743629517	4.08437393428915	4.03750067421924	3.9438624689281	3.04007990274583	4.01127790063818	4.03694099657227	3.98673922997582	3.99712447527607
2	9850361	259100982	3.90240069254697	2.01353649153744	3.90555296870206	3.05243907630806	4.01907059698014	3.97046848018877	4.07027657027118	4.04699713762361	3.12101427187442	3.94346134420067	3.05742043354025	3.94703199938836	3.9616871438531	3.96002418882253	4.00586819918892	5.05555056811855	4.03639738538275	3.11149783561743	3.99228566263832	4.81559797229032	4.0519299772894	3.96921277009604	3.86542441397602	4.03160109826437	3.85841745734185	4.80172539612155	3.99352271382976	4.13995462208238	3.78808371869948	3.89389762503279	3.9748743133019	4.00087333454924	3.98066438946231	3.78021480436062	3.98716276530383	4.0794156231123	3.08969087002469	4.07306532948095	2.833743629517	4.08437393428915	4.03750067421924	3.9438624689281	3.04007990274583	4.01127790063818	4.03694099657227	3.98673922997582	3.99712447527607
2	10407491	259658112	3.90240069254697	2.01353649153744	3.90555296870206	3.05243907630806	4.01907059698014	3.97046848018877	4.07027657027118	4.04699713762361	3.12101427187442	3.94346134420067	3.05742043354025	3.94703199938836	3.9616871438531	3.96002418882253	4.00586819918892	5.05555056811855	4.03639738538275	3.11149783561743	3.99228566263832	4.81559797229032	4.0519299772894	3.96921277009604	3.86542441397602	4.03160109826437	3.85841745734185	4.80172539612155	3.99352271382976	4.13995462208238	3.78808371869948	3.89389762503279	3.9748743133019	4.00087333454924	3.98066438946231	3.78021480436062	3.98716276530383	4.0794156231123	3.08969087002469	4.07306532948095	2.833743629517	4.08437393428915	4.03750067421924	3.9438624689281	3.04007990274583	4.01127790063818	4.03694099657227	3.98673922997582	3.99712447527607
2	10958816	260209437	3.90240069254697	2.01353649153744	3.90555296870206	3.05243907630806	4.01907059698014	3.97046848018877	4.07027657027118	4.04699713762361	3.12101427187442	3.94346134420067	3.05742043354025	3.94703199938836	3.9616871438531	3.96002418882253	4.00586819918892	5.05555056811855	4.03639738538275	3.11149783561743	3.99228566263832	4.81559797229032	4.0519299772894	3.96921277009604	3.86542441397602	4.03160109826437	3.85841745734185	4.80172539612155	3.99352271382976	4.13995462208238	3.78808371869948	3.89389762503279	3.9748743133019	4.00087333454924	3.98066438946231	3.78021480436062	3.98716276530383	4.0794156231123	3.08969087002469	4.07306532948095	2.833743629517	4.08437393428915	4.03750067421924	3.9438624689281	3.04007990274583	4.01127790063818	4.03694099657227	3.98673922997582	3.99712447527607
2	11510926	260761547	3.90240069254697	2.01353649153744	3.90555296870206	3.05243907630806	4.01907059698014	3.97046848018877	4.07027657027118	4.04699713762361	3.12101427187442	3.94346134420067	3.05742043354025	3.94703199938836	3.9616871438531	3.96002418882253	4.00586819918892	5.05555056811855	4.03639738538275	3.11149783561743	3.99228566263832	4.81559797229032	4.0519299772894	3.96921277009604	3.86542441397602	4.03160109826437	3.85841745734185	4.80172539612155	3.99352271382976	4.13995462208238	3.78808371869948	3.89389762503279	3.9748743133019	4.00087333454924	3.98066438946231	3.78021480436062	3.98716276530383	4.0794156231123	3.08969087002469	4.07306532948095	2.833743629517	4.08437393428915	4.03750067421924	3.9438624689281	3.04007990274583	4.01127790063818	4.03694099657227	3.98673922997582	3.99712447527607
2	12057328	261307949	3.90240069254697	2.01353649153744	3.90555296870206	3.05243907630806	4.01907059698014	3.97046848018877	4.07027657027118	4.04699713762361	3.12101427187442	3.94346134420067	3.05742043354025	3.94703199938836	3.9616871438531	3.96002418882253	4.00586819918892	5.05555056811855	4.03639738538275	3.11149783561743	3.99228566263832	4.81559797229032	4.0519299772894	3.96921277009604	3.86542441397602	4.03160109826437	3.85841745734185	4.80172539612155	3.99352271382976	4.13995462208238	3.78808371869948	3.89389762503279	3.9748743133019	4.00087333454924	3.98066438946231	3.78021480436062	3.98716276530383	4.0794156231123	3.08969087002469	4.07306532948095	2.833743629517	4.08437393428915	4.03750067421924	3.9438624689281	3.04007990274583	4.01127790063818	4.03694099657227	3.98673922997582	3.99712447527607
2	12580925	261831546	3.90240069254697	2.01353649153744	3.90555296870206	3.05243907630806	4.01907059698014	3.97046848018877	4.07027657027118	4.04699713762361	3.12101427187442	3.94346134420067	3.05742043354025	3.94703199938836	3.9616871438531	3.96002418882253	4.00586819918892	5.05555056811855	4.03639738538275	3.11149783561743	3.99228566263832	4.81559797229032	4.0519299772894	3.96921277009604	3.86542441397602	4.03160109826437	3.85841745734185	4.80172539612155	3.99352271382976	4.13995462208238	3.78808371869948	3.89389762503279	3.9748743133019	4.00087333454924	3.98066438946231	3.78021480436062	3.98716276530383	4.0794156231123	3.08969087002469	4.07306532948095	2.833743629517	4.08437393428915	4.03750067421924	3.9438624689281	3.04007990274583	4.01127790063818	4.03694099657227	3.98673922997582	3.99712447527607
2	13118270	262368891	3.90240069254697	2.01353649153744	3.90555296870206	3.05243907630806	4.01907059698014	3.97046848018877	4.07027657027118	4.04699713762361	3.12101427187442	3.94346134420067	3.05742043354025	3.94703199938836	3.9616871438531	3.96002418882253	4.00586819918892	5.05555056811855	4.03639738538275	3.11149783561743	3.99228566263832	4.81559797229032	4.0519299772894	3.96921277009604	3.86542441397602	4.03160109826437	3.85841745734185	4.80172539612155	3.99352271382976	4.13995462208238	3.78808371869948	3.89389762503279	3.9748743133019	4.00087333454924	3.98066438946231	3.78021480436062	3.98716276530383	4.0794156231123	3.08969087002469	4.07306532948095	2.833743629517	4.08437393428915	4.03750067421924	3.9438624689281	3.04007990274583	4.01127790063818	4.03694099657227	3.98673922997582	3.99712447527607
2	13666229	262916850	3.90240069254697	2.01353649153744	3.90555296870206	3.05243907630806	4.01907059698014	3.97046848018877	4.07027657027118	4.04699713762361	3.12101427187442	3.94346134420067	3.05742043354025	3.94703199938836	3.9616871438531	3.96002418882253	4.00586819918892	5.05555056811855	4.03639738538275	3.11149783561743	3.99228566263832	4.81559797229032	4.0519299772894	3.96921277009604	3.86542441397602	4.03160109826437	3.85841745734185	4.80172539612155	3.99352271382976	4.13995462208238	3.78808371869948	3.89389762503279	3.9748743133019	4.00087333454924	3.98066438946231	3.78021480436062	3.98716276530383	4.0794156231123	3.08969087002469	4.07306532948095	2.833743629517	4.08437393428915	4.03750067421924	3.9438624689281	3.04007990274583	4.01127790063818	4.03694099657227	3.98673922997582	3.99712447527607
2	14216122	263466743	3.90240069254697	2.01353649153744	3.90555296870206	3.05243907630806	4.01907059698014	3.97046848018877	4.07027657027118	4.04699713762361	3.12101427187442	3.94346134420067	3.05742043354025	3.94703199938836	3.9616871438531	3.96002418882253	4.00586819918892	5.05555056811855	4.03639738538275	3.11149783561743	3.99228566263832	4.81559797229032	4.0519299772894	3.96921277009604	3.86542441397602	4.03160109826437	3.85841745734185	4.80172539612155	3.99352271382976	4.13995462208238	3.78808371869948	3.89389762503279	3.9748743133019	4.00087333454924	3.98066438946231	3.78021480436062	3.98716276530383	4.0794156231123	3.08969087002469	4.07306532948095	2.833743629517	4.08437393428915	4.03750067421924	3.9438624689281	3.04007990274583	4.01127790063818	4.03694099657227	3.98673922997582	3.99712447527607
2	14759596	264010217	3.90240069254697	2.01353649153744	3.90555296870206	3.05243907630806	4.01907059698014	3.97046848018877	4.07027657027118	4.04699713762361	3.12101427187442	3.94346134420067	3.05742043354025	3.94703199938836	3.9616871438531	3.96002418882253	4.00586819918892	5.05555056811855	4.03639738538275	3.11149783561743	3.99228566263832	4.81559797229032	4.0519299772894	3.96921277009604	3.86542441397602	4.03160109826437	3.85841745734185	4.80172539612155	3.99352271382976	4.13995462208238	3.78808371869948	3.89389762503279	3.9748743133019	4.00087333454924	3.98066438946231	3.78021480436062	3.98716276530383	4.0794156231123	3.08969087002469	4.07306532948095	2.833743629517	4.08437393428915	4.03750067421924	3.9438624689281	3.04007990274583	4.01127790063818	4.03694099657227	3.98673922997582	3.99712447527607
2	15293722	264544343	3.90240069254697	2.01353649153744	3.90555296870206	3.05243907630806	4.01907059698014	3.97046848018877	4.07027657027118	4.04699713762361	3.12101427187442	3.94346134420067	3.05742043354025	3.94703199938836	3.9616871438531	3.96002418882253	4.00586819918892	5.05555056811855	4.03639738538275	3.11149783561743	3.99228566263832	4.81559797229032	4.0519299772894	3.96921277009604	3.86542441397602	4.03160109826437	3.85841745734185	4.80172539612155	3.99352271382976	4.13995462208238	3.78808371869948	3.89389762503279	3.9748743133019	4.00087333454924	3.98066438946231	3.78021480436062	3.98716276530383	4.0794156231123	3.08969087002469	4.07306532948095	2.833743629517	4.08437393428915	4.03750067421924	3.9438624689281	3.04007990274583	4.01127790063818	4.03694099657227	3.98673922997582	3.99712447527607
2	15834108	265084729	3.90240069254697	2.01353649153744	3.90555296870206	3.05243907630806	4.01907059698014	3.97046848018877	4.07027657027118	4.04699713762361	3.12101427187442	3.94346134420067	3.05742043354025	3.94703199938836	3.9616871438531	3.96002418882253	4.00586819918892	5.05555056811855	4.03639738538275	3.11149783561743	3.99228566263832	4.81559797229032	4.0519299772894	3.96921277009604	3.86542441397602	4.03160109826437	3.85841745734185	4.80172539612155	3.99352271382976	4.13995462208238	3.78808371869948	3.89389762503279	3.9748743133019	4.00087333454924	3.98066438946231	3.78021480436062	3.98716276530383	4.0794156231123	3.08969087002469	4.07306532948095	2.833743629517	4.08437393428915	4.03750067421924	3.9438624689281	3.04007990274583	4.01127790063818	4.03694099657227	3.98673922997582	3.99712447527607
2	16429499	265680120	3.90240069254697	2.01353649153744	3.90555296870206	3.05243907630806	4.01907059698014	3.97046848018877	4.07027657027118	4.04699713762361	3.12101427187442	3.94346134420067	3.05742043354025	3.94703199938836	3.9616871438531	3.96002418882253	4.00586819918892	5.05555056811855	4.03639738538275	3.11149783561743	3.99228566263832	4.81559797229032	4.0519299772894	3.96921277009604	3.86542441397602	4.03160109826437	3.85841745734185	4.80172539612155	3.99352271382976	4.13995462208238	3.78808371869948	3.89389762503279	3.9748743133019	4.00087333454924	3.98066438946231	3.78021480436062	3.98716276530383	4.0794156231123	3.08969087002469	4.07306532948095	2.833743629517	4.08437393428915	4.03750067421924	3.9438624689281	3.04007990274583	4.01127790063818	4.03694099657227	3.98673922997582	3.99712447527607
2	16951063	266201684	3.90240069254697	2.01353649153744	3.90555296870206	3.05243907630806	4.01907059698014	3.97046848018877	4.07027657027118	4.04699713762361	3.12101427187442	3.94346134420067	3.05742043354025	3.94703199938836	3.9616871438531	3.96002418882253	4.00586819918892	5.05555056811855	4.03639738538275	3.11149783561743	3.99228566263832	4.81559797229032	4.0519299772894	3.96921277009604	3.86542441397602	4.03160109826437	3.85841745734185	4.80172539612155	3.99352271382976	4.13995462208238	3.78808371869948	3.89389762503279	3.9748743133019	4.00087333454924	3.98066438946231	3.78021480436062	3.98716276530383	4.0794156231123	3.08969087002469	4.07306532948095	2.833743629517	4.08437393428915	4.03750067421924	3.9438624689281	3.04007990274583	4.01127790063818	4.03694099657227	3.98673922997582	3.99712447527607
2	17486052	266736673	3.90240069254697	2.01353649153744	3.90555296870206	3.05243907630806	4.01907059698014	3.97046848018877	4.07027657027118	4.04699713762361	3.12101427187442	3.94346134420067	3.05742043354025	3.94703199938836	3.9616871438531	3.96002418882253	4.00586819918892	5.05555056811855	4.03639738538275	3.11149783561743	3.99228566263832	4.81559797229032	4.0519299772894	3.96921277009604	3.86542441397602	4.03160109826437	3.85841745734185	4.80172539612155	3.99352271382976	4.13995462208238	3.78808371869948	3.89389762503279	3.9748743133019	4.00087333454924	3.98066438946231	3.78021480436062	3.98716276530383	4.0794156231123	3.08969087002469	4.07306532948095	2.833743629517	4.08437393428915	4.03750067421924	3.9438624689281	3.04007990274583	4.01127790063818	4.03694099657227	3.98673922997582	3.99712447527607
2	18022328	267272949	3.90240069254697	2.01353649153744	3.90555296870206	3.05243907630806	4.01907059698014	3.97046848018877	4.07027657027118	4.04699713762361	3.12101427187442	3.94346134420067	3.05742043354025	3.94703199938836	3.9616871438531	3.96002418882253	4.00586819918892	5.05555056811855	4.03639738538275	3.11149783561743	3.99228566263832	4.81559797229032	4.0519299772894	3.96921277009604	3.86542441397602	4.03160109826437	3.85841745734185	4.80172539612155	3.99352271382976	4.13995462208238	3.78808371869948	3.89389762503279	3.9748743133019	4.00087333454924	3.98066438946231	3.78021480436062	3.98716276530383	4.0794156231123	3.08969087002469	4.07306532948095	2.833743629517	4.08437393428915	4.03750067421924	3.9438624689281	3.04007990274583	4.01127790063818	4.03694099657227	3.98673922997582	3.99712447527607
2	18575989	267826610	3.90240069254697	2.01353649153744	3.90555296870206	3.05243907630806	4.01907059698014	3.97046848018877	4.07027657027118	4.04699713762361	3.12101427187442	3.94346134420067	3.05742043354025	3.94703199938836	3.9616871438531	3.96002418882253	4.00586819918892	5.05555056811855	4.03639738538275	3.11149783561743	3.99228566263832	4.81559797229032	4.0519299772894	3.96921277009604	3.86542441397602	4.03160109826437	3.85841745734185	4.80172539612155	3.99352271382976	4.13995462208238	3.78808371869948	3.89389762503279	3.9748743133019	4.00087333454924	3.98066438946231	3.78021480436062	3.98716276530383	4.0794156231123	3.08969087002469	4.07306532948095	2.833743629517	4.08437393428915	4.03750067421924	3.9438624689281	3.04007990274583	4.01127790063818	4.03694099657227	3.98673922997582	3.99712447527607
2	19106725	268357346	3.90240069254697	2.01353649153744	3.90555296870206	3.05243907630806	4.01907059698014	3.97046848018877	4.07027657027118	4.04699713762361	3.12101427187442	3.94346134420067	3.05742043354025	3.94703199938836	3.9616871438531	3.96002418882253	4.00586819918892	5.05555056811855	4.03639738538275	3.11149783561743	3.99228566263832	4.81559797229032	4.0519299772894	3.96921277009604	3.86542441397602	4.03160109826437	3.85841745734185	4.80172539612155	2.86386188820779	4.13995462208238	3.78808371869948	3.89389762503279	3.9748743133019	3.06038881286855	3.98066438946231	3.78021480436062	3.98716276530383	4.0794156231123	3.08969087002469	4.07306532948095	2.833743629517	4.08437393428915	4.03750067421924	3.9438624689281	3.04007990274583	4.01127790063818	4.03694099657227	3.98673922997582	3.99712447527607
2	19688689	268939310	3.90240069254697	2.01353649153744	3.90555296870206	3.05243907630806	4.01907059698014	3.97046848018877	4.07027657027118	4.04699713762361	3.12101427187442	3.94346134420067	3.05742043354025	3.94703199938836	3.9616871438531	3.96002418882253	3.09323180985685	5.05555056811855	4.03639738538275	3.11149783561743	3.99228566263832	4.81559797229032	4.0519299772894	3.96921277009604	3.86542441397602	3.04523359718258	3.85841745734185	4.80172539612155	2.86386188820779	4.13995462208238	3.78808371869948	3.89389762503279	3.9748743133019	3.06038881286855	3.98066438946231	3.78021480436062	3.98716276530383	4.0794156231123	3.08969087002469	4.07306532948095	2.833743629517	2.95655057151512	4.03750067421924	3.9438624689281	2.01448245805813	4.01127790063818	4.03694099657227	3.98673922997582	3.99712447527607
2	20218467	269469088	3.90240069254697	2.01353649153744	3.90555296870206	3.05243907630806	3.00853662390892	3.97046848018877	3.03169963770468	4.04699713762361	3.12101427187442	3.94346134420067	3.05742043354025	3.94703199938836	3.9616871438531	3.0419769949501	3.09323180985685	5.05555056811855	4.03639738538275	3.11149783561743	2.92840471896649	4.81559797229032	2.96084556469854	3.11914992783137	2.8507209555733	3.04523359718258	3.85841745734185	4.80172539612155	2.86386188820779	2.99263214734664	3.0185761894206	3.02453835177135	3.06802288168667	3.06038881286855	2.85523450768804	3.78021480436062	3.98716276530383	4.0794156231123	2.03434237349961	3.02223313544871	2.833743629517	2.95655057151512	4.03750067421924	3.9438624689281	2.01448245805813	4.01127790063818	4.03694099657227	3.98673922997582	3.99712447527607
2	20763059	270013680	2.97989587308953	1.03227804811535	3.00221402121205	2.05988315008385	3.00853662390892	2.95756370207758	3.03169963770468	3.19906837614601	2.06167218275383	2.91897630705191	3.05742043354025	3.02339235788367	2.90596022115848	3.0419769949501	3.09323180985685	3.0079242085267	2.92344249936117	1.98207182469897	2.92840471896649	2.94122051828098	2.96084556469854	3.11914992783137	2.8507209555733	3.04523359718258	3.04577473160814	4.80172539612155	2.86386188820779	2.99263214734664	3.0185761894206	3.02453835177135	3.06802288168667	3.06038881286855	2.85523450768804	2.96219828469603	3.05307387916942	2.78516442438251	2.03434237349961	3.02223313544871	2.833743629517	2.95655057151512	2.68377272217633	2.97380333734267	2.01448245805813	2.84427689256563	2.97886449937989	2.85266283944255	2.87161532248091
2	21321154	270571775	2.97989587308953	1.03227804811535	3.00221402121205	2.05988315008385	3.00853662390892	2.95756370207758	3.03169963770468	3.19906837614601	2.06167218275383	2.91897630705191	3.05742043354025	3.02339235788367	2.90596022115848	3.0419769949501	3.09323180985685	3.0079242085267	2.92344249936117	1.98207182469897	2.92840471896649	2.94122051828098	2.96084556469854	3.11914992783137	2.8507209555733	3.04523359718258	3.04577473160814	4.80172539612155	2.86386188820779	2.99263214734664	3.0185761894206	3.02453835177135	3.06802288168667	3.06038881286855	2.85523450768804	2.96219828469603	3.05307387916942	2.78516442438251	2.03434237349961	3.02223313544871	2.833743629517	2.95655057151512	2.68377272217633	2.97380333734267	2.01448245805813	2.84427689256563	2.97886449937989	2.85266283944255	2.87161532248091
2	21860775	271111396	2.97989587308953	1.03227804811535	3.00221402121205	2.05988315008385	3.00853662390892	2.95756370207758	3.03169963770468	3.19906837614601	2.06167218275383	2.91897630705191	3.05742043354025	3.02339235788367	2.90596022115848	3.0419769949501	3.09323180985685	3.0079242085267	2.92344249936117	1.98207182469897	2.92840471896649	2.94122051828098	2.96084556469854	3.11914992783137	2.8507209555733	3.04523359718258	3.04577473160814	3.85612789088129	2.86386188820779	2.99263214734664	3.0185761894206	3.02453835177135	3.06802288168667	3.06038881286855	2.85523450768804	2.96219828469603	3.05307387916942	2.78516442438251	2.03434237349961	3.02223313544871	2.833743629517	2.95655057151512	2.68377272217633	2.97380333734267	2.01448245805813	2.84427689256563	2.97886449937989	2.85266283944255	2.87161532248091
2	22386138	271636759	2.97989587308953	1.03227804811535	3.00221402121205	2.05988315008385	3.00853662390892	2.95756370207758	3.03169963770468	3.19906837614601	2.06167218275383	2.91897630705191	3.05742043354025	3.02339235788367	2.90596022115848	3.0419769949501	3.09323180985685	3.0079242085267	2.92344249936117	1.98207182469897	2.92840471896649	2.94122051828098	2.96084556469854	3.11914992783137	2.8507209555733	3.04523359718258	3.04577473160814	3.85612789088129	2.86386188820779	2.99263214734664	3.0185761894206	3.02453835177135	3.06802288168667	3.06038881286855	2.85523450768804	2.96219828469603	3.05307387916942	2.78516442438251	2.03434237349961	3.02223313544871	2.833743629517	2.95655057151512	2.68377272217633	2.97380333734267	2.01448245805813	2.84427689256563	2.97886449937989	2.85266283944255	2.87161532248091
2	22914297	272164918	2.97989587308953	1.03227804811535	3.00221402121205	2.05988315008385	3.00853662390892	2.95756370207758	3.03169963770468	3.19906837614601	2.06167218275383	2.91897630705191	3.05742043354025	3.02339235788367	2.90596022115848	3.0419769949501	3.09323180985685	3.0079242085267	2.92344249936117	1.98207182469897	2.92840471896649	2.94122051828098	2.96084556469854	3.11914992783137	2.8507209555733	3.04523359718258	3.04577473160814	3.85612789088129	2.86386188820779	2.99263214734664	3.0185761894206	3.02453835177135	3.06802288168667	3.06038881286855	2.85523450768804	2.96219828469603	3.05307387916942	2.78516442438251	2.03434237349961	3.02223313544871	2.833743629517	2.95655057151512	2.68377272217633	2.97380333734267	2.01448245805813	2.84427689256563	2.97886449937989	2.85266283944255	2.87161532248091
2	23444646	272695267	2.97989587308953	1.03227804811535	3.00221402121205	2.05988315008385	3.00853662390892	2.95756370207758	3.03169963770468	3.19906837614601	2.06167218275383	2.91897630705191	3.05742043354025	3.02339235788367	2.90596022115848	3.0419769949501	3.09323180985685	3.0079242085267	2.92344249936117	1.98207182469897	2.92840471896649	2.94122051828098	2.96084556469854	3.11914992783137	2.8507209555733	3.04523359718258	3.04577473160814	3.85612789088129	2.86386188820779	2.99263214734664	3.0185761894206	3.02453835177135	3.06802288168667	3.06038881286855	2.85523450768804	2.96219828469603	3.05307387916942	2.78516442438251	2.03434237349961	3.02223313544871	2.833743629517	2.95655057151512	2.68377272217633	2.97380333734267	2.01448245805813	2.84427689256563	2.97886449937989	2.85266283944255	2.87161532248091
2	23975938	273226559	2.97989587308953	1.03227804811535	3.00221402121205	2.05988315008385	3.00853662390892	2.95756370207758	3.03169963770468	3.19906837614601	2.06167218275383	2.91897630705191	3.05742043354025	3.02339235788367	2.90596022115848	3.0419769949501	3.09323180985685	3.0079242085267	2.92344249936117	1.98207182469897	2.92840471896649	2.94122051828098	2.96084556469854	3.11914992783137	2.8507209555733	3.04523359718258	3.04577473160814	3.85612789088129	2.86386188820779	2.99263214734664	3.0185761894206	3.02453835177135	3.06802288168667	3.06038881286855	2.85523450768804	2.96219828469603	3.05307387916942	2.78516442438251	2.03434237349961	3.02223313544871	2.833743629517	2.95655057151512	2.68377272217633	2.97380333734267	2.01448245805813	2.84427689256563	2.97886449937989	2.85266283944255	2.87161532248091
2	24557494	273808115	2.97989587308953	1.03227804811535	3.00221402121205	2.05988315008385	3.00853662390892	2.95756370207758	3.03169963770468	3.19906837614601	2.06167218275383	2.91897630705191	3.05742043354025	3.02339235788367	2.90596022115848	3.0419769949501	3.09323180985685	3.0079242085267	2.92344249936117	1.98207182469897	2.92840471896649	2.94122051828098	2.96084556469854	3.11914992783137	2.8507209555733	3.04523359718258	3.04577473160814	3.85612789088129	2.86386188820779	2.99263214734664	3.0185761894206	3.02453835177135	3.06802288168667	3.06038881286855	2.85523450768804	2.96219828469603	3.05307387916942	2.78516442438251	2.03434237349961	3.02223313544871	2.833743629517	2.95655057151512	3.71731900774426	2.97380333734267	2.01448245805813	2.84427689256563	2.97886449937989	2.85266283944255	2.87161532248091
2	25122569	274373190	2.97989587308953	1.03227804811535	3.00221402121205	2.05988315008385	3.00853662390892	2.95756370207758	3.03169963770468	3.19906837614601	2.06167218275383	2.91897630705191	3.05742043354025	3.02339235788367	2.90596022115848	3.0419769949501	3.09323180985685	3.0079242085267	2.92344249936117	1.98207182469897	2.92840471896649	2.94122051828098	2.96084556469854	3.11914992783137	2.8507209555733	3.04523359718258	3.04577473160814	3.85612789088129	2.86386188820779	2.99263214734664	3.0185761894206	3.02453835177135	3.06802288168667	3.06038881286855	2.85523450768804	2.96219828469603	3.05307387916942	3.76947211814799	2.03434237349961	3.02223313544871	2.833743629517	2.95655057151512	3.71731900774426	3.72130655633028	2.01448245805813	2.84427689256563	2.97886449937989	3.86082521434604	2.87161532248091
2	25690641	274941262	2.97989587308953	1.03227804811535	3.00221402121205	2.05988315008385	3.00853662390892	3.92150990030893	3.03169963770468	3.19906837614601	2.06167218275383	2.91897630705191	3.05742043354025	3.02339235788367	2.90596022115848	3.0419769949501	3.09323180985685	4.84054072182192	2.92344249936117	1.98207182469897	3.83124943082379	2.94122051828098	2.96084556469854	3.11914992783137	2.8507209555733	3.04523359718258	3.04577473160814	3.85612789088129	2.86386188820779	4.11563475380911	3.0185761894206	3.02453835177135	3.06802288168667	3.06038881286855	2.85523450768804	2.96219828469603	3.05307387916942	3.76947211814799	2.83876318301486	3.02223313544871	2.833743629517	3.9856498039982	3.71731900774426	3.72130655633028	2.01448245805813	2.84427689256563	2.97886449937989	3.86082521434604	2.87161532248091
2	26276327	275526948	2.97989587308953	1.99492100359265	3.94883428935629	3.1109657263452	3.86900319265802	3.92150990030893	3.78272743669978	3.94425227210859	2.82160288204035	3.73565830698432	3.91229444706124	3.95141182619425	3.82806401209666	4.07446105969709	3.88473167982394	4.84054072182192	4.22475656893528	3.03376480252249	3.83124943082379	4.0373676143318	3.73733333081087	3.73718737733924	3.76911764710158	3.84145512425091	3.93839890255701	3.85612789088129	4.11234675755564	4.11563475380911	3.98773133784465	3.85041768428923	3.89955430613865	3.92206910259995	3.87288655571166	3.76243906178138	3.94893193347284	3.76947211814799	2.83876318301486	3.93132314469672	2.833743629517	3.9856498039982	3.71731900774426	3.72130655633028	2.01448245805813	2.84427689256563	3.89834696518046	3.86082521434604	3.94865822385541
2	26828038	276078659	4.0574179463614	1.99492100359265	3.94883428935629	3.1109657263452	3.86900319265802	3.92150990030893	3.78272743669978	3.94425227210859	2.82160288204035	3.73565830698432	3.91229444706124	3.95141182619425	3.82806401209666	4.07446105969709	3.88473167982394	4.84054072182192	4.22475656893528	3.03376480252249	3.83124943082379	4.0373676143318	3.73733333081087	3.73718737733924	3.76911764710158	3.84145512425091	3.93839890255701	3.85612789088129	4.11234675755564	4.11563475380911	3.98773133784465	3.85041768428923	3.89955430613865	3.92206910259995	3.87288655571166	3.76243906178138	3.94893193347284	3.76947211814799	2.83876318301486	3.93132314469672	2.833743629517	3.9856498039982	3.71731900774426	3.72130655633028	3.24318032713711	3.76868684106899	3.89834696518046	3.86082521434604	3.94865822385541
2	27376652	276627273	4.0574179463614	1.99492100359265	3.94883428935629	3.1109657263452	3.86900319265802	3.92150990030893	3.78272743669978	3.94425227210859	2.82160288204035	3.73565830698432	3.91229444706124	3.95141182619425	3.82806401209666	4.07446105969709	3.88473167982394	4.84054072182192	4.22475656893528	3.03376480252249	3.83124943082379	4.0373676143318	3.73733333081087	3.73718737733924	3.76911764710158	3.84145512425091	3.93839890255701	3.85612789088129	4.11234675755564	4.11563475380911	3.98773133784465	3.85041768428923	3.89955430613865	3.92206910259995	3.87288655571166	3.76243906178138	3.94893193347284	3.76947211814799	2.83876318301486	3.93132314469672	2.833743629517	3.9856498039982	3.71731900774426	3.72130655633028	3.24318032713711	3.76868684106899	3.89834696518046	3.86082521434604	3.94865822385541
2	27955504	277206125	4.0574179463614	1.99492100359265	3.94883428935629	3.1109657263452	3.86900319265802	3.92150990030893	3.78272743669978	3.94425227210859	2.82160288204035	3.73565830698432	3.91229444706124	3.95141182619425	3.82806401209666	4.07446105969709	3.88473167982394	4.84054072182192	4.22475656893528	3.03376480252249	3.83124943082379	4.0373676143318	3.73733333081087	3.73718737733924	3.76911764710158	3.84145512425091	3.93839890255701	3.85612789088129	4.11234675755564	4.11563475380911	3.98773133784465	3.85041768428923	3.89955430613865	3.92206910259995	3.87288655571166	3.76243906178138	3.94893193347284	3.76947211814799	2.83876318301486	3.93132314469672	2.833743629517	3.9856498039982	3.71731900774426	3.72130655633028	3.24318032713711	3.76868684106899	3.89834696518046	3.86082521434604	3.94865822385541
2	28500494	277751115	4.0574179463614	1.99492100359265	3.94883428935629	3.1109657263452	3.86900319265802	3.92150990030893	3.78272743669978	3.94425227210859	2.82160288204035	3.73565830698432	3.91229444706124	3.95141182619425	3.82806401209666	4.07446105969709	3.88473167982394	4.84054072182192	4.22475656893528	3.03376480252249	3.83124943082379	4.0373676143318	3.73733333081087	3.73718737733924	3.76911764710158	3.84145512425091	3.93839890255701	3.85612789088129	4.11234675755564	4.11563475380911	3.98773133784465	3.85041768428923	3.89955430613865	3.92206910259995	3.87288655571166	3.76243906178138	3.94893193347284	3.76947211814799	2.83876318301486	3.93132314469672	2.833743629517	3.9856498039982	3.71731900774426	3.72130655633028	3.24318032713711	3.76868684106899	3.89834696518046	3.86082521434604	3.94865822385541
2	29042087	278292708	4.0574179463614	1.99492100359265	3.94883428935629	3.1109657263452	3.86900319265802	3.92150990030893	3.78272743669978	3.94425227210859	2.82160288204035	3.73565830698432	3.91229444706124	3.95141182619425	3.82806401209666	4.07446105969709	3.88473167982394	4.84054072182192	4.22475656893528	3.03376480252249	3.83124943082379	4.0373676143318	3.73733333081087	3.73718737733924	3.76911764710158	3.84145512425091	3.93839890255701	3.85612789088129	4.11234675755564	4.11563475380911	3.98773133784465	3.85041768428923	3.89955430613865	3.92206910259995	3.87288655571166	3.76243906178138	3.94893193347284	3.76947211814799	2.83876318301486	3.93132314469672	2.833743629517	3.9856498039982	3.71731900774426	3.72130655633028	3.24318032713711	3.76868684106899	3.89834696518046	3.86082521434604	3.94865822385541
2	29581749	278832370	4.0574179463614	1.99492100359265	3.94883428935629	3.1109657263452	3.86900319265802	3.92150990030893	3.78272743669978	3.94425227210859	2.82160288204035	3.73565830698432	3.91229444706124	3.95141182619425	3.82806401209666	4.07446105969709	3.88473167982394	4.84054072182192	4.22475656893528	3.03376480252249	3.83124943082379	4.0373676143318	3.73733333081087	3.73718737733924	3.76911764710158	3.84145512425091	3.93839890255701	3.85612789088129	4.11234675755564	4.11563475380911	3.98773133784465	3.85041768428923	3.89955430613865	3.92206910259995	3.87288655571166	3.76243906178138	3.94893193347284	3.76947211814799	2.83876318301486	3.93132314469672	2.833743629517	3.9856498039982	3.71731900774426	3.72130655633028	3.24318032713711	3.76868684106899	3.89834696518046	3.86082521434604	3.94865822385541
2	30106496	279357117	2.94976112919011	1.99492100359265	2.82367131456083	3.1109657263452	2.84864772003126	3.92150990030893	3.78272743669978	2.97724821057729	2.82160288204035	3.73565830698432	3.91229444706124	3.95141182619425	2.98071752061723	4.07446105969709	2.99849666283731	4.84054072182192	4.22475656893528	3.03376480252249	2.99828371169734	4.0373676143318	3.73733333081087	3.73718737733924	3.76911764710158	3.84145512425091	3.93839890255701	3.85612789088129	2.97816880044875	3.01307164679879	3.98773133784465	3.85041768428923	2.74764907720733	3.02443549446076	2.81978230072888	2.78274106624541	3.00233785030793	3.01036573558503	2.83876318301486	2.99228364074065	2.833743629517	3.02378784504094	3.71731900774426	3.72130655633028	3.24318032713711	3.76868684106899	3.89834696518046	3.01964827965008	3.94865822385541
2	30642447	279893068	2.94976112919011	0.995043580454717	2.82367131456083	2.36241512905063	2.84864772003126	2.93028702243414	2.8257380781566	2.97724821057729	2.31502938618667	2.96843956168215	2.99719527999028	2.85710761692765	2.98071752061723	2.82197495472183	2.99849666283731	3.03241712082494	2.95079366464583	2.46418273083009	2.99828371169734	2.83396371584462	3.00671980111769	2.79877836595993	2.91671576913229	2.93557499371886	2.99049476715061	3.85612789088129	2.97816880044875	3.01307164679879	2.95170036858796	2.95563484257359	2.74764907720733	3.02443549446076	2.81978230072888	2.78274106624541	3.00233785030793	3.01036573558503	2.16019642382766	2.99228364074065	2.833743629517	3.02378784504094	2.98639839551459	3.72130655633028	2.00570474052741	2.94277484310026	2.92038470317184	3.01964827965008	2.79190839931382
2	31190263	280440884	2.94976112919011	0.995043580454717	2.82367131456083	2.36241512905063	2.84864772003126	2.93028702243414	2.8257380781566	2.97724821057729	2.31502938618667	2.96843956168215	2.99719527999028	2.85710761692765	2.98071752061723	2.82197495472183	2.99849666283731	3.03241712082494	2.95079366464583	2.46418273083009	2.99828371169734	2.83396371584462	3.00671980111769	2.79877836595993	2.91671576913229	2.93557499371886	2.99049476715061	3.85612789088129	2.97816880044875	3.01307164679879	2.95170036858796	2.95563484257359	2.74764907720733	3.02443549446076	2.81978230072888	2.78274106624541	3.00233785030793	3.01036573558503	2.16019642382766	2.99228364074065	2.833743629517	3.02378784504094	2.98639839551459	2.95978700637583	2.00570474052741	2.94277484310026	2.92038470317184	3.01964827965008	2.79190839931382
2	31725608	280976229	2.94976112919011	0.995043580454717	2.82367131456083	2.36241512905063	2.84864772003126	2.93028702243414	2.8257380781566	2.97724821057729	2.31502938618667	2.96843956168215	2.99719527999028	2.85710761692765	2.98071752061723	2.82197495472183	2.99849666283731	3.03241712082494	2.95079366464583	2.46418273083009	2.99828371169734	2.83396371584462	3.00671980111769	2.79877836595993	2.91671576913229	2.93557499371886	2.99049476715061	3.85612789088129	2.97816880044875	3.01307164679879	2.95170036858796	2.95563484257359	2.74764907720733	3.02443549446076	2.81978230072888	2.78274106624541	3.00233785030793	3.01036573558503	2.16019642382766	2.99228364074065	2.833743629517	3.02378784504094	2.98639839551459	2.95978700637583	2.00570474052741	2.94277484310026	2.92038470317184	3.01964827965008	2.79190839931382
2	32309212	281559833	2.94976112919011	0.995043580454717	2.82367131456083	2.36241512905063	2.84864772003126	2.93028702243414	2.8257380781566	2.97724821057729	2.31502938618667	2.96843956168215	2.99719527999028	2.85710761692765	2.98071752061723	2.82197495472183	2.99849666283731	3.03241712082494	2.95079366464583	2.46418273083009	2.99828371169734	2.83396371584462	3.00671980111769	2.79877836595993	2.91671576913229	2.93557499371886	2.99049476715061	3.85612789088129	2.97816880044875	3.01307164679879	2.95170036858796	2.95563484257359	2.74764907720733	3.02443549446076	2.81978230072888	2.78274106624541	3.00233785030793	3.01036573558503	2.16019642382766	2.99228364074065	2.833743629517	3.02378784504094	2.98639839551459	2.95978700637583	2.00570474052741	2.94277484310026	2.92038470317184	3.01964827965008	2.79190839931382
2	32898188	282148809	2.94976112919011	0.995043580454717	2.82367131456083	2.36241512905063	2.84864772003126	2.93028702243414	2.8257380781566	2.97724821057729	2.31502938618667	2.96843956168215	2.99719527999028	2.85710761692765	2.98071752061723	2.82197495472183	2.99849666283731	3.03241712082494	2.95079366464583	2.46418273083009	2.99828371169734	2.83396371584462	3.00671980111769	2.79877836595993	2.91671576913229	2.93557499371886	2.99049476715061	3.85612789088129	2.97816880044875	3.01307164679879	2.95170036858796	2.95563484257359	2.74764907720733	3.02443549446076	2.81978230072888	2.78274106624541	3.00233785030793	3.01036573558503	2.16019642382766	2.99228364074065	2.833743629517	3.02378784504094	2.98639839551459	2.95978700637583	2.00570474052741	2.94277484310026	2.92038470317184	3.01964827965008	2.79190839931382
2	33457180	282707801	2.94976112919011	0.995043580454717	2.82367131456083	2.36241512905063	2.84864772003126	2.93028702243414	2.8257380781566	2.97724821057729	2.31502938618667	2.96843956168215	2.99719527999028	2.85710761692765	2.98071752061723	2.82197495472183	2.99849666283731	3.03241712082494	2.95079366464583	2.46418273083009	2.99828371169734	2.83396371584462	3.00671980111769	2.79877836595993	2.91671576913229	2.93557499371886	2.99049476715061	3.85612789088129	2.97816880044875	3.01307164679879	2.95170036858796	2.95563484257359	2.74764907720733	3.02443549446076	2.81978230072888	2.78274106624541	3.00233785030793	3.01036573558503	8.84990826445683	2.99228364074065	2.833743629517	3.02378784504094	2.98639839551459	2.95978700637583	2.00570474052741	2.94277484310026	2.92038470317184	3.01964827965008	2.79190839931382
2	34013727	283264348	2.94976112919011	0.995043580454717	2.82367131456083	9.8434394302365	2.84864772003126	2.93028702243414	2.8257380781566	2.97724821057729	10.0006020829036	2.96843956168215	2.99719527999028	2.85710761692765	2.98071752061723	2.82197495472183	2.99849666283731	3.03241712082494	2.95079366464583	10.0722161431318	2.99828371169734	2.83396371584462	3.00671980111769	2.79877836595993	2.91671576913229	2.93557499371886	2.99049476715061	3.85612789088129	2.97816880044875	3.01307164679879	2.95170036858796	2.95563484257359	2.74764907720733	3.02443549446076	2.81978230072888	2.78274106624541	3.00233785030793	3.01036573558503	8.84990826445683	2.99228364074065	9.32245057123906	3.02378784504094	2.98639839551459	2.95978700637583	2.00570474052741	2.94277484310026	2.92038470317184	3.01964827965008	2.79190839931382
2	34562326	283812947	2.94976112919011	0.995043580454717	2.82367131456083	9.8434394302365	2.84864772003126	2.93028702243414	2.8257380781566	2.97724821057729	10.0006020829036	2.96843956168215	2.99719527999028	2.85710761692765	2.98071752061723	2.82197495472183	2.99849666283731	3.03241712082494	2.95079366464583	10.0722161431318	2.99828371169734	2.83396371584462	3.00671980111769	2.79877836595993	2.91671576913229	2.93557499371886	2.99049476715061	3.85612789088129	2.97816880044875	3.01307164679879	2.95170036858796	2.95563484257359	2.74764907720733	3.02443549446076	2.81978230072888	2.78274106624541	3.00233785030793	3.01036573558503	8.84990826445683	2.99228364074065	9.32245057123906	3.02378784504094	2.98639839551459	2.95978700637583	2.00570474052741	2.94277484310026	2.92038470317184	3.01964827965008	2.79190839931382
2	35128713	284379334	2.94976112919011	0.995043580454717	2.82367131456083	9.8434394302365	2.84864772003126	2.93028702243414	2.8257380781566	2.97724821057729	10.0006020829036	2.96843956168215	2.99719527999028	2.85710761692765	2.98071752061723	2.82197495472183	2.99849666283731	3.03241712082494	2.95079366464583	10.0722161431318	2.99828371169734	2.83396371584462	3.00671980111769	2.79877836595993	2.91671576913229	2.93557499371886	2.99049476715061	3.85612789088129	2.97816880044875	3.01307164679879	2.95170036858796	2.95563484257359	2.74764907720733	3.02443549446076	2.81978230072888	2.78274106624541	3.00233785030793	3.01036573558503	8.84990826445683	2.99228364074065	9.32245057123906	3.02378784504094	2.98639839551459	2.95978700637583	2.00570474052741	2.94277484310026	2.92038470317184	3.01964827965008	2.79190839931382
2	35677169	284927790	2.94976112919011	0.995043580454717	2.82367131456083	9.8434394302365	2.84864772003126	2.93028702243414	2.8257380781566	2.97724821057729	10.0006020829036	2.96843956168215	2.99719527999028	2.85710761692765	2.98071752061723	2.82197495472183	2.99849666283731	3.03241712082494	2.95079366464583	10.0722161431318	2.99828371169734	2.83396371584462	3.00671980111769	2.79877836595993	2.91671576913229	2.93557499371886	2.99049476715061	3.85612789088129	2.97816880044875	3.01307164679879	2.95170036858796	2.95563484257359	2.74764907720733	3.02443549446076	2.81978230072888	2.78274106624541	3.00233785030793	3.01036573558503	8.84990826445683	2.99228364074065	9.32245057123906	3.02378784504094	2.98639839551459	2.95978700637583	2.00570474052741	2.94277484310026	2.92038470317184	3.01964827965008	2.79190839931382
2	36226361	285476982	2.94976112919011	0.995043580454717	2.82367131456083	9.8434394302365	2.84864772003126	2.93028702243414	2.8257380781566	2.97724821057729	10.0006020829036	2.96843956168215	2.99719527999028	2.85710761692765	2.98071752061723	2.82197495472183	2.99849666283731	3.03241712082494	2.95079366464583	10.0722161431318	2.99828371169734	2.83396371584462	3.00671980111769	2.79877836595993	2.91671576913229	2.93557499371886	2.99049476715061	3.85612789088129	2.97816880044875	3.01307164679879	2.95170036858796	2.95563484257359	2.74764907720733	3.02443549446076	2.81978230072888	2.78274106624541	3.00233785030793	3.01036573558503	8.84990826445683	2.99228364074065	9.32245057123906	3.02378784504094	2.98639839551459	2.95978700637583	2.00570474052741	2.94277484310026	2.92038470317184	3.01964827965008	2.79190839931382
2	36770812	286021433	2.94976112919011	0.995043580454717	2.82367131456083	9.8434394302365	2.84864772003126	2.93028702243414	2.8257380781566	2.97724821057729	10.0006020829036	2.96843956168215	2.99719527999028	2.85710761692765	2.98071752061723	2.82197495472183	2.99849666283731	3.03241712082494	2.95079366464583	10.0722161431318	2.99828371169734	2.83396371584462	3.00671980111769	2.79877836595993	2.91671576913229	2.93557499371886	2.99049476715061	3.85612789088129	2.97816880044875	3.01307164679879	2.95170036858796	2.95563484257359	2.74764907720733	3.02443549446076	2.81978230072888	2.78274106624541	3.00233785030793	3.01036573558503	8.84990826445683	2.99228364074065	9.32245057123906	3.02378784504094	2.98639839551459	2.95978700637583	2.00570474052741	2.94277484310026	2.92038470317184	3.01964827965008	2.79190839931382
2	37328573	286579194	2.94976112919011	0.995043580454717	2.82367131456083	2.97639323543087	2.84864772003126	2.93028702243414	2.8257380781566	2.97724821057729	2.76880655446406	2.96843956168215	2.99719527999028	2.85710761692765	2.98071752061723	2.82197495472183	2.99849666283731	3.03241712082494	2.95079366464583	3.06388708481374	2.99828371169734	2.83396371584462	3.00671980111769	2.79877836595993	2.91671576913229	2.93557499371886	2.99049476715061	3.85612789088129	2.97816880044875	3.01307164679879	2.95170036858796	2.95563484257359	2.74764907720733	3.02443549446076	2.81978230072888	2.78274106624541	3.00233785030793	3.01036573558503	3.01852845414219	2.99228364074065	2.96022721244534	3.02378784504094	2.98639839551459	2.95978700637583	2.00570474052741	2.94277484310026	2.92038470317184	3.01964827965008	2.79190839931382
2	37875779	287126400	2.94976112919011	0.995043580454717	2.82367131456083	2.97639323543087	2.84864772003126	2.93028702243414	2.8257380781566	2.97724821057729	2.76880655446406	2.96843956168215	2.99719527999028	2.85710761692765	2.98071752061723	2.82197495472183	2.99849666283731	3.03241712082494	2.95079366464583	3.06388708481374	2.99828371169734	2.83396371584462	3.00671980111769	2.79877836595993	2.91671576913229	2.93557499371886	2.99049476715061	3.85612789088129	2.97816880044875	3.01307164679879	2.95170036858796	2.95563484257359	2.74764907720733	3.02443549446076	2.81978230072888	2.78274106624541	3.00233785030793	3.01036573558503	3.01852845414219	2.99228364074065	2.96022721244534	3.02378784504094	2.98639839551459	2.95978700637583	2.00570474052741	2.94277484310026	2.92038470317184	3.01964827965008	2.79190839931382
2	38431248	287681869	2.94976112919011	0.995043580454717	2.82367131456083	2.97639323543087	2.84864772003126	2.93028702243414	2.8257380781566	2.97724821057729	2.76880655446406	2.96843956168215	2.99719527999028	2.85710761692765	2.98071752061723	2.82197495472183	2.99849666283731	3.03241712082494	2.95079366464583	3.06388708481374	2.99828371169734	2.83396371584462	3.00671980111769	2.79877836595993	2.91671576913229	2.93557499371886	2.99049476715061	3.85612789088129	2.97816880044875	3.01307164679879	2.95170036858796	2.95563484257359	2.74764907720733	3.02443549446076	2.81978230072888	2.78274106624541	3.00233785030793	3.01036573558503	3.01852845414219	2.99228364074065	2.96022721244534	3.02378784504094	2.98639839551459	2.95978700637583	2.00570474052741	2.94277484310026	2.92038470317184	3.01964827965008	2.79190839931382
2	39004172	288254793	2.94976112919011	0.995043580454717	2.82367131456083	2.97639323543087	2.84864772003126	2.93028702243414	2.8257380781566	2.97724821057729	2.76880655446406	2.96843956168215	2.99719527999028	2.85710761692765	2.98071752061723	2.82197495472183	2.99849666283731	3.03241712082494	2.95079366464583	3.06388708481374	2.99828371169734	2.83396371584462	3.00671980111769	2.79877836595993	2.91671576913229	2.93557499371886	2.99049476715061	3.85612789088129	2.97816880044875	3.01307164679879	2.95170036858796	2.95563484257359	2.74764907720733	3.02443549446076	2.81978230072888	2.78274106624541	3.00233785030793	3.01036573558503	3.01852845414219	2.99228364074065	2.96022721244534	3.02378784504094	2.98639839551459	2.95978700637583	2.00570474052741	2.94277484310026	2.92038470317184	3.01964827965008	2.79190839931382
2	39564771	288815392	2.94976112919011	0.995043580454717	2.82367131456083	2.97639323543087	2.84864772003126	2.93028702243414	2.8257380781566	2.97724821057729	2.76880655446406	2.96843956168215	2.99719527999028	2.85710761692765	2.98071752061723	2.82197495472183	2.99849666283731	3.03241712082494	2.95079366464583	3.06388708481374	2.99828371169734	2.83396371584462	3.00671980111769	2.79877836595993	2.91671576913229	2.93557499371886	2.99049476715061	3.85612789088129	2.97816880044875	3.01307164679879	2.95170036858796	2.95563484257359	2.74764907720733	3.02443549446076	2.81978230072888	2.78274106624541	3.00233785030793	3.01036573558503	3.01852845414219	2.99228364074065	2.96022721244534	3.02378784504094	2.98639839551459	2.95978700637583	2.00570474052741	2.94277484310026	2.92038470317184	3.01964827965008	2.79190839931382
2	40112880	289363501	2.94976112919011	0.995043580454717	2.82367131456083	2.97639323543087	2.84864772003126	2.93028702243414	2.8257380781566	2.97724821057729	2.76880655446406	2.96843956168215	2.99719527999028	2.85710761692765	2.98071752061723	2.82197495472183	2.99849666283731	3.03241712082494	2.95079366464583	3.06388708481374	2.99828371169734	2.83396371584462	3.00671980111769	2.79877836595993	2.91671576913229	2.93557499371886	2.99049476715061	3.85612789088129	2.97816880044875	3.01307164679879	2.95170036858796	2.95563484257359	2.74764907720733	3.02443549446076	2.81978230072888	2.78274106624541	3.00233785030793	3.01036573558503	3.01852845414219	2.99228364074065	2.96022721244534	3.02378784504094	2.98639839551459	2.95978700637583	2.00570474052741	2.94277484310026	2.92038470317184	3.01964827965008	2.79190839931382
2	40653940	289904561	2.94976112919011	0.995043580454717	2.82367131456083	2.97639323543087	2.84864772003126	2.93028702243414	2.8257380781566	2.97724821057729	2.76880655446406	2.96843956168215	2.99719527999028	2.85710761692765	2.98071752061723	2.82197495472183	2.99849666283731	3.03241712082494	2.95079366464583	3.06388708481374	2.99828371169734	2.83396371584462	3.00671980111769	2.79877836595993	2.91671576913229	2.93557499371886	2.99049476715061	3.85612789088129	2.97816880044875	3.01307164679879	2.95170036858796	2.95563484257359	2.74764907720733	3.02443549446076	2.81978230072888	2.78274106624541	3.00233785030793	3.01036573558503	3.01852845414219	2.99228364074065	2.96022721244534	3.02378784504094	2.98639839551459	2.95978700637583	2.00570474052741	2.94277484310026	2.92038470317184	3.01964827965008	2.79190839931382
2	41183789	290434410	2.94976112919011	0.995043580454717	2.82367131456083	2.97639323543087	2.84864772003126	2.93028702243414	2.8257380781566	2.97724821057729	2.76880655446406	2.96843956168215	2.99719527999028	2.85710761692765	2.98071752061723	2.82197495472183	2.99849666283731	3.03241712082494	2.95079366464583	3.06388708481374	2.99828371169734	2.83396371584462	3.00671980111769	2.79877836595993	2.91671576913229	2.93557499371886	2.99049476715061	3.85612789088129	2.97816880044875	3.01307164679879	2.95170036858796	2.95563484257359	2.74764907720733	3.02443549446076	2.81978230072888	2.78274106624541	3.00233785030793	3.01036573558503	3.01852845414219	2.99228364074065	2.96022721244534	3.02378784504094	2.98639839551459	2.95978700637583	2.00570474052741	2.94277484310026	2.92038470317184	3.01964827965008	2.79190839931382
2	41720796	290971417	2.94976112919011	0.995043580454717	2.82367131456083	2.97639323543087	2.84864772003126	2.93028702243414	2.8257380781566	2.97724821057729	2.76880655446406	2.96843956168215	2.99719527999028	2.85710761692765	2.98071752061723	2.82197495472183	2.99849666283731	3.03241712082494	2.95079366464583	3.06388708481374	2.99828371169734	2.83396371584462	3.00671980111769	2.79877836595993	2.91671576913229	2.93557499371886	2.99049476715061	3.85612789088129	2.97816880044875	3.01307164679879	2.95170036858796	2.95563484257359	2.74764907720733	3.02443549446076	2.81978230072888	2.78274106624541	3.00233785030793	3.01036573558503	3.01852845414219	2.99228364074065	2.96022721244534	3.02378784504094	2.98639839551459	2.95978700637583	2.00570474052741	2.94277484310026	2.92038470317184	3.01964827965008	2.79190839931382
2	42261432	291512053	2.94976112919011	4.51971442122786	2.82367131456083	2.97639323543087	2.84864772003126	2.93028702243414	2.8257380781566	2.97724821057729	2.76880655446406	2.96843956168215	2.99719527999028	2.85710761692765	2.98071752061723	2.82197495472183	2.99849666283731	3.03241712082494	2.95079366464583	3.06388708481374	2.99828371169734	2.83396371584462	3.00671980111769	2.79877836595993	2.91671576913229	2.93557499371886	2.99049476715061	3.85612789088129	2.97816880044875	3.01307164679879	2.95170036858796	2.95563484257359	2.74764907720733	3.02443549446076	2.81978230072888	2.78274106624541	3.00233785030793	3.01036573558503	3.01852845414219	2.99228364074065	2.96022721244534	3.02378784504094	2.98639839551459	2.95978700637583	2.00570474052741	2.94277484310026	2.92038470317184	3.01964827965008	2.79190839931382
2	42823765	292074386	2.94976112919011	4.51971442122786	2.82367131456083	2.97639323543087	2.84864772003126	2.93028702243414	2.8257380781566	2.97724821057729	2.76880655446406	2.96843956168215	2.99719527999028	2.85710761692765	2.98071752061723	2.82197495472183	2.99849666283731	3.03241712082494	2.95079366464583	3.06388708481374	2.99828371169734	2.83396371584462	3.00671980111769	2.79877836595993	2.91671576913229	2.93557499371886	2.99049476715061	3.85612789088129	2.97816880044875	3.01307164679879	2.95170036858796	2.95563484257359	2.74764907720733	3.02443549446076	2.81978230072888	2.78274106624541	3.00233785030793	3.01036573558503	3.01852845414219	2.99228364074065	2.96022721244534	3.02378784504094	2.98639839551459	2.95978700637583	2.00570474052741	2.94277484310026	2.92038470317184	3.01964827965008	2.79190839931382
2	43384529	292635150	2.94976112919011	4.51971442122786	2.82367131456083	2.97639323543087	2.84864772003126	2.93028702243414	2.8257380781566	2.97724821057729	2.76880655446406	2.96843956168215	2.99719527999028	2.85710761692765	2.98071752061723	2.82197495472183	2.99849666283731	3.03241712082494	2.95079366464583	3.06388708481374	2.99828371169734	2.83396371584462	3.00671980111769	2.79877836595993	2.91671576913229	2.93557499371886	2.99049476715061	3.85612789088129	2.97816880044875	3.01307164679879	2.95170036858796	2.95563484257359	2.74764907720733	3.02443549446076	2.81978230072888	2.78274106624541	3.00233785030793	3.01036573558503	3.01852845414219	2.99228364074065	2.96022721244534	3.02378784504094	2.98639839551459	2.95978700637583	2.00570474052741	2.94277484310026	2.92038470317184	3.01964827965008	2.79190839931382
2	43941069	293191690	2.94976112919011	4.51971442122786	2.82367131456083	2.97639323543087	2.84864772003126	2.93028702243414	2.8257380781566	2.97724821057729	2.76880655446406	2.96843956168215	2.99719527999028	2.85710761692765	2.98071752061723	2.82197495472183	2.99849666283731	3.03241712082494	2.95079366464583	3.06388708481374	2.99828371169734	2.83396371584462	3.00671980111769	2.79877836595993	2.91671576913229	2.93557499371886	2.99049476715061	3.85612789088129	2.97816880044875	3.01307164679879	2.95170036858796	2.95563484257359	2.74764907720733	3.02443549446076	2.81978230072888	2.78274106624541	3.00233785030793	3.01036573558503	3.01852845414219	2.99228364074065	2.96022721244534	3.02378784504094	2.98639839551459	2.95978700637583	2.00570474052741	2.94277484310026	2.92038470317184	3.01964827965008	2.79190839931382
2	44504303	293754924	2.94976112919011	4.51971442122786	2.82367131456083	2.97639323543087	2.84864772003126	2.93028702243414	2.8257380781566	2.97724821057729	2.76880655446406	2.96843956168215	2.99719527999028	2.85710761692765	2.98071752061723	2.82197495472183	2.99849666283731	3.03241712082494	2.95079366464583	3.06388708481374	2.99828371169734	2.83396371584462	3.00671980111769	2.79877836595993	2.91671576913229	2.93557499371886	2.99049476715061	3.85612789088129	2.97816880044875	3.01307164679879	2.95170036858796	2.95563484257359	2.74764907720733	3.02443549446076	2.81978230072888	2.78274106624541	3.00233785030793	3.01036573558503	3.01852845414219	2.99228364074065	2.96022721244534	3.02378784504094	2.98639839551459	2.95978700637583	2.00570474052741	2.94277484310026	2.92038470317184	3.01964827965008	2.79190839931382
2	45049053	294299674	2.94976112919011	2.93351754098284	2.82367131456083	2.97639323543087	2.84864772003126	2.93028702243414	2.8257380781566	2.97724821057729	2.76880655446406	2.96843956168215	2.99719527999028	2.85710761692765	2.98071752061723	2.82197495472183	2.99849666283731	3.03241712082494	2.95079366464583	3.06388708481374	2.99828371169734	2.83396371584462	3.00671980111769	2.79877836595993	2.91671576913229	2.93557499371886	2.99049476715061	3.85612789088129	2.97816880044875	3.01307164679879	2.95170036858796	2.95563484257359	2.74764907720733	3.02443549446076	2.81978230072888	2.78274106624541	3.00233785030793	3.01036573558503	3.01852845414219	2.99228364074065	2.96022721244534	3.02378784504094	2.98639839551459	2.95978700637583	2.00570474052741	2.94277484310026	2.92038470317184	3.01964827965008	2.79190839931382
2	45586697	294837318	2.94976112919011	2.93351754098284	2.82367131456083	2.97639323543087	2.84864772003126	2.93028702243414	2.8257380781566	2.97724821057729	2.76880655446406	2.96843956168215	2.99719527999028	2.85710761692765	2.98071752061723	2.82197495472183	2.99849666283731	3.03241712082494	2.95079366464583	3.06388708481374	2.99828371169734	2.83396371584462	3.00671980111769	2.79877836595993	2.91671576913229	2.93557499371886	2.99049476715061	3.85612789088129	2.97816880044875	3.01307164679879	2.95170036858796	2.95563484257359	2.74764907720733	3.02443549446076	2.81978230072888	2.78274106624541	3.00233785030793	3.01036573558503	3.01852845414219	2.99228364074065	2.96022721244534	3.02378784504094	2.98639839551459	2.95978700637583	2.00570474052741	2.94277484310026	2.92038470317184	3.01964827965008	2.79190839931382
2	46112597	295363218	2.94976112919011	2.93351754098284	2.82367131456083	2.97639323543087	2.84864772003126	2.93028702243414	2.8257380781566	2.97724821057729	2.76880655446406	2.96843956168215	2.99719527999028	2.85710761692765	2.98071752061723	2.82197495472183	2.99849666283731	3.03241712082494	2.95079366464583	3.06388708481374	2.99828371169734	2.83396371584462	3.00671980111769	2.79877836595993	2.91671576913229	2.93557499371886	2.99049476715061	3.85612789088129	2.97816880044875	3.01307164679879	2.95170036858796	2.95563484257359	2.74764907720733	3.02443549446076	2.81978230072888	2.78274106624541	3.00233785030793	3.01036573558503	3.01852845414219	2.99228364074065	2.96022721244534	3.02378784504094	2.98639839551459	2.95978700637583	2.00570474052741	2.94277484310026	2.92038470317184	3.01964827965008	2.79190839931382
2	46636309	295886930	2.94976112919011	2.93351754098284	2.82367131456083	2.97639323543087	2.84864772003126	2.93028702243414	2.8257380781566	2.97724821057729	2.76880655446406	2.96843956168215	2.99719527999028	2.85710761692765	2.98071752061723	2.82197495472183	2.99849666283731	3.03241712082494	2.95079366464583	3.06388708481374	2.99828371169734	2.83396371584462	3.00671980111769	2.79877836595993	2.91671576913229	2.93557499371886	2.99049476715061	3.85612789088129	2.97816880044875	3.01307164679879	2.95170036858796	2.95563484257359	2.74764907720733	3.02443549446076	2.81978230072888	2.78274106624541	3.00233785030793	3.01036573558503	3.01852845414219	2.99228364074065	2.96022721244534	3.02378784504094	2.98639839551459	2.95978700637583	2.00570474052741	2.94277484310026	2.92038470317184	3.01964827965008	2.79190839931382
2	47175085	296425706	2.94976112919011	2.93351754098284	2.82367131456083	2.97639323543087	2.84864772003126	2.93028702243414	2.8257380781566	2.97724821057729	2.76880655446406	2.96843956168215	2.99719527999028	2.85710761692765	2.98071752061723	2.82197495472183	2.99849666283731	3.03241712082494	2.95079366464583	3.06388708481374	2.99828371169734	2.83396371584462	3.00671980111769	2.79877836595993	2.91671576913229	2.93557499371886	2.99049476715061	3.85612789088129	2.97816880044875	3.01307164679879	2.95170036858796	2.95563484257359	2.74764907720733	3.02443549446076	2.81978230072888	2.78274106624541	3.00233785030793	3.01036573558503	3.01852845414219	2.99228364074065	2.96022721244534	3.02378784504094	2.98639839551459	2.95978700637583	2.00570474052741	2.94277484310026	2.92038470317184	3.01964827965008	2.79190839931382
2	47742557	296993178	2.94976112919011	2.93351754098284	2.82367131456083	2.97639323543087	2.84864772003126	2.93028702243414	2.8257380781566	2.97724821057729	2.76880655446406	2.96843956168215	2.99719527999028	2.85710761692765	2.98071752061723	2.82197495472183	2.99849666283731	3.03241712082494	2.95079366464583	3.06388708481374	2.99828371169734	2.83396371584462	3.00671980111769	2.79877836595993	2.91671576913229	2.93557499371886	2.99049476715061	3.85612789088129	2.97816880044875	3.01307164679879	2.95170036858796	2.95563484257359	2.74764907720733	3.02443549446076	2.81978230072888	2.78274106624541	3.00233785030793	3.01036573558503	3.01852845414219	2.99228364074065	2.96022721244534	3.02378784504094	2.98639839551459	2.95978700637583	2.00570474052741	2.94277484310026	2.92038470317184	3.01964827965008	2.79190839931382
2	48313939	297564560	2.94976112919011	2.93351754098284	2.82367131456083	2.97639323543087	2.84864772003126	2.93028702243414	2.8257380781566	2.97724821057729	2.76880655446406	2.96843956168215	2.99719527999028	2.85710761692765	2.98071752061723	2.82197495472183	2.99849666283731	3.03241712082494	2.95079366464583	3.06388708481374	2.99828371169734	2.83396371584462	3.00671980111769	2.79877836595993	2.91671576913229	2.93557499371886	2.99049476715061	3.85612789088129	2.97816880044875	3.01307164679879	2.95170036858796	2.95563484257359	2.74764907720733	3.02443549446076	2.81978230072888	2.78274106624541	3.00233785030793	3.01036573558503	3.01852845414219	2.99228364074065	2.96022721244534	3.02378784504094	2.98639839551459	2.95978700637583	2.00570474052741	2.94277484310026	2.92038470317184	3.01964827965008	2.79190839931382
2	48870857	298121478	2.94976112919011	2.93351754098284	2.82367131456083	2.97639323543087	2.84864772003126	2.93028702243414	2.8257380781566	2.97724821057729	2.76880655446406	2.96843956168215	2.99719527999028	2.85710761692765	2.98071752061723	2.82197495472183	2.99849666283731	3.03241712082494	2.95079366464583	3.06388708481374	2.99828371169734	2.83396371584462	3.00671980111769	2.79877836595993	2.91671576913229	2.93557499371886	2.99049476715061	3.85612789088129	2.97816880044875	3.01307164679879	2.95170036858796	2.95563484257359	2.74764907720733	3.02443549446076	2.81978230072888	2.78274106624541	3.00233785030793	3.01036573558503	3.01852845414219	2.99228364074065	2.96022721244534	3.02378784504094	2.98639839551459	2.95978700637583	2.00570474052741	2.94277484310026	2.92038470317184	3.01964827965008	2.79190839931382
2	49416907	298667528	2.94976112919011	2.93351754098284	2.82367131456083	2.97639323543087	2.84864772003126	2.93028702243414	2.8257380781566	2.97724821057729	2.76880655446406	2.96843956168215	2.99719527999028	2.85710761692765	2.98071752061723	2.82197495472183	2.99849666283731	3.03241712082494	2.95079366464583	3.06388708481374	2.99828371169734	2.83396371584462	3.00671980111769	2.79877836595993	2.91671576913229	2.93557499371886	2.99049476715061	3.85612789088129	2.97816880044875	3.01307164679879	2.95170036858796	2.95563484257359	2.74764907720733	3.02443549446076	2.81978230072888	2.78274106624541	3.00233785030793	3.01036573558503	3.01852845414219	2.99228364074065	2.96022721244534	3.02378784504094	2.98639839551459	2.95978700637583	2.00570474052741	2.94277484310026	2.92038470317184	3.01964827965008	2.79190839931382
2	49969688	299220309	2.94976112919011	2.93351754098284	2.82367131456083	2.97639323543087	2.84864772003126	2.93028702243414	2.8257380781566	2.97724821057729	2.76880655446406	2.96843956168215	2.99719527999028	2.85710761692765	2.98071752061723	2.82197495472183	2.99849666283731	3.03241712082494	2.95079366464583	3.06388708481374	2.99828371169734	2.83396371584462	3.00671980111769	2.79877836595993	2.91671576913229	2.93557499371886	2.99049476715061	3.85612789088129	2.97816880044875	3.01307164679879	2.95170036858796	2.95563484257359	2.74764907720733	3.02443549446076	2.81978230072888	2.78274106624541	3.00233785030793	3.01036573558503	3.01852845414219	2.99228364074065	2.96022721244534	3.02378784504094	2.98639839551459	2.95978700637583	2.00570474052741	2.94277484310026	2.92038470317184	3.01964827965008	2.79190839931382
[truncated: 4,516 more rows]
[truncated: 84 more columns]
