# Supplementary material for: Novel insights into breast cancer copy number genetic heterogeneity revealed by single-cell genome sequencing
Source: eLife. 2020 May 13;9:e51480. doi: 10.7554/eLife.51480 (PMC7220379; doi:10.7554/eLife.51480)
Supplement: Figure 2—source data 1. [file elife-51480-fig2-data1.zip › P58.CNA.calls.5k.seg.quantal.primary.txt]

chrom	chrompos	abspos	CTB3621.	CTB3623.	CTB3624.	CTB3626.	CTB3629.	CTB3630.	CTB3631.	CTB3634.	CTB3636.	CTB3640.	CTB3641.	CTB3643.	CTB3644.	CTB3647.	CTB3648.	CTB3649.	CTB3650.	CTB3651.	CTB3653.	CTB3654.	CTB3656.	CTB3657.	CTB3658.	CTB3659.	CTB3661.	CTB3663.	CTB3669.	CTB3670.	CTB3671.	CTB3672.	CTB3674.	CTB3678.	CTB3681.	CTB3682.	CTB3683.	CTB3684.	CTB3686.	CTB3688.	CTB3691.	CTB3692.	CTB3693.	CTB3696.	CTB3697.	CTB3698.	CTB3700.	CTB3701.	CTB3702.
1	0	0	1.55681434262046	2.09757917970413	2.18226343742981	2.00322610886707	2.14443772231546	2.12200090382632	2.30138031894862	2.11832694063313	1.5075694730685	1.99252373059709	2.38039240297011	1.86231472808067	2.2787225395733	2.51790747694156	1.45271852714044	1.98842379204059	1.49012868930849	2.0470201032207	1.94197586470267	2.11744613639607	2.08319720584455	1.28317914665567	1.84590111617919	1.68727707773591	2.36022642761297	2.19196577237899	1.32376713379446	1.33989094282666	2.20197702862475	1.99473820915028	1.95498145486328	1.93297807099999	1.96622070480604	1.36852430808128	1.27189664580186	2.15371189388119	1.45550437904174	2.1515466540634	1.20305025258521	2.1795424017052	1.45108924770901	1.90311932959738	1.94237972922045	1.92362191942067	2.05181323789727	2.00346444461085	1.82061424102603
1	1311584	1311584	1.55681434262046	2.09757917970413	2.18226343742981	2.00322610886707	2.14443772231546	2.12200090382632	2.30138031894862	2.11832694063313	1.5075694730685	1.99252373059709	2.38039240297011	1.86231472808067	2.2787225395733	2.51790747694156	1.45271852714044	1.98842379204059	1.49012868930849	2.0470201032207	1.94197586470267	2.11744613639607	2.08319720584455	1.28317914665567	1.84590111617919	1.68727707773591	2.36022642761297	2.19196577237899	1.32376713379446	1.33989094282666	2.20197702862475	1.99473820915028	1.95498145486328	1.93297807099999	1.96622070480604	1.36852430808128	1.27189664580186	2.15371189388119	1.45550437904174	2.1515466540634	1.20305025258521	2.1795424017052	1.45108924770901	1.90311932959738	1.94237972922045	1.92362191942067	2.05181323789727	2.00346444461085	1.82061424102603
1	1988508	1988508	1.55681434262046	2.09757917970413	2.18226343742981	2.00322610886707	2.14443772231546	2.12200090382632	2.30138031894862	2.11832694063313	1.5075694730685	1.99252373059709	2.38039240297011	1.86231472808067	2.2787225395733	2.51790747694156	1.45271852714044	1.98842379204059	1.49012868930849	2.0470201032207	1.94197586470267	2.11744613639607	2.08319720584455	1.28317914665567	1.84590111617919	1.68727707773591	2.36022642761297	2.19196577237899	1.32376713379446	1.33989094282666	2.20197702862475	1.99473820915028	1.95498145486328	1.93297807099999	1.96622070480604	1.36852430808128	1.27189664580186	2.15371189388119	1.45550437904174	2.1515466540634	1.20305025258521	2.1795424017052	1.45108924770901	1.90311932959738	1.94237972922045	1.92362191942067	2.05181323789727	2.00346444461085	1.82061424102603
1	2529293	2529293	1.55681434262046	2.09757917970413	2.18226343742981	2.00322610886707	2.14443772231546	2.12200090382632	2.30138031894862	2.11832694063313	1.5075694730685	1.99252373059709	2.38039240297011	1.86231472808067	2.2787225395733	2.51790747694156	1.45271852714044	1.98842379204059	1.49012868930849	2.0470201032207	1.94197586470267	2.11744613639607	2.08319720584455	1.28317914665567	1.84590111617919	1.68727707773591	2.36022642761297	2.19196577237899	1.32376713379446	1.33989094282666	2.20197702862475	1.99473820915028	1.95498145486328	1.93297807099999	1.96622070480604	1.36852430808128	1.27189664580186	2.15371189388119	1.45550437904174	2.1515466540634	1.20305025258521	2.1795424017052	1.45108924770901	1.90311932959738	1.94237972922045	1.92362191942067	2.05181323789727	2.00346444461085	1.82061424102603
1	3144678	3144678	1.55681434262046	2.09757917970413	2.18226343742981	2.00322610886707	2.14443772231546	2.12200090382632	2.30138031894862	2.11832694063313	1.5075694730685	1.99252373059709	2.38039240297011	1.86231472808067	2.2787225395733	2.51790747694156	1.45271852714044	1.98842379204059	1.49012868930849	2.0470201032207	1.94197586470267	2.11744613639607	2.08319720584455	1.28317914665567	1.84590111617919	1.68727707773591	2.36022642761297	2.19196577237899	1.32376713379446	1.33989094282666	2.20197702862475	1.99473820915028	1.95498145486328	1.93297807099999	1.96622070480604	1.36852430808128	1.27189664580186	2.15371189388119	1.45550437904174	2.1515466540634	1.20305025258521	2.1795424017052	1.45108924770901	1.90311932959738	1.94237972922045	1.92362191942067	2.05181323789727	2.00346444461085	1.82061424102603
1	3664503	3664503	0.446520063493167	1.02308447424888	1.13983521536511	1.13541937924908	1.06414844702685	1.08419576051792	1.07221886115773	1.0377977194907	1.5075694730685	1.28271166200322	1.14282097351545	1.86231472808067	1.03772578732738	1.63413284524071	1.45271852714044	1.05776949170968	1.49012868930849	0.987070660770977	1.0354983615006	1.09219107345813	0.996954396667514	1.28317914665567	1.84590111617919	1.68727707773591	0.982088723346108	1.0240777634842	1.32376713379446	1.33989094282666	1.12334371093195	1.10022563165338	1.10439397468801	1.93297807099999	1.10997352869522	1.36852430808128	1.27189664580186	1.05374462393046	1.45550437904174	2.1515466540634	1.20305025258521	1.15735003825893	1.45108924770901	1.0648616655631	1.03177276533615	1.92362191942067	1.17698784264781	1.08402415676148	1.82061424102603
1	4369116	4369116	0.446520063493167	1.02308447424888	1.13983521536511	1.13541937924908	1.06414844702685	1.08419576051792	1.07221886115773	1.0377977194907	1.5075694730685	1.28271166200322	1.14282097351545	1.86231472808067	1.03772578732738	1.63413284524071	1.45271852714044	1.05776949170968	1.49012868930849	0.987070660770977	1.0354983615006	1.09219107345813	0.996954396667514	1.28317914665567	1.04327917863535	1.68727707773591	0.982088723346108	1.0240777634842	1.32376713379446	1.33989094282666	1.12334371093195	1.10022563165338	1.10439397468801	1.93297807099999	1.10997352869522	1.36852430808128	1.27189664580186	1.05374462393046	1.45550437904174	2.1515466540634	1.20305025258521	1.15735003825893	1.45108924770901	1.0648616655631	1.03177276533615	1.92362191942067	1.17698784264781	1.08402415676148	1.82061424102603
1	4893186	4893186	0.446520063493167	1.02308447424888	1.13983521536511	1.13541937924908	1.06414844702685	1.08419576051792	1.07221886115773	1.0377977194907	1.5075694730685	1.28271166200322	1.14282097351545	0.820853635557152	1.03772578732738	1.63413284524071	1.45271852714044	1.05776949170968	1.49012868930849	0.987070660770977	1.0354983615006	1.09219107345813	0.996954396667514	1.28317914665567	1.04327917863535	1.68727707773591	0.982088723346108	1.0240777634842	1.32376713379446	1.33989094282666	1.12334371093195	1.10022563165338	1.10439397468801	1.06534837029185	1.10997352869522	1.36852430808128	1.27189664580186	1.05374462393046	1.45550437904174	2.1515466540634	1.20305025258521	1.15735003825893	1.45108924770901	1.0648616655631	1.03177276533615	1.08029495708155	1.17698784264781	1.08402415676148	0.837537255206234
1	5434547	5434547	0.446520063493167	1.02308447424888	1.13983521536511	1.13541937924908	1.06414844702685	1.08419576051792	1.07221886115773	1.0377977194907	1.5075694730685	1.28271166200322	1.14282097351545	0.820853635557152	1.03772578732738	1.63413284524071	1.45271852714044	1.05776949170968	1.49012868930849	0.987070660770977	1.0354983615006	1.09219107345813	0.996954396667514	1.28317914665567	1.04327917863535	1.68727707773591	0.982088723346108	1.0240777634842	1.32376713379446	1.33989094282666	1.12334371093195	1.10022563165338	1.10439397468801	1.06534837029185	1.10997352869522	1.36852430808128	1.27189664580186	1.05374462393046	1.45550437904174	2.1515466540634	1.20305025258521	1.15735003825893	1.45108924770901	1.0648616655631	1.03177276533615	1.08029495708155	1.17698784264781	1.08402415676148	0.837537255206234
1	5964110	5964110	0.446520063493167	1.02308447424888	1.13983521536511	1.13541937924908	1.06414844702685	1.08419576051792	1.07221886115773	1.0377977194907	1.5075694730685	1.28271166200322	1.14282097351545	0.820853635557152	1.03772578732738	1.63413284524071	1.45271852714044	1.05776949170968	1.49012868930849	0.987070660770977	1.0354983615006	1.09219107345813	0.996954396667514	1.28317914665567	1.04327917863535	1.68727707773591	0.982088723346108	1.0240777634842	1.32376713379446	1.33989094282666	1.12334371093195	1.10022563165338	1.10439397468801	1.06534837029185	1.10997352869522	1.36852430808128	1.27189664580186	1.05374462393046	1.45550437904174	1.78188915967804	1.20305025258521	1.15735003825893	1.45108924770901	1.0648616655631	1.03177276533615	1.08029495708155	1.17698784264781	1.08402415676148	0.837537255206234
1	6523265	6523265	0.446520063493167	1.02308447424888	1.13983521536511	1.13541937924908	1.06414844702685	1.08419576051792	1.07221886115773	1.0377977194907	1.5075694730685	1.28271166200322	1.14282097351545	0.820853635557152	1.03772578732738	1.63413284524071	1.45271852714044	1.05776949170968	1.49012868930849	0.987070660770977	1.0354983615006	1.09219107345813	0.996954396667514	1.28317914665567	1.04327917863535	1.68727707773591	0.982088723346108	1.0240777634842	1.32376713379446	1.33989094282666	1.12334371093195	1.10022563165338	1.10439397468801	1.06534837029185	1.10997352869522	1.36852430808128	1.27189664580186	1.05374462393046	1.45550437904174	1.78188915967804	1.20305025258521	1.15735003825893	1.45108924770901	1.0648616655631	1.03177276533615	1.08029495708155	1.17698784264781	1.08402415676148	0.837537255206234
1	7082402	7082402	0.446520063493167	1.02308447424888	1.13983521536511	1.13541937924908	1.06414844702685	1.08419576051792	1.07221886115773	1.0377977194907	1.5075694730685	1.28271166200322	1.14282097351545	0.820853635557152	1.03772578732738	1.63413284524071	1.45271852714044	1.05776949170968	1.49012868930849	1.67693325800907	1.0354983615006	1.09219107345813	0.996954396667514	1.28317914665567	1.04327917863535	1.68727707773591	1.7442722910007	1.0240777634842	1.32376713379446	1.33989094282666	1.12334371093195	1.10022563165338	1.10439397468801	1.06534837029185	1.10997352869522	1.36852430808128	1.27189664580186	1.05374462393046	1.45550437904174	1.78188915967804	1.20305025258521	1.89766491951604	1.45108924770901	1.0648616655631	1.03177276533615	1.08029495708155	1.17698784264781	1.08402415676148	0.837537255206234
1	7616467	7616467	1.76442353170096	1.90504525619239	1.84858998309795	1.13541937924908	1.65519296507029	1.87894816944584	1.99805932400756	1.0377977194907	1.5075694730685	1.28271166200322	1.14282097351545	1.98287936146091	1.91537286803574	1.63413284524071	1.86713374179396	1.82794830458861	1.94534396983891	1.67693325800907	1.87673541443772	1.09219107345813	1.77719183536077	1.80440760382614	1.90795252115374	1.68727707773591	1.7442722910007	1.77722368180309	1.32376713379446	1.72356643259555	1.78249671581185	1.82007691462312	1.92073025386765	1.72001991700671	1.10997352869522	1.71906639983746	1.94655791716854	1.85977136413692	1.45550437904174	1.78188915967804	1.20305025258521	1.89766491951604	1.45108924770901	1.80596010688426	1.68077344147233	1.72563252108347	1.99487647865884	1.78447155743279	1.80203279987159
1	8179701	8179701	1.76442353170096	1.90504525619239	1.84858998309795	1.78921315498156	1.65519296507029	1.87894816944584	1.99805932400756	1.70246515545859	2.02268845270628	1.76919970471018	1.89500206242793	1.98287936146091	1.91537286803574	1.63413284524071	1.86713374179396	1.82794830458861	1.94534396983891	1.67693325800907	1.87673541443772	1.86299689623422	1.77719183536077	1.80440760382614	1.90795252115374	1.68727707773591	1.7442722910007	1.77722368180309	1.82563316645089	1.72356643259555	1.78249671581185	1.82007691462312	1.92073025386765	1.72001991700671	1.90887849011452	1.71906639983746	1.94655791716854	1.85977136413692	1.88978914155606	1.78188915967804	1.20305025258521	1.89766491951604	1.79393208158804	1.80596010688426	1.68077344147233	1.72563252108347	1.99487647865884	1.78447155743279	1.80203279987159
1	8750759	8750759	1.76442353170096	1.90504525619239	1.84858998309795	1.78921315498156	1.65519296507029	1.87894816944584	1.99805932400756	1.70246515545859	2.02268845270628	1.76919970471018	1.89500206242793	1.98287936146091	1.91537286803574	1.63413284524071	1.86713374179396	1.82794830458861	1.94534396983891	1.67693325800907	1.87673541443772	1.86299689623422	1.77719183536077	1.80440760382614	1.90795252115374	1.68727707773591	1.7442722910007	1.77722368180309	1.82563316645089	1.72356643259555	1.78249671581185	1.82007691462312	1.92073025386765	1.72001991700671	1.90887849011452	1.71906639983746	1.94655791716854	1.85977136413692	1.88978914155606	1.78188915967804	1.20305025258521	1.89766491951604	1.79393208158804	1.80596010688426	1.68077344147233	1.72563252108347	1.99487647865884	1.78447155743279	1.80203279987159
1	9336762	9336762	1.76442353170096	1.90504525619239	1.84858998309795	1.78921315498156	1.65519296507029	1.87894816944584	1.99805932400756	1.70246515545859	2.02268845270628	1.76919970471018	1.89500206242793	1.98287936146091	1.91537286803574	1.63413284524071	1.86713374179396	1.82794830458861	1.94534396983891	1.67693325800907	1.87673541443772	1.86299689623422	1.77719183536077	1.80440760382614	1.90795252115374	1.68727707773591	1.7442722910007	1.77722368180309	1.82563316645089	1.72356643259555	1.78249671581185	1.82007691462312	1.92073025386765	1.72001991700671	1.90887849011452	1.71906639983746	1.94655791716854	1.85977136413692	1.88978914155606	1.78188915967804	1.20305025258521	1.89766491951604	1.79393208158804	1.80596010688426	1.68077344147233	1.72563252108347	1.99487647865884	1.78447155743279	1.80203279987159
1	9924954	9924954	1.76442353170096	1.90504525619239	1.84858998309795	1.78921315498156	1.65519296507029	1.87894816944584	1.99805932400756	1.70246515545859	2.02268845270628	1.76919970471018	1.89500206242793	1.98287936146091	1.91537286803574	1.63413284524071	1.86713374179396	1.82794830458861	1.94534396983891	1.67693325800907	1.87673541443772	1.86299689623422	1.77719183536077	1.80440760382614	1.90795252115374	1.68727707773591	1.7442722910007	1.77722368180309	1.82563316645089	1.72356643259555	1.78249671581185	1.82007691462312	1.92073025386765	1.72001991700671	1.90887849011452	1.71906639983746	1.94655791716854	1.85977136413692	1.88978914155606	1.78188915967804	1.20305025258521	1.89766491951604	1.79393208158804	1.80596010688426	1.68077344147233	1.72563252108347	1.99487647865884	1.78447155743279	1.80203279987159
1	10539461	10539461	1.76442353170096	1.90504525619239	1.84858998309795	1.78921315498156	1.65519296507029	1.87894816944584	1.99805932400756	1.70246515545859	2.02268845270628	1.76919970471018	1.89500206242793	1.98287936146091	1.91537286803574	1.63413284524071	1.86713374179396	1.82794830458861	1.94534396983891	1.67693325800907	1.87673541443772	1.86299689623422	1.77719183536077	1.80440760382614	1.90795252115374	1.68727707773591	1.7442722910007	1.77722368180309	1.82563316645089	1.72356643259555	1.78249671581185	1.82007691462312	1.92073025386765	1.72001991700671	1.90887849011452	1.71906639983746	1.94655791716854	1.85977136413692	1.88978914155606	1.78188915967804	1.20305025258521	1.89766491951604	1.79393208158804	1.80596010688426	1.68077344147233	1.72563252108347	1.99487647865884	1.78447155743279	1.80203279987159
1	11088815	11088815	1.76442353170096	1.90504525619239	1.84858998309795	1.78921315498156	1.65519296507029	1.87894816944584	1.99805932400756	1.70246515545859	2.02268845270628	1.76919970471018	1.89500206242793	1.98287936146091	1.91537286803574	1.63413284524071	1.86713374179396	1.82794830458861	1.94534396983891	1.67693325800907	1.87673541443772	1.86299689623422	1.77719183536077	1.80440760382614	1.90795252115374	1.68727707773591	1.7442722910007	1.77722368180309	1.82563316645089	1.72356643259555	1.78249671581185	1.82007691462312	1.92073025386765	1.72001991700671	1.90887849011452	1.71906639983746	1.94655791716854	1.85977136413692	1.88978914155606	1.78188915967804	1.20305025258521	1.89766491951604	1.79393208158804	1.80596010688426	1.68077344147233	1.72563252108347	1.99487647865884	1.78447155743279	1.80203279987159
1	11659398	11659398	1.76442353170096	1.90504525619239	1.84858998309795	1.78921315498156	1.65519296507029	1.87894816944584	1.99805932400756	1.70246515545859	2.02268845270628	1.76919970471018	1.89500206242793	1.98287936146091	1.91537286803574	1.63413284524071	1.86713374179396	1.82794830458861	1.94534396983891	1.67693325800907	1.87673541443772	1.86299689623422	1.77719183536077	1.80440760382614	1.07045583253792	1.68727707773591	1.7442722910007	1.77722368180309	1.82563316645089	1.72356643259555	1.78249671581185	1.82007691462312	1.92073025386765	1.72001991700671	1.90887849011452	1.71906639983746	1.94655791716854	1.85977136413692	1.88978914155606	1.78188915967804	1.20305025258521	1.89766491951604	1.79393208158804	1.80596010688426	1.68077344147233	1.72563252108347	1.99487647865884	1.78447155743279	1.80203279987159
1	12236298	12236298	1.76442353170096	1.90504525619239	1.84858998309795	1.78921315498156	1.65519296507029	1.87894816944584	1.99805932400756	1.70246515545859	2.02268845270628	1.76919970471018	1.89500206242793	1.98287936146091	1.91537286803574	1.63413284524071	1.86713374179396	1.82794830458861	1.94534396983891	1.67693325800907	1.87673541443772	1.86299689623422	1.77719183536077	1.80440760382614	1.07045583253792	1.68727707773591	1.7442722910007	1.77722368180309	1.82563316645089	1.72356643259555	1.78249671581185	1.82007691462312	1.92073025386765	1.72001991700671	1.90887849011452	1.71906639983746	1.94655791716854	1.85977136413692	1.88978914155606	1.78188915967804	1.20305025258521	1.89766491951604	1.79393208158804	1.80596010688426	1.68077344147233	1.72563252108347	1.99487647865884	0.937309172793254	1.80203279987159
1	12790486	12790486	1.10297256525354	1.0130639662363	1.84858998309795	0.971055238438728	0.985139146675979	0.947189682166657	1.07028826707242	1.70246515545859	1.05071698374194	1.76919970471018	1.07601591654588	1.10045252483584	0.977335140727753	0.99621239797857	1.86713374179396	0.852531632772294	1.05454837043118	1.02727701514792	1.00314160317983	0.970382387457356	1.01663331843228	1.08239364253013	1.07045583253792	1.68727707773591	1.05997135005671	1.07246106363907	1.20772911649387	0.971238089426425	1.03993936927055	1.82007691462312	0.979118188600649	0.983587476262894	0.996005262971104	1.12398693864984	1.09788372628504	1.85977136413692	1.03420721214342	1.78188915967804	1.20305025258521	1.01545427001347	1.79393208158804	0.954400050492223	1.68077344147233	1.03830138426493	1.05423713663447	0.937309172793254	1.06993657011239
1	14208871	14208871	1.10297256525354	1.0130639662363	0.998701380637057	0.971055238438728	0.985139146675979	0.947189682166657	1.07028826707242	1.70246515545859	1.05071698374194	1.08432475374631	1.07601591654588	1.10045252483584	0.977335140727753	0.99621239797857	0.992009107341889	0.852531632772294	1.05454837043118	1.02727701514792	1.00314160317983	0.970382387457356	1.01663331843228	1.08239364253013	1.07045583253792	1.68727707773591	1.05997135005671	1.07246106363907	1.20772911649387	0.971238089426425	1.03993936927055	1.82007691462312	0.979118188600649	0.983587476262894	0.996005262971104	1.12398693864984	1.09788372628504	1.02173797967075	1.03420721214342	1.78188915967804	1.20305025258521	1.01545427001347	0.929499033892002	0.954400050492223	0.911380413330076	1.03830138426493	1.05423713663447	0.937309172793254	1.06993657011239
1	14754110	14754110	1.10297256525354	1.0130639662363	0.998701380637057	0.971055238438728	0.985139146675979	0.947189682166657	1.07028826707242	0.937197668803529	1.05071698374194	1.08432475374631	1.07601591654588	1.10045252483584	0.977335140727753	0.99621239797857	0.992009107341889	0.852531632772294	1.05454837043118	1.02727701514792	1.00314160317983	0.970382387457356	1.01663331843228	1.08239364253013	1.07045583253792	1.68727707773591	1.05997135005671	1.07246106363907	1.20772911649387	0.971238089426425	1.03993936927055	1.06112853307868	0.979118188600649	0.983587476262894	0.996005262971104	1.12398693864984	1.09788372628504	1.02173797967075	1.03420721214342	1.78188915967804	1.20305025258521	1.01545427001347	0.929499033892002	0.954400050492223	0.911380413330076	1.03830138426493	1.05423713663447	0.937309172793254	1.06993657011239
1	15289749	15289749	1.10297256525354	1.0130639662363	0.998701380637057	0.971055238438728	0.985139146675979	0.947189682166657	1.07028826707242	0.937197668803529	1.05071698374194	1.08432475374631	1.07601591654588	1.10045252483584	0.977335140727753	0.99621239797857	0.992009107341889	0.852531632772294	1.05454837043118	1.02727701514792	1.00314160317983	0.970382387457356	1.01663331843228	1.08239364253013	1.07045583253792	1.01952482624111	1.05997135005671	1.07246106363907	1.20772911649387	0.971238089426425	1.03993936927055	1.06112853307868	0.979118188600649	0.983587476262894	0.996005262971104	1.12398693864984	1.09788372628504	1.02173797967075	1.03420721214342	1.78188915967804	1.20305025258521	1.01545427001347	0.929499033892002	0.954400050492223	0.911380413330076	1.03830138426493	1.05423713663447	0.937309172793254	1.06993657011239
1	15848620	15848620	1.10297256525354	1.0130639662363	0.998701380637057	0.971055238438728	0.985139146675979	0.947189682166657	1.07028826707242	0.937197668803529	1.05071698374194	1.08432475374631	1.07601591654588	1.10045252483584	0.977335140727753	0.99621239797857	0.992009107341889	0.852531632772294	1.05454837043118	1.02727701514792	1.00314160317983	0.970382387457356	1.01663331843228	1.08239364253013	1.07045583253792	1.01952482624111	1.05997135005671	1.07246106363907	1.20772911649387	0.971238089426425	1.03993936927055	1.06112853307868	0.979118188600649	0.983587476262894	0.996005262971104	1.12398693864984	1.09788372628504	1.02173797967075	1.03420721214342	1.0367543668717	1.20305025258521	1.01545427001347	0.929499033892002	0.954400050492223	0.911380413330076	1.03830138426493	1.05423713663447	0.937309172793254	1.06993657011239
1	16446714	16446714	1.10297256525354	1.0130639662363	0.998701380637057	0.971055238438728	0.985139146675979	0.947189682166657	1.07028826707242	0.937197668803529	1.05071698374194	1.08432475374631	1.07601591654588	1.10045252483584	0.977335140727753	0.99621239797857	0.992009107341889	0.852531632772294	1.05454837043118	1.02727701514792	1.00314160317983	0.970382387457356	1.01663331843228	1.08239364253013	1.07045583253792	1.01952482624111	1.05997135005671	1.07246106363907	1.20772911649387	0.971238089426425	1.03993936927055	1.06112853307868	0.979118188600649	0.983587476262894	0.996005262971104	1.12398693864984	1.09788372628504	1.02173797967075	1.03420721214342	1.0367543668717	1.20305025258521	1.01545427001347	0.929499033892002	0.954400050492223	0.911380413330076	1.03830138426493	1.05423713663447	0.937309172793254	1.06993657011239
1	17307125	17307125	1.10297256525354	1.0130639662363	0.998701380637057	0.971055238438728	0.985139146675979	0.947189682166657	1.07028826707242	0.937197668803529	1.05071698374194	1.08432475374631	1.07601591654588	1.10045252483584	0.977335140727753	0.99621239797857	0.992009107341889	0.852531632772294	1.05454837043118	1.02727701514792	1.00314160317983	0.970382387457356	1.01663331843228	1.08239364253013	1.07045583253792	1.01952482624111	1.05997135005671	1.07246106363907	0.945662246513308	0.971238089426425	1.03993936927055	1.06112853307868	0.979118188600649	0.983587476262894	0.996005262971104	1.12398693864984	1.09788372628504	1.02173797967075	1.03420721214342	1.0367543668717	1.20305025258521	1.01545427001347	0.929499033892002	0.954400050492223	0.911380413330076	1.03830138426493	1.05423713663447	0.937309172793254	1.06993657011239
1	17878680	17878680	1.10297256525354	1.0130639662363	0.998701380637057	0.971055238438728	0.985139146675979	0.947189682166657	1.07028826707242	0.937197668803529	1.05071698374194	1.08432475374631	1.07601591654588	1.10045252483584	0.977335140727753	0.99621239797857	0.992009107341889	0.852531632772294	1.05454837043118	1.02727701514792	1.00314160317983	0.970382387457356	1.01663331843228	1.08239364253013	1.07045583253792	1.01952482624111	1.05997135005671	1.07246106363907	0.945662246513308	0.971238089426425	1.03993936927055	1.06112853307868	0.979118188600649	0.983587476262894	0.996005262971104	1.12398693864984	1.09788372628504	1.02173797967075	1.03420721214342	1.0367543668717	1.20305025258521	1.01545427001347	0.929499033892002	0.954400050492223	0.911380413330076	1.03830138426493	1.05423713663447	0.937309172793254	1.06993657011239
1	18403245	18403245	1.10297256525354	1.0130639662363	0.998701380637057	0.971055238438728	0.985139146675979	0.947189682166657	1.07028826707242	0.937197668803529	1.05071698374194	1.08432475374631	1.07601591654588	1.10045252483584	0.977335140727753	0.99621239797857	0.992009107341889	0.852531632772294	1.05454837043118	1.02727701514792	1.00314160317983	0.970382387457356	1.01663331843228	1.08239364253013	1.07045583253792	1.01952482624111	1.05997135005671	1.07246106363907	0.945662246513308	0.971238089426425	1.03993936927055	1.06112853307868	0.979118188600649	0.983587476262894	0.996005262971104	1.12398693864984	1.09788372628504	1.02173797967075	1.03420721214342	1.0367543668717	1.20305025258521	1.01545427001347	0.929499033892002	0.954400050492223	0.911380413330076	1.03830138426493	1.05423713663447	0.937309172793254	1.06993657011239
1	18925640	18925640	1.10297256525354	1.0130639662363	0.998701380637057	0.971055238438728	0.985139146675979	0.947189682166657	1.07028826707242	0.937197668803529	1.05071698374194	1.08432475374631	1.07601591654588	1.10045252483584	0.977335140727753	0.99621239797857	0.992009107341889	0.852531632772294	1.05454837043118	1.02727701514792	1.00314160317983	0.970382387457356	1.01663331843228	1.08239364253013	1.07045583253792	1.01952482624111	1.05997135005671	1.07246106363907	0.945662246513308	0.971238089426425	1.03993936927055	1.06112853307868	0.979118188600649	0.983587476262894	0.996005262971104	1.12398693864984	1.09788372628504	1.02173797967075	1.03420721214342	1.0367543668717	1.20305025258521	1.01545427001347	0.929499033892002	0.954400050492223	0.911380413330076	1.03830138426493	1.05423713663447	0.937309172793254	1.06993657011239
1	19452724	19452724	1.10297256525354	1.0130639662363	0.998701380637057	0.971055238438728	0.985139146675979	0.947189682166657	1.07028826707242	0.937197668803529	1.05071698374194	1.08432475374631	1.07601591654588	1.10045252483584	0.977335140727753	0.99621239797857	0.992009107341889	0.852531632772294	1.05454837043118	1.02727701514792	1.00314160317983	0.970382387457356	1.01663331843228	1.08239364253013	1.07045583253792	1.01952482624111	1.05997135005671	1.07246106363907	0.945662246513308	0.971238089426425	1.03993936927055	1.06112853307868	0.979118188600649	0.983587476262894	0.996005262971104	1.12398693864984	1.09788372628504	1.02173797967075	1.03420721214342	1.0367543668717	1.20305025258521	1.01545427001347	0.929499033892002	0.954400050492223	0.911380413330076	1.03830138426493	1.05423713663447	0.937309172793254	1.06993657011239
1	20014359	20014359	1.10297256525354	1.0130639662363	0.998701380637057	0.971055238438728	0.985139146675979	0.947189682166657	1.07028826707242	0.937197668803529	1.05071698374194	1.08432475374631	1.07601591654588	1.10045252483584	0.977335140727753	0.99621239797857	0.992009107341889	0.852531632772294	1.05454837043118	1.02727701514792	1.00314160317983	0.970382387457356	1.01663331843228	1.08239364253013	1.07045583253792	1.01952482624111	1.05997135005671	1.07246106363907	0.945662246513308	0.971238089426425	1.03993936927055	1.06112853307868	0.979118188600649	0.983587476262894	0.996005262971104	1.12398693864984	1.09788372628504	1.02173797967075	1.03420721214342	1.0367543668717	1.20305025258521	1.01545427001347	0.929499033892002	0.954400050492223	0.911380413330076	1.03830138426493	1.05423713663447	0.937309172793254	1.06993657011239
1	20575804	20575804	1.10297256525354	1.0130639662363	0.998701380637057	0.971055238438728	0.985139146675979	0.947189682166657	1.07028826707242	0.937197668803529	1.05071698374194	1.08432475374631	1.07601591654588	1.10045252483584	0.977335140727753	0.99621239797857	0.992009107341889	0.852531632772294	1.05454837043118	1.02727701514792	1.00314160317983	0.970382387457356	1.01663331843228	1.08239364253013	1.07045583253792	1.01952482624111	1.05997135005671	1.07246106363907	0.945662246513308	0.971238089426425	1.03993936927055	1.06112853307868	0.979118188600649	0.983587476262894	0.996005262971104	1.12398693864984	1.09788372628504	1.02173797967075	1.03420721214342	1.0367543668717	1.20305025258521	1.01545427001347	0.929499033892002	0.954400050492223	0.911380413330076	1.03830138426493	1.05423713663447	0.937309172793254	1.06993657011239
1	21126184	21126184	1.10297256525354	1.0130639662363	0.998701380637057	0.971055238438728	0.985139146675979	0.947189682166657	1.07028826707242	0.937197668803529	1.05071698374194	1.08432475374631	1.07601591654588	1.10045252483584	0.977335140727753	0.99621239797857	0.992009107341889	0.852531632772294	1.05454837043118	1.02727701514792	1.00314160317983	0.970382387457356	1.01663331843228	1.08239364253013	1.07045583253792	1.01952482624111	1.05997135005671	1.07246106363907	0.945662246513308	0.971238089426425	1.03993936927055	1.06112853307868	0.979118188600649	0.983587476262894	0.996005262971104	1.12398693864984	1.09788372628504	1.02173797967075	1.03420721214342	1.0367543668717	1.20305025258521	1.01545427001347	0.929499033892002	0.954400050492223	0.911380413330076	1.03830138426493	1.05423713663447	0.937309172793254	1.06993657011239
1	21698064	21698064	1.10297256525354	1.0130639662363	0.998701380637057	0.971055238438728	0.985139146675979	0.947189682166657	1.07028826707242	0.937197668803529	1.05071698374194	1.08432475374631	1.07601591654588	1.10045252483584	0.977335140727753	0.99621239797857	0.992009107341889	0.852531632772294	1.05454837043118	1.02727701514792	1.00314160317983	0.970382387457356	1.01663331843228	1.08239364253013	1.07045583253792	1.01952482624111	1.05997135005671	1.07246106363907	0.945662246513308	0.971238089426425	1.03993936927055	1.06112853307868	0.979118188600649	0.983587476262894	0.996005262971104	1.12398693864984	1.09788372628504	1.02173797967075	1.03420721214342	1.0367543668717	1.20305025258521	1.01545427001347	0.929499033892002	0.954400050492223	0.911380413330076	1.03830138426493	1.05423713663447	0.937309172793254	1.06993657011239
1	22303596	22303596	1.10297256525354	1.0130639662363	0.998701380637057	0.971055238438728	0.985139146675979	0.947189682166657	1.07028826707242	0.937197668803529	1.05071698374194	1.08432475374631	1.07601591654588	1.10045252483584	0.977335140727753	0.99621239797857	0.992009107341889	0.852531632772294	1.05454837043118	1.02727701514792	1.00314160317983	0.970382387457356	1.01663331843228	1.08239364253013	1.07045583253792	1.01952482624111	1.05997135005671	1.07246106363907	0.945662246513308	0.971238089426425	1.03993936927055	1.06112853307868	0.979118188600649	0.983587476262894	0.996005262971104	1.12398693864984	1.09788372628504	1.02173797967075	1.03420721214342	1.0367543668717	1.20305025258521	1.01545427001347	0.929499033892002	0.954400050492223	0.911380413330076	1.03830138426493	1.05423713663447	0.937309172793254	1.06993657011239
1	22867590	22867590	1.10297256525354	1.0130639662363	0.998701380637057	0.971055238438728	0.985139146675979	0.947189682166657	1.07028826707242	0.937197668803529	1.05071698374194	1.08432475374631	1.07601591654588	1.10045252483584	0.977335140727753	0.99621239797857	0.992009107341889	0.852531632772294	1.05454837043118	1.02727701514792	1.00314160317983	0.970382387457356	1.01663331843228	1.08239364253013	1.07045583253792	1.01952482624111	1.05997135005671	1.07246106363907	0.945662246513308	0.971238089426425	1.03993936927055	1.06112853307868	0.979118188600649	0.983587476262894	0.996005262971104	1.12398693864984	1.09788372628504	1.02173797967075	1.03420721214342	1.0367543668717	1.20305025258521	1.01545427001347	0.929499033892002	0.954400050492223	0.911380413330076	1.03830138426493	1.05423713663447	0.937309172793254	1.06993657011239
1	23407094	23407094	1.10297256525354	1.0130639662363	0.998701380637057	0.971055238438728	0.985139146675979	0.947189682166657	1.07028826707242	0.937197668803529	1.05071698374194	1.08432475374631	1.07601591654588	1.10045252483584	0.977335140727753	0.99621239797857	0.992009107341889	0.852531632772294	1.05454837043118	1.02727701514792	1.00314160317983	0.970382387457356	1.01663331843228	1.08239364253013	1.07045583253792	1.01952482624111	1.05997135005671	1.07246106363907	0.945662246513308	0.971238089426425	1.03993936927055	1.06112853307868	0.979118188600649	0.983587476262894	0.996005262971104	1.12398693864984	1.09788372628504	1.02173797967075	1.03420721214342	1.0367543668717	0.698579836219804	1.01545427001347	0.929499033892002	0.954400050492223	0.911380413330076	1.03830138426493	1.05423713663447	0.937309172793254	1.06993657011239
1	23983067	23983067	1.10297256525354	1.0130639662363	0.998701380637057	0.971055238438728	0.985139146675979	0.947189682166657	1.07028826707242	0.937197668803529	1.05071698374194	1.08432475374631	1.07601591654588	1.10045252483584	0.977335140727753	0.99621239797857	0.992009107341889	0.852531632772294	1.05454837043118	1.02727701514792	1.00314160317983	0.970382387457356	1.01663331843228	1.08239364253013	1.07045583253792	1.01952482624111	1.05997135005671	1.07246106363907	0.945662246513308	0.971238089426425	1.03993936927055	1.06112853307868	0.979118188600649	0.983587476262894	0.996005262971104	0.838582873217762	1.09788372628504	1.02173797967075	1.03420721214342	1.0367543668717	0.698579836219804	1.01545427001347	0.929499033892002	0.954400050492223	0.911380413330076	1.03830138426493	1.05423713663447	0.937309172793254	1.06993657011239
1	24666387	24666387	1.10297256525354	1.0130639662363	0.998701380637057	0.971055238438728	0.985139146675979	0.947189682166657	1.07028826707242	0.937197668803529	1.05071698374194	1.08432475374631	1.07601591654588	1.10045252483584	0.977335140727753	0.99621239797857	0.992009107341889	0.852531632772294	1.05454837043118	1.02727701514792	1.00314160317983	0.970382387457356	1.01663331843228	1.08239364253013	1.07045583253792	1.01952482624111	1.05997135005671	1.07246106363907	0.945662246513308	0.971238089426425	1.03993936927055	1.06112853307868	0.979118188600649	0.983587476262894	0.996005262971104	0.838582873217762	1.09788372628504	1.02173797967075	1.03420721214342	1.0367543668717	0.698579836219804	1.01545427001347	0.929499033892002	0.954400050492223	0.911380413330076	1.03830138426493	1.05423713663447	0.937309172793254	1.06993657011239
1	25238653	25238653	1.10297256525354	1.0130639662363	0.998701380637057	0.971055238438728	0.985139146675979	0.947189682166657	1.07028826707242	0.937197668803529	1.05071698374194	1.08432475374631	1.07601591654588	1.10045252483584	0.977335140727753	0.99621239797857	0.992009107341889	0.852531632772294	1.05454837043118	1.02727701514792	1.00314160317983	0.970382387457356	1.01663331843228	1.08239364253013	1.07045583253792	1.01952482624111	1.05997135005671	1.07246106363907	0.945662246513308	0.971238089426425	1.03993936927055	1.06112853307868	0.979118188600649	0.983587476262894	0.996005262971104	0.838582873217762	1.09788372628504	1.02173797967075	1.03420721214342	1.0367543668717	0.698579836219804	1.01545427001347	0.929499033892002	0.954400050492223	0.911380413330076	1.03830138426493	1.05423713663447	0.937309172793254	1.06993657011239
1	25879931	25879931	1.10297256525354	1.0130639662363	0.998701380637057	0.971055238438728	0.985139146675979	0.947189682166657	1.07028826707242	0.937197668803529	1.05071698374194	1.08432475374631	1.07601591654588	1.10045252483584	0.977335140727753	0.99621239797857	0.992009107341889	0.852531632772294	1.05454837043118	1.02727701514792	1.00314160317983	0.970382387457356	1.01663331843228	1.08239364253013	1.07045583253792	1.01952482624111	1.05997135005671	1.07246106363907	0.945662246513308	0.971238089426425	1.03993936927055	1.06112853307868	0.979118188600649	0.983587476262894	0.996005262971104	0.838582873217762	1.09788372628504	1.02173797967075	1.03420721214342	1.0367543668717	0.698579836219804	1.01545427001347	0.929499033892002	0.954400050492223	0.911380413330076	1.03830138426493	1.05423713663447	0.937309172793254	1.06993657011239
1	26437154	26437154	1.10297256525354	1.0130639662363	0.998701380637057	0.971055238438728	0.985139146675979	0.947189682166657	1.07028826707242	0.937197668803529	1.05071698374194	1.08432475374631	1.07601591654588	1.10045252483584	0.977335140727753	0.99621239797857	0.992009107341889	0.852531632772294	1.05454837043118	1.02727701514792	1.00314160317983	0.970382387457356	1.01663331843228	1.08239364253013	1.07045583253792	1.01952482624111	1.05997135005671	1.07246106363907	0.945662246513308	0.971238089426425	1.03993936927055	1.06112853307868	0.979118188600649	0.983587476262894	0.996005262971104	0.838582873217762	1.09788372628504	1.02173797967075	1.03420721214342	1.0367543668717	0.698579836219804	1.01545427001347	0.929499033892002	0.954400050492223	0.911380413330076	1.03830138426493	1.05423713663447	0.937309172793254	1.06993657011239
1	27036861	27036861	1.10297256525354	1.0130639662363	0.998701380637057	0.971055238438728	0.985139146675979	0.947189682166657	1.07028826707242	0.937197668803529	1.05071698374194	1.08432475374631	1.07601591654588	1.10045252483584	0.977335140727753	0.99621239797857	0.992009107341889	0.852531632772294	1.05454837043118	1.02727701514792	1.00314160317983	0.970382387457356	1.01663331843228	1.08239364253013	1.07045583253792	1.01952482624111	1.05997135005671	1.07246106363907	0.945662246513308	0.971238089426425	1.03993936927055	1.06112853307868	0.979118188600649	0.983587476262894	0.996005262971104	0.838582873217762	1.09788372628504	1.02173797967075	1.03420721214342	1.0367543668717	0.698579836219804	1.01545427001347	0.929499033892002	0.954400050492223	0.911380413330076	1.03830138426493	1.05423713663447	0.937309172793254	1.06993657011239
1	27644604	27644604	1.10297256525354	1.0130639662363	2.03541823888528	0.971055238438728	0.985139146675979	0.947189682166657	1.07028826707242	0.937197668803529	1.05071698374194	1.08432475374631	1.07601591654588	1.10045252483584	0.977335140727753	0.99621239797857	1.94534396983891	0.852531632772294	1.05454837043118	1.02727701514792	1.00314160317983	0.970382387457356	1.01663331843228	1.08239364253013	1.07045583253792	1.01952482624111	1.05997135005671	1.07246106363907	0.945662246513308	0.971238089426425	1.03993936927055	1.06112853307868	0.979118188600649	0.983587476262894	0.996005262971104	0.838582873217762	1.09788372628504	1.02173797967075	1.03420721214342	1.0367543668717	0.698579836219804	1.01545427001347	0.929499033892002	0.954400050492223	0.911380413330076	1.03830138426493	1.05423713663447	0.937309172793254	1.06993657011239
1	28228163	28228163	1.80624914731711	1.0130639662363	2.03541823888528	1.99781815268945	1.93831012710594	1.95290973832684	1.07028826707242	1.94925829075658	1.97366088113947	1.95354827434227	1.972874819166	2.06851713222179	1.95155655348014	2.00253196389549	1.94534396983891	1.8926731243579	1.92148973699635	1.88861059738754	1.8795994761152	1.95738190896723	2.04258967603323	1.87050169178398	1.95738190896723	1.01952482624111	1.05997135005671	1.89477333040795	1.98219226691281	1.89368570495272	1.93482008397906	1.94908825640488	1.89665190331414	1.96758405759142	1.92428871151522	2.04234312977777	1.94278367772823	1.02173797967075	1.88690955325673	1.97639885346907	0.698579836219804	1.97592100488853	1.92588995571561	1.90166882666692	1.9954654097056	1.87855749377879	1.9187934482505	1.86787369858582	1.98938881537943
1	28838239	28838239	1.80624914731711	1.95209771486667	2.03541823888528	1.99781815268945	1.93831012710594	1.95290973832684	1.96536792815208	1.94925829075658	1.97366088113947	1.95354827434227	1.972874819166	2.06851713222179	1.95155655348014	2.00253196389549	1.94534396983891	1.8926731243579	1.92148973699635	1.88861059738754	1.8795994761152	1.95738190896723	2.04258967603323	1.87050169178398	1.95738190896723	1.01952482624111	1.05997135005671	1.89477333040795	1.98219226691281	1.89368570495272	1.93482008397906	1.94908825640488	1.89665190331414	1.96758405759142	1.92428871151522	2.04234312977777	1.94278367772823	1.99615710517169	1.88690955325673	1.97639885346907	1.85175971555732	1.97592100488853	1.92588995571561	1.90166882666692	1.9954654097056	1.87855749377879	1.9187934482505	1.86787369858582	1.98938881537943
1	29459303	29459303	1.80624914731711	1.95209771486667	2.03541823888528	1.99781815268945	1.93831012710594	1.95290973832684	1.96536792815208	1.94925829075658	1.97366088113947	1.95354827434227	1.972874819166	2.06851713222179	1.95155655348014	2.00253196389549	1.94534396983891	1.8926731243579	1.92148973699635	1.88861059738754	1.8795994761152	1.95738190896723	2.04258967603323	1.87050169178398	1.95738190896723	1.01952482624111	2.04007935430205	1.89477333040795	1.98219226691281	1.89368570495272	1.93482008397906	1.94908825640488	1.89665190331414	1.96758405759142	1.92428871151522	2.04234312977777	1.94278367772823	1.99615710517169	1.88690955325673	1.97639885346907	1.85175971555732	1.97592100488853	1.92588995571561	1.90166882666692	1.9954654097056	1.87855749377879	1.9187934482505	1.86787369858582	1.98938881537943
1	30152496	30152496	1.80624914731711	1.95209771486667	2.03541823888528	1.99781815268945	1.93831012710594	1.95290973832684	1.96536792815208	1.94925829075658	1.97366088113947	1.95354827434227	1.972874819166	2.06851713222179	1.95155655348014	2.00253196389549	1.94534396983891	1.8926731243579	1.92148973699635	1.88861059738754	1.8795994761152	1.95738190896723	2.04258967603323	1.87050169178398	1.95738190896723	1.01952482624111	2.04007935430205	1.89477333040795	1.98219226691281	1.89368570495272	1.93482008397906	1.94908825640488	1.89665190331414	1.96758405759142	1.92428871151522	2.04234312977777	1.94278367772823	1.99615710517169	1.88690955325673	1.97639885346907	1.85175971555732	1.97592100488853	1.92588995571561	1.90166882666692	1.9954654097056	1.87855749377879	1.9187934482505	1.86787369858582	1.98938881537943
1	30680350	30680350	1.80624914731711	1.95209771486667	2.03541823888528	1.99781815268945	1.93831012710594	1.95290973832684	1.96536792815208	1.94925829075658	1.97366088113947	1.95354827434227	1.972874819166	2.06851713222179	1.95155655348014	2.00253196389549	1.94534396983891	1.8926731243579	1.92148973699635	1.88861059738754	1.8795994761152	1.95738190896723	2.04258967603323	1.87050169178398	1.95738190896723	1.01952482624111	2.04007935430205	1.89477333040795	1.98219226691281	1.89368570495272	1.93482008397906	1.94908825640488	1.89665190331414	1.96758405759142	1.92428871151522	2.04234312977777	1.94278367772823	1.99615710517169	1.88690955325673	1.97639885346907	1.85175971555732	1.97592100488853	1.92588995571561	1.90166882666692	1.9954654097056	1.87855749377879	1.9187934482505	1.86787369858582	1.98938881537943
1	31224889	31224889	1.80624914731711	1.95209771486667	2.03541823888528	1.99781815268945	1.93831012710594	1.95290973832684	1.96536792815208	1.94925829075658	1.97366088113947	1.95354827434227	1.972874819166	2.06851713222179	1.95155655348014	2.00253196389549	1.94534396983891	1.8926731243579	1.92148973699635	1.88861059738754	1.8795994761152	1.95738190896723	2.04258967603323	1.87050169178398	1.95738190896723	1.01952482624111	2.04007935430205	1.89477333040795	1.98219226691281	1.89368570495272	1.93482008397906	1.94908825640488	1.89665190331414	1.96758405759142	1.92428871151522	2.04234312977777	1.94278367772823	1.99615710517169	1.88690955325673	1.97639885346907	1.85175971555732	1.97592100488853	1.92588995571561	1.90166882666692	1.9954654097056	1.87855749377879	1.9187934482505	1.86787369858582	1.98938881537943
1	31802308	31802308	1.80624914731711	1.95209771486667	2.03541823888528	1.99781815268945	1.93831012710594	1.95290973832684	1.96536792815208	1.94925829075658	1.97366088113947	1.95354827434227	1.972874819166	2.06851713222179	1.95155655348014	2.00253196389549	1.94534396983891	1.8926731243579	1.92148973699635	1.88861059738754	1.8795994761152	1.95738190896723	2.04258967603323	1.87050169178398	1.95738190896723	1.01952482624111	2.04007935430205	1.89477333040795	1.98219226691281	1.89368570495272	1.93482008397906	1.94908825640488	1.89665190331414	1.96758405759142	1.92428871151522	2.04234312977777	1.94278367772823	1.99615710517169	1.88690955325673	1.97639885346907	1.85175971555732	1.97592100488853	1.92588995571561	1.90166882666692	1.9954654097056	1.87855749377879	1.9187934482505	1.86787369858582	1.98938881537943
1	32351708	32351708	1.80624914731711	1.95209771486667	2.03541823888528	1.99781815268945	1.93831012710594	1.95290973832684	1.96536792815208	1.94925829075658	1.97366088113947	1.95354827434227	1.972874819166	2.06851713222179	1.95155655348014	2.00253196389549	1.94534396983891	1.8926731243579	1.92148973699635	1.88861059738754	1.8795994761152	1.95738190896723	2.04258967603323	1.87050169178398	1.95738190896723	1.96536450608276	2.04007935430205	1.89477333040795	1.98219226691281	1.89368570495272	1.93482008397906	1.94908825640488	1.89665190331414	1.96758405759142	1.92428871151522	2.04234312977777	1.94278367772823	1.99615710517169	1.88690955325673	1.97639885346907	1.85175971555732	1.97592100488853	1.92588995571561	1.90166882666692	1.9954654097056	1.87855749377879	1.9187934482505	1.86787369858582	1.98938881537943
1	32956662	32956662	1.80624914731711	1.95209771486667	2.03541823888528	1.99781815268945	1.93831012710594	1.95290973832684	1.96536792815208	1.94925829075658	1.97366088113947	1.95354827434227	1.972874819166	2.06851713222179	1.95155655348014	2.00253196389549	1.94534396983891	1.8926731243579	1.92148973699635	1.88861059738754	1.8795994761152	1.95738190896723	2.04258967603323	1.87050169178398	1.95738190896723	1.96536450608276	2.04007935430205	1.89477333040795	1.98219226691281	1.89368570495272	1.93482008397906	1.94908825640488	1.89665190331414	1.96758405759142	1.92428871151522	2.04234312977777	1.94278367772823	1.99615710517169	1.88690955325673	1.97639885346907	1.85175971555732	1.97592100488853	1.92588995571561	1.90166882666692	1.9954654097056	1.87855749377879	1.9187934482505	1.86787369858582	1.98938881537943
1	33562070	33562070	1.80624914731711	1.95209771486667	2.03541823888528	1.99781815268945	1.93831012710594	1.95290973832684	1.96536792815208	1.94925829075658	1.97366088113947	1.95354827434227	1.972874819166	2.06851713222179	1.95155655348014	2.00253196389549	1.94534396983891	1.8926731243579	1.92148973699635	1.88861059738754	1.8795994761152	1.95738190896723	2.04258967603323	1.87050169178398	1.95738190896723	1.96536450608276	2.04007935430205	1.89477333040795	1.98219226691281	1.89368570495272	1.93482008397906	1.94908825640488	1.89665190331414	1.96758405759142	1.92428871151522	2.04234312977777	1.94278367772823	1.99615710517169	1.88690955325673	1.97639885346907	1.85175971555732	1.97592100488853	1.92588995571561	1.90166882666692	1.9954654097056	1.87855749377879	1.9187934482505	1.86787369858582	1.98938881537943
1	34100961	34100961	1.80624914731711	1.95209771486667	2.03541823888528	1.99781815268945	1.93831012710594	1.95290973832684	1.96536792815208	1.94925829075658	1.97366088113947	1.95354827434227	1.972874819166	2.06851713222179	1.95155655348014	2.00253196389549	1.94534396983891	1.8926731243579	1.92148973699635	1.88861059738754	1.8795994761152	1.95738190896723	2.04258967603323	1.87050169178398	1.95738190896723	1.96536450608276	2.04007935430205	1.89477333040795	1.98219226691281	1.89368570495272	1.93482008397906	1.94908825640488	1.89665190331414	1.96758405759142	1.92428871151522	2.04234312977777	1.94278367772823	1.99615710517169	1.88690955325673	1.97639885346907	1.85175971555732	1.97592100488853	1.92588995571561	1.90166882666692	1.9954654097056	1.87855749377879	1.9187934482505	1.86787369858582	1.98938881537943
1	34637157	34637157	1.80624914731711	1.95209771486667	2.03541823888528	1.99781815268945	1.93831012710594	1.95290973832684	1.96536792815208	1.94925829075658	1.97366088113947	1.95354827434227	1.972874819166	2.06851713222179	1.95155655348014	2.00253196389549	1.94534396983891	1.8926731243579	1.92148973699635	1.88861059738754	1.8795994761152	1.95738190896723	2.04258967603323	1.87050169178398	1.95738190896723	1.96536450608276	2.04007935430205	1.89477333040795	1.98219226691281	1.89368570495272	1.93482008397906	1.94908825640488	1.89665190331414	1.96758405759142	1.92428871151522	2.04234312977777	1.94278367772823	1.99615710517169	1.88690955325673	1.97639885346907	1.85175971555732	1.97592100488853	1.92588995571561	1.90166882666692	1.9954654097056	1.87855749377879	1.9187934482505	1.86787369858582	1.98938881537943
1	35170931	35170931	1.80624914731711	1.95209771486667	2.03541823888528	1.99781815268945	1.93831012710594	1.95290973832684	1.96536792815208	1.94925829075658	1.97366088113947	1.95354827434227	1.972874819166	2.06851713222179	1.95155655348014	2.00253196389549	1.94534396983891	1.8926731243579	1.92148973699635	1.88861059738754	1.8795994761152	1.95738190896723	2.04258967603323	1.87050169178398	1.95738190896723	1.96536450608276	2.04007935430205	1.89477333040795	1.98219226691281	1.89368570495272	1.93482008397906	1.94908825640488	1.89665190331414	1.96758405759142	1.92428871151522	2.04234312977777	1.94278367772823	1.99615710517169	1.88690955325673	1.97639885346907	1.85175971555732	1.97592100488853	1.92588995571561	1.90166882666692	1.9954654097056	1.87855749377879	1.9187934482505	1.86787369858582	1.98938881537943
1	35750993	35750993	1.80624914731711	1.95209771486667	2.03541823888528	1.99781815268945	1.93831012710594	1.95290973832684	1.96536792815208	1.94925829075658	1.97366088113947	1.95354827434227	1.972874819166	2.06851713222179	1.95155655348014	2.00253196389549	1.94534396983891	1.8926731243579	1.92148973699635	1.88861059738754	1.8795994761152	1.95738190896723	2.04258967603323	1.87050169178398	1.95738190896723	1.96536450608276	2.04007935430205	1.89477333040795	1.98219226691281	1.89368570495272	1.93482008397906	1.94908825640488	1.89665190331414	1.96758405759142	1.92428871151522	2.04234312977777	1.94278367772823	1.99615710517169	1.88690955325673	1.97639885346907	1.85175971555732	1.97592100488853	1.92588995571561	1.90166882666692	1.9954654097056	1.87855749377879	1.9187934482505	1.86787369858582	1.98938881537943
1	36319516	36319516	1.80624914731711	1.95209771486667	2.03541823888528	1.99781815268945	1.93831012710594	1.95290973832684	1.96536792815208	1.94925829075658	1.97366088113947	1.95354827434227	1.972874819166	2.06851713222179	1.95155655348014	2.00253196389549	1.94534396983891	1.8926731243579	1.92148973699635	1.88861059738754	1.8795994761152	1.95738190896723	2.04258967603323	1.87050169178398	1.95738190896723	1.96536450608276	2.04007935430205	1.89477333040795	1.98219226691281	1.89368570495272	1.93482008397906	1.94908825640488	1.89665190331414	1.96758405759142	1.92428871151522	2.04234312977777	1.94278367772823	1.99615710517169	1.88690955325673	1.97639885346907	1.85175971555732	1.97592100488853	1.92588995571561	1.90166882666692	1.9954654097056	1.87855749377879	1.9187934482505	1.86787369858582	1.98938881537943
1	36900818	36900818	1.80624914731711	1.95209771486667	2.03541823888528	1.99781815268945	1.93831012710594	1.95290973832684	1.96536792815208	1.94925829075658	1.97366088113947	1.95354827434227	1.972874819166	2.06851713222179	1.95155655348014	2.00253196389549	1.94534396983891	1.8926731243579	1.92148973699635	1.88861059738754	1.8795994761152	1.95738190896723	2.04258967603323	1.87050169178398	1.95738190896723	1.96536450608276	2.04007935430205	1.89477333040795	1.98219226691281	1.89368570495272	1.93482008397906	1.94908825640488	1.89665190331414	1.96758405759142	1.92428871151522	2.04234312977777	1.94278367772823	1.99615710517169	1.88690955325673	1.97639885346907	1.85175971555732	1.97592100488853	1.92588995571561	1.90166882666692	1.9954654097056	1.87855749377879	1.9187934482505	1.86787369858582	1.98938881537943
1	37428485	37428485	1.80624914731711	1.95209771486667	2.03541823888528	1.99781815268945	1.93831012710594	1.95290973832684	1.96536792815208	1.94925829075658	1.97366088113947	1.95354827434227	1.972874819166	2.06851713222179	1.95155655348014	2.00253196389549	1.94534396983891	1.8926731243579	1.92148973699635	1.88861059738754	1.8795994761152	1.95738190896723	2.04258967603323	1.87050169178398	1.95738190896723	1.96536450608276	2.04007935430205	1.89477333040795	1.98219226691281	1.89368570495272	1.93482008397906	1.94908825640488	1.89665190331414	1.96758405759142	1.92428871151522	2.04234312977777	1.94278367772823	1.99615710517169	1.88690955325673	1.97639885346907	1.85175971555732	1.97592100488853	1.92588995571561	1.90166882666692	1.9954654097056	1.87855749377879	1.9187934482505	1.86787369858582	1.98938881537943
1	37965421	37965421	1.80624914731711	1.95209771486667	2.03541823888528	1.99781815268945	1.93831012710594	1.95290973832684	1.96536792815208	1.94925829075658	1.97366088113947	1.95354827434227	1.972874819166	2.06851713222179	1.95155655348014	2.00253196389549	1.94534396983891	1.8926731243579	1.92148973699635	1.88861059738754	1.8795994761152	1.95738190896723	2.04258967603323	1.87050169178398	1.95738190896723	1.96536450608276	2.04007935430205	1.89477333040795	1.98219226691281	1.89368570495272	1.93482008397906	1.94908825640488	1.89665190331414	1.96758405759142	1.92428871151522	2.04234312977777	1.94278367772823	1.99615710517169	1.88690955325673	1.97639885346907	1.85175971555732	1.97592100488853	1.92588995571561	1.90166882666692	1.9954654097056	1.87855749377879	1.9187934482505	1.86787369858582	1.98938881537943
1	38542604	38542604	1.80624914731711	1.95209771486667	2.03541823888528	1.99781815268945	1.93831012710594	1.95290973832684	1.96536792815208	1.94925829075658	1.97366088113947	1.95354827434227	1.972874819166	2.06851713222179	1.95155655348014	2.00253196389549	1.94534396983891	1.8926731243579	1.92148973699635	1.88861059738754	1.8795994761152	1.95738190896723	2.04258967603323	1.87050169178398	1.95738190896723	1.96536450608276	2.04007935430205	1.89477333040795	1.98219226691281	1.89368570495272	1.93482008397906	1.94908825640488	1.89665190331414	1.96758405759142	1.92428871151522	2.04234312977777	1.94278367772823	1.99615710517169	1.88690955325673	1.97639885346907	1.85175971555732	1.97592100488853	1.92588995571561	1.90166882666692	1.9954654097056	1.87855749377879	1.9187934482505	1.86787369858582	1.98938881537943
1	39073178	39073178	1.80624914731711	1.95209771486667	2.03541823888528	1.99781815268945	1.93831012710594	1.95290973832684	1.96536792815208	1.94925829075658	1.97366088113947	1.95354827434227	1.972874819166	2.06851713222179	1.95155655348014	2.00253196389549	1.94534396983891	1.8926731243579	1.92148973699635	1.88861059738754	1.8795994761152	1.95738190896723	2.04258967603323	1.87050169178398	1.95738190896723	1.96536450608276	2.04007935430205	1.89477333040795	1.98219226691281	1.89368570495272	1.93482008397906	1.94908825640488	1.89665190331414	1.96758405759142	1.92428871151522	2.04234312977777	1.94278367772823	1.99615710517169	1.88690955325673	1.97639885346907	1.85175971555732	1.97592100488853	1.92588995571561	1.90166882666692	1.9954654097056	1.87855749377879	1.9187934482505	1.86787369858582	1.98938881537943
1	39663210	39663210	1.80624914731711	1.95209771486667	2.03541823888528	1.99781815268945	1.93831012710594	1.95290973832684	1.96536792815208	1.94925829075658	1.97366088113947	1.95354827434227	1.972874819166	2.06851713222179	1.95155655348014	2.00253196389549	1.94534396983891	1.8926731243579	1.92148973699635	1.88861059738754	1.8795994761152	1.95738190896723	2.04258967603323	1.87050169178398	1.95738190896723	1.96536450608276	2.04007935430205	1.89477333040795	1.98219226691281	1.89368570495272	1.93482008397906	1.94908825640488	1.89665190331414	1.96758405759142	1.92428871151522	2.04234312977777	1.94278367772823	1.99615710517169	1.88690955325673	1.97639885346907	1.85175971555732	1.97592100488853	1.92588995571561	1.90166882666692	1.9954654097056	1.87855749377879	1.9187934482505	1.86787369858582	1.98938881537943
1	40254118	40254118	1.80624914731711	1.95209771486667	2.03541823888528	1.99781815268945	1.93831012710594	1.95290973832684	1.96536792815208	1.94925829075658	1.97366088113947	1.95354827434227	1.972874819166	2.06851713222179	1.95155655348014	2.00253196389549	1.94534396983891	1.8926731243579	1.92148973699635	1.88861059738754	1.8795994761152	1.95738190896723	2.04258967603323	1.87050169178398	1.95738190896723	1.96536450608276	2.04007935430205	1.89477333040795	1.98219226691281	1.89368570495272	1.93482008397906	1.94908825640488	1.89665190331414	1.96758405759142	1.92428871151522	2.04234312977777	1.94278367772823	1.99615710517169	1.88690955325673	1.97639885346907	1.85175971555732	1.97592100488853	1.92588995571561	1.90166882666692	1.9954654097056	1.87855749377879	1.9187934482505	1.86787369858582	1.98938881537943
1	40844200	40844200	1.80624914731711	1.95209771486667	2.03541823888528	1.99781815268945	1.93831012710594	1.95290973832684	1.96536792815208	1.94925829075658	1.97366088113947	1.95354827434227	1.972874819166	2.06851713222179	1.95155655348014	2.00253196389549	1.94534396983891	1.8926731243579	1.92148973699635	1.88861059738754	1.8795994761152	1.95738190896723	2.04258967603323	1.87050169178398	1.95738190896723	1.96536450608276	2.04007935430205	1.89477333040795	1.98219226691281	1.89368570495272	1.93482008397906	1.94908825640488	1.89665190331414	1.96758405759142	1.92428871151522	2.04234312977777	1.94278367772823	1.99615710517169	1.88690955325673	1.97639885346907	1.85175971555732	1.97592100488853	1.92588995571561	1.90166882666692	1.9954654097056	1.87855749377879	1.9187934482505	1.86787369858582	1.98938881537943
1	41406493	41406493	1.80624914731711	1.95209771486667	2.03541823888528	1.99781815268945	1.93831012710594	1.95290973832684	1.96536792815208	1.94925829075658	1.97366088113947	1.95354827434227	1.972874819166	2.06851713222179	1.95155655348014	2.00253196389549	1.94534396983891	1.8926731243579	1.92148973699635	1.88861059738754	1.8795994761152	1.95738190896723	2.04258967603323	1.87050169178398	1.95738190896723	1.96536450608276	2.04007935430205	1.89477333040795	1.98219226691281	1.89368570495272	1.93482008397906	1.94908825640488	1.89665190331414	1.96758405759142	1.92428871151522	2.04234312977777	1.94278367772823	1.99615710517169	1.88690955325673	1.97639885346907	1.85175971555732	1.97592100488853	1.92588995571561	1.90166882666692	1.9954654097056	1.87855749377879	1.9187934482505	1.86787369858582	1.98938881537943
1	41955921	41955921	1.80624914731711	1.95209771486667	2.03541823888528	1.99781815268945	1.93831012710594	1.95290973832684	1.96536792815208	1.94925829075658	1.97366088113947	1.95354827434227	1.972874819166	2.06851713222179	1.95155655348014	2.00253196389549	1.94534396983891	1.8926731243579	1.92148973699635	1.88861059738754	1.8795994761152	1.95738190896723	2.04258967603323	1.87050169178398	1.95738190896723	1.96536450608276	2.04007935430205	1.89477333040795	1.98219226691281	1.89368570495272	1.93482008397906	1.94908825640488	1.89665190331414	1.96758405759142	1.92428871151522	2.04234312977777	1.94278367772823	1.99615710517169	1.88690955325673	1.97639885346907	1.85175971555732	1.97592100488853	1.92588995571561	1.90166882666692	1.9954654097056	1.87855749377879	1.9187934482505	1.86787369858582	1.98938881537943
1	42484024	42484024	1.80624914731711	1.95209771486667	2.03541823888528	1.99781815268945	1.93831012710594	1.95290973832684	1.96536792815208	1.94925829075658	1.97366088113947	1.95354827434227	1.972874819166	2.06851713222179	1.95155655348014	2.00253196389549	1.94534396983891	1.8926731243579	1.92148973699635	1.88861059738754	1.8795994761152	1.95738190896723	2.04258967603323	1.87050169178398	1.95738190896723	1.96536450608276	2.04007935430205	1.89477333040795	1.98219226691281	1.89368570495272	1.93482008397906	1.94908825640488	1.89665190331414	1.96758405759142	1.92428871151522	2.04234312977777	1.94278367772823	1.99615710517169	1.88690955325673	1.97639885346907	1.85175971555732	1.97592100488853	1.92588995571561	1.90166882666692	1.9954654097056	1.87855749377879	1.9187934482505	1.86787369858582	1.98938881537943
1	43039816	43039816	1.80624914731711	1.95209771486667	2.03541823888528	1.99781815268945	1.93831012710594	1.95290973832684	1.96536792815208	1.94925829075658	1.97366088113947	1.95354827434227	1.972874819166	2.06851713222179	1.95155655348014	2.00253196389549	1.94534396983891	1.8926731243579	1.92148973699635	1.88861059738754	1.8795994761152	1.95738190896723	2.04258967603323	1.87050169178398	1.95738190896723	1.96536450608276	2.04007935430205	1.89477333040795	1.98219226691281	1.89368570495272	1.93482008397906	1.94908825640488	1.89665190331414	1.96758405759142	1.92428871151522	2.04234312977777	1.94278367772823	1.99615710517169	1.88690955325673	1.97639885346907	1.85175971555732	1.97592100488853	1.92588995571561	1.90166882666692	1.9954654097056	1.87855749377879	1.9187934482505	1.86787369858582	1.98938881537943
1	43613613	43613613	1.80624914731711	1.95209771486667	2.03541823888528	1.99781815268945	1.93831012710594	1.95290973832684	1.96536792815208	1.94925829075658	1.97366088113947	1.95354827434227	1.972874819166	2.06851713222179	1.95155655348014	2.00253196389549	1.94534396983891	1.8926731243579	1.92148973699635	1.88861059738754	1.8795994761152	1.95738190896723	2.04258967603323	1.87050169178398	1.95738190896723	1.96536450608276	2.04007935430205	1.89477333040795	1.98219226691281	1.89368570495272	1.93482008397906	1.94908825640488	1.89665190331414	1.96758405759142	1.92428871151522	2.04234312977777	1.94278367772823	1.99615710517169	1.88690955325673	1.97639885346907	1.85175971555732	1.97592100488853	1.92588995571561	1.90166882666692	1.9954654097056	1.87855749377879	1.9187934482505	1.86787369858582	1.98938881537943
1	44162975	44162975	1.80624914731711	1.95209771486667	2.03541823888528	1.99781815268945	1.93831012710594	1.95290973832684	1.96536792815208	1.94925829075658	1.97366088113947	1.95354827434227	1.972874819166	2.06851713222179	1.95155655348014	2.00253196389549	1.94534396983891	1.8926731243579	1.92148973699635	1.88861059738754	1.8795994761152	1.95738190896723	2.04258967603323	1.87050169178398	1.95738190896723	1.96536450608276	2.04007935430205	1.89477333040795	1.98219226691281	1.89368570495272	1.93482008397906	1.94908825640488	1.89665190331414	1.96758405759142	1.92428871151522	2.04234312977777	1.94278367772823	1.99615710517169	1.88690955325673	1.97639885346907	1.41460268678024	1.97592100488853	1.92588995571561	1.90166882666692	1.9954654097056	1.87855749377879	1.9187934482505	1.86787369858582	1.98938881537943
1	44711039	44711039	1.80624914731711	1.95209771486667	2.03541823888528	1.99781815268945	1.93831012710594	1.95290973832684	1.96536792815208	1.94925829075658	1.97366088113947	1.95354827434227	1.972874819166	2.06851713222179	1.95155655348014	2.00253196389549	1.94534396983891	1.8926731243579	1.92148973699635	1.88861059738754	1.8795994761152	1.95738190896723	2.04258967603323	1.87050169178398	1.95738190896723	1.96536450608276	2.04007935430205	1.89477333040795	1.98219226691281	1.89368570495272	1.93482008397906	1.94908825640488	1.89665190331414	1.96758405759142	1.92428871151522	2.04234312977777	1.94278367772823	1.99615710517169	1.88690955325673	1.97639885346907	1.41460268678024	1.97592100488853	1.92588995571561	1.90166882666692	1.9954654097056	1.87855749377879	1.9187934482505	1.86787369858582	1.98938881537943
1	45259305	45259305	1.80624914731711	1.95209771486667	2.03541823888528	1.99781815268945	1.93831012710594	1.95290973832684	1.96536792815208	1.94925829075658	1.97366088113947	1.95354827434227	1.972874819166	2.06851713222179	1.95155655348014	2.00253196389549	1.94534396983891	1.8926731243579	1.92148973699635	1.88861059738754	1.8795994761152	1.95738190896723	2.04258967603323	1.87050169178398	1.95738190896723	1.96536450608276	2.04007935430205	1.89477333040795	1.98219226691281	1.89368570495272	1.93482008397906	1.94908825640488	1.89665190331414	1.96758405759142	1.92428871151522	2.04234312977777	1.94278367772823	1.99615710517169	1.88690955325673	1.97639885346907	1.41460268678024	1.97592100488853	1.92588995571561	1.90166882666692	1.9954654097056	1.87855749377879	1.9187934482505	1.86787369858582	1.98938881537943
1	45867098	45867098	1.80624914731711	1.95209771486667	2.03541823888528	1.99781815268945	1.93831012710594	1.95290973832684	1.96536792815208	1.94925829075658	1.97366088113947	1.95354827434227	1.972874819166	2.06851713222179	1.95155655348014	2.00253196389549	1.94534396983891	1.8926731243579	1.92148973699635	1.88861059738754	1.8795994761152	1.95738190896723	2.04258967603323	1.87050169178398	1.95738190896723	1.96536450608276	2.04007935430205	1.89477333040795	1.98219226691281	1.89368570495272	1.93482008397906	1.94908825640488	1.89665190331414	1.96758405759142	1.92428871151522	2.04234312977777	1.94278367772823	1.99615710517169	1.88690955325673	1.97639885346907	1.41460268678024	1.97592100488853	1.92588995571561	1.90166882666692	1.9954654097056	1.87855749377879	1.9187934482505	1.86787369858582	1.98938881537943
1	46467709	46467709	1.80624914731711	1.95209771486667	2.03541823888528	1.99781815268945	1.93831012710594	1.95290973832684	1.96536792815208	1.94925829075658	1.97366088113947	1.95354827434227	1.972874819166	2.06851713222179	1.95155655348014	2.00253196389549	1.94534396983891	1.8926731243579	1.92148973699635	1.88861059738754	1.8795994761152	1.95738190896723	2.04258967603323	1.87050169178398	1.95738190896723	1.96536450608276	2.04007935430205	1.89477333040795	1.98219226691281	1.89368570495272	1.93482008397906	1.94908825640488	1.89665190331414	1.96758405759142	1.92428871151522	2.04234312977777	1.94278367772823	1.99615710517169	1.88690955325673	1.97639885346907	1.41460268678024	1.97592100488853	1.92588995571561	1.90166882666692	1.9954654097056	1.87855749377879	1.9187934482505	1.86787369858582	1.98938881537943
1	47042550	47042550	1.80624914731711	1.95209771486667	2.03541823888528	1.99781815268945	1.93831012710594	1.95290973832684	1.96536792815208	1.94925829075658	1.97366088113947	1.95354827434227	1.972874819166	2.06851713222179	1.95155655348014	2.00253196389549	1.94534396983891	1.8926731243579	1.92148973699635	1.88861059738754	1.8795994761152	1.95738190896723	2.04258967603323	1.87050169178398	1.95738190896723	1.96536450608276	2.04007935430205	1.89477333040795	1.98219226691281	1.89368570495272	1.93482008397906	1.94908825640488	1.89665190331414	1.96758405759142	1.92428871151522	2.04234312977777	1.94278367772823	1.99615710517169	1.88690955325673	1.97639885346907	1.41460268678024	1.97592100488853	1.92588995571561	1.90166882666692	1.9954654097056	1.87855749377879	1.9187934482505	1.86787369858582	1.98938881537943
1	47721010	47721010	1.80624914731711	1.95209771486667	2.03541823888528	1.99781815268945	1.93831012710594	1.95290973832684	1.96536792815208	1.94925829075658	1.97366088113947	1.95354827434227	1.972874819166	2.06851713222179	1.95155655348014	2.00253196389549	1.94534396983891	1.8926731243579	1.36180984750556	1.88861059738754	1.8795994761152	1.95738190896723	2.04258967603323	1.87050169178398	1.95738190896723	1.96536450608276	2.04007935430205	1.89477333040795	1.98219226691281	1.89368570495272	1.93482008397906	1.94908825640488	1.89665190331414	2.50224884532001	1.92428871151522	2.04234312977777	1.94278367772823	1.99615710517169	1.88690955325673	1.97639885346907	1.41460268678024	1.97592100488853	1.92588995571561	1.90166882666692	1.9954654097056	1.87855749377879	1.9187934482505	1.86787369858582	1.98938881537943
1	48263105	48263105	1.80624914731711	1.95209771486667	2.03541823888528	1.99781815268945	1.93831012710594	1.95290973832684	1.96536792815208	1.94925829075658	1.97366088113947	1.95354827434227	1.972874819166	2.06851713222179	1.95155655348014	2.00253196389549	1.94534396983891	1.8926731243579	1.36180984750556	1.88861059738754	1.8795994761152	1.95738190896723	2.04258967603323	1.87050169178398	1.95738190896723	1.96536450608276	2.04007935430205	1.89477333040795	1.98219226691281	1.89368570495272	1.93482008397906	1.94908825640488	1.89665190331414	2.50224884532001	1.92428871151522	2.04234312977777	1.94278367772823	1.99615710517169	1.88690955325673	1.97639885346907	1.41460268678024	1.97592100488853	1.92588995571561	1.90166882666692	1.9954654097056	1.87855749377879	1.9187934482505	1.86787369858582	1.98938881537943
1	48815705	48815705	1.80624914731711	1.95209771486667	2.03541823888528	1.99781815268945	1.93831012710594	1.95290973832684	1.96536792815208	1.94925829075658	1.97366088113947	1.95354827434227	1.972874819166	2.06851713222179	1.95155655348014	2.00253196389549	1.94534396983891	1.8926731243579	1.36180984750556	1.88861059738754	1.8795994761152	1.95738190896723	2.04258967603323	1.87050169178398	1.95738190896723	1.96536450608276	2.04007935430205	1.89477333040795	1.98219226691281	1.89368570495272	1.93482008397906	1.94908825640488	1.89665190331414	2.50224884532001	1.92428871151522	2.04234312977777	1.94278367772823	1.99615710517169	1.88690955325673	1.97639885346907	1.41460268678024	1.97592100488853	1.92588995571561	1.90166882666692	1.9954654097056	1.87855749377879	1.9187934482505	1.86787369858582	1.98938881537943
1	49352965	49352965	1.80624914731711	1.95209771486667	2.03541823888528	1.99781815268945	1.93831012710594	1.95290973832684	1.96536792815208	1.94925829075658	1.97366088113947	1.95354827434227	1.972874819166	2.06851713222179	1.95155655348014	2.00253196389549	1.94534396983891	1.8926731243579	1.36180984750556	1.88861059738754	1.8795994761152	1.95738190896723	2.04258967603323	1.87050169178398	1.95738190896723	1.96536450608276	2.04007935430205	1.89477333040795	1.98219226691281	1.89368570495272	1.93482008397906	1.94908825640488	1.89665190331414	2.50224884532001	1.92428871151522	2.04234312977777	1.94278367772823	1.99615710517169	1.88690955325673	1.97639885346907	1.41460268678024	1.97592100488853	1.92588995571561	1.90166882666692	1.9954654097056	1.87855749377879	1.9187934482505	1.86787369858582	1.98938881537943
1	49908902	49908902	1.80624914731711	1.95209771486667	2.03541823888528	1.99781815268945	1.93831012710594	1.95290973832684	1.96536792815208	1.94925829075658	1.97366088113947	1.95354827434227	1.972874819166	2.06851713222179	1.95155655348014	2.00253196389549	1.94534396983891	1.8926731243579	1.36180984750556	1.88861059738754	1.8795994761152	1.95738190896723	2.04258967603323	1.87050169178398	1.95738190896723	1.96536450608276	2.04007935430205	1.89477333040795	1.98219226691281	1.89368570495272	1.93482008397906	1.94908825640488	1.89665190331414	2.50224884532001	1.92428871151522	2.04234312977777	1.94278367772823	1.99615710517169	1.88690955325673	1.97639885346907	1.41460268678024	1.97592100488853	1.92588995571561	1.90166882666692	1.9954654097056	1.87855749377879	1.9187934482505	1.86787369858582	1.98938881537943
1	50497242	50497242	1.80624914731711	1.95209771486667	2.03541823888528	1.99781815268945	1.93831012710594	1.95290973832684	1.96536792815208	1.94925829075658	1.97366088113947	1.95354827434227	1.972874819166	2.06851713222179	1.95155655348014	2.00253196389549	1.94534396983891	1.8926731243579	1.94912318315026	1.88861059738754	1.8795994761152	1.95738190896723	2.04258967603323	1.87050169178398	1.95738190896723	1.96536450608276	2.04007935430205	1.89477333040795	1.98219226691281	1.89368570495272	1.93482008397906	1.94908825640488	1.89665190331414	2.50224884532001	1.92428871151522	2.04234312977777	1.94278367772823	1.99615710517169	1.88690955325673	1.97639885346907	1.41460268678024	1.97592100488853	1.92588995571561	1.90166882666692	1.9954654097056	1.87855749377879	1.9187934482505	1.86787369858582	1.98938881537943
1	51031169	51031169	1.80624914731711	1.95209771486667	2.03541823888528	1.99781815268945	1.93831012710594	1.95290973832684	1.96536792815208	1.94925829075658	1.97366088113947	1.95354827434227	1.972874819166	2.06851713222179	1.95155655348014	2.00253196389549	1.94534396983891	1.8926731243579	1.94912318315026	1.88861059738754	1.8795994761152	1.95738190896723	2.04258967603323	1.87050169178398	1.95738190896723	1.96536450608276	2.04007935430205	1.89477333040795	1.98219226691281	1.89368570495272	1.93482008397906	1.94908825640488	1.89665190331414	1.95155655348014	1.92428871151522	2.04234312977777	1.94278367772823	1.99615710517169	1.88690955325673	1.97639885346907	1.41460268678024	1.97592100488853	1.92588995571561	1.90166882666692	1.9954654097056	1.87855749377879	1.9187934482505	1.86787369858582	1.98938881537943
1	51609342	51609342	1.80624914731711	1.95209771486667	2.03541823888528	1.99781815268945	1.93831012710594	1.95290973832684	1.96536792815208	1.94925829075658	1.97366088113947	1.95354827434227	1.972874819166	2.06851713222179	1.95155655348014	2.00253196389549	1.94534396983891	1.8926731243579	1.94912318315026	1.88861059738754	1.8795994761152	1.95738190896723	2.04258967603323	1.87050169178398	1.95738190896723	1.96536450608276	2.04007935430205	1.89477333040795	1.98219226691281	1.89368570495272	1.93482008397906	1.94908825640488	1.89665190331414	1.95155655348014	1.92428871151522	2.04234312977777	1.94278367772823	1.99615710517169	1.88690955325673	1.97639885346907	1.41460268678024	1.97592100488853	1.92588995571561	1.90166882666692	1.9954654097056	1.87855749377879	1.9187934482505	1.86787369858582	1.98938881537943
1	52183223	52183223	1.80624914731711	1.95209771486667	2.03541823888528	1.99781815268945	1.93831012710594	1.95290973832684	1.96536792815208	1.94925829075658	1.97366088113947	1.95354827434227	1.972874819166	2.06851713222179	1.95155655348014	2.00253196389549	1.94534396983891	1.8926731243579	1.94912318315026	1.88861059738754	1.8795994761152	1.95738190896723	2.04258967603323	1.87050169178398	1.95738190896723	1.96536450608276	2.04007935430205	1.89477333040795	1.98219226691281	1.89368570495272	1.93482008397906	1.94908825640488	1.89665190331414	1.95155655348014	1.92428871151522	2.04234312977777	1.94278367772823	1.99615710517169	1.88690955325673	1.97639885346907	1.41460268678024	1.97592100488853	1.92588995571561	1.90166882666692	1.9954654097056	1.87855749377879	1.9187934482505	1.86787369858582	1.98938881537943
1	52759680	52759680	1.80624914731711	1.95209771486667	2.03541823888528	1.99781815268945	1.93831012710594	1.95290973832684	1.96536792815208	1.94925829075658	1.97366088113947	1.95354827434227	1.972874819166	2.06851713222179	1.95155655348014	2.00253196389549	1.94534396983891	1.8926731243579	1.94912318315026	1.88861059738754	1.8795994761152	1.95738190896723	2.04258967603323	1.87050169178398	1.95738190896723	1.96536450608276	2.04007935430205	1.89477333040795	1.98219226691281	1.89368570495272	1.93482008397906	1.94908825640488	1.89665190331414	1.95155655348014	1.92428871151522	2.04234312977777	1.94278367772823	1.99615710517169	1.88690955325673	1.97639885346907	1.41460268678024	1.97592100488853	1.92588995571561	1.90166882666692	1.9954654097056	1.87855749377879	1.9187934482505	1.86787369858582	1.98938881537943
1	53346074	53346074	1.80624914731711	1.95209771486667	2.03541823888528	1.99781815268945	1.93831012710594	1.95290973832684	1.96536792815208	1.94925829075658	1.97366088113947	1.95354827434227	1.972874819166	2.06851713222179	1.95155655348014	2.00253196389549	1.94534396983891	1.8926731243579	1.94912318315026	1.88861059738754	1.8795994761152	1.95738190896723	2.04258967603323	1.87050169178398	1.95738190896723	1.96536450608276	2.04007935430205	1.89477333040795	1.98219226691281	1.89368570495272	1.93482008397906	1.94908825640488	1.89665190331414	1.95155655348014	1.92428871151522	2.04234312977777	1.94278367772823	1.99615710517169	1.88690955325673	1.97639885346907	1.41460268678024	1.97592100488853	1.92588995571561	1.90166882666692	1.9954654097056	1.87855749377879	1.9187934482505	1.86787369858582	1.98938881537943
1	53889482	53889482	1.80624914731711	1.95209771486667	2.03541823888528	1.99781815268945	1.93831012710594	1.95290973832684	1.96536792815208	1.94925829075658	1.97366088113947	1.95354827434227	1.972874819166	2.06851713222179	1.95155655348014	2.00253196389549	1.94534396983891	1.8926731243579	1.94912318315026	1.88861059738754	1.8795994761152	1.95738190896723	2.04258967603323	1.87050169178398	1.95738190896723	1.96536450608276	2.04007935430205	1.89477333040795	1.98219226691281	1.89368570495272	1.93482008397906	1.94908825640488	1.89665190331414	1.95155655348014	1.92428871151522	2.04234312977777	1.94278367772823	1.99615710517169	1.88690955325673	1.97639885346907	1.41460268678024	1.97592100488853	1.92588995571561	1.90166882666692	1.9954654097056	1.87855749377879	1.9187934482505	1.86787369858582	1.98938881537943
1	54430856	54430856	1.80624914731711	1.95209771486667	2.03541823888528	1.99781815268945	1.93831012710594	1.95290973832684	1.96536792815208	1.94925829075658	1.97366088113947	1.95354827434227	1.972874819166	2.06851713222179	1.95155655348014	1.18906309517253	1.94534396983891	1.8926731243579	1.94912318315026	1.88861059738754	1.8795994761152	1.95738190896723	2.04258967603323	1.87050169178398	1.95738190896723	1.96536450608276	2.04007935430205	1.89477333040795	1.98219226691281	1.89368570495272	1.93482008397906	1.94908825640488	1.89665190331414	1.95155655348014	1.92428871151522	2.04234312977777	1.94278367772823	1.99615710517169	1.88690955325673	1.97639885346907	1.41460268678024	1.97592100488853	1.92588995571561	1.90166882666692	1.9954654097056	1.87855749377879	1.9187934482505	1.86787369858582	1.98938881537943
1	54990804	54990804	1.80624914731711	1.95209771486667	1.11784896116586	1.99781815268945	1.93831012710594	1.95290973832684	1.96536792815208	1.94925829075658	1.97366088113947	1.95354827434227	1.972874819166	2.06851713222179	1.95155655348014	1.18906309517253	1.94534396983891	1.8926731243579	1.94912318315026	1.88861059738754	1.8795994761152	1.95738190896723	2.04258967603323	1.87050169178398	1.95738190896723	1.96536450608276	2.04007935430205	1.89477333040795	1.98219226691281	1.89368570495272	1.93482008397906	1.94908825640488	1.89665190331414	1.95155655348014	1.92428871151522	0.950609859908732	1.94278367772823	1.99615710517169	1.08894060852148	1.97639885346907	1.41460268678024	1.97592100488853	1.92588995571561	1.90166882666692	1.9954654097056	1.87855749377879	1.9187934482505	1.86787369858582	1.98938881537943
1	55556185	55556185	1.80624914731711	1.01742698967323	1.11784896116586	1.08743206218253	0.953496414475907	0.998216925243826	1.96536792815208	0.966623028617477	1.05137265959998	0.935038002617264	1.35434887419359	1.10519190982742	1.04161726787964	1.18906309517253	1.94534396983891	1.0412563333922	1.94912318315026	0.933696299716982	0.989742593083976	1.01658106955111	2.04258967603323	1.04140069217651	1.32273611238456	1.96536450608276	2.04007935430205	0.983655655714387	1.12194107484759	0.912753313794116	1.93482008397906	1.09847300699796	0.939884199253175	1.08321924114561	1.00885950064531	0.950609859908732	1.11028132137114	1.00795083554793	1.08894060852148	1.97639885346907	1.41460268678024	1.02450375402896	1.06144180136593	1.02894511146047	0.922438907500664	1.1256242155711	0.999306690243679	1.86787369858582	1.98938881537943
1	56100409	56100409	1.1799264284787	1.01742698967323	1.11784896116586	1.08743206218253	0.953496414475907	0.998216925243826	1.14194994817023	0.966623028617477	1.05137265959998	0.935038002617264	1.35434887419359	1.10519190982742	1.04161726787964	1.18906309517253	0.910117847148632	1.0412563333922	1.04494374098628	0.933696299716982	0.989742593083976	1.01658106955111	1.00590873612904	1.04140069217651	1.32273611238456	1.96536450608276	1.13313933465592	0.983655655714387	1.12194107484759	0.912753313794116	0.971913226021627	1.09847300699796	0.939884199253175	1.08321924114561	1.00885950064531	0.950609859908732	1.11028132137114	1.00795083554793	1.08894060852148	1.10954957112604	1.41460268678024	1.02450375402896	1.06144180136593	1.02894511146047	0.922438907500664	1.1256242155711	0.999306690243679	0.874358544832856	1.04233951223399
1	56634486	56634486	1.1799264284787	1.01742698967323	1.11784896116586	1.08743206218253	0.953496414475907	0.998216925243826	1.14194994817023	0.966623028617477	1.05137265959998	0.935038002617264	1.35434887419359	1.10519190982742	1.04161726787964	1.18906309517253	0.910117847148632	1.0412563333922	1.04494374098628	0.933696299716982	0.989742593083976	1.01658106955111	1.00590873612904	1.04140069217651	1.32273611238456	1.96536450608276	1.13313933465592	0.983655655714387	1.12194107484759	0.912753313794116	0.971913226021627	1.09847300699796	0.939884199253175	1.08321924114561	1.00885950064531	0.950609859908732	1.11028132137114	1.00795083554793	1.08894060852148	1.10954957112604	1.41460268678024	1.02450375402896	1.06144180136593	1.02894511146047	0.922438907500664	1.1256242155711	0.999306690243679	0.874358544832856	1.04233951223399
1	57176704	57176704	1.1799264284787	1.01742698967323	1.11784896116586	1.08743206218253	0.953496414475907	0.998216925243826	1.14194994817023	0.966623028617477	1.05137265959998	0.935038002617264	1.35434887419359	1.10519190982742	1.04161726787964	1.18906309517253	0.910117847148632	1.0412563333922	1.04494374098628	0.933696299716982	0.989742593083976	1.01658106955111	1.00590873612904	1.04140069217651	1.32273611238456	0.963193062814481	1.13313933465592	0.983655655714387	1.12194107484759	0.912753313794116	0.971913226021627	1.09847300699796	0.939884199253175	1.08321924114561	1.00885950064531	0.950609859908732	1.11028132137114	1.00795083554793	1.08894060852148	1.10954957112604	1.41460268678024	1.02450375402896	1.06144180136593	1.02894511146047	0.922438907500664	1.1256242155711	0.999306690243679	0.874358544832856	1.04233951223399
1	57695026	57695026	1.1799264284787	1.01742698967323	1.11784896116586	1.08743206218253	0.953496414475907	0.998216925243826	1.14194994817023	0.966623028617477	1.05137265959998	0.935038002617264	1.35434887419359	1.10519190982742	1.04161726787964	1.18906309517253	0.910117847148632	1.0412563333922	1.04494374098628	0.933696299716982	0.989742593083976	1.01658106955111	1.00590873612904	1.04140069217651	1.32273611238456	0.963193062814481	1.13313933465592	0.983655655714387	1.12194107484759	0.912753313794116	0.971913226021627	1.09847300699796	0.939884199253175	1.08321924114561	1.00885950064531	0.950609859908732	1.11028132137114	1.00795083554793	1.08894060852148	1.10954957112604	1.41460268678024	1.02450375402896	1.06144180136593	1.02894511146047	0.922438907500664	1.1256242155711	0.999306690243679	0.874358544832856	1.04233951223399
1	58226514	58226514	1.1799264284787	1.01742698967323	1.11784896116586	1.08743206218253	0.953496414475907	0.998216925243826	1.14194994817023	0.966623028617477	1.05137265959998	0.935038002617264	1.35434887419359	1.10519190982742	1.04161726787964	1.18906309517253	0.910117847148632	1.0412563333922	1.04494374098628	0.933696299716982	0.989742593083976	1.01658106955111	1.00590873612904	1.04140069217651	1.32273611238456	0.963193062814481	1.13313933465592	0.983655655714387	1.12194107484759	0.912753313794116	0.971913226021627	1.09847300699796	0.939884199253175	1.08321924114561	1.00885950064531	0.950609859908732	1.11028132137114	1.00795083554793	1.08894060852148	1.10954957112604	1.41460268678024	1.02450375402896	1.06144180136593	1.02894511146047	0.922438907500664	1.1256242155711	0.999306690243679	0.874358544832856	1.04233951223399
1	58765632	58765632	1.1799264284787	1.01742698967323	1.11784896116586	1.08743206218253	0.953496414475907	0.998216925243826	1.14194994817023	0.966623028617477	1.05137265959998	0.935038002617264	1.35434887419359	1.10519190982742	1.04161726787964	1.18906309517253	0.910117847148632	1.0412563333922	1.04494374098628	0.933696299716982	0.989742593083976	1.01658106955111	1.00590873612904	1.04140069217651	1.32273611238456	0.963193062814481	1.13313933465592	0.983655655714387	1.12194107484759	0.912753313794116	0.971913226021627	1.09847300699796	0.939884199253175	1.08321924114561	1.00885950064531	0.950609859908732	1.11028132137114	1.00795083554793	1.08894060852148	1.10954957112604	1.41460268678024	1.02450375402896	1.06144180136593	1.02894511146047	0.922438907500664	1.1256242155711	0.999306690243679	0.874358544832856	1.04233951223399
1	59308504	59308504	1.1799264284787	1.01742698967323	1.11784896116586	1.08743206218253	0.953496414475907	0.998216925243826	1.14194994817023	0.966623028617477	1.05137265959998	0.935038002617264	1.35434887419359	1.10519190982742	1.04161726787964	1.18906309517253	0.910117847148632	1.0412563333922	1.04494374098628	0.933696299716982	0.989742593083976	1.01658106955111	1.00590873612904	1.04140069217651	1.32273611238456	0.963193062814481	1.13313933465592	0.983655655714387	1.12194107484759	0.912753313794116	0.971913226021627	1.09847300699796	0.939884199253175	1.08321924114561	1.00885950064531	0.950609859908732	1.11028132137114	1.00795083554793	1.08894060852148	1.10954957112604	1.41460268678024	1.02450375402896	1.06144180136593	1.02894511146047	0.922438907500664	1.1256242155711	0.999306690243679	0.874358544832856	1.04233951223399
1	59848435	59848435	1.1799264284787	1.01742698967323	1.11784896116586	1.08743206218253	0.953496414475907	0.998216925243826	1.14194994817023	0.966623028617477	1.05137265959998	0.935038002617264	1.35434887419359	1.10519190982742	1.04161726787964	1.18906309517253	0.910117847148632	1.0412563333922	1.04494374098628	0.933696299716982	0.989742593083976	1.01658106955111	1.00590873612904	1.04140069217651	1.32273611238456	0.963193062814481	1.13313933465592	0.983655655714387	1.12194107484759	0.912753313794116	0.971913226021627	1.09847300699796	0.939884199253175	1.08321924114561	1.00885950064531	0.950609859908732	1.11028132137114	1.00795083554793	1.08894060852148	1.10954957112604	1.41460268678024	1.02450375402896	1.06144180136593	1.02894511146047	0.922438907500664	1.1256242155711	0.999306690243679	1.7294303426577	1.04233951223399
1	60402266	60402266	2.058933032458	1.79679431814398	1.96908483753872	1.94278367772823	1.7161782656236	1.99781815268945	2.11418176794564	2.05185000542604	1.87432888727698	1.94099567926149	1.35434887419359	1.958429108778	1.92175613049965	2.01883817255163	1.83175337106475	1.70861253389924	1.2484280200225	1.88025100854937	1.87673541443772	1.86144794325974	2.20121401376826	2.07660276852987	2.44176654252401	2.20395826777194	2.14269316613996	2.00183805945453	1.8336228231167	1.69889525538273	1.92025701303139	1.93763847640103	1.95891516783182	2.15430911240023	1.75494433532209	2.01227191976076	2.01269040345219	1.8858635184765	1.78648682051768	1.98890466424358	1.41460268678024	1.96281645437141	1.06144180136593	1.86485831555738	1.99435919546355	1.95006913308787	1.91175734713162	1.7294303426577	2.06454701215016
1	60940681	60940681	2.058933032458	1.79679431814398	1.96908483753872	1.94278367772823	1.7161782656236	1.99781815268945	2.11418176794564	2.05185000542604	1.87432888727698	1.94099567926149	1.35434887419359	1.958429108778	1.92175613049965	2.01883817255163	1.83175337106475	1.70861253389924	1.2484280200225	1.88025100854937	1.87673541443772	1.86144794325974	2.20121401376826	2.07660276852987	2.44176654252401	2.20395826777194	2.14269316613996	2.00183805945453	1.8336228231167	1.69889525538273	1.92025701303139	1.93763847640103	1.95891516783182	2.15430911240023	1.75494433532209	2.01227191976076	2.01269040345219	1.8858635184765	1.78648682051768	1.98890466424358	1.41460268678024	1.96281645437141	1.84449422332875	1.86485831555738	1.99435919546355	1.95006913308787	1.91175734713162	1.7294303426577	2.06454701215016
1	61489303	61489303	2.058933032458	1.79679431814398	1.96908483753872	1.94278367772823	1.7161782656236	1.99781815268945	2.11418176794564	2.05185000542604	1.87432888727698	1.94099567926149	1.35434887419359	1.958429108778	1.92175613049965	2.01883817255163	1.83175337106475	1.70861253389924	1.2484280200225	1.88025100854937	1.87673541443772	1.86144794325974	2.20121401376826	2.07660276852987	2.44176654252401	2.20395826777194	2.14269316613996	2.00183805945453	1.8336228231167	1.69889525538273	1.92025701303139	1.93763847640103	1.95891516783182	2.15430911240023	1.75494433532209	2.01227191976076	2.01269040345219	1.8858635184765	1.78648682051768	1.98890466424358	1.41460268678024	1.96281645437141	1.84449422332875	1.86485831555738	1.99435919546355	1.95006913308787	1.91175734713162	1.7294303426577	2.06454701215016
1	62016033	62016033	2.058933032458	1.79679431814398	1.96908483753872	1.94278367772823	1.7161782656236	1.99781815268945	2.11418176794564	2.05185000542604	1.87432888727698	1.94099567926149	1.35434887419359	1.958429108778	1.92175613049965	2.01883817255163	1.83175337106475	1.70861253389924	1.2484280200225	1.88025100854937	1.87673541443772	1.86144794325974	2.20121401376826	2.07660276852987	2.44176654252401	2.20395826777194	2.14269316613996	2.00183805945453	1.8336228231167	1.69889525538273	1.92025701303139	1.93763847640103	1.95891516783182	2.15430911240023	1.75494433532209	2.01227191976076	2.01269040345219	1.8858635184765	1.78648682051768	1.98890466424358	1.41460268678024	1.96281645437141	1.84449422332875	1.86485831555738	1.99435919546355	1.95006913308787	1.91175734713162	1.7294303426577	2.06454701215016
1	62587363	62587363	2.058933032458	1.79679431814398	1.96908483753872	1.94278367772823	1.7161782656236	1.99781815268945	2.11418176794564	2.05185000542604	1.87432888727698	1.94099567926149	1.35434887419359	1.958429108778	1.92175613049965	2.01883817255163	1.83175337106475	1.70861253389924	1.2484280200225	1.88025100854937	1.87673541443772	1.86144794325974	2.20121401376826	2.07660276852987	2.44176654252401	2.20395826777194	2.14269316613996	2.00183805945453	1.8336228231167	1.69889525538273	1.92025701303139	1.93763847640103	1.95891516783182	2.15430911240023	1.75494433532209	2.01227191976076	2.01269040345219	1.8858635184765	1.78648682051768	1.98890466424358	0.904941794399325	1.96281645437141	1.84449422332875	1.86485831555738	1.99435919546355	1.95006913308787	1.91175734713162	1.7294303426577	2.06454701215016
1	63158348	63158348	1.1912670860931	1.79679431814398	1.96908483753872	1.94278367772823	1.7161782656236	1.99781815268945	2.11418176794564	2.05185000542604	1.87432888727698	1.94099567926149	1.35434887419359	1.958429108778	1.92175613049965	2.01883817255163	1.83175337106475	1.70861253389924	1.2484280200225	1.88025100854937	1.87673541443772	1.86144794325974	2.20121401376826	2.07660276852987	2.44176654252401	2.20395826777194	2.14269316613996	2.00183805945453	1.8336228231167	1.69889525538273	1.92025701303139	1.93763847640103	1.95891516783182	2.15430911240023	1.75494433532209	2.01227191976076	2.01269040345219	1.8858635184765	1.78648682051768	1.98890466424358	0.904941794399325	1.96281645437141	1.84449422332875	1.86485831555738	1.99435919546355	1.95006913308787	1.91175734713162	1.7294303426577	2.06454701215016
1	63709196	63709196	1.1912670860931	1.79679431814398	1.96908483753872	1.94278367772823	1.7161782656236	1.99781815268945	2.11418176794564	2.05185000542604	1.87432888727698	1.94099567926149	1.35434887419359	1.958429108778	1.92175613049965	2.01883817255163	1.83175337106475	1.70861253389924	1.2484280200225	1.88025100854937	1.87673541443772	1.86144794325974	2.20121401376826	2.07660276852987	2.44176654252401	2.20395826777194	2.14269316613996	2.00183805945453	1.8336228231167	1.69889525538273	1.92025701303139	1.93763847640103	1.95891516783182	2.15430911240023	1.75494433532209	2.01227191976076	2.01269040345219	1.8858635184765	1.78648682051768	1.98890466424358	0.904941794399325	1.96281645437141	1.84449422332875	1.86485831555738	1.99435919546355	1.95006913308787	1.91175734713162	1.7294303426577	2.06454701215016
1	64261621	64261621	1.1912670860931	1.01876780302508	1.13557679270819	0.961277766312636	1.09202010563294	1.04900770219303	1.05306859833123	1.07001073503442	1.08003204918417	0.9765033554155	1.35434887419359	1.958429108778	1.15286634795973	1.04886228892631	1.1020771871435	0.942017176381866	1.2484280200225	0.984678914790665	1.01376641208928	1.03077201244644	0.969625414621502	1.03959764496502	1.00341977164997	0.98588884754941	1.01208135967239	0.96094467055034	1.02747045277064	1.09824269745827	0.986574168324025	1.09217150225818	0.905856808361205	1.0523577771367	0.989262483467201	0.963211999911784	1.09355461239486	1.03077201244644	0.937782505534214	1.1144053769308	0.904941794399325	1.03048626137608	1.03255975274358	1.01323303819743	0.991527898272287	1.06660446367807	1.05226597967033	0.884415924111079	0.953844020552196
1	64797016	64797016	1.1912670860931	1.01876780302508	1.13557679270819	0.961277766312636	1.09202010563294	1.04900770219303	1.05306859833123	1.07001073503442	1.08003204918417	0.9765033554155	1.35434887419359	0.767637399344298	1.15286634795973	1.04886228892631	1.1020771871435	0.942017176381866	1.2484280200225	0.984678914790665	1.01376641208928	1.03077201244644	0.969625414621502	1.03959764496502	1.00341977164997	0.98588884754941	1.01208135967239	0.96094467055034	1.02747045277064	1.09824269745827	0.986574168324025	1.09217150225818	0.905856808361205	1.0523577771367	0.989262483467201	0.963211999911784	1.09355461239486	1.03077201244644	0.937782505534214	1.1144053769308	0.904941794399325	1.03048626137608	1.03255975274358	1.01323303819743	0.991527898272287	1.06660446367807	1.05226597967033	0.884415924111079	0.953844020552196
1	65336828	65336828	1.1912670860931	1.01876780302508	1.13557679270819	0.961277766312636	1.09202010563294	1.04900770219303	1.05306859833123	1.07001073503442	1.08003204918417	0.9765033554155	1.35434887419359	0.767637399344298	1.15286634795973	1.04886228892631	1.1020771871435	0.942017176381866	1.2484280200225	0.984678914790665	1.01376641208928	1.03077201244644	0.969625414621502	1.03959764496502	1.00341977164997	0.98588884754941	1.01208135967239	0.96094467055034	1.02747045277064	1.09824269745827	0.986574168324025	1.09217150225818	0.905856808361205	1.0523577771367	0.989262483467201	0.963211999911784	1.09355461239486	1.03077201244644	0.937782505534214	1.1144053769308	0.904941794399325	1.03048626137608	1.03255975274358	1.01323303819743	0.991527898272287	1.06660446367807	1.05226597967033	0.884415924111079	0.953844020552196
1	65886461	65886461	1.1912670860931	1.01876780302508	1.13557679270819	0.961277766312636	1.09202010563294	1.04900770219303	1.05306859833123	1.07001073503442	1.08003204918417	0.9765033554155	1.35434887419359	0.767637399344298	1.15286634795973	1.04886228892631	1.1020771871435	0.942017176381866	1.2484280200225	0.984678914790665	1.01376641208928	1.03077201244644	0.969625414621502	1.03959764496502	1.00341977164997	0.98588884754941	1.01208135967239	0.96094467055034	1.02747045277064	1.09824269745827	0.986574168324025	1.09217150225818	0.905856808361205	1.0523577771367	0.989262483467201	0.963211999911784	1.09355461239486	1.03077201244644	0.937782505534214	1.1144053769308	0.904941794399325	1.03048626137608	1.03255975274358	1.01323303819743	0.991527898272287	1.06660446367807	1.05226597967033	0.884415924111079	0.953844020552196
1	66458675	66458675	1.1912670860931	1.01876780302508	1.13557679270819	0.961277766312636	1.09202010563294	1.04900770219303	1.05306859833123	1.07001073503442	1.08003204918417	0.9765033554155	1.35434887419359	0.767637399344298	1.15286634795973	1.04886228892631	1.1020771871435	0.942017176381866	1.2484280200225	0.984678914790665	1.01376641208928	1.03077201244644	0.969625414621502	1.03959764496502	1.00341977164997	0.98588884754941	1.01208135967239	0.96094467055034	1.02747045277064	1.09824269745827	0.986574168324025	1.09217150225818	0.905856808361205	1.0523577771367	0.989262483467201	0.963211999911784	1.09355461239486	1.03077201244644	0.937782505534214	1.1144053769308	0.904941794399325	1.03048626137608	1.03255975274358	1.01323303819743	0.991527898272287	1.06660446367807	1.05226597967033	0.884415924111079	0.953844020552196
1	67007788	67007788	1.1912670860931	1.01876780302508	1.13557679270819	0.961277766312636	1.09202010563294	1.04900770219303	1.05306859833123	1.07001073503442	1.08003204918417	0.9765033554155	1.35434887419359	0.767637399344298	1.15286634795973	1.04886228892631	1.1020771871435	0.942017176381866	1.2484280200225	0.984678914790665	1.01376641208928	1.03077201244644	0.969625414621502	1.03959764496502	1.00341977164997	0.98588884754941	1.01208135967239	0.96094467055034	1.02747045277064	1.09824269745827	0.986574168324025	1.09217150225818	0.905856808361205	1.0523577771367	0.989262483467201	0.963211999911784	1.09355461239486	1.03077201244644	0.937782505534214	1.1144053769308	0.904941794399325	1.03048626137608	1.03255975274358	1.01323303819743	0.991527898272287	1.06660446367807	1.05226597967033	0.884415924111079	0.953844020552196
1	67543866	67543866	1.1912670860931	1.01876780302508	1.13557679270819	0.961277766312636	1.09202010563294	1.04900770219303	1.05306859833123	1.07001073503442	1.08003204918417	0.9765033554155	1.35434887419359	0.767637399344298	1.15286634795973	1.04886228892631	1.1020771871435	0.942017176381866	1.2484280200225	0.984678914790665	1.01376641208928	1.03077201244644	0.969625414621502	1.03959764496502	1.00341977164997	0.98588884754941	1.01208135967239	0.96094467055034	1.02747045277064	1.09824269745827	0.986574168324025	1.09217150225818	0.905856808361205	1.0523577771367	0.989262483467201	0.963211999911784	1.09355461239486	1.03077201244644	0.937782505534214	1.1144053769308	0.904941794399325	1.03048626137608	1.03255975274358	1.01323303819743	0.991527898272287	1.06660446367807	1.05226597967033	0.884415924111079	0.953844020552196
1	68118328	68118328	1.1912670860931	1.01876780302508	1.13557679270819	0.961277766312636	1.09202010563294	1.04900770219303	1.05306859833123	1.07001073503442	1.08003204918417	0.9765033554155	1.35434887419359	0.767637399344298	1.15286634795973	1.04886228892631	1.1020771871435	0.942017176381866	1.2484280200225	0.984678914790665	1.01376641208928	1.03077201244644	0.969625414621502	1.03959764496502	1.00341977164997	0.98588884754941	1.01208135967239	0.96094467055034	1.02747045277064	1.09824269745827	0.986574168324025	1.09217150225818	0.905856808361205	1.0523577771367	0.989262483467201	0.963211999911784	1.09355461239486	1.03077201244644	0.937782505534214	1.1144053769308	0.904941794399325	1.03048626137608	1.03255975274358	1.01323303819743	0.991527898272287	1.06660446367807	1.05226597967033	0.884415924111079	0.953844020552196
1	68652604	68652604	1.1912670860931	1.01876780302508	1.13557679270819	0.961277766312636	1.09202010563294	1.04900770219303	1.05306859833123	1.07001073503442	1.08003204918417	0.9765033554155	1.35434887419359	0.767637399344298	1.15286634795973	1.04886228892631	1.1020771871435	0.942017176381866	1.2484280200225	0.984678914790665	1.01376641208928	1.03077201244644	0.969625414621502	1.03959764496502	1.00341977164997	0.98588884754941	1.01208135967239	0.96094467055034	1.02747045277064	1.09824269745827	0.986574168324025	1.09217150225818	0.905856808361205	1.0523577771367	0.989262483467201	0.963211999911784	1.09355461239486	1.03077201244644	0.937782505534214	1.1144053769308	0.904941794399325	1.03048626137608	1.03255975274358	1.01323303819743	0.991527898272287	1.06660446367807	1.05226597967033	0.884415924111079	0.953844020552196
1	69198180	69198180	1.1912670860931	1.01876780302508	1.13557679270819	0.961277766312636	1.09202010563294	1.04900770219303	1.05306859833123	1.07001073503442	1.08003204918417	0.9765033554155	1.35434887419359	0.767637399344298	1.15286634795973	1.04886228892631	1.1020771871435	0.942017176381866	1.2484280200225	0.984678914790665	1.01376641208928	1.03077201244644	0.969625414621502	1.03959764496502	1.00341977164997	0.98588884754941	1.01208135967239	0.96094467055034	1.02747045277064	1.09824269745827	0.986574168324025	1.09217150225818	0.905856808361205	1.0523577771367	0.989262483467201	0.963211999911784	1.09355461239486	1.03077201244644	0.937782505534214	1.1144053769308	0.904941794399325	1.03048626137608	1.03255975274358	1.01323303819743	0.991527898272287	1.06660446367807	1.05226597967033	0.884415924111079	0.953844020552196
1	69761139	69761139	1.1912670860931	1.01876780302508	1.13557679270819	0.961277766312636	1.09202010563294	1.04900770219303	1.05306859833123	1.07001073503442	1.08003204918417	0.9765033554155	1.35434887419359	0.767637399344298	1.15286634795973	1.04886228892631	1.1020771871435	0.942017176381866	1.2484280200225	0.984678914790665	1.01376641208928	1.03077201244644	0.969625414621502	1.03959764496502	1.00341977164997	0.98588884754941	1.01208135967239	0.96094467055034	1.02747045277064	1.09824269745827	0.986574168324025	1.09217150225818	0.905856808361205	1.0523577771367	0.989262483467201	0.963211999911784	1.09355461239486	1.03077201244644	0.937782505534214	1.1144053769308	0.904941794399325	1.03048626137608	1.03255975274358	1.01323303819743	0.991527898272287	1.06660446367807	1.05226597967033	0.884415924111079	0.953844020552196
1	70298667	70298667	1.88674167243084	1.93244220996954	1.13557679270819	1.97811358700716	1.9190594679429	1.98470594216683	2.04811882564176	1.95426386145495	2.03252644611351	2.13183666387272	1.35434887419359	1.93374412231176	2.00878793775371	2.17516564545161	2.01604140759466	1.99449743869997	1.2484280200225	1.95955391916517	1.57061030801252	1.94170666834331	1.93133632488322	1.96281645437141	1.00341977164997	1.94220691314002	1.97715403311625	1.96812966336176	2.03326309657103	1.93481671509919	1.93267548927693	1.09217150225818	2.03179510530365	2.01785886376152	1.91696669316093	0.963211999911784	2.01171407685471	1.99283915212606	0.937782505534214	1.9635633226106	0.904941794399325	2.01688003001974	1.9029336645268	2.02085530118577	0.991527898272287	1.97729108374036	1.97506402108253	2.02650945504617	2.06511950548716
1	70857892	70857892	1.88674167243084	1.93244220996954	1.98250605294503	1.97811358700716	1.9190594679429	1.98470594216683	2.04811882564176	1.95426386145495	2.03252644611351	2.13183666387272	1.35434887419359	1.93374412231176	2.00878793775371	2.17516564545161	2.01604140759466	1.99449743869997	1.2484280200225	1.95955391916517	1.57061030801252	1.94170666834331	1.93133632488322	1.96281645437141	2.15057921182788	1.94220691314002	1.97715403311625	1.96812966336176	2.03326309657103	1.93481671509919	1.93267548927693	2.01824234339197	2.03179510530365	2.01785886376152	1.91696669316093	1.98649514949184	2.01171407685471	1.99283915212606	2.14462479854286	1.9635633226106	0.904941794399325	2.01688003001974	1.9029336645268	2.02085530118577	1.99380631833079	1.97729108374036	1.97506402108253	2.02650945504617	2.06511950548716
1	71414459	71414459	1.88674167243084	1.93244220996954	1.98250605294503	1.97811358700716	1.9190594679429	1.98470594216683	2.04811882564176	1.95426386145495	2.03252644611351	2.13183666387272	1.35434887419359	1.93374412231176	2.00878793775371	2.17516564545161	2.01604140759466	1.99449743869997	1.2484280200225	1.95955391916517	1.57061030801252	1.94170666834331	1.93133632488322	1.96281645437141	2.15057921182788	1.94220691314002	1.97715403311625	1.96812966336176	2.03326309657103	1.93481671509919	1.93267548927693	2.01824234339197	2.03179510530365	2.01785886376152	1.91696669316093	1.98649514949184	2.01171407685471	1.99283915212606	2.14462479854286	1.9635633226106	0.904941794399325	2.01688003001974	1.9029336645268	2.02085530118577	1.99380631833079	1.97729108374036	1.97506402108253	2.02650945504617	2.06511950548716
1	71952599	71952599	1.88674167243084	1.93244220996954	1.98250605294503	1.97811358700716	1.9190594679429	1.98470594216683	2.04811882564176	1.95426386145495	2.03252644611351	2.13183666387272	1.35434887419359	1.93374412231176	2.00878793775371	2.17516564545161	2.01604140759466	1.99449743869997	1.2484280200225	1.95955391916517	1.57061030801252	1.94170666834331	1.93133632488322	1.96281645437141	2.15057921182788	1.94220691314002	1.97715403311625	1.96812966336176	2.03326309657103	1.93481671509919	1.93267548927693	2.01824234339197	2.03179510530365	2.01785886376152	1.91696669316093	1.98649514949184	2.01171407685471	1.99283915212606	2.14462479854286	1.9635633226106	0.904941794399325	2.01688003001974	1.9029336645268	2.02085530118577	1.99380631833079	1.97729108374036	1.97506402108253	2.02650945504617	2.06511950548716
1	72482897	72482897	1.88674167243084	1.93244220996954	1.98250605294503	1.97811358700716	1.9190594679429	1.98470594216683	2.04811882564176	1.95426386145495	2.03252644611351	2.13183666387272	1.35434887419359	1.93374412231176	2.00878793775371	2.17516564545161	2.01604140759466	1.99449743869997	2.10384040967582	1.95955391916517	1.57061030801252	1.94170666834331	1.93133632488322	1.96281645437141	2.15057921182788	1.94220691314002	1.97715403311625	1.96812966336176	2.03326309657103	1.93481671509919	1.93267548927693	2.01824234339197	2.03179510530365	2.01785886376152	1.91696669316093	1.98649514949184	2.01171407685471	1.99283915212606	2.14462479854286	1.9635633226106	2.00540956225877	2.01688003001974	1.9029336645268	2.02085530118577	1.99380631833079	1.97729108374036	1.97506402108253	2.02650945504617	2.06511950548716
1	73010724	73010724	1.88674167243084	1.93244220996954	1.98250605294503	1.97811358700716	1.9190594679429	1.98470594216683	2.04811882564176	1.95426386145495	2.03252644611351	2.13183666387272	0.299888773147194	1.93374412231176	2.00878793775371	2.17516564545161	2.01604140759466	1.99449743869997	2.10384040967582	1.95955391916517	1.57061030801252	1.94170666834331	1.93133632488322	1.96281645437141	2.15057921182788	1.94220691314002	1.97715403311625	1.96812966336176	2.03326309657103	1.93481671509919	1.93267548927693	2.01824234339197	2.03179510530365	2.01785886376152	1.91696669316093	1.98649514949184	2.01171407685471	1.99283915212606	2.14462479854286	1.9635633226106	2.00540956225877	2.01688003001974	1.9029336645268	2.02085530118577	1.99380631833079	1.97729108374036	1.97506402108253	2.02650945504617	2.06511950548716
1	73550549	73550549	1.88674167243084	1.93244220996954	1.98250605294503	1.97811358700716	1.9190594679429	1.98470594216683	2.04811882564176	1.95426386145495	2.03252644611351	2.13183666387272	0.299888773147194	1.93374412231176	2.00878793775371	2.17516564545161	2.01604140759466	1.99449743869997	2.10384040967582	1.95955391916517	1.57061030801252	1.94170666834331	1.93133632488322	1.96281645437141	2.15057921182788	1.94220691314002	1.97715403311625	1.96812966336176	2.03326309657103	1.93481671509919	1.93267548927693	2.01824234339197	2.03179510530365	2.01785886376152	1.91696669316093	1.98649514949184	2.01171407685471	1.99283915212606	2.14462479854286	1.9635633226106	2.00540956225877	2.01688003001974	1.9029336645268	2.02085530118577	1.99380631833079	1.97729108374036	1.97506402108253	2.02650945504617	2.06511950548716
1	74084658	74084658	1.88674167243084	1.93244220996954	1.98250605294503	1.97811358700716	1.9190594679429	1.98470594216683	2.04811882564176	1.95426386145495	2.03252644611351	2.13183666387272	0.299888773147194	1.93374412231176	2.00878793775371	2.17516564545161	2.01604140759466	1.99449743869997	2.10384040967582	1.95955391916517	1.57061030801252	1.94170666834331	1.93133632488322	1.96281645437141	2.15057921182788	1.94220691314002	1.97715403311625	1.96812966336176	2.03326309657103	1.93481671509919	1.93267548927693	2.01824234339197	2.03179510530365	2.01785886376152	1.91696669316093	1.98649514949184	2.01171407685471	1.99283915212606	2.14462479854286	1.9635633226106	2.00540956225877	2.01688003001974	1.9029336645268	2.02085530118577	1.99380631833079	1.97729108374036	1.97506402108253	2.02650945504617	2.06511950548716
1	74618032	74618032	1.88674167243084	1.93244220996954	1.98250605294503	1.97811358700716	1.9190594679429	1.98470594216683	2.04811882564176	1.95426386145495	2.03252644611351	2.13183666387272	0.299888773147194	1.93374412231176	2.00878793775371	2.17516564545161	2.01604140759466	1.99449743869997	2.10384040967582	1.95955391916517	1.57061030801252	1.94170666834331	1.93133632488322	1.96281645437141	2.15057921182788	1.94220691314002	1.97715403311625	1.96812966336176	2.03326309657103	1.93481671509919	1.93267548927693	2.01824234339197	2.03179510530365	2.01785886376152	1.91696669316093	1.98649514949184	2.01171407685471	1.99283915212606	2.14462479854286	1.9635633226106	2.00540956225877	2.01688003001974	1.9029336645268	2.02085530118577	1.99380631833079	1.97729108374036	1.97506402108253	2.02650945504617	2.06511950548716
1	75149814	75149814	1.88674167243084	1.93244220996954	1.98250605294503	1.97811358700716	1.9190594679429	1.98470594216683	2.04811882564176	1.95426386145495	2.03252644611351	2.13183666387272	0.299888773147194	1.93374412231176	2.00878793775371	2.17516564545161	2.01604140759466	1.99449743869997	2.10384040967582	1.95955391916517	2.03894840769396	1.94170666834331	1.93133632488322	1.96281645437141	2.15057921182788	1.94220691314002	1.97715403311625	1.96812966336176	2.03326309657103	1.93481671509919	1.93267548927693	2.01824234339197	2.03179510530365	2.01785886376152	1.91696669316093	1.98649514949184	2.01171407685471	1.99283915212606	2.14462479854286	1.9635633226106	2.00540956225877	2.01688003001974	1.9029336645268	2.02085530118577	1.99380631833079	1.97729108374036	1.97506402108253	2.02650945504617	2.06511950548716
1	75707449	75707449	1.88674167243084	1.93244220996954	1.98250605294503	1.97811358700716	1.9190594679429	1.98470594216683	2.04811882564176	1.95426386145495	2.03252644611351	2.13183666387272	2.0189419341098	1.93374412231176	2.00878793775371	2.17516564545161	2.01604140759466	1.99449743869997	2.10384040967582	1.95955391916517	2.03894840769396	1.94170666834331	1.93133632488322	1.96281645437141	2.15057921182788	1.94220691314002	1.97715403311625	1.96812966336176	2.03326309657103	1.93481671509919	1.93267548927693	2.01824234339197	2.03179510530365	2.01785886376152	1.91696669316093	1.98649514949184	2.01171407685471	1.99283915212606	2.14462479854286	1.9635633226106	2.00540956225877	2.01688003001974	1.9029336645268	2.02085530118577	1.99380631833079	1.97729108374036	1.97506402108253	2.02650945504617	2.06511950548716
1	76283952	76283952	1.88674167243084	1.93244220996954	1.98250605294503	1.97811358700716	1.9190594679429	1.98470594216683	2.04811882564176	1.95426386145495	2.03252644611351	2.13183666387272	2.0189419341098	1.93374412231176	2.00878793775371	2.17516564545161	2.01604140759466	1.99449743869997	2.10384040967582	1.95955391916517	2.03894840769396	1.94170666834331	1.93133632488322	1.96281645437141	2.15057921182788	1.94220691314002	1.97715403311625	1.96812966336176	2.03326309657103	1.93481671509919	1.93267548927693	2.01824234339197	2.03179510530365	2.01785886376152	1.91696669316093	1.98649514949184	2.01171407685471	1.99283915212606	2.14462479854286	1.9635633226106	2.00540956225877	2.01688003001974	1.9029336645268	2.02085530118577	1.99380631833079	1.97729108374036	1.97506402108253	2.02650945504617	2.06511950548716
1	76828345	76828345	1.88674167243084	1.93244220996954	1.98250605294503	1.97811358700716	1.9190594679429	1.98470594216683	2.04811882564176	1.95426386145495	2.03252644611351	2.13183666387272	2.0189419341098	1.93374412231176	2.00878793775371	2.17516564545161	2.01604140759466	1.99449743869997	2.10384040967582	1.95955391916517	2.03894840769396	1.94170666834331	1.93133632488322	1.96281645437141	2.15057921182788	1.94220691314002	1.97715403311625	1.96812966336176	2.03326309657103	1.93481671509919	1.93267548927693	2.01824234339197	2.03179510530365	2.01785886376152	1.91696669316093	1.98649514949184	2.01171407685471	1.99283915212606	2.14462479854286	1.9635633226106	2.00540956225877	2.01688003001974	1.9029336645268	2.02085530118577	1.99380631833079	1.97729108374036	1.97506402108253	1.64740686588584	2.06511950548716
1	77358985	77358985	1.88674167243084	1.93244220996954	1.98250605294503	1.97811358700716	1.9190594679429	1.98470594216683	2.04811882564176	1.95426386145495	2.03252644611351	2.13183666387272	2.0189419341098	1.93374412231176	2.00878793775371	2.17516564545161	2.01604140759466	1.99449743869997	2.10384040967582	1.95955391916517	2.03894840769396	1.94170666834331	1.93133632488322	1.96281645437141	2.15057921182788	1.94220691314002	1.97715403311625	1.96812966336176	2.03326309657103	1.93481671509919	1.93267548927693	2.01824234339197	2.03179510530365	2.01785886376152	1.91696669316093	1.98649514949184	2.01171407685471	1.99283915212606	1.61454233534773	1.9635633226106	2.00540956225877	2.01688003001974	1.9029336645268	2.02085530118577	1.99380631833079	1.97729108374036	1.97506402108253	1.64740686588584	2.06511950548716
1	77911607	77911607	1.88674167243084	1.93244220996954	1.98250605294503	1.97811358700716	1.9190594679429	1.98470594216683	2.04811882564176	1.95426386145495	2.03252644611351	2.13183666387272	2.0189419341098	1.93374412231176	2.00878793775371	2.17516564545161	2.01604140759466	1.99449743869997	2.10384040967582	1.95955391916517	2.03894840769396	1.94170666834331	1.93133632488322	1.96281645437141	2.15057921182788	1.94220691314002	1.97715403311625	1.96812966336176	2.03326309657103	1.93481671509919	1.93267548927693	2.01824234339197	2.03179510530365	2.01785886376152	1.91696669316093	1.98649514949184	2.01171407685471	1.99283915212606	1.61454233534773	1.9635633226106	2.00540956225877	2.01688003001974	1.9029336645268	2.02085530118577	1.99380631833079	1.97729108374036	1.97506402108253	1.64740686588584	2.06511950548716
1	78474042	78474042	1.88674167243084	1.93244220996954	1.98250605294503	1.97811358700716	1.9190594679429	1.98470594216683	2.04811882564176	1.95426386145495	2.03252644611351	2.13183666387272	2.0189419341098	1.93374412231176	2.00878793775371	2.17516564545161	2.01604140759466	1.99449743869997	2.10384040967582	1.95955391916517	2.03894840769396	1.94170666834331	1.93133632488322	1.96281645437141	2.15057921182788	1.94220691314002	1.97715403311625	1.96812966336176	2.03326309657103	1.93481671509919	1.93267548927693	2.01824234339197	2.03179510530365	2.01785886376152	1.91696669316093	1.98649514949184	2.01171407685471	1.99283915212606	1.61454233534773	1.9635633226106	2.00540956225877	2.01688003001974	1.9029336645268	2.02085530118577	1.99380631833079	1.97729108374036	1.97506402108253	1.64740686588584	2.06511950548716
1	79038727	79038727	1.88674167243084	1.93244220996954	1.98250605294503	1.97811358700716	1.9190594679429	1.98470594216683	2.04811882564176	1.95426386145495	2.03252644611351	2.13183666387272	2.0189419341098	1.93374412231176	2.00878793775371	2.17516564545161	2.01604140759466	1.99449743869997	2.10384040967582	1.95955391916517	2.03894840769396	1.94170666834331	1.93133632488322	1.96281645437141	2.15057921182788	1.94220691314002	1.97715403311625	1.96812966336176	2.03326309657103	1.93481671509919	1.93267548927693	2.01824234339197	2.03179510530365	2.01785886376152	1.91696669316093	1.98649514949184	2.01171407685471	1.99283915212606	1.61454233534773	1.9635633226106	2.00540956225877	2.01688003001974	1.9029336645268	2.02085530118577	1.99380631833079	1.97729108374036	1.97506402108253	1.64740686588584	2.06511950548716
1	79574660	79574660	1.88674167243084	1.93244220996954	1.98250605294503	1.97811358700716	1.9190594679429	1.98470594216683	2.04811882564176	1.95426386145495	2.03252644611351	2.13183666387272	2.0189419341098	1.93374412231176	2.00878793775371	2.17516564545161	2.01604140759466	1.99449743869997	2.10384040967582	1.95955391916517	2.03894840769396	1.94170666834331	1.93133632488322	1.96281645437141	2.15057921182788	1.94220691314002	1.97715403311625	1.96812966336176	2.03326309657103	1.93481671509919	1.93267548927693	2.01824234339197	2.03179510530365	2.01785886376152	1.91696669316093	1.98649514949184	2.01171407685471	1.99283915212606	1.61454233534773	1.9635633226106	2.00540956225877	2.01688003001974	1.9029336645268	2.02085530118577	1.99380631833079	1.97729108374036	1.97506402108253	1.64740686588584	2.06511950548716
1	80118870	80118870	1.88674167243084	1.93244220996954	1.98250605294503	1.97811358700716	1.9190594679429	1.98470594216683	2.04811882564176	1.95426386145495	2.03252644611351	2.13183666387272	2.0189419341098	1.93374412231176	2.00878793775371	2.17516564545161	2.01604140759466	1.99449743869997	2.10384040967582	1.95955391916517	2.03894840769396	1.94170666834331	1.93133632488322	1.96281645437141	2.15057921182788	1.94220691314002	1.97715403311625	1.96812966336176	2.03326309657103	1.93481671509919	1.93267548927693	2.01824234339197	2.03179510530365	2.01785886376152	1.91696669316093	1.98649514949184	2.01171407685471	1.99283915212606	1.61454233534773	1.9635633226106	2.00540956225877	2.01688003001974	1.9029336645268	2.02085530118577	1.99380631833079	1.97729108374036	1.97506402108253	1.64740686588584	2.06511950548716
1	80668353	80668353	1.88674167243084	1.93244220996954	1.98250605294503	1.97811358700716	1.9190594679429	1.98470594216683	2.04811882564176	1.95426386145495	2.03252644611351	2.13183666387272	2.0189419341098	1.93374412231176	2.00878793775371	2.17516564545161	2.01604140759466	1.99449743869997	2.10384040967582	1.95955391916517	2.03894840769396	1.94170666834331	1.93133632488322	1.96281645437141	2.15057921182788	1.94220691314002	1.97715403311625	1.96812966336176	2.03326309657103	1.93481671509919	1.93267548927693	2.01824234339197	2.03179510530365	2.01785886376152	1.91696669316093	1.98649514949184	2.01171407685471	1.99283915212606	1.61454233534773	1.9635633226106	2.00540956225877	2.01688003001974	1.9029336645268	2.02085530118577	1.99380631833079	1.97729108374036	1.97506402108253	1.64740686588584	2.06511950548716
1	81209242	81209242	1.88674167243084	1.93244220996954	1.98250605294503	1.97811358700716	1.9190594679429	1.98470594216683	2.04811882564176	1.95426386145495	2.03252644611351	2.13183666387272	2.0189419341098	1.93374412231176	2.00878793775371	2.17516564545161	2.01604140759466	1.99449743869997	2.10384040967582	1.95955391916517	2.03894840769396	1.94170666834331	1.93133632488322	1.96281645437141	2.15057921182788	1.94220691314002	1.97715403311625	1.96812966336176	2.03326309657103	1.93481671509919	1.93267548927693	2.01824234339197	2.03179510530365	2.01785886376152	1.91696669316093	1.98649514949184	2.01171407685471	1.99283915212606	2.02697075063787	1.9635633226106	2.00540956225877	2.01688003001974	1.9029336645268	2.02085530118577	1.99380631833079	1.97729108374036	1.97506402108253	1.64740686588584	2.06511950548716
1	81743486	81743486	1.88674167243084	1.93244220996954	1.98250605294503	1.97811358700716	1.9190594679429	1.98470594216683	2.04811882564176	1.95426386145495	2.03252644611351	2.13183666387272	2.0189419341098	1.93374412231176	2.00878793775371	2.17516564545161	2.01604140759466	1.99449743869997	2.10384040967582	1.95955391916517	2.03894840769396	1.94170666834331	1.93133632488322	1.96281645437141	2.15057921182788	1.94220691314002	1.97715403311625	1.96812966336176	2.03326309657103	1.93481671509919	1.93267548927693	2.01824234339197	2.03179510530365	2.01785886376152	1.91696669316093	1.98649514949184	2.01171407685471	1.99283915212606	2.02697075063787	1.9635633226106	2.00540956225877	2.01688003001974	1.9029336645268	2.02085530118577	1.99380631833079	1.97729108374036	1.97506402108253	1.64740686588584	2.06511950548716
1	82275838	82275838	1.88674167243084	1.93244220996954	1.98250605294503	1.97811358700716	1.9190594679429	1.98470594216683	2.04811882564176	1.95426386145495	2.03252644611351	2.13183666387272	2.0189419341098	1.93374412231176	2.00878793775371	2.17516564545161	2.01604140759466	1.99449743869997	2.10384040967582	1.95955391916517	2.03894840769396	1.94170666834331	1.93133632488322	1.96281645437141	2.15057921182788	1.94220691314002	1.97715403311625	1.96812966336176	2.03326309657103	1.93481671509919	1.93267548927693	2.01824234339197	2.03179510530365	2.01785886376152	1.91696669316093	1.98649514949184	2.01171407685471	1.99283915212606	2.02697075063787	1.9635633226106	2.00540956225877	2.01688003001974	1.9029336645268	2.02085530118577	1.99380631833079	1.97729108374036	1.97506402108253	1.98260449506588	2.06511950548716
1	82810893	82810893	1.88674167243084	1.93244220996954	1.98250605294503	1.97811358700716	1.9190594679429	1.98470594216683	2.04811882564176	1.95426386145495	2.03252644611351	2.13183666387272	2.0189419341098	1.93374412231176	2.00878793775371	2.17516564545161	2.01604140759466	1.99449743869997	2.10384040967582	1.95955391916517	2.03894840769396	1.94170666834331	1.93133632488322	1.96281645437141	2.15057921182788	1.94220691314002	1.97715403311625	1.96812966336176	2.03326309657103	1.93481671509919	1.93267548927693	2.01824234339197	2.03179510530365	2.01785886376152	1.91696669316093	1.98649514949184	2.01171407685471	1.99283915212606	2.02697075063787	1.9635633226106	2.00540956225877	2.01688003001974	1.9029336645268	2.02085530118577	1.99380631833079	1.97729108374036	1.97506402108253	1.98260449506588	2.06511950548716
1	83333763	83333763	1.88674167243084	1.93244220996954	1.98250605294503	1.97811358700716	1.9190594679429	1.98470594216683	2.04811882564176	1.95426386145495	2.03252644611351	2.13183666387272	2.0189419341098	1.93374412231176	2.00878793775371	2.17516564545161	2.01604140759466	1.99449743869997	2.10384040967582	1.95955391916517	2.03894840769396	1.94170666834331	1.93133632488322	1.96281645437141	2.15057921182788	1.94220691314002	1.97715403311625	1.96812966336176	2.03326309657103	1.93481671509919	1.93267548927693	2.01824234339197	2.03179510530365	2.01785886376152	1.91696669316093	1.98649514949184	2.01171407685471	1.99283915212606	2.02697075063787	1.9635633226106	2.00540956225877	2.01688003001974	1.9029336645268	2.02085530118577	1.99380631833079	1.97729108374036	1.97506402108253	1.98260449506588	2.06511950548716
1	84093613	84093613	1.88674167243084	1.93244220996954	1.98250605294503	1.97811358700716	1.9190594679429	1.98470594216683	2.04811882564176	1.95426386145495	2.03252644611351	2.13183666387272	2.0189419341098	1.93374412231176	2.00878793775371	2.17516564545161	2.01604140759466	1.99449743869997	2.10384040967582	1.95955391916517	2.03894840769396	1.94170666834331	1.93133632488322	1.96281645437141	2.15057921182788	1.94220691314002	1.97715403311625	1.96812966336176	2.03326309657103	1.93481671509919	1.93267548927693	2.01824234339197	2.03179510530365	2.01785886376152	1.91696669316093	1.98649514949184	2.01171407685471	1.99283915212606	2.02697075063787	1.9635633226106	2.00540956225877	2.01688003001974	1.9029336645268	2.02085530118577	1.99380631833079	1.97729108374036	1.97506402108253	1.98260449506588	2.06511950548716
1	84625357	84625357	1.88674167243084	1.93244220996954	1.98250605294503	1.97811358700716	1.9190594679429	1.98470594216683	2.04811882564176	1.95426386145495	2.03252644611351	2.13183666387272	2.0189419341098	1.93374412231176	2.00878793775371	2.17516564545161	2.01604140759466	1.99449743869997	2.10384040967582	1.95955391916517	2.03894840769396	1.94170666834331	1.93133632488322	1.96281645437141	2.15057921182788	1.94220691314002	1.97715403311625	1.96812966336176	2.03326309657103	1.93481671509919	1.93267548927693	2.01824234339197	2.03179510530365	2.01785886376152	1.91696669316093	1.98649514949184	2.01171407685471	1.99283915212606	2.02697075063787	1.9635633226106	2.00540956225877	2.01688003001974	1.9029336645268	2.02085530118577	1.99380631833079	1.97729108374036	1.97506402108253	1.98260449506588	2.06511950548716
1	85163643	85163643	1.88674167243084	1.93244220996954	1.98250605294503	1.97811358700716	1.9190594679429	1.98470594216683	2.04811882564176	1.95426386145495	2.03252644611351	2.13183666387272	2.0189419341098	1.93374412231176	2.00878793775371	2.17516564545161	2.01604140759466	1.99449743869997	2.10384040967582	1.95955391916517	2.03894840769396	1.94170666834331	1.93133632488322	1.96281645437141	2.15057921182788	1.94220691314002	1.97715403311625	1.96812966336176	2.03326309657103	1.93481671509919	1.93267548927693	2.01824234339197	2.03179510530365	2.01785886376152	1.91696669316093	1.98649514949184	2.01171407685471	1.99283915212606	2.02697075063787	1.9635633226106	2.00540956225877	2.01688003001974	1.9029336645268	2.02085530118577	1.99380631833079	1.97729108374036	1.97506402108253	1.98260449506588	2.06511950548716
1	85701220	85701220	1.88674167243084	1.93244220996954	1.98250605294503	1.97811358700716	1.9190594679429	1.98470594216683	2.04811882564176	1.95426386145495	2.03252644611351	2.13183666387272	2.0189419341098	1.93374412231176	2.00878793775371	2.17516564545161	2.01604140759466	1.99449743869997	2.10384040967582	1.95955391916517	2.03894840769396	1.94170666834331	1.93133632488322	1.96281645437141	2.15057921182788	1.94220691314002	1.97715403311625	1.96812966336176	2.03326309657103	1.93481671509919	1.93267548927693	2.01824234339197	2.03179510530365	2.01785886376152	1.91696669316093	1.98649514949184	2.01171407685471	1.99283915212606	2.02697075063787	1.9635633226106	2.00540956225877	2.01688003001974	1.9029336645268	2.02085530118577	1.99380631833079	1.97729108374036	1.97506402108253	1.98260449506588	2.06511950548716
1	86253418	86253418	1.88674167243084	1.93244220996954	1.98250605294503	1.97811358700716	1.9190594679429	1.98470594216683	2.04811882564176	1.95426386145495	2.03252644611351	2.13183666387272	2.0189419341098	1.93374412231176	2.00878793775371	2.17516564545161	2.01604140759466	1.99449743869997	2.10384040967582	1.95955391916517	2.03894840769396	1.94170666834331	1.93133632488322	1.96281645437141	2.15057921182788	1.94220691314002	1.97715403311625	1.96812966336176	2.03326309657103	1.93481671509919	1.93267548927693	2.01824234339197	2.03179510530365	2.01785886376152	1.91696669316093	1.98649514949184	2.01171407685471	1.99283915212606	2.02697075063787	1.9635633226106	2.00540956225877	2.01688003001974	1.9029336645268	2.02085530118577	1.99380631833079	1.97729108374036	1.97506402108253	1.98260449506588	2.06511950548716
1	86825989	86825989	1.88674167243084	1.93244220996954	1.98250605294503	1.97811358700716	1.9190594679429	1.98470594216683	2.04811882564176	1.95426386145495	2.03252644611351	2.13183666387272	2.0189419341098	1.93374412231176	2.00878793775371	2.17516564545161	2.01604140759466	1.99449743869997	2.10384040967582	1.95955391916517	2.03894840769396	1.94170666834331	1.93133632488322	1.96281645437141	2.15057921182788	1.94220691314002	1.97715403311625	1.96812966336176	2.03326309657103	1.93481671509919	1.93267548927693	2.01824234339197	2.03179510530365	2.01785886376152	1.91696669316093	1.98649514949184	2.01171407685471	1.99283915212606	2.02697075063787	1.9635633226106	2.00540956225877	2.01688003001974	1.9029336645268	2.02085530118577	1.99380631833079	1.97729108374036	1.97506402108253	1.98260449506588	2.06511950548716
1	87399574	87399574	1.88674167243084	1.93244220996954	1.98250605294503	1.97811358700716	1.9190594679429	1.98470594216683	2.04811882564176	1.95426386145495	2.03252644611351	2.13183666387272	2.0189419341098	1.93374412231176	2.00878793775371	2.17516564545161	2.01604140759466	1.99449743869997	2.10384040967582	1.95955391916517	2.03894840769396	1.94170666834331	1.93133632488322	1.96281645437141	2.15057921182788	1.94220691314002	1.97715403311625	1.96812966336176	2.03326309657103	1.93481671509919	1.93267548927693	2.01824234339197	2.03179510530365	2.01785886376152	1.91696669316093	1.98649514949184	2.01171407685471	1.99283915212606	2.02697075063787	1.9635633226106	2.00540956225877	2.01688003001974	1.9029336645268	2.02085530118577	1.99380631833079	1.97729108374036	1.97506402108253	1.98260449506588	2.06511950548716
1	87932798	87932798	1.88674167243084	1.93244220996954	1.98250605294503	1.97811358700716	1.9190594679429	1.98470594216683	2.04811882564176	1.95426386145495	2.03252644611351	2.13183666387272	2.0189419341098	1.93374412231176	2.00878793775371	2.17516564545161	2.01604140759466	1.99449743869997	2.10384040967582	1.95955391916517	2.03894840769396	1.94170666834331	1.93133632488322	1.96281645437141	2.15057921182788	1.94220691314002	1.97715403311625	1.96812966336176	2.03326309657103	1.93481671509919	1.93267548927693	2.01824234339197	2.03179510530365	2.01785886376152	1.91696669316093	1.98649514949184	2.01171407685471	1.99283915212606	2.02697075063787	1.9635633226106	2.00540956225877	2.01688003001974	1.9029336645268	2.02085530118577	1.99380631833079	1.97729108374036	1.97506402108253	1.98260449506588	2.06511950548716
1	88459943	88459943	1.88674167243084	1.93244220996954	1.98250605294503	1.97811358700716	1.9190594679429	1.98470594216683	2.04811882564176	1.95426386145495	2.03252644611351	1.62337568108805	2.0189419341098	1.93374412231176	2.00878793775371	2.17516564545161	2.01604140759466	1.99449743869997	2.10384040967582	1.95955391916517	2.03894840769396	1.94170666834331	1.93133632488322	1.96281645437141	2.15057921182788	1.94220691314002	1.97715403311625	1.96812966336176	2.03326309657103	1.93481671509919	1.93267548927693	2.01824234339197	2.03179510530365	2.01785886376152	1.91696669316093	1.98649514949184	2.01171407685471	1.99283915212606	2.02697075063787	1.9635633226106	2.00540956225877	2.01688003001974	1.9029336645268	2.02085530118577	1.99380631833079	1.97729108374036	1.97506402108253	1.98260449506588	2.06511950548716
1	88984401	88984401	1.88674167243084	1.93244220996954	1.98250605294503	1.97811358700716	1.9190594679429	1.98470594216683	2.04811882564176	1.95426386145495	2.03252644611351	1.62337568108805	2.0189419341098	1.93374412231176	2.00878793775371	2.17516564545161	2.01604140759466	1.99449743869997	2.10384040967582	1.95955391916517	2.03894840769396	1.94170666834331	1.93133632488322	1.96281645437141	2.15057921182788	1.94220691314002	1.97715403311625	1.96812966336176	2.03326309657103	1.93481671509919	1.93267548927693	2.01824234339197	2.03179510530365	2.01785886376152	1.91696669316093	1.98649514949184	2.01171407685471	1.99283915212606	2.02697075063787	1.9635633226106	2.00540956225877	2.01688003001974	1.9029336645268	2.02085530118577	1.99380631833079	1.97729108374036	1.97506402108253	1.98260449506588	2.06511950548716
1	89551506	89551506	1.88674167243084	1.93244220996954	1.98250605294503	1.97811358700716	1.9190594679429	1.98470594216683	2.04811882564176	1.95426386145495	2.03252644611351	1.62337568108805	2.0189419341098	1.93374412231176	2.00878793775371	2.17516564545161	2.01604140759466	1.99449743869997	2.10384040967582	1.95955391916517	2.03894840769396	1.94170666834331	1.93133632488322	1.96281645437141	2.15057921182788	1.94220691314002	1.97715403311625	1.96812966336176	2.03326309657103	1.93481671509919	1.93267548927693	2.01824234339197	2.03179510530365	2.01785886376152	1.91696669316093	1.98649514949184	2.01171407685471	1.99283915212606	2.02697075063787	1.9635633226106	2.00540956225877	2.01688003001974	1.9029336645268	2.02085530118577	1.99380631833079	1.97729108374036	1.97506402108253	1.98260449506588	2.06511950548716
1	90127339	90127339	1.88674167243084	1.93244220996954	1.98250605294503	1.97811358700716	1.9190594679429	1.98470594216683	2.04811882564176	1.95426386145495	2.03252644611351	1.62337568108805	2.0189419341098	1.93374412231176	2.00878793775371	2.17516564545161	2.01604140759466	1.99449743869997	2.10384040967582	1.95955391916517	2.03894840769396	1.94170666834331	1.93133632488322	1.96281645437141	2.15057921182788	1.94220691314002	1.97715403311625	1.96812966336176	2.03326309657103	1.93481671509919	1.93267548927693	2.01824234339197	2.03179510530365	2.01785886376152	1.91696669316093	1.98649514949184	2.01171407685471	1.99283915212606	2.02697075063787	1.9635633226106	2.00540956225877	2.01688003001974	1.9029336645268	2.02085530118577	1.99380631833079	1.97729108374036	1.97506402108253	1.98260449506588	2.06511950548716
1	90686520	90686520	1.88674167243084	1.93244220996954	1.98250605294503	1.97811358700716	1.9190594679429	1.98470594216683	2.04811882564176	1.95426386145495	2.03252644611351	1.62337568108805	2.0189419341098	1.93374412231176	2.00878793775371	2.17516564545161	2.01604140759466	1.99449743869997	2.10384040967582	1.95955391916517	2.03894840769396	1.94170666834331	1.93133632488322	1.96281645437141	2.15057921182788	1.94220691314002	1.97715403311625	1.96812966336176	2.03326309657103	1.93481671509919	1.93267548927693	2.01824234339197	2.03179510530365	2.01785886376152	1.91696669316093	1.98649514949184	2.01171407685471	1.99283915212606	2.02697075063787	1.9635633226106	2.00540956225877	2.01688003001974	1.9029336645268	2.02085530118577	1.99380631833079	1.97729108374036	1.97506402108253	1.98260449506588	2.06511950548716
1	91222128	91222128	1.88674167243084	1.93244220996954	1.98250605294503	1.97811358700716	1.9190594679429	1.98470594216683	2.04811882564176	1.95426386145495	2.03252644611351	2.02946140853191	2.0189419341098	1.93374412231176	2.00878793775371	2.17516564545161	2.01604140759466	1.99449743869997	1.57061030801252	1.95955391916517	2.03894840769396	1.94170666834331	1.93133632488322	1.96281645437141	2.15057921182788	1.94220691314002	1.97715403311625	1.96812966336176	2.03326309657103	1.93481671509919	1.93267548927693	2.01824234339197	2.03179510530365	2.01785886376152	1.91696669316093	1.98649514949184	2.01171407685471	1.99283915212606	2.02697075063787	1.9635633226106	2.00540956225877	2.01688003001974	1.9029336645268	2.02085530118577	1.99380631833079	1.97729108374036	1.97506402108253	1.98260449506588	2.06511950548716
1	91805588	91805588	1.88674167243084	1.93244220996954	1.98250605294503	1.97811358700716	1.9190594679429	1.98470594216683	2.04811882564176	1.95426386145495	2.03252644611351	2.02946140853191	2.0189419341098	1.93374412231176	2.00878793775371	2.17516564545161	2.01604140759466	1.99449743869997	1.57061030801252	1.95955391916517	2.03894840769396	1.94170666834331	1.93133632488322	1.96281645437141	2.15057921182788	1.94220691314002	1.97715403311625	1.96812966336176	2.03326309657103	1.93481671509919	1.93267548927693	2.01824234339197	2.03179510530365	2.01785886376152	1.91696669316093	1.98649514949184	2.01171407685471	1.99283915212606	2.02697075063787	1.9635633226106	2.00540956225877	2.01688003001974	1.9029336645268	2.02085530118577	1.99380631833079	1.97729108374036	1.97506402108253	1.98260449506588	2.06511950548716
1	92362972	92362972	1.88674167243084	1.93244220996954	1.98250605294503	1.97811358700716	1.9190594679429	1.98470594216683	2.04811882564176	1.95426386145495	2.03252644611351	2.02946140853191	2.0189419341098	1.93374412231176	2.00878793775371	2.17516564545161	2.01604140759466	1.99449743869997	1.57061030801252	1.95955391916517	2.03894840769396	1.94170666834331	1.93133632488322	1.96281645437141	2.15057921182788	1.94220691314002	1.97715403311625	1.96812966336176	2.03326309657103	1.93481671509919	1.93267548927693	2.01824234339197	2.03179510530365	2.01785886376152	1.91696669316093	1.98649514949184	2.01171407685471	1.99283915212606	2.02697075063787	1.9635633226106	2.00540956225877	2.01688003001974	1.9029336645268	2.02085530118577	1.99380631833079	1.97729108374036	1.97506402108253	1.98260449506588	2.06511950548716
1	92950447	92950447	1.88674167243084	1.93244220996954	1.98250605294503	1.97811358700716	1.9190594679429	1.98470594216683	2.04811882564176	1.95426386145495	2.03252644611351	2.02946140853191	2.0189419341098	1.93374412231176	2.00878793775371	2.17516564545161	2.01604140759466	1.99449743869997	1.57061030801252	1.95955391916517	2.03894840769396	1.94170666834331	1.93133632488322	1.96281645437141	2.15057921182788	1.94220691314002	1.97715403311625	1.96812966336176	2.03326309657103	1.93481671509919	1.93267548927693	2.01824234339197	2.03179510530365	2.01785886376152	1.91696669316093	1.98649514949184	2.01171407685471	1.99283915212606	2.02697075063787	1.9635633226106	2.00540956225877	2.01688003001974	1.9029336645268	2.02085530118577	1.99380631833079	1.97729108374036	1.97506402108253	1.98260449506588	2.06511950548716
1	93535502	93535502	1.88674167243084	1.93244220996954	1.98250605294503	1.97811358700716	1.9190594679429	1.98470594216683	2.04811882564176	1.95426386145495	2.03252644611351	2.02946140853191	2.0189419341098	1.93374412231176	2.00878793775371	1.66985782120861	2.01604140759466	1.99449743869997	1.57061030801252	1.95955391916517	2.03894840769396	1.94170666834331	1.93133632488322	1.96281645437141	2.15057921182788	1.94220691314002	1.97715403311625	1.96812966336176	2.03326309657103	1.93481671509919	1.93267548927693	2.01824234339197	2.03179510530365	2.01785886376152	1.91696669316093	1.98649514949184	2.01171407685471	1.99283915212606	2.02697075063787	1.9635633226106	2.00540956225877	2.01688003001974	1.9029336645268	2.02085530118577	1.99380631833079	1.97729108374036	1.97506402108253	1.98260449506588	2.06511950548716
1	94097510	94097510	1.88674167243084	1.93244220996954	1.98250605294503	1.97811358700716	1.9190594679429	1.98470594216683	2.04811882564176	1.95426386145495	2.03252644611351	2.02946140853191	2.0189419341098	1.93374412231176	2.00878793775371	1.66985782120861	2.01604140759466	1.99449743869997	1.57061030801252	1.95955391916517	2.03894840769396	1.94170666834331	1.93133632488322	1.96281645437141	2.15057921182788	1.94220691314002	1.97715403311625	1.96812966336176	2.03326309657103	1.93481671509919	1.93267548927693	2.01824234339197	2.03179510530365	2.01785886376152	1.91696669316093	1.98649514949184	2.01171407685471	1.99283915212606	2.02697075063787	1.9635633226106	2.00540956225877	2.01688003001974	1.9029336645268	2.02085530118577	1.99380631833079	1.97729108374036	1.97506402108253	1.98260449506588	2.06511950548716
1	94655868	94655868	1.88674167243084	1.93244220996954	1.98250605294503	1.97811358700716	1.9190594679429	1.98470594216683	2.04811882564176	1.95426386145495	2.03252644611351	2.02946140853191	2.0189419341098	1.93374412231176	2.00878793775371	1.66985782120861	2.01604140759466	1.99449743869997	1.57061030801252	1.95955391916517	2.03894840769396	1.94170666834331	1.93133632488322	1.96281645437141	2.15057921182788	1.94220691314002	1.97715403311625	1.96812966336176	2.03326309657103	1.93481671509919	1.93267548927693	2.01824234339197	2.03179510530365	2.01785886376152	1.91696669316093	1.98649514949184	2.01171407685471	1.99283915212606	2.02697075063787	1.9635633226106	2.00540956225877	2.01688003001974	1.9029336645268	2.02085530118577	1.99380631833079	1.97729108374036	1.97506402108253	1.98260449506588	2.06511950548716
1	95207249	95207249	1.88674167243084	1.93244220996954	1.98250605294503	1.97811358700716	1.9190594679429	1.98470594216683	2.04811882564176	1.95426386145495	2.03252644611351	2.02946140853191	2.0189419341098	1.93374412231176	2.00878793775371	1.66985782120861	2.01604140759466	1.99449743869997	1.57061030801252	1.95955391916517	2.03894840769396	1.94170666834331	1.93133632488322	1.96281645437141	2.15057921182788	1.94220691314002	1.97715403311625	1.96812966336176	2.03326309657103	1.93481671509919	1.93267548927693	2.01824234339197	2.03179510530365	2.01785886376152	1.91696669316093	1.98649514949184	2.01171407685471	1.99283915212606	2.02697075063787	1.9635633226106	2.00540956225877	2.01688003001974	1.9029336645268	2.02085530118577	1.99380631833079	1.97729108374036	1.97506402108253	1.98260449506588	2.06511950548716
1	95764038	95764038	1.88674167243084	1.93244220996954	1.98250605294503	1.97811358700716	1.9190594679429	1.98470594216683	2.04811882564176	1.95426386145495	2.03252644611351	2.02946140853191	2.0189419341098	1.93374412231176	2.00878793775371	1.66985782120861	2.01604140759466	1.99449743869997	1.57061030801252	1.95955391916517	2.03894840769396	1.94170666834331	1.93133632488322	1.96281645437141	2.15057921182788	1.94220691314002	1.97715403311625	1.96812966336176	2.03326309657103	1.93481671509919	1.93267548927693	2.01824234339197	2.03179510530365	2.01785886376152	1.91696669316093	1.98649514949184	2.01171407685471	1.99283915212606	2.02697075063787	1.9635633226106	2.00540956225877	2.01688003001974	1.9029336645268	2.02085530118577	1.99380631833079	1.97729108374036	1.97506402108253	1.98260449506588	2.06511950548716
1	96291927	96291927	1.88674167243084	1.93244220996954	1.98250605294503	1.97811358700716	1.9190594679429	1.98470594216683	2.04811882564176	1.95426386145495	2.03252644611351	2.02946140853191	2.0189419341098	1.93374412231176	2.00878793775371	1.66985782120861	2.01604140759466	1.99449743869997	1.57061030801252	1.95955391916517	2.03894840769396	1.94170666834331	1.93133632488322	1.96281645437141	2.15057921182788	1.94220691314002	1.97715403311625	1.96812966336176	2.03326309657103	1.93481671509919	1.93267548927693	2.01824234339197	2.03179510530365	2.01785886376152	1.91696669316093	1.98649514949184	2.01171407685471	1.99283915212606	2.02697075063787	1.9635633226106	2.00540956225877	2.01688003001974	1.9029336645268	2.02085530118577	1.99380631833079	1.97729108374036	1.97506402108253	1.98260449506588	2.06511950548716
1	96833745	96833745	1.88674167243084	1.93244220996954	1.98250605294503	1.97811358700716	1.9190594679429	1.98470594216683	2.04811882564176	1.95426386145495	2.03252644611351	2.02946140853191	2.0189419341098	1.93374412231176	2.00878793775371	1.66985782120861	2.01604140759466	1.99449743869997	1.57061030801252	1.95955391916517	2.03894840769396	1.94170666834331	1.93133632488322	1.96281645437141	2.15057921182788	1.94220691314002	1.97715403311625	1.96812966336176	2.03326309657103	1.93481671509919	1.93267548927693	2.01824234339197	2.03179510530365	2.01785886376152	1.91696669316093	1.98649514949184	2.01171407685471	1.99283915212606	2.02697075063787	1.9635633226106	2.00540956225877	2.01688003001974	1.9029336645268	2.02085530118577	1.99380631833079	1.97729108374036	1.97506402108253	1.98260449506588	2.06511950548716
1	97396062	97396062	1.88674167243084	1.93244220996954	1.98250605294503	1.97811358700716	1.9190594679429	1.98470594216683	2.04811882564176	1.95426386145495	2.03252644611351	2.02946140853191	2.0189419341098	1.4912239196824	2.00878793775371	1.66985782120861	2.01604140759466	1.99449743869997	1.57061030801252	1.95955391916517	2.03894840769396	1.94170666834331	1.93133632488322	1.96281645437141	2.15057921182788	1.94220691314002	1.97715403311625	1.96812966336176	2.03326309657103	1.93481671509919	1.93267548927693	2.01824234339197	2.03179510530365	2.01785886376152	1.91696669316093	1.98649514949184	2.01171407685471	1.99283915212606	2.02697075063787	1.9635633226106	2.00540956225877	2.01688003001974	1.9029336645268	2.02085530118577	1.99380631833079	1.97729108374036	1.97506402108253	1.98260449506588	2.06511950548716
1	97931841	97931841	1.88674167243084	1.93244220996954	1.98250605294503	1.97811358700716	1.9190594679429	1.98470594216683	2.04811882564176	1.95426386145495	2.03252644611351	2.02946140853191	2.0189419341098	1.4912239196824	2.00878793775371	1.66985782120861	2.01604140759466	1.99449743869997	2.09061190730657	1.95955391916517	2.03894840769396	1.94170666834331	1.93133632488322	1.96281645437141	2.15057921182788	1.94220691314002	1.97715403311625	1.96812966336176	2.03326309657103	1.93481671509919	1.93267548927693	2.01824234339197	2.03179510530365	2.01785886376152	1.91696669316093	1.98649514949184	2.01171407685471	1.99283915212606	2.02697075063787	1.9635633226106	2.00540956225877	2.01688003001974	1.9029336645268	2.02085530118577	1.99380631833079	1.97729108374036	1.97506402108253	1.98260449506588	2.06511950548716
1	98450950	98450950	1.88674167243084	1.93244220996954	1.98250605294503	1.97811358700716	1.9190594679429	1.98470594216683	2.04811882564176	1.95426386145495	2.03252644611351	2.02946140853191	2.0189419341098	1.4912239196824	2.00878793775371	1.66985782120861	2.01604140759466	1.99449743869997	2.09061190730657	1.95955391916517	2.03894840769396	1.94170666834331	1.93133632488322	1.96281645437141	2.15057921182788	1.94220691314002	1.97715403311625	1.96812966336176	2.03326309657103	1.93481671509919	1.93267548927693	2.01824234339197	2.03179510530365	2.01785886376152	1.91696669316093	1.98649514949184	2.01171407685471	1.99283915212606	2.02697075063787	1.9635633226106	2.00540956225877	2.01688003001974	1.9029336645268	2.02085530118577	1.99380631833079	1.97729108374036	1.97506402108253	1.98260449506588	2.06511950548716
1	98975392	98975392	1.88674167243084	1.93244220996954	1.98250605294503	1.97811358700716	1.9190594679429	1.98470594216683	2.04811882564176	1.95426386145495	2.03252644611351	2.02946140853191	2.0189419341098	1.4912239196824	2.00878793775371	1.66985782120861	2.01604140759466	1.99449743869997	2.09061190730657	1.95955391916517	2.03894840769396	1.94170666834331	1.93133632488322	1.96281645437141	2.15057921182788	1.94220691314002	1.97715403311625	1.96812966336176	2.03326309657103	1.93481671509919	1.93267548927693	2.01824234339197	2.03179510530365	2.01785886376152	1.91696669316093	1.98649514949184	2.01171407685471	1.99283915212606	2.02697075063787	1.9635633226106	2.00540956225877	2.01688003001974	1.9029336645268	2.02085530118577	1.99380631833079	1.97729108374036	1.97506402108253	1.98260449506588	2.06511950548716
1	99520318	99520318	1.88674167243084	1.93244220996954	1.98250605294503	1.97811358700716	1.9190594679429	1.98470594216683	2.04811882564176	1.95426386145495	2.03252644611351	2.02946140853191	2.0189419341098	1.4912239196824	2.00878793775371	1.66985782120861	2.01604140759466	1.99449743869997	2.09061190730657	1.95955391916517	2.03894840769396	1.94170666834331	1.93133632488322	1.96281645437141	2.15057921182788	1.94220691314002	1.97715403311625	1.96812966336176	2.03326309657103	1.93481671509919	1.93267548927693	2.01824234339197	2.03179510530365	2.01785886376152	1.91696669316093	1.98649514949184	2.01171407685471	1.99283915212606	2.02697075063787	1.9635633226106	2.00540956225877	2.01688003001974	1.9029336645268	2.02085530118577	1.99380631833079	1.97729108374036	1.97506402108253	1.98260449506588	2.06511950548716
1	100075108	100075108	1.88674167243084	1.93244220996954	1.98250605294503	1.97811358700716	1.9190594679429	1.98470594216683	2.04811882564176	1.95426386145495	2.03252644611351	2.02946140853191	2.0189419341098	1.4912239196824	2.00878793775371	1.66985782120861	2.01604140759466	1.99449743869997	2.09061190730657	1.95955391916517	2.03894840769396	1.94170666834331	1.93133632488322	1.96281645437141	2.15057921182788	1.94220691314002	1.97715403311625	1.96812966336176	2.03326309657103	1.93481671509919	1.93267548927693	2.01824234339197	2.03179510530365	2.01785886376152	1.91696669316093	1.98649514949184	2.01171407685471	1.99283915212606	2.02697075063787	1.9635633226106	2.00540956225877	2.01688003001974	1.9029336645268	2.02085530118577	1.99380631833079	1.97729108374036	1.97506402108253	1.98260449506588	2.06511950548716
1	100623332	100623332	1.88674167243084	1.93244220996954	1.98250605294503	1.97811358700716	1.9190594679429	1.98470594216683	2.04811882564176	1.95426386145495	2.03252644611351	2.02946140853191	2.0189419341098	1.4912239196824	2.00878793775371	1.66985782120861	2.01604140759466	1.99449743869997	2.09061190730657	1.95955391916517	2.03894840769396	1.94170666834331	1.93133632488322	1.96281645437141	2.15057921182788	1.94220691314002	1.97715403311625	1.96812966336176	2.03326309657103	1.93481671509919	1.93267548927693	2.01824234339197	2.03179510530365	2.01785886376152	1.91696669316093	1.98649514949184	2.01171407685471	1.99283915212606	2.02697075063787	1.9635633226106	2.00540956225877	2.01688003001974	1.9029336645268	2.02085530118577	1.99380631833079	1.97729108374036	1.97506402108253	1.98260449506588	2.06511950548716
1	101186742	101186742	1.88674167243084	1.93244220996954	1.98250605294503	1.97811358700716	1.9190594679429	1.98470594216683	2.04811882564176	1.95426386145495	2.03252644611351	2.02946140853191	2.0189419341098	1.4912239196824	2.00878793775371	1.66985782120861	2.01604140759466	1.99449743869997	2.09061190730657	1.95955391916517	2.03894840769396	1.94170666834331	1.93133632488322	1.96281645437141	2.15057921182788	1.94220691314002	1.97715403311625	1.96812966336176	2.03326309657103	1.93481671509919	1.93267548927693	2.01824234339197	2.03179510530365	2.01785886376152	1.91696669316093	1.98649514949184	2.01171407685471	1.99283915212606	2.02697075063787	1.9635633226106	2.00540956225877	2.01688003001974	1.9029336645268	2.02085530118577	1.99380631833079	1.97729108374036	1.97506402108253	1.98260449506588	2.06511950548716
1	101730376	101730376	1.88674167243084	1.93244220996954	1.98250605294503	1.97811358700716	1.9190594679429	1.98470594216683	2.04811882564176	1.95426386145495	2.03252644611351	2.02946140853191	1.01712671168339	1.4912239196824	2.00878793775371	1.66985782120861	2.01604140759466	1.99449743869997	2.09061190730657	1.95955391916517	2.03894840769396	1.94170666834331	1.93133632488322	1.96281645437141	2.15057921182788	1.94220691314002	1.97715403311625	1.96812966336176	2.03326309657103	1.93481671509919	1.93267548927693	2.01824234339197	2.03179510530365	2.01785886376152	1.91696669316093	1.98649514949184	2.01171407685471	1.99283915212606	2.02697075063787	1.9635633226106	2.00540956225877	2.01688003001974	1.9029336645268	2.02085530118577	1.99380631833079	1.97729108374036	1.97506402108253	1.98260449506588	2.06511950548716
1	102267823	102267823	1.88674167243084	1.93244220996954	1.98250605294503	1.97811358700716	1.9190594679429	1.98470594216683	2.04811882564176	1.95426386145495	2.03252644611351	2.02946140853191	1.01712671168339	1.4912239196824	2.00878793775371	1.66985782120861	2.01604140759466	1.99449743869997	2.09061190730657	1.95955391916517	2.03894840769396	1.94170666834331	1.93133632488322	1.96281645437141	2.15057921182788	1.94220691314002	1.97715403311625	1.96812966336176	2.03326309657103	1.93481671509919	1.93267548927693	2.01824234339197	2.03179510530365	2.01785886376152	1.91696669316093	1.98649514949184	2.01171407685471	1.99283915212606	2.02697075063787	1.9635633226106	2.00540956225877	2.01688003001974	1.9029336645268	2.02085530118577	1.99380631833079	1.97729108374036	1.97506402108253	1.98260449506588	2.06511950548716
1	102797436	102797436	1.88674167243084	1.93244220996954	1.98250605294503	1.97811358700716	1.9190594679429	1.98470594216683	2.04811882564176	1.95426386145495	2.03252644611351	2.02946140853191	1.01712671168339	1.4912239196824	2.00878793775371	1.66985782120861	2.01604140759466	1.99449743869997	2.09061190730657	1.95955391916517	2.03894840769396	1.94170666834331	1.93133632488322	1.96281645437141	2.15057921182788	1.94220691314002	1.97715403311625	1.96812966336176	2.03326309657103	1.93481671509919	1.93267548927693	2.01824234339197	2.03179510530365	2.01785886376152	1.91696669316093	1.98649514949184	2.01171407685471	1.99283915212606	2.02697075063787	1.9635633226106	2.00540956225877	2.01688003001974	1.9029336645268	2.02085530118577	1.99380631833079	1.97729108374036	1.97506402108253	1.98260449506588	2.06511950548716
1	103357057	103357057	1.88674167243084	1.93244220996954	1.98250605294503	1.97811358700716	1.9190594679429	1.98470594216683	2.04811882564176	1.95426386145495	2.03252644611351	2.02946140853191	1.01712671168339	1.4912239196824	2.00878793775371	1.66985782120861	2.01604140759466	1.99449743869997	2.09061190730657	1.95955391916517	2.03894840769396	1.94170666834331	1.93133632488322	1.96281645437141	2.15057921182788	1.94220691314002	1.97715403311625	1.96812966336176	2.03326309657103	1.93481671509919	1.93267548927693	2.01824234339197	2.03179510530365	2.01785886376152	1.91696669316093	1.98649514949184	2.01171407685471	1.99283915212606	2.02697075063787	1.9635633226106	2.00540956225877	2.01688003001974	1.9029336645268	2.02085530118577	1.99380631833079	1.97729108374036	1.97506402108253	1.98260449506588	2.06511950548716
1	104114997	104114997	1.88674167243084	1.93244220996954	1.98250605294503	1.97811358700716	1.9190594679429	1.98470594216683	2.04811882564176	1.95426386145495	2.03252644611351	2.02946140853191	1.01712671168339	1.4912239196824	2.00878793775371	2.29266453020398	2.01604140759466	1.99449743869997	1.23082467430821	1.95955391916517	2.03894840769396	1.94170666834331	1.93133632488322	1.96281645437141	2.15057921182788	1.94220691314002	1.97715403311625	1.96812966336176	2.03326309657103	1.93481671509919	1.93267548927693	2.01824234339197	2.03179510530365	2.01785886376152	1.91696669316093	1.98649514949184	2.01171407685471	1.99283915212606	2.02697075063787	1.9635633226106	2.00540956225877	2.01688003001974	1.9029336645268	2.02085530118577	1.99380631833079	1.97729108374036	1.97506402108253	1.98260449506588	2.06511950548716
1	104814987	104814987	1.88674167243084	1.93244220996954	1.98250605294503	1.97811358700716	1.9190594679429	1.98470594216683	2.04811882564176	1.95426386145495	2.03252644611351	2.02946140853191	1.01712671168339	2.00055030501404	2.00878793775371	2.29266453020398	2.01604140759466	1.99449743869997	1.23082467430821	1.95955391916517	2.03894840769396	1.94170666834331	1.93133632488322	1.96281645437141	2.15057921182788	1.94220691314002	1.97715403311625	1.96812966336176	2.03326309657103	1.93481671509919	1.93267548927693	2.01824234339197	2.03179510530365	2.01785886376152	1.91696669316093	1.98649514949184	2.01171407685471	1.99283915212606	2.02697075063787	1.9635633226106	2.00540956225877	2.01688003001974	1.9029336645268	2.02085530118577	1.99380631833079	1.97729108374036	1.97506402108253	1.98260449506588	2.06511950548716
1	105370289	105370289	1.88674167243084	1.93244220996954	1.98250605294503	1.97811358700716	1.9190594679429	1.98470594216683	2.04811882564176	1.95426386145495	2.03252644611351	2.02946140853191	1.01712671168339	2.00055030501404	2.00878793775371	2.29266453020398	2.01604140759466	1.99449743869997	1.23082467430821	1.95955391916517	2.03894840769396	1.94170666834331	1.93133632488322	1.96281645437141	2.15057921182788	1.94220691314002	1.97715403311625	1.96812966336176	2.03326309657103	1.93481671509919	1.93267548927693	2.01824234339197	2.03179510530365	2.01785886376152	1.91696669316093	1.98649514949184	2.01171407685471	1.99283915212606	2.02697075063787	1.9635633226106	2.00540956225877	2.01688003001974	1.9029336645268	2.02085530118577	1.99380631833079	1.97729108374036	1.97506402108253	1.98260449506588	2.06511950548716
1	105924571	105924571	1.88674167243084	1.93244220996954	1.98250605294503	1.97811358700716	1.9190594679429	1.98470594216683	2.04811882564176	1.95426386145495	2.03252644611351	2.02946140853191	1.01712671168339	2.00055030501404	2.00878793775371	2.29266453020398	2.01604140759466	1.99449743869997	1.23082467430821	1.95955391916517	2.03894840769396	1.94170666834331	1.93133632488322	1.96281645437141	2.15057921182788	1.94220691314002	1.97715403311625	1.96812966336176	2.03326309657103	1.93481671509919	1.93267548927693	2.01824234339197	2.03179510530365	2.01785886376152	1.91696669316093	1.98649514949184	2.01171407685471	1.99283915212606	2.02697075063787	1.9635633226106	2.00540956225877	2.01688003001974	1.9029336645268	2.02085530118577	1.99380631833079	1.97729108374036	1.97506402108253	1.98260449506588	2.06511950548716
1	106462037	106462037	1.88674167243084	1.93244220996954	1.98250605294503	1.97811358700716	1.9190594679429	1.98470594216683	2.04811882564176	1.95426386145495	2.03252644611351	2.02946140853191	1.01712671168339	2.00055030501404	2.00878793775371	2.29266453020398	2.01604140759466	1.99449743869997	1.23082467430821	1.95955391916517	2.03894840769396	1.94170666834331	1.93133632488322	1.96281645437141	2.15057921182788	1.94220691314002	1.97715403311625	1.96812966336176	2.03326309657103	1.93481671509919	1.93267548927693	2.01824234339197	2.03179510530365	2.01785886376152	1.91696669316093	1.98649514949184	2.01171407685471	1.99283915212606	2.02697075063787	1.9635633226106	2.00540956225877	2.01688003001974	1.9029336645268	2.02085530118577	1.99380631833079	1.97729108374036	1.97506402108253	1.98260449506588	2.06511950548716
1	107006985	107006985	1.88674167243084	1.93244220996954	1.98250605294503	1.97811358700716	1.9190594679429	1.98470594216683	2.04811882564176	1.95426386145495	2.03252644611351	2.02946140853191	1.01712671168339	2.00055030501404	2.00878793775371	2.29266453020398	2.01604140759466	1.99449743869997	1.23082467430821	1.95955391916517	2.03894840769396	1.94170666834331	1.93133632488322	1.96281645437141	2.15057921182788	1.94220691314002	1.97715403311625	1.96812966336176	2.03326309657103	1.93481671509919	1.93267548927693	2.01824234339197	2.03179510530365	2.01785886376152	1.91696669316093	1.98649514949184	2.01171407685471	1.99283915212606	2.02697075063787	1.9635633226106	2.00540956225877	2.01688003001974	1.9029336645268	2.02085530118577	1.99380631833079	1.97729108374036	1.97506402108253	1.98260449506588	2.06511950548716
1	107538366	107538366	1.88674167243084	1.93244220996954	1.98250605294503	1.97811358700716	1.9190594679429	1.98470594216683	2.04811882564176	1.95426386145495	2.03252644611351	2.02946140853191	1.01712671168339	2.00055030501404	2.00878793775371	2.29266453020398	2.01604140759466	1.99449743869997	1.23082467430821	1.95955391916517	2.03894840769396	1.94170666834331	1.93133632488322	1.96281645437141	2.15057921182788	1.94220691314002	1.97715403311625	1.96812966336176	2.03326309657103	1.93481671509919	1.93267548927693	2.01824234339197	2.03179510530365	2.01785886376152	1.91696669316093	1.98649514949184	2.01171407685471	1.99283915212606	2.02697075063787	1.9635633226106	2.00540956225877	2.01688003001974	1.9029336645268	2.02085530118577	1.99380631833079	1.97729108374036	1.97506402108253	1.98260449506588	2.06511950548716
1	108059096	108059096	1.88674167243084	1.93244220996954	1.98250605294503	1.97811358700716	1.9190594679429	1.98470594216683	2.04811882564176	1.95426386145495	2.03252644611351	2.02946140853191	1.01712671168339	2.00055030501404	2.00878793775371	2.29266453020398	2.01604140759466	1.99449743869997	1.90029746601383	1.95955391916517	2.03894840769396	1.94170666834331	1.93133632488322	1.96281645437141	2.15057921182788	1.94220691314002	1.97715403311625	1.96812966336176	2.03326309657103	1.93481671509919	1.93267548927693	2.01824234339197	2.03179510530365	2.01785886376152	1.91696669316093	1.98649514949184	2.01171407685471	1.99283915212606	2.02697075063787	1.9635633226106	2.00540956225877	2.01688003001974	1.9029336645268	2.02085530118577	1.99380631833079	1.97729108374036	1.97506402108253	1.98260449506588	2.06511950548716
1	108594913	108594913	1.88674167243084	1.93244220996954	1.98250605294503	1.97811358700716	1.9190594679429	1.98470594216683	2.04811882564176	1.95426386145495	2.03252644611351	2.02946140853191	1.01712671168339	2.00055030501404	2.00878793775371	2.29266453020398	2.01604140759466	1.99449743869997	1.90029746601383	1.95955391916517	2.03894840769396	1.94170666834331	1.93133632488322	1.96281645437141	2.15057921182788	1.94220691314002	1.97715403311625	1.96812966336176	2.03326309657103	1.93481671509919	1.93267548927693	2.01824234339197	2.03179510530365	2.01785886376152	1.91696669316093	1.98649514949184	2.01171407685471	1.99283915212606	2.02697075063787	1.9635633226106	2.00540956225877	2.01688003001974	1.9029336645268	2.02085530118577	1.99380631833079	1.97729108374036	1.97506402108253	1.98260449506588	2.06511950548716
1	109364959	109364959	1.88674167243084	1.93244220996954	1.98250605294503	1.97811358700716	1.9190594679429	1.98470594216683	2.04811882564176	1.95426386145495	2.03252644611351	2.02946140853191	1.01712671168339	2.00055030501404	2.00878793775371	2.29266453020398	2.01604140759466	1.99449743869997	1.90029746601383	1.95955391916517	2.03894840769396	1.94170666834331	1.93133632488322	1.96281645437141	2.15057921182788	1.94220691314002	1.97715403311625	1.96812966336176	2.03326309657103	1.93481671509919	1.93267548927693	2.01824234339197	2.03179510530365	2.01785886376152	1.91696669316093	1.98649514949184	2.01171407685471	1.99283915212606	2.02697075063787	1.9635633226106	2.00540956225877	2.01688003001974	1.9029336645268	2.02085530118577	1.99380631833079	1.97729108374036	1.97506402108253	1.98260449506588	2.06511950548716
1	109936333	109936333	1.88674167243084	1.93244220996954	1.98250605294503	1.97811358700716	1.9190594679429	1.98470594216683	2.04811882564176	1.95426386145495	2.03252644611351	2.02946140853191	1.01712671168339	2.00055030501404	2.00878793775371	2.29266453020398	2.01604140759466	1.99449743869997	1.90029746601383	1.95955391916517	2.03894840769396	1.94170666834331	1.93133632488322	1.96281645437141	2.15057921182788	1.94220691314002	1.97715403311625	1.96812966336176	2.03326309657103	1.93481671509919	1.93267548927693	2.01824234339197	2.03179510530365	2.01785886376152	1.91696669316093	1.98649514949184	2.01171407685471	1.99283915212606	2.02697075063787	1.9635633226106	2.00540956225877	2.01688003001974	1.9029336645268	2.02085530118577	1.99380631833079	1.97729108374036	1.97506402108253	1.98260449506588	2.06511950548716
1	110508854	110508854	1.88674167243084	1.93244220996954	1.98250605294503	1.97811358700716	1.9190594679429	1.98470594216683	2.04811882564176	1.95426386145495	2.03252644611351	2.02946140853191	1.01712671168339	2.00055030501404	2.00878793775371	2.29266453020398	2.01604140759466	1.99449743869997	1.90029746601383	1.95955391916517	2.03894840769396	1.94170666834331	1.93133632488322	1.96281645437141	2.15057921182788	1.94220691314002	1.97715403311625	1.96812966336176	2.03326309657103	1.93481671509919	1.93267548927693	2.01824234339197	2.03179510530365	2.01785886376152	1.91696669316093	1.98649514949184	2.01171407685471	1.99283915212606	2.02697075063787	1.9635633226106	2.00540956225877	2.01688003001974	1.9029336645268	2.02085530118577	1.99380631833079	1.97729108374036	1.97506402108253	1.98260449506588	2.06511950548716
1	111035660	111035660	1.88674167243084	1.93244220996954	1.98250605294503	1.97811358700716	1.9190594679429	1.98470594216683	2.04811882564176	1.95426386145495	2.03252644611351	2.02946140853191	2.04428936114438	2.00055030501404	2.00878793775371	2.29266453020398	2.01604140759466	1.99449743869997	1.90029746601383	1.95955391916517	2.03894840769396	1.94170666834331	1.93133632488322	1.96281645437141	2.15057921182788	1.94220691314002	1.97715403311625	1.96812966336176	2.03326309657103	1.93481671509919	1.93267548927693	2.01824234339197	2.03179510530365	2.01785886376152	1.91696669316093	1.98649514949184	2.01171407685471	1.99283915212606	2.02697075063787	1.9635633226106	2.00540956225877	2.01688003001974	1.9029336645268	2.02085530118577	1.99380631833079	1.97729108374036	1.97506402108253	1.98260449506588	2.06511950548716
1	111570122	111570122	1.88674167243084	1.93244220996954	1.98250605294503	1.97811358700716	1.9190594679429	1.98470594216683	2.04811882564176	1.95426386145495	2.03252644611351	2.02946140853191	2.04428936114438	3.13376480431387	2.00878793775371	2.29266453020398	2.01604140759466	1.99449743869997	1.90029746601383	1.95955391916517	2.03894840769396	1.94170666834331	1.93133632488322	1.96281645437141	2.15057921182788	1.94220691314002	1.97715403311625	1.96812966336176	2.03326309657103	1.93481671509919	1.93267548927693	2.01824234339197	2.03179510530365	2.01785886376152	1.91696669316093	1.98649514949184	2.01171407685471	1.99283915212606	2.02697075063787	1.9635633226106	2.00540956225877	2.01688003001974	1.9029336645268	2.02085530118577	1.99380631833079	1.97729108374036	1.97506402108253	1.98260449506588	2.06511950548716
1	112127180	112127180	1.88674167243084	1.93244220996954	1.98250605294503	1.97811358700716	1.9190594679429	1.98470594216683	2.04811882564176	1.95426386145495	2.03252644611351	2.02946140853191	2.04428936114438	3.13376480431387	2.00878793775371	2.29266453020398	2.01604140759466	1.99449743869997	1.90029746601383	1.95955391916517	2.03894840769396	1.94170666834331	1.93133632488322	1.96281645437141	2.15057921182788	1.94220691314002	1.97715403311625	1.96812966336176	2.03326309657103	1.93481671509919	1.93267548927693	2.01824234339197	2.03179510530365	2.01785886376152	1.91696669316093	1.98649514949184	2.01171407685471	1.99283915212606	2.02697075063787	1.9635633226106	2.00540956225877	2.01688003001974	1.9029336645268	2.02085530118577	1.99380631833079	1.97729108374036	1.97506402108253	1.98260449506588	2.06511950548716
1	112648925	112648925	1.88674167243084	1.93244220996954	1.98250605294503	1.97811358700716	1.9190594679429	1.98470594216683	2.04811882564176	1.95426386145495	2.03252644611351	2.02946140853191	2.04428936114438	3.13376480431387	2.00878793775371	2.29266453020398	2.01604140759466	1.99449743869997	1.90029746601383	1.95955391916517	2.03894840769396	1.94170666834331	1.93133632488322	1.96281645437141	2.15057921182788	1.94220691314002	1.97715403311625	1.96812966336176	2.03326309657103	1.93481671509919	1.93267548927693	2.01824234339197	2.03179510530365	2.01785886376152	1.91696669316093	1.98649514949184	2.01171407685471	1.99283915212606	2.02697075063787	1.9635633226106	2.00540956225877	2.01688003001974	1.9029336645268	2.02085530118577	1.99380631833079	1.97729108374036	1.97506402108253	1.98260449506588	2.06511950548716
1	113220802	113220802	1.88674167243084	1.93244220996954	1.98250605294503	1.97811358700716	1.9190594679429	1.98470594216683	2.04811882564176	1.95426386145495	2.03252644611351	2.02946140853191	2.04428936114438	3.13376480431387	2.00878793775371	2.29266453020398	2.01604140759466	1.99449743869997	1.90029746601383	1.95955391916517	2.03894840769396	1.94170666834331	1.93133632488322	1.96281645437141	2.15057921182788	1.94220691314002	1.97715403311625	1.96812966336176	2.03326309657103	1.93481671509919	1.93267548927693	2.01824234339197	2.03179510530365	2.01785886376152	1.91696669316093	1.98649514949184	2.01171407685471	1.99283915212606	2.02697075063787	1.9635633226106	2.00540956225877	2.01688003001974	1.9029336645268	2.02085530118577	1.99380631833079	1.97729108374036	1.97506402108253	1.98260449506588	2.06511950548716
1	113825191	113825191	3.42902139670434	1.93244220996954	2.91682487597007	1.97811358700716	1.9190594679429	1.98470594216683	2.04811882564176	1.95426386145495	2.03252644611351	2.02946140853191	3.47152303887241	3.13376480431387	2.96981326783994	2.29266453020398	2.01604140759466	1.99449743869997	1.90029746601383	1.95955391916517	2.03894840769396	1.94170666834331	1.93133632488322	1.96281645437141	2.15057921182788	1.94220691314002	1.97715403311625	1.96812966336176	2.03326309657103	1.93481671509919	2.98000714154228	3.04100865009122	3.05708550595627	2.01785886376152	1.91696669316093	1.98649514949184	2.01171407685471	1.99283915212606	2.02697075063787	1.9635633226106	2.00540956225877	3.28633672607014	3.3082811079172	2.02085530118577	1.99380631833079	3.04778382168756	1.97506402108253	1.98260449506588	2.06511950548716
1	114402025	114402025	3.42902139670434	3.58072396078401	2.91682487597007	3.05864482902824	3.36675963411607	2.98857152933041	3.47209819165707	2.99963075473267	3.04535998064524	3.13572035843431	3.47152303887241	3.13376480431387	2.96981326783994	2.29266453020398	3.39979268812148	3.45922463386376	2.65006045305248	2.96624779002146	2.92816332045312	3.18410385674655	3.56034518304801	3.34815462498087	2.15057921182788	2.92629471054735	3.00269311639441	3.00681644867737	3.37405141879862	3.34873427731065	2.98000714154228	3.04100865009122	3.05708550595627	3.51326677414379	2.97234487737507	1.98649514949184	2.9147154509625	2.92292550994883	3.27895086116678	4.09900606315348	3.01111311796413	3.28633672607014	3.3082811079172	3.46532177519234	3.03839968396175	3.04778382168756	3.36577149959801	1.98260449506588	3.44434826741892
1	114952770	114952770	3.42902139670434	3.58072396078401	2.91682487597007	3.05864482902824	3.36675963411607	2.98857152933041	3.47209819165707	2.99963075473267	3.04535998064524	3.13572035843431	3.47152303887241	3.13376480431387	2.96981326783994	3.53891678960556	3.39979268812148	3.45922463386376	2.65006045305248	2.96624779002146	2.92816332045312	3.18410385674655	3.56034518304801	3.34815462498087	3.72598527761675	2.92629471054735	3.00269311639441	3.00681644867737	3.37405141879862	3.34873427731065	2.98000714154228	3.04100865009122	3.05708550595627	3.51326677414379	2.97234487737507	2.91403449130097	2.9147154509625	2.92292550994883	3.27895086116678	4.09900606315348	3.01111311796413	3.28633672607014	3.3082811079172	3.46532177519234	3.03839968396175	3.04778382168756	3.36577149959801	1.98260449506588	3.44434826741892
1	115516909	115516909	3.42902139670434	3.58072396078401	2.91682487597007	3.05864482902824	3.36675963411607	2.98857152933041	3.47209819165707	2.99963075473267	3.04535998064524	3.13572035843431	3.47152303887241	3.13376480431387	2.96981326783994	3.53891678960556	3.39979268812148	3.45922463386376	2.65006045305248	2.96624779002146	2.92816332045312	3.18410385674655	3.56034518304801	3.34815462498087	3.72598527761675	2.92629471054735	3.00269311639441	3.00681644867737	3.37405141879862	3.34873427731065	2.98000714154228	3.04100865009122	3.05708550595627	3.51326677414379	2.97234487737507	2.91403449130097	2.9147154509625	2.92292550994883	3.27895086116678	4.09900606315348	3.01111311796413	3.28633672607014	3.3082811079172	3.46532177519234	3.03839968396175	3.04778382168756	3.36577149959801	3.2353810949891	3.44434826741892
1	116049576	116049576	3.42902139670434	3.58072396078401	2.91682487597007	3.05864482902824	3.36675963411607	2.98857152933041	3.47209819165707	2.99963075473267	3.04535998064524	3.13572035843431	3.47152303887241	3.13376480431387	2.96981326783994	3.53891678960556	3.39979268812148	3.45922463386376	2.65006045305248	2.96624779002146	2.92816332045312	3.18410385674655	3.56034518304801	3.34815462498087	3.72598527761675	2.92629471054735	3.00269311639441	3.00681644867737	3.37405141879862	3.34873427731065	2.98000714154228	3.04100865009122	3.05708550595627	3.51326677414379	2.97234487737507	2.91403449130097	2.9147154509625	2.92292550994883	3.27895086116678	4.09900606315348	3.01111311796413	3.28633672607014	3.3082811079172	3.46532177519234	3.03839968396175	3.04778382168756	3.36577149959801	3.2353810949891	3.44434826741892
1	116602357	116602357	3.42902139670434	3.58072396078401	2.91682487597007	3.05864482902824	3.36675963411607	2.98857152933041	3.47209819165707	2.99963075473267	3.04535998064524	3.13572035843431	3.47152303887241	3.13376480431387	2.96981326783994	3.53891678960556	3.39979268812148	3.45922463386376	2.65006045305248	2.96624779002146	2.92816332045312	3.18410385674655	3.56034518304801	3.34815462498087	3.72598527761675	2.92629471054735	3.00269311639441	3.00681644867737	3.37405141879862	3.34873427731065	2.98000714154228	3.04100865009122	3.05708550595627	3.51326677414379	2.97234487737507	2.91403449130097	2.9147154509625	2.92292550994883	3.27895086116678	4.09900606315348	3.01111311796413	3.28633672607014	3.3082811079172	3.46532177519234	3.03839968396175	3.04778382168756	3.36577149959801	3.2353810949891	3.44434826741892
1	117128059	117128059	3.42902139670434	3.58072396078401	2.91682487597007	3.05864482902824	3.36675963411607	2.98857152933041	3.47209819165707	2.99963075473267	3.04535998064524	3.13572035843431	3.47152303887241	3.13376480431387	2.96981326783994	3.53891678960556	3.39979268812148	3.45922463386376	2.65006045305248	2.96624779002146	2.92816332045312	3.18410385674655	3.56034518304801	3.34815462498087	3.72598527761675	2.92629471054735	3.00269311639441	3.00681644867737	3.37405141879862	3.34873427731065	2.98000714154228	3.04100865009122	3.05708550595627	3.51326677414379	2.97234487737507	2.91403449130097	2.9147154509625	2.92292550994883	3.27895086116678	4.09900606315348	3.01111311796413	3.28633672607014	3.3082811079172	3.46532177519234	3.03839968396175	3.04778382168756	3.36577149959801	3.2353810949891	3.44434826741892
1	117708896	117708896	3.42902139670434	3.58072396078401	2.91682487597007	3.05864482902824	3.36675963411607	2.98857152933041	3.47209819165707	2.99963075473267	3.04535998064524	3.13572035843431	3.47152303887241	3.13376480431387	2.96981326783994	3.53891678960556	3.39979268812148	3.45922463386376	2.65006045305248	2.96624779002146	2.92816332045312	3.18410385674655	3.56034518304801	3.34815462498087	3.72598527761675	2.92629471054735	3.00269311639441	3.00681644867737	3.37405141879862	3.34873427731065	2.98000714154228	3.04100865009122	3.05708550595627	3.51326677414379	2.97234487737507	2.91403449130097	2.9147154509625	2.92292550994883	3.27895086116678	4.09900606315348	3.01111311796413	3.28633672607014	3.3082811079172	3.46532177519234	3.03839968396175	3.04778382168756	3.36577149959801	3.2353810949891	3.44434826741892
1	118258220	118258220	3.42902139670434	3.58072396078401	2.91682487597007	3.05864482902824	3.36675963411607	2.98857152933041	3.47209819165707	2.99963075473267	3.04535998064524	3.13572035843431	3.47152303887241	3.13376480431387	2.96981326783994	3.53891678960556	3.39979268812148	3.45922463386376	2.65006045305248	2.96624779002146	2.92816332045312	3.18410385674655	3.56034518304801	3.34815462498087	3.72598527761675	2.92629471054735	3.00269311639441	3.00681644867737	3.37405141879862	3.34873427731065	2.98000714154228	3.04100865009122	3.05708550595627	3.51326677414379	2.97234487737507	2.91403449130097	2.9147154509625	2.92292550994883	3.27895086116678	4.09900606315348	3.01111311796413	3.28633672607014	3.3082811079172	3.46532177519234	3.03839968396175	3.04778382168756	3.36577149959801	3.2353810949891	3.44434826741892
1	118799867	118799867	3.42902139670434	3.58072396078401	2.91682487597007	3.05864482902824	3.36675963411607	2.98857152933041	3.47209819165707	2.99963075473267	3.04535998064524	3.13572035843431	3.47152303887241	3.13376480431387	2.96981326783994	3.53891678960556	3.39979268812148	3.45922463386376	2.65006045305248	2.96624779002146	2.92816332045312	3.18410385674655	3.56034518304801	3.34815462498087	3.72598527761675	2.92629471054735	3.00269311639441	3.00681644867737	3.37405141879862	3.34873427731065	2.98000714154228	3.04100865009122	3.05708550595627	3.51326677414379	2.97234487737507	2.91403449130097	2.9147154509625	2.92292550994883	3.27895086116678	4.09900606315348	3.01111311796413	3.28633672607014	3.3082811079172	3.46532177519234	3.03839968396175	3.04778382168756	3.36577149959801	3.2353810949891	3.44434826741892
1	119372896	119372896	3.42902139670434	3.58072396078401	2.91682487597007	3.05864482902824	3.36675963411607	2.98857152933041	3.47209819165707	2.99963075473267	3.04535998064524	3.13572035843431	3.47152303887241	3.13376480431387	2.96981326783994	3.53891678960556	3.39979268812148	3.45922463386376	2.65006045305248	2.96624779002146	2.92816332045312	3.18410385674655	3.56034518304801	3.34815462498087	3.72598527761675	2.92629471054735	3.00269311639441	3.00681644867737	3.37405141879862	3.34873427731065	2.98000714154228	3.04100865009122	3.05708550595627	3.51326677414379	2.97234487737507	2.91403449130097	2.9147154509625	2.92292550994883	3.27895086116678	4.09900606315348	3.01111311796413	3.28633672607014	3.3082811079172	3.46532177519234	3.03839968396175	3.04778382168756	3.36577149959801	3.2353810949891	3.44434826741892
1	119932172	119932172	3.42902139670434	3.58072396078401	2.91682487597007	3.05864482902824	3.36675963411607	2.98857152933041	3.47209819165707	2.99963075473267	3.04535998064524	3.13572035843431	3.47152303887241	3.13376480431387	2.96981326783994	3.53891678960556	3.39979268812148	3.45922463386376	2.65006045305248	2.96624779002146	2.92816332045312	3.18410385674655	3.56034518304801	3.34815462498087	3.72598527761675	2.92629471054735	3.00269311639441	3.00681644867737	3.37405141879862	3.34873427731065	2.98000714154228	3.04100865009122	3.05708550595627	3.51326677414379	2.97234487737507	2.91403449130097	2.9147154509625	2.92292550994883	3.27895086116678	4.09900606315348	3.01111311796413	3.28633672607014	3.3082811079172	3.46532177519234	3.03839968396175	3.04778382168756	3.36577149959801	3.2353810949891	3.44434826741892
1	120500810	120500810	3.42902139670434	3.58072396078401	2.91682487597007	3.05864482902824	3.36675963411607	2.98857152933041	3.47209819165707	2.99963075473267	3.04535998064524	3.13572035843431	3.47152303887241	3.13376480431387	2.96981326783994	3.53891678960556	3.39979268812148	3.45922463386376	2.65006045305248	2.96624779002146	2.92816332045312	3.18410385674655	3.56034518304801	3.34815462498087	3.72598527761675	2.92629471054735	3.00269311639441	3.00681644867737	3.37405141879862	3.34873427731065	2.98000714154228	3.04100865009122	3.05708550595627	3.51326677414379	2.97234487737507	2.91403449130097	2.9147154509625	2.92292550994883	3.27895086116678	4.09900606315348	3.01111311796413	3.28633672607014	3.3082811079172	3.46532177519234	3.03839968396175	3.04778382168756	3.36577149959801	3.2353810949891	3.44434826741892
1	144922932	144922932	3.42902139670434	3.58072396078401	2.91682487597007	3.05864482902824	3.36675963411607	2.98857152933041	3.47209819165707	2.99963075473267	3.04535998064524	3.13572035843431	3.47152303887241	3.13376480431387	2.96981326783994	3.53891678960556	3.39979268812148	3.45922463386376	2.65006045305248	2.96624779002146	2.92816332045312	3.18410385674655	3.56034518304801	3.34815462498087	3.72598527761675	2.92629471054735	3.00269311639441	3.00681644867737	3.37405141879862	3.34873427731065	2.98000714154228	3.04100865009122	3.05708550595627	3.51326677414379	2.97234487737507	2.91403449130097	2.9147154509625	2.92292550994883	3.27895086116678	4.09900606315348	3.01111311796413	3.28633672607014	3.3082811079172	3.46532177519234	3.03839968396175	3.04778382168756	3.36577149959801	3.2353810949891	3.44434826741892
1	145771584	145771584	3.42902139670434	3.01493159746182	2.91682487597007	3.05864482902824	2.92127751701039	2.98857152933041	2.99675142216029	2.99963075473267	3.04535998064524	3.13572035843431	3.04258890329254	3.13376480431387	2.96981326783994	2.96005764328148	2.98602298508023	2.95124822905557	2.65006045305248	2.96624779002146	2.92816332045312	2.89489110059612	3.03711054028893	2.93675979891645	3.13056980533703	2.92629471054735	3.00269311639441	3.00681644867737	2.82900927478404	2.86075690063137	2.98000714154228	3.04100865009122	3.05708550595627	2.97301196768545	2.97234487737507	2.91403449130097	2.9147154509625	2.92292550994883	2.9434849898932	4.09900606315348	3.01111311796413	2.92781677347254	2.91021405327383	2.9411207664378	3.03839968396175	3.04778382168756	2.97667026486581	2.15098416874221	2.96951078163483
1	147063376	147063376	3.42902139670434	3.01493159746182	2.91682487597007	3.05864482902824	2.92127751701039	2.98857152933041	2.99675142216029	2.99963075473267	3.04535998064524	3.13572035843431	3.04258890329254	3.13376480431387	2.96981326783994	2.96005764328148	2.98602298508023	2.95124822905557	2.65006045305248	2.96624779002146	2.92816332045312	2.89489110059612	3.03711054028893	2.93675979891645	3.13056980533703	2.92629471054735	3.00269311639441	3.00681644867737	2.82900927478404	2.86075690063137	2.98000714154228	3.04100865009122	3.05708550595627	2.97301196768545	2.97234487737507	2.91403449130097	2.9147154509625	2.92292550994883	2.9434849898932	4.09900606315348	3.01111311796413	2.92781677347254	2.91021405327383	2.9411207664378	3.03839968396175	3.04778382168756	2.97667026486581	2.15098416874221	2.96951078163483
1	149110381	149110381	3.42902139670434	3.01493159746182	2.91682487597007	3.05864482902824	2.92127751701039	2.98857152933041	2.99675142216029	2.99963075473267	3.04535998064524	3.13572035843431	3.04258890329254	3.13376480431387	2.96981326783994	2.96005764328148	2.98602298508023	2.95124822905557	2.65006045305248	2.96624779002146	2.92816332045312	2.89489110059612	3.03711054028893	2.93675979891645	3.13056980533703	2.92629471054735	3.00269311639441	3.00681644867737	2.82900927478404	2.86075690063137	2.98000714154228	3.04100865009122	3.05708550595627	2.97301196768545	2.97234487737507	2.91403449130097	2.9147154509625	2.92292550994883	2.9434849898932	4.09900606315348	3.01111311796413	2.92781677347254	2.91021405327383	2.9411207664378	3.03839968396175	3.04778382168756	2.97667026486581	2.15098416874221	2.96951078163483
1	150224132	150224132	3.42902139670434	3.01493159746182	2.91682487597007	3.05864482902824	2.92127751701039	2.98857152933041	2.99675142216029	2.99963075473267	3.04535998064524	3.13572035843431	3.04258890329254	3.13376480431387	2.96981326783994	2.96005764328148	2.98602298508023	2.95124822905557	2.65006045305248	2.96624779002146	2.92816332045312	2.89489110059612	3.03711054028893	2.93675979891645	3.13056980533703	2.92629471054735	3.00269311639441	3.00681644867737	2.82900927478404	2.86075690063137	2.98000714154228	3.04100865009122	3.05708550595627	2.97301196768545	2.97234487737507	2.91403449130097	2.9147154509625	2.92292550994883	2.9434849898932	2.94378870609771	3.01111311796413	2.92781677347254	2.91021405327383	2.9411207664378	3.03839968396175	3.04778382168756	2.97667026486581	2.15098416874221	2.96951078163483
1	150838717	150838717	3.42902139670434	3.01493159746182	2.91682487597007	3.05864482902824	2.92127751701039	2.98857152933041	2.99675142216029	2.99963075473267	3.04535998064524	3.13572035843431	3.04258890329254	3.13376480431387	2.96981326783994	2.96005764328148	2.98602298508023	2.95124822905557	2.65006045305248	2.96624779002146	2.92816332045312	2.89489110059612	3.03711054028893	2.93675979891645	3.13056980533703	2.92629471054735	3.00269311639441	3.00681644867737	2.82900927478404	2.86075690063137	2.98000714154228	3.04100865009122	3.05708550595627	2.97301196768545	2.97234487737507	2.91403449130097	2.9147154509625	2.92292550994883	2.9434849898932	2.94378870609771	3.01111311796413	2.92781677347254	2.91021405327383	2.9411207664378	3.03839968396175	3.04778382168756	2.97667026486581	2.15098416874221	2.96951078163483
1	151442657	151442657	3.42902139670434	3.01493159746182	2.91682487597007	3.05864482902824	2.92127751701039	2.98857152933041	2.99675142216029	2.99963075473267	3.04535998064524	1.94409255725655	3.04258890329254	3.13376480431387	2.96981326783994	2.96005764328148	2.98602298508023	2.95124822905557	2.65006045305248	2.96624779002146	2.92816332045312	2.89489110059612	3.03711054028893	2.93675979891645	3.13056980533703	2.92629471054735	3.00269311639441	3.00681644867737	2.82900927478404	2.86075690063137	2.98000714154228	3.04100865009122	3.05708550595627	2.97301196768545	2.97234487737507	2.91403449130097	2.9147154509625	2.92292550994883	2.9434849898932	2.94378870609771	3.01111311796413	2.92781677347254	2.91021405327383	2.9411207664378	3.03839968396175	3.04778382168756	2.97667026486581	2.15098416874221	2.96951078163483
1	152006354	152006354	3.42902139670434	3.01493159746182	2.91682487597007	3.05864482902824	2.92127751701039	2.98857152933041	2.99675142216029	2.99963075473267	3.04535998064524	1.94409255725655	3.04258890329254	3.13376480431387	2.96981326783994	2.96005764328148	2.98602298508023	2.95124822905557	2.65006045305248	2.96624779002146	2.92816332045312	2.89489110059612	3.03711054028893	2.93675979891645	3.13056980533703	2.92629471054735	3.00269311639441	3.00681644867737	2.82900927478404	2.86075690063137	2.98000714154228	3.04100865009122	3.05708550595627	2.97301196768545	2.97234487737507	2.91403449130097	2.9147154509625	2.92292550994883	2.9434849898932	2.94378870609771	3.01111311796413	2.92781677347254	2.91021405327383	2.9411207664378	3.03839968396175	3.04778382168756	2.97667026486581	2.15098416874221	2.96951078163483
1	152585762	152585762	3.42902139670434	3.01493159746182	2.91682487597007	3.05864482902824	2.92127751701039	2.98857152933041	2.99675142216029	2.99963075473267	3.04535998064524	1.94409255725655	3.04258890329254	3.13376480431387	2.96981326783994	2.96005764328148	2.98602298508023	2.95124822905557	2.65006045305248	2.96624779002146	2.92816332045312	2.89489110059612	3.03711054028893	2.93675979891645	3.13056980533703	2.92629471054735	3.00269311639441	3.00681644867737	2.82900927478404	2.86075690063137	2.98000714154228	3.04100865009122	3.05708550595627	2.97301196768545	2.97234487737507	2.91403449130097	2.9147154509625	2.92292550994883	2.9434849898932	2.94378870609771	3.01111311796413	2.92781677347254	2.91021405327383	2.9411207664378	3.03839968396175	3.04778382168756	2.97667026486581	2.92370328744901	2.96951078163483
1	153144253	153144253	3.42902139670434	3.01493159746182	2.91682487597007	3.05864482902824	2.92127751701039	2.98857152933041	2.99675142216029	2.99963075473267	3.04535998064524	1.94409255725655	3.04258890329254	3.13376480431387	2.96981326783994	2.96005764328148	2.98602298508023	2.95124822905557	2.65006045305248	2.96624779002146	2.92816332045312	2.89489110059612	3.03711054028893	2.93675979891645	3.13056980533703	2.92629471054735	3.00269311639441	3.00681644867737	2.82900927478404	2.86075690063137	2.98000714154228	3.04100865009122	3.05708550595627	2.97301196768545	2.97234487737507	2.91403449130097	2.9147154509625	2.92292550994883	2.9434849898932	2.94378870609771	3.01111311796413	2.92781677347254	2.91021405327383	2.9411207664378	3.03839968396175	3.04778382168756	2.97667026486581	2.92370328744901	2.96951078163483
1	153721256	153721256	3.42902139670434	3.01493159746182	2.91682487597007	3.05864482902824	2.92127751701039	2.98857152933041	2.99675142216029	2.99963075473267	3.04535998064524	1.94409255725655	3.04258890329254	3.13376480431387	2.96981326783994	2.96005764328148	2.98602298508023	2.95124822905557	2.65006045305248	2.96624779002146	2.92816332045312	2.89489110059612	3.03711054028893	2.93675979891645	3.13056980533703	2.92629471054735	3.00269311639441	3.00681644867737	2.82900927478404	2.86075690063137	2.98000714154228	3.04100865009122	3.05708550595627	2.97301196768545	2.97234487737507	2.91403449130097	2.9147154509625	2.92292550994883	2.9434849898932	2.94378870609771	3.01111311796413	2.92781677347254	2.91021405327383	2.9411207664378	3.03839968396175	3.04778382168756	2.97667026486581	2.92370328744901	2.96951078163483
1	154333037	154333037	3.42902139670434	3.01493159746182	2.91682487597007	3.05864482902824	2.92127751701039	2.98857152933041	2.99675142216029	2.99963075473267	3.04535998064524	1.94409255725655	3.04258890329254	3.13376480431387	2.96981326783994	2.96005764328148	2.98602298508023	2.95124822905557	2.65006045305248	2.96624779002146	2.92816332045312	2.89489110059612	3.03711054028893	2.93675979891645	3.13056980533703	2.92629471054735	3.00269311639441	3.00681644867737	2.82900927478404	2.86075690063137	2.98000714154228	3.04100865009122	3.05708550595627	2.97301196768545	2.97234487737507	2.91403449130097	2.9147154509625	2.92292550994883	2.9434849898932	2.94378870609771	3.01111311796413	2.92781677347254	2.91021405327383	2.9411207664378	3.03839968396175	3.04778382168756	2.97667026486581	2.92370328744901	2.96951078163483
1	154893493	154893493	3.42902139670434	3.01493159746182	2.91682487597007	3.05864482902824	2.92127751701039	2.98857152933041	2.99675142216029	2.99963075473267	3.04535998064524	1.94409255725655	3.04258890329254	3.13376480431387	2.96981326783994	2.96005764328148	2.98602298508023	2.95124822905557	2.65006045305248	2.96624779002146	2.92816332045312	2.89489110059612	3.03711054028893	2.93675979891645	3.13056980533703	2.92629471054735	3.00269311639441	3.00681644867737	2.82900927478404	2.86075690063137	2.98000714154228	3.04100865009122	3.05708550595627	2.97301196768545	2.97234487737507	2.91403449130097	2.9147154509625	2.92292550994883	2.9434849898932	2.94378870609771	3.01111311796413	2.92781677347254	2.91021405327383	2.9411207664378	3.03839968396175	3.04778382168756	2.97667026486581	2.92370328744901	2.96951078163483
1	155484434	155484434	3.42902139670434	3.01493159746182	2.91682487597007	3.05864482902824	2.92127751701039	2.98857152933041	2.99675142216029	2.99963075473267	3.04535998064524	2.89343555904271	3.04258890329254	3.13376480431387	2.96981326783994	2.96005764328148	2.98602298508023	2.95124822905557	2.65006045305248	2.96624779002146	2.92816332045312	2.89489110059612	3.03711054028893	2.93675979891645	3.13056980533703	2.92629471054735	3.00269311639441	3.00681644867737	2.82900927478404	2.86075690063137	2.98000714154228	3.04100865009122	3.05708550595627	2.97301196768545	2.97234487737507	2.91403449130097	2.9147154509625	2.92292550994883	2.9434849898932	2.94378870609771	3.01111311796413	2.92781677347254	2.91021405327383	2.9411207664378	3.03839968396175	3.04778382168756	2.97667026486581	2.92370328744901	2.96951078163483
1	156128871	156128871	3.42902139670434	3.01493159746182	2.91682487597007	3.05864482902824	2.92127751701039	2.98857152933041	2.99675142216029	2.99963075473267	3.04535998064524	2.89343555904271	3.04258890329254	3.13376480431387	2.96981326783994	2.96005764328148	2.98602298508023	2.95124822905557	2.65006045305248	2.96624779002146	2.92816332045312	2.89489110059612	3.03711054028893	2.93675979891645	3.13056980533703	2.92629471054735	3.00269311639441	3.00681644867737	2.82900927478404	2.86075690063137	2.98000714154228	3.04100865009122	3.05708550595627	2.97301196768545	2.97234487737507	2.91403449130097	2.9147154509625	2.92292550994883	2.9434849898932	2.94378870609771	3.01111311796413	2.92781677347254	2.91021405327383	2.9411207664378	3.03839968396175	3.04778382168756	2.97667026486581	2.92370328744901	2.96951078163483
1	156698994	156698994	3.42902139670434	3.01493159746182	2.91682487597007	3.05864482902824	2.92127751701039	2.98857152933041	2.99675142216029	2.99963075473267	3.04535998064524	2.89343555904271	3.04258890329254	3.13376480431387	2.96981326783994	2.96005764328148	2.98602298508023	2.95124822905557	2.65006045305248	2.96624779002146	2.92816332045312	2.89489110059612	3.03711054028893	2.93675979891645	3.13056980533703	2.92629471054735	3.00269311639441	3.00681644867737	2.82900927478404	2.86075690063137	2.98000714154228	3.04100865009122	3.05708550595627	2.97301196768545	2.97234487737507	2.91403449130097	2.9147154509625	2.92292550994883	2.9434849898932	3.95499021124194	3.01111311796413	2.92781677347254	2.91021405327383	2.9411207664378	3.03839968396175	3.04778382168756	2.97667026486581	2.92370328744901	2.96951078163483
1	157245705	157245705	3.42902139670434	3.01493159746182	2.91682487597007	3.05864482902824	2.92127751701039	2.98857152933041	2.99675142216029	2.99963075473267	3.04535998064524	2.89343555904271	3.04258890329254	3.13376480431387	2.96981326783994	2.96005764328148	2.98602298508023	2.95124822905557	2.65006045305248	2.96624779002146	2.92816332045312	2.89489110059612	3.03711054028893	2.93675979891645	3.13056980533703	2.92629471054735	3.00269311639441	3.00681644867737	2.82900927478404	2.86075690063137	2.98000714154228	3.04100865009122	3.05708550595627	2.97301196768545	2.97234487737507	2.91403449130097	2.9147154509625	2.92292550994883	2.9434849898932	3.95499021124194	3.01111311796413	2.92781677347254	2.91021405327383	2.9411207664378	3.03839968396175	3.04778382168756	2.97667026486581	2.92370328744901	2.96951078163483
1	157808225	157808225	3.42902139670434	3.01493159746182	2.91682487597007	3.05864482902824	2.92127751701039	2.98857152933041	2.99675142216029	2.99963075473267	3.04535998064524	2.89343555904271	3.04258890329254	3.13376480431387	2.96981326783994	2.96005764328148	2.98602298508023	2.95124822905557	2.65006045305248	2.96624779002146	2.92816332045312	2.89489110059612	3.03711054028893	2.93675979891645	3.13056980533703	2.92629471054735	3.00269311639441	3.00681644867737	2.82900927478404	2.86075690063137	2.98000714154228	3.04100865009122	3.05708550595627	2.97301196768545	2.97234487737507	2.91403449130097	2.9147154509625	2.92292550994883	2.9434849898932	3.95499021124194	3.01111311796413	2.92781677347254	2.91021405327383	2.9411207664378	3.03839968396175	3.04778382168756	2.97667026486581	2.92370328744901	2.96951078163483
1	158383111	158383111	3.42902139670434	3.01493159746182	2.91682487597007	3.05864482902824	2.92127751701039	2.98857152933041	2.99675142216029	2.99963075473267	3.04535998064524	2.89343555904271	3.04258890329254	3.13376480431387	2.96981326783994	2.96005764328148	2.98602298508023	2.95124822905557	2.65006045305248	2.96624779002146	2.92816332045312	2.89489110059612	3.03711054028893	2.93675979891645	3.13056980533703	2.92629471054735	3.00269311639441	3.00681644867737	2.82900927478404	2.86075690063137	2.98000714154228	3.04100865009122	3.05708550595627	2.97301196768545	2.97234487737507	2.91403449130097	2.9147154509625	2.92292550994883	2.9434849898932	3.95499021124194	3.01111311796413	2.92781677347254	2.91021405327383	2.9411207664378	3.03839968396175	3.04778382168756	2.97667026486581	2.92370328744901	2.96951078163483
1	158929835	158929835	3.42902139670434	3.01493159746182	2.91682487597007	3.05864482902824	2.92127751701039	2.98857152933041	2.99675142216029	2.99963075473267	3.04535998064524	2.89343555904271	3.04258890329254	3.13376480431387	2.96981326783994	2.96005764328148	2.98602298508023	2.95124822905557	2.65006045305248	2.96624779002146	2.92816332045312	2.89489110059612	3.03711054028893	2.93675979891645	3.13056980533703	2.92629471054735	3.00269311639441	3.00681644867737	2.82900927478404	2.86075690063137	2.98000714154228	3.04100865009122	3.05708550595627	2.97301196768545	2.97234487737507	2.91403449130097	2.9147154509625	2.92292550994883	2.9434849898932	3.95499021124194	3.01111311796413	2.92781677347254	2.91021405327383	2.9411207664378	3.03839968396175	3.04778382168756	2.97667026486581	2.92370328744901	2.96951078163483
1	159486079	159486079	3.42902139670434	3.01493159746182	2.91682487597007	3.05864482902824	2.92127751701039	2.98857152933041	2.99675142216029	2.99963075473267	3.04535998064524	2.89343555904271	3.04258890329254	3.13376480431387	2.96981326783994	2.96005764328148	2.98602298508023	2.95124822905557	2.65006045305248	2.96624779002146	2.92816332045312	2.89489110059612	3.03711054028893	2.93675979891645	3.13056980533703	2.92629471054735	3.00269311639441	3.00681644867737	2.82900927478404	2.86075690063137	2.98000714154228	3.04100865009122	3.05708550595627	2.97301196768545	2.97234487737507	2.91403449130097	2.9147154509625	2.92292550994883	2.9434849898932	3.95499021124194	3.01111311796413	2.92781677347254	2.91021405327383	2.9411207664378	3.03839968396175	3.04778382168756	2.97667026486581	2.92370328744901	2.96951078163483
1	160040254	160040254	3.42902139670434	3.01493159746182	2.91682487597007	3.05864482902824	2.92127751701039	2.98857152933041	2.99675142216029	2.99963075473267	3.04535998064524	2.89343555904271	3.04258890329254	3.13376480431387	2.96981326783994	2.96005764328148	2.98602298508023	2.95124822905557	2.65006045305248	2.96624779002146	2.92816332045312	2.89489110059612	3.03711054028893	2.93675979891645	3.13056980533703	2.92629471054735	3.00269311639441	3.00681644867737	2.82900927478404	2.86075690063137	2.98000714154228	3.04100865009122	3.05708550595627	2.97301196768545	2.97234487737507	2.91403449130097	2.9147154509625	2.92292550994883	2.9434849898932	3.95499021124194	3.01111311796413	2.92781677347254	2.91021405327383	2.9411207664378	3.03839968396175	3.04778382168756	2.97667026486581	2.92370328744901	2.96951078163483
1	160593333	160593333	3.42902139670434	3.01493159746182	2.91682487597007	3.05864482902824	2.92127751701039	2.98857152933041	2.99675142216029	2.99963075473267	3.04535998064524	2.89343555904271	3.04258890329254	3.13376480431387	2.96981326783994	2.96005764328148	2.98602298508023	2.95124822905557	2.65006045305248	2.96624779002146	2.92816332045312	2.89489110059612	3.03711054028893	2.93675979891645	3.13056980533703	2.92629471054735	3.00269311639441	3.00681644867737	2.82900927478404	2.86075690063137	2.98000714154228	3.04100865009122	3.05708550595627	2.97301196768545	2.97234487737507	2.91403449130097	2.9147154509625	2.92292550994883	2.9434849898932	3.95499021124194	3.01111311796413	2.92781677347254	2.91021405327383	2.9411207664378	3.03839968396175	3.04778382168756	2.97667026486581	2.92370328744901	2.96951078163483
1	161180561	161180561	3.42902139670434	3.01493159746182	2.91682487597007	3.05864482902824	2.92127751701039	2.98857152933041	2.99675142216029	2.99963075473267	3.04535998064524	2.89343555904271	3.04258890329254	3.13376480431387	2.96981326783994	2.96005764328148	2.98602298508023	2.95124822905557	2.65006045305248	2.96624779002146	2.92816332045312	2.89489110059612	3.03711054028893	2.93675979891645	3.13056980533703	2.92629471054735	3.00269311639441	3.00681644867737	2.82900927478404	2.86075690063137	2.98000714154228	3.04100865009122	3.05708550595627	2.97301196768545	2.97234487737507	2.91403449130097	2.9147154509625	2.92292550994883	2.9434849898932	3.95499021124194	3.01111311796413	2.92781677347254	2.91021405327383	2.9411207664378	3.03839968396175	3.04778382168756	2.97667026486581	2.92370328744901	2.96951078163483
1	161898100	161898100	3.42902139670434	3.01493159746182	2.91682487597007	3.05864482902824	2.92127751701039	2.98857152933041	2.99675142216029	2.99963075473267	3.04535998064524	2.89343555904271	3.04258890329254	3.13376480431387	2.96981326783994	2.96005764328148	2.98602298508023	2.95124822905557	2.65006045305248	2.96624779002146	2.92816332045312	2.89489110059612	3.03711054028893	2.93675979891645	3.13056980533703	2.92629471054735	3.00269311639441	3.00681644867737	2.82900927478404	2.86075690063137	2.98000714154228	3.04100865009122	3.05708550595627	2.97301196768545	2.97234487737507	2.91403449130097	2.9147154509625	2.92292550994883	2.9434849898932	3.95499021124194	3.01111311796413	2.92781677347254	2.91021405327383	2.9411207664378	3.03839968396175	3.04778382168756	2.97667026486581	2.92370328744901	2.96951078163483
1	162434716	162434716	3.42902139670434	3.01493159746182	2.91682487597007	3.05864482902824	2.92127751701039	2.98857152933041	2.99675142216029	2.99963075473267	3.04535998064524	2.89343555904271	3.04258890329254	3.13376480431387	2.96981326783994	2.96005764328148	2.98602298508023	2.95124822905557	2.65006045305248	2.96624779002146	2.92816332045312	2.89489110059612	3.03711054028893	2.93675979891645	3.13056980533703	2.92629471054735	3.00269311639441	3.00681644867737	2.82900927478404	2.86075690063137	2.98000714154228	3.04100865009122	3.05708550595627	2.97301196768545	2.97234487737507	2.91403449130097	2.9147154509625	2.92292550994883	2.9434849898932	3.95499021124194	3.01111311796413	2.92781677347254	2.91021405327383	2.9411207664378	3.03839968396175	3.04778382168756	2.97667026486581	2.92370328744901	2.96951078163483
1	163001923	163001923	3.42902139670434	3.01493159746182	2.91682487597007	3.05864482902824	2.92127751701039	2.98857152933041	2.99675142216029	2.99963075473267	3.04535998064524	2.89343555904271	3.04258890329254	3.13376480431387	2.96981326783994	2.96005764328148	2.98602298508023	2.95124822905557	2.65006045305248	2.96624779002146	2.92816332045312	2.89489110059612	3.03711054028893	2.93675979891645	3.13056980533703	2.92629471054735	3.00269311639441	3.00681644867737	2.82900927478404	2.86075690063137	2.98000714154228	3.04100865009122	3.05708550595627	2.97301196768545	2.97234487737507	2.91403449130097	2.9147154509625	2.92292550994883	2.9434849898932	3.95499021124194	3.01111311796413	2.92781677347254	2.91021405327383	2.9411207664378	3.03839968396175	3.04778382168756	2.97667026486581	2.92370328744901	2.96951078163483
1	163533958	163533958	3.42902139670434	3.01493159746182	2.91682487597007	3.05864482902824	2.92127751701039	2.98857152933041	2.99675142216029	2.99963075473267	3.04535998064524	2.89343555904271	3.04258890329254	3.13376480431387	2.96981326783994	2.96005764328148	2.98602298508023	2.95124822905557	2.65006045305248	2.96624779002146	2.92816332045312	2.89489110059612	3.03711054028893	2.93675979891645	3.13056980533703	2.92629471054735	3.00269311639441	3.00681644867737	2.82900927478404	2.86075690063137	2.98000714154228	3.04100865009122	3.05708550595627	2.97301196768545	2.97234487737507	2.91403449130097	2.9147154509625	2.92292550994883	2.9434849898932	3.95499021124194	3.01111311796413	2.92781677347254	2.91021405327383	2.9411207664378	3.03839968396175	3.04778382168756	2.97667026486581	2.92370328744901	2.96951078163483
1	164077562	164077562	3.42902139670434	3.01493159746182	2.91682487597007	3.05864482902824	2.92127751701039	2.98857152933041	2.99675142216029	2.99963075473267	3.04535998064524	2.89343555904271	3.04258890329254	3.13376480431387	2.96981326783994	2.96005764328148	2.98602298508023	2.95124822905557	2.65006045305248	2.96624779002146	2.92816332045312	2.89489110059612	3.03711054028893	2.93675979891645	3.13056980533703	2.92629471054735	3.00269311639441	3.00681644867737	2.82900927478404	2.86075690063137	2.98000714154228	3.04100865009122	3.05708550595627	2.97301196768545	2.97234487737507	2.91403449130097	2.9147154509625	2.92292550994883	2.9434849898932	3.95499021124194	3.01111311796413	2.92781677347254	2.91021405327383	2.9411207664378	3.03839968396175	3.04778382168756	2.97667026486581	2.92370328744901	2.96951078163483
1	164635934	164635934	3.42902139670434	3.01493159746182	2.91682487597007	3.05864482902824	2.92127751701039	2.98857152933041	2.99675142216029	2.99963075473267	3.04535998064524	2.89343555904271	3.04258890329254	3.13376480431387	2.96981326783994	2.96005764328148	2.98602298508023	2.95124822905557	2.65006045305248	2.96624779002146	2.92816332045312	2.89489110059612	3.03711054028893	2.93675979891645	3.13056980533703	2.92629471054735	3.00269311639441	3.00681644867737	2.82900927478404	2.86075690063137	2.98000714154228	3.04100865009122	3.05708550595627	2.97301196768545	2.97234487737507	2.91403449130097	2.9147154509625	2.92292550994883	2.9434849898932	3.95499021124194	3.01111311796413	2.92781677347254	2.91021405327383	2.9411207664378	3.03839968396175	3.04778382168756	2.97667026486581	2.92370328744901	2.96951078163483
1	165168385	165168385	3.42902139670434	3.01493159746182	2.91682487597007	3.05864482902824	2.92127751701039	2.98857152933041	2.99675142216029	2.99963075473267	3.04535998064524	2.89343555904271	3.04258890329254	3.13376480431387	2.96981326783994	2.96005764328148	2.98602298508023	2.95124822905557	2.65006045305248	2.96624779002146	2.92816332045312	2.89489110059612	3.03711054028893	2.93675979891645	3.13056980533703	2.92629471054735	3.00269311639441	3.00681644867737	2.82900927478404	2.86075690063137	2.98000714154228	3.04100865009122	3.05708550595627	2.97301196768545	2.97234487737507	2.91403449130097	2.9147154509625	2.92292550994883	2.9434849898932	3.95499021124194	3.01111311796413	2.92781677347254	2.91021405327383	2.9411207664378	3.03839968396175	3.04778382168756	2.97667026486581	2.92370328744901	2.96951078163483
1	165693626	165693626	3.42902139670434	3.01493159746182	2.91682487597007	3.05864482902824	2.92127751701039	2.98857152933041	2.99675142216029	2.99963075473267	3.04535998064524	2.89343555904271	3.04258890329254	3.13376480431387	2.96981326783994	2.96005764328148	2.98602298508023	2.95124822905557	2.65006045305248	2.96624779002146	2.92816332045312	2.89489110059612	3.03711054028893	2.93675979891645	3.13056980533703	2.92629471054735	3.00269311639441	3.00681644867737	2.82900927478404	2.86075690063137	2.98000714154228	3.04100865009122	3.05708550595627	2.97301196768545	2.97234487737507	2.91403449130097	2.9147154509625	2.92292550994883	2.9434849898932	3.95499021124194	3.01111311796413	2.92781677347254	2.91021405327383	2.9411207664378	3.03839968396175	3.04778382168756	2.97667026486581	2.92370328744901	2.96951078163483
1	166269428	166269428	3.42902139670434	3.01493159746182	2.91682487597007	3.05864482902824	2.92127751701039	2.98857152933041	2.99675142216029	2.99963075473267	3.04535998064524	2.89343555904271	3.04258890329254	3.13376480431387	2.96981326783994	2.96005764328148	2.98602298508023	2.95124822905557	2.65006045305248	2.96624779002146	2.92816332045312	2.89489110059612	3.03711054028893	2.93675979891645	3.13056980533703	2.92629471054735	3.00269311639441	3.00681644867737	2.82900927478404	2.86075690063137	2.98000714154228	3.04100865009122	3.05708550595627	2.97301196768545	2.97234487737507	2.91403449130097	2.9147154509625	2.92292550994883	2.9434849898932	3.95499021124194	3.01111311796413	2.92781677347254	2.91021405327383	2.9411207664378	3.03839968396175	3.04778382168756	2.97667026486581	2.92370328744901	2.96951078163483
1	166840676	166840676	3.42902139670434	3.01493159746182	2.91682487597007	3.05864482902824	2.92127751701039	2.98857152933041	2.99675142216029	2.99963075473267	3.04535998064524	2.89343555904271	3.04258890329254	3.13376480431387	2.96981326783994	2.96005764328148	2.98602298508023	2.95124822905557	2.65006045305248	2.96624779002146	2.92816332045312	2.89489110059612	3.03711054028893	2.93675979891645	3.13056980533703	2.92629471054735	3.00269311639441	3.00681644867737	2.82900927478404	2.86075690063137	2.98000714154228	3.04100865009122	3.05708550595627	2.97301196768545	2.97234487737507	2.91403449130097	2.9147154509625	2.92292550994883	2.9434849898932	3.95499021124194	3.01111311796413	2.92781677347254	2.91021405327383	2.9411207664378	3.03839968396175	3.04778382168756	2.97667026486581	2.92370328744901	2.96951078163483
1	167369833	167369833	3.42902139670434	3.01493159746182	2.91682487597007	3.05864482902824	2.92127751701039	2.98857152933041	2.99675142216029	2.99963075473267	3.04535998064524	2.89343555904271	3.04258890329254	3.13376480431387	2.96981326783994	2.96005764328148	2.98602298508023	2.95124822905557	2.65006045305248	2.96624779002146	2.92816332045312	2.89489110059612	3.03711054028893	2.93675979891645	3.13056980533703	2.92629471054735	3.00269311639441	3.00681644867737	2.82900927478404	2.86075690063137	2.98000714154228	3.04100865009122	3.05708550595627	2.97301196768545	2.97234487737507	2.91403449130097	2.9147154509625	2.92292550994883	2.9434849898932	3.95499021124194	3.01111311796413	2.92781677347254	2.91021405327383	2.9411207664378	3.03839968396175	3.04778382168756	2.97667026486581	2.92370328744901	2.96951078163483
1	167920894	167920894	3.42902139670434	3.01493159746182	2.91682487597007	3.05864482902824	2.92127751701039	2.98857152933041	2.99675142216029	2.99963075473267	3.04535998064524	2.89343555904271	3.04258890329254	3.13376480431387	2.96981326783994	2.96005764328148	2.98602298508023	2.95124822905557	2.65006045305248	2.96624779002146	2.92816332045312	2.89489110059612	3.03711054028893	2.93675979891645	3.13056980533703	2.92629471054735	3.00269311639441	3.00681644867737	2.82900927478404	2.86075690063137	2.98000714154228	3.04100865009122	3.05708550595627	2.97301196768545	2.97234487737507	2.91403449130097	2.9147154509625	2.92292550994883	2.9434849898932	3.95499021124194	3.01111311796413	2.92781677347254	2.91021405327383	2.9411207664378	3.03839968396175	3.04778382168756	2.97667026486581	2.92370328744901	2.96951078163483
1	168470978	168470978	3.42902139670434	3.01493159746182	2.91682487597007	3.05864482902824	2.92127751701039	2.98857152933041	2.99675142216029	2.99963075473267	3.04535998064524	2.89343555904271	3.04258890329254	3.13376480431387	2.96981326783994	2.96005764328148	2.98602298508023	2.95124822905557	2.65006045305248	2.96624779002146	2.92816332045312	2.89489110059612	3.03711054028893	2.93675979891645	3.13056980533703	2.92629471054735	3.00269311639441	3.00681644867737	2.82900927478404	2.86075690063137	2.98000714154228	3.04100865009122	3.05708550595627	2.97301196768545	2.97234487737507	2.91403449130097	2.9147154509625	2.92292550994883	2.9434849898932	3.95499021124194	3.01111311796413	2.92781677347254	2.91021405327383	2.9411207664378	3.03839968396175	3.04778382168756	2.97667026486581	2.92370328744901	2.96951078163483
1	169021130	169021130	3.42902139670434	3.01493159746182	2.91682487597007	3.05864482902824	2.92127751701039	2.98857152933041	2.99675142216029	2.99963075473267	3.04535998064524	2.89343555904271	3.04258890329254	3.13376480431387	2.96981326783994	2.96005764328148	2.98602298508023	2.95124822905557	2.65006045305248	2.96624779002146	2.92816332045312	2.89489110059612	3.03711054028893	2.93675979891645	3.13056980533703	2.92629471054735	3.00269311639441	3.00681644867737	2.82900927478404	2.86075690063137	2.98000714154228	3.04100865009122	3.05708550595627	2.97301196768545	2.97234487737507	2.91403449130097	2.9147154509625	2.92292550994883	2.9434849898932	3.95499021124194	3.01111311796413	2.92781677347254	2.91021405327383	2.9411207664378	3.03839968396175	3.04778382168756	2.97667026486581	2.92370328744901	2.96951078163483
1	169573901	169573901	3.42902139670434	3.01493159746182	2.91682487597007	3.05864482902824	2.92127751701039	2.98857152933041	2.99675142216029	2.99963075473267	3.04535998064524	2.89343555904271	3.04258890329254	3.13376480431387	2.96981326783994	2.96005764328148	2.98602298508023	2.95124822905557	2.65006045305248	2.96624779002146	2.92816332045312	2.89489110059612	3.03711054028893	2.93675979891645	3.13056980533703	2.92629471054735	3.00269311639441	3.00681644867737	2.82900927478404	2.86075690063137	2.98000714154228	3.04100865009122	3.05708550595627	2.97301196768545	2.97234487737507	2.91403449130097	2.9147154509625	2.92292550994883	2.9434849898932	3.95499021124194	3.01111311796413	2.92781677347254	2.91021405327383	2.9411207664378	3.03839968396175	3.04778382168756	2.97667026486581	2.92370328744901	2.96951078163483
1	170134639	170134639	3.42902139670434	3.01493159746182	2.91682487597007	3.05864482902824	2.92127751701039	2.98857152933041	2.99675142216029	2.99963075473267	3.04535998064524	2.89343555904271	3.04258890329254	3.13376480431387	2.96981326783994	2.96005764328148	2.98602298508023	2.95124822905557	2.65006045305248	2.96624779002146	2.92816332045312	2.89489110059612	3.03711054028893	2.93675979891645	3.13056980533703	2.92629471054735	3.00269311639441	3.00681644867737	2.82900927478404	2.86075690063137	2.98000714154228	3.04100865009122	3.05708550595627	2.97301196768545	2.97234487737507	2.91403449130097	2.9147154509625	2.92292550994883	2.9434849898932	3.95499021124194	3.01111311796413	2.92781677347254	2.91021405327383	2.9411207664378	3.03839968396175	3.04778382168756	2.97667026486581	2.92370328744901	2.96951078163483
1	170686607	170686607	3.42902139670434	3.01493159746182	2.91682487597007	3.05864482902824	2.92127751701039	2.98857152933041	2.99675142216029	2.99963075473267	3.04535998064524	2.89343555904271	3.04258890329254	3.13376480431387	2.96981326783994	2.96005764328148	2.98602298508023	2.95124822905557	2.65006045305248	2.96624779002146	2.92816332045312	2.89489110059612	3.03711054028893	2.93675979891645	3.13056980533703	2.92629471054735	3.00269311639441	3.00681644867737	2.82900927478404	2.86075690063137	2.98000714154228	3.04100865009122	3.05708550595627	2.97301196768545	2.97234487737507	2.91403449130097	2.9147154509625	2.92292550994883	2.9434849898932	3.95499021124194	3.01111311796413	2.92781677347254	2.91021405327383	2.9411207664378	3.03839968396175	3.04778382168756	2.97667026486581	2.92370328744901	2.96951078163483
1	171236786	171236786	3.42902139670434	3.01493159746182	2.91682487597007	3.05864482902824	2.92127751701039	2.98857152933041	2.99675142216029	2.99963075473267	3.04535998064524	2.89343555904271	3.04258890329254	3.13376480431387	2.96981326783994	2.96005764328148	2.98602298508023	2.95124822905557	2.65006045305248	2.96624779002146	2.92816332045312	2.89489110059612	3.03711054028893	2.93675979891645	3.13056980533703	2.92629471054735	3.00269311639441	3.00681644867737	2.82900927478404	2.86075690063137	2.98000714154228	3.04100865009122	3.05708550595627	2.97301196768545	2.97234487737507	2.91403449130097	2.9147154509625	2.92292550994883	2.9434849898932	3.95499021124194	3.01111311796413	2.92781677347254	2.91021405327383	2.9411207664378	3.03839968396175	3.04778382168756	2.97667026486581	2.92370328744901	2.96951078163483
1	171813037	171813037	3.42902139670434	3.01493159746182	2.91682487597007	3.05864482902824	2.92127751701039	2.98857152933041	2.99675142216029	2.99963075473267	3.04535998064524	2.89343555904271	3.04258890329254	3.13376480431387	2.96981326783994	2.96005764328148	2.98602298508023	2.95124822905557	2.65006045305248	2.96624779002146	2.92816332045312	2.89489110059612	3.03711054028893	2.93675979891645	3.13056980533703	2.92629471054735	3.00269311639441	3.00681644867737	2.82900927478404	2.86075690063137	2.98000714154228	3.04100865009122	3.05708550595627	2.97301196768545	2.97234487737507	2.91403449130097	2.9147154509625	2.92292550994883	2.9434849898932	3.95499021124194	3.01111311796413	2.92781677347254	2.91021405327383	2.9411207664378	3.03839968396175	3.04778382168756	2.97667026486581	2.92370328744901	2.96951078163483
1	172365466	172365466	3.42902139670434	3.01493159746182	2.91682487597007	3.05864482902824	2.92127751701039	2.98857152933041	2.99675142216029	2.99963075473267	3.04535998064524	2.89343555904271	3.04258890329254	3.13376480431387	2.96981326783994	2.96005764328148	2.98602298508023	2.95124822905557	2.65006045305248	2.96624779002146	2.92816332045312	2.89489110059612	3.03711054028893	2.93675979891645	3.13056980533703	2.92629471054735	3.00269311639441	3.00681644867737	2.82900927478404	2.86075690063137	2.98000714154228	3.04100865009122	3.05708550595627	2.97301196768545	2.97234487737507	2.91403449130097	2.9147154509625	2.92292550994883	2.9434849898932	3.95499021124194	3.01111311796413	2.92781677347254	2.91021405327383	2.9411207664378	3.03839968396175	3.04778382168756	2.97667026486581	2.92370328744901	2.96951078163483
1	172904441	172904441	3.42902139670434	3.01493159746182	2.91682487597007	3.05864482902824	2.92127751701039	2.98857152933041	2.99675142216029	2.99963075473267	3.04535998064524	2.89343555904271	3.04258890329254	3.13376480431387	2.96981326783994	2.96005764328148	2.98602298508023	2.95124822905557	2.65006045305248	2.96624779002146	2.92816332045312	2.89489110059612	3.03711054028893	2.93675979891645	3.13056980533703	2.92629471054735	3.00269311639441	3.00681644867737	2.82900927478404	2.86075690063137	2.98000714154228	3.04100865009122	3.05708550595627	2.97301196768545	2.97234487737507	2.91403449130097	2.9147154509625	2.92292550994883	2.9434849898932	3.95499021124194	3.01111311796413	2.92781677347254	2.91021405327383	2.9411207664378	3.03839968396175	3.04778382168756	2.97667026486581	2.92370328744901	2.96951078163483
1	173476419	173476419	3.42902139670434	3.01493159746182	2.91682487597007	3.05864482902824	2.92127751701039	2.98857152933041	2.99675142216029	2.99963075473267	3.04535998064524	2.89343555904271	3.04258890329254	3.13376480431387	2.96981326783994	2.96005764328148	2.98602298508023	2.95124822905557	2.65006045305248	2.96624779002146	2.92816332045312	2.89489110059612	3.03711054028893	2.93675979891645	3.13056980533703	2.92629471054735	3.00269311639441	3.00681644867737	2.82900927478404	2.86075690063137	2.98000714154228	3.04100865009122	3.05708550595627	2.97301196768545	2.97234487737507	2.91403449130097	2.9147154509625	2.92292550994883	2.9434849898932	3.95499021124194	3.01111311796413	2.92781677347254	2.91021405327383	2.9411207664378	3.03839968396175	3.04778382168756	2.97667026486581	2.92370328744901	2.96951078163483
1	174071246	174071246	3.42902139670434	3.01493159746182	2.91682487597007	3.05864482902824	2.92127751701039	2.98857152933041	2.99675142216029	2.99963075473267	3.04535998064524	2.89343555904271	3.04258890329254	3.13376480431387	2.96981326783994	2.96005764328148	2.98602298508023	2.95124822905557	2.65006045305248	2.96624779002146	2.92816332045312	2.89489110059612	3.03711054028893	2.93675979891645	3.13056980533703	2.92629471054735	3.00269311639441	3.00681644867737	2.82900927478404	2.86075690063137	2.98000714154228	3.04100865009122	3.05708550595627	2.97301196768545	2.97234487737507	2.91403449130097	2.9147154509625	2.92292550994883	2.9434849898932	3.95499021124194	3.01111311796413	2.92781677347254	2.91021405327383	2.9411207664378	3.03839968396175	3.04778382168756	2.97667026486581	2.92370328744901	2.96951078163483
1	174673461	174673461	3.42902139670434	3.01493159746182	2.91682487597007	3.05864482902824	2.92127751701039	2.98857152933041	2.99675142216029	2.99963075473267	3.04535998064524	2.89343555904271	3.04258890329254	3.13376480431387	2.96981326783994	2.96005764328148	2.98602298508023	2.95124822905557	2.65006045305248	2.96624779002146	2.92816332045312	2.89489110059612	3.03711054028893	2.93675979891645	3.13056980533703	2.92629471054735	3.00269311639441	3.00681644867737	2.82900927478404	2.86075690063137	2.98000714154228	3.04100865009122	3.05708550595627	2.97301196768545	2.97234487737507	2.91403449130097	2.9147154509625	2.92292550994883	2.9434849898932	3.95499021124194	3.01111311796413	2.92781677347254	2.91021405327383	2.9411207664378	3.03839968396175	3.04778382168756	2.97667026486581	2.92370328744901	2.96951078163483
1	175236220	175236220	3.42902139670434	3.01493159746182	2.91682487597007	3.05864482902824	2.92127751701039	2.98857152933041	2.99675142216029	2.99963075473267	3.04535998064524	2.89343555904271	3.04258890329254	3.13376480431387	2.96981326783994	2.96005764328148	2.98602298508023	2.95124822905557	2.65006045305248	2.96624779002146	2.92816332045312	2.89489110059612	3.03711054028893	2.93675979891645	3.13056980533703	2.92629471054735	3.00269311639441	3.00681644867737	2.82900927478404	2.86075690063137	2.98000714154228	3.04100865009122	3.05708550595627	2.97301196768545	2.97234487737507	2.91403449130097	2.9147154509625	2.92292550994883	2.9434849898932	3.95499021124194	3.01111311796413	2.92781677347254	2.91021405327383	2.9411207664378	3.03839968396175	3.04778382168756	2.97667026486581	2.92370328744901	2.96951078163483
1	175756542	175756542	3.42902139670434	3.01493159746182	2.91682487597007	3.05864482902824	2.92127751701039	2.98857152933041	2.99675142216029	2.99963075473267	3.04535998064524	2.89343555904271	3.04258890329254	3.13376480431387	2.96981326783994	2.96005764328148	2.98602298508023	2.95124822905557	2.65006045305248	2.96624779002146	2.92816332045312	2.89489110059612	3.03711054028893	2.93675979891645	3.13056980533703	2.92629471054735	3.00269311639441	3.00681644867737	2.82900927478404	2.86075690063137	2.98000714154228	3.04100865009122	3.05708550595627	2.97301196768545	2.97234487737507	2.91403449130097	2.9147154509625	2.92292550994883	2.9434849898932	3.95499021124194	3.01111311796413	2.92781677347254	2.91021405327383	2.9411207664378	3.03839968396175	3.04778382168756	2.97667026486581	2.92370328744901	2.96951078163483
1	176318592	176318592	3.42902139670434	3.01493159746182	2.91682487597007	3.05864482902824	2.92127751701039	2.98857152933041	2.99675142216029	2.99963075473267	3.04535998064524	2.89343555904271	3.04258890329254	3.13376480431387	2.96981326783994	2.96005764328148	2.98602298508023	2.95124822905557	2.65006045305248	2.96624779002146	2.92816332045312	2.89489110059612	3.03711054028893	2.93675979891645	3.13056980533703	2.92629471054735	3.00269311639441	3.00681644867737	2.82900927478404	2.86075690063137	2.98000714154228	3.04100865009122	3.05708550595627	2.97301196768545	2.97234487737507	2.91403449130097	2.9147154509625	2.92292550994883	2.9434849898932	3.95499021124194	3.01111311796413	2.92781677347254	2.91021405327383	2.9411207664378	3.03839968396175	3.04778382168756	2.97667026486581	2.92370328744901	2.96951078163483
1	176851545	176851545	2.24388214969518	3.01493159746182	2.91682487597007	3.05864482902824	2.92127751701039	2.98857152933041	2.99675142216029	2.99963075473267	3.04535998064524	2.89343555904271	3.04258890329254	3.13376480431387	2.96981326783994	2.96005764328148	2.98602298508023	2.95124822905557	2.65006045305248	2.96624779002146	2.92816332045312	2.89489110059612	3.03711054028893	2.93675979891645	3.13056980533703	2.92629471054735	3.00269311639441	3.00681644867737	2.82900927478404	2.86075690063137	2.98000714154228	3.04100865009122	3.05708550595627	2.97301196768545	2.97234487737507	2.91403449130097	2.9147154509625	2.92292550994883	2.9434849898932	3.95499021124194	3.01111311796413	2.92781677347254	2.91021405327383	2.9411207664378	3.03839968396175	3.04778382168756	2.97667026486581	2.92370328744901	2.96951078163483
1	177376481	177376481	2.24388214969518	3.01493159746182	2.91682487597007	3.05864482902824	2.92127751701039	2.98857152933041	2.99675142216029	2.99963075473267	3.04535998064524	2.89343555904271	3.04258890329254	3.13376480431387	2.96981326783994	2.96005764328148	2.98602298508023	2.95124822905557	2.65006045305248	2.96624779002146	2.92816332045312	2.89489110059612	3.03711054028893	2.93675979891645	3.13056980533703	2.92629471054735	3.00269311639441	3.00681644867737	2.82900927478404	2.86075690063137	2.98000714154228	3.04100865009122	3.05708550595627	2.97301196768545	2.97234487737507	2.91403449130097	2.9147154509625	2.92292550994883	2.9434849898932	3.95499021124194	3.01111311796413	2.92781677347254	2.91021405327383	2.9411207664378	3.03839968396175	3.04778382168756	2.97667026486581	2.92370328744901	2.96951078163483
1	177923850	177923850	2.24388214969518	3.01493159746182	2.91682487597007	3.05864482902824	2.92127751701039	2.98857152933041	2.99675142216029	2.99963075473267	3.04535998064524	2.89343555904271	3.04258890329254	3.13376480431387	2.96981326783994	2.96005764328148	2.98602298508023	2.95124822905557	2.65006045305248	2.96624779002146	2.92816332045312	2.89489110059612	3.03711054028893	2.93675979891645	3.13056980533703	2.92629471054735	3.00269311639441	3.00681644867737	2.82900927478404	2.86075690063137	2.98000714154228	3.04100865009122	3.05708550595627	2.97301196768545	2.97234487737507	2.91403449130097	2.9147154509625	2.92292550994883	2.9434849898932	3.95499021124194	3.01111311796413	2.92781677347254	2.91021405327383	2.9411207664378	3.03839968396175	3.04778382168756	2.97667026486581	2.92370328744901	2.96951078163483
1	178475797	178475797	2.24388214969518	3.01493159746182	2.91682487597007	3.05864482902824	2.92127751701039	2.98857152933041	2.99675142216029	2.99963075473267	3.04535998064524	2.89343555904271	3.04258890329254	3.13376480431387	2.96981326783994	2.96005764328148	2.98602298508023	2.95124822905557	2.65006045305248	2.96624779002146	2.92816332045312	2.89489110059612	3.03711054028893	2.93675979891645	3.13056980533703	2.92629471054735	3.00269311639441	3.00681644867737	2.82900927478404	2.86075690063137	2.98000714154228	3.04100865009122	3.05708550595627	2.97301196768545	2.97234487737507	2.91403449130097	2.9147154509625	2.92292550994883	2.9434849898932	3.95499021124194	3.01111311796413	2.92781677347254	2.91021405327383	2.9411207664378	3.03839968396175	3.04778382168756	2.97667026486581	2.92370328744901	2.96951078163483
1	179042816	179042816	2.24388214969518	3.01493159746182	2.91682487597007	3.05864482902824	2.92127751701039	2.98857152933041	2.99675142216029	2.99963075473267	3.04535998064524	2.89343555904271	3.04258890329254	3.13376480431387	2.96981326783994	2.96005764328148	2.98602298508023	2.95124822905557	2.65006045305248	2.96624779002146	2.92816332045312	2.89489110059612	3.03711054028893	2.93675979891645	3.13056980533703	2.92629471054735	3.00269311639441	3.00681644867737	2.82900927478404	2.86075690063137	2.98000714154228	3.04100865009122	3.05708550595627	2.97301196768545	2.97234487737507	2.91403449130097	2.9147154509625	2.92292550994883	2.9434849898932	3.95499021124194	3.01111311796413	2.92781677347254	2.91021405327383	2.9411207664378	3.03839968396175	3.04778382168756	2.97667026486581	2.92370328744901	2.96951078163483
1	179635361	179635361	2.24388214969518	3.01493159746182	2.91682487597007	3.05864482902824	2.92127751701039	2.98857152933041	2.99675142216029	2.99963075473267	3.04535998064524	2.89343555904271	3.04258890329254	3.13376480431387	2.96981326783994	2.96005764328148	2.98602298508023	2.95124822905557	2.65006045305248	2.96624779002146	2.92816332045312	2.89489110059612	3.03711054028893	2.93675979891645	3.13056980533703	2.92629471054735	3.00269311639441	3.00681644867737	2.82900927478404	2.86075690063137	2.98000714154228	3.04100865009122	3.05708550595627	2.97301196768545	2.97234487737507	2.91403449130097	2.9147154509625	2.92292550994883	2.9434849898932	3.95499021124194	3.01111311796413	2.92781677347254	2.91021405327383	2.9411207664378	3.03839968396175	3.04778382168756	2.97667026486581	2.92370328744901	2.96951078163483
1	180186313	180186313	2.24388214969518	3.01493159746182	2.91682487597007	3.05864482902824	2.92127751701039	2.98857152933041	2.99675142216029	2.99963075473267	3.04535998064524	2.89343555904271	3.04258890329254	3.13376480431387	2.96981326783994	2.96005764328148	2.98602298508023	2.95124822905557	2.65006045305248	2.96624779002146	2.92816332045312	2.89489110059612	3.03711054028893	2.93675979891645	3.13056980533703	2.92629471054735	3.00269311639441	3.00681644867737	2.82900927478404	2.86075690063137	2.98000714154228	3.04100865009122	3.05708550595627	2.97301196768545	2.97234487737507	2.91403449130097	2.9147154509625	2.92292550994883	2.9434849898932	3.95499021124194	3.01111311796413	2.92781677347254	2.91021405327383	2.9411207664378	3.03839968396175	3.04778382168756	2.97667026486581	2.92370328744901	2.96951078163483
1	180745307	180745307	2.24388214969518	3.01493159746182	2.91682487597007	3.05864482902824	2.92127751701039	2.98857152933041	2.99675142216029	2.99963075473267	3.04535998064524	2.89343555904271	3.04258890329254	3.13376480431387	2.96981326783994	2.96005764328148	2.98602298508023	2.95124822905557	2.65006045305248	2.96624779002146	2.92816332045312	2.89489110059612	3.03711054028893	2.93675979891645	3.13056980533703	2.92629471054735	3.00269311639441	3.00681644867737	2.82900927478404	2.86075690063137	2.98000714154228	3.04100865009122	3.05708550595627	2.97301196768545	2.97234487737507	2.91403449130097	2.9147154509625	2.92292550994883	2.9434849898932	3.95499021124194	3.01111311796413	2.92781677347254	2.91021405327383	2.9411207664378	3.03839968396175	3.04778382168756	2.97667026486581	2.92370328744901	2.96951078163483
1	181307162	181307162	2.24388214969518	3.01493159746182	2.91682487597007	3.05864482902824	2.92127751701039	2.98857152933041	2.99675142216029	2.99963075473267	3.04535998064524	2.89343555904271	3.04258890329254	3.13376480431387	2.96981326783994	2.96005764328148	2.98602298508023	2.95124822905557	2.65006045305248	2.96624779002146	2.92816332045312	2.89489110059612	3.03711054028893	2.93675979891645	3.13056980533703	2.92629471054735	3.00269311639441	3.00681644867737	2.82900927478404	2.86075690063137	2.98000714154228	3.04100865009122	3.05708550595627	2.97301196768545	2.97234487737507	2.91403449130097	2.9147154509625	2.92292550994883	2.9434849898932	3.95499021124194	3.01111311796413	2.92781677347254	2.91021405327383	2.9411207664378	3.03839968396175	3.04778382168756	2.97667026486581	2.92370328744901	2.96951078163483
1	181825873	181825873	2.24388214969518	3.01493159746182	2.91682487597007	3.05864482902824	2.92127751701039	2.98857152933041	2.99675142216029	2.99963075473267	3.04535998064524	2.89343555904271	3.04258890329254	3.13376480431387	2.96981326783994	2.96005764328148	2.98602298508023	2.95124822905557	2.65006045305248	2.96624779002146	2.92816332045312	2.89489110059612	3.03711054028893	2.93675979891645	3.13056980533703	2.92629471054735	3.00269311639441	3.00681644867737	2.82900927478404	2.86075690063137	2.98000714154228	3.04100865009122	3.05708550595627	2.97301196768545	2.97234487737507	2.91403449130097	2.9147154509625	2.92292550994883	2.9434849898932	3.95499021124194	3.01111311796413	2.92781677347254	2.91021405327383	2.9411207664378	3.03839968396175	3.04778382168756	2.97667026486581	2.92370328744901	2.96951078163483
1	182385372	182385372	2.98534342952212	3.01493159746182	2.91682487597007	3.05864482902824	2.92127751701039	2.98857152933041	2.99675142216029	2.99963075473267	3.04535998064524	2.89343555904271	3.04258890329254	3.13376480431387	2.96981326783994	2.96005764328148	2.98602298508023	2.95124822905557	2.65006045305248	2.96624779002146	2.92816332045312	2.89489110059612	3.03711054028893	2.93675979891645	3.13056980533703	2.92629471054735	3.00269311639441	3.00681644867737	2.82900927478404	2.86075690063137	2.98000714154228	3.04100865009122	3.05708550595627	2.97301196768545	2.97234487737507	2.91403449130097	2.9147154509625	2.92292550994883	2.9434849898932	3.95499021124194	3.01111311796413	2.92781677347254	2.91021405327383	2.9411207664378	3.03839968396175	3.04778382168756	2.97667026486581	2.92370328744901	2.96951078163483
1	182929695	182929695	2.98534342952212	3.01493159746182	2.91682487597007	3.05864482902824	2.92127751701039	2.98857152933041	2.99675142216029	2.99963075473267	3.04535998064524	2.89343555904271	3.04258890329254	3.13376480431387	2.96981326783994	2.96005764328148	2.98602298508023	2.95124822905557	2.65006045305248	2.96624779002146	2.92816332045312	2.89489110059612	3.03711054028893	2.93675979891645	3.13056980533703	2.92629471054735	3.00269311639441	3.00681644867737	2.82900927478404	2.86075690063137	2.98000714154228	3.04100865009122	3.05708550595627	2.97301196768545	2.97234487737507	2.91403449130097	2.9147154509625	2.92292550994883	2.9434849898932	3.95499021124194	3.01111311796413	2.92781677347254	2.91021405327383	2.9411207664378	3.03839968396175	3.04778382168756	2.97667026486581	2.92370328744901	2.96951078163483
1	183477887	183477887	2.98534342952212	3.01493159746182	2.91682487597007	3.05864482902824	2.92127751701039	2.98857152933041	2.99675142216029	2.99963075473267	3.04535998064524	2.89343555904271	3.04258890329254	3.13376480431387	2.96981326783994	2.96005764328148	2.98602298508023	2.95124822905557	2.65006045305248	2.96624779002146	2.92816332045312	2.89489110059612	3.03711054028893	2.93675979891645	3.13056980533703	2.92629471054735	3.00269311639441	3.00681644867737	2.82900927478404	2.86075690063137	2.98000714154228	3.04100865009122	3.05708550595627	2.97301196768545	2.97234487737507	2.91403449130097	2.9147154509625	2.92292550994883	2.9434849898932	3.95499021124194	3.01111311796413	2.92781677347254	2.91021405327383	2.9411207664378	3.03839968396175	3.04778382168756	2.97667026486581	2.92370328744901	2.96951078163483
1	184021090	184021090	2.98534342952212	3.01493159746182	2.91682487597007	3.05864482902824	2.92127751701039	2.98857152933041	2.99675142216029	2.99963075473267	3.04535998064524	2.89343555904271	3.04258890329254	3.13376480431387	2.96981326783994	2.96005764328148	2.98602298508023	2.95124822905557	2.65006045305248	2.96624779002146	2.92816332045312	2.89489110059612	3.03711054028893	2.93675979891645	3.13056980533703	2.92629471054735	3.00269311639441	3.00681644867737	2.82900927478404	2.86075690063137	2.98000714154228	3.04100865009122	3.05708550595627	2.97301196768545	2.97234487737507	2.91403449130097	2.9147154509625	2.92292550994883	2.9434849898932	3.95499021124194	3.01111311796413	2.92781677347254	2.91021405327383	2.9411207664378	3.03839968396175	3.04778382168756	2.97667026486581	2.92370328744901	2.96951078163483
1	184563890	184563890	2.98534342952212	3.01493159746182	2.91682487597007	3.05864482902824	2.92127751701039	2.98857152933041	2.99675142216029	2.99963075473267	3.04535998064524	2.89343555904271	3.04258890329254	3.13376480431387	2.96981326783994	2.96005764328148	2.98602298508023	2.95124822905557	2.65006045305248	2.96624779002146	2.92816332045312	2.89489110059612	3.03711054028893	2.93675979891645	3.13056980533703	2.92629471054735	3.00269311639441	3.00681644867737	2.82900927478404	2.86075690063137	2.98000714154228	3.04100865009122	3.05708550595627	2.97301196768545	2.97234487737507	2.91403449130097	2.9147154509625	2.92292550994883	2.9434849898932	3.95499021124194	3.01111311796413	2.92781677347254	2.91021405327383	2.9411207664378	3.03839968396175	3.04778382168756	2.97667026486581	2.92370328744901	2.96951078163483
1	185114574	185114574	2.98534342952212	3.01493159746182	2.91682487597007	3.05864482902824	2.92127751701039	2.98857152933041	2.99675142216029	2.99963075473267	3.04535998064524	2.89343555904271	3.04258890329254	3.13376480431387	2.96981326783994	2.96005764328148	2.98602298508023	2.95124822905557	2.65006045305248	2.96624779002146	2.92816332045312	2.89489110059612	3.03711054028893	2.93675979891645	3.13056980533703	2.92629471054735	3.00269311639441	3.00681644867737	2.82900927478404	2.86075690063137	2.98000714154228	3.04100865009122	3.05708550595627	2.97301196768545	2.97234487737507	2.91403449130097	2.9147154509625	2.92292550994883	2.9434849898932	3.95499021124194	3.01111311796413	2.92781677347254	2.91021405327383	2.9411207664378	3.03839968396175	3.04778382168756	2.97667026486581	2.92370328744901	2.96951078163483
1	185672951	185672951	2.98534342952212	3.01493159746182	2.91682487597007	3.05864482902824	2.92127751701039	2.98857152933041	2.99675142216029	2.99963075473267	3.04535998064524	2.89343555904271	3.04258890329254	3.13376480431387	2.96981326783994	2.96005764328148	2.98602298508023	2.95124822905557	2.65006045305248	2.96624779002146	2.92816332045312	2.89489110059612	3.03711054028893	2.93675979891645	3.13056980533703	2.92629471054735	3.00269311639441	3.00681644867737	2.82900927478404	2.86075690063137	2.98000714154228	3.04100865009122	3.05708550595627	2.97301196768545	2.97234487737507	2.91403449130097	2.9147154509625	2.92292550994883	2.9434849898932	3.95499021124194	1.976430064376	2.92781677347254	2.91021405327383	2.9411207664378	3.03839968396175	3.04778382168756	2.97667026486581	2.92370328744901	2.96951078163483
1	186217266	186217266	2.98534342952212	3.01493159746182	2.91682487597007	3.05864482902824	2.92127751701039	2.98857152933041	2.99675142216029	2.99963075473267	3.04535998064524	2.89343555904271	3.04258890329254	3.13376480431387	2.96981326783994	2.96005764328148	2.98602298508023	2.95124822905557	2.65006045305248	2.96624779002146	2.92816332045312	2.89489110059612	3.03711054028893	2.93675979891645	3.13056980533703	2.92629471054735	3.00269311639441	3.00681644867737	2.82900927478404	2.86075690063137	2.98000714154228	3.04100865009122	3.05708550595627	2.97301196768545	2.97234487737507	2.91403449130097	2.9147154509625	2.92292550994883	2.9434849898932	3.95499021124194	1.976430064376	2.92781677347254	2.91021405327383	2.9411207664378	3.03839968396175	3.04778382168756	2.97667026486581	2.92370328744901	2.96951078163483
1	186771733	186771733	2.98534342952212	3.01493159746182	2.91682487597007	3.05864482902824	2.92127751701039	2.98857152933041	2.99675142216029	2.99963075473267	3.04535998064524	2.89343555904271	3.04258890329254	3.13376480431387	2.96981326783994	2.96005764328148	2.98602298508023	2.95124822905557	2.65006045305248	2.96624779002146	2.92816332045312	2.89489110059612	3.03711054028893	2.93675979891645	3.13056980533703	2.92629471054735	3.00269311639441	3.00681644867737	2.82900927478404	2.86075690063137	2.98000714154228	3.04100865009122	3.05708550595627	2.97301196768545	2.97234487737507	2.91403449130097	2.9147154509625	2.92292550994883	2.9434849898932	3.95499021124194	1.976430064376	2.92781677347254	2.91021405327383	2.9411207664378	3.03839968396175	3.04778382168756	2.97667026486581	2.07218882143522	2.96951078163483
1	187306354	187306354	2.98534342952212	3.01493159746182	2.91682487597007	3.05864482902824	2.92127751701039	2.98857152933041	2.99675142216029	2.99963075473267	3.04535998064524	2.89343555904271	3.04258890329254	3.13376480431387	2.96981326783994	2.96005764328148	2.98602298508023	2.95124822905557	2.65006045305248	2.96624779002146	2.92816332045312	2.89489110059612	3.03711054028893	2.93675979891645	3.13056980533703	2.92629471054735	3.00269311639441	3.00681644867737	2.82900927478404	2.86075690063137	2.98000714154228	3.04100865009122	3.05708550595627	2.97301196768545	2.97234487737507	2.91403449130097	2.9147154509625	2.92292550994883	2.9434849898932	3.95499021124194	1.976430064376	2.92781677347254	2.91021405327383	2.9411207664378	3.03839968396175	3.04778382168756	2.97667026486581	2.07218882143522	2.96951078163483
1	187863851	187863851	2.98534342952212	3.01493159746182	2.91682487597007	3.05864482902824	2.92127751701039	2.98857152933041	2.99675142216029	2.99963075473267	3.04535998064524	2.89343555904271	3.04258890329254	3.13376480431387	2.96981326783994	2.96005764328148	2.98602298508023	2.95124822905557	2.65006045305248	2.96624779002146	2.92816332045312	2.89489110059612	3.03711054028893	2.93675979891645	3.13056980533703	2.92629471054735	3.00269311639441	3.00681644867737	2.82900927478404	2.86075690063137	2.98000714154228	3.04100865009122	3.05708550595627	2.97301196768545	2.97234487737507	2.91403449130097	2.9147154509625	2.92292550994883	2.9434849898932	3.95499021124194	1.976430064376	2.92781677347254	2.91021405327383	2.9411207664378	3.03839968396175	3.04778382168756	2.97667026486581	2.07218882143522	2.96951078163483
1	188388592	188388592	2.98534342952212	3.01493159746182	2.91682487597007	3.05864482902824	2.92127751701039	2.98857152933041	2.99675142216029	2.99963075473267	3.04535998064524	2.89343555904271	3.04258890329254	3.13376480431387	2.96981326783994	2.96005764328148	2.98602298508023	2.95124822905557	2.65006045305248	2.96624779002146	2.92816332045312	2.89489110059612	3.03711054028893	2.93675979891645	3.13056980533703	2.92629471054735	3.00269311639441	3.00681644867737	2.82900927478404	2.86075690063137	2.98000714154228	3.04100865009122	3.05708550595627	2.97301196768545	2.97234487737507	2.91403449130097	2.9147154509625	2.92292550994883	2.9434849898932	3.95499021124194	1.976430064376	2.92781677347254	2.91021405327383	2.9411207664378	3.03839968396175	3.04778382168756	2.97667026486581	2.07218882143522	2.96951078163483
1	188924834	188924834	2.98534342952212	3.01493159746182	2.91682487597007	3.05864482902824	2.92127751701039	2.98857152933041	2.99675142216029	2.99963075473267	3.04535998064524	2.89343555904271	3.04258890329254	3.13376480431387	2.96981326783994	2.96005764328148	2.98602298508023	2.95124822905557	2.65006045305248	2.96624779002146	2.92816332045312	2.89489110059612	3.03711054028893	2.93675979891645	3.13056980533703	2.92629471054735	3.00269311639441	3.00681644867737	2.82900927478404	2.86075690063137	2.98000714154228	3.04100865009122	3.05708550595627	2.97301196768545	2.97234487737507	2.91403449130097	2.9147154509625	2.92292550994883	2.9434849898932	3.95499021124194	1.976430064376	3.53430187698636	2.91021405327383	2.9411207664378	3.03839968396175	3.04778382168756	2.97667026486581	2.07218882143522	2.96951078163483
1	189477775	189477775	2.98534342952212	3.01493159746182	2.91682487597007	3.05864482902824	2.92127751701039	2.98857152933041	2.99675142216029	2.99963075473267	3.04535998064524	2.89343555904271	3.04258890329254	3.13376480431387	2.96981326783994	2.96005764328148	2.98602298508023	2.95124822905557	2.65006045305248	2.96624779002146	2.92816332045312	2.89489110059612	3.03711054028893	2.93675979891645	3.13056980533703	2.92629471054735	3.00269311639441	3.00681644867737	2.82900927478404	2.86075690063137	2.98000714154228	3.04100865009122	3.05708550595627	2.97301196768545	2.97234487737507	2.91403449130097	2.9147154509625	2.92292550994883	2.9434849898932	2.9751741619825	1.976430064376	3.53430187698636	2.91021405327383	2.9411207664378	3.03839968396175	3.04778382168756	2.97667026486581	2.07218882143522	2.96951078163483
1	190007577	190007577	2.98534342952212	3.01493159746182	2.91682487597007	3.05864482902824	2.92127751701039	2.98857152933041	2.99675142216029	2.99963075473267	3.04535998064524	2.89343555904271	3.04258890329254	3.13376480431387	2.96981326783994	2.96005764328148	2.98602298508023	2.95124822905557	2.65006045305248	2.96624779002146	2.92816332045312	2.89489110059612	3.03711054028893	2.93675979891645	3.13056980533703	2.92629471054735	3.00269311639441	3.00681644867737	2.82900927478404	2.86075690063137	2.98000714154228	3.04100865009122	3.05708550595627	2.97301196768545	2.97234487737507	2.91403449130097	2.9147154509625	2.92292550994883	2.9434849898932	2.9751741619825	1.976430064376	3.53430187698636	2.91021405327383	2.9411207664378	3.03839968396175	3.04778382168756	2.97667026486581	2.07218882143522	2.96951078163483
1	190526136	190526136	2.98534342952212	3.01493159746182	2.91682487597007	3.05864482902824	2.92127751701039	2.98857152933041	2.99675142216029	2.99963075473267	3.04535998064524	2.89343555904271	3.04258890329254	3.13376480431387	2.96981326783994	2.96005764328148	2.98602298508023	2.95124822905557	2.65006045305248	2.96624779002146	2.92816332045312	2.89489110059612	3.03711054028893	2.93675979891645	3.13056980533703	2.92629471054735	3.00269311639441	3.00681644867737	2.82900927478404	2.86075690063137	2.98000714154228	3.04100865009122	3.05708550595627	2.97301196768545	2.97234487737507	2.91403449130097	2.9147154509625	2.92292550994883	2.9434849898932	2.9751741619825	2.6053855959544	3.53430187698636	2.91021405327383	2.9411207664378	3.03839968396175	3.04778382168756	2.97667026486581	2.07218882143522	2.96951078163483
1	191063465	191063465	2.98534342952212	3.01493159746182	2.91682487597007	3.05864482902824	2.92127751701039	2.98857152933041	2.99675142216029	2.99963075473267	3.04535998064524	2.89343555904271	3.04258890329254	3.13376480431387	2.96981326783994	2.96005764328148	2.98602298508023	2.95124822905557	2.65006045305248	2.96624779002146	2.92816332045312	2.89489110059612	3.03711054028893	2.93675979891645	3.13056980533703	2.92629471054735	3.00269311639441	3.00681644867737	2.82900927478404	2.86075690063137	2.98000714154228	3.04100865009122	3.05708550595627	2.97301196768545	2.97234487737507	2.91403449130097	2.9147154509625	2.92292550994883	2.9434849898932	2.9751741619825	2.6053855959544	3.53430187698636	2.91021405327383	2.9411207664378	3.03839968396175	3.04778382168756	2.97667026486581	2.71018313695791	2.96951078163483
1	191597069	191597069	2.98534342952212	3.01493159746182	2.91682487597007	3.05864482902824	2.92127751701039	2.98857152933041	2.99675142216029	2.99963075473267	3.04535998064524	2.89343555904271	3.04258890329254	3.13376480431387	2.96981326783994	2.96005764328148	2.98602298508023	2.95124822905557	2.65006045305248	2.96624779002146	2.92816332045312	2.89489110059612	3.03711054028893	2.93675979891645	3.13056980533703	2.92629471054735	3.00269311639441	3.00681644867737	2.82900927478404	2.86075690063137	2.98000714154228	3.04100865009122	3.05708550595627	2.97301196768545	2.97234487737507	2.91403449130097	2.9147154509625	2.92292550994883	2.9434849898932	2.9751741619825	2.6053855959544	2.96498595486262	2.91021405327383	2.9411207664378	3.03839968396175	3.04778382168756	2.97667026486581	2.71018313695791	2.96951078163483
1	192126376	192126376	2.98534342952212	3.01493159746182	2.91682487597007	3.05864482902824	2.92127751701039	2.98857152933041	2.99675142216029	2.99963075473267	3.04535998064524	2.89343555904271	3.04258890329254	3.13376480431387	2.96981326783994	2.96005764328148	2.98602298508023	2.95124822905557	2.65006045305248	2.96624779002146	2.92816332045312	2.89489110059612	3.03711054028893	2.93675979891645	3.13056980533703	2.92629471054735	3.00269311639441	3.00681644867737	2.82900927478404	2.86075690063137	2.98000714154228	3.04100865009122	3.05708550595627	2.97301196768545	2.97234487737507	2.91403449130097	2.9147154509625	2.92292550994883	2.9434849898932	2.9751741619825	2.6053855959544	2.96498595486262	2.91021405327383	2.9411207664378	3.03839968396175	3.04778382168756	2.97667026486581	2.71018313695791	2.96951078163483
1	192671400	192671400	2.98534342952212	3.01493159746182	2.91682487597007	3.05864482902824	2.92127751701039	2.98857152933041	2.99675142216029	2.99963075473267	3.04535998064524	2.89343555904271	3.04258890329254	3.13376480431387	2.96981326783994	2.96005764328148	2.98602298508023	2.95124822905557	2.65006045305248	2.96624779002146	2.92816332045312	2.89489110059612	3.03711054028893	2.93675979891645	3.13056980533703	2.92629471054735	3.00269311639441	3.00681644867737	2.82900927478404	2.86075690063137	2.98000714154228	3.04100865009122	3.05708550595627	2.97301196768545	2.97234487737507	2.91403449130097	2.9147154509625	2.92292550994883	2.9434849898932	2.9751741619825	2.6053855959544	2.96498595486262	2.91021405327383	2.9411207664378	3.03839968396175	3.04778382168756	2.97667026486581	2.71018313695791	2.96951078163483
1	193209686	193209686	2.98534342952212	3.01493159746182	2.91682487597007	3.05864482902824	2.92127751701039	2.98857152933041	2.99675142216029	2.99963075473267	3.04535998064524	2.89343555904271	3.04258890329254	3.13376480431387	2.96981326783994	2.96005764328148	2.98602298508023	2.95124822905557	2.65006045305248	2.96624779002146	2.92816332045312	2.89489110059612	3.03711054028893	2.93675979891645	3.13056980533703	2.92629471054735	3.00269311639441	3.00681644867737	2.82900927478404	2.86075690063137	2.98000714154228	3.04100865009122	3.05708550595627	2.97301196768545	2.97234487737507	2.91403449130097	2.9147154509625	2.92292550994883	2.9434849898932	2.9751741619825	2.6053855959544	2.96498595486262	2.91021405327383	2.9411207664378	3.03839968396175	3.04778382168756	2.97667026486581	2.71018313695791	2.96951078163483
1	193749109	193749109	2.98534342952212	3.01493159746182	2.91682487597007	3.05864482902824	2.92127751701039	2.98857152933041	2.99675142216029	2.99963075473267	3.04535998064524	2.89343555904271	3.04258890329254	3.13376480431387	2.96981326783994	2.96005764328148	2.98602298508023	2.95124822905557	2.65006045305248	2.96624779002146	2.92816332045312	2.89489110059612	3.03711054028893	2.93675979891645	3.13056980533703	2.92629471054735	3.00269311639441	3.00681644867737	2.82900927478404	2.86075690063137	2.98000714154228	3.04100865009122	3.05708550595627	2.97301196768545	2.97234487737507	2.91403449130097	2.9147154509625	2.92292550994883	2.9434849898932	2.9751741619825	2.6053855959544	2.96498595486262	2.91021405327383	2.9411207664378	3.03839968396175	3.04778382168756	2.97667026486581	2.71018313695791	2.96951078163483
1	194295488	194295488	2.98534342952212	3.01493159746182	2.91682487597007	3.05864482902824	2.92127751701039	2.98857152933041	2.99675142216029	2.99963075473267	3.04535998064524	2.89343555904271	3.04258890329254	3.13376480431387	2.96981326783994	2.96005764328148	2.98602298508023	2.95124822905557	2.65006045305248	2.96624779002146	2.92816332045312	2.89489110059612	3.03711054028893	2.93675979891645	3.13056980533703	2.92629471054735	3.00269311639441	3.00681644867737	2.82900927478404	2.86075690063137	2.98000714154228	3.04100865009122	3.05708550595627	2.97301196768545	2.97234487737507	2.91403449130097	2.9147154509625	2.92292550994883	2.9434849898932	2.9751741619825	2.6053855959544	2.96498595486262	2.91021405327383	2.9411207664378	3.03839968396175	3.04778382168756	2.97667026486581	2.71018313695791	2.96951078163483
1	194831608	194831608	2.98534342952212	3.01493159746182	2.91682487597007	3.05864482902824	2.92127751701039	2.98857152933041	2.99675142216029	2.99963075473267	3.04535998064524	2.89343555904271	3.04258890329254	3.13376480431387	2.96981326783994	2.96005764328148	2.98602298508023	2.95124822905557	2.65006045305248	2.96624779002146	2.92816332045312	2.89489110059612	3.03711054028893	2.93675979891645	3.13056980533703	2.92629471054735	3.00269311639441	3.00681644867737	2.82900927478404	2.86075690063137	2.98000714154228	3.04100865009122	3.05708550595627	2.97301196768545	2.97234487737507	2.91403449130097	2.9147154509625	2.92292550994883	2.9434849898932	2.9751741619825	2.6053855959544	2.96498595486262	2.91021405327383	2.9411207664378	3.03839968396175	3.04778382168756	2.97667026486581	2.71018313695791	2.96951078163483
1	195363758	195363758	2.98534342952212	3.01493159746182	2.91682487597007	3.05864482902824	2.92127751701039	2.98857152933041	2.99675142216029	2.99963075473267	3.04535998064524	2.89343555904271	3.04258890329254	3.13376480431387	2.96981326783994	2.96005764328148	2.98602298508023	2.95124822905557	2.65006045305248	2.96624779002146	2.92816332045312	2.89489110059612	3.03711054028893	2.93675979891645	3.13056980533703	2.92629471054735	3.00269311639441	3.00681644867737	2.82900927478404	2.86075690063137	2.98000714154228	3.04100865009122	3.05708550595627	2.97301196768545	2.97234487737507	2.91403449130097	2.9147154509625	2.92292550994883	2.9434849898932	2.9751741619825	2.6053855959544	2.96498595486262	2.91021405327383	2.9411207664378	3.03839968396175	3.04778382168756	2.97667026486581	2.71018313695791	2.96951078163483
1	195901143	195901143	2.98534342952212	3.01493159746182	2.91682487597007	3.05864482902824	2.92127751701039	2.98857152933041	2.99675142216029	2.99963075473267	3.04535998064524	2.89343555904271	3.04258890329254	3.13376480431387	2.96981326783994	2.96005764328148	2.98602298508023	2.95124822905557	2.65006045305248	2.96624779002146	2.92816332045312	2.89489110059612	3.03711054028893	2.93675979891645	3.13056980533703	2.92629471054735	3.00269311639441	3.00681644867737	2.82900927478404	2.86075690063137	2.98000714154228	3.04100865009122	3.05708550595627	2.97301196768545	2.97234487737507	2.91403449130097	2.9147154509625	2.92292550994883	2.9434849898932	2.9751741619825	2.6053855959544	2.96498595486262	2.91021405327383	2.9411207664378	3.03839968396175	3.04778382168756	2.97667026486581	2.71018313695791	2.96951078163483
1	196436068	196436068	2.98534342952212	3.01493159746182	2.91682487597007	3.05864482902824	2.92127751701039	2.98857152933041	2.99675142216029	2.99963075473267	3.04535998064524	2.89343555904271	3.04258890329254	3.13376480431387	2.96981326783994	2.96005764328148	2.98602298508023	2.95124822905557	2.65006045305248	2.96624779002146	2.92816332045312	2.89489110059612	3.03711054028893	2.93675979891645	3.13056980533703	2.92629471054735	3.00269311639441	3.00681644867737	2.82900927478404	2.86075690063137	2.98000714154228	3.04100865009122	3.05708550595627	2.97301196768545	2.97234487737507	2.91403449130097	2.9147154509625	2.92292550994883	2.9434849898932	2.9751741619825	2.6053855959544	2.96498595486262	2.91021405327383	2.9411207664378	3.03839968396175	3.04778382168756	2.97667026486581	2.71018313695791	2.96951078163483
1	197059186	197059186	2.98534342952212	3.01493159746182	2.91682487597007	3.05864482902824	2.92127751701039	2.98857152933041	2.99675142216029	2.99963075473267	3.04535998064524	2.89343555904271	3.04258890329254	3.13376480431387	2.96981326783994	2.96005764328148	2.98602298508023	2.95124822905557	2.65006045305248	2.96624779002146	2.92816332045312	2.89489110059612	3.03711054028893	2.93675979891645	3.13056980533703	2.92629471054735	3.00269311639441	3.00681644867737	2.82900927478404	2.86075690063137	2.98000714154228	3.04100865009122	3.05708550595627	2.97301196768545	2.97234487737507	2.91403449130097	2.9147154509625	2.92292550994883	2.9434849898932	2.9751741619825	2.6053855959544	2.96498595486262	2.91021405327383	2.9411207664378	3.03839968396175	3.04778382168756	2.97667026486581	2.71018313695791	2.96951078163483
1	197589627	197589627	2.98534342952212	3.01493159746182	2.91682487597007	3.05864482902824	2.92127751701039	2.98857152933041	2.99675142216029	2.99963075473267	3.04535998064524	2.89343555904271	3.04258890329254	3.13376480431387	2.96981326783994	2.96005764328148	2.98602298508023	2.95124822905557	2.65006045305248	2.96624779002146	2.92816332045312	2.89489110059612	3.03711054028893	2.93675979891645	3.13056980533703	2.92629471054735	3.00269311639441	3.00681644867737	2.82900927478404	2.86075690063137	2.98000714154228	3.04100865009122	3.05708550595627	2.97301196768545	2.97234487737507	2.91403449130097	2.9147154509625	2.92292550994883	2.9434849898932	2.9751741619825	2.6053855959544	2.96498595486262	2.91021405327383	2.9411207664378	3.03839968396175	3.04778382168756	2.97667026486581	2.71018313695791	2.96951078163483
1	198141751	198141751	2.98534342952212	3.01493159746182	2.91682487597007	3.05864482902824	2.92127751701039	2.98857152933041	2.99675142216029	2.99963075473267	3.04535998064524	2.89343555904271	3.04258890329254	3.13376480431387	2.96981326783994	2.96005764328148	2.98602298508023	2.95124822905557	2.65006045305248	2.96624779002146	2.92816332045312	2.89489110059612	3.03711054028893	2.93675979891645	3.13056980533703	2.92629471054735	3.00269311639441	3.00681644867737	2.82900927478404	2.86075690063137	2.98000714154228	3.04100865009122	3.05708550595627	2.97301196768545	2.97234487737507	2.91403449130097	2.9147154509625	2.92292550994883	2.9434849898932	2.9751741619825	2.6053855959544	2.96498595486262	2.91021405327383	2.9411207664378	3.03839968396175	3.04778382168756	2.97667026486581	2.71018313695791	2.96951078163483
1	198670535	198670535	2.98534342952212	3.01493159746182	2.91682487597007	3.05864482902824	2.92127751701039	2.98857152933041	2.99675142216029	2.99963075473267	3.04535998064524	2.89343555904271	3.04258890329254	3.13376480431387	2.96981326783994	2.96005764328148	2.98602298508023	2.95124822905557	2.65006045305248	2.96624779002146	2.92816332045312	2.89489110059612	3.03711054028893	2.93675979891645	3.13056980533703	2.92629471054735	3.00269311639441	3.00681644867737	2.82900927478404	2.86075690063137	2.98000714154228	3.04100865009122	3.05708550595627	2.97301196768545	2.97234487737507	2.91403449130097	2.9147154509625	2.92292550994883	2.9434849898932	2.9751741619825	2.6053855959544	2.96498595486262	2.91021405327383	2.9411207664378	3.03839968396175	3.04778382168756	2.97667026486581	2.71018313695791	2.96951078163483
1	199194224	199194224	2.98534342952212	3.01493159746182	2.91682487597007	3.05864482902824	2.92127751701039	2.98857152933041	2.99675142216029	2.99963075473267	3.04535998064524	2.89343555904271	3.04258890329254	3.13376480431387	2.96981326783994	2.96005764328148	2.98602298508023	2.95124822905557	2.65006045305248	2.96624779002146	2.92816332045312	2.89489110059612	3.03711054028893	2.93675979891645	3.13056980533703	2.92629471054735	3.00269311639441	3.00681644867737	2.82900927478404	2.86075690063137	2.98000714154228	3.04100865009122	3.05708550595627	2.97301196768545	2.97234487737507	2.91403449130097	2.9147154509625	2.92292550994883	2.9434849898932	2.9751741619825	2.6053855959544	2.96498595486262	2.91021405327383	2.9411207664378	3.03839968396175	3.04778382168756	2.97667026486581	2.71018313695791	2.96951078163483
1	199737268	199737268	2.98534342952212	3.01493159746182	2.91682487597007	3.05864482902824	2.92127751701039	2.98857152933041	2.99675142216029	2.99963075473267	3.04535998064524	2.89343555904271	3.04258890329254	3.13376480431387	2.96981326783994	2.96005764328148	2.98602298508023	2.95124822905557	2.65006045305248	2.96624779002146	2.92816332045312	2.89489110059612	3.03711054028893	2.93675979891645	3.13056980533703	2.92629471054735	3.00269311639441	3.00681644867737	2.82900927478404	2.86075690063137	2.98000714154228	3.04100865009122	3.05708550595627	2.97301196768545	2.97234487737507	2.91403449130097	2.9147154509625	2.92292550994883	2.9434849898932	2.9751741619825	2.6053855959544	2.96498595486262	2.91021405327383	2.9411207664378	3.03839968396175	3.04778382168756	2.97667026486581	2.71018313695791	2.58833664676186
1	200303053	200303053	2.98534342952212	3.01493159746182	2.91682487597007	3.05864482902824	2.92127751701039	2.98857152933041	2.99675142216029	2.99963075473267	3.04535998064524	2.89343555904271	3.04258890329254	3.13376480431387	2.96981326783994	2.96005764328148	2.98602298508023	2.95124822905557	2.65006045305248	2.96624779002146	2.92816332045312	2.89489110059612	3.03711054028893	2.93675979891645	3.13056980533703	2.92629471054735	3.00269311639441	3.00681644867737	2.82900927478404	2.86075690063137	2.98000714154228	3.04100865009122	3.05708550595627	2.97301196768545	2.97234487737507	2.91403449130097	2.9147154509625	2.92292550994883	2.9434849898932	2.9751741619825	2.6053855959544	2.96498595486262	2.91021405327383	2.9411207664378	3.03839968396175	3.04778382168756	2.97667026486581	2.71018313695791	2.58833664676186
1	200867375	200867375	2.98534342952212	3.01493159746182	2.91682487597007	3.05864482902824	2.92127751701039	2.98857152933041	2.99675142216029	2.99963075473267	3.04535998064524	2.89343555904271	3.04258890329254	3.13376480431387	2.96981326783994	2.96005764328148	2.98602298508023	2.95124822905557	2.65006045305248	2.96624779002146	2.92816332045312	2.89489110059612	3.03711054028893	2.93675979891645	3.13056980533703	2.92629471054735	3.00269311639441	3.00681644867737	2.82900927478404	2.86075690063137	2.98000714154228	3.04100865009122	2.38147420476894	2.97301196768545	2.97234487737507	2.91403449130097	2.9147154509625	2.92292550994883	2.9434849898932	2.9751741619825	2.6053855959544	2.96498595486262	2.91021405327383	2.9411207664378	2.52332366334234	3.04778382168756	2.97667026486581	2.71018313695791	2.58833664676186
1	201400507	201400507	2.98534342952212	3.01493159746182	2.91682487597007	3.05864482902824	2.92127751701039	2.98857152933041	2.99675142216029	2.99963075473267	3.04535998064524	2.89343555904271	3.04258890329254	3.13376480431387	2.96981326783994	2.96005764328148	2.98602298508023	2.95124822905557	2.65006045305248	2.96624779002146	2.92816332045312	2.89489110059612	3.03711054028893	2.93675979891645	3.13056980533703	2.92629471054735	3.00269311639441	3.00681644867737	2.82900927478404	2.86075690063137	2.98000714154228	3.04100865009122	2.38147420476894	2.97301196768545	2.97234487737507	2.91403449130097	2.9147154509625	2.92292550994883	2.9434849898932	2.9751741619825	2.6053855959544	2.96498595486262	2.91021405327383	2.9411207664378	2.52332366334234	3.04778382168756	2.97667026486581	2.71018313695791	2.58833664676186
1	201949533	201949533	2.98534342952212	3.01493159746182	2.91682487597007	3.05864482902824	2.92127751701039	2.98857152933041	2.99675142216029	2.99963075473267	3.04535998064524	2.0666540488884	3.04258890329254	3.13376480431387	2.96981326783994	2.96005764328148	2.98602298508023	2.95124822905557	2.65006045305248	2.96624779002146	2.92816332045312	2.89489110059612	3.03711054028893	2.93675979891645	3.13056980533703	2.92629471054735	3.00269311639441	3.00681644867737	2.82900927478404	2.86075690063137	2.98000714154228	3.04100865009122	2.38147420476894	2.97301196768545	2.97234487737507	2.91403449130097	2.9147154509625	2.92292550994883	2.9434849898932	2.9751741619825	2.6053855959544	2.96498595486262	2.91021405327383	2.9411207664378	2.52332366334234	3.04778382168756	2.97667026486581	2.71018313695791	2.58833664676186
1	202584523	202584523	2.98534342952212	3.01493159746182	2.91682487597007	3.05864482902824	2.92127751701039	2.98857152933041	2.99675142216029	2.99963075473267	3.04535998064524	2.0666540488884	3.04258890329254	3.13376480431387	2.96981326783994	2.96005764328148	2.98602298508023	2.95124822905557	2.65006045305248	2.96624779002146	2.92816332045312	2.89489110059612	3.03711054028893	2.93675979891645	3.13056980533703	2.92629471054735	3.00269311639441	3.00681644867737	2.82900927478404	2.86075690063137	2.98000714154228	3.04100865009122	2.38147420476894	2.97301196768545	2.97234487737507	2.91403449130097	2.9147154509625	2.92292550994883	2.9434849898932	2.9751741619825	2.6053855959544	2.96498595486262	2.91021405327383	2.9411207664378	2.52332366334234	3.04778382168756	2.97667026486581	2.71018313695791	2.58833664676186
1	203140598	203140598	2.98534342952212	3.01493159746182	2.91682487597007	3.05864482902824	2.92127751701039	2.98857152933041	2.99675142216029	2.99963075473267	3.04535998064524	2.0666540488884	3.04258890329254	3.13376480431387	2.96981326783994	2.96005764328148	2.98602298508023	2.95124822905557	2.65006045305248	2.96624779002146	2.92816332045312	2.89489110059612	3.03711054028893	2.93675979891645	3.13056980533703	2.92629471054735	3.00269311639441	3.00681644867737	2.82900927478404	2.86075690063137	2.98000714154228	3.04100865009122	2.38147420476894	2.97301196768545	2.97234487737507	2.91403449130097	2.9147154509625	2.92292550994883	2.9434849898932	2.9751741619825	2.6053855959544	2.96498595486262	2.91021405327383	2.9411207664378	2.52332366334234	3.04778382168756	2.97667026486581	2.71018313695791	2.58833664676186
1	203696988	203696988	2.98534342952212	3.01493159746182	2.91682487597007	3.05864482902824	2.92127751701039	2.98857152933041	2.99675142216029	2.99963075473267	3.04535998064524	2.0666540488884	3.04258890329254	3.13376480431387	2.96981326783994	2.96005764328148	2.98602298508023	2.95124822905557	2.65006045305248	2.96624779002146	2.92816332045312	2.89489110059612	3.03711054028893	2.93675979891645	3.13056980533703	2.92629471054735	3.00269311639441	3.00681644867737	2.82900927478404	2.86075690063137	2.98000714154228	3.04100865009122	2.38147420476894	2.97301196768545	2.97234487737507	2.91403449130097	2.9147154509625	2.92292550994883	2.9434849898932	2.9751741619825	2.6053855959544	2.96498595486262	2.91021405327383	2.9411207664378	2.52332366334234	3.04778382168756	2.97667026486581	2.71018313695791	2.58833664676186
1	204271279	204271279	2.98534342952212	3.01493159746182	2.91682487597007	3.05864482902824	2.92127751701039	2.98857152933041	2.99675142216029	2.99963075473267	3.04535998064524	2.0666540488884	3.04258890329254	3.13376480431387	2.96981326783994	2.96005764328148	2.98602298508023	2.95124822905557	2.65006045305248	2.96624779002146	2.92816332045312	2.89489110059612	3.03711054028893	2.93675979891645	3.13056980533703	2.92629471054735	3.00269311639441	3.00681644867737	2.82900927478404	2.86075690063137	2.98000714154228	3.04100865009122	2.38147420476894	2.97301196768545	2.97234487737507	2.91403449130097	2.9147154509625	2.92292550994883	2.9434849898932	2.9751741619825	2.6053855959544	2.96498595486262	2.91021405327383	2.9411207664378	2.52332366334234	3.04778382168756	2.97667026486581	2.71018313695791	2.58833664676186
1	204806017	204806017	2.98534342952212	3.01493159746182	2.91682487597007	3.05864482902824	2.92127751701039	2.98857152933041	2.99675142216029	2.99963075473267	3.04535998064524	2.0666540488884	3.04258890329254	3.13376480431387	2.96981326783994	2.96005764328148	2.98602298508023	2.95124822905557	2.65006045305248	2.96624779002146	2.92816332045312	2.89489110059612	3.03711054028893	2.93675979891645	3.13056980533703	2.92629471054735	3.00269311639441	3.00681644867737	2.82900927478404	2.86075690063137	2.98000714154228	3.04100865009122	2.38147420476894	2.97301196768545	2.97234487737507	2.91403449130097	2.9147154509625	2.92292550994883	2.9434849898932	2.9751741619825	2.6053855959544	2.96498595486262	2.91021405327383	2.9411207664378	2.52332366334234	3.04778382168756	2.97667026486581	2.71018313695791	2.58833664676186
1	205348127	205348127	2.98534342952212	3.01493159746182	2.91682487597007	3.05864482902824	2.92127751701039	2.98857152933041	2.99675142216029	2.99963075473267	3.04535998064524	2.0666540488884	3.04258890329254	3.13376480431387	2.96981326783994	2.96005764328148	2.98602298508023	2.95124822905557	2.65006045305248	2.96624779002146	2.92816332045312	2.89489110059612	3.03711054028893	2.93675979891645	3.13056980533703	2.92629471054735	3.00269311639441	3.00681644867737	2.82900927478404	2.86075690063137	2.98000714154228	3.04100865009122	2.38147420476894	2.97301196768545	2.97234487737507	2.91403449130097	2.9147154509625	2.92292550994883	2.9434849898932	2.9751741619825	2.6053855959544	2.96498595486262	2.91021405327383	2.9411207664378	2.52332366334234	3.04778382168756	2.97667026486581	2.71018313695791	2.58833664676186
1	205915792	205915792	2.98534342952212	3.01493159746182	2.91682487597007	3.05864482902824	2.92127751701039	2.98857152933041	2.99675142216029	2.99963075473267	3.04535998064524	2.0666540488884	3.04258890329254	3.13376480431387	2.96981326783994	2.96005764328148	2.98602298508023	2.95124822905557	2.65006045305248	2.96624779002146	2.92816332045312	2.89489110059612	3.03711054028893	2.93675979891645	3.13056980533703	2.92629471054735	3.00269311639441	3.00681644867737	2.82900927478404	2.86075690063137	2.98000714154228	3.04100865009122	3.0836839768349	2.97301196768545	2.97234487737507	2.91403449130097	2.9147154509625	2.92292550994883	2.9434849898932	2.9751741619825	2.6053855959544	2.96498595486262	2.91021405327383	2.9411207664378	2.99389841527848	3.04778382168756	2.97667026486581	2.71018313695791	2.96909914856253
1	206941459	206941459	2.98534342952212	3.01493159746182	2.91682487597007	3.05864482902824	2.92127751701039	2.98857152933041	2.99675142216029	2.99963075473267	3.04535998064524	3.01111311796413	3.04258890329254	3.13376480431387	2.96981326783994	2.96005764328148	2.98602298508023	2.95124822905557	2.65006045305248	2.96624779002146	2.92816332045312	2.89489110059612	3.03711054028893	2.93675979891645	3.13056980533703	2.92629471054735	3.00269311639441	3.00681644867737	2.82900927478404	2.86075690063137	2.98000714154228	3.04100865009122	3.0836839768349	2.97301196768545	2.97234487737507	2.91403449130097	2.9147154509625	2.92292550994883	2.9434849898932	2.9751741619825	2.6053855959544	2.96498595486262	2.91021405327383	2.9411207664378	2.99389841527848	3.04778382168756	2.97667026486581	2.71018313695791	2.96909914856253
1	207480087	207480087	2.98534342952212	3.01493159746182	2.91682487597007	3.05864482902824	2.92127751701039	2.98857152933041	2.99675142216029	2.99963075473267	3.04535998064524	3.01111311796413	3.04258890329254	3.13376480431387	2.96981326783994	2.96005764328148	2.98602298508023	2.95124822905557	2.65006045305248	2.96624779002146	2.92816332045312	2.89489110059612	3.03711054028893	2.93675979891645	3.13056980533703	2.92629471054735	3.00269311639441	3.00681644867737	2.82900927478404	2.86075690063137	2.98000714154228	3.04100865009122	3.0836839768349	2.97301196768545	2.97234487737507	2.91403449130097	2.9147154509625	2.92292550994883	2.9434849898932	2.9751741619825	2.6053855959544	2.96498595486262	2.91021405327383	2.9411207664378	2.99389841527848	3.04778382168756	2.97667026486581	2.71018313695791	2.96909914856253
1	208090090	208090090	2.98534342952212	3.01493159746182	2.91682487597007	3.05864482902824	2.92127751701039	2.98857152933041	2.99675142216029	2.99963075473267	3.04535998064524	3.01111311796413	3.04258890329254	3.13376480431387	2.96981326783994	2.96005764328148	2.98602298508023	2.95124822905557	2.65006045305248	2.96624779002146	2.92816332045312	2.89489110059612	3.03711054028893	2.93675979891645	3.13056980533703	2.92629471054735	3.00269311639441	3.00681644867737	2.82900927478404	2.86075690063137	2.98000714154228	3.04100865009122	3.0836839768349	2.97301196768545	2.97234487737507	2.91403449130097	2.9147154509625	2.92292550994883	2.9434849898932	2.9751741619825	2.6053855959544	2.96498595486262	2.91021405327383	2.9411207664378	2.99389841527848	3.04778382168756	2.97667026486581	2.71018313695791	2.96909914856253
1	208603812	208603812	2.98534342952212	3.01493159746182	2.91682487597007	3.05864482902824	2.92127751701039	2.98857152933041	2.99675142216029	2.99963075473267	3.04535998064524	3.01111311796413	3.04258890329254	3.13376480431387	2.96981326783994	2.96005764328148	2.98602298508023	2.95124822905557	2.65006045305248	2.96624779002146	2.92816332045312	2.89489110059612	3.03711054028893	2.93675979891645	3.13056980533703	2.92629471054735	3.00269311639441	3.00681644867737	2.82900927478404	2.86075690063137	2.98000714154228	3.04100865009122	3.0836839768349	2.97301196768545	2.97234487737507	2.91403449130097	2.9147154509625	2.92292550994883	2.9434849898932	2.9751741619825	2.6053855959544	2.96498595486262	2.91021405327383	2.9411207664378	2.99389841527848	3.04778382168756	2.97667026486581	2.71018313695791	2.96909914856253
1	209136854	209136854	2.98534342952212	3.01493159746182	2.91682487597007	3.05864482902824	2.92127751701039	2.98857152933041	2.99675142216029	2.99963075473267	3.04535998064524	3.01111311796413	3.04258890329254	3.13376480431387	2.96981326783994	2.96005764328148	2.98602298508023	2.95124822905557	2.65006045305248	2.96624779002146	2.92816332045312	2.89489110059612	3.03711054028893	2.93675979891645	3.13056980533703	2.92629471054735	3.00269311639441	3.00681644867737	2.82900927478404	2.86075690063137	2.98000714154228	3.04100865009122	3.0836839768349	2.97301196768545	2.97234487737507	2.91403449130097	2.9147154509625	2.92292550994883	2.9434849898932	2.9751741619825	2.6053855959544	2.96498595486262	2.91021405327383	2.9411207664378	2.99389841527848	3.04778382168756	2.97667026486581	2.71018313695791	2.96909914856253
1	209675409	209675409	2.98534342952212	3.01493159746182	2.91682487597007	3.05864482902824	2.92127751701039	2.98857152933041	2.99675142216029	2.99963075473267	3.04535998064524	3.01111311796413	3.04258890329254	3.13376480431387	2.96981326783994	2.96005764328148	2.98602298508023	2.95124822905557	2.65006045305248	2.96624779002146	2.92816332045312	2.89489110059612	3.03711054028893	2.93675979891645	3.13056980533703	2.92629471054735	3.00269311639441	3.00681644867737	2.82900927478404	2.86075690063137	2.98000714154228	3.04100865009122	3.0836839768349	2.97301196768545	2.97234487737507	2.91403449130097	2.9147154509625	2.92292550994883	2.9434849898932	2.9751741619825	2.6053855959544	2.96498595486262	2.91021405327383	2.9411207664378	2.99389841527848	3.04778382168756	2.97667026486581	2.71018313695791	2.96909914856253
1	210209516	210209516	2.98534342952212	3.01493159746182	2.91682487597007	3.05864482902824	2.92127751701039	2.98857152933041	2.99675142216029	2.99963075473267	3.04535998064524	3.01111311796413	3.04258890329254	3.13376480431387	2.96981326783994	2.96005764328148	2.98602298508023	2.95124822905557	2.65006045305248	2.96624779002146	2.92816332045312	2.89489110059612	3.03711054028893	2.93675979891645	3.13056980533703	2.92629471054735	3.00269311639441	3.00681644867737	2.82900927478404	2.86075690063137	2.98000714154228	3.04100865009122	3.0836839768349	2.97301196768545	2.97234487737507	2.91403449130097	2.9147154509625	2.92292550994883	2.9434849898932	2.9751741619825	2.6053855959544	2.96498595486262	2.91021405327383	2.9411207664378	2.99389841527848	3.04778382168756	2.97667026486581	2.71018313695791	2.96909914856253
1	210753871	210753871	2.98534342952212	3.01493159746182	2.91682487597007	3.05864482902824	2.92127751701039	2.98857152933041	2.99675142216029	2.99963075473267	3.04535998064524	3.01111311796413	3.04258890329254	3.13376480431387	2.96981326783994	2.96005764328148	2.98602298508023	2.95124822905557	2.65006045305248	2.96624779002146	2.92816332045312	2.89489110059612	3.03711054028893	2.93675979891645	3.13056980533703	2.92629471054735	3.00269311639441	3.00681644867737	2.82900927478404	2.86075690063137	2.98000714154228	3.04100865009122	3.0836839768349	2.97301196768545	2.97234487737507	2.91403449130097	2.9147154509625	2.92292550994883	2.9434849898932	2.9751741619825	2.6053855959544	2.96498595486262	2.91021405327383	2.9411207664378	2.99389841527848	3.04778382168756	2.97667026486581	2.71018313695791	2.96909914856253
1	211323557	211323557	2.98534342952212	3.01493159746182	2.91682487597007	3.05864482902824	2.92127751701039	2.98857152933041	2.99675142216029	2.99963075473267	3.04535998064524	3.01111311796413	3.04258890329254	3.13376480431387	2.96981326783994	2.96005764328148	2.98602298508023	2.95124822905557	2.65006045305248	2.96624779002146	2.92816332045312	2.89489110059612	3.03711054028893	2.93675979891645	3.13056980533703	2.92629471054735	3.00269311639441	3.00681644867737	2.82900927478404	2.86075690063137	2.98000714154228	3.04100865009122	3.0836839768349	2.97301196768545	2.97234487737507	2.91403449130097	2.9147154509625	2.92292550994883	2.9434849898932	2.9751741619825	2.6053855959544	2.96498595486262	2.91021405327383	2.9411207664378	2.99389841527848	3.04778382168756	2.97667026486581	2.71018313695791	2.96909914856253
1	211903097	211903097	2.98534342952212	3.01493159746182	2.91682487597007	3.05864482902824	2.92127751701039	2.98857152933041	2.99675142216029	2.99963075473267	3.04535998064524	3.01111311796413	3.04258890329254	3.13376480431387	2.96981326783994	2.96005764328148	2.98602298508023	2.95124822905557	2.65006045305248	2.96624779002146	2.92816332045312	2.89489110059612	3.03711054028893	2.93675979891645	3.13056980533703	2.92629471054735	3.00269311639441	3.00681644867737	2.82900927478404	2.86075690063137	2.98000714154228	3.04100865009122	3.0836839768349	2.97301196768545	2.97234487737507	2.91403449130097	2.9147154509625	2.92292550994883	2.9434849898932	2.9751741619825	2.6053855959544	2.96498595486262	2.91021405327383	2.9411207664378	2.99389841527848	3.04778382168756	2.97667026486581	2.71018313695791	2.96909914856253
1	212462719	212462719	2.98534342952212	3.01493159746182	2.91682487597007	3.05864482902824	2.92127751701039	2.98857152933041	2.99675142216029	2.99963075473267	3.04535998064524	3.01111311796413	3.04258890329254	3.13376480431387	2.96981326783994	2.96005764328148	2.98602298508023	2.95124822905557	2.65006045305248	2.96624779002146	2.92816332045312	2.89489110059612	3.03711054028893	2.93675979891645	3.13056980533703	2.92629471054735	3.00269311639441	3.00681644867737	2.82900927478404	2.86075690063137	2.98000714154228	3.04100865009122	3.0836839768349	2.97301196768545	2.97234487737507	2.91403449130097	2.9147154509625	2.92292550994883	2.9434849898932	2.9751741619825	2.6053855959544	2.96498595486262	2.91021405327383	2.9411207664378	2.99389841527848	3.04778382168756	2.97667026486581	2.71018313695791	2.96909914856253
1	213030587	213030587	2.98534342952212	3.01493159746182	2.91682487597007	3.05864482902824	2.92127751701039	2.98857152933041	2.99675142216029	2.99963075473267	3.04535998064524	3.01111311796413	3.04258890329254	3.13376480431387	2.96981326783994	2.96005764328148	2.98602298508023	2.95124822905557	2.65006045305248	2.96624779002146	2.92816332045312	2.89489110059612	3.03711054028893	2.93675979891645	3.13056980533703	2.92629471054735	3.00269311639441	3.00681644867737	2.82900927478404	2.86075690063137	2.98000714154228	3.04100865009122	3.0836839768349	2.97301196768545	2.97234487737507	2.91403449130097	2.9147154509625	2.92292550994883	2.9434849898932	2.9751741619825	2.6053855959544	2.96498595486262	2.91021405327383	2.9411207664378	2.99389841527848	3.04778382168756	2.97667026486581	2.71018313695791	2.96909914856253
1	213593663	213593663	2.98534342952212	3.01493159746182	2.91682487597007	3.05864482902824	2.92127751701039	2.98857152933041	2.99675142216029	2.99963075473267	3.04535998064524	3.01111311796413	3.04258890329254	3.13376480431387	2.96981326783994	2.96005764328148	2.98602298508023	2.95124822905557	2.65006045305248	2.96624779002146	2.92816332045312	2.89489110059612	3.03711054028893	2.93675979891645	3.13056980533703	2.92629471054735	3.00269311639441	3.00681644867737	2.82900927478404	2.86075690063137	2.98000714154228	3.04100865009122	3.0836839768349	2.97301196768545	2.97234487737507	2.91403449130097	2.9147154509625	2.92292550994883	2.9434849898932	2.9751741619825	2.6053855959544	2.96498595486262	2.91021405327383	2.9411207664378	2.99389841527848	3.04778382168756	2.97667026486581	2.71018313695791	2.96909914856253
1	214127585	214127585	2.98534342952212	3.01493159746182	2.91682487597007	3.05864482902824	2.92127751701039	2.98857152933041	2.99675142216029	2.99963075473267	3.04535998064524	3.01111311796413	3.04258890329254	3.13376480431387	2.96981326783994	2.96005764328148	2.98602298508023	2.95124822905557	2.65006045305248	2.96624779002146	2.92816332045312	2.89489110059612	3.03711054028893	2.93675979891645	3.13056980533703	2.92629471054735	3.00269311639441	3.00681644867737	2.82900927478404	2.86075690063137	2.98000714154228	3.04100865009122	3.0836839768349	2.97301196768545	2.97234487737507	2.91403449130097	2.9147154509625	2.92292550994883	2.9434849898932	2.9751741619825	2.6053855959544	2.96498595486262	2.91021405327383	2.9411207664378	2.99389841527848	3.04778382168756	2.97667026486581	2.71018313695791	2.96909914856253
1	214652073	214652073	2.98534342952212	3.01493159746182	2.91682487597007	3.05864482902824	2.92127751701039	2.98857152933041	2.99675142216029	2.99963075473267	3.04535998064524	3.01111311796413	3.04258890329254	3.13376480431387	2.96981326783994	2.96005764328148	2.98602298508023	2.95124822905557	2.65006045305248	2.96624779002146	2.92816332045312	2.89489110059612	3.03711054028893	2.93675979891645	3.13056980533703	2.92629471054735	3.00269311639441	3.00681644867737	2.82900927478404	2.86075690063137	2.98000714154228	3.04100865009122	3.0836839768349	2.97301196768545	2.97234487737507	2.91403449130097	2.9147154509625	2.92292550994883	2.9434849898932	2.9751741619825	2.6053855959544	2.96498595486262	2.91021405327383	2.9411207664378	2.99389841527848	3.04778382168756	2.97667026486581	2.71018313695791	2.96909914856253
1	215199454	215199454	2.98534342952212	3.01493159746182	2.91682487597007	3.05864482902824	2.92127751701039	2.98857152933041	2.99675142216029	2.99963075473267	3.04535998064524	3.01111311796413	3.04258890329254	3.13376480431387	2.96981326783994	2.96005764328148	2.98602298508023	2.95124822905557	2.65006045305248	2.96624779002146	2.92816332045312	2.89489110059612	3.03711054028893	2.93675979891645	3.13056980533703	2.92629471054735	3.00269311639441	3.00681644867737	2.82900927478404	2.86075690063137	2.98000714154228	3.04100865009122	3.0836839768349	2.97301196768545	2.97234487737507	2.91403449130097	2.9147154509625	2.92292550994883	2.9434849898932	2.9751741619825	2.6053855959544	2.96498595486262	2.91021405327383	2.9411207664378	2.99389841527848	3.04778382168756	2.97667026486581	2.71018313695791	2.96909914856253
1	215740043	215740043	2.98534342952212	3.01493159746182	2.91682487597007	3.05864482902824	2.92127751701039	2.98857152933041	2.99675142216029	2.99963075473267	3.04535998064524	3.01111311796413	3.04258890329254	3.13376480431387	2.96981326783994	2.96005764328148	2.98602298508023	2.95124822905557	2.65006045305248	2.96624779002146	2.92816332045312	2.89489110059612	3.03711054028893	2.93675979891645	3.13056980533703	2.92629471054735	3.00269311639441	3.00681644867737	2.82900927478404	2.86075690063137	2.98000714154228	3.04100865009122	3.0836839768349	2.97301196768545	2.97234487737507	2.91403449130097	2.9147154509625	2.92292550994883	2.9434849898932	2.9751741619825	2.6053855959544	2.96498595486262	2.91021405327383	2.9411207664378	2.99389841527848	3.04778382168756	2.97667026486581	2.71018313695791	2.96909914856253
1	216273765	216273765	2.98534342952212	3.01493159746182	2.91682487597007	3.05864482902824	2.92127751701039	2.98857152933041	2.99675142216029	2.99963075473267	3.04535998064524	3.01111311796413	3.04258890329254	3.13376480431387	2.96981326783994	2.96005764328148	2.98602298508023	2.95124822905557	2.65006045305248	2.96624779002146	2.92816332045312	2.89489110059612	3.03711054028893	2.93675979891645	3.13056980533703	2.92629471054735	3.00269311639441	3.00681644867737	2.82900927478404	2.86075690063137	2.98000714154228	3.04100865009122	3.0836839768349	2.97301196768545	2.97234487737507	2.91403449130097	2.9147154509625	2.92292550994883	2.9434849898932	2.9751741619825	2.6053855959544	2.96498595486262	2.91021405327383	2.9411207664378	2.99389841527848	3.04778382168756	2.97667026486581	2.71018313695791	2.96909914856253
1	216801060	216801060	2.98534342952212	3.01493159746182	2.91682487597007	3.05864482902824	2.92127751701039	2.98857152933041	2.99675142216029	2.99963075473267	3.04535998064524	3.01111311796413	3.04258890329254	3.13376480431387	2.96981326783994	2.96005764328148	2.98602298508023	2.95124822905557	2.65006045305248	2.96624779002146	2.92816332045312	2.89489110059612	3.03711054028893	2.93675979891645	3.13056980533703	2.92629471054735	3.00269311639441	3.00681644867737	2.82900927478404	2.86075690063137	2.98000714154228	3.04100865009122	3.0836839768349	2.97301196768545	2.97234487737507	2.91403449130097	2.9147154509625	2.92292550994883	2.9434849898932	2.9751741619825	2.6053855959544	2.96498595486262	2.91021405327383	2.9411207664378	2.99389841527848	3.04778382168756	2.97667026486581	2.71018313695791	2.96909914856253
1	217315246	217315246	2.98534342952212	3.01493159746182	2.91682487597007	3.05864482902824	2.92127751701039	2.98857152933041	2.99675142216029	2.99963075473267	3.04535998064524	3.01111311796413	3.04258890329254	3.13376480431387	2.96981326783994	2.96005764328148	2.98602298508023	2.95124822905557	2.65006045305248	2.96624779002146	2.92816332045312	2.89489110059612	3.03711054028893	2.93675979891645	3.13056980533703	2.92629471054735	3.00269311639441	3.00681644867737	2.82900927478404	2.86075690063137	2.98000714154228	3.04100865009122	3.0836839768349	2.97301196768545	2.97234487737507	2.91403449130097	2.9147154509625	2.92292550994883	2.9434849898932	2.9751741619825	2.6053855959544	2.96498595486262	2.91021405327383	2.9411207664378	2.99389841527848	3.04778382168756	2.97667026486581	2.71018313695791	2.96909914856253
1	217851577	217851577	2.98534342952212	3.01493159746182	2.91682487597007	3.05864482902824	2.92127751701039	2.98857152933041	2.99675142216029	2.99963075473267	3.04535998064524	3.01111311796413	3.04258890329254	3.13376480431387	2.96981326783994	2.96005764328148	2.98602298508023	2.95124822905557	2.65006045305248	2.96624779002146	2.92816332045312	2.89489110059612	3.03711054028893	2.93675979891645	3.13056980533703	2.92629471054735	3.00269311639441	3.00681644867737	2.82900927478404	2.86075690063137	2.98000714154228	3.04100865009122	3.0836839768349	2.97301196768545	2.97234487737507	2.91403449130097	2.9147154509625	2.92292550994883	2.9434849898932	2.9751741619825	2.6053855959544	2.96498595486262	2.91021405327383	2.9411207664378	2.99389841527848	3.04778382168756	2.97667026486581	2.71018313695791	2.96909914856253
1	218390083	218390083	2.98534342952212	3.01493159746182	2.91682487597007	3.05864482902824	2.92127751701039	2.98857152933041	2.99675142216029	2.99963075473267	3.04535998064524	3.01111311796413	3.04258890329254	3.13376480431387	2.96981326783994	2.96005764328148	2.98602298508023	2.95124822905557	2.65006045305248	2.96624779002146	2.92816332045312	2.89489110059612	3.03711054028893	2.93675979891645	3.13056980533703	2.92629471054735	3.00269311639441	3.00681644867737	2.82900927478404	2.86075690063137	2.98000714154228	3.04100865009122	3.0836839768349	2.97301196768545	2.97234487737507	2.91403449130097	2.9147154509625	2.92292550994883	2.9434849898932	2.9751741619825	2.6053855959544	2.96498595486262	2.91021405327383	2.9411207664378	2.99389841527848	3.04778382168756	2.97667026486581	2.71018313695791	2.96909914856253
1	218933669	218933669	2.98534342952212	3.01493159746182	2.91682487597007	3.05864482902824	2.92127751701039	2.98857152933041	2.99675142216029	2.99963075473267	3.04535998064524	3.01111311796413	3.04258890329254	3.13376480431387	2.96981326783994	2.96005764328148	2.98602298508023	2.95124822905557	2.65006045305248	2.96624779002146	2.92816332045312	2.89489110059612	3.03711054028893	2.93675979891645	3.13056980533703	2.92629471054735	3.00269311639441	3.00681644867737	2.82900927478404	2.86075690063137	2.98000714154228	3.04100865009122	3.0836839768349	2.97301196768545	2.97234487737507	2.91403449130097	2.9147154509625	2.92292550994883	2.9434849898932	2.9751741619825	2.6053855959544	2.96498595486262	2.91021405327383	2.9411207664378	2.99389841527848	3.04778382168756	2.97667026486581	2.71018313695791	2.96909914856253
1	219457932	219457932	2.98534342952212	3.01493159746182	2.91682487597007	3.05864482902824	2.92127751701039	2.98857152933041	2.99675142216029	2.99963075473267	3.04535998064524	3.01111311796413	3.04258890329254	3.13376480431387	2.96981326783994	2.96005764328148	2.98602298508023	2.95124822905557	2.65006045305248	2.96624779002146	2.92816332045312	2.89489110059612	3.03711054028893	2.93675979891645	3.13056980533703	2.92629471054735	3.00269311639441	3.00681644867737	2.82900927478404	2.86075690063137	2.98000714154228	3.04100865009122	3.0836839768349	2.97301196768545	2.97234487737507	2.91403449130097	2.9147154509625	2.92292550994883	2.9434849898932	2.9751741619825	2.6053855959544	2.96498595486262	2.91021405327383	2.9411207664378	2.99389841527848	3.04778382168756	2.97667026486581	2.71018313695791	2.96909914856253
1	220007585	220007585	2.98534342952212	3.01493159746182	2.91682487597007	3.05864482902824	2.92127751701039	2.98857152933041	2.99675142216029	2.99963075473267	3.04535998064524	3.01111311796413	3.04258890329254	3.13376480431387	2.96981326783994	2.96005764328148	2.98602298508023	2.95124822905557	2.65006045305248	2.96624779002146	2.92816332045312	2.89489110059612	3.03711054028893	2.93675979891645	3.13056980533703	2.92629471054735	3.00269311639441	3.00681644867737	2.82900927478404	2.86075690063137	2.98000714154228	3.04100865009122	3.0836839768349	2.97301196768545	2.97234487737507	2.91403449130097	2.9147154509625	2.92292550994883	2.9434849898932	2.9751741619825	2.6053855959544	2.96498595486262	2.91021405327383	2.9411207664378	2.99389841527848	3.04778382168756	2.97667026486581	2.71018313695791	2.96909914856253
1	220582350	220582350	2.98534342952212	3.01493159746182	2.91682487597007	3.05864482902824	2.92127751701039	2.98857152933041	2.99675142216029	2.99963075473267	3.04535998064524	3.01111311796413	3.04258890329254	3.13376480431387	2.96981326783994	2.96005764328148	2.98602298508023	2.95124822905557	2.65006045305248	2.96624779002146	2.92816332045312	2.89489110059612	3.03711054028893	2.93675979891645	3.13056980533703	2.92629471054735	3.00269311639441	3.00681644867737	2.82900927478404	2.86075690063137	2.98000714154228	3.04100865009122	3.0836839768349	2.97301196768545	2.97234487737507	2.91403449130097	2.9147154509625	2.92292550994883	2.9434849898932	2.9751741619825	2.6053855959544	2.96498595486262	2.91021405327383	2.9411207664378	2.99389841527848	3.04778382168756	2.97667026486581	2.71018313695791	2.96909914856253
1	221125133	221125133	2.98534342952212	3.01493159746182	2.91682487597007	3.05864482902824	2.92127751701039	2.98857152933041	2.99675142216029	2.99963075473267	3.04535998064524	3.01111311796413	3.04258890329254	3.13376480431387	2.96981326783994	2.96005764328148	2.98602298508023	2.95124822905557	2.65006045305248	2.96624779002146	2.92816332045312	2.89489110059612	3.03711054028893	2.93675979891645	3.13056980533703	2.92629471054735	3.00269311639441	3.00681644867737	2.82900927478404	2.86075690063137	2.98000714154228	3.04100865009122	3.0836839768349	2.97301196768545	2.97234487737507	2.91403449130097	2.9147154509625	2.92292550994883	2.9434849898932	2.9751741619825	2.6053855959544	2.96498595486262	2.91021405327383	2.9411207664378	2.99389841527848	3.04778382168756	2.97667026486581	2.71018313695791	2.96909914856253
1	221665670	221665670	2.98534342952212	3.01493159746182	2.91682487597007	3.05864482902824	2.92127751701039	2.98857152933041	2.99675142216029	2.99963075473267	3.04535998064524	3.01111311796413	3.04258890329254	3.13376480431387	2.96981326783994	2.96005764328148	2.98602298508023	2.95124822905557	2.65006045305248	2.96624779002146	2.92816332045312	2.89489110059612	3.03711054028893	2.93675979891645	3.13056980533703	2.92629471054735	3.00269311639441	3.00681644867737	2.82900927478404	2.86075690063137	2.98000714154228	3.04100865009122	3.0836839768349	2.97301196768545	2.97234487737507	2.91403449130097	2.9147154509625	2.92292550994883	2.9434849898932	2.9751741619825	2.6053855959544	2.96498595486262	2.91021405327383	2.9411207664378	2.99389841527848	3.04778382168756	2.97667026486581	2.71018313695791	2.96909914856253
1	222196518	222196518	2.98534342952212	3.01493159746182	2.91682487597007	3.05864482902824	2.92127751701039	2.98857152933041	2.99675142216029	2.99963075473267	3.04535998064524	3.01111311796413	3.04258890329254	3.13376480431387	2.96981326783994	2.96005764328148	2.98602298508023	2.95124822905557	2.65006045305248	2.96624779002146	2.92816332045312	2.89489110059612	3.03711054028893	2.93675979891645	3.13056980533703	2.92629471054735	3.00269311639441	3.00681644867737	2.82900927478404	2.86075690063137	2.98000714154228	3.04100865009122	3.0836839768349	2.97301196768545	2.97234487737507	2.91403449130097	2.9147154509625	2.92292550994883	2.9434849898932	2.9751741619825	2.6053855959544	2.96498595486262	2.91021405327383	2.9411207664378	2.99389841527848	3.04778382168756	2.97667026486581	2.71018313695791	2.96909914856253
1	222780181	222780181	2.98534342952212	3.01493159746182	2.91682487597007	3.05864482902824	2.92127751701039	2.98857152933041	2.99675142216029	2.99963075473267	3.04535998064524	3.01111311796413	3.04258890329254	3.13376480431387	2.96981326783994	2.96005764328148	2.98602298508023	2.95124822905557	2.65006045305248	2.96624779002146	2.92816332045312	2.89489110059612	3.03711054028893	2.93675979891645	3.13056980533703	2.92629471054735	3.00269311639441	3.00681644867737	2.82900927478404	2.86075690063137	2.98000714154228	3.04100865009122	3.0836839768349	2.97301196768545	2.97234487737507	2.91403449130097	2.9147154509625	2.92292550994883	2.9434849898932	2.9751741619825	2.6053855959544	2.96498595486262	2.91021405327383	2.9411207664378	2.99389841527848	3.04778382168756	2.97667026486581	2.71018313695791	2.96909914856253
1	223333671	223333671	2.98534342952212	3.01493159746182	2.91682487597007	3.05864482902824	2.92127751701039	2.98857152933041	2.99675142216029	2.99963075473267	3.04535998064524	3.01111311796413	2.16444841672202	3.13376480431387	2.96981326783994	2.96005764328148	2.98602298508023	2.95124822905557	2.65006045305248	2.96624779002146	2.92816332045312	2.89489110059612	3.03711054028893	2.93675979891645	3.13056980533703	2.92629471054735	3.00269311639441	3.00681644867737	2.82900927478404	2.86075690063137	2.98000714154228	3.04100865009122	3.0836839768349	2.97301196768545	2.97234487737507	2.91403449130097	2.9147154509625	2.92292550994883	2.9434849898932	2.9751741619825	2.6053855959544	2.96498595486262	2.91021405327383	2.9411207664378	2.99389841527848	3.04778382168756	2.97667026486581	2.71018313695791	2.96909914856253
1	223962622	223962622	2.98534342952212	3.01493159746182	2.91682487597007	3.05864482902824	2.92127751701039	2.98857152933041	2.99675142216029	2.99963075473267	3.04535998064524	3.01111311796413	2.16444841672202	3.13376480431387	2.96981326783994	2.96005764328148	2.98602298508023	2.95124822905557	2.65006045305248	2.96624779002146	2.92816332045312	2.89489110059612	3.03711054028893	2.93675979891645	3.13056980533703	2.92629471054735	3.00269311639441	3.00681644867737	2.82900927478404	2.86075690063137	2.98000714154228	3.04100865009122	3.0836839768349	2.97301196768545	2.97234487737507	2.91403449130097	2.9147154509625	2.92292550994883	2.9434849898932	2.9751741619825	2.6053855959544	2.96498595486262	2.91021405327383	2.9411207664378	2.99389841527848	3.04778382168756	2.97667026486581	2.71018313695791	2.96909914856253
1	224669215	224669215	2.98534342952212	3.01493159746182	2.91682487597007	3.05864482902824	2.92127751701039	2.98857152933041	2.99675142216029	2.99963075473267	3.04535998064524	3.01111311796413	2.16444841672202	3.13376480431387	2.96981326783994	2.96005764328148	2.98602298508023	2.95124822905557	2.65006045305248	2.96624779002146	2.92816332045312	2.89489110059612	3.03711054028893	2.93675979891645	3.13056980533703	2.92629471054735	3.00269311639441	3.00681644867737	2.82900927478404	2.86075690063137	2.98000714154228	3.04100865009122	3.0836839768349	2.97301196768545	2.97234487737507	2.91403449130097	2.9147154509625	2.92292550994883	2.9434849898932	2.9751741619825	2.6053855959544	2.96498595486262	2.91021405327383	2.9411207664378	2.99389841527848	3.04778382168756	2.97667026486581	2.71018313695791	2.96909914856253
1	225218729	225218729	2.98534342952212	3.01493159746182	2.91682487597007	3.05864482902824	2.92127751701039	2.98857152933041	2.99675142216029	2.99963075473267	3.04535998064524	3.01111311796413	2.16444841672202	3.13376480431387	2.96981326783994	2.96005764328148	2.98602298508023	2.95124822905557	2.65006045305248	2.96624779002146	2.92816332045312	2.89489110059612	3.03711054028893	2.93675979891645	3.13056980533703	2.92629471054735	3.00269311639441	3.00681644867737	2.82900927478404	2.86075690063137	2.98000714154228	3.04100865009122	3.0836839768349	2.97301196768545	2.97234487737507	2.91403449130097	2.9147154509625	2.92292550994883	2.9434849898932	2.9751741619825	2.6053855959544	2.96498595486262	2.91021405327383	2.9411207664378	2.99389841527848	3.04778382168756	2.97667026486581	2.71018313695791	2.96909914856253
1	225798513	225798513	2.98534342952212	3.01493159746182	2.91682487597007	3.05864482902824	2.92127751701039	2.98857152933041	2.99675142216029	2.99963075473267	3.04535998064524	3.01111311796413	2.16444841672202	3.13376480431387	2.96981326783994	2.96005764328148	2.98602298508023	2.95124822905557	2.65006045305248	2.96624779002146	2.92816332045312	2.89489110059612	3.03711054028893	2.93675979891645	3.13056980533703	2.92629471054735	3.00269311639441	3.00681644867737	2.82900927478404	2.86075690063137	2.98000714154228	3.04100865009122	3.0836839768349	2.97301196768545	2.97234487737507	2.91403449130097	2.9147154509625	2.92292550994883	2.9434849898932	2.9751741619825	2.6053855959544	2.96498595486262	2.91021405327383	2.9411207664378	2.99389841527848	3.04778382168756	2.97667026486581	2.71018313695791	2.96909914856253
1	226389464	226389464	2.98534342952212	3.01493159746182	2.91682487597007	3.05864482902824	2.92127751701039	2.98857152933041	2.99675142216029	2.99963075473267	3.04535998064524	3.01111311796413	2.16444841672202	3.13376480431387	2.96981326783994	2.96005764328148	2.98602298508023	2.95124822905557	2.65006045305248	2.96624779002146	2.92816332045312	2.89489110059612	3.03711054028893	2.93675979891645	3.13056980533703	2.92629471054735	3.00269311639441	3.00681644867737	2.82900927478404	2.86075690063137	2.98000714154228	3.04100865009122	3.0836839768349	2.97301196768545	2.97234487737507	2.91403449130097	2.9147154509625	2.92292550994883	2.9434849898932	2.9751741619825	2.6053855959544	2.96498595486262	2.91021405327383	2.9411207664378	2.99389841527848	3.04778382168756	2.97667026486581	2.71018313695791	2.96909914856253
1	226936983	226936983	2.98534342952212	3.01493159746182	2.91682487597007	3.05864482902824	2.92127751701039	2.98857152933041	2.99675142216029	2.99963075473267	3.04535998064524	3.01111311796413	2.16444841672202	3.13376480431387	2.96981326783994	2.96005764328148	2.98602298508023	2.95124822905557	2.65006045305248	2.96624779002146	2.92816332045312	2.89489110059612	3.03711054028893	2.93675979891645	3.13056980533703	2.92629471054735	3.00269311639441	3.00681644867737	2.82900927478404	2.86075690063137	2.98000714154228	3.04100865009122	3.0836839768349	2.97301196768545	2.97234487737507	2.91403449130097	2.9147154509625	2.92292550994883	2.9434849898932	2.9751741619825	2.6053855959544	2.96498595486262	2.91021405327383	2.9411207664378	2.99389841527848	3.04778382168756	2.97667026486581	2.71018313695791	2.96909914856253
1	227492636	227492636	2.98534342952212	3.01493159746182	2.91682487597007	3.05864482902824	2.92127751701039	2.98857152933041	2.99675142216029	2.99963075473267	3.04535998064524	3.01111311796413	2.16444841672202	3.13376480431387	2.96981326783994	2.96005764328148	2.98602298508023	2.95124822905557	2.65006045305248	2.96624779002146	2.92816332045312	2.89489110059612	3.03711054028893	2.93675979891645	3.13056980533703	2.92629471054735	3.00269311639441	3.00681644867737	2.82900927478404	2.86075690063137	2.98000714154228	3.04100865009122	3.0836839768349	2.97301196768545	2.97234487737507	2.91403449130097	2.9147154509625	2.92292550994883	2.9434849898932	2.9751741619825	2.6053855959544	2.96498595486262	2.91021405327383	2.9411207664378	2.99389841527848	3.04778382168756	2.97667026486581	2.71018313695791	2.96909914856253
1	228074772	228074772	2.98534342952212	3.01493159746182	2.91682487597007	3.05864482902824	2.92127751701039	2.98857152933041	2.99675142216029	2.99963075473267	3.04535998064524	3.01111311796413	2.16444841672202	3.13376480431387	2.96981326783994	2.96005764328148	2.98602298508023	2.95124822905557	2.65006045305248	2.96624779002146	2.92816332045312	2.89489110059612	3.03711054028893	2.93675979891645	3.13056980533703	2.92629471054735	3.00269311639441	3.00681644867737	2.82900927478404	2.86075690063137	2.98000714154228	3.04100865009122	3.0836839768349	2.97301196768545	2.97234487737507	2.91403449130097	2.9147154509625	2.92292550994883	2.9434849898932	2.9751741619825	2.6053855959544	2.96498595486262	2.91021405327383	2.9411207664378	2.99389841527848	3.04778382168756	2.97667026486581	2.71018313695791	2.96909914856253
1	228616664	228616664	2.98534342952212	3.01493159746182	2.91682487597007	3.05864482902824	2.92127751701039	2.98857152933041	2.99675142216029	2.99963075473267	3.04535998064524	3.01111311796413	2.16444841672202	3.13376480431387	2.96981326783994	2.96005764328148	2.98602298508023	2.95124822905557	2.65006045305248	2.96624779002146	2.92816332045312	2.89489110059612	3.03711054028893	2.93675979891645	3.13056980533703	2.92629471054735	3.00269311639441	3.00681644867737	2.82900927478404	2.86075690063137	2.98000714154228	3.04100865009122	3.0836839768349	2.97301196768545	2.97234487737507	2.91403449130097	2.9147154509625	2.92292550994883	2.9434849898932	2.9751741619825	2.6053855959544	2.96498595486262	2.91021405327383	2.9411207664378	2.99389841527848	3.04778382168756	2.97667026486581	2.71018313695791	2.96909914856253
1	229205320	229205320	2.98534342952212	3.01493159746182	2.91682487597007	3.05864482902824	2.92127751701039	2.98857152933041	2.99675142216029	2.99963075473267	3.04535998064524	3.01111311796413	2.16444841672202	3.13376480431387	2.96981326783994	2.96005764328148	2.98602298508023	2.95124822905557	2.65006045305248	2.96624779002146	2.92816332045312	2.89489110059612	3.03711054028893	2.93675979891645	3.13056980533703	2.92629471054735	3.00269311639441	3.00681644867737	2.82900927478404	2.86075690063137	2.98000714154228	3.04100865009122	3.0836839768349	2.97301196768545	2.97234487737507	2.91403449130097	2.9147154509625	2.92292550994883	2.9434849898932	2.9751741619825	2.6053855959544	2.96498595486262	2.91021405327383	2.9411207664378	2.99389841527848	3.04778382168756	2.97667026486581	2.71018313695791	2.96909914856253
1	229760926	229760926	2.98534342952212	3.01493159746182	2.91682487597007	3.05864482902824	2.92127751701039	2.98857152933041	2.99675142216029	2.99963075473267	3.04535998064524	3.01111311796413	2.16444841672202	3.13376480431387	2.96981326783994	2.96005764328148	2.98602298508023	2.95124822905557	2.65006045305248	2.96624779002146	2.92816332045312	2.89489110059612	3.03711054028893	2.93675979891645	3.13056980533703	2.92629471054735	3.00269311639441	3.00681644867737	2.82900927478404	2.86075690063137	2.98000714154228	3.04100865009122	3.0836839768349	2.97301196768545	2.97234487737507	2.91403449130097	2.9147154509625	2.92292550994883	2.9434849898932	2.9751741619825	2.6053855959544	2.96498595486262	2.91021405327383	2.9411207664378	2.99389841527848	3.04778382168756	2.97667026486581	2.71018313695791	2.96909914856253
1	230291982	230291982	2.98534342952212	3.01493159746182	2.91682487597007	3.05864482902824	2.92127751701039	2.98857152933041	2.99675142216029	2.99963075473267	3.04535998064524	3.01111311796413	2.16444841672202	3.13376480431387	2.96981326783994	2.96005764328148	2.98602298508023	2.95124822905557	2.65006045305248	2.96624779002146	2.92816332045312	2.89489110059612	3.03711054028893	2.93675979891645	3.13056980533703	2.92629471054735	3.00269311639441	3.00681644867737	2.82900927478404	2.86075690063137	2.98000714154228	3.04100865009122	3.0836839768349	2.97301196768545	2.97234487737507	2.91403449130097	2.9147154509625	2.92292550994883	2.9434849898932	2.9751741619825	2.6053855959544	2.96498595486262	2.91021405327383	2.9411207664378	2.99389841527848	3.04778382168756	2.97667026486581	2.71018313695791	2.96909914856253
1	230833226	230833226	2.98534342952212	3.01493159746182	2.91682487597007	3.05864482902824	2.92127751701039	2.98857152933041	2.99675142216029	2.99963075473267	3.04535998064524	3.01111311796413	3.07012930398504	3.13376480431387	2.96981326783994	2.96005764328148	2.98602298508023	2.95124822905557	2.65006045305248	2.96624779002146	2.92816332045312	2.89489110059612	3.03711054028893	2.93675979891645	3.13056980533703	2.92629471054735	3.00269311639441	3.00681644867737	2.82900927478404	2.86075690063137	2.98000714154228	3.04100865009122	3.0836839768349	2.97301196768545	2.97234487737507	2.91403449130097	2.9147154509625	2.92292550994883	2.9434849898932	2.9751741619825	2.6053855959544	2.96498595486262	2.91021405327383	2.9411207664378	2.99389841527848	3.04778382168756	2.97667026486581	2.71018313695791	2.96909914856253
1	231371288	231371288	2.98534342952212	3.01493159746182	2.91682487597007	3.05864482902824	2.92127751701039	2.98857152933041	2.99675142216029	2.99963075473267	3.04535998064524	3.01111311796413	3.07012930398504	3.13376480431387	2.96981326783994	2.96005764328148	2.98602298508023	2.95124822905557	2.65006045305248	2.96624779002146	2.92816332045312	2.89489110059612	3.03711054028893	2.93675979891645	3.13056980533703	2.92629471054735	3.00269311639441	3.00681644867737	2.82900927478404	2.86075690063137	2.98000714154228	3.04100865009122	3.0836839768349	2.97301196768545	2.97234487737507	2.91403449130097	2.9147154509625	2.92292550994883	2.9434849898932	3.76010806138956	2.6053855959544	2.96498595486262	2.91021405327383	2.9411207664378	2.99389841527848	3.04778382168756	2.97667026486581	2.71018313695791	2.96909914856253
1	231929655	231929655	2.98534342952212	3.01493159746182	2.91682487597007	3.05864482902824	2.92127751701039	2.98857152933041	2.99675142216029	2.99963075473267	3.04535998064524	3.01111311796413	3.07012930398504	3.13376480431387	2.96981326783994	2.96005764328148	2.98602298508023	2.95124822905557	2.65006045305248	2.96624779002146	2.92816332045312	2.89489110059612	3.03711054028893	2.93675979891645	3.13056980533703	2.92629471054735	3.00269311639441	3.00681644867737	2.82900927478404	2.86075690063137	2.98000714154228	3.04100865009122	3.0836839768349	2.97301196768545	2.97234487737507	2.91403449130097	2.9147154509625	2.92292550994883	2.9434849898932	3.76010806138956	2.6053855959544	2.96498595486262	2.91021405327383	2.9411207664378	2.99389841527848	3.04778382168756	2.97667026486581	2.71018313695791	2.96909914856253
1	232482890	232482890	2.98534342952212	3.01493159746182	2.91682487597007	3.05864482902824	2.92127751701039	2.98857152933041	2.99675142216029	2.99963075473267	3.04535998064524	3.01111311796413	3.07012930398504	3.13376480431387	2.96981326783994	2.96005764328148	2.98602298508023	2.95124822905557	2.65006045305248	2.96624779002146	2.92816332045312	2.89489110059612	3.03711054028893	2.93675979891645	3.13056980533703	2.92629471054735	3.00269311639441	3.00681644867737	2.82900927478404	2.86075690063137	2.98000714154228	3.04100865009122	3.0836839768349	2.97301196768545	2.97234487737507	2.91403449130097	2.9147154509625	2.92292550994883	2.9434849898932	3.76010806138956	2.6053855959544	2.96498595486262	2.91021405327383	2.9411207664378	2.99389841527848	3.04778382168756	2.97667026486581	2.71018313695791	2.96909914856253
1	233012405	233012405	2.98534342952212	3.01493159746182	2.91682487597007	3.05864482902824	2.92127751701039	2.98857152933041	2.99675142216029	2.99963075473267	3.04535998064524	3.01111311796413	3.07012930398504	3.13376480431387	2.96981326783994	2.96005764328148	2.98602298508023	2.95124822905557	2.65006045305248	2.96624779002146	2.92816332045312	2.89489110059612	3.03711054028893	2.93675979891645	3.13056980533703	2.92629471054735	3.00269311639441	3.00681644867737	2.82900927478404	2.86075690063137	2.98000714154228	3.04100865009122	3.0836839768349	2.97301196768545	2.97234487737507	2.91403449130097	2.9147154509625	2.92292550994883	2.9434849898932	3.76010806138956	2.6053855959544	2.96498595486262	2.91021405327383	2.9411207664378	2.99389841527848	3.04778382168756	2.97667026486581	2.71018313695791	2.96909914856253
1	233545900	233545900	2.98534342952212	3.01493159746182	2.91682487597007	3.05864482902824	2.92127751701039	2.98857152933041	2.99675142216029	2.99963075473267	3.04535998064524	3.01111311796413	3.07012930398504	3.13376480431387	2.96981326783994	2.96005764328148	2.98602298508023	2.95124822905557	2.65006045305248	2.96624779002146	2.92816332045312	2.89489110059612	3.03711054028893	2.93675979891645	3.13056980533703	2.92629471054735	3.00269311639441	3.00681644867737	2.82900927478404	2.86075690063137	2.98000714154228	3.04100865009122	3.0836839768349	2.97301196768545	2.97234487737507	2.91403449130097	2.9147154509625	2.92292550994883	2.9434849898932	3.76010806138956	2.6053855959544	2.96498595486262	2.91021405327383	2.9411207664378	2.99389841527848	3.04778382168756	2.97667026486581	2.71018313695791	2.96909914856253
1	234092162	234092162	2.98534342952212	3.01493159746182	2.91682487597007	3.05864482902824	2.92127751701039	2.98857152933041	2.99675142216029	2.99963075473267	3.04535998064524	3.01111311796413	3.07012930398504	3.13376480431387	2.96981326783994	2.96005764328148	2.98602298508023	2.95124822905557	2.65006045305248	2.96624779002146	2.92816332045312	2.89489110059612	3.03711054028893	2.93675979891645	3.13056980533703	2.92629471054735	3.00269311639441	3.00681644867737	2.82900927478404	2.86075690063137	2.98000714154228	3.04100865009122	3.0836839768349	2.97301196768545	2.97234487737507	2.91403449130097	2.9147154509625	2.92292550994883	2.9434849898932	3.76010806138956	2.6053855959544	2.96498595486262	2.91021405327383	2.9411207664378	2.99389841527848	3.04778382168756	2.97667026486581	2.71018313695791	2.96909914856253
1	234635499	234635499	2.98534342952212	3.01493159746182	2.91682487597007	3.05864482902824	2.92127751701039	2.98857152933041	2.99675142216029	2.99963075473267	3.04535998064524	3.01111311796413	3.07012930398504	3.13376480431387	2.96981326783994	2.96005764328148	2.98602298508023	2.95124822905557	2.65006045305248	2.96624779002146	2.92816332045312	2.89489110059612	3.03711054028893	2.93675979891645	3.13056980533703	2.92629471054735	3.00269311639441	3.00681644867737	2.82900927478404	2.86075690063137	2.98000714154228	3.04100865009122	3.0836839768349	2.97301196768545	2.97234487737507	2.91403449130097	2.9147154509625	2.92292550994883	2.9434849898932	3.76010806138956	2.6053855959544	2.96498595486262	2.91021405327383	2.9411207664378	2.99389841527848	3.04778382168756	2.97667026486581	2.71018313695791	2.96909914856253
1	235250394	235250394	2.98534342952212	3.01493159746182	2.91682487597007	3.05864482902824	2.92127751701039	2.98857152933041	2.99675142216029	2.99963075473267	3.04535998064524	3.01111311796413	3.07012930398504	3.13376480431387	2.96981326783994	2.96005764328148	2.98602298508023	2.95124822905557	2.65006045305248	2.96624779002146	2.92816332045312	2.89489110059612	3.03711054028893	2.93675979891645	2.54616386521453	2.92629471054735	3.00269311639441	3.00681644867737	2.82900927478404	2.86075690063137	2.98000714154228	3.04100865009122	3.0836839768349	2.97301196768545	2.97234487737507	2.91403449130097	2.9147154509625	2.92292550994883	2.9434849898932	3.76010806138956	2.6053855959544	2.96498595486262	2.91021405327383	2.9411207664378	2.99389841527848	3.04778382168756	2.97667026486581	2.71018313695791	2.96909914856253
1	235843116	235843116	2.98534342952212	3.01493159746182	2.91682487597007	3.05864482902824	2.92127751701039	2.98857152933041	2.99675142216029	2.99963075473267	3.04535998064524	3.01111311796413	3.07012930398504	3.13376480431387	2.96981326783994	2.96005764328148	2.98602298508023	2.95124822905557	2.65006045305248	2.96624779002146	2.92816332045312	2.89489110059612	3.03711054028893	2.93675979891645	2.54616386521453	2.92629471054735	3.00269311639441	3.00681644867737	2.82900927478404	2.86075690063137	2.98000714154228	3.04100865009122	3.0836839768349	2.97301196768545	2.97234487737507	2.91403449130097	2.9147154509625	2.92292550994883	2.9434849898932	3.76010806138956	2.6053855959544	2.96498595486262	2.91021405327383	2.9411207664378	2.99389841527848	3.04778382168756	2.97667026486581	2.71018313695791	2.96909914856253
1	236407048	236407048	2.98534342952212	3.01493159746182	2.91682487597007	3.05864482902824	2.92127751701039	2.98857152933041	2.99675142216029	2.99963075473267	3.04535998064524	3.01111311796413	3.07012930398504	3.13376480431387	2.96981326783994	2.96005764328148	2.98602298508023	2.95124822905557	2.65006045305248	2.96624779002146	2.92816332045312	2.89489110059612	3.03711054028893	2.93675979891645	2.54616386521453	2.92629471054735	3.00269311639441	3.00681644867737	2.82900927478404	2.86075690063137	2.98000714154228	3.04100865009122	3.0836839768349	2.97301196768545	2.97234487737507	2.91403449130097	2.9147154509625	2.92292550994883	2.9434849898932	3.01023083888118	2.6053855959544	2.96498595486262	2.91021405327383	2.9411207664378	2.99389841527848	3.04778382168756	2.97667026486581	2.71018313695791	2.96909914856253
1	236972099	236972099	2.98534342952212	3.01493159746182	2.91682487597007	3.05864482902824	2.92127751701039	2.98857152933041	2.99675142216029	2.99963075473267	3.04535998064524	3.01111311796413	3.07012930398504	3.13376480431387	2.96981326783994	2.96005764328148	2.98602298508023	2.95124822905557	2.65006045305248	2.96624779002146	2.92816332045312	2.89489110059612	3.03711054028893	2.93675979891645	2.54616386521453	2.92629471054735	3.00269311639441	3.00681644867737	2.82900927478404	2.86075690063137	2.98000714154228	3.04100865009122	3.0836839768349	2.97301196768545	2.97234487737507	2.91403449130097	2.9147154509625	2.92292550994883	2.9434849898932	3.01023083888118	2.6053855959544	2.96498595486262	2.91021405327383	2.9411207664378	2.99389841527848	3.04778382168756	2.97667026486581	2.71018313695791	2.96909914856253
1	237523729	237523729	2.98534342952212	3.01493159746182	2.91682487597007	3.05864482902824	2.92127751701039	2.98857152933041	2.99675142216029	2.99963075473267	3.04535998064524	3.01111311796413	3.07012930398504	3.13376480431387	2.96981326783994	2.96005764328148	2.98602298508023	2.95124822905557	2.65006045305248	2.96624779002146	2.92816332045312	2.89489110059612	3.03711054028893	2.93675979891645	2.54616386521453	2.92629471054735	3.00269311639441	3.00681644867737	2.82900927478404	2.86075690063137	2.98000714154228	3.04100865009122	3.0836839768349	2.97301196768545	2.97234487737507	2.91403449130097	2.9147154509625	2.92292550994883	2.9434849898932	3.01023083888118	2.6053855959544	2.96498595486262	2.91021405327383	2.9411207664378	2.99389841527848	3.04778382168756	2.97667026486581	2.71018313695791	2.96909914856253
1	238061575	238061575	2.98534342952212	3.01493159746182	2.91682487597007	3.05864482902824	2.92127751701039	2.98857152933041	2.99675142216029	2.99963075473267	3.04535998064524	3.01111311796413	3.07012930398504	3.13376480431387	2.96981326783994	2.96005764328148	2.98602298508023	2.95124822905557	2.65006045305248	2.96624779002146	2.92816332045312	2.89489110059612	3.03711054028893	2.93675979891645	2.54616386521453	2.92629471054735	3.00269311639441	3.00681644867737	2.82900927478404	2.86075690063137	2.98000714154228	3.04100865009122	3.0836839768349	2.97301196768545	2.97234487737507	2.91403449130097	2.9147154509625	2.92292550994883	2.9434849898932	3.01023083888118	2.6053855959544	2.96498595486262	2.91021405327383	2.9411207664378	2.99389841527848	3.04778382168756	2.97667026486581	2.71018313695791	2.96909914856253
1	238606392	238606392	2.98534342952212	3.01493159746182	2.91682487597007	3.05864482902824	2.92127751701039	2.98857152933041	2.99675142216029	2.99963075473267	3.04535998064524	3.01111311796413	3.07012930398504	3.13376480431387	2.96981326783994	2.96005764328148	2.98602298508023	2.95124822905557	2.65006045305248	2.96624779002146	2.92816332045312	2.89489110059612	3.03711054028893	2.93675979891645	2.54616386521453	2.92629471054735	3.00269311639441	3.00681644867737	2.82900927478404	2.86075690063137	2.98000714154228	3.04100865009122	3.0836839768349	2.97301196768545	2.97234487737507	2.91403449130097	2.9147154509625	2.92292550994883	2.9434849898932	3.01023083888118	2.6053855959544	2.96498595486262	2.91021405327383	2.9411207664378	2.99389841527848	3.04778382168756	2.97667026486581	2.71018313695791	2.96909914856253
1	239142946	239142946	2.98534342952212	3.01493159746182	2.91682487597007	3.05864482902824	2.92127751701039	2.98857152933041	2.99675142216029	2.99963075473267	3.04535998064524	3.01111311796413	3.07012930398504	3.13376480431387	2.96981326783994	2.96005764328148	2.98602298508023	2.95124822905557	2.65006045305248	2.96624779002146	2.92816332045312	2.89489110059612	3.03711054028893	2.93675979891645	2.54616386521453	2.92629471054735	3.00269311639441	3.00681644867737	2.82900927478404	2.86075690063137	2.98000714154228	3.04100865009122	3.0836839768349	2.97301196768545	2.97234487737507	2.91403449130097	2.9147154509625	2.92292550994883	2.9434849898932	3.01023083888118	2.6053855959544	2.96498595486262	2.91021405327383	2.9411207664378	2.99389841527848	3.04778382168756	2.97667026486581	2.71018313695791	2.96909914856253
1	239674169	239674169	2.98534342952212	3.01493159746182	2.91682487597007	3.05864482902824	2.92127751701039	2.98857152933041	2.99675142216029	2.99963075473267	3.04535998064524	3.01111311796413	3.07012930398504	3.13376480431387	2.96981326783994	2.96005764328148	2.98602298508023	2.95124822905557	2.65006045305248	2.96624779002146	2.92816332045312	2.89489110059612	3.03711054028893	2.93675979891645	2.54616386521453	2.92629471054735	3.00269311639441	3.00681644867737	2.82900927478404	2.86075690063137	2.98000714154228	3.04100865009122	3.0836839768349	2.97301196768545	2.97234487737507	2.91403449130097	2.9147154509625	2.92292550994883	2.9434849898932	3.01023083888118	2.6053855959544	2.96498595486262	2.91021405327383	2.9411207664378	2.99389841527848	3.04778382168756	2.97667026486581	2.71018313695791	2.96909914856253
1	240212004	240212004	2.98534342952212	3.01493159746182	2.91682487597007	3.05864482902824	2.92127751701039	2.98857152933041	2.99675142216029	2.99963075473267	3.04535998064524	3.01111311796413	3.07012930398504	3.13376480431387	2.96981326783994	2.96005764328148	2.98602298508023	2.95124822905557	2.65006045305248	2.96624779002146	2.92816332045312	2.89489110059612	3.03711054028893	2.93675979891645	2.54616386521453	2.92629471054735	3.00269311639441	3.00681644867737	2.82900927478404	2.86075690063137	2.98000714154228	3.04100865009122	3.0836839768349	2.97301196768545	2.97234487737507	2.91403449130097	2.9147154509625	2.92292550994883	2.9434849898932	3.01023083888118	2.6053855959544	2.96498595486262	2.91021405327383	2.9411207664378	2.99389841527848	3.04778382168756	2.97667026486581	2.71018313695791	2.96909914856253
1	240756725	240756725	2.98534342952212	3.01493159746182	2.91682487597007	3.05864482902824	2.92127751701039	2.98857152933041	2.99675142216029	2.99963075473267	3.04535998064524	3.01111311796413	3.07012930398504	3.13376480431387	2.96981326783994	2.96005764328148	2.98602298508023	2.95124822905557	2.65006045305248	2.96624779002146	2.92816332045312	2.89489110059612	3.03711054028893	2.93675979891645	2.54616386521453	2.92629471054735	3.00269311639441	3.00681644867737	2.82900927478404	2.86075690063137	2.98000714154228	3.04100865009122	3.0836839768349	2.97301196768545	2.97234487737507	2.91403449130097	2.9147154509625	2.92292550994883	2.9434849898932	3.01023083888118	2.6053855959544	2.96498595486262	2.91021405327383	2.9411207664378	2.99389841527848	3.04778382168756	2.97667026486581	2.71018313695791	2.96909914856253
1	241312131	241312131	2.98534342952212	3.01493159746182	2.91682487597007	3.05864482902824	2.92127751701039	2.98857152933041	2.99675142216029	2.99963075473267	3.04535998064524	3.01111311796413	3.07012930398504	3.13376480431387	2.96981326783994	2.96005764328148	2.98602298508023	2.95124822905557	2.65006045305248	2.96624779002146	2.92816332045312	2.89489110059612	3.03711054028893	2.93675979891645	2.54616386521453	2.92629471054735	3.00269311639441	3.00681644867737	2.82900927478404	2.86075690063137	2.98000714154228	3.04100865009122	3.0836839768349	2.97301196768545	2.97234487737507	2.91403449130097	2.9147154509625	2.92292550994883	2.9434849898932	3.01023083888118	2.6053855959544	2.96498595486262	2.91021405327383	2.9411207664378	2.99389841527848	3.04778382168756	2.97667026486581	2.71018313695791	2.96909914856253
1	241849298	241849298	2.98534342952212	3.01493159746182	2.91682487597007	3.05864482902824	2.92127751701039	2.98857152933041	2.99675142216029	2.99963075473267	3.04535998064524	3.01111311796413	3.07012930398504	3.13376480431387	2.96981326783994	2.96005764328148	2.98602298508023	2.95124822905557	2.65006045305248	2.96624779002146	2.92816332045312	2.89489110059612	3.03711054028893	2.93675979891645	2.54616386521453	2.92629471054735	3.00269311639441	3.00681644867737	2.82900927478404	2.86075690063137	2.98000714154228	3.04100865009122	3.0836839768349	2.97301196768545	2.97234487737507	2.91403449130097	2.9147154509625	2.92292550994883	2.9434849898932	3.01023083888118	2.6053855959544	2.96498595486262	2.91021405327383	2.9411207664378	2.99389841527848	3.04778382168756	2.97667026486581	2.71018313695791	2.96909914856253
1	242445853	242445853	2.98534342952212	3.01493159746182	2.91682487597007	3.05864482902824	2.92127751701039	2.98857152933041	2.99675142216029	2.99963075473267	3.04535998064524	3.01111311796413	3.07012930398504	3.13376480431387	2.96981326783994	2.96005764328148	2.98602298508023	2.95124822905557	2.65006045305248	2.96624779002146	2.92816332045312	2.89489110059612	3.03711054028893	2.93675979891645	2.54616386521453	2.92629471054735	3.00269311639441	3.00681644867737	2.82900927478404	2.86075690063137	2.98000714154228	3.04100865009122	3.0836839768349	2.97301196768545	2.97234487737507	2.91403449130097	2.9147154509625	2.92292550994883	2.9434849898932	3.01023083888118	2.6053855959544	2.96498595486262	2.91021405327383	2.9411207664378	2.99389841527848	3.04778382168756	2.97667026486581	2.71018313695791	2.96909914856253
1	243069865	243069865	2.98534342952212	3.01493159746182	2.91682487597007	3.05864482902824	2.92127751701039	2.98857152933041	2.99675142216029	2.99963075473267	3.04535998064524	3.01111311796413	3.07012930398504	3.13376480431387	2.96981326783994	2.96005764328148	2.98602298508023	2.95124822905557	2.65006045305248	2.96624779002146	2.92816332045312	2.89489110059612	3.03711054028893	2.93675979891645	2.54616386521453	2.92629471054735	3.00269311639441	3.00681644867737	2.82900927478404	2.86075690063137	2.98000714154228	3.04100865009122	3.0836839768349	2.97301196768545	2.97234487737507	2.91403449130097	2.9147154509625	2.92292550994883	2.9434849898932	3.01023083888118	2.6053855959544	2.96498595486262	2.91021405327383	2.9411207664378	2.99389841527848	3.04778382168756	2.97667026486581	2.71018313695791	2.96909914856253
1	243804934	243804934	2.98534342952212	3.01493159746182	2.91682487597007	3.05864482902824	2.92127751701039	2.98857152933041	2.99675142216029	2.99963075473267	3.04535998064524	3.01111311796413	3.07012930398504	3.13376480431387	2.96981326783994	2.96005764328148	2.98602298508023	2.95124822905557	2.65006045305248	2.96624779002146	2.92816332045312	2.89489110059612	3.03711054028893	2.93675979891645	2.54616386521453	2.92629471054735	3.00269311639441	3.00681644867737	2.82900927478404	2.86075690063137	2.98000714154228	3.04100865009122	3.0836839768349	2.97301196768545	2.97234487737507	2.91403449130097	2.9147154509625	2.92292550994883	2.9434849898932	3.01023083888118	2.6053855959544	2.96498595486262	2.91021405327383	2.9411207664378	2.99389841527848	3.04778382168756	2.97667026486581	2.71018313695791	2.96909914856253
1	244343777	244343777	2.98534342952212	3.01493159746182	2.91682487597007	3.05864482902824	2.92127751701039	2.98857152933041	2.99675142216029	2.99963075473267	3.04535998064524	3.01111311796413	3.07012930398504	3.13376480431387	2.96981326783994	2.96005764328148	2.98602298508023	2.95124822905557	2.65006045305248	2.96624779002146	2.92816332045312	2.89489110059612	3.03711054028893	2.93675979891645	2.54616386521453	2.92629471054735	3.00269311639441	3.00681644867737	2.82900927478404	2.86075690063137	2.98000714154228	3.04100865009122	3.0836839768349	2.97301196768545	2.97234487737507	2.91403449130097	2.9147154509625	2.92292550994883	2.9434849898932	3.01023083888118	2.6053855959544	2.96498595486262	2.91021405327383	2.9411207664378	2.99389841527848	3.04778382168756	2.97667026486581	2.71018313695791	2.96909914856253
1	244909768	244909768	2.98534342952212	3.01493159746182	2.91682487597007	3.05864482902824	2.92127751701039	2.98857152933041	2.99675142216029	2.99963075473267	3.04535998064524	3.01111311796413	3.07012930398504	3.13376480431387	2.96981326783994	2.96005764328148	2.98602298508023	2.95124822905557	2.65006045305248	2.96624779002146	2.92816332045312	2.89489110059612	3.03711054028893	2.93675979891645	2.54616386521453	2.92629471054735	3.00269311639441	3.00681644867737	2.82900927478404	2.86075690063137	2.98000714154228	3.04100865009122	3.0836839768349	2.97301196768545	2.97234487737507	2.91403449130097	2.9147154509625	2.92292550994883	2.9434849898932	3.01023083888118	2.6053855959544	2.96498595486262	2.91021405327383	2.9411207664378	2.99389841527848	3.04778382168756	2.97667026486581	2.71018313695791	2.96909914856253
1	245483890	245483890	2.98534342952212	3.01493159746182	2.91682487597007	3.05864482902824	2.92127751701039	2.98857152933041	2.99675142216029	2.99963075473267	3.04535998064524	3.01111311796413	3.07012930398504	3.13376480431387	2.96981326783994	2.96005764328148	2.98602298508023	2.95124822905557	2.65006045305248	2.96624779002146	2.92816332045312	2.89489110059612	3.03711054028893	2.93675979891645	2.54616386521453	2.92629471054735	3.00269311639441	3.00681644867737	2.82900927478404	2.86075690063137	2.98000714154228	3.04100865009122	3.0836839768349	2.97301196768545	2.97234487737507	2.91403449130097	2.9147154509625	2.92292550994883	2.9434849898932	3.01023083888118	2.6053855959544	2.96498595486262	2.91021405327383	2.9411207664378	2.99389841527848	3.04778382168756	2.97667026486581	2.71018313695791	2.96909914856253
1	246034915	246034915	2.98534342952212	3.01493159746182	2.91682487597007	3.05864482902824	2.92127751701039	2.98857152933041	2.99675142216029	2.99963075473267	3.04535998064524	3.01111311796413	3.07012930398504	3.13376480431387	2.96981326783994	2.96005764328148	2.98602298508023	2.95124822905557	2.65006045305248	2.96624779002146	2.92816332045312	2.89489110059612	3.03711054028893	2.93675979891645	2.54616386521453	2.92629471054735	3.00269311639441	3.00681644867737	2.82900927478404	2.86075690063137	2.98000714154228	3.04100865009122	3.0836839768349	2.97301196768545	2.97234487737507	2.91403449130097	2.9147154509625	2.92292550994883	2.9434849898932	3.01023083888118	2.6053855959544	2.96498595486262	2.91021405327383	2.9411207664378	2.99389841527848	3.04778382168756	2.97667026486581	2.71018313695791	2.96909914856253
1	246587210	246587210	2.98534342952212	3.01493159746182	2.91682487597007	3.05864482902824	2.92127751701039	2.98857152933041	2.99675142216029	2.99963075473267	3.04535998064524	3.01111311796413	3.07012930398504	3.13376480431387	2.96981326783994	2.96005764328148	2.98602298508023	2.95124822905557	2.65006045305248	2.96624779002146	2.92816332045312	2.89489110059612	3.03711054028893	2.93675979891645	2.54616386521453	2.92629471054735	3.00269311639441	3.00681644867737	2.82900927478404	2.86075690063137	2.98000714154228	3.04100865009122	3.0836839768349	2.97301196768545	2.97234487737507	2.91403449130097	2.9147154509625	2.92292550994883	2.9434849898932	3.01023083888118	2.6053855959544	2.96498595486262	2.91021405327383	2.9411207664378	2.99389841527848	3.04778382168756	2.97667026486581	2.71018313695791	2.96909914856253
1	247172472	247172472	2.98534342952212	3.01493159746182	2.91682487597007	3.05864482902824	2.92127751701039	2.98857152933041	2.99675142216029	2.99963075473267	3.04535998064524	3.01111311796413	3.07012930398504	3.13376480431387	2.96981326783994	2.96005764328148	2.98602298508023	2.95124822905557	2.65006045305248	2.96624779002146	2.92816332045312	2.89489110059612	3.03711054028893	2.93675979891645	2.54616386521453	2.92629471054735	3.00269311639441	3.00681644867737	2.82900927478404	2.86075690063137	2.98000714154228	3.04100865009122	3.0836839768349	2.97301196768545	2.97234487737507	2.91403449130097	2.9147154509625	2.92292550994883	2.9434849898932	3.01023083888118	2.6053855959544	2.96498595486262	2.91021405327383	2.9411207664378	2.99389841527848	3.04778382168756	2.97667026486581	2.71018313695791	2.96909914856253
1	247759502	247759502	2.98534342952212	3.01493159746182	2.91682487597007	3.05864482902824	2.92127751701039	2.98857152933041	2.99675142216029	2.99963075473267	3.04535998064524	3.01111311796413	3.07012930398504	3.13376480431387	2.96981326783994	2.96005764328148	2.98602298508023	2.95124822905557	2.65006045305248	2.96624779002146	2.92816332045312	2.89489110059612	3.03711054028893	2.93675979891645	2.54616386521453	2.92629471054735	3.00269311639441	3.00681644867737	2.82900927478404	2.86075690063137	2.98000714154228	3.04100865009122	3.0836839768349	2.97301196768545	2.97234487737507	2.91403449130097	2.9147154509625	2.92292550994883	2.9434849898932	3.01023083888118	2.6053855959544	2.96498595486262	2.91021405327383	2.9411207664378	2.99389841527848	3.04778382168756	2.97667026486581	2.71018313695791	2.96909914856253
1	248364647	248364647	2.98534342952212	3.01493159746182	2.91682487597007	3.05864482902824	2.92127751701039	2.98857152933041	2.99675142216029	2.99963075473267	3.04535998064524	3.01111311796413	3.07012930398504	3.13376480431387	2.96981326783994	2.96005764328148	2.98602298508023	2.95124822905557	2.65006045305248	2.96624779002146	2.92816332045312	2.89489110059612	3.03711054028893	2.93675979891645	2.54616386521453	2.92629471054735	3.00269311639441	3.00681644867737	2.82900927478404	2.86075690063137	2.98000714154228	3.04100865009122	3.0836839768349	2.97301196768545	2.97234487737507	2.91403449130097	2.9147154509625	2.92292550994883	2.9434849898932	3.01023083888118	2.6053855959544	2.96498595486262	2.91021405327383	2.9411207664378	2.99389841527848	3.04778382168756	2.97667026486581	2.71018313695791	2.96909914856253
2	0	249250621	2.00944474406709	2.04234312977777	1.97173959076311	1.99684904040271	1.98172880555916	1.96680686427141	1.95436503549529	2.01009875443526	2.03431615320022	1.95869614416967	1.99598409974572	1.88375113035196	2.1605899141631	2.02570665481607	2.02935439287598	2.01264540621968	1.19393580684348	2.01566179467214	2.00477816809426	1.97679086674618	2.0125361748093	2.04718105202044	2.06970517091359	2.14786799595208	2.0470201032207	2.02576337166292	1.4329585778018	2.03920114123638	2.04602509887119	2.04373910315585	2.04606917565653	2.01315038186839	2.04815552696839	2.01856590079896	2.0340078833202	1.97702515214742	2.01813675520443	2.01028646403481	1.81184242475676	2.00109072900072	2.00611127205735	1.99143772309571	2.04348870850892	2.03433751332447	2.00034827225956	1.99165811123878	1.85115445010992
2	557486	249808107	2.00944474406709	2.04234312977777	1.97173959076311	1.99684904040271	1.98172880555916	1.96680686427141	1.95436503549529	2.01009875443526	2.03431615320022	1.95869614416967	1.99598409974572	1.88375113035196	2.1605899141631	2.02570665481607	2.02935439287598	2.01264540621968	1.19393580684348	2.01566179467214	2.00477816809426	1.97679086674618	2.0125361748093	2.04718105202044	2.06970517091359	2.14786799595208	2.0470201032207	2.02576337166292	1.4329585778018	2.03920114123638	2.04602509887119	2.04373910315585	2.04606917565653	2.01315038186839	2.04815552696839	2.01856590079896	2.0340078833202	1.97702515214742	2.01813675520443	2.01028646403481	1.81184242475676	2.00109072900072	2.00611127205735	1.99143772309571	2.04348870850892	2.03433751332447	2.00034827225956	1.99165811123878	1.85115445010992
2	1094467	250345088	2.00944474406709	2.04234312977777	1.97173959076311	1.99684904040271	1.98172880555916	1.96680686427141	1.95436503549529	2.01009875443526	2.03431615320022	1.95869614416967	1.99598409974572	1.88375113035196	2.1605899141631	2.02570665481607	2.02935439287598	2.01264540621968	1.19393580684348	2.01566179467214	2.00477816809426	1.97679086674618	2.0125361748093	2.04718105202044	2.06970517091359	2.14786799595208	2.0470201032207	2.02576337166292	1.4329585778018	2.03920114123638	2.04602509887119	2.04373910315585	2.04606917565653	2.01315038186839	2.04815552696839	2.01856590079896	2.0340078833202	1.97702515214742	2.01813675520443	2.01028646403481	1.81184242475676	2.00109072900072	2.00611127205735	1.99143772309571	2.04348870850892	2.03433751332447	2.00034827225956	1.99165811123878	1.85115445010992
2	1664170	250914791	2.00944474406709	2.04234312977777	1.97173959076311	1.99684904040271	1.98172880555916	1.96680686427141	1.95436503549529	2.01009875443526	2.03431615320022	1.95869614416967	1.99598409974572	1.88375113035196	2.1605899141631	2.02570665481607	2.02935439287598	2.01264540621968	1.19393580684348	2.01566179467214	2.00477816809426	1.97679086674618	2.0125361748093	2.04718105202044	2.06970517091359	2.14786799595208	2.0470201032207	2.02576337166292	1.4329585778018	2.03920114123638	2.04602509887119	2.04373910315585	2.04606917565653	2.01315038186839	2.04815552696839	2.01856590079896	2.0340078833202	1.97702515214742	2.01813675520443	2.01028646403481	1.81184242475676	2.00109072900072	2.00611127205735	1.99143772309571	2.04348870850892	2.03433751332447	2.00034827225956	1.99165811123878	1.85115445010992
2	2209305	251459926	2.00944474406709	2.04234312977777	1.97173959076311	1.99684904040271	1.98172880555916	1.96680686427141	1.95436503549529	2.01009875443526	2.03431615320022	1.95869614416967	1.99598409974572	1.88375113035196	2.1605899141631	2.02570665481607	2.02935439287598	2.01264540621968	1.19393580684348	2.01566179467214	2.00477816809426	1.97679086674618	2.0125361748093	2.04718105202044	2.06970517091359	2.14786799595208	2.0470201032207	2.02576337166292	1.4329585778018	2.03920114123638	2.04602509887119	2.04373910315585	2.04606917565653	2.01315038186839	2.04815552696839	2.01856590079896	2.0340078833202	1.97702515214742	2.01813675520443	2.01028646403481	1.81184242475676	2.00109072900072	2.00611127205735	1.99143772309571	2.04348870850892	2.03433751332447	2.00034827225956	1.99165811123878	1.85115445010992
2	2735946	251986567	2.00944474406709	2.04234312977777	1.97173959076311	1.99684904040271	1.98172880555916	1.96680686427141	1.95436503549529	2.01009875443526	2.03431615320022	1.95869614416967	1.99598409974572	1.88375113035196	2.1605899141631	2.02570665481607	2.02935439287598	2.01264540621968	1.19393580684348	2.01566179467214	2.00477816809426	1.97679086674618	2.0125361748093	2.04718105202044	2.06970517091359	2.14786799595208	2.0470201032207	2.02576337166292	1.4329585778018	2.03920114123638	2.04602509887119	2.04373910315585	2.04606917565653	2.01315038186839	2.04815552696839	2.01856590079896	2.0340078833202	1.97702515214742	2.01813675520443	2.01028646403481	1.81184242475676	2.00109072900072	2.00611127205735	1.99143772309571	2.04348870850892	2.03433751332447	2.00034827225956	1.99165811123878	1.85115445010992
2	3272874	252523495	2.00944474406709	2.04234312977777	1.97173959076311	1.99684904040271	1.98172880555916	1.96680686427141	1.95436503549529	2.01009875443526	2.03431615320022	1.95869614416967	1.99598409974572	1.88375113035196	2.1605899141631	2.02570665481607	2.02935439287598	2.01264540621968	1.97400448923515	2.01566179467214	2.00477816809426	1.97679086674618	2.0125361748093	2.04718105202044	2.06970517091359	2.14786799595208	2.0470201032207	2.02576337166292	1.4329585778018	2.03920114123638	2.04602509887119	2.04373910315585	2.04606917565653	2.01315038186839	2.04815552696839	2.01856590079896	2.0340078833202	1.97702515214742	2.01813675520443	2.01028646403481	1.81184242475676	2.00109072900072	2.00611127205735	1.99143772309571	2.04348870850892	2.03433751332447	2.00034827225956	1.99165811123878	1.85115445010992
2	3880296	253130917	2.00944474406709	2.04234312977777	1.97173959076311	1.99684904040271	1.98172880555916	1.96680686427141	1.95436503549529	2.01009875443526	2.03431615320022	1.95869614416967	1.99598409974572	1.88375113035196	2.1605899141631	2.02570665481607	2.02935439287598	2.01264540621968	1.97400448923515	2.01566179467214	2.00477816809426	1.97679086674618	2.0125361748093	2.04718105202044	2.06970517091359	2.14786799595208	2.0470201032207	2.02576337166292	1.4329585778018	2.03920114123638	2.04602509887119	2.04373910315585	2.04606917565653	2.01315038186839	2.04815552696839	2.01856590079896	2.0340078833202	1.97702515214742	2.01813675520443	2.01028646403481	1.81184242475676	2.00109072900072	2.00611127205735	1.99143772309571	2.04348870850892	2.03433751332447	2.00034827225956	1.99165811123878	1.85115445010992
2	4425049	253675670	2.00944474406709	2.04234312977777	1.97173959076311	1.99684904040271	1.98172880555916	1.96680686427141	1.95436503549529	2.01009875443526	2.03431615320022	1.95869614416967	1.99598409974572	1.88375113035196	2.1605899141631	2.02570665481607	2.02935439287598	2.01264540621968	1.97400448923515	2.01566179467214	2.00477816809426	1.97679086674618	2.0125361748093	2.04718105202044	2.06970517091359	2.14786799595208	2.0470201032207	2.02576337166292	1.4329585778018	2.03920114123638	2.04602509887119	2.04373910315585	2.04606917565653	2.01315038186839	2.04815552696839	2.01856590079896	2.0340078833202	1.97702515214742	2.01813675520443	2.01028646403481	1.81184242475676	2.00109072900072	2.00611127205735	1.99143772309571	2.04348870850892	2.03433751332447	2.00034827225956	1.99165811123878	1.85115445010992
2	4959582	254210203	2.00944474406709	2.04234312977777	1.97173959076311	1.99684904040271	1.98172880555916	1.96680686427141	1.95436503549529	2.01009875443526	2.03431615320022	1.95869614416967	1.99598409974572	1.88375113035196	2.1605899141631	2.02570665481607	2.02935439287598	2.01264540621968	1.97400448923515	2.01566179467214	2.00477816809426	1.97679086674618	2.0125361748093	2.04718105202044	2.06970517091359	2.14786799595208	2.0470201032207	2.02576337166292	1.4329585778018	2.03920114123638	2.04602509887119	2.04373910315585	2.04606917565653	2.01315038186839	2.04815552696839	2.01856590079896	2.0340078833202	1.97702515214742	2.01813675520443	2.01028646403481	1.81184242475676	2.00109072900072	2.00611127205735	1.99143772309571	2.04348870850892	2.03433751332447	2.00034827225956	1.99165811123878	1.85115445010992
2	5590420	254841041	2.00944474406709	2.04234312977777	1.97173959076311	1.99684904040271	1.98172880555916	1.96680686427141	1.95436503549529	2.01009875443526	2.03431615320022	1.95869614416967	1.99598409974572	1.88375113035196	2.1605899141631	2.02570665481607	2.02935439287598	2.01264540621968	1.97400448923515	2.01566179467214	2.00477816809426	1.97679086674618	2.0125361748093	2.04718105202044	2.06970517091359	2.14786799595208	2.0470201032207	2.02576337166292	1.4329585778018	2.03920114123638	2.04602509887119	2.04373910315585	2.04606917565653	2.01315038186839	2.04815552696839	2.01856590079896	2.0340078833202	1.97702515214742	2.01813675520443	2.01028646403481	1.81184242475676	2.00109072900072	2.00611127205735	1.99143772309571	2.04348870850892	2.03433751332447	2.00034827225956	1.99165811123878	1.85115445010992
2	6135300	255385921	2.00944474406709	2.04234312977777	1.97173959076311	1.99684904040271	1.98172880555916	1.96680686427141	1.95436503549529	2.01009875443526	2.03431615320022	1.95869614416967	1.99598409974572	1.88375113035196	2.1605899141631	2.02570665481607	2.02935439287598	2.01264540621968	1.97400448923515	2.01566179467214	2.00477816809426	1.97679086674618	2.0125361748093	2.04718105202044	2.06970517091359	2.14786799595208	2.0470201032207	2.02576337166292	1.4329585778018	2.03920114123638	2.04602509887119	2.04373910315585	2.04606917565653	2.01315038186839	2.04815552696839	2.01856590079896	2.0340078833202	1.97702515214742	2.01813675520443	2.01028646403481	1.81184242475676	2.00109072900072	2.00611127205735	1.99143772309571	2.04348870850892	2.03433751332447	2.00034827225956	1.99165811123878	1.85115445010992
2	6662527	255913148	2.00944474406709	2.04234312977777	1.97173959076311	1.99684904040271	1.98172880555916	1.96680686427141	1.95436503549529	2.01009875443526	2.03431615320022	1.95869614416967	1.99598409974572	1.88375113035196	2.1605899141631	2.02570665481607	2.02935439287598	2.01264540621968	1.97400448923515	2.01566179467214	2.00477816809426	1.97679086674618	2.0125361748093	2.04718105202044	2.06970517091359	2.14786799595208	2.0470201032207	2.02576337166292	1.4329585778018	2.03920114123638	2.04602509887119	2.04373910315585	2.04606917565653	2.01315038186839	2.04815552696839	2.01856590079896	2.0340078833202	1.97702515214742	2.01813675520443	2.01028646403481	1.81184242475676	2.00109072900072	2.00611127205735	1.99143772309571	2.04348870850892	2.03433751332447	2.00034827225956	1.99165811123878	1.85115445010992
2	7180839	256431460	2.00944474406709	2.04234312977777	1.97173959076311	1.99684904040271	1.98172880555916	1.96680686427141	1.95436503549529	2.01009875443526	2.03431615320022	1.95869614416967	1.99598409974572	1.88375113035196	2.1605899141631	2.02570665481607	2.02935439287598	2.01264540621968	1.97400448923515	2.01566179467214	2.00477816809426	1.97679086674618	2.0125361748093	2.04718105202044	2.06970517091359	2.14786799595208	2.0470201032207	2.02576337166292	1.4329585778018	2.03920114123638	2.04602509887119	2.04373910315585	2.04606917565653	2.01315038186839	2.04815552696839	2.01856590079896	2.0340078833202	1.97702515214742	2.01813675520443	2.01028646403481	1.81184242475676	2.00109072900072	2.00611127205735	1.99143772309571	2.04348870850892	2.03433751332447	2.00034827225956	1.99165811123878	1.85115445010992
2	7704051	256954672	2.00944474406709	2.04234312977777	1.97173959076311	1.99684904040271	1.98172880555916	1.96680686427141	1.95436503549529	2.01009875443526	2.03431615320022	1.95869614416967	1.99598409974572	1.88375113035196	2.1605899141631	2.02570665481607	2.02935439287598	2.01264540621968	1.97400448923515	2.01566179467214	2.00477816809426	1.97679086674618	2.0125361748093	2.04718105202044	2.06970517091359	2.14786799595208	2.0470201032207	2.02576337166292	1.4329585778018	2.03920114123638	2.04602509887119	2.04373910315585	2.04606917565653	2.01315038186839	2.04815552696839	2.01856590079896	2.0340078833202	1.97702515214742	2.01813675520443	2.01028646403481	1.81184242475676	2.00109072900072	2.00611127205735	1.99143772309571	2.04348870850892	2.03433751332447	2.00034827225956	1.99165811123878	1.85115445010992
2	8227848	257478469	2.00944474406709	2.04234312977777	1.97173959076311	1.99684904040271	1.98172880555916	1.96680686427141	1.95436503549529	2.01009875443526	2.03431615320022	1.95869614416967	1.99598409974572	1.88375113035196	2.1605899141631	2.02570665481607	2.02935439287598	2.01264540621968	1.97400448923515	2.01566179467214	2.00477816809426	1.97679086674618	2.0125361748093	2.04718105202044	2.06970517091359	2.14786799595208	2.0470201032207	2.02576337166292	1.4329585778018	2.03920114123638	2.04602509887119	2.04373910315585	2.04606917565653	2.01315038186839	2.04815552696839	2.01856590079896	2.0340078833202	1.97702515214742	2.01813675520443	2.01028646403481	1.81184242475676	2.00109072900072	2.00611127205735	1.99143772309571	2.04348870850892	2.03433751332447	2.00034827225956	1.99165811123878	1.85115445010992
2	8753003	258003624	2.00944474406709	2.04234312977777	1.97173959076311	1.99684904040271	1.98172880555916	1.96680686427141	1.95436503549529	2.01009875443526	2.03431615320022	1.95869614416967	1.99598409974572	1.88375113035196	2.1605899141631	2.02570665481607	2.02935439287598	2.01264540621968	1.97400448923515	2.01566179467214	2.00477816809426	1.97679086674618	2.0125361748093	2.04718105202044	2.06970517091359	2.14786799595208	2.0470201032207	2.02576337166292	1.4329585778018	2.03920114123638	2.04602509887119	2.04373910315585	2.04606917565653	2.01315038186839	2.04815552696839	2.01856590079896	2.0340078833202	1.97702515214742	2.01813675520443	2.01028646403481	1.81184242475676	2.00109072900072	2.00611127205735	1.99143772309571	2.04348870850892	2.03433751332447	2.00034827225956	1.99165811123878	1.85115445010992
2	9296366	258546987	2.00944474406709	2.04234312977777	1.97173959076311	1.99684904040271	1.98172880555916	1.96680686427141	1.95436503549529	2.01009875443526	2.03431615320022	1.95869614416967	1.99598409974572	1.88375113035196	2.1605899141631	2.02570665481607	2.02935439287598	2.01264540621968	1.97400448923515	2.01566179467214	2.00477816809426	1.97679086674618	2.0125361748093	2.04718105202044	2.06970517091359	2.14786799595208	2.0470201032207	2.02576337166292	1.4329585778018	2.03920114123638	2.04602509887119	2.04373910315585	2.04606917565653	2.01315038186839	2.04815552696839	2.01856590079896	2.0340078833202	1.97702515214742	2.01813675520443	2.01028646403481	1.81184242475676	2.00109072900072	2.00611127205735	1.99143772309571	2.04348870850892	2.03433751332447	2.00034827225956	1.99165811123878	1.85115445010992
2	9850361	259100982	2.00944474406709	2.04234312977777	1.97173959076311	1.99684904040271	1.98172880555916	1.96680686427141	1.95436503549529	2.01009875443526	2.03431615320022	1.95869614416967	1.99598409974572	1.88375113035196	2.1605899141631	2.02570665481607	2.02935439287598	2.01264540621968	1.97400448923515	2.01566179467214	2.00477816809426	1.97679086674618	2.0125361748093	2.04718105202044	2.06970517091359	2.14786799595208	2.0470201032207	2.02576337166292	1.4329585778018	2.03920114123638	2.04602509887119	2.04373910315585	2.04606917565653	2.01315038186839	2.04815552696839	2.01856590079896	2.0340078833202	1.97702515214742	2.01813675520443	2.01028646403481	1.81184242475676	2.00109072900072	2.00611127205735	1.99143772309571	2.04348870850892	2.03433751332447	2.00034827225956	1.99165811123878	1.85115445010992
2	10407491	259658112	2.00944474406709	2.04234312977777	1.97173959076311	1.99684904040271	1.98172880555916	1.96680686427141	1.95436503549529	2.01009875443526	2.03431615320022	1.95869614416967	1.99598409974572	1.88375113035196	2.1605899141631	2.02570665481607	2.02935439287598	2.01264540621968	1.97400448923515	2.01566179467214	2.00477816809426	1.97679086674618	2.0125361748093	2.04718105202044	2.06970517091359	2.14786799595208	2.0470201032207	2.02576337166292	1.4329585778018	2.03920114123638	2.04602509887119	2.04373910315585	2.04606917565653	2.01315038186839	2.04815552696839	2.01856590079896	2.0340078833202	1.97702515214742	2.01813675520443	2.01028646403481	1.81184242475676	2.00109072900072	2.00611127205735	1.99143772309571	2.04348870850892	2.03433751332447	2.00034827225956	1.99165811123878	1.85115445010992
2	10958816	260209437	2.00944474406709	2.04234312977777	1.97173959076311	1.99684904040271	1.98172880555916	1.96680686427141	1.95436503549529	2.01009875443526	2.03431615320022	1.95869614416967	1.99598409974572	1.88375113035196	2.1605899141631	2.02570665481607	2.02935439287598	2.01264540621968	1.97400448923515	2.01566179467214	2.00477816809426	1.97679086674618	2.0125361748093	2.04718105202044	2.06970517091359	2.14786799595208	2.0470201032207	2.02576337166292	1.4329585778018	2.03920114123638	2.04602509887119	2.04373910315585	2.04606917565653	2.01315038186839	2.04815552696839	2.01856590079896	2.0340078833202	1.97702515214742	2.01813675520443	2.01028646403481	1.81184242475676	2.00109072900072	2.00611127205735	1.99143772309571	2.04348870850892	2.03433751332447	2.00034827225956	1.99165811123878	1.85115445010992
2	11510926	260761547	2.00944474406709	2.04234312977777	1.97173959076311	1.99684904040271	1.98172880555916	1.96680686427141	1.95436503549529	2.01009875443526	2.03431615320022	1.95869614416967	1.99598409974572	1.88375113035196	2.1605899141631	2.02570665481607	2.02935439287598	2.01264540621968	1.97400448923515	2.01566179467214	2.00477816809426	1.97679086674618	2.0125361748093	2.04718105202044	2.06970517091359	2.14786799595208	2.0470201032207	2.02576337166292	1.83590885491408	2.03920114123638	2.04602509887119	2.04373910315585	2.04606917565653	2.01315038186839	2.04815552696839	2.01856590079896	2.0340078833202	1.97702515214742	2.01813675520443	2.01028646403481	1.81184242475676	2.00109072900072	2.00611127205735	1.99143772309571	2.04348870850892	2.03433751332447	2.00034827225956	1.99165811123878	1.85115445010992
2	12057328	261307949	2.00944474406709	2.04234312977777	1.97173959076311	1.99684904040271	1.98172880555916	1.96680686427141	1.95436503549529	2.01009875443526	2.03431615320022	1.95869614416967	1.99598409974572	1.88375113035196	2.1605899141631	2.02570665481607	2.02935439287598	2.01264540621968	1.97400448923515	2.01566179467214	2.00477816809426	1.97679086674618	2.0125361748093	2.04718105202044	2.06970517091359	2.14786799595208	2.0470201032207	2.02576337166292	1.83590885491408	2.03920114123638	2.04602509887119	2.04373910315585	2.04606917565653	2.01315038186839	2.04815552696839	2.01856590079896	2.0340078833202	1.97702515214742	2.01813675520443	2.01028646403481	1.81184242475676	2.00109072900072	2.00611127205735	1.99143772309571	2.04348870850892	2.03433751332447	2.00034827225956	1.99165811123878	1.85115445010992
2	12580925	261831546	2.00944474406709	2.04234312977777	1.97173959076311	1.99684904040271	1.98172880555916	1.96680686427141	1.95436503549529	2.01009875443526	2.03431615320022	1.95869614416967	1.99598409974572	1.88375113035196	2.1605899141631	2.02570665481607	2.02935439287598	2.01264540621968	1.97400448923515	2.01566179467214	2.00477816809426	1.97679086674618	2.0125361748093	2.04718105202044	2.06970517091359	2.14786799595208	2.0470201032207	2.02576337166292	1.83590885491408	2.03920114123638	2.04602509887119	2.04373910315585	2.04606917565653	2.01315038186839	2.04815552696839	2.01856590079896	2.0340078833202	1.97702515214742	2.01813675520443	2.01028646403481	1.81184242475676	2.00109072900072	2.00611127205735	1.99143772309571	2.04348870850892	2.03433751332447	2.00034827225956	1.99165811123878	1.85115445010992
2	13118270	262368891	2.00944474406709	2.04234312977777	1.97173959076311	1.99684904040271	1.98172880555916	1.96680686427141	1.95436503549529	2.01009875443526	2.03431615320022	1.95869614416967	1.99598409974572	1.88375113035196	2.1605899141631	2.02570665481607	2.02935439287598	2.01264540621968	1.97400448923515	2.01566179467214	2.00477816809426	1.97679086674618	2.0125361748093	2.04718105202044	2.06970517091359	2.14786799595208	2.0470201032207	2.02576337166292	1.83590885491408	2.03920114123638	2.04602509887119	2.04373910315585	2.04606917565653	2.01315038186839	2.04815552696839	2.01856590079896	2.0340078833202	1.97702515214742	2.01813675520443	2.01028646403481	1.81184242475676	2.00109072900072	2.00611127205735	1.99143772309571	2.04348870850892	2.03433751332447	2.00034827225956	1.99165811123878	1.85115445010992
2	13666229	262916850	2.00944474406709	2.04234312977777	1.97173959076311	1.99684904040271	1.98172880555916	1.96680686427141	1.95436503549529	2.01009875443526	2.03431615320022	1.95869614416967	1.99598409974572	1.88375113035196	2.1605899141631	2.02570665481607	2.02935439287598	2.01264540621968	1.97400448923515	2.01566179467214	2.00477816809426	1.97679086674618	2.0125361748093	2.04718105202044	2.06970517091359	2.14786799595208	2.0470201032207	2.02576337166292	1.83590885491408	2.03920114123638	2.04602509887119	2.04373910315585	2.04606917565653	2.01315038186839	2.04815552696839	2.01856590079896	2.0340078833202	1.97702515214742	2.01813675520443	2.01028646403481	1.81184242475676	2.00109072900072	2.00611127205735	1.99143772309571	2.04348870850892	2.03433751332447	2.00034827225956	1.99165811123878	1.85115445010992
2	14216122	263466743	2.00944474406709	2.04234312977777	1.97173959076311	1.99684904040271	1.98172880555916	1.96680686427141	1.95436503549529	2.01009875443526	2.03431615320022	1.95869614416967	1.99598409974572	1.88375113035196	2.1605899141631	2.02570665481607	2.02935439287598	2.01264540621968	1.97400448923515	2.01566179467214	2.00477816809426	1.97679086674618	2.0125361748093	2.04718105202044	2.06970517091359	2.14786799595208	2.0470201032207	2.02576337166292	1.83590885491408	2.03920114123638	2.04602509887119	2.04373910315585	2.04606917565653	2.01315038186839	2.04815552696839	2.01856590079896	2.0340078833202	1.97702515214742	2.01813675520443	2.01028646403481	1.81184242475676	2.00109072900072	2.00611127205735	1.99143772309571	2.04348870850892	2.03433751332447	2.00034827225956	1.99165811123878	1.85115445010992
2	14759596	264010217	2.00944474406709	2.04234312977777	1.97173959076311	1.99684904040271	1.98172880555916	1.96680686427141	1.95436503549529	2.01009875443526	2.03431615320022	1.95869614416967	1.99598409974572	1.88375113035196	1.35775697134931	2.02570665481607	2.02935439287598	2.01264540621968	1.97400448923515	2.01566179467214	2.00477816809426	1.97679086674618	2.0125361748093	2.04718105202044	2.06970517091359	2.14786799595208	2.0470201032207	2.02576337166292	1.83590885491408	2.03920114123638	2.04602509887119	2.04373910315585	2.04606917565653	2.01315038186839	2.04815552696839	2.01856590079896	2.0340078833202	1.97702515214742	2.01813675520443	2.01028646403481	1.81184242475676	2.00109072900072	2.00611127205735	1.99143772309571	2.04348870850892	2.03433751332447	2.00034827225956	1.99165811123878	1.85115445010992
2	15293722	264544343	2.00944474406709	2.04234312977777	1.97173959076311	1.99684904040271	1.98172880555916	1.96680686427141	1.95436503549529	2.01009875443526	2.03431615320022	1.95869614416967	1.99598409974572	1.88375113035196	1.35775697134931	2.02570665481607	2.02935439287598	2.01264540621968	1.69994265855468	2.01566179467214	2.00477816809426	1.97679086674618	2.0125361748093	2.04718105202044	2.06970517091359	2.14786799595208	2.0470201032207	2.02576337166292	1.83590885491408	2.03920114123638	2.04602509887119	2.04373910315585	2.04606917565653	2.01315038186839	2.04815552696839	2.01856590079896	2.0340078833202	1.97702515214742	2.01813675520443	2.01028646403481	1.81184242475676	2.00109072900072	2.00611127205735	1.99143772309571	2.04348870850892	2.03433751332447	2.00034827225956	1.99165811123878	1.85115445010992
2	15834108	265084729	2.00944474406709	2.04234312977777	1.97173959076311	1.99684904040271	1.98172880555916	1.96680686427141	1.95436503549529	2.01009875443526	2.03431615320022	1.95869614416967	1.99598409974572	1.88375113035196	1.35775697134931	2.02570665481607	2.02935439287598	2.01264540621968	1.69994265855468	2.01566179467214	2.00477816809426	1.97679086674618	2.0125361748093	2.04718105202044	2.06970517091359	2.14786799595208	2.0470201032207	2.02576337166292	1.83590885491408	2.03920114123638	2.04602509887119	2.04373910315585	2.04606917565653	2.01315038186839	2.04815552696839	2.01856590079896	2.0340078833202	1.97702515214742	2.01813675520443	2.01028646403481	1.81184242475676	2.00109072900072	2.00611127205735	1.99143772309571	2.04348870850892	2.03433751332447	2.00034827225956	1.99165811123878	1.85115445010992
2	16429499	265680120	2.00944474406709	2.04234312977777	1.97173959076311	1.99684904040271	1.98172880555916	1.96680686427141	1.95436503549529	2.01009875443526	2.03431615320022	1.95869614416967	1.99598409974572	1.88375113035196	1.35775697134931	2.02570665481607	2.02935439287598	2.01264540621968	1.69994265855468	2.01566179467214	2.00477816809426	1.97679086674618	2.0125361748093	2.04718105202044	2.06970517091359	2.14786799595208	2.0470201032207	2.02576337166292	1.83590885491408	2.03920114123638	2.04602509887119	2.04373910315585	2.04606917565653	2.01315038186839	2.04815552696839	2.01856590079896	2.0340078833202	1.97702515214742	2.01813675520443	2.01028646403481	1.81184242475676	2.00109072900072	2.00611127205735	1.99143772309571	2.04348870850892	2.03433751332447	2.00034827225956	1.99165811123878	1.85115445010992
2	16951063	266201684	2.00944474406709	2.04234312977777	1.97173959076311	1.99684904040271	1.98172880555916	1.96680686427141	1.95436503549529	2.01009875443526	2.03431615320022	1.95869614416967	1.99598409974572	1.88375113035196	1.35775697134931	2.02570665481607	2.02935439287598	2.01264540621968	1.69994265855468	2.01566179467214	2.00477816809426	1.97679086674618	2.0125361748093	2.04718105202044	2.06970517091359	2.14786799595208	2.0470201032207	2.02576337166292	1.83590885491408	2.03920114123638	2.04602509887119	2.04373910315585	2.04606917565653	2.01315038186839	2.04815552696839	2.01856590079896	2.0340078833202	1.97702515214742	2.01813675520443	2.01028646403481	1.81184242475676	2.00109072900072	2.00611127205735	1.99143772309571	2.04348870850892	2.03433751332447	2.00034827225956	1.99165811123878	1.85115445010992
2	17486052	266736673	2.00944474406709	2.04234312977777	1.97173959076311	1.99684904040271	1.98172880555916	1.96680686427141	1.95436503549529	2.01009875443526	2.03431615320022	1.95869614416967	1.99598409974572	1.88375113035196	1.35775697134931	2.02570665481607	2.02935439287598	2.01264540621968	1.69994265855468	2.01566179467214	2.00477816809426	1.97679086674618	2.0125361748093	2.04718105202044	2.06970517091359	2.14786799595208	2.0470201032207	2.02576337166292	1.83590885491408	2.03920114123638	2.04602509887119	2.04373910315585	2.04606917565653	2.01315038186839	2.04815552696839	2.01856590079896	2.0340078833202	1.97702515214742	2.01813675520443	2.01028646403481	1.81184242475676	2.00109072900072	2.00611127205735	1.99143772309571	2.04348870850892	2.03433751332447	2.00034827225956	1.99165811123878	1.85115445010992
2	18022328	267272949	2.00944474406709	2.04234312977777	1.97173959076311	1.99684904040271	1.98172880555916	1.96680686427141	1.95436503549529	2.01009875443526	2.03431615320022	1.95869614416967	1.99598409974572	1.88375113035196	2.01562222715396	2.02570665481607	2.02935439287598	2.01264540621968	1.69994265855468	2.01566179467214	2.00477816809426	1.97679086674618	2.0125361748093	2.04718105202044	2.06970517091359	2.14786799595208	2.0470201032207	2.02576337166292	1.83590885491408	2.03920114123638	2.04602509887119	2.04373910315585	2.04606917565653	2.01315038186839	2.04815552696839	2.01856590079896	2.0340078833202	1.97702515214742	2.01813675520443	2.01028646403481	1.81184242475676	2.00109072900072	2.00611127205735	1.99143772309571	2.04348870850892	2.03433751332447	2.00034827225956	1.99165811123878	1.85115445010992
2	18575989	267826610	2.00944474406709	2.04234312977777	1.97173959076311	1.99684904040271	1.98172880555916	1.96680686427141	1.95436503549529	2.01009875443526	2.03431615320022	1.95869614416967	1.99598409974572	1.88375113035196	2.01562222715396	2.02570665481607	2.02935439287598	2.01264540621968	1.69994265855468	2.01566179467214	2.00477816809426	1.97679086674618	2.0125361748093	2.04718105202044	2.06970517091359	2.14786799595208	2.0470201032207	2.02576337166292	1.83590885491408	2.03920114123638	2.04602509887119	2.04373910315585	2.04606917565653	2.01315038186839	2.04815552696839	2.01856590079896	2.0340078833202	1.97702515214742	2.01813675520443	2.01028646403481	1.81184242475676	2.00109072900072	2.00611127205735	1.99143772309571	2.04348870850892	2.03433751332447	2.00034827225956	1.99165811123878	1.85115445010992
2	19106725	268357346	2.00944474406709	2.04234312977777	1.97173959076311	1.99684904040271	1.98172880555916	1.96680686427141	1.95436503549529	2.01009875443526	2.03431615320022	1.95869614416967	1.99598409974572	1.88375113035196	2.01562222715396	2.02570665481607	2.02935439287598	2.01264540621968	1.69994265855468	2.01566179467214	2.00477816809426	1.97679086674618	2.0125361748093	2.04718105202044	2.06970517091359	2.14786799595208	2.0470201032207	2.02576337166292	1.83590885491408	2.03920114123638	2.04602509887119	2.04373910315585	2.04606917565653	2.01315038186839	2.04815552696839	2.01856590079896	2.0340078833202	1.97702515214742	2.01813675520443	2.01028646403481	1.81184242475676	2.00109072900072	2.00611127205735	1.99143772309571	2.04348870850892	2.03433751332447	2.00034827225956	1.99165811123878	1.85115445010992
2	19688689	268939310	2.00944474406709	2.04234312977777	1.97173959076311	1.99684904040271	1.98172880555916	1.96680686427141	1.95436503549529	2.01009875443526	2.03431615320022	1.95869614416967	1.99598409974572	1.88375113035196	2.01562222715396	2.02570665481607	2.02935439287598	2.01264540621968	1.69994265855468	2.01566179467214	2.00477816809426	1.97679086674618	2.0125361748093	2.04718105202044	2.06970517091359	2.14786799595208	2.0470201032207	2.02576337166292	1.83590885491408	2.03920114123638	2.04602509887119	2.04373910315585	2.04606917565653	2.01315038186839	2.04815552696839	2.01856590079896	2.0340078833202	1.97702515214742	2.01813675520443	2.01028646403481	1.81184242475676	2.00109072900072	2.00611127205735	1.99143772309571	2.04348870850892	2.03433751332447	2.00034827225956	1.99165811123878	1.85115445010992
2	20218467	269469088	2.00944474406709	2.04234312977777	1.97173959076311	1.99684904040271	1.98172880555916	1.96680686427141	1.95436503549529	2.01009875443526	2.03431615320022	1.95869614416967	1.99598409974572	1.88375113035196	2.01562222715396	2.02570665481607	2.02935439287598	2.01264540621968	1.21093822643709	2.01566179467214	2.00477816809426	1.97679086674618	2.0125361748093	2.04718105202044	2.06970517091359	2.14786799595208	2.0470201032207	2.02576337166292	1.83590885491408	2.03920114123638	2.04602509887119	2.04373910315585	2.04606917565653	2.01315038186839	2.04815552696839	2.01856590079896	2.0340078833202	1.97702515214742	2.01813675520443	2.01028646403481	1.81184242475676	2.00109072900072	2.00611127205735	1.99143772309571	2.04348870850892	2.03433751332447	2.00034827225956	1.99165811123878	1.85115445010992
2	20763059	270013680	2.00944474406709	2.04234312977777	1.97173959076311	1.99684904040271	1.98172880555916	1.96680686427141	1.95436503549529	2.01009875443526	2.03431615320022	1.95869614416967	1.99598409974572	1.88375113035196	2.01562222715396	2.02570665481607	2.02935439287598	2.01264540621968	1.21093822643709	2.01566179467214	2.00477816809426	1.97679086674618	2.0125361748093	2.04718105202044	2.06970517091359	2.14786799595208	2.0470201032207	2.02576337166292	1.83590885491408	2.03920114123638	2.04602509887119	2.04373910315585	2.04606917565653	2.01315038186839	2.04815552696839	2.01856590079896	2.0340078833202	1.97702515214742	2.01813675520443	2.01028646403481	1.81184242475676	2.00109072900072	2.00611127205735	1.99143772309571	2.04348870850892	2.03433751332447	2.00034827225956	1.99165811123878	1.85115445010992
2	21321154	270571775	2.00944474406709	2.04234312977777	1.97173959076311	1.99684904040271	1.98172880555916	1.96680686427141	1.95436503549529	2.01009875443526	2.03431615320022	1.95869614416967	1.99598409974572	1.88375113035196	2.01562222715396	2.02570665481607	2.02935439287598	2.01264540621968	1.21093822643709	2.01566179467214	2.00477816809426	1.97679086674618	2.0125361748093	2.04718105202044	2.06970517091359	2.14786799595208	2.0470201032207	2.02576337166292	1.83590885491408	2.03920114123638	2.04602509887119	2.04373910315585	2.04606917565653	2.01315038186839	2.04815552696839	2.01856590079896	2.0340078833202	1.97702515214742	2.01813675520443	2.01028646403481	1.81184242475676	2.00109072900072	2.00611127205735	1.99143772309571	2.04348870850892	2.03433751332447	2.00034827225956	1.99165811123878	1.85115445010992
2	21860775	271111396	2.00944474406709	2.04234312977777	1.97173959076311	1.99684904040271	1.98172880555916	1.96680686427141	1.95436503549529	2.01009875443526	2.03431615320022	1.95869614416967	1.99598409974572	1.88375113035196	2.01562222715396	2.02570665481607	2.02935439287598	2.01264540621968	1.21093822643709	2.01566179467214	2.00477816809426	1.97679086674618	2.0125361748093	2.04718105202044	2.06970517091359	2.14786799595208	2.0470201032207	2.02576337166292	1.83590885491408	2.03920114123638	2.04602509887119	2.04373910315585	2.04606917565653	2.01315038186839	2.04815552696839	2.01856590079896	2.0340078833202	1.97702515214742	2.01813675520443	2.01028646403481	1.81184242475676	2.00109072900072	2.00611127205735	1.99143772309571	2.04348870850892	2.03433751332447	2.00034827225956	1.99165811123878	1.85115445010992
2	22386138	271636759	2.00944474406709	2.04234312977777	1.97173959076311	1.99684904040271	1.98172880555916	1.96680686427141	1.95436503549529	2.01009875443526	2.03431615320022	1.95869614416967	1.99598409974572	1.88375113035196	2.01562222715396	2.02570665481607	2.02935439287598	2.01264540621968	1.21093822643709	2.01566179467214	2.00477816809426	1.97679086674618	2.0125361748093	2.04718105202044	2.06970517091359	2.14786799595208	2.0470201032207	2.02576337166292	1.83590885491408	2.03920114123638	2.04602509887119	2.04373910315585	2.04606917565653	2.01315038186839	2.04815552696839	2.01856590079896	2.0340078833202	1.97702515214742	2.01813675520443	2.01028646403481	1.81184242475676	2.00109072900072	2.00611127205735	1.99143772309571	2.04348870850892	2.03433751332447	2.00034827225956	1.99165811123878	1.85115445010992
2	22914297	272164918	2.00944474406709	2.04234312977777	1.97173959076311	1.99684904040271	1.98172880555916	1.96680686427141	1.95436503549529	2.01009875443526	2.03431615320022	1.95869614416967	1.99598409974572	1.88375113035196	2.01562222715396	2.02570665481607	2.02935439287598	2.01264540621968	1.87999036847892	2.01566179467214	2.00477816809426	1.97679086674618	2.0125361748093	2.04718105202044	2.06970517091359	2.14786799595208	2.0470201032207	2.02576337166292	1.83590885491408	2.03920114123638	2.04602509887119	2.04373910315585	2.04606917565653	2.01315038186839	2.04815552696839	2.01856590079896	2.0340078833202	1.97702515214742	2.01813675520443	2.01028646403481	1.81184242475676	2.00109072900072	2.00611127205735	1.99143772309571	2.04348870850892	2.03433751332447	2.00034827225956	1.99165811123878	1.85115445010992
2	23444646	272695267	2.00944474406709	2.04234312977777	1.97173959076311	1.99684904040271	1.98172880555916	1.96680686427141	1.95436503549529	2.01009875443526	2.03431615320022	1.95869614416967	1.99598409974572	1.88375113035196	2.01562222715396	2.02570665481607	2.02935439287598	2.01264540621968	1.87999036847892	2.01566179467214	2.00477816809426	1.97679086674618	2.0125361748093	2.04718105202044	2.06970517091359	2.14786799595208	2.0470201032207	2.02576337166292	1.83590885491408	2.03920114123638	2.04602509887119	2.04373910315585	2.04606917565653	2.01315038186839	2.04815552696839	2.01856590079896	2.0340078833202	1.97702515214742	2.01813675520443	2.01028646403481	1.81184242475676	2.00109072900072	2.00611127205735	1.99143772309571	2.04348870850892	2.03433751332447	2.00034827225956	1.99165811123878	1.85115445010992
2	23975938	273226559	2.00944474406709	2.04234312977777	1.97173959076311	1.99684904040271	1.98172880555916	1.96680686427141	1.95436503549529	2.01009875443526	2.03431615320022	1.95869614416967	1.99598409974572	1.88375113035196	2.01562222715396	2.02570665481607	2.02935439287598	2.01264540621968	1.87999036847892	2.01566179467214	2.00477816809426	1.97679086674618	2.0125361748093	2.04718105202044	2.06970517091359	2.14786799595208	2.0470201032207	2.02576337166292	1.83590885491408	2.03920114123638	2.04602509887119	2.04373910315585	2.04606917565653	2.01315038186839	2.04815552696839	2.01856590079896	2.0340078833202	1.97702515214742	2.01813675520443	2.01028646403481	1.81184242475676	2.00109072900072	2.00611127205735	1.99143772309571	2.04348870850892	2.03433751332447	2.00034827225956	1.99165811123878	1.85115445010992
2	24557494	273808115	2.00944474406709	2.04234312977777	1.97173959076311	1.99684904040271	1.98172880555916	1.96680686427141	1.95436503549529	2.01009875443526	2.03431615320022	1.95869614416967	1.99598409974572	1.88375113035196	2.01562222715396	2.02570665481607	2.02935439287598	2.01264540621968	1.87999036847892	2.01566179467214	2.00477816809426	1.97679086674618	2.0125361748093	2.04718105202044	2.06970517091359	2.14786799595208	2.0470201032207	2.02576337166292	1.83590885491408	2.03920114123638	2.04602509887119	2.04373910315585	2.04606917565653	2.01315038186839	2.04815552696839	2.01856590079896	2.0340078833202	1.97702515214742	2.01813675520443	2.01028646403481	1.81184242475676	2.00109072900072	2.00611127205735	1.99143772309571	2.04348870850892	2.03433751332447	2.00034827225956	1.99165811123878	1.85115445010992
2	25122569	274373190	2.00944474406709	2.04234312977777	1.97173959076311	1.99684904040271	1.98172880555916	1.96680686427141	1.95436503549529	2.01009875443526	2.03431615320022	1.95869614416967	1.99598409974572	1.88375113035196	2.01562222715396	2.02570665481607	2.02935439287598	2.01264540621968	1.87999036847892	2.01566179467214	2.00477816809426	1.97679086674618	2.0125361748093	2.04718105202044	2.06970517091359	2.14786799595208	2.0470201032207	2.02576337166292	1.83590885491408	2.03920114123638	2.04602509887119	2.04373910315585	2.04606917565653	2.01315038186839	2.04815552696839	2.01856590079896	2.0340078833202	1.97702515214742	2.01813675520443	2.01028646403481	1.81184242475676	2.00109072900072	2.00611127205735	1.99143772309571	2.04348870850892	2.03433751332447	2.00034827225956	1.99165811123878	1.85115445010992
2	25690641	274941262	2.00944474406709	2.04234312977777	1.97173959076311	1.99684904040271	1.98172880555916	1.96680686427141	1.95436503549529	2.01009875443526	2.03431615320022	1.95869614416967	1.99598409974572	1.88375113035196	2.01562222715396	2.02570665481607	2.02935439287598	2.01264540621968	1.87999036847892	2.01566179467214	2.00477816809426	1.97679086674618	2.0125361748093	2.04718105202044	2.06970517091359	2.14786799595208	2.0470201032207	2.02576337166292	1.83590885491408	2.03920114123638	2.04602509887119	2.04373910315585	2.04606917565653	2.01315038186839	2.04815552696839	2.01856590079896	2.0340078833202	1.97702515214742	2.01813675520443	2.01028646403481	1.81184242475676	2.00109072900072	2.00611127205735	1.99143772309571	2.04348870850892	2.03433751332447	2.00034827225956	1.99165811123878	1.85115445010992
2	26276327	275526948	2.00944474406709	2.04234312977777	1.97173959076311	1.99684904040271	1.98172880555916	1.96680686427141	1.95436503549529	2.01009875443526	2.03431615320022	1.95869614416967	1.99598409974572	1.88375113035196	2.01562222715396	2.02570665481607	2.02935439287598	2.01264540621968	1.87999036847892	2.01566179467214	2.00477816809426	1.97679086674618	2.0125361748093	2.04718105202044	2.06970517091359	2.14786799595208	2.0470201032207	2.02576337166292	1.83590885491408	2.03920114123638	2.04602509887119	2.04373910315585	2.04606917565653	2.01315038186839	2.04815552696839	2.01856590079896	2.0340078833202	1.97702515214742	2.01813675520443	2.01028646403481	1.81184242475676	2.00109072900072	2.00611127205735	1.99143772309571	2.04348870850892	2.03433751332447	2.00034827225956	1.99165811123878	1.85115445010992
2	26828038	276078659	2.00944474406709	2.04234312977777	1.97173959076311	1.99684904040271	1.98172880555916	1.96680686427141	1.95436503549529	2.01009875443526	2.03431615320022	1.95869614416967	1.99598409974572	1.88375113035196	2.01562222715396	2.02570665481607	2.02935439287598	2.01264540621968	1.87999036847892	2.01566179467214	2.00477816809426	1.97679086674618	2.0125361748093	2.04718105202044	2.06970517091359	2.14786799595208	2.0470201032207	2.02576337166292	1.83590885491408	2.03920114123638	2.04602509887119	2.04373910315585	2.04606917565653	2.01315038186839	2.04815552696839	2.01856590079896	2.0340078833202	1.97702515214742	2.01813675520443	2.01028646403481	1.81184242475676	2.00109072900072	2.00611127205735	1.99143772309571	2.04348870850892	2.03433751332447	2.00034827225956	1.99165811123878	1.85115445010992
2	27376652	276627273	2.00944474406709	2.04234312977777	1.97173959076311	1.99684904040271	1.98172880555916	1.96680686427141	1.95436503549529	2.01009875443526	2.03431615320022	1.95869614416967	1.99598409974572	1.88375113035196	2.01562222715396	2.02570665481607	2.02935439287598	2.01264540621968	1.87999036847892	2.01566179467214	2.00477816809426	1.97679086674618	2.0125361748093	2.04718105202044	2.06970517091359	2.14786799595208	2.0470201032207	2.02576337166292	1.83590885491408	2.03920114123638	2.04602509887119	2.04373910315585	2.04606917565653	2.01315038186839	2.04815552696839	2.01856590079896	2.0340078833202	1.97702515214742	2.01813675520443	2.01028646403481	1.81184242475676	2.00109072900072	2.00611127205735	1.99143772309571	2.04348870850892	2.03433751332447	2.00034827225956	1.99165811123878	1.85115445010992
2	27955504	277206125	2.00944474406709	2.04234312977777	1.97173959076311	1.99684904040271	1.98172880555916	1.96680686427141	1.95436503549529	2.01009875443526	2.03431615320022	1.95869614416967	1.99598409974572	1.88375113035196	2.01562222715396	2.02570665481607	2.02935439287598	2.01264540621968	1.87999036847892	2.01566179467214	2.00477816809426	1.97679086674618	2.0125361748093	2.04718105202044	2.06970517091359	2.14786799595208	2.0470201032207	2.02576337166292	1.83590885491408	2.03920114123638	2.04602509887119	2.04373910315585	2.04606917565653	2.01315038186839	2.04815552696839	2.01856590079896	2.0340078833202	1.97702515214742	2.01813675520443	2.01028646403481	1.81184242475676	2.00109072900072	2.00611127205735	1.99143772309571	2.04348870850892	2.03433751332447	2.00034827225956	1.99165811123878	1.85115445010992
2	28500494	277751115	2.00944474406709	2.04234312977777	1.97173959076311	1.99684904040271	1.98172880555916	1.96680686427141	1.95436503549529	2.01009875443526	2.03431615320022	1.95869614416967	1.99598409974572	1.88375113035196	2.01562222715396	2.02570665481607	2.02935439287598	2.01264540621968	1.87999036847892	2.01566179467214	2.00477816809426	1.97679086674618	2.0125361748093	2.04718105202044	2.06970517091359	2.14786799595208	2.0470201032207	2.02576337166292	1.83590885491408	2.03920114123638	2.04602509887119	2.04373910315585	2.04606917565653	2.01315038186839	2.04815552696839	2.01856590079896	2.0340078833202	1.97702515214742	2.01813675520443	2.01028646403481	1.81184242475676	2.00109072900072	2.00611127205735	1.99143772309571	2.04348870850892	2.03433751332447	2.00034827225956	1.99165811123878	1.85115445010992
2	29042087	278292708	2.00944474406709	2.04234312977777	1.97173959076311	1.99684904040271	1.98172880555916	1.96680686427141	1.95436503549529	2.01009875443526	2.03431615320022	1.95869614416967	1.99598409974572	1.88375113035196	2.01562222715396	2.02570665481607	2.02935439287598	2.01264540621968	1.87999036847892	2.01566179467214	2.00477816809426	1.97679086674618	2.0125361748093	2.04718105202044	2.06970517091359	2.14786799595208	2.0470201032207	2.02576337166292	1.83590885491408	2.03920114123638	2.04602509887119	2.04373910315585	2.04606917565653	2.01315038186839	2.04815552696839	2.01856590079896	2.0340078833202	1.97702515214742	2.01813675520443	2.01028646403481	1.81184242475676	2.00109072900072	2.00611127205735	1.99143772309571	2.04348870850892	2.03433751332447	2.00034827225956	1.99165811123878	1.85115445010992
2	29581749	278832370	2.00944474406709	2.04234312977777	1.97173959076311	1.99684904040271	1.98172880555916	1.96680686427141	1.95436503549529	2.01009875443526	2.03431615320022	1.95869614416967	1.99598409974572	1.88375113035196	2.01562222715396	2.02570665481607	2.02935439287598	2.01264540621968	1.87999036847892	2.01566179467214	2.00477816809426	1.97679086674618	2.0125361748093	2.04718105202044	2.06970517091359	2.14786799595208	2.0470201032207	2.02576337166292	1.83590885491408	2.03920114123638	2.04602509887119	2.04373910315585	2.04606917565653	2.01315038186839	2.04815552696839	2.01856590079896	2.0340078833202	1.97702515214742	2.01813675520443	2.01028646403481	1.81184242475676	2.00109072900072	2.00611127205735	1.99143772309571	2.04348870850892	2.03433751332447	2.00034827225956	1.99165811123878	1.85115445010992
2	30106496	279357117	2.00944474406709	2.04234312977777	1.97173959076311	1.99684904040271	1.98172880555916	1.96680686427141	1.95436503549529	2.01009875443526	2.03431615320022	1.95869614416967	1.99598409974572	1.88375113035196	2.01562222715396	2.02570665481607	2.02935439287598	2.01264540621968	1.87999036847892	2.01566179467214	2.00477816809426	1.97679086674618	2.0125361748093	2.04718105202044	2.06970517091359	2.14786799595208	2.0470201032207	2.02576337166292	1.83590885491408	2.03920114123638	2.04602509887119	2.04373910315585	2.04606917565653	2.01315038186839	2.04815552696839	2.01856590079896	2.0340078833202	1.97702515214742	2.01813675520443	2.01028646403481	1.81184242475676	2.00109072900072	2.00611127205735	1.99143772309571	2.04348870850892	2.03433751332447	2.00034827225956	1.99165811123878	1.85115445010992
2	30642447	279893068	2.00944474406709	2.04234312977777	1.97173959076311	1.99684904040271	1.98172880555916	1.96680686427141	1.95436503549529	2.01009875443526	2.03431615320022	1.95869614416967	1.99598409974572	1.88375113035196	2.01562222715396	2.02570665481607	2.02935439287598	2.01264540621968	1.87999036847892	2.01566179467214	2.00477816809426	1.97679086674618	2.0125361748093	2.04718105202044	2.06970517091359	2.14786799595208	2.0470201032207	2.02576337166292	1.83590885491408	2.03920114123638	2.04602509887119	2.04373910315585	2.04606917565653	2.01315038186839	2.04815552696839	2.01856590079896	2.0340078833202	1.97702515214742	2.01813675520443	2.01028646403481	1.81184242475676	2.00109072900072	2.00611127205735	1.99143772309571	2.04348870850892	2.03433751332447	2.00034827225956	1.99165811123878	1.85115445010992
2	31190263	280440884	2.00944474406709	2.04234312977777	1.97173959076311	1.99684904040271	1.98172880555916	1.96680686427141	1.95436503549529	2.01009875443526	2.03431615320022	1.95869614416967	1.99598409974572	1.88375113035196	2.01562222715396	2.02570665481607	2.02935439287598	2.01264540621968	1.87999036847892	2.01566179467214	2.00477816809426	1.97679086674618	2.0125361748093	2.04718105202044	2.06970517091359	2.14786799595208	2.0470201032207	2.02576337166292	1.83590885491408	2.03920114123638	2.04602509887119	2.04373910315585	2.04606917565653	2.01315038186839	2.04815552696839	2.01856590079896	2.0340078833202	1.97702515214742	2.01813675520443	2.01028646403481	1.81184242475676	2.00109072900072	2.00611127205735	1.99143772309571	2.04348870850892	2.03433751332447	2.00034827225956	1.99165811123878	1.85115445010992
2	31725608	280976229	2.00944474406709	2.04234312977777	1.97173959076311	1.99684904040271	1.98172880555916	1.96680686427141	1.95436503549529	2.01009875443526	2.03431615320022	1.95869614416967	1.99598409974572	1.88375113035196	2.01562222715396	2.02570665481607	2.02935439287598	2.01264540621968	1.87999036847892	2.01566179467214	2.00477816809426	1.97679086674618	2.0125361748093	2.04718105202044	2.06970517091359	2.14786799595208	2.0470201032207	2.02576337166292	1.83590885491408	2.03920114123638	2.04602509887119	2.04373910315585	2.04606917565653	2.01315038186839	2.04815552696839	2.01856590079896	2.0340078833202	1.97702515214742	2.01813675520443	2.01028646403481	1.81184242475676	2.00109072900072	2.00611127205735	1.99143772309571	2.04348870850892	2.03433751332447	2.00034827225956	1.99165811123878	1.85115445010992
2	32309212	281559833	2.00944474406709	2.04234312977777	1.97173959076311	1.99684904040271	1.98172880555916	1.96680686427141	1.95436503549529	2.01009875443526	2.03431615320022	1.95869614416967	1.99598409974572	1.88375113035196	2.01562222715396	2.02570665481607	2.02935439287598	2.01264540621968	1.87999036847892	2.01566179467214	2.00477816809426	1.97679086674618	2.0125361748093	2.04718105202044	2.06970517091359	2.14786799595208	2.0470201032207	2.02576337166292	1.83590885491408	2.03920114123638	2.04602509887119	2.04373910315585	2.04606917565653	2.01315038186839	2.04815552696839	2.01856590079896	2.0340078833202	1.97702515214742	2.01813675520443	2.01028646403481	1.81184242475676	2.00109072900072	2.00611127205735	1.99143772309571	2.04348870850892	2.03433751332447	2.00034827225956	1.99165811123878	1.85115445010992
2	32898188	282148809	2.00944474406709	2.04234312977777	1.97173959076311	1.99684904040271	1.98172880555916	1.96680686427141	2.30697028035059	2.01009875443526	2.03431615320022	1.95869614416967	1.99598409974572	1.88375113035196	2.01562222715396	2.02570665481607	2.02935439287598	2.01264540621968	1.87999036847892	2.01566179467214	2.00477816809426	1.97679086674618	2.0125361748093	2.04718105202044	2.06970517091359	2.14786799595208	2.0470201032207	2.02576337166292	1.83590885491408	2.03920114123638	2.04602509887119	2.04373910315585	2.04606917565653	2.01315038186839	2.04815552696839	2.01856590079896	2.0340078833202	1.97702515214742	2.01813675520443	2.01028646403481	1.81184242475676	2.00109072900072	2.00611127205735	1.99143772309571	2.04348870850892	2.03433751332447	2.00034827225956	1.99165811123878	1.85115445010992
2	33457180	282707801	2.00944474406709	2.04234312977777	1.97173959076311	1.99684904040271	1.98172880555916	1.96680686427141	2.30697028035059	2.01009875443526	2.03431615320022	1.95869614416967	1.99598409974572	1.88375113035196	2.01562222715396	2.02570665481607	2.02935439287598	2.01264540621968	1.87999036847892	2.01566179467214	2.00477816809426	1.97679086674618	2.0125361748093	2.04718105202044	2.06970517091359	2.14786799595208	2.0470201032207	2.02576337166292	1.83590885491408	2.03920114123638	2.04602509887119	2.04373910315585	2.04606917565653	2.01315038186839	2.04815552696839	2.01856590079896	2.0340078833202	1.97702515214742	2.01813675520443	2.01028646403481	1.81184242475676	2.00109072900072	2.00611127205735	1.99143772309571	2.04348870850892	2.03433751332447	2.00034827225956	1.99165811123878	1.85115445010992
2	34013727	283264348	2.00944474406709	2.04234312977777	1.97173959076311	1.99684904040271	1.98172880555916	1.96680686427141	2.30697028035059	2.01009875443526	2.03431615320022	1.95869614416967	1.99598409974572	1.88375113035196	2.01562222715396	2.02570665481607	2.02935439287598	2.01264540621968	1.87999036847892	2.01566179467214	2.00477816809426	1.97679086674618	2.0125361748093	2.04718105202044	2.06970517091359	2.14786799595208	2.0470201032207	2.02576337166292	1.83590885491408	2.03920114123638	2.04602509887119	2.04373910315585	2.04606917565653	2.01315038186839	2.04815552696839	2.01856590079896	2.0340078833202	1.97702515214742	2.01813675520443	2.01028646403481	1.81184242475676	2.00109072900072	2.00611127205735	1.99143772309571	2.04348870850892	2.03433751332447	2.00034827225956	1.99165811123878	1.85115445010992
2	34562326	283812947	2.00944474406709	2.04234312977777	1.97173959076311	1.99684904040271	1.98172880555916	1.96680686427141	2.30697028035059	2.01009875443526	2.03431615320022	1.95869614416967	1.99598409974572	1.88375113035196	2.01562222715396	2.02570665481607	2.02935439287598	2.01264540621968	1.87999036847892	2.01566179467214	2.00477816809426	1.97679086674618	2.0125361748093	2.04718105202044	2.06970517091359	2.14786799595208	2.0470201032207	2.02576337166292	1.83590885491408	2.03920114123638	2.04602509887119	2.04373910315585	2.04606917565653	2.01315038186839	2.04815552696839	2.01856590079896	2.0340078833202	1.97702515214742	2.01813675520443	2.01028646403481	1.81184242475676	2.00109072900072	2.00611127205735	1.99143772309571	2.04348870850892	2.03433751332447	2.00034827225956	1.99165811123878	1.85115445010992
2	35128713	284379334	2.00944474406709	2.04234312977777	1.97173959076311	1.99684904040271	1.98172880555916	1.96680686427141	2.30697028035059	2.01009875443526	2.03431615320022	1.95869614416967	1.99598409974572	1.88375113035196	2.01562222715396	2.02570665481607	2.02935439287598	2.01264540621968	1.87999036847892	2.01566179467214	2.00477816809426	1.97679086674618	2.0125361748093	2.04718105202044	2.06970517091359	2.14786799595208	2.0470201032207	2.02576337166292	1.83590885491408	2.03920114123638	2.04602509887119	2.04373910315585	2.04606917565653	2.01315038186839	2.04815552696839	2.01856590079896	2.0340078833202	1.97702515214742	2.01813675520443	2.01028646403481	1.81184242475676	2.00109072900072	2.00611127205735	1.99143772309571	2.04348870850892	2.03433751332447	2.00034827225956	1.99165811123878	1.85115445010992
2	35677169	284927790	2.00944474406709	2.04234312977777	1.97173959076311	1.99684904040271	1.98172880555916	1.96680686427141	2.30697028035059	2.01009875443526	2.03431615320022	1.95869614416967	1.99598409974572	1.88375113035196	2.01562222715396	2.02570665481607	2.02935439287598	2.01264540621968	1.87999036847892	2.01566179467214	2.00477816809426	1.97679086674618	2.0125361748093	2.04718105202044	2.06970517091359	2.14786799595208	2.0470201032207	2.02576337166292	1.83590885491408	2.03920114123638	2.04602509887119	2.04373910315585	2.04606917565653	2.01315038186839	2.04815552696839	2.01856590079896	2.0340078833202	1.97702515214742	2.01813675520443	2.01028646403481	1.81184242475676	2.00109072900072	2.00611127205735	1.99143772309571	2.04348870850892	2.03433751332447	2.00034827225956	1.99165811123878	1.85115445010992
2	36226361	285476982	2.00944474406709	2.04234312977777	1.97173959076311	1.99684904040271	1.98172880555916	1.96680686427141	2.30697028035059	2.01009875443526	2.03431615320022	1.95869614416967	1.99598409974572	1.88375113035196	2.01562222715396	2.02570665481607	2.02935439287598	2.01264540621968	1.87999036847892	2.01566179467214	2.00477816809426	1.97679086674618	2.0125361748093	2.04718105202044	2.06970517091359	2.14786799595208	2.0470201032207	2.02576337166292	1.83590885491408	2.03920114123638	2.04602509887119	2.04373910315585	2.04606917565653	2.01315038186839	2.04815552696839	2.01856590079896	2.0340078833202	1.97702515214742	2.01813675520443	2.01028646403481	1.81184242475676	2.00109072900072	2.00611127205735	1.99143772309571	2.04348870850892	2.03433751332447	2.00034827225956	1.99165811123878	1.85115445010992
2	36770812	286021433	2.00944474406709	2.04234312977777	1.97173959076311	1.99684904040271	1.98172880555916	1.96680686427141	2.30697028035059	2.01009875443526	2.03431615320022	1.95869614416967	1.99598409974572	1.88375113035196	2.01562222715396	2.02570665481607	2.02935439287598	2.01264540621968	1.87999036847892	2.01566179467214	2.00477816809426	1.97679086674618	2.0125361748093	2.04718105202044	2.06970517091359	2.14786799595208	2.0470201032207	2.02576337166292	1.83590885491408	2.03920114123638	2.04602509887119	2.04373910315585	2.04606917565653	2.01315038186839	2.04815552696839	2.01856590079896	2.0340078833202	1.97702515214742	2.01813675520443	2.01028646403481	1.81184242475676	2.00109072900072	2.00611127205735	1.99143772309571	2.04348870850892	2.03433751332447	2.00034827225956	1.99165811123878	1.85115445010992
2	37328573	286579194	2.00944474406709	2.04234312977777	1.97173959076311	1.99684904040271	1.98172880555916	1.96680686427141	2.30697028035059	2.01009875443526	2.03431615320022	1.95869614416967	1.99598409974572	1.88375113035196	2.01562222715396	2.02570665481607	2.02935439287598	2.01264540621968	1.87999036847892	2.01566179467214	2.00477816809426	1.97679086674618	2.0125361748093	2.04718105202044	2.06970517091359	2.14786799595208	2.0470201032207	2.02576337166292	1.83590885491408	2.03920114123638	2.04602509887119	2.04373910315585	2.04606917565653	2.01315038186839	2.04815552696839	2.01856590079896	2.0340078833202	1.97702515214742	2.01813675520443	2.01028646403481	1.81184242475676	2.00109072900072	2.00611127205735	1.99143772309571	2.04348870850892	2.03433751332447	2.00034827225956	1.99165811123878	1.85115445010992
2	37875779	287126400	2.00944474406709	2.04234312977777	1.97173959076311	1.99684904040271	1.98172880555916	1.96680686427141	2.30697028035059	2.01009875443526	2.03431615320022	1.95869614416967	1.99598409974572	1.88375113035196	2.01562222715396	2.02570665481607	2.02935439287598	2.01264540621968	1.87999036847892	2.01566179467214	2.00477816809426	1.97679086674618	2.0125361748093	2.04718105202044	2.06970517091359	2.14786799595208	2.0470201032207	2.02576337166292	1.83590885491408	2.03920114123638	2.04602509887119	2.04373910315585	2.04606917565653	2.01315038186839	2.04815552696839	2.01856590079896	2.0340078833202	1.97702515214742	2.01813675520443	2.01028646403481	1.81184242475676	2.00109072900072	2.00611127205735	1.99143772309571	2.04348870850892	2.03433751332447	2.00034827225956	1.99165811123878	1.85115445010992
2	38431248	287681869	2.00944474406709	2.04234312977777	1.97173959076311	1.99684904040271	1.98172880555916	1.96680686427141	2.30697028035059	2.01009875443526	2.03431615320022	1.95869614416967	1.99598409974572	1.88375113035196	2.01562222715396	2.02570665481607	2.02935439287598	2.01264540621968	1.87999036847892	2.01566179467214	2.00477816809426	1.97679086674618	2.0125361748093	2.04718105202044	2.06970517091359	2.14786799595208	2.0470201032207	2.02576337166292	1.83590885491408	2.03920114123638	2.04602509887119	2.04373910315585	2.04606917565653	2.01315038186839	2.04815552696839	2.01856590079896	2.0340078833202	1.97702515214742	2.01813675520443	2.01028646403481	1.81184242475676	2.00109072900072	2.00611127205735	1.99143772309571	2.04348870850892	2.03433751332447	2.00034827225956	1.99165811123878	1.85115445010992
2	39004172	288254793	2.00944474406709	2.04234312977777	1.97173959076311	1.99684904040271	1.98172880555916	1.96680686427141	2.30697028035059	2.01009875443526	2.03431615320022	1.95869614416967	1.99598409974572	1.88375113035196	2.01562222715396	2.02570665481607	2.02935439287598	2.01264540621968	1.87999036847892	2.01566179467214	2.00477816809426	1.97679086674618	2.0125361748093	2.04718105202044	2.06970517091359	2.14786799595208	2.0470201032207	2.02576337166292	1.83590885491408	2.03920114123638	2.04602509887119	2.04373910315585	2.04606917565653	2.01315038186839	2.04815552696839	2.01856590079896	2.0340078833202	1.97702515214742	2.01813675520443	2.01028646403481	1.81184242475676	2.00109072900072	2.00611127205735	1.99143772309571	2.04348870850892	2.03433751332447	2.00034827225956	1.99165811123878	1.85115445010992
2	39564771	288815392	2.00944474406709	2.04234312977777	1.97173959076311	1.99684904040271	1.98172880555916	1.96680686427141	2.30697028035059	2.01009875443526	2.03431615320022	1.95869614416967	1.99598409974572	1.88375113035196	2.01562222715396	2.02570665481607	2.02935439287598	2.01264540621968	1.87999036847892	2.01566179467214	2.00477816809426	1.97679086674618	2.0125361748093	2.04718105202044	2.06970517091359	2.14786799595208	2.0470201032207	2.02576337166292	1.83590885491408	2.03920114123638	2.04602509887119	2.04373910315585	2.04606917565653	2.01315038186839	2.04815552696839	2.01856590079896	2.0340078833202	1.97702515214742	2.01813675520443	2.01028646403481	1.81184242475676	2.00109072900072	2.00611127205735	1.99143772309571	2.04348870850892	2.03433751332447	2.00034827225956	1.99165811123878	1.85115445010992
2	40112880	289363501	2.00944474406709	2.04234312977777	1.97173959076311	1.99684904040271	1.98172880555916	1.96680686427141	2.30697028035059	2.01009875443526	2.03431615320022	1.95869614416967	1.99598409974572	1.88375113035196	2.01562222715396	2.02570665481607	2.02935439287598	2.01264540621968	1.87999036847892	2.01566179467214	2.00477816809426	1.97679086674618	2.0125361748093	2.04718105202044	2.06970517091359	2.14786799595208	2.0470201032207	2.02576337166292	1.83590885491408	2.03920114123638	2.04602509887119	2.04373910315585	2.04606917565653	2.01315038186839	2.04815552696839	2.01856590079896	2.0340078833202	1.97702515214742	2.01813675520443	2.01028646403481	1.81184242475676	2.00109072900072	2.00611127205735	1.99143772309571	2.04348870850892	2.03433751332447	2.00034827225956	1.99165811123878	1.85115445010992
2	40653940	289904561	2.00944474406709	2.04234312977777	1.97173959076311	1.99684904040271	1.98172880555916	1.96680686427141	2.30697028035059	2.01009875443526	2.03431615320022	1.95869614416967	1.99598409974572	1.88375113035196	2.01562222715396	2.02570665481607	2.02935439287598	2.01264540621968	1.87999036847892	2.01566179467214	2.00477816809426	1.97679086674618	2.0125361748093	2.04718105202044	2.06970517091359	2.14786799595208	2.0470201032207	2.02576337166292	1.83590885491408	2.03920114123638	2.04602509887119	2.04373910315585	2.04606917565653	2.01315038186839	2.04815552696839	2.01856590079896	2.0340078833202	1.97702515214742	2.01813675520443	2.01028646403481	1.81184242475676	2.00109072900072	2.00611127205735	1.99143772309571	2.04348870850892	2.03433751332447	2.00034827225956	1.99165811123878	1.85115445010992
2	41183789	290434410	2.00944474406709	2.04234312977777	1.97173959076311	1.99684904040271	1.98172880555916	1.96680686427141	2.02292515059135	2.01009875443526	2.03431615320022	1.95869614416967	1.99598409974572	1.88375113035196	2.01562222715396	2.02570665481607	2.02935439287598	2.01264540621968	1.87999036847892	2.01566179467214	2.00477816809426	1.97679086674618	2.0125361748093	2.04718105202044	2.06970517091359	2.14786799595208	2.0470201032207	2.02576337166292	1.83590885491408	2.03920114123638	2.04602509887119	2.04373910315585	2.04606917565653	2.01315038186839	2.04815552696839	2.01856590079896	2.0340078833202	1.97702515214742	2.01813675520443	2.01028646403481	1.81184242475676	2.00109072900072	2.00611127205735	1.99143772309571	2.04348870850892	2.03433751332447	2.00034827225956	1.99165811123878	1.85115445010992
2	41720796	290971417	2.00944474406709	2.04234312977777	1.97173959076311	1.99684904040271	1.98172880555916	1.96680686427141	2.02292515059135	2.01009875443526	2.03431615320022	1.95869614416967	1.99598409974572	1.88375113035196	2.01562222715396	2.02570665481607	2.02935439287598	2.01264540621968	1.87999036847892	2.01566179467214	2.00477816809426	1.97679086674618	2.0125361748093	2.04718105202044	2.06970517091359	2.14786799595208	2.0470201032207	2.02576337166292	1.83590885491408	2.03920114123638	2.04602509887119	2.04373910315585	2.04606917565653	2.01315038186839	2.04815552696839	2.01856590079896	2.0340078833202	1.97702515214742	2.01813675520443	2.01028646403481	1.81184242475676	2.00109072900072	2.00611127205735	1.99143772309571	2.04348870850892	2.03433751332447	2.00034827225956	1.99165811123878	1.85115445010992
2	42261432	291512053	2.00944474406709	2.04234312977777	1.97173959076311	1.99684904040271	1.98172880555916	1.96680686427141	2.02292515059135	2.01009875443526	2.03431615320022	1.95869614416967	1.99598409974572	1.88375113035196	2.01562222715396	2.02570665481607	2.02935439287598	2.01264540621968	1.87999036847892	2.01566179467214	2.00477816809426	1.97679086674618	2.0125361748093	2.04718105202044	2.06970517091359	2.14786799595208	2.0470201032207	2.02576337166292	1.83590885491408	2.03920114123638	2.04602509887119	2.04373910315585	2.04606917565653	2.01315038186839	2.04815552696839	2.01856590079896	2.0340078833202	1.97702515214742	2.01813675520443	2.01028646403481	1.81184242475676	2.00109072900072	2.00611127205735	1.99143772309571	2.04348870850892	2.03433751332447	2.00034827225956	1.99165811123878	1.85115445010992
2	42823765	292074386	2.00944474406709	2.04234312977777	1.97173959076311	1.99684904040271	1.98172880555916	1.96680686427141	2.02292515059135	2.01009875443526	2.03431615320022	1.95869614416967	1.99598409974572	1.88375113035196	2.01562222715396	2.02570665481607	2.02935439287598	2.01264540621968	1.87999036847892	2.01566179467214	2.00477816809426	1.97679086674618	2.0125361748093	2.04718105202044	2.06970517091359	2.14786799595208	2.0470201032207	2.02576337166292	1.83590885491408	2.03920114123638	2.04602509887119	2.04373910315585	2.04606917565653	2.01315038186839	2.04815552696839	2.01856590079896	2.0340078833202	1.97702515214742	2.01813675520443	2.01028646403481	1.81184242475676	2.00109072900072	2.00611127205735	1.99143772309571	2.04348870850892	2.03433751332447	2.00034827225956	1.99165811123878	1.85115445010992
2	43384529	292635150	2.00944474406709	2.04234312977777	1.97173959076311	1.99684904040271	1.98172880555916	1.96680686427141	2.02292515059135	2.01009875443526	2.03431615320022	1.95869614416967	1.99598409974572	1.88375113035196	2.01562222715396	2.02570665481607	2.02935439287598	2.01264540621968	1.87999036847892	2.01566179467214	2.00477816809426	1.97679086674618	2.0125361748093	2.04718105202044	2.06970517091359	2.14786799595208	2.0470201032207	2.02576337166292	1.83590885491408	2.03920114123638	2.04602509887119	2.04373910315585	2.04606917565653	2.01315038186839	2.04815552696839	2.01856590079896	2.0340078833202	1.97702515214742	2.01813675520443	2.01028646403481	1.81184242475676	2.00109072900072	2.00611127205735	1.99143772309571	2.04348870850892	2.03433751332447	2.00034827225956	1.99165811123878	1.85115445010992
2	43941069	293191690	2.00944474406709	2.04234312977777	1.97173959076311	1.99684904040271	1.98172880555916	1.96680686427141	2.02292515059135	2.01009875443526	2.03431615320022	1.95869614416967	1.99598409974572	1.88375113035196	2.01562222715396	2.02570665481607	2.02935439287598	2.01264540621968	1.87999036847892	2.01566179467214	2.00477816809426	1.97679086674618	2.0125361748093	2.04718105202044	2.06970517091359	2.14786799595208	2.0470201032207	2.02576337166292	1.83590885491408	2.03920114123638	2.04602509887119	2.04373910315585	2.04606917565653	2.01315038186839	2.04815552696839	2.01856590079896	2.0340078833202	1.97702515214742	2.01813675520443	2.01028646403481	1.81184242475676	2.00109072900072	2.00611127205735	1.99143772309571	2.04348870850892	2.03433751332447	2.00034827225956	1.99165811123878	1.85115445010992
2	44504303	293754924	2.00944474406709	2.04234312977777	1.97173959076311	1.99684904040271	1.98172880555916	1.96680686427141	2.02292515059135	2.01009875443526	2.03431615320022	1.95869614416967	1.99598409974572	1.88375113035196	2.01562222715396	2.02570665481607	2.02935439287598	2.01264540621968	1.87999036847892	2.01566179467214	2.00477816809426	1.97679086674618	2.0125361748093	2.04718105202044	2.06970517091359	2.14786799595208	2.0470201032207	2.02576337166292	1.83590885491408	2.03920114123638	2.04602509887119	2.04373910315585	2.04606917565653	2.01315038186839	2.04815552696839	2.01856590079896	2.0340078833202	1.97702515214742	2.01813675520443	2.01028646403481	1.81184242475676	2.00109072900072	2.00611127205735	1.99143772309571	2.04348870850892	2.03433751332447	2.00034827225956	1.99165811123878	1.85115445010992
2	45049053	294299674	2.00944474406709	2.04234312977777	1.97173959076311	1.99684904040271	1.98172880555916	1.96680686427141	2.02292515059135	2.01009875443526	2.03431615320022	1.95869614416967	1.99598409974572	1.88375113035196	2.01562222715396	2.02570665481607	2.02935439287598	2.01264540621968	1.87999036847892	2.01566179467214	2.00477816809426	1.97679086674618	2.0125361748093	2.04718105202044	2.06970517091359	2.14786799595208	2.0470201032207	2.02576337166292	1.83590885491408	2.03920114123638	2.04602509887119	2.04373910315585	2.04606917565653	2.01315038186839	2.04815552696839	2.01856590079896	2.0340078833202	1.97702515214742	2.01813675520443	2.01028646403481	1.81184242475676	2.00109072900072	2.00611127205735	1.99143772309571	2.04348870850892	2.03433751332447	2.00034827225956	1.99165811123878	1.85115445010992
2	45586697	294837318	2.00944474406709	2.04234312977777	1.97173959076311	1.99684904040271	1.98172880555916	1.96680686427141	2.02292515059135	2.01009875443526	2.03431615320022	1.95869614416967	1.99598409974572	1.88375113035196	2.01562222715396	2.02570665481607	2.02935439287598	2.01264540621968	1.87999036847892	2.01566179467214	2.00477816809426	1.97679086674618	2.0125361748093	2.04718105202044	2.06970517091359	2.14786799595208	2.0470201032207	2.02576337166292	1.83590885491408	2.03920114123638	2.04602509887119	2.04373910315585	2.04606917565653	2.01315038186839	2.04815552696839	2.01856590079896	2.0340078833202	1.97702515214742	2.01813675520443	2.01028646403481	1.81184242475676	2.00109072900072	2.00611127205735	1.99143772309571	2.04348870850892	2.03433751332447	2.00034827225956	1.99165811123878	1.85115445010992
2	46112597	295363218	2.00944474406709	2.04234312977777	1.97173959076311	1.99684904040271	1.98172880555916	1.96680686427141	2.02292515059135	2.01009875443526	2.03431615320022	1.95869614416967	1.99598409974572	1.88375113035196	2.01562222715396	2.02570665481607	2.02935439287598	2.01264540621968	1.87999036847892	2.01566179467214	2.00477816809426	1.97679086674618	2.0125361748093	2.04718105202044	2.06970517091359	2.14786799595208	2.0470201032207	2.02576337166292	1.83590885491408	2.03920114123638	2.04602509887119	2.04373910315585	2.04606917565653	2.01315038186839	2.04815552696839	2.01856590079896	2.0340078833202	1.97702515214742	2.01813675520443	2.01028646403481	1.81184242475676	2.00109072900072	2.00611127205735	1.99143772309571	2.04348870850892	2.03433751332447	2.00034827225956	1.99165811123878	1.85115445010992
2	46636309	295886930	2.00944474406709	2.04234312977777	1.97173959076311	1.99684904040271	1.98172880555916	1.96680686427141	2.02292515059135	2.01009875443526	2.03431615320022	1.95869614416967	1.99598409974572	1.88375113035196	2.01562222715396	2.02570665481607	2.02935439287598	2.01264540621968	1.87999036847892	2.01566179467214	2.00477816809426	1.97679086674618	2.0125361748093	2.04718105202044	2.06970517091359	2.14786799595208	2.0470201032207	2.02576337166292	1.83590885491408	2.03920114123638	2.04602509887119	2.04373910315585	2.04606917565653	2.01315038186839	2.04815552696839	2.01856590079896	2.0340078833202	1.97702515214742	2.01813675520443	2.01028646403481	1.81184242475676	2.00109072900072	2.00611127205735	1.99143772309571	2.04348870850892	2.03433751332447	2.00034827225956	1.99165811123878	1.85115445010992
2	47175085	296425706	2.00944474406709	2.04234312977777	1.97173959076311	1.99684904040271	1.98172880555916	1.96680686427141	2.02292515059135	2.01009875443526	2.03431615320022	1.95869614416967	1.99598409974572	1.88375113035196	2.01562222715396	2.02570665481607	2.02935439287598	2.01264540621968	1.87999036847892	2.01566179467214	2.00477816809426	1.97679086674618	2.0125361748093	2.04718105202044	2.06970517091359	2.14786799595208	2.0470201032207	2.02576337166292	1.83590885491408	2.03920114123638	2.04602509887119	2.04373910315585	2.04606917565653	2.01315038186839	2.04815552696839	2.01856590079896	2.0340078833202	1.97702515214742	2.01813675520443	2.01028646403481	1.81184242475676	2.00109072900072	2.00611127205735	1.99143772309571	2.04348870850892	2.03433751332447	2.00034827225956	1.99165811123878	1.85115445010992
2	47742557	296993178	2.00944474406709	2.04234312977777	1.97173959076311	1.99684904040271	1.98172880555916	1.96680686427141	2.02292515059135	2.01009875443526	2.03431615320022	1.95869614416967	1.99598409974572	1.88375113035196	2.01562222715396	2.02570665481607	2.02935439287598	2.01264540621968	1.87999036847892	2.01566179467214	2.00477816809426	1.97679086674618	2.0125361748093	2.04718105202044	2.06970517091359	2.14786799595208	2.0470201032207	2.02576337166292	1.83590885491408	2.03920114123638	2.04602509887119	2.04373910315585	2.04606917565653	2.01315038186839	2.04815552696839	2.01856590079896	2.0340078833202	1.97702515214742	2.01813675520443	2.01028646403481	1.81184242475676	2.00109072900072	2.00611127205735	1.99143772309571	2.04348870850892	2.03433751332447	2.00034827225956	1.99165811123878	1.85115445010992
2	48313939	297564560	2.00944474406709	2.04234312977777	1.97173959076311	1.99684904040271	1.98172880555916	1.96680686427141	2.02292515059135	2.01009875443526	2.03431615320022	1.95869614416967	1.99598409974572	1.88375113035196	2.01562222715396	2.02570665481607	2.02935439287598	2.01264540621968	1.87999036847892	2.01566179467214	2.00477816809426	1.97679086674618	2.0125361748093	2.04718105202044	2.06970517091359	2.14786799595208	2.0470201032207	2.02576337166292	1.83590885491408	2.03920114123638	2.04602509887119	2.04373910315585	2.04606917565653	2.01315038186839	2.04815552696839	2.01856590079896	2.0340078833202	1.97702515214742	2.01813675520443	2.01028646403481	1.81184242475676	2.00109072900072	2.00611127205735	1.99143772309571	2.04348870850892	2.03433751332447	2.00034827225956	1.99165811123878	1.85115445010992
2	48870857	298121478	2.00944474406709	2.04234312977777	1.97173959076311	1.99684904040271	1.98172880555916	1.96680686427141	2.02292515059135	2.01009875443526	2.03431615320022	1.95869614416967	1.99598409974572	1.88375113035196	2.01562222715396	2.02570665481607	2.02935439287598	2.01264540621968	1.87999036847892	2.01566179467214	2.00477816809426	1.97679086674618	2.0125361748093	2.04718105202044	2.06970517091359	2.14786799595208	2.0470201032207	2.02576337166292	1.83590885491408	2.03920114123638	2.04602509887119	2.04373910315585	2.04606917565653	2.01315038186839	2.04815552696839	2.01856590079896	2.0340078833202	1.97702515214742	2.01813675520443	2.01028646403481	1.81184242475676	2.00109072900072	2.00611127205735	1.99143772309571	2.04348870850892	2.03433751332447	2.00034827225956	1.99165811123878	1.85115445010992
2	49416907	298667528	2.00944474406709	2.04234312977777	1.97173959076311	1.99684904040271	1.98172880555916	1.96680686427141	2.02292515059135	2.01009875443526	2.03431615320022	1.95869614416967	1.99598409974572	1.88375113035196	2.01562222715396	2.02570665481607	2.02935439287598	2.01264540621968	1.87999036847892	2.01566179467214	2.00477816809426	1.97679086674618	2.0125361748093	2.04718105202044	2.06970517091359	2.14786799595208	2.0470201032207	2.02576337166292	1.83590885491408	2.03920114123638	2.04602509887119	2.04373910315585	2.04606917565653	2.01315038186839	2.04815552696839	2.01856590079896	2.0340078833202	1.97702515214742	2.01813675520443	2.01028646403481	1.81184242475676	2.00109072900072	2.00611127205735	1.99143772309571	2.04348870850892	2.03433751332447	2.00034827225956	1.99165811123878	1.22088327126201
[truncated: 4,517 more rows]
[truncated: 50 more columns]
