# Supplementary material for: Novel insights into breast cancer copy number genetic heterogeneity revealed by single-cell genome sequencing
Source: eLife. 2020 May 13;9:e51480. doi: 10.7554/eLife.51480 (PMC7220379; doi:10.7554/eLife.51480)
Supplement: Figure 2—source data 1. [file elife-51480-fig2-data1.zip › P59.CNA.calls.5k.seg.quantal.primary.txt]

chrom	chrompos	abspos	CTB4807.	CTB4808.	CTB4810.	CTB4811.	CTB4812.	CTB4813.	CTB4815.	CTB4816.	CTB4817.	CTB4818.	CTB4819.	CTB4820.	CTB4821.	CTB4822.	CTB4823.	CTB4824.	CTB4825.	CTB4826.	CTB4828.	CTB4829.	CTB4830.	CTB4831.	CTB4833.	CTB4834.	CTB4836.	CTB4837.	CTB4839.	CTB4840.	CTB4841.	CTB4842.	CTB4845.	CTB4848.	CTB4851.	CTB4853.	CTB4854.	CTB5441.	CTB5479.	CTB5481.	CTB5482.	CTB5484.	CTB5485.	CTB5488.	CTB5489.	CTB5490.	CTB5492.	CTB5493.	CTB5494.
1	0	0	2.06888266840153	2.15405013493846	2.01672581435846	2.11927661467588	2.93644762339637	2.30719464010923	2.01699742575533	2.03714945702911	1.98069843323821	2.02021556529611	3.17564980644151	2.04162083117593	2.11383977078448	2.07810451694952	2.00197898090637	1.43023461816618	2.02041673996568	2.94561364636946	2.06603185819569	3.18579145251729	2.00953610838544	1.99897787018477	2.17131376243754	2.8737109455181	1.99226456257906	2.16935809167255	3.09849623546324	2.20444419278922	2.20132461401831	2.04678833920142	2.91563321866091	2.11422193398271	2.06976678082277	2.00119603737003	2.09517131864158	1.88460542365298	3.26473529904464	2.08067527966252	2.01993552336295	1.84862401320462	2.09239007023961	1.96246675655076	2.14141216169124	1.95511277636596	2.19934191291525	2.58364748808201	2.99167162355624
1	1311584	1311584	2.06888266840153	2.15405013493846	2.01672581435846	2.11927661467588	2.93644762339637	2.30719464010923	2.01699742575533	2.03714945702911	1.98069843323821	2.02021556529611	3.17564980644151	2.04162083117593	2.11383977078448	2.07810451694952	2.00197898090637	1.43023461816618	2.02041673996568	2.94561364636946	2.06603185819569	3.18579145251729	2.00953610838544	1.99897787018477	2.17131376243754	2.8737109455181	1.99226456257906	2.16935809167255	3.09849623546324	2.20444419278922	2.20132461401831	2.04678833920142	2.91563321866091	2.11422193398271	2.06976678082277	2.00119603737003	2.09517131864158	1.88460542365298	3.26473529904464	2.08067527966252	2.01993552336295	1.84862401320462	2.09239007023961	1.96246675655076	2.14141216169124	1.95511277636596	2.19934191291525	2.58364748808201	2.99167162355624
1	1988508	1988508	2.06888266840153	2.15405013493846	2.01672581435846	2.11927661467588	2.93644762339637	2.30719464010923	2.01699742575533	2.03714945702911	1.98069843323821	2.02021556529611	3.17564980644151	2.04162083117593	2.11383977078448	2.07810451694952	2.00197898090637	1.43023461816618	2.02041673996568	2.94561364636946	2.06603185819569	3.18579145251729	2.00953610838544	1.99897787018477	2.17131376243754	2.8737109455181	1.99226456257906	2.16935809167255	3.09849623546324	2.20444419278922	2.20132461401831	2.04678833920142	2.91563321866091	2.11422193398271	2.06976678082277	2.00119603737003	2.09517131864158	1.88460542365298	3.26473529904464	2.08067527966252	2.01993552336295	1.84862401320462	2.09239007023961	1.96246675655076	2.14141216169124	1.95511277636596	2.19934191291525	2.58364748808201	2.99167162355624
1	2529293	2529293	2.06888266840153	2.15405013493846	2.01672581435846	2.11927661467588	2.93644762339637	2.30719464010923	2.01699742575533	2.03714945702911	1.98069843323821	2.02021556529611	3.17564980644151	2.04162083117593	2.11383977078448	2.07810451694952	2.00197898090637	1.43023461816618	2.02041673996568	2.94561364636946	2.06603185819569	3.18579145251729	2.00953610838544	1.99897787018477	2.17131376243754	2.8737109455181	1.99226456257906	2.16935809167255	3.09849623546324	2.20444419278922	2.20132461401831	2.04678833920142	2.91563321866091	2.11422193398271	2.06976678082277	2.00119603737003	2.09517131864158	1.88460542365298	3.26473529904464	2.08067527966252	2.01993552336295	1.84862401320462	2.09239007023961	1.96246675655076	2.14141216169124	1.95511277636596	2.19934191291525	2.58364748808201	2.99167162355624
1	3144678	3144678	2.06888266840153	2.15405013493846	2.01672581435846	2.11927661467588	2.93644762339637	2.30719464010923	2.01699742575533	2.03714945702911	1.98069843323821	2.02021556529611	3.17564980644151	2.04162083117593	2.11383977078448	2.07810451694952	2.00197898090637	1.43023461816618	2.02041673996568	2.94561364636946	2.06603185819569	3.18579145251729	2.00953610838544	1.99897787018477	2.17131376243754	2.8737109455181	1.99226456257906	2.16935809167255	3.09849623546324	2.20444419278922	2.20132461401831	2.04678833920142	2.91563321866091	2.11422193398271	2.06976678082277	2.00119603737003	2.09517131864158	1.88460542365298	3.26473529904464	2.08067527966252	2.01993552336295	1.84862401320462	2.09239007023961	1.96246675655076	2.14141216169124	1.95511277636596	2.19934191291525	2.58364748808201	2.99167162355624
1	3664503	3664503	2.06888266840153	2.15405013493846	2.01672581435846	2.11927661467588	2.93644762339637	2.30719464010923	2.01699742575533	2.03714945702911	1.98069843323821	2.02021556529611	3.17564980644151	2.04162083117593	2.11383977078448	2.07810451694952	2.00197898090637	2.16617804671307	2.02041673996568	2.94561364636946	2.06603185819569	3.18579145251729	2.00953610838544	1.99897787018477	2.17131376243754	2.8737109455181	1.99226456257906	2.16935809167255	3.09849623546324	2.20444419278922	2.20132461401831	2.04678833920142	2.91563321866091	2.11422193398271	2.06976678082277	2.00119603737003	2.09517131864158	1.88460542365298	3.26473529904464	2.08067527966252	2.01993552336295	1.84862401320462	2.09239007023961	1.96246675655076	2.14141216169124	1.95511277636596	2.19934191291525	2.58364748808201	2.99167162355624
1	4369116	4369116	2.06888266840153	2.15405013493846	2.01672581435846	2.11927661467588	2.93644762339637	2.30719464010923	2.01699742575533	2.03714945702911	1.98069843323821	2.02021556529611	3.17564980644151	2.04162083117593	2.11383977078448	2.07810451694952	2.00197898090637	2.16617804671307	2.02041673996568	2.94561364636946	2.06603185819569	3.18579145251729	2.00953610838544	1.99897787018477	2.17131376243754	2.8737109455181	1.99226456257906	2.16935809167255	3.09849623546324	2.20444419278922	2.20132461401831	2.04678833920142	2.91563321866091	2.11422193398271	2.06976678082277	2.00119603737003	2.09517131864158	1.88460542365298	3.26473529904464	2.08067527966252	2.01993552336295	1.84862401320462	2.09239007023961	1.96246675655076	2.14141216169124	1.95511277636596	2.19934191291525	2.58364748808201	2.99167162355624
1	4893186	4893186	2.06888266840153	2.15405013493846	2.01672581435846	2.11927661467588	2.93644762339637	2.30719464010923	2.01699742575533	2.03714945702911	1.98069843323821	2.02021556529611	3.17564980644151	2.04162083117593	2.11383977078448	2.07810451694952	2.00197898090637	2.16617804671307	2.02041673996568	2.94561364636946	2.06603185819569	3.18579145251729	2.00953610838544	1.99897787018477	2.17131376243754	2.8737109455181	1.99226456257906	2.16935809167255	3.09849623546324	2.20444419278922	2.20132461401831	2.04678833920142	2.91563321866091	2.11422193398271	2.06976678082277	2.00119603737003	2.09517131864158	1.88460542365298	3.26473529904464	2.08067527966252	2.01993552336295	1.84862401320462	2.09239007023961	1.96246675655076	2.14141216169124	1.95511277636596	2.19934191291525	2.58364748808201	2.99167162355624
1	5434547	5434547	2.06888266840153	2.15405013493846	2.01672581435846	2.11927661467588	2.93644762339637	2.30719464010923	2.01699742575533	2.03714945702911	1.98069843323821	2.02021556529611	3.17564980644151	2.04162083117593	2.11383977078448	2.07810451694952	2.00197898090637	2.16617804671307	2.02041673996568	2.94561364636946	2.06603185819569	3.18579145251729	2.00953610838544	1.99897787018477	2.17131376243754	2.8737109455181	1.99226456257906	2.16935809167255	3.09849623546324	2.20444419278922	2.20132461401831	2.04678833920142	2.91563321866091	2.11422193398271	2.06976678082277	2.00119603737003	2.09517131864158	1.88460542365298	3.26473529904464	2.08067527966252	2.01993552336295	1.84862401320462	2.09239007023961	1.96246675655076	2.14141216169124	1.95511277636596	2.19934191291525	2.58364748808201	2.99167162355624
1	5964110	5964110	2.06888266840153	2.15405013493846	2.01672581435846	2.11927661467588	2.93644762339637	2.30719464010923	2.01699742575533	2.03714945702911	1.98069843323821	2.02021556529611	3.17564980644151	2.04162083117593	2.11383977078448	2.07810451694952	2.00197898090637	2.16617804671307	2.02041673996568	2.94561364636946	2.06603185819569	3.18579145251729	2.00953610838544	1.99897787018477	2.17131376243754	2.8737109455181	1.99226456257906	2.16935809167255	3.09849623546324	2.20444419278922	2.20132461401831	2.04678833920142	2.91563321866091	2.11422193398271	2.06976678082277	2.00119603737003	2.09517131864158	1.88460542365298	3.26473529904464	2.08067527966252	2.01993552336295	1.84862401320462	2.09239007023961	1.96246675655076	2.14141216169124	1.95511277636596	2.19934191291525	2.58364748808201	2.99167162355624
1	6523265	6523265	2.06888266840153	2.15405013493846	2.01672581435846	2.11927661467588	2.93644762339637	2.30719464010923	2.01699742575533	2.03714945702911	1.98069843323821	2.02021556529611	3.17564980644151	2.04162083117593	2.11383977078448	2.07810451694952	2.00197898090637	2.16617804671307	2.02041673996568	2.94561364636946	2.06603185819569	3.18579145251729	2.00953610838544	1.99897787018477	2.17131376243754	2.8737109455181	1.99226456257906	2.16935809167255	3.09849623546324	2.20444419278922	2.20132461401831	2.04678833920142	2.91563321866091	2.11422193398271	2.06976678082277	2.00119603737003	2.09517131864158	1.88460542365298	3.26473529904464	2.08067527966252	2.01993552336295	1.84862401320462	2.09239007023961	1.96246675655076	2.14141216169124	1.95511277636596	2.19934191291525	2.58364748808201	2.99167162355624
1	7082402	7082402	2.06888266840153	2.15405013493846	2.01672581435846	2.11927661467588	2.93644762339637	2.30719464010923	2.01699742575533	2.03714945702911	1.98069843323821	2.02021556529611	3.17564980644151	2.04162083117593	2.11383977078448	2.07810451694952	2.00197898090637	2.16617804671307	2.02041673996568	2.94561364636946	2.06603185819569	3.18579145251729	2.00953610838544	1.99897787018477	2.17131376243754	2.8737109455181	1.99226456257906	2.16935809167255	3.09849623546324	2.20444419278922	2.20132461401831	2.04678833920142	2.91563321866091	2.11422193398271	2.06976678082277	2.00119603737003	2.09517131864158	1.88460542365298	3.26473529904464	2.08067527966252	2.01993552336295	1.84862401320462	2.09239007023961	1.96246675655076	2.14141216169124	1.95511277636596	2.19934191291525	2.58364748808201	2.99167162355624
1	7616467	7616467	2.06888266840153	2.15405013493846	2.01672581435846	2.11927661467588	2.93644762339637	2.30719464010923	2.01699742575533	2.03714945702911	1.98069843323821	2.02021556529611	3.17564980644151	2.04162083117593	2.11383977078448	2.07810451694952	2.00197898090637	2.16617804671307	2.02041673996568	2.94561364636946	2.06603185819569	3.18579145251729	2.00953610838544	1.99897787018477	2.17131376243754	2.8737109455181	1.99226456257906	2.16935809167255	3.09849623546324	2.20444419278922	2.20132461401831	2.04678833920142	2.91563321866091	2.11422193398271	2.06976678082277	2.00119603737003	2.09517131864158	1.88460542365298	3.26473529904464	2.08067527966252	2.01993552336295	1.84862401320462	2.09239007023961	1.96246675655076	2.14141216169124	1.95511277636596	2.19934191291525	2.58364748808201	2.99167162355624
1	8179701	8179701	2.06888266840153	2.15405013493846	2.01672581435846	2.11927661467588	2.93644762339637	2.30719464010923	2.01699742575533	2.03714945702911	1.98069843323821	2.02021556529611	3.17564980644151	2.04162083117593	2.11383977078448	2.07810451694952	2.00197898090637	2.16617804671307	2.02041673996568	2.94561364636946	2.06603185819569	3.18579145251729	2.00953610838544	1.99897787018477	2.17131376243754	2.8737109455181	1.99226456257906	2.16935809167255	3.09849623546324	2.20444419278922	2.20132461401831	2.04678833920142	2.91563321866091	2.11422193398271	2.06976678082277	2.00119603737003	2.09517131864158	1.88460542365298	3.26473529904464	2.08067527966252	2.01993552336295	1.84862401320462	2.09239007023961	1.96246675655076	2.14141216169124	1.95511277636596	2.19934191291525	2.58364748808201	2.99167162355624
1	8750759	8750759	2.06888266840153	2.15405013493846	2.01672581435846	2.11927661467588	2.93644762339637	2.30719464010923	2.01699742575533	2.03714945702911	1.98069843323821	2.02021556529611	3.17564980644151	2.04162083117593	2.11383977078448	2.07810451694952	2.00197898090637	2.16617804671307	2.02041673996568	2.94561364636946	2.06603185819569	3.18579145251729	2.00953610838544	1.99897787018477	2.17131376243754	2.8737109455181	1.99226456257906	2.16935809167255	3.09849623546324	2.20444419278922	2.20132461401831	2.04678833920142	2.91563321866091	2.11422193398271	2.06976678082277	2.00119603737003	2.09517131864158	1.88460542365298	3.26473529904464	2.08067527966252	2.01993552336295	1.84862401320462	2.09239007023961	1.96246675655076	2.14141216169124	1.95511277636596	2.19934191291525	2.58364748808201	2.99167162355624
1	9336762	9336762	2.06888266840153	2.15405013493846	2.01672581435846	2.11927661467588	2.93644762339637	1.16541171496072	2.01699742575533	2.03714945702911	1.98069843323821	2.02021556529611	3.17564980644151	2.04162083117593	2.11383977078448	2.07810451694952	2.00197898090637	2.16617804671307	2.02041673996568	2.94561364636946	2.06603185819569	3.18579145251729	2.00953610838544	1.99897787018477	2.17131376243754	2.8737109455181	1.99226456257906	2.16935809167255	3.09849623546324	2.20444419278922	2.20132461401831	2.04678833920142	2.91563321866091	2.11422193398271	2.06976678082277	2.00119603737003	2.09517131864158	1.88460542365298	3.26473529904464	2.08067527966252	2.01993552336295	1.84862401320462	2.09239007023961	1.96246675655076	2.14141216169124	1.95511277636596	2.19934191291525	2.58364748808201	2.99167162355624
1	9924954	9924954	2.06888266840153	2.15405013493846	2.01672581435846	2.11927661467588	2.93644762339637	1.16541171496072	2.01699742575533	2.03714945702911	1.98069843323821	2.02021556529611	3.17564980644151	2.04162083117593	2.11383977078448	2.07810451694952	2.00197898090637	2.16617804671307	2.02041673996568	2.94561364636946	2.06603185819569	3.18579145251729	2.00953610838544	1.99897787018477	2.17131376243754	2.8737109455181	1.99226456257906	2.16935809167255	3.09849623546324	2.20444419278922	2.20132461401831	2.04678833920142	2.91563321866091	2.11422193398271	2.06976678082277	2.00119603737003	2.09517131864158	1.88460542365298	3.26473529904464	2.08067527966252	2.01993552336295	1.84862401320462	2.09239007023961	1.96246675655076	2.14141216169124	1.95511277636596	2.19934191291525	2.58364748808201	2.99167162355624
1	10539461	10539461	2.06888266840153	2.15405013493846	2.01672581435846	2.11927661467588	2.93644762339637	1.16541171496072	2.01699742575533	2.03714945702911	1.98069843323821	2.02021556529611	3.17564980644151	2.04162083117593	2.11383977078448	2.07810451694952	2.00197898090637	2.16617804671307	2.02041673996568	2.94561364636946	2.06603185819569	3.18579145251729	2.00953610838544	1.99897787018477	2.17131376243754	2.8737109455181	1.99226456257906	2.16935809167255	3.09849623546324	2.20444419278922	2.20132461401831	2.04678833920142	2.91563321866091	2.11422193398271	2.06976678082277	2.00119603737003	2.09517131864158	1.88460542365298	3.26473529904464	2.08067527966252	2.01993552336295	1.84862401320462	2.09239007023961	1.96246675655076	2.14141216169124	1.95511277636596	2.19934191291525	2.58364748808201	2.99167162355624
1	11088815	11088815	2.06888266840153	2.15405013493846	2.01672581435846	2.11927661467588	2.93644762339637	1.16541171496072	2.01699742575533	2.03714945702911	1.98069843323821	2.02021556529611	3.17564980644151	2.04162083117593	2.11383977078448	2.07810451694952	2.00197898090637	2.16617804671307	2.02041673996568	2.94561364636946	2.06603185819569	3.18579145251729	2.00953610838544	1.99897787018477	2.17131376243754	2.8737109455181	1.99226456257906	2.16935809167255	3.09849623546324	2.20444419278922	2.20132461401831	2.04678833920142	2.91563321866091	2.11422193398271	2.06976678082277	2.00119603737003	2.09517131864158	1.88460542365298	3.26473529904464	2.08067527966252	2.01993552336295	1.84862401320462	2.09239007023961	1.96246675655076	2.14141216169124	1.95511277636596	2.19934191291525	2.58364748808201	2.99167162355624
1	11659398	11659398	2.06888266840153	2.15405013493846	2.01672581435846	2.11927661467588	2.93644762339637	1.16541171496072	2.01699742575533	2.03714945702911	1.98069843323821	2.02021556529611	3.17564980644151	2.04162083117593	2.11383977078448	2.07810451694952	2.00197898090637	2.16617804671307	2.02041673996568	2.94561364636946	2.06603185819569	3.18579145251729	2.00953610838544	1.99897787018477	2.17131376243754	2.8737109455181	1.99226456257906	2.16935809167255	3.09849623546324	2.20444419278922	2.20132461401831	2.04678833920142	2.91563321866091	2.11422193398271	2.06976678082277	2.00119603737003	2.09517131864158	1.88460542365298	3.26473529904464	2.08067527966252	2.01993552336295	1.84862401320462	2.09239007023961	1.96246675655076	2.14141216169124	1.95511277636596	2.19934191291525	2.58364748808201	2.99167162355624
1	12236298	12236298	2.06888266840153	2.15405013493846	2.01672581435846	2.11927661467588	2.93644762339637	1.16541171496072	2.01699742575533	2.03714945702911	1.98069843323821	2.02021556529611	3.17564980644151	2.04162083117593	2.11383977078448	2.07810451694952	2.00197898090637	2.16617804671307	2.02041673996568	2.94561364636946	2.06603185819569	3.18579145251729	2.00953610838544	1.99897787018477	2.17131376243754	2.8737109455181	1.99226456257906	2.16935809167255	3.09849623546324	2.20444419278922	2.20132461401831	2.04678833920142	2.91563321866091	2.11422193398271	2.06976678082277	2.00119603737003	2.09517131864158	1.88460542365298	3.26473529904464	2.08067527966252	2.01993552336295	1.84862401320462	2.09239007023961	1.96246675655076	2.14141216169124	1.95511277636596	2.19934191291525	2.58364748808201	2.99167162355624
1	12790486	12790486	2.06888266840153	2.15405013493846	2.01672581435846	2.11927661467588	2.93644762339637	1.16541171496072	2.01699742575533	2.03714945702911	1.98069843323821	2.02021556529611	3.17564980644151	2.04162083117593	2.11383977078448	2.07810451694952	2.00197898090637	2.16617804671307	2.02041673996568	2.94561364636946	2.06603185819569	3.18579145251729	2.00953610838544	1.99897787018477	2.17131376243754	2.8737109455181	1.99226456257906	2.16935809167255	3.09849623546324	2.20444419278922	2.20132461401831	2.04678833920142	2.91563321866091	2.11422193398271	2.06976678082277	2.00119603737003	2.09517131864158	1.88460542365298	3.26473529904464	2.08067527966252	2.01993552336295	1.84862401320462	2.09239007023961	1.96246675655076	2.14141216169124	1.95511277636596	2.19934191291525	2.58364748808201	2.99167162355624
1	14208871	14208871	2.06888266840153	2.15405013493846	2.01672581435846	2.11927661467588	2.93644762339637	1.16541171496072	2.01699742575533	2.03714945702911	1.98069843323821	2.02021556529611	3.17564980644151	2.04162083117593	2.11383977078448	2.07810451694952	2.00197898090637	2.16617804671307	2.02041673996568	2.94561364636946	2.06603185819569	3.18579145251729	2.00953610838544	1.99897787018477	2.17131376243754	2.8737109455181	1.99226456257906	2.16935809167255	3.09849623546324	2.20444419278922	2.20132461401831	2.04678833920142	2.91563321866091	2.11422193398271	2.06976678082277	2.00119603737003	2.09517131864158	1.88460542365298	3.26473529904464	2.08067527966252	2.01993552336295	1.84862401320462	2.09239007023961	1.96246675655076	2.14141216169124	1.95511277636596	2.19934191291525	2.58364748808201	2.99167162355624
1	14754110	14754110	2.06888266840153	2.15405013493846	2.01672581435846	2.11927661467588	2.93644762339637	1.16541171496072	2.01699742575533	2.03714945702911	1.98069843323821	2.02021556529611	3.17564980644151	2.04162083117593	2.11383977078448	2.07810451694952	2.00197898090637	2.16617804671307	2.02041673996568	2.94561364636946	2.06603185819569	3.18579145251729	2.00953610838544	1.99897787018477	2.17131376243754	2.8737109455181	1.99226456257906	2.16935809167255	3.09849623546324	2.20444419278922	2.20132461401831	2.04678833920142	2.91563321866091	2.11422193398271	2.06976678082277	2.00119603737003	2.09517131864158	1.88460542365298	3.26473529904464	2.08067527966252	2.01993552336295	1.84862401320462	2.09239007023961	1.96246675655076	2.14141216169124	1.95511277636596	2.19934191291525	2.58364748808201	2.99167162355624
1	15289749	15289749	2.06888266840153	2.15405013493846	2.01672581435846	2.11927661467588	2.93644762339637	1.16541171496072	2.01699742575533	2.03714945702911	1.98069843323821	2.02021556529611	3.17564980644151	2.04162083117593	2.11383977078448	2.07810451694952	2.00197898090637	2.16617804671307	2.02041673996568	2.94561364636946	2.06603185819569	3.18579145251729	2.00953610838544	1.99897787018477	2.17131376243754	2.8737109455181	1.99226456257906	2.16935809167255	3.09849623546324	2.20444419278922	2.20132461401831	2.04678833920142	2.91563321866091	2.11422193398271	2.06976678082277	2.00119603737003	2.09517131864158	1.88460542365298	3.26473529904464	2.08067527966252	2.01993552336295	1.84862401320462	2.09239007023961	1.96246675655076	2.14141216169124	1.95511277636596	2.19934191291525	2.58364748808201	2.99167162355624
1	15848620	15848620	2.06888266840153	2.15405013493846	2.01672581435846	2.11927661467588	2.93644762339637	1.16541171496072	2.01699742575533	2.03714945702911	1.98069843323821	2.02021556529611	3.17564980644151	2.04162083117593	2.11383977078448	2.07810451694952	2.00197898090637	2.16617804671307	2.02041673996568	2.94561364636946	2.06603185819569	3.18579145251729	2.00953610838544	1.99897787018477	2.17131376243754	2.8737109455181	1.99226456257906	2.16935809167255	3.09849623546324	2.20444419278922	2.20132461401831	2.04678833920142	2.91563321866091	2.11422193398271	2.06976678082277	2.00119603737003	2.09517131864158	1.88460542365298	3.26473529904464	2.08067527966252	2.01993552336295	1.84862401320462	2.09239007023961	1.96246675655076	2.14141216169124	1.95511277636596	2.19934191291525	2.58364748808201	2.99167162355624
1	16446714	16446714	2.06888266840153	2.15405013493846	2.01672581435846	2.11927661467588	2.93644762339637	2.17473515756368	2.01699742575533	2.03714945702911	1.98069843323821	2.02021556529611	3.17564980644151	2.04162083117593	2.11383977078448	2.07810451694952	2.00197898090637	2.16617804671307	2.02041673996568	2.94561364636946	2.06603185819569	3.18579145251729	2.00953610838544	1.99897787018477	2.17131376243754	2.8737109455181	1.99226456257906	2.16935809167255	3.09849623546324	2.20444419278922	2.20132461401831	2.04678833920142	2.91563321866091	2.11422193398271	2.06976678082277	2.00119603737003	2.09517131864158	1.88460542365298	3.26473529904464	2.08067527966252	2.01993552336295	1.84862401320462	2.09239007023961	1.96246675655076	2.14141216169124	1.95511277636596	2.19934191291525	2.58364748808201	2.99167162355624
1	17307125	17307125	2.06888266840153	2.15405013493846	2.01672581435846	2.11927661467588	2.93644762339637	2.17473515756368	2.01699742575533	2.03714945702911	1.98069843323821	2.02021556529611	3.17564980644151	2.04162083117593	2.11383977078448	2.07810451694952	2.00197898090637	2.16617804671307	2.02041673996568	2.94561364636946	2.06603185819569	3.18579145251729	2.00953610838544	1.99897787018477	2.17131376243754	2.8737109455181	1.99226456257906	2.16935809167255	3.09849623546324	2.20444419278922	2.20132461401831	2.04678833920142	2.91563321866091	2.11422193398271	2.06976678082277	2.00119603737003	2.09517131864158	1.88460542365298	3.26473529904464	2.08067527966252	2.01993552336295	1.84862401320462	2.09239007023961	1.96246675655076	2.14141216169124	1.95511277636596	2.19934191291525	2.58364748808201	2.99167162355624
1	17878680	17878680	2.06888266840153	2.15405013493846	2.01672581435846	2.11927661467588	2.93644762339637	2.17473515756368	2.01699742575533	2.03714945702911	1.98069843323821	2.02021556529611	2.19885402077052	2.04162083117593	2.11383977078448	2.07810451694952	2.00197898090637	2.16617804671307	2.02041673996568	2.94561364636946	2.06603185819569	3.18579145251729	2.00953610838544	1.99897787018477	2.17131376243754	2.8737109455181	1.99226456257906	2.16935809167255	3.09849623546324	2.20444419278922	2.20132461401831	2.04678833920142	2.91563321866091	2.11422193398271	2.06976678082277	2.00119603737003	2.09517131864158	1.88460542365298	2.08589425874945	2.08067527966252	2.01993552336295	1.84862401320462	2.09239007023961	1.96246675655076	2.14141216169124	1.95511277636596	2.19934191291525	2.58364748808201	2.99167162355624
1	18403245	18403245	2.06888266840153	2.15405013493846	2.01672581435846	2.11927661467588	2.93644762339637	2.17473515756368	2.01699742575533	2.03714945702911	1.98069843323821	2.02021556529611	2.19885402077052	2.04162083117593	2.11383977078448	2.07810451694952	2.00197898090637	2.16617804671307	2.02041673996568	2.94561364636946	2.06603185819569	3.18579145251729	2.00953610838544	1.99897787018477	2.17131376243754	2.8737109455181	1.99226456257906	2.16935809167255	3.09849623546324	2.20444419278922	2.20132461401831	2.04678833920142	2.91563321866091	2.11422193398271	2.06976678082277	2.00119603737003	2.09517131864158	1.88460542365298	2.08589425874945	2.08067527966252	2.01993552336295	1.84862401320462	2.09239007023961	1.96246675655076	2.14141216169124	1.95511277636596	2.19934191291525	2.58364748808201	2.99167162355624
1	18925640	18925640	2.06888266840153	2.15405013493846	2.01672581435846	2.11927661467588	2.93644762339637	2.17473515756368	2.01699742575533	2.03714945702911	1.98069843323821	2.02021556529611	2.19885402077052	2.04162083117593	2.11383977078448	2.07810451694952	2.00197898090637	2.16617804671307	2.02041673996568	2.94561364636946	2.06603185819569	3.18579145251729	2.00953610838544	1.99897787018477	2.17131376243754	2.8737109455181	1.99226456257906	2.16935809167255	1.92648134461322	2.20444419278922	2.20132461401831	2.04678833920142	2.91563321866091	2.11422193398271	2.06976678082277	2.00119603737003	2.09517131864158	1.88460542365298	2.08589425874945	2.08067527966252	2.01993552336295	1.84862401320462	2.09239007023961	1.96246675655076	2.14141216169124	1.95511277636596	2.19934191291525	2.58364748808201	2.99167162355624
1	19452724	19452724	2.06888266840153	2.15405013493846	2.01672581435846	2.11927661467588	2.93644762339637	2.17473515756368	2.01699742575533	2.03714945702911	1.98069843323821	2.02021556529611	2.19885402077052	2.04162083117593	2.11383977078448	2.07810451694952	2.00197898090637	2.16617804671307	2.02041673996568	2.94561364636946	2.06603185819569	3.18579145251729	2.00953610838544	1.99897787018477	2.17131376243754	2.8737109455181	1.99226456257906	2.16935809167255	1.92648134461322	2.20444419278922	2.20132461401831	2.04678833920142	2.91563321866091	2.11422193398271	2.06976678082277	2.00119603737003	2.09517131864158	1.88460542365298	2.08589425874945	2.08067527966252	2.01993552336295	1.84862401320462	2.09239007023961	1.96246675655076	2.14141216169124	1.95511277636596	2.19934191291525	2.58364748808201	2.99167162355624
1	20014359	20014359	2.06888266840153	2.15405013493846	2.01672581435846	2.11927661467588	2.93644762339637	2.17473515756368	2.01699742575533	2.03714945702911	1.98069843323821	2.02021556529611	2.19885402077052	2.04162083117593	2.11383977078448	2.07810451694952	2.00197898090637	2.16617804671307	2.02041673996568	2.94561364636946	2.06603185819569	3.18579145251729	2.00953610838544	1.99897787018477	2.17131376243754	2.8737109455181	1.99226456257906	2.16935809167255	1.92648134461322	2.20444419278922	2.20132461401831	2.04678833920142	2.91563321866091	2.11422193398271	2.06976678082277	2.00119603737003	2.09517131864158	1.88460542365298	2.08589425874945	2.08067527966252	2.01993552336295	1.84862401320462	2.09239007023961	1.96246675655076	2.14141216169124	1.95511277636596	2.19934191291525	2.58364748808201	2.99167162355624
1	20575804	20575804	2.06888266840153	2.15405013493846	2.01672581435846	2.11927661467588	2.93644762339637	2.17473515756368	2.01699742575533	2.03714945702911	1.98069843323821	2.02021556529611	2.19885402077052	2.04162083117593	2.11383977078448	2.07810451694952	2.00197898090637	2.16617804671307	2.02041673996568	2.94561364636946	2.06603185819569	3.18579145251729	2.00953610838544	1.99897787018477	2.17131376243754	2.8737109455181	1.99226456257906	2.16935809167255	1.92648134461322	2.20444419278922	2.20132461401831	2.04678833920142	2.91563321866091	2.11422193398271	2.06976678082277	2.00119603737003	2.09517131864158	1.88460542365298	2.08589425874945	2.08067527966252	2.01993552336295	1.84862401320462	2.09239007023961	1.96246675655076	2.14141216169124	1.95511277636596	2.19934191291525	2.58364748808201	2.99167162355624
1	21126184	21126184	2.06888266840153	2.15405013493846	2.01672581435846	2.11927661467588	2.93644762339637	2.17473515756368	2.01699742575533	2.03714945702911	1.98069843323821	2.02021556529611	2.19885402077052	2.04162083117593	2.11383977078448	2.07810451694952	2.00197898090637	2.16617804671307	2.02041673996568	2.94561364636946	2.06603185819569	3.18579145251729	2.00953610838544	1.99897787018477	2.17131376243754	2.8737109455181	1.99226456257906	2.16935809167255	1.92648134461322	2.20444419278922	2.20132461401831	2.04678833920142	2.91563321866091	2.11422193398271	2.06976678082277	2.00119603737003	2.09517131864158	1.88460542365298	2.08589425874945	3.11958004658903	2.01993552336295	2.80996435294717	2.09239007023961	3.07657652310923	2.14141216169124	1.95511277636596	2.19934191291525	2.58364748808201	2.99167162355624
1	21698064	21698064	2.06888266840153	3.0003937221163	2.96804909182502	2.11927661467588	2.93644762339637	2.17473515756368	2.01699742575533	2.03714945702911	1.98069843323821	2.90474041732418	2.19885402077052	2.04162083117593	2.11383977078448	2.07810451694952	2.89532806544614	3.09321977814366	2.02041673996568	2.94561364636946	2.06603185819569	3.87380633014545	2.87739343889556	2.84014089371014	3.03241712082494	2.8737109455181	2.89910832913906	3.0724046015968	3.03536122501078	2.20444419278922	2.20132461401831	2.04678833920142	2.91563321866091	2.11422193398271	2.06976678082277	2.00119603737003	2.09517131864158	2.9232282893276	3.09588473009188	3.11958004658903	2.01993552336295	2.80996435294717	2.09239007023961	3.07657652310923	2.14141216169124	1.95511277636596	2.19934191291525	2.58364748808201	2.99167162355624
1	22303596	22303596	3.07855176785056	3.0003937221163	2.96804909182502	3.27812735725675	2.93644762339637	3.00807329052277	3.03271356193945	2.03714945702911	1.98069843323821	2.90474041732418	3.13453584673465	2.04162083117593	3.11507311243249	3.08050785736595	2.89532806544614	3.09321977814366	2.02041673996568	2.94561364636946	2.97618147939675	3.87380633014545	2.87739343889556	2.84014089371014	3.03241712082494	2.8737109455181	2.89910832913906	3.0724046015968	3.03536122501078	2.93267043531746	2.20132461401831	2.04678833920142	2.91563321866091	2.11422193398271	3.06665998160889	3.13803729966834	2.09517131864158	2.9232282893276	3.09588473009188	3.11958004658903	2.01993552336295	2.80996435294717	2.96421856650791	3.07657652310923	2.14141216169124	2.99935404506448	2.19934191291525	2.58364748808201	2.99167162355624
1	22867590	22867590	3.07855176785056	3.0003937221163	2.96804909182502	3.27812735725675	2.93644762339637	3.00807329052277	3.03271356193945	2.03714945702911	1.98069843323821	2.90474041732418	3.13453584673465	2.04162083117593	3.11507311243249	3.08050785736595	2.89532806544614	3.09321977814366	2.02041673996568	2.94561364636946	2.97618147939675	3.87380633014545	2.87739343889556	2.84014089371014	3.03241712082494	2.8737109455181	2.89910832913906	3.0724046015968	3.03536122501078	2.93267043531746	2.20132461401831	2.04678833920142	2.91563321866091	2.11422193398271	3.06665998160889	3.13803729966834	2.09517131864158	2.9232282893276	3.09588473009188	3.11958004658903	2.01993552336295	2.80996435294717	2.96421856650791	3.07657652310923	2.14141216169124	2.99935404506448	2.19934191291525	2.58364748808201	2.99167162355624
1	23407094	23407094	3.07855176785056	3.0003937221163	2.96804909182502	3.27812735725675	2.93644762339637	3.00807329052277	3.03271356193945	2.03714945702911	2.99199806598852	2.90474041732418	3.13453584673465	2.04162083117593	3.11507311243249	3.08050785736595	2.89532806544614	3.09321977814366	2.02041673996568	2.94561364636946	2.97618147939675	3.87380633014545	2.87739343889556	2.84014089371014	3.03241712082494	3.83151500200178	2.89910832913906	3.0724046015968	3.03536122501078	2.93267043531746	2.20132461401831	2.04678833920142	2.91563321866091	2.11422193398271	3.06665998160889	3.13803729966834	2.09517131864158	2.9232282893276	3.09588473009188	3.11958004658903	3.06143752601055	2.80996435294717	2.96421856650791	3.07657652310923	2.14141216169124	2.99935404506448	3.26927764777351	4.47413640970854	2.99167162355624
1	23983067	23983067	3.07855176785056	3.0003937221163	2.96804909182502	3.27812735725675	4.90132531291018	3.00807329052277	3.03271356193945	2.03714945702911	2.99199806598852	2.90474041732418	3.13453584673465	2.94611746722244	3.11507311243249	3.08050785736595	2.89532806544614	3.09321977814366	2.87338816706577	2.94561364636946	2.97618147939675	3.87380633014545	2.87739343889556	2.84014089371014	3.03241712082494	3.83151500200178	2.89910832913906	3.0724046015968	3.03536122501078	2.93267043531746	2.20132461401831	2.04678833920142	2.91563321866091	2.11422193398271	3.06665998160889	3.13803729966834	2.09517131864158	2.9232282893276	3.09588473009188	3.11958004658903	3.06143752601055	2.80996435294717	2.96421856650791	3.07657652310923	2.14141216169124	2.99935404506448	3.26927764777351	4.47413640970854	2.99167162355624
1	24666387	24666387	3.07855176785056	3.0003937221163	2.96804909182502	3.27812735725675	4.90132531291018	3.00807329052277	3.03271356193945	2.03714945702911	2.99199806598852	2.90474041732418	3.13453584673465	2.94611746722244	3.11507311243249	3.08050785736595	2.89532806544614	3.09321977814366	2.87338816706577	2.94561364636946	2.97618147939675	3.87380633014545	2.87739343889556	2.84014089371014	3.03241712082494	3.83151500200178	2.89910832913906	3.0724046015968	3.03536122501078	2.93267043531746	2.20132461401831	2.04678833920142	2.91563321866091	2.11422193398271	3.06665998160889	3.13803729966834	2.09517131864158	2.9232282893276	3.09588473009188	3.11958004658903	3.06143752601055	2.80996435294717	2.96421856650791	3.07657652310923	2.14141216169124	2.99935404506448	3.26927764777351	4.47413640970854	2.99167162355624
1	25238653	25238653	3.07855176785056	3.0003937221163	2.96804909182502	3.27812735725675	4.90132531291018	3.00807329052277	3.03271356193945	2.03714945702911	2.99199806598852	2.90474041732418	3.13453584673465	2.94611746722244	3.11507311243249	3.08050785736595	2.89532806544614	3.09321977814366	2.87338816706577	2.94561364636946	2.97618147939675	3.87380633014545	2.87739343889556	2.84014089371014	3.03241712082494	3.83151500200178	2.89910832913906	3.0724046015968	3.03536122501078	2.93267043531746	3.07347746066925	2.04678833920142	2.91563321866091	2.11422193398271	3.06665998160889	3.13803729966834	2.09517131864158	2.9232282893276	3.09588473009188	3.11958004658903	3.06143752601055	2.80996435294717	2.96421856650791	3.07657652310923	2.14141216169124	2.99935404506448	3.26927764777351	4.47413640970854	2.99167162355624
1	25879931	25879931	3.07855176785056	3.0003937221163	2.96804909182502	3.27812735725675	4.90132531291018	3.00807329052277	3.03271356193945	2.90060094619588	2.99199806598852	2.90474041732418	3.13453584673465	2.94611746722244	3.11507311243249	3.08050785736595	2.89532806544614	3.09321977814366	2.87338816706577	2.94561364636946	2.97618147939675	3.87380633014545	2.87739343889556	2.84014089371014	3.03241712082494	3.83151500200178	2.89910832913906	3.0724046015968	3.03536122501078	2.93267043531746	3.07347746066925	2.04678833920142	2.91563321866091	2.11422193398271	3.06665998160889	3.13803729966834	2.94173688652809	2.9232282893276	3.09588473009188	3.11958004658903	3.06143752601055	2.80996435294717	2.96421856650791	3.07657652310923	2.14141216169124	2.99935404506448	3.26927764777351	4.47413640970854	2.99167162355624
1	26437154	26437154	3.07855176785056	3.0003937221163	2.96804909182502	3.27812735725675	4.90132531291018	3.00807329052277	3.03271356193945	2.90060094619588	2.99199806598852	2.90474041732418	3.13453584673465	2.94611746722244	3.11507311243249	3.08050785736595	2.89532806544614	3.09321977814366	2.87338816706577	2.94561364636946	2.97618147939675	3.87380633014545	2.87739343889556	2.84014089371014	3.03241712082494	3.83151500200178	2.89910832913906	3.0724046015968	3.03536122501078	2.93267043531746	3.07347746066925	2.04678833920142	2.91563321866091	2.11422193398271	3.06665998160889	3.13803729966834	2.94173688652809	2.9232282893276	3.09588473009188	3.11958004658903	3.06143752601055	2.80996435294717	2.96421856650791	3.07657652310923	3.6529512504998	2.99935404506448	3.26927764777351	4.47413640970854	2.99167162355624
1	27036861	27036861	3.07855176785056	3.0003937221163	2.96804909182502	3.27812735725675	4.90132531291018	3.00807329052277	3.03271356193945	2.90060094619588	2.99199806598852	2.90474041732418	3.13453584673465	2.94611746722244	3.11507311243249	3.08050785736595	2.89532806544614	3.09321977814366	2.87338816706577	2.94561364636946	2.97618147939675	3.87380633014545	2.87739343889556	2.84014089371014	3.03241712082494	3.83151500200178	2.89910832913906	3.0724046015968	3.03536122501078	2.93267043531746	3.07347746066925	2.04678833920142	2.91563321866091	2.11422193398271	3.06665998160889	3.13803729966834	2.94173688652809	2.9232282893276	3.09588473009188	3.11958004658903	3.06143752601055	2.80996435294717	2.96421856650791	3.07657652310923	3.6529512504998	2.99935404506448	3.26927764777351	4.47413640970854	2.99167162355624
1	27644604	27644604	3.07855176785056	3.0003937221163	2.96804909182502	3.27812735725675	4.90132531291018	3.00807329052277	3.03271356193945	2.90060094619588	2.99199806598852	2.90474041732418	3.13453584673465	2.94611746722244	3.11507311243249	3.08050785736595	2.89532806544614	3.09321977814366	2.87338816706577	2.94561364636946	2.97618147939675	3.87380633014545	2.87739343889556	2.84014089371014	3.03241712082494	3.83151500200178	2.89910832913906	3.0724046015968	3.03536122501078	2.93267043531746	3.07347746066925	2.04678833920142	2.91563321866091	2.11422193398271	3.06665998160889	3.13803729966834	2.94173688652809	2.9232282893276	3.09588473009188	3.11958004658903	3.06143752601055	2.80996435294717	2.96421856650791	3.07657652310923	3.6529512504998	2.99935404506448	3.26927764777351	4.47413640970854	2.99167162355624
1	28228163	28228163	3.07855176785056	3.0003937221163	2.96804909182502	3.27812735725675	4.90132531291018	3.00807329052277	3.03271356193945	2.90060094619588	2.99199806598852	2.90474041732418	3.13453584673465	2.94611746722244	3.11507311243249	3.08050785736595	2.89532806544614	3.09321977814366	2.87338816706577	2.94561364636946	2.97618147939675	3.87380633014545	2.87739343889556	2.84014089371014	3.03241712082494	3.83151500200178	2.89910832913906	3.0724046015968	3.03536122501078	2.93267043531746	3.07347746066925	2.04678833920142	2.91563321866091	2.11422193398271	3.06665998160889	3.13803729966834	2.94173688652809	2.9232282893276	3.09588473009188	3.11958004658903	3.06143752601055	2.80996435294717	2.96421856650791	3.07657652310923	3.6529512504998	2.99935404506448	3.26927764777351	4.47413640970854	2.99167162355624
1	28838239	28838239	3.07855176785056	3.0003937221163	2.96804909182502	3.27812735725675	4.90132531291018	3.00807329052277	3.03271356193945	2.90060094619588	2.99199806598852	2.90474041732418	3.13453584673465	2.94611746722244	3.11507311243249	3.08050785736595	2.89532806544614	3.09321977814366	2.87338816706577	2.94561364636946	2.97618147939675	3.87380633014545	2.87739343889556	2.84014089371014	3.03241712082494	3.83151500200178	2.89910832913906	3.0724046015968	3.03536122501078	2.93267043531746	3.07347746066925	2.04678833920142	2.91563321866091	2.11422193398271	3.06665998160889	3.13803729966834	2.94173688652809	2.9232282893276	3.09588473009188	3.11958004658903	3.06143752601055	2.80996435294717	2.96421856650791	3.07657652310923	3.6529512504998	2.99935404506448	3.26927764777351	4.47413640970854	2.99167162355624
1	29459303	29459303	3.07855176785056	3.0003937221163	2.96804909182502	3.27812735725675	4.90132531291018	3.00807329052277	3.03271356193945	2.90060094619588	2.99199806598852	2.90474041732418	3.13453584673465	2.94611746722244	3.11507311243249	3.08050785736595	2.89532806544614	3.09321977814366	2.87338816706577	2.94561364636946	2.97618147939675	3.87380633014545	2.87739343889556	2.84014089371014	3.03241712082494	3.83151500200178	2.89910832913906	3.0724046015968	3.03536122501078	2.93267043531746	3.07347746066925	2.04678833920142	2.91563321866091	2.11422193398271	3.06665998160889	2.82217652191744	2.94173688652809	2.9232282893276	3.09588473009188	3.11958004658903	3.06143752601055	2.80996435294717	2.96421856650791	3.07657652310923	2.955828367557	2.99935404506448	3.26927764777351	2.75129195966541	2.99167162355624
1	30152496	30152496	3.07855176785056	3.0003937221163	2.96804909182502	3.27812735725675	4.90132531291018	3.00807329052277	3.03271356193945	2.90060094619588	2.99199806598852	2.90474041732418	3.13453584673465	2.94611746722244	3.11507311243249	3.08050785736595	2.89532806544614	3.09321977814366	2.87338816706577	2.94561364636946	2.97618147939675	3.87380633014545	2.87739343889556	2.84014089371014	3.03241712082494	3.83151500200178	2.89910832913906	3.0724046015968	3.03536122501078	2.93267043531746	3.07347746066925	2.04678833920142	2.91563321866091	2.11422193398271	3.06665998160889	2.82217652191744	2.94173688652809	2.9232282893276	3.09588473009188	3.11958004658903	3.06143752601055	2.80996435294717	2.96421856650791	3.07657652310923	2.955828367557	2.99935404506448	3.26927764777351	2.75129195966541	2.99167162355624
1	30680350	30680350	3.07855176785056	3.0003937221163	2.96804909182502	3.27812735725675	4.90132531291018	3.00807329052277	3.03271356193945	2.90060094619588	2.99199806598852	2.90474041732418	3.13453584673465	2.94611746722244	3.11507311243249	3.08050785736595	2.89532806544614	3.09321977814366	2.87338816706577	2.94561364636946	2.97618147939675	3.87380633014545	2.87739343889556	2.84014089371014	3.03241712082494	3.83151500200178	2.89910832913906	3.0724046015968	3.03536122501078	2.93267043531746	3.07347746066925	2.04678833920142	2.91563321866091	2.11422193398271	3.06665998160889	2.82217652191744	2.94173688652809	2.9232282893276	3.09588473009188	3.11958004658903	3.06143752601055	2.80996435294717	2.96421856650791	3.07657652310923	2.955828367557	2.99935404506448	3.26927764777351	2.75129195966541	2.99167162355624
1	31224889	31224889	3.07855176785056	3.0003937221163	2.96804909182502	3.27812735725675	4.90132531291018	3.00807329052277	3.03271356193945	2.90060094619588	2.99199806598852	2.90474041732418	3.13453584673465	2.94611746722244	3.11507311243249	3.08050785736595	2.89532806544614	3.09321977814366	2.87338816706577	2.94561364636946	2.97618147939675	3.87380633014545	2.87739343889556	2.84014089371014	3.03241712082494	3.83151500200178	2.89910832913906	3.0724046015968	3.03536122501078	2.93267043531746	3.07347746066925	2.04678833920142	2.91563321866091	2.11422193398271	3.06665998160889	2.82217652191744	2.94173688652809	2.9232282893276	3.09588473009188	3.11958004658903	3.06143752601055	2.80996435294717	2.96421856650791	3.07657652310923	2.955828367557	2.99935404506448	3.26927764777351	2.75129195966541	2.99167162355624
1	31802308	31802308	3.07855176785056	3.0003937221163	2.96804909182502	3.27812735725675	4.90132531291018	3.00807329052277	3.03271356193945	2.90060094619588	2.99199806598852	2.90474041732418	3.13453584673465	2.94611746722244	3.11507311243249	3.08050785736595	2.89532806544614	3.09321977814366	2.87338816706577	2.94561364636946	2.97618147939675	3.87380633014545	2.87739343889556	2.84014089371014	3.03241712082494	3.83151500200178	2.89910832913906	3.0724046015968	3.03536122501078	2.93267043531746	3.07347746066925	2.04678833920142	2.91563321866091	2.11422193398271	3.06665998160889	2.82217652191744	2.94173688652809	2.9232282893276	3.09588473009188	3.11958004658903	3.06143752601055	2.80996435294717	2.96421856650791	3.07657652310923	2.955828367557	2.99935404506448	3.26927764777351	2.75129195966541	2.99167162355624
1	32351708	32351708	3.07855176785056	3.0003937221163	2.96804909182502	3.27812735725675	4.90132531291018	3.00807329052277	3.03271356193945	2.90060094619588	2.99199806598852	2.90474041732418	3.13453584673465	2.94611746722244	3.11507311243249	3.08050785736595	2.89532806544614	3.09321977814366	2.87338816706577	2.94561364636946	2.97618147939675	3.87380633014545	2.87739343889556	2.84014089371014	3.03241712082494	3.83151500200178	2.89910832913906	3.0724046015968	3.03536122501078	2.93267043531746	3.07347746066925	2.04678833920142	2.91563321866091	2.11422193398271	3.06665998160889	2.82217652191744	2.94173688652809	2.9232282893276	3.09588473009188	3.11958004658903	3.06143752601055	2.80996435294717	2.96421856650791	3.07657652310923	2.955828367557	2.99935404506448	3.26927764777351	2.75129195966541	2.99167162355624
1	32956662	32956662	3.07855176785056	3.0003937221163	2.96804909182502	3.27812735725675	4.90132531291018	3.00807329052277	3.03271356193945	2.90060094619588	2.99199806598852	2.90474041732418	3.13453584673465	2.94611746722244	3.11507311243249	3.08050785736595	2.89532806544614	3.09321977814366	2.87338816706577	2.94561364636946	2.97618147939675	3.87380633014545	2.87739343889556	2.84014089371014	3.03241712082494	3.83151500200178	2.89910832913906	3.0724046015968	3.03536122501078	2.93267043531746	3.07347746066925	2.04678833920142	2.91563321866091	2.11422193398271	3.06665998160889	2.82217652191744	2.94173688652809	2.9232282893276	3.09588473009188	3.11958004658903	3.06143752601055	2.80996435294717	2.96421856650791	3.07657652310923	2.955828367557	2.99935404506448	3.26927764777351	2.75129195966541	2.99167162355624
1	33562070	33562070	3.07855176785056	3.0003937221163	2.96804909182502	3.27812735725675	4.90132531291018	3.00807329052277	3.03271356193945	2.90060094619588	2.99199806598852	2.90474041732418	3.13453584673465	2.94611746722244	3.11507311243249	3.08050785736595	2.89532806544614	3.09321977814366	2.87338816706577	2.94561364636946	2.97618147939675	3.87380633014545	2.87739343889556	2.84014089371014	3.03241712082494	3.83151500200178	2.89910832913906	3.0724046015968	3.03536122501078	2.93267043531746	3.07347746066925	2.04678833920142	2.91563321866091	2.11422193398271	3.06665998160889	2.82217652191744	2.94173688652809	2.9232282893276	3.09588473009188	3.11958004658903	3.06143752601055	2.80996435294717	2.96421856650791	3.07657652310923	2.955828367557	2.99935404506448	3.26927764777351	2.75129195966541	2.99167162355624
1	34100961	34100961	3.07855176785056	3.0003937221163	2.96804909182502	3.27812735725675	4.90132531291018	3.00807329052277	3.03271356193945	2.90060094619588	2.99199806598852	2.90474041732418	3.13453584673465	2.94611746722244	3.11507311243249	3.08050785736595	2.89532806544614	3.09321977814366	2.87338816706577	2.94561364636946	2.97618147939675	3.87380633014545	2.87739343889556	2.84014089371014	3.03241712082494	3.83151500200178	2.89910832913906	3.0724046015968	3.03536122501078	2.93267043531746	3.07347746066925	2.04678833920142	2.91563321866091	2.11422193398271	3.06665998160889	2.82217652191744	2.94173688652809	2.9232282893276	3.09588473009188	3.11958004658903	3.06143752601055	2.80996435294717	2.96421856650791	3.07657652310923	2.955828367557	2.99935404506448	3.26927764777351	2.75129195966541	2.99167162355624
1	34637157	34637157	3.07855176785056	3.0003937221163	2.96804909182502	3.27812735725675	4.90132531291018	3.00807329052277	3.03271356193945	2.90060094619588	2.99199806598852	2.90474041732418	3.13453584673465	2.94611746722244	3.11507311243249	3.08050785736595	2.89532806544614	3.09321977814366	2.87338816706577	2.94561364636946	2.97618147939675	3.87380633014545	2.87739343889556	2.84014089371014	3.03241712082494	3.83151500200178	2.89910832913906	3.0724046015968	3.03536122501078	2.93267043531746	3.07347746066925	2.04678833920142	2.91563321866091	2.11422193398271	3.06665998160889	2.82217652191744	2.94173688652809	2.9232282893276	3.09588473009188	3.11958004658903	3.06143752601055	2.80996435294717	2.96421856650791	3.07657652310923	2.955828367557	2.99935404506448	3.26927764777351	2.75129195966541	2.99167162355624
1	35170931	35170931	3.07855176785056	3.0003937221163	2.96804909182502	3.27812735725675	4.90132531291018	3.00807329052277	3.03271356193945	2.90060094619588	2.99199806598852	2.90474041732418	3.13453584673465	2.94611746722244	3.11507311243249	3.08050785736595	2.89532806544614	3.09321977814366	2.87338816706577	2.94561364636946	2.97618147939675	3.87380633014545	2.87739343889556	2.84014089371014	3.03241712082494	3.83151500200178	2.89910832913906	3.0724046015968	3.03536122501078	2.93267043531746	3.07347746066925	2.04678833920142	2.91563321866091	2.11422193398271	3.06665998160889	2.82217652191744	2.94173688652809	2.9232282893276	3.09588473009188	3.11958004658903	3.06143752601055	2.80996435294717	2.96421856650791	3.07657652310923	2.955828367557	2.99935404506448	3.26927764777351	2.75129195966541	2.99167162355624
1	35750993	35750993	3.07855176785056	3.0003937221163	2.96804909182502	3.27812735725675	4.90132531291018	3.00807329052277	3.03271356193945	2.90060094619588	2.99199806598852	2.90474041732418	3.13453584673465	2.94611746722244	3.11507311243249	3.08050785736595	2.89532806544614	3.09321977814366	2.87338816706577	2.94561364636946	2.97618147939675	3.87380633014545	2.87739343889556	2.84014089371014	3.03241712082494	3.83151500200178	2.89910832913906	3.0724046015968	3.03536122501078	2.93267043531746	3.07347746066925	2.04678833920142	2.91563321866091	2.11422193398271	3.06665998160889	2.82217652191744	2.94173688652809	2.9232282893276	3.09588473009188	3.11958004658903	3.06143752601055	2.80996435294717	2.96421856650791	3.07657652310923	2.955828367557	2.99935404506448	3.26927764777351	2.75129195966541	2.99167162355624
1	36319516	36319516	3.07855176785056	3.0003937221163	2.96804909182502	3.27812735725675	4.90132531291018	3.00807329052277	3.03271356193945	2.90060094619588	2.99199806598852	2.90474041732418	3.13453584673465	2.94611746722244	3.11507311243249	3.08050785736595	2.89532806544614	3.09321977814366	2.87338816706577	2.94561364636946	2.97618147939675	3.87380633014545	2.87739343889556	2.84014089371014	3.03241712082494	3.83151500200178	2.89910832913906	3.0724046015968	3.03536122501078	2.93267043531746	3.07347746066925	2.04678833920142	2.91563321866091	2.11422193398271	3.06665998160889	2.82217652191744	2.94173688652809	2.9232282893276	3.09588473009188	3.11958004658903	3.06143752601055	2.80996435294717	2.96421856650791	3.07657652310923	2.955828367557	2.99935404506448	3.26927764777351	2.75129195966541	2.99167162355624
1	36900818	36900818	3.07855176785056	3.0003937221163	2.96804909182502	3.27812735725675	4.90132531291018	3.00807329052277	3.03271356193945	2.90060094619588	2.99199806598852	2.90474041732418	3.13453584673465	2.94611746722244	3.11507311243249	3.08050785736595	2.89532806544614	3.09321977814366	2.87338816706577	2.94561364636946	2.97618147939675	3.87380633014545	2.87739343889556	2.84014089371014	3.03241712082494	3.83151500200178	2.89910832913906	3.0724046015968	3.03536122501078	2.93267043531746	3.07347746066925	2.04678833920142	2.91563321866091	2.11422193398271	3.06665998160889	2.82217652191744	2.94173688652809	2.9232282893276	3.09588473009188	3.11958004658903	3.06143752601055	2.80996435294717	2.96421856650791	3.07657652310923	2.955828367557	2.99935404506448	3.26927764777351	2.75129195966541	2.99167162355624
1	37428485	37428485	3.07855176785056	3.0003937221163	2.96804909182502	3.27812735725675	4.90132531291018	3.00807329052277	3.03271356193945	2.90060094619588	2.99199806598852	2.90474041732418	3.13453584673465	2.94611746722244	3.11507311243249	3.08050785736595	2.89532806544614	3.09321977814366	2.87338816706577	2.94561364636946	2.97618147939675	3.87380633014545	2.87739343889556	2.84014089371014	3.03241712082494	3.83151500200178	2.89910832913906	3.0724046015968	3.03536122501078	2.93267043531746	3.07347746066925	2.04678833920142	2.91563321866091	2.11422193398271	3.8218422089378	2.82217652191744	2.94173688652809	2.9232282893276	3.09588473009188	3.11958004658903	3.06143752601055	2.80996435294717	2.96421856650791	3.07657652310923	2.955828367557	2.99935404506448	3.26927764777351	2.75129195966541	2.99167162355624
1	37965421	37965421	3.07855176785056	3.0003937221163	2.96804909182502	3.27812735725675	4.90132531291018	3.00807329052277	3.03271356193945	2.90060094619588	2.99199806598852	2.90474041732418	3.13453584673465	2.94611746722244	3.11507311243249	3.08050785736595	2.89532806544614	3.09321977814366	2.87338816706577	2.94561364636946	2.97618147939675	3.87380633014545	2.87739343889556	2.84014089371014	3.03241712082494	3.83151500200178	2.89910832913906	3.0724046015968	3.03536122501078	2.93267043531746	3.07347746066925	2.04678833920142	2.91563321866091	2.11422193398271	3.8218422089378	2.82217652191744	2.94173688652809	2.9232282893276	3.09588473009188	3.11958004658903	3.06143752601055	2.80996435294717	2.96421856650791	3.07657652310923	2.955828367557	2.99935404506448	3.26927764777351	2.75129195966541	2.99167162355624
1	38542604	38542604	3.07855176785056	3.0003937221163	2.96804909182502	3.27812735725675	3.86573993360565	3.00807329052277	3.03271356193945	2.90060094619588	2.99199806598852	2.90474041732418	3.13453584673465	2.94611746722244	3.11507311243249	3.08050785736595	2.89532806544614	3.09321977814366	2.87338816706577	2.94561364636946	2.97618147939675	3.87380633014545	2.87739343889556	2.84014089371014	3.03241712082494	3.83151500200178	2.89910832913906	3.0724046015968	3.03536122501078	2.93267043531746	3.07347746066925	2.04678833920142	2.91563321866091	2.11422193398271	3.8218422089378	2.82217652191744	2.94173688652809	2.9232282893276	3.09588473009188	3.11958004658903	3.06143752601055	2.80996435294717	2.96421856650791	3.07657652310923	2.955828367557	2.99935404506448	3.26927764777351	2.75129195966541	2.99167162355624
1	39073178	39073178	3.07855176785056	3.0003937221163	2.96804909182502	3.27812735725675	3.86573993360565	3.00807329052277	3.03271356193945	2.90060094619588	2.99199806598852	2.90474041732418	3.13453584673465	2.94611746722244	3.11507311243249	3.08050785736595	2.89532806544614	3.09321977814366	2.87338816706577	2.94561364636946	4.09045832031194	3.87380633014545	2.87739343889556	2.84014089371014	3.03241712082494	3.83151500200178	2.89910832913906	3.0724046015968	3.03536122501078	2.93267043531746	3.07347746066925	4.43357643440233	2.91563321866091	2.11422193398271	3.8218422089378	2.82217652191744	2.94173688652809	2.9232282893276	3.09588473009188	3.11958004658903	3.06143752601055	4.8013890109619	2.96421856650791	3.07657652310923	2.955828367557	2.99935404506448	3.26927764777351	2.75129195966541	2.99167162355624
1	39663210	39663210	3.07855176785056	4.88193074296838	2.96804909182502	3.27812735725675	3.86573993360565	4.87783080911365	3.03271356193945	2.90060094619588	4.74040145321441	2.90474041732418	3.13453584673465	4.64350746579877	3.11507311243249	3.08050785736595	2.89532806544614	3.09321977814366	2.87338816706577	2.94561364636946	4.09045832031194	3.87380633014545	2.87739343889556	2.84014089371014	3.03241712082494	3.83151500200178	2.89910832913906	4.75243934996959	3.87519313801415	2.93267043531746	3.07347746066925	4.43357643440233	2.91563321866091	4.73159577211637	3.8218422089378	2.82217652191744	2.94173688652809	2.9232282893276	3.09588473009188	4.83981475343545	5.11349341618291	4.8013890109619	2.96421856650791	3.07657652310923	2.955828367557	2.99935404506448	3.26927764777351	5.46040985373261	4.84753672621994
1	40254118	40254118	5.12748664333485	4.88193074296838	4.70734944684158	6.06653151868338	3.86573993360565	4.87783080911365	5.15906363859426	4.81638870368955	4.74040145321441	4.67319501421776	5.09277446546736	4.64350746579877	5.01922988569533	5.00568745715646	4.72962836589395	4.86133255143565	4.66686230108147	4.92651761462839	4.09045832031194	5.63983059472204	3.75356769165059	4.04758815072742	5.07837952097628	4.97402912264907	4.6609022053003	4.75243934996959	3.87519313801415	4.03205398311225	5.20129874960504	4.43357643440233	4.80790784182233	4.73159577211637	3.8218422089378	4.71828479057782	5.07802752673093	5.32492978043425	5.3974052953624	4.83981475343545	5.11349341618291	4.8013890109619	3.95931768124344	5.23964190161412	5.02548383639084	4.9332959190455	5.77520398699056	5.46040985373261	4.84753672621994
1	40844200	40844200	5.12748664333485	4.88193074296838	4.70734944684158	6.06653151868338	3.86573993360565	4.87783080911365	5.15906363859426	4.81638870368955	4.74040145321441	4.67319501421776	5.09277446546736	4.64350746579877	5.01922988569533	5.00568745715646	4.72962836589395	4.86133255143565	4.66686230108147	4.92651761462839	4.09045832031194	5.63983059472204	3.75356769165059	4.04758815072742	5.07837952097628	4.97402912264907	4.6609022053003	4.75243934996959	3.87519313801415	4.03205398311225	5.20129874960504	4.43357643440233	4.80790784182233	4.73159577211637	3.8218422089378	4.71828479057782	5.07802752673093	5.32492978043425	5.3974052953624	4.83981475343545	5.11349341618291	4.8013890109619	3.95931768124344	5.23964190161412	5.02548383639084	4.9332959190455	5.77520398699056	5.46040985373261	4.84753672621994
1	41406493	41406493	5.12748664333485	4.88193074296838	4.70734944684158	6.06653151868338	3.86573993360565	4.87783080911365	5.15906363859426	4.81638870368955	4.74040145321441	4.67319501421776	5.09277446546736	4.64350746579877	5.01922988569533	5.00568745715646	4.72962836589395	4.86133255143565	4.66686230108147	4.92651761462839	4.09045832031194	5.63983059472204	3.75356769165059	4.04758815072742	5.07837952097628	4.97402912264907	4.6609022053003	4.75243934996959	3.87519313801415	4.03205398311225	5.20129874960504	4.43357643440233	4.80790784182233	4.73159577211637	3.8218422089378	4.71828479057782	5.07802752673093	5.32492978043425	5.3974052953624	4.83981475343545	5.11349341618291	4.8013890109619	3.95931768124344	5.23964190161412	5.02548383639084	4.9332959190455	5.77520398699056	5.46040985373261	4.84753672621994
1	41955921	41955921	5.12748664333485	4.88193074296838	4.70734944684158	6.06653151868338	3.86573993360565	4.87783080911365	5.15906363859426	4.81638870368955	4.74040145321441	4.67319501421776	5.09277446546736	4.64350746579877	5.01922988569533	5.00568745715646	4.72962836589395	4.86133255143565	4.66686230108147	4.92651761462839	4.09045832031194	5.63983059472204	3.75356769165059	4.04758815072742	5.07837952097628	4.97402912264907	4.6609022053003	4.75243934996959	3.87519313801415	4.03205398311225	5.20129874960504	4.43357643440233	4.80790784182233	4.73159577211637	3.8218422089378	4.71828479057782	5.07802752673093	5.32492978043425	5.3974052953624	4.83981475343545	5.11349341618291	4.8013890109619	3.95931768124344	5.23964190161412	5.02548383639084	4.9332959190455	5.77520398699056	5.46040985373261	4.84753672621994
1	42484024	42484024	5.12748664333485	4.88193074296838	4.70734944684158	6.06653151868338	3.86573993360565	4.87783080911365	5.15906363859426	4.81638870368955	4.74040145321441	4.67319501421776	5.09277446546736	4.64350746579877	5.01922988569533	5.00568745715646	4.72962836589395	4.86133255143565	4.66686230108147	4.92651761462839	5.01504449429692	5.63983059472204	3.75356769165059	4.04758815072742	5.07837952097628	4.97402912264907	4.6609022053003	4.75243934996959	3.87519313801415	4.03205398311225	5.20129874960504	4.43357643440233	4.80790784182233	4.73159577211637	3.8218422089378	4.71828479057782	5.07802752673093	5.32492978043425	5.3974052953624	4.83981475343545	5.11349341618291	4.8013890109619	3.95931768124344	5.23964190161412	5.02548383639084	4.9332959190455	5.77520398699056	5.46040985373261	4.84753672621994
1	43039816	43039816	5.12748664333485	4.88193074296838	4.70734944684158	6.06653151868338	3.86573993360565	4.87783080911365	5.15906363859426	4.81638870368955	4.74040145321441	4.67319501421776	5.09277446546736	4.64350746579877	5.01922988569533	5.00568745715646	4.72962836589395	4.86133255143565	4.66686230108147	4.92651761462839	5.01504449429692	5.63983059472204	3.75356769165059	4.04758815072742	5.07837952097628	4.97402912264907	4.6609022053003	4.75243934996959	3.87519313801415	4.03205398311225	5.20129874960504	4.43357643440233	4.80790784182233	4.73159577211637	3.8218422089378	4.71828479057782	5.07802752673093	5.32492978043425	5.3974052953624	4.83981475343545	5.11349341618291	4.8013890109619	3.95931768124344	5.23964190161412	5.02548383639084	4.9332959190455	5.77520398699056	5.46040985373261	4.84753672621994
1	43613613	43613613	5.12748664333485	4.88193074296838	4.70734944684158	6.06653151868338	3.86573993360565	4.87783080911365	5.15906363859426	4.81638870368955	4.74040145321441	4.67319501421776	5.09277446546736	4.64350746579877	5.01922988569533	5.00568745715646	4.72962836589395	4.86133255143565	4.66686230108147	4.92651761462839	5.01504449429692	5.63983059472204	3.75356769165059	4.04758815072742	5.07837952097628	4.97402912264907	4.6609022053003	4.75243934996959	3.87519313801415	4.03205398311225	5.20129874960504	4.43357643440233	4.80790784182233	4.73159577211637	3.8218422089378	4.71828479057782	5.07802752673093	5.32492978043425	5.3974052953624	4.83981475343545	5.11349341618291	4.8013890109619	3.95931768124344	5.23964190161412	5.02548383639084	4.9332959190455	5.77520398699056	5.46040985373261	4.84753672621994
1	44162975	44162975	5.12748664333485	4.88193074296838	4.70734944684158	6.06653151868338	3.86573993360565	4.87783080911365	5.15906363859426	4.81638870368955	4.74040145321441	4.67319501421776	5.09277446546736	4.64350746579877	5.01922988569533	5.00568745715646	4.72962836589395	4.86133255143565	4.66686230108147	4.92651761462839	5.01504449429692	5.63983059472204	3.75356769165059	4.04758815072742	5.07837952097628	4.97402912264907	4.6609022053003	4.75243934996959	3.87519313801415	4.03205398311225	5.20129874960504	4.43357643440233	4.80790784182233	4.73159577211637	3.8218422089378	4.71828479057782	5.07802752673093	5.32492978043425	5.3974052953624	4.83981475343545	5.11349341618291	4.8013890109619	3.95931768124344	5.23964190161412	5.02548383639084	4.9332959190455	5.77520398699056	5.46040985373261	4.84753672621994
1	44711039	44711039	5.12748664333485	4.88193074296838	4.70734944684158	6.06653151868338	3.86573993360565	4.87783080911365	5.15906363859426	4.81638870368955	4.74040145321441	4.67319501421776	5.09277446546736	4.64350746579877	5.01922988569533	5.00568745715646	4.72962836589395	4.86133255143565	4.66686230108147	4.92651761462839	5.01504449429692	5.63983059472204	3.75356769165059	4.04758815072742	5.07837952097628	4.97402912264907	4.6609022053003	4.75243934996959	3.87519313801415	4.03205398311225	5.20129874960504	4.43357643440233	4.80790784182233	4.73159577211637	3.8218422089378	4.71828479057782	5.07802752673093	5.32492978043425	5.3974052953624	4.83981475343545	5.11349341618291	4.8013890109619	3.95931768124344	5.23964190161412	5.02548383639084	4.9332959190455	5.77520398699056	5.46040985373261	4.84753672621994
1	45259305	45259305	5.12748664333485	4.88193074296838	4.70734944684158	6.06653151868338	3.86573993360565	4.87783080911365	5.15906363859426	4.81638870368955	4.74040145321441	4.67319501421776	5.09277446546736	4.64350746579877	5.01922988569533	5.00568745715646	4.72962836589395	4.86133255143565	4.66686230108147	4.92651761462839	5.01504449429692	5.63983059472204	3.75356769165059	4.04758815072742	5.07837952097628	4.97402912264907	4.6609022053003	4.75243934996959	3.87519313801415	4.03205398311225	5.20129874960504	4.43357643440233	4.80790784182233	4.73159577211637	3.8218422089378	4.71828479057782	5.07802752673093	5.32492978043425	5.3974052953624	4.83981475343545	5.11349341618291	4.8013890109619	3.95931768124344	5.23964190161412	5.02548383639084	4.9332959190455	5.77520398699056	5.46040985373261	4.84753672621994
1	45867098	45867098	5.12748664333485	4.88193074296838	4.70734944684158	6.06653151868338	3.86573993360565	4.87783080911365	5.15906363859426	4.81638870368955	4.74040145321441	4.67319501421776	5.09277446546736	4.64350746579877	5.01922988569533	5.00568745715646	4.72962836589395	4.86133255143565	4.66686230108147	4.92651761462839	5.01504449429692	5.63983059472204	3.75356769165059	4.04758815072742	5.07837952097628	4.97402912264907	4.6609022053003	4.75243934996959	3.87519313801415	4.03205398311225	5.20129874960504	4.43357643440233	4.80790784182233	4.73159577211637	3.8218422089378	4.71828479057782	5.07802752673093	5.32492978043425	5.3974052953624	4.83981475343545	5.11349341618291	4.8013890109619	3.95931768124344	5.23964190161412	5.02548383639084	4.9332959190455	5.77520398699056	5.46040985373261	4.84753672621994
1	46467709	46467709	3.9766451430169	3.76735458988816	3.79609199296777	6.06653151868338	3.86573993360565	3.76523449723518	3.79870911599759	3.67756751761182	3.88148642701781	3.86055761160935	5.09277446546736	3.84481705849912	3.88513848591437	3.92629402714626	3.62838319413869	4.86133255143565	4.66686230108147	3.80993983512322	3.89780657699663	4.91827303874639	3.75356769165059	4.04758815072742	5.07837952097628	3.79135869553465	4.6609022053003	3.83404751286077	3.87519313801415	3.06697191269298	5.20129874960504	4.43357643440233	3.90009493662598	3.72444853545829	2.90626894482275	3.83403232552892	3.88110702021302	3.71165469944436	3.87948735697551	4.83981475343545	5.11349341618291	4.8013890109619	2.94088797259763	3.84469250002192	3.91595042456477	3.92869951648542	5.77520398699056	3.83974164351407	4.84753672621994
1	47042550	47042550	3.9766451430169	3.76735458988816	3.79609199296777	3.74657389130285	3.86573993360565	3.76523449723518	3.79870911599759	3.67756751761182	3.88148642701781	3.86055761160935	4.03299559119106	3.84481705849912	3.88513848591437	3.92629402714626	3.62838319413869	3.89723743441658	3.88397983357295	3.80993983512322	3.89780657699663	4.91827303874639	2.9400944471449	4.04758815072742	3.85429825576154	3.79135869553465	3.83096871076847	3.83404751286077	3.87519313801415	3.06697191269298	3.92385547633935	3.72170039320342	3.90009493662598	3.72444853545829	2.90626894482275	3.83403232552892	3.88110702021302	3.71165469944436	3.87948735697551	3.95164084161926	3.82698764298552	3.64685244632532	2.94088797259763	3.84469250002192	3.91595042456477	3.92869951648542	4.00824836336291	3.83974164351407	4.84753672621994
1	47721010	47721010	3.9766451430169	3.76735458988816	3.79609199296777	3.74657389130285	3.86573993360565	3.76523449723518	3.79870911599759	3.67756751761182	3.88148642701781	3.86055761160935	4.03299559119106	3.84481705849912	3.88513848591437	3.92629402714626	3.62838319413869	3.89723743441658	3.88397983357295	3.80993983512322	3.89780657699663	4.91827303874639	2.9400944471449	4.04758815072742	3.85429825576154	3.79135869553465	3.83096871076847	3.83404751286077	3.87519313801415	3.06697191269298	3.92385547633935	3.72170039320342	3.90009493662598	3.72444853545829	2.90626894482275	3.83403232552892	3.88110702021302	3.71165469944436	3.87948735697551	3.95164084161926	3.82698764298552	3.64685244632532	2.94088797259763	3.84469250002192	3.91595042456477	3.92869951648542	4.00824836336291	3.83974164351407	3.92516099389982
1	48263105	48263105	3.9766451430169	3.76735458988816	3.79609199296777	3.74657389130285	3.86573993360565	3.76523449723518	3.79870911599759	3.67756751761182	3.88148642701781	3.86055761160935	4.03299559119106	3.84481705849912	3.88513848591437	3.92629402714626	3.62838319413869	3.89723743441658	3.88397983357295	3.80993983512322	3.89780657699663	4.91827303874639	2.9400944471449	4.04758815072742	3.85429825576154	3.79135869553465	3.83096871076847	3.83404751286077	3.87519313801415	3.06697191269298	3.92385547633935	3.72170039320342	3.90009493662598	3.72444853545829	2.90626894482275	3.83403232552892	3.88110702021302	3.71165469944436	3.87948735697551	3.95164084161926	3.82698764298552	3.64685244632532	2.94088797259763	3.84469250002192	3.91595042456477	3.92869951648542	4.00824836336291	3.83974164351407	3.92516099389982
1	48815705	48815705	3.9766451430169	3.76735458988816	3.79609199296777	3.74657389130285	3.86573993360565	3.76523449723518	3.79870911599759	3.67756751761182	3.88148642701781	3.86055761160935	4.03299559119106	3.84481705849912	3.88513848591437	3.92629402714626	3.62838319413869	3.89723743441658	3.88397983357295	3.80993983512322	3.89780657699663	4.91827303874639	2.9400944471449	4.04758815072742	3.85429825576154	3.79135869553465	3.83096871076847	3.83404751286077	3.87519313801415	3.06697191269298	3.92385547633935	3.72170039320342	3.90009493662598	3.72444853545829	2.90626894482275	3.83403232552892	3.88110702021302	3.71165469944436	3.87948735697551	3.95164084161926	3.82698764298552	3.64685244632532	2.94088797259763	3.84469250002192	3.91595042456477	3.92869951648542	4.00824836336291	3.83974164351407	3.92516099389982
1	49352965	49352965	3.9766451430169	3.76735458988816	3.79609199296777	3.74657389130285	3.86573993360565	3.76523449723518	3.79870911599759	3.67756751761182	3.88148642701781	3.86055761160935	4.03299559119106	3.84481705849912	3.88513848591437	3.92629402714626	3.62838319413869	3.89723743441658	3.88397983357295	3.80993983512322	3.89780657699663	4.91827303874639	2.9400944471449	4.04758815072742	3.85429825576154	3.79135869553465	3.83096871076847	3.83404751286077	3.87519313801415	3.06697191269298	3.92385547633935	3.72170039320342	3.90009493662598	3.72444853545829	2.90626894482275	3.83403232552892	3.88110702021302	3.71165469944436	3.87948735697551	3.95164084161926	3.82698764298552	3.64685244632532	2.94088797259763	3.84469250002192	3.91595042456477	3.92869951648542	4.00824836336291	3.83974164351407	3.92516099389982
1	49908902	49908902	3.9766451430169	3.76735458988816	3.79609199296777	3.74657389130285	3.86573993360565	3.76523449723518	3.79870911599759	3.67756751761182	3.88148642701781	3.86055761160935	4.03299559119106	3.84481705849912	3.88513848591437	3.92629402714626	3.62838319413869	3.89723743441658	3.88397983357295	3.80993983512322	3.89780657699663	4.91827303874639	2.9400944471449	4.04758815072742	3.85429825576154	3.79135869553465	3.83096871076847	3.83404751286077	3.87519313801415	3.06697191269298	3.92385547633935	3.72170039320342	3.90009493662598	3.72444853545829	2.90626894482275	3.83403232552892	3.88110702021302	3.71165469944436	3.87948735697551	3.95164084161926	3.82698764298552	3.64685244632532	2.94088797259763	3.84469250002192	3.91595042456477	3.92869951648542	4.00824836336291	3.83974164351407	3.92516099389982
1	50497242	50497242	3.9766451430169	3.76735458988816	3.79609199296777	3.74657389130285	3.86573993360565	3.76523449723518	3.79870911599759	3.67756751761182	3.88148642701781	3.86055761160935	4.03299559119106	3.84481705849912	3.88513848591437	3.92629402714626	3.62838319413869	3.89723743441658	3.88397983357295	3.80993983512322	3.89780657699663	4.91827303874639	2.9400944471449	4.04758815072742	3.85429825576154	3.79135869553465	3.83096871076847	3.83404751286077	3.87519313801415	3.06697191269298	3.92385547633935	3.72170039320342	3.90009493662598	3.72444853545829	2.90626894482275	3.83403232552892	3.88110702021302	3.71165469944436	3.87948735697551	3.95164084161926	3.82698764298552	3.64685244632532	2.94088797259763	3.84469250002192	3.91595042456477	3.92869951648542	4.00824836336291	3.83974164351407	3.92516099389982
1	51031169	51031169	3.9766451430169	3.76735458988816	3.79609199296777	3.74657389130285	3.86573993360565	3.76523449723518	3.79870911599759	3.67756751761182	3.88148642701781	3.86055761160935	4.03299559119106	3.84481705849912	3.88513848591437	3.92629402714626	3.62838319413869	3.89723743441658	3.88397983357295	3.80993983512322	3.89780657699663	4.91827303874639	2.9400944471449	4.04758815072742	3.85429825576154	3.79135869553465	3.83096871076847	3.83404751286077	3.87519313801415	3.06697191269298	3.92385547633935	3.72170039320342	3.90009493662598	3.72444853545829	2.90626894482275	3.83403232552892	3.88110702021302	3.71165469944436	3.87948735697551	3.95164084161926	3.82698764298552	3.64685244632532	2.94088797259763	3.84469250002192	3.91595042456477	3.92869951648542	4.00824836336291	3.83974164351407	3.92516099389982
1	51609342	51609342	3.9766451430169	3.76735458988816	3.79609199296777	3.74657389130285	3.86573993360565	3.76523449723518	3.79870911599759	3.67756751761182	3.88148642701781	3.86055761160935	4.03299559119106	3.84481705849912	3.88513848591437	3.92629402714626	3.62838319413869	3.89723743441658	3.88397983357295	3.80993983512322	3.89780657699663	4.91827303874639	2.9400944471449	4.04758815072742	3.85429825576154	3.79135869553465	3.83096871076847	3.83404751286077	3.87519313801415	3.06697191269298	3.92385547633935	3.72170039320342	3.90009493662598	3.72444853545829	2.90626894482275	3.83403232552892	3.88110702021302	3.71165469944436	3.87948735697551	3.95164084161926	3.82698764298552	3.64685244632532	2.94088797259763	3.84469250002192	3.91595042456477	3.92869951648542	4.00824836336291	3.83974164351407	3.92516099389982
1	52183223	52183223	3.9766451430169	3.76735458988816	3.79609199296777	3.74657389130285	3.86573993360565	3.76523449723518	3.79870911599759	3.67756751761182	3.88148642701781	3.86055761160935	4.03299559119106	3.84481705849912	3.88513848591437	3.92629402714626	3.62838319413869	3.89723743441658	3.88397983357295	3.80993983512322	3.89780657699663	4.91827303874639	2.9400944471449	4.04758815072742	3.85429825576154	3.79135869553465	3.83096871076847	3.83404751286077	3.87519313801415	3.06697191269298	3.92385547633935	3.72170039320342	3.90009493662598	3.72444853545829	2.90626894482275	3.83403232552892	3.88110702021302	3.71165469944436	3.87948735697551	3.95164084161926	3.82698764298552	3.64685244632532	2.94088797259763	3.84469250002192	3.91595042456477	3.92869951648542	4.00824836336291	3.83974164351407	3.92516099389982
1	52759680	52759680	3.9766451430169	3.76735458988816	3.79609199296777	3.74657389130285	3.86573993360565	3.76523449723518	3.79870911599759	3.67756751761182	3.88148642701781	3.86055761160935	4.03299559119106	3.84481705849912	3.88513848591437	3.92629402714626	3.62838319413869	3.89723743441658	3.88397983357295	3.80993983512322	3.89780657699663	4.91827303874639	2.9400944471449	4.04758815072742	3.85429825576154	3.79135869553465	3.83096871076847	3.83404751286077	3.87519313801415	3.06697191269298	3.92385547633935	3.72170039320342	3.90009493662598	3.72444853545829	2.90626894482275	3.83403232552892	3.88110702021302	3.71165469944436	3.87948735697551	3.95164084161926	3.82698764298552	3.64685244632532	2.94088797259763	3.84469250002192	3.91595042456477	3.92869951648542	4.00824836336291	3.83974164351407	3.92516099389982
1	53346074	53346074	3.9766451430169	3.76735458988816	3.79609199296777	3.74657389130285	3.86573993360565	3.76523449723518	3.79870911599759	3.67756751761182	3.88148642701781	3.86055761160935	4.03299559119106	3.84481705849912	3.88513848591437	3.92629402714626	3.62838319413869	3.89723743441658	3.88397983357295	3.80993983512322	3.89780657699663	4.91827303874639	2.9400944471449	4.04758815072742	3.85429825576154	3.79135869553465	3.83096871076847	3.83404751286077	3.87519313801415	3.06697191269298	3.92385547633935	3.72170039320342	3.90009493662598	3.72444853545829	2.90626894482275	3.83403232552892	3.88110702021302	3.71165469944436	3.87948735697551	3.95164084161926	3.82698764298552	3.64685244632532	2.94088797259763	3.84469250002192	3.91595042456477	3.92869951648542	4.00824836336291	3.83974164351407	3.92516099389982
1	53889482	53889482	3.9766451430169	3.76735458988816	3.79609199296777	3.74657389130285	3.86573993360565	3.76523449723518	3.79870911599759	3.67756751761182	3.88148642701781	3.86055761160935	4.03299559119106	3.84481705849912	3.88513848591437	3.92629402714626	3.62838319413869	3.89723743441658	3.88397983357295	3.80993983512322	3.89780657699663	4.91827303874639	2.9400944471449	4.04758815072742	3.85429825576154	3.79135869553465	3.83096871076847	3.83404751286077	3.87519313801415	3.06697191269298	3.92385547633935	3.72170039320342	3.90009493662598	3.72444853545829	2.90626894482275	3.83403232552892	3.88110702021302	3.71165469944436	3.87948735697551	3.95164084161926	3.82698764298552	3.64685244632532	2.94088797259763	3.84469250002192	3.91595042456477	3.92869951648542	4.00824836336291	3.83974164351407	3.92516099389982
1	54430856	54430856	3.9766451430169	3.76735458988816	3.79609199296777	3.74657389130285	3.86573993360565	3.76523449723518	3.79870911599759	3.67756751761182	3.88148642701781	3.86055761160935	4.03299559119106	3.84481705849912	3.88513848591437	3.92629402714626	3.62838319413869	3.89723743441658	3.88397983357295	3.80993983512322	3.89780657699663	4.91827303874639	2.9400944471449	4.04758815072742	3.85429825576154	3.79135869553465	3.83096871076847	3.83404751286077	3.87519313801415	3.06697191269298	3.92385547633935	3.72170039320342	3.90009493662598	3.72444853545829	2.90626894482275	3.83403232552892	3.88110702021302	3.71165469944436	3.87948735697551	3.95164084161926	3.82698764298552	3.64685244632532	2.94088797259763	3.84469250002192	3.91595042456477	3.92869951648542	4.00824836336291	3.83974164351407	3.92516099389982
1	54990804	54990804	3.9766451430169	3.76735458988816	3.79609199296777	3.74657389130285	3.86573993360565	3.76523449723518	3.79870911599759	3.67756751761182	3.88148642701781	3.86055761160935	4.03299559119106	3.84481705849912	3.88513848591437	3.92629402714626	3.62838319413869	3.89723743441658	3.88397983357295	3.80993983512322	3.89780657699663	4.91827303874639	2.9400944471449	4.04758815072742	3.85429825576154	3.79135869553465	3.83096871076847	3.83404751286077	3.87519313801415	3.06697191269298	3.92385547633935	3.72170039320342	3.90009493662598	3.72444853545829	2.90626894482275	3.83403232552892	3.88110702021302	3.71165469944436	3.87948735697551	3.95164084161926	3.82698764298552	3.64685244632532	2.94088797259763	3.84469250002192	3.91595042456477	3.92869951648542	4.00824836336291	3.83974164351407	3.92516099389982
1	55556185	55556185	3.9766451430169	3.76735458988816	3.79609199296777	3.74657389130285	3.86573993360565	3.76523449723518	3.79870911599759	3.67756751761182	3.88148642701781	3.86055761160935	4.03299559119106	3.84481705849912	3.88513848591437	3.92629402714626	3.62838319413869	3.89723743441658	3.88397983357295	3.80993983512322	3.89780657699663	4.91827303874639	2.9400944471449	4.04758815072742	3.85429825576154	3.79135869553465	3.83096871076847	3.83404751286077	3.87519313801415	3.06697191269298	3.92385547633935	3.72170039320342	3.90009493662598	3.72444853545829	2.90626894482275	3.83403232552892	3.88110702021302	3.71165469944436	3.87948735697551	3.95164084161926	3.82698764298552	3.64685244632532	2.94088797259763	3.84469250002192	3.91595042456477	3.92869951648542	4.00824836336291	3.83974164351407	3.92516099389982
1	56100409	56100409	3.9766451430169	3.76735458988816	3.79609199296777	3.74657389130285	3.86573993360565	3.76523449723518	3.79870911599759	3.67756751761182	3.88148642701781	3.86055761160935	4.03299559119106	3.84481705849912	3.88513848591437	3.92629402714626	3.62838319413869	3.89723743441658	3.88397983357295	3.80993983512322	3.89780657699663	4.91827303874639	2.9400944471449	4.04758815072742	3.85429825576154	2.87291429410669	3.83096871076847	3.83404751286077	3.87519313801415	3.06697191269298	3.92385547633935	3.72170039320342	3.90009493662598	3.72444853545829	2.90626894482275	3.83403232552892	3.88110702021302	3.71165469944436	3.87948735697551	3.95164084161926	3.82698764298552	3.64685244632532	2.94088797259763	3.84469250002192	3.91595042456477	3.92869951648542	4.00824836336291	3.83974164351407	3.92516099389982
1	56634486	56634486	3.9766451430169	3.76735458988816	3.79609199296777	3.74657389130285	3.86573993360565	3.76523449723518	3.79870911599759	3.67756751761182	3.88148642701781	3.86055761160935	4.03299559119106	3.84481705849912	3.88513848591437	3.92629402714626	3.62838319413869	3.89723743441658	3.04038263631566	3.80993983512322	3.89780657699663	4.91827303874639	2.9400944471449	4.04758815072742	3.85429825576154	2.87291429410669	3.83096871076847	3.83404751286077	3.87519313801415	3.06697191269298	3.92385547633935	3.72170039320342	3.90009493662598	3.72444853545829	2.90626894482275	3.83403232552892	3.88110702021302	3.71165469944436	3.87948735697551	3.95164084161926	3.82698764298552	3.64685244632532	2.94088797259763	3.84469250002192	3.91595042456477	3.92869951648542	4.00824836336291	3.83974164351407	3.92516099389982
1	57176704	57176704	3.9766451430169	3.76735458988816	3.79609199296777	3.74657389130285	3.86573993360565	3.76523449723518	3.79870911599759	3.67756751761182	3.88148642701781	3.86055761160935	4.03299559119106	3.84481705849912	3.88513848591437	3.92629402714626	3.62838319413869	3.89723743441658	3.04038263631566	3.80993983512322	3.89780657699663	4.91827303874639	2.9400944471449	4.04758815072742	3.85429825576154	2.87291429410669	3.83096871076847	3.83404751286077	3.87519313801415	3.06697191269298	3.92385547633935	3.72170039320342	3.90009493662598	3.72444853545829	2.90626894482275	3.83403232552892	3.88110702021302	3.71165469944436	3.87948735697551	3.95164084161926	3.82698764298552	3.64685244632532	2.94088797259763	3.84469250002192	3.91595042456477	3.92869951648542	4.00824836336291	3.83974164351407	3.92516099389982
1	57695026	57695026	3.9766451430169	3.76735458988816	3.79609199296777	3.74657389130285	3.86573993360565	3.76523449723518	3.79870911599759	3.67756751761182	3.88148642701781	3.86055761160935	4.03299559119106	3.84481705849912	3.88513848591437	3.92629402714626	3.62838319413869	3.89723743441658	3.04038263631566	3.80993983512322	3.89780657699663	4.91827303874639	2.9400944471449	4.04758815072742	3.85429825576154	2.87291429410669	3.83096871076847	3.83404751286077	3.87519313801415	3.06697191269298	3.92385547633935	3.72170039320342	3.90009493662598	3.72444853545829	2.90626894482275	3.83403232552892	3.88110702021302	3.71165469944436	3.87948735697551	3.95164084161926	3.82698764298552	3.64685244632532	2.94088797259763	3.84469250002192	3.91595042456477	3.92869951648542	4.00824836336291	3.83974164351407	3.92516099389982
1	58226514	58226514	3.9766451430169	3.76735458988816	3.79609199296777	3.74657389130285	3.86573993360565	3.76523449723518	3.79870911599759	3.67756751761182	3.88148642701781	3.86055761160935	4.03299559119106	3.84481705849912	3.88513848591437	3.92629402714626	3.62838319413869	3.89723743441658	3.04038263631566	3.80993983512322	3.89780657699663	4.91827303874639	2.9400944471449	4.04758815072742	3.85429825576154	2.87291429410669	3.83096871076847	3.83404751286077	3.87519313801415	3.06697191269298	3.92385547633935	3.72170039320342	3.90009493662598	3.72444853545829	2.90626894482275	3.83403232552892	3.88110702021302	3.71165469944436	3.87948735697551	3.95164084161926	3.82698764298552	3.64685244632532	2.94088797259763	3.84469250002192	3.91595042456477	3.92869951648542	4.00824836336291	3.83974164351407	3.92516099389982
1	58765632	58765632	3.9766451430169	3.76735458988816	3.79609199296777	3.74657389130285	3.86573993360565	3.76523449723518	3.79870911599759	3.67756751761182	3.88148642701781	3.86055761160935	4.03299559119106	3.84481705849912	3.88513848591437	3.92629402714626	3.62838319413869	3.89723743441658	3.04038263631566	3.80993983512322	3.89780657699663	4.91827303874639	2.9400944471449	4.04758815072742	3.85429825576154	2.87291429410669	3.83096871076847	3.83404751286077	3.87519313801415	3.06697191269298	3.92385547633935	3.72170039320342	3.90009493662598	3.72444853545829	2.90626894482275	3.83403232552892	3.88110702021302	3.71165469944436	3.87948735697551	3.95164084161926	3.82698764298552	3.64685244632532	2.94088797259763	3.84469250002192	3.91595042456477	3.92869951648542	4.00824836336291	3.83974164351407	3.92516099389982
1	59308504	59308504	3.9766451430169	3.76735458988816	3.79609199296777	3.74657389130285	3.86573993360565	3.76523449723518	3.79870911599759	3.67756751761182	3.88148642701781	3.86055761160935	4.03299559119106	3.84481705849912	3.88513848591437	3.92629402714626	3.62838319413869	3.89723743441658	3.04038263631566	3.80993983512322	3.89780657699663	4.91827303874639	2.9400944471449	4.04758815072742	3.85429825576154	2.87291429410669	3.83096871076847	3.83404751286077	3.87519313801415	3.06697191269298	3.92385547633935	3.72170039320342	3.90009493662598	3.72444853545829	2.90626894482275	3.83403232552892	3.88110702021302	3.71165469944436	3.87948735697551	3.95164084161926	3.82698764298552	3.64685244632532	2.94088797259763	3.84469250002192	3.91595042456477	3.92869951648542	4.00824836336291	3.83974164351407	3.92516099389982
1	59848435	59848435	3.9766451430169	3.76735458988816	3.79609199296777	3.74657389130285	3.86573993360565	3.76523449723518	3.79870911599759	3.67756751761182	3.88148642701781	3.86055761160935	4.03299559119106	3.84481705849912	3.88513848591437	3.92629402714626	3.62838319413869	3.89723743441658	3.04038263631566	3.80993983512322	3.89780657699663	4.91827303874639	2.9400944471449	4.04758815072742	3.85429825576154	2.87291429410669	3.83096871076847	3.83404751286077	3.87519313801415	3.06697191269298	3.92385547633935	3.72170039320342	3.90009493662598	3.72444853545829	2.90626894482275	3.83403232552892	3.88110702021302	3.71165469944436	3.87948735697551	3.95164084161926	3.82698764298552	3.64685244632532	2.94088797259763	3.84469250002192	3.91595042456477	3.92869951648542	4.00824836336291	3.83974164351407	3.92516099389982
1	60402266	60402266	3.9766451430169	3.76735458988816	3.79609199296777	3.74657389130285	3.86573993360565	3.76523449723518	3.79870911599759	3.67756751761182	3.88148642701781	3.86055761160935	4.03299559119106	3.84481705849912	3.88513848591437	3.92629402714626	3.62838319413869	3.89723743441658	3.04038263631566	3.80993983512322	3.89780657699663	4.91827303874639	2.9400944471449	4.04758815072742	3.85429825576154	2.87291429410669	3.83096871076847	3.83404751286077	3.87519313801415	3.06697191269298	3.92385547633935	3.72170039320342	3.90009493662598	3.72444853545829	2.90626894482275	3.83403232552892	3.88110702021302	3.71165469944436	3.87948735697551	3.95164084161926	3.82698764298552	3.64685244632532	2.94088797259763	3.84469250002192	3.91595042456477	3.92869951648542	4.00824836336291	3.83974164351407	3.92516099389982
1	60940681	60940681	3.9766451430169	3.76735458988816	3.79609199296777	3.74657389130285	3.86573993360565	3.76523449723518	3.79870911599759	3.67756751761182	3.88148642701781	3.86055761160935	4.03299559119106	3.84481705849912	3.88513848591437	3.92629402714626	3.62838319413869	3.89723743441658	3.04038263631566	3.80993983512322	3.89780657699663	4.91827303874639	2.9400944471449	4.04758815072742	3.85429825576154	2.87291429410669	3.83096871076847	3.83404751286077	3.87519313801415	3.06697191269298	3.92385547633935	3.72170039320342	3.90009493662598	3.72444853545829	2.90626894482275	3.83403232552892	3.88110702021302	3.71165469944436	3.87948735697551	3.95164084161926	3.82698764298552	3.64685244632532	2.94088797259763	3.84469250002192	3.91595042456477	3.92869951648542	4.00824836336291	3.83974164351407	3.92516099389982
1	61489303	61489303	3.9766451430169	3.76735458988816	3.79609199296777	3.74657389130285	3.86573993360565	3.76523449723518	3.79870911599759	3.67756751761182	3.88148642701781	3.86055761160935	4.03299559119106	3.84481705849912	3.88513848591437	3.92629402714626	3.62838319413869	3.89723743441658	3.04038263631566	3.80993983512322	3.89780657699663	4.91827303874639	2.9400944471449	4.04758815072742	3.85429825576154	2.87291429410669	3.83096871076847	3.83404751286077	3.87519313801415	3.06697191269298	3.92385547633935	3.72170039320342	3.90009493662598	3.72444853545829	2.90626894482275	3.83403232552892	3.88110702021302	3.71165469944436	3.87948735697551	3.95164084161926	3.82698764298552	3.64685244632532	2.94088797259763	3.84469250002192	3.91595042456477	3.92869951648542	4.00824836336291	3.83974164351407	3.92516099389982
1	62016033	62016033	3.9766451430169	3.76735458988816	3.79609199296777	3.74657389130285	3.86573993360565	3.76523449723518	3.79870911599759	3.67756751761182	3.88148642701781	3.86055761160935	4.03299559119106	3.84481705849912	3.88513848591437	3.92629402714626	3.62838319413869	3.89723743441658	3.04038263631566	3.80993983512322	3.89780657699663	4.91827303874639	2.9400944471449	4.04758815072742	3.85429825576154	2.87291429410669	3.83096871076847	3.83404751286077	3.87519313801415	3.06697191269298	3.92385547633935	3.72170039320342	3.90009493662598	3.72444853545829	2.90626894482275	3.83403232552892	3.88110702021302	3.71165469944436	3.87948735697551	3.95164084161926	3.82698764298552	3.64685244632532	2.94088797259763	3.84469250002192	3.91595042456477	3.92869951648542	4.00824836336291	3.83974164351407	3.92516099389982
1	62587363	62587363	3.9766451430169	3.76735458988816	3.79609199296777	3.74657389130285	3.86573993360565	3.76523449723518	3.79870911599759	3.67756751761182	3.88148642701781	3.86055761160935	4.03299559119106	3.84481705849912	3.88513848591437	3.92629402714626	3.62838319413869	3.89723743441658	3.04038263631566	3.80993983512322	3.89780657699663	4.91827303874639	2.9400944471449	4.04758815072742	3.85429825576154	2.87291429410669	3.83096871076847	3.83404751286077	3.87519313801415	3.06697191269298	3.92385547633935	3.72170039320342	3.90009493662598	3.72444853545829	2.90626894482275	3.83403232552892	3.88110702021302	3.71165469944436	3.87948735697551	3.95164084161926	3.82698764298552	3.64685244632532	2.94088797259763	3.84469250002192	3.91595042456477	3.92869951648542	4.00824836336291	3.83974164351407	3.92516099389982
1	63158348	63158348	3.9766451430169	3.76735458988816	3.79609199296777	3.74657389130285	3.86573993360565	3.76523449723518	3.79870911599759	3.67756751761182	3.88148642701781	3.86055761160935	4.03299559119106	3.84481705849912	3.88513848591437	3.92629402714626	3.62838319413869	3.89723743441658	3.91185501373943	3.80993983512322	3.89780657699663	4.91827303874639	2.9400944471449	4.04758815072742	3.85429825576154	2.87291429410669	3.83096871076847	3.83404751286077	3.87519313801415	3.06697191269298	3.92385547633935	3.72170039320342	3.90009493662598	3.72444853545829	2.90626894482275	3.83403232552892	3.88110702021302	3.71165469944436	3.87948735697551	3.95164084161926	3.82698764298552	3.64685244632532	2.94088797259763	3.84469250002192	3.91595042456477	3.92869951648542	4.00824836336291	3.83974164351407	3.92516099389982
1	63709196	63709196	3.9766451430169	3.76735458988816	3.79609199296777	3.74657389130285	3.86573993360565	3.76523449723518	3.79870911599759	3.67756751761182	3.88148642701781	3.86055761160935	4.03299559119106	3.84481705849912	3.88513848591437	3.92629402714626	3.62838319413869	3.89723743441658	3.91185501373943	3.80993983512322	3.89780657699663	4.91827303874639	2.9400944471449	4.04758815072742	3.85429825576154	2.87291429410669	3.83096871076847	3.83404751286077	3.87519313801415	3.06697191269298	3.92385547633935	3.72170039320342	3.90009493662598	3.72444853545829	2.90626894482275	3.83403232552892	3.88110702021302	3.71165469944436	3.87948735697551	3.95164084161926	3.82698764298552	3.64685244632532	2.94088797259763	3.84469250002192	3.91595042456477	3.92869951648542	4.00824836336291	3.83974164351407	3.92516099389982
1	64261621	64261621	3.9766451430169	3.76735458988816	3.79609199296777	3.74657389130285	3.86573993360565	3.76523449723518	3.79870911599759	3.67756751761182	3.88148642701781	3.86055761160935	4.03299559119106	3.84481705849912	3.88513848591437	3.92629402714626	3.62838319413869	3.89723743441658	3.91185501373943	3.80993983512322	3.89780657699663	4.91827303874639	2.9400944471449	4.04758815072742	3.85429825576154	2.87291429410669	3.83096871076847	3.83404751286077	3.87519313801415	3.06697191269298	3.92385547633935	3.72170039320342	3.90009493662598	3.72444853545829	2.90626894482275	3.83403232552892	3.88110702021302	3.71165469944436	3.87948735697551	3.95164084161926	3.82698764298552	3.64685244632532	2.94088797259763	3.84469250002192	3.91595042456477	3.92869951648542	4.00824836336291	3.83974164351407	3.92516099389982
1	64797016	64797016	3.9766451430169	3.76735458988816	3.79609199296777	3.74657389130285	3.86573993360565	3.76523449723518	3.79870911599759	3.67756751761182	3.88148642701781	3.86055761160935	4.03299559119106	3.84481705849912	3.88513848591437	3.92629402714626	3.62838319413869	3.89723743441658	3.91185501373943	3.80993983512322	3.89780657699663	4.91827303874639	2.9400944471449	4.04758815072742	3.85429825576154	2.87291429410669	3.83096871076847	3.83404751286077	3.87519313801415	3.06697191269298	3.92385547633935	3.72170039320342	3.90009493662598	3.72444853545829	2.90626894482275	3.83403232552892	3.88110702021302	3.71165469944436	3.87948735697551	3.95164084161926	3.82698764298552	3.64685244632532	2.94088797259763	3.84469250002192	3.91595042456477	3.92869951648542	4.00824836336291	3.83974164351407	3.92516099389982
1	65336828	65336828	3.9766451430169	3.76735458988816	3.79609199296777	3.74657389130285	3.86573993360565	3.76523449723518	3.79870911599759	3.67756751761182	3.88148642701781	3.86055761160935	4.03299559119106	3.84481705849912	3.88513848591437	3.92629402714626	3.62838319413869	3.89723743441658	3.91185501373943	3.80993983512322	3.89780657699663	4.91827303874639	2.9400944471449	4.04758815072742	3.85429825576154	2.87291429410669	3.83096871076847	3.83404751286077	3.87519313801415	3.06697191269298	3.92385547633935	3.72170039320342	3.90009493662598	3.72444853545829	2.90626894482275	3.83403232552892	3.88110702021302	3.71165469944436	3.87948735697551	3.95164084161926	3.82698764298552	3.64685244632532	2.94088797259763	3.84469250002192	3.91595042456477	3.92869951648542	4.00824836336291	3.83974164351407	3.92516099389982
1	65886461	65886461	3.9766451430169	3.76735458988816	3.79609199296777	3.74657389130285	3.86573993360565	3.76523449723518	3.79870911599759	3.67756751761182	3.88148642701781	3.86055761160935	4.03299559119106	3.84481705849912	3.88513848591437	3.92629402714626	3.62838319413869	3.89723743441658	3.91185501373943	3.80993983512322	3.89780657699663	4.91827303874639	2.9400944471449	4.04758815072742	3.85429825576154	2.87291429410669	3.83096871076847	3.83404751286077	3.87519313801415	3.06697191269298	3.92385547633935	3.72170039320342	3.90009493662598	3.72444853545829	2.90626894482275	3.83403232552892	3.88110702021302	3.71165469944436	3.87948735697551	3.95164084161926	3.82698764298552	3.64685244632532	2.94088797259763	3.84469250002192	3.91595042456477	3.92869951648542	4.00824836336291	3.83974164351407	3.92516099389982
1	66458675	66458675	3.9766451430169	3.76735458988816	3.79609199296777	3.74657389130285	3.86573993360565	3.76523449723518	3.79870911599759	3.67756751761182	3.88148642701781	3.86055761160935	4.03299559119106	3.84481705849912	3.88513848591437	3.92629402714626	3.62838319413869	3.89723743441658	3.91185501373943	3.80993983512322	3.89780657699663	4.91827303874639	2.9400944471449	4.04758815072742	3.85429825576154	2.87291429410669	3.83096871076847	3.83404751286077	3.87519313801415	3.06697191269298	3.92385547633935	3.72170039320342	3.90009493662598	3.72444853545829	2.90626894482275	3.83403232552892	3.88110702021302	3.71165469944436	3.87948735697551	3.95164084161926	3.82698764298552	3.64685244632532	2.94088797259763	3.84469250002192	3.91595042456477	3.92869951648542	4.00824836336291	3.83974164351407	3.92516099389982
1	67007788	67007788	3.9766451430169	3.76735458988816	3.79609199296777	3.74657389130285	3.86573993360565	3.76523449723518	3.79870911599759	3.67756751761182	3.88148642701781	3.86055761160935	4.03299559119106	3.84481705849912	3.88513848591437	3.92629402714626	3.62838319413869	3.89723743441658	3.00351714709257	3.80993983512322	3.89780657699663	4.91827303874639	2.9400944471449	4.04758815072742	3.85429825576154	2.87291429410669	3.83096871076847	3.83404751286077	3.87519313801415	3.06697191269298	3.92385547633935	3.72170039320342	3.90009493662598	3.72444853545829	2.90626894482275	3.83403232552892	3.88110702021302	3.71165469944436	3.87948735697551	3.95164084161926	3.82698764298552	3.64685244632532	2.94088797259763	3.84469250002192	3.91595042456477	3.92869951648542	4.00824836336291	3.83974164351407	3.92516099389982
1	67543866	67543866	3.9766451430169	3.76735458988816	3.79609199296777	3.74657389130285	3.86573993360565	3.76523449723518	3.79870911599759	3.67756751761182	3.88148642701781	3.86055761160935	4.03299559119106	3.84481705849912	3.88513848591437	3.92629402714626	3.62838319413869	3.89723743441658	3.00351714709257	3.80993983512322	3.89780657699663	4.91827303874639	2.9400944471449	4.04758815072742	3.85429825576154	2.87291429410669	3.83096871076847	3.83404751286077	3.87519313801415	3.06697191269298	3.92385547633935	3.72170039320342	3.90009493662598	3.72444853545829	2.90626894482275	3.83403232552892	3.88110702021302	3.71165469944436	3.87948735697551	3.95164084161926	3.82698764298552	3.64685244632532	2.94088797259763	3.84469250002192	3.91595042456477	3.92869951648542	4.00824836336291	3.83974164351407	3.92516099389982
1	68118328	68118328	3.9766451430169	3.76735458988816	3.79609199296777	3.74657389130285	3.86573993360565	3.76523449723518	3.79870911599759	3.67756751761182	3.88148642701781	3.86055761160935	4.03299559119106	3.84481705849912	3.88513848591437	3.92629402714626	3.62838319413869	3.89723743441658	3.00351714709257	3.80993983512322	3.89780657699663	4.91827303874639	2.9400944471449	4.04758815072742	3.85429825576154	2.87291429410669	3.83096871076847	3.83404751286077	3.87519313801415	3.81852363784023	3.92385547633935	3.72170039320342	3.90009493662598	3.72444853545829	2.90626894482275	3.83403232552892	3.88110702021302	3.71165469944436	3.87948735697551	3.95164084161926	3.82698764298552	3.64685244632532	2.94088797259763	3.84469250002192	3.91595042456477	3.92869951648542	4.00824836336291	3.83974164351407	3.92516099389982
1	68652604	68652604	3.9766451430169	3.76735458988816	3.79609199296777	3.74657389130285	3.86573993360565	3.16683064677157	3.79870911599759	3.67756751761182	3.88148642701781	3.86055761160935	4.03299559119106	3.84481705849912	3.88513848591437	3.92629402714626	3.62838319413869	3.89723743441658	3.00351714709257	3.80993983512322	3.89780657699663	4.91827303874639	2.9400944471449	4.04758815072742	3.85429825576154	3.96003986705401	3.83096871076847	3.83404751286077	3.87519313801415	3.81852363784023	3.92385547633935	3.72170039320342	3.90009493662598	3.72444853545829	2.90626894482275	3.83403232552892	3.88110702021302	3.71165469944436	3.87948735697551	3.95164084161926	3.82698764298552	3.64685244632532	3.91103874582353	3.84469250002192	3.91595042456477	3.92869951648542	4.00824836336291	3.83974164351407	3.92516099389982
1	69198180	69198180	3.9766451430169	3.76735458988816	3.79609199296777	3.74657389130285	3.86573993360565	3.16683064677157	3.79870911599759	3.67756751761182	3.88148642701781	3.86055761160935	4.03299559119106	3.84481705849912	3.88513848591437	3.92629402714626	3.62838319413869	3.89723743441658	3.00351714709257	3.80993983512322	3.89780657699663	4.91827303874639	4.02660094272281	4.04758815072742	3.85429825576154	3.96003986705401	3.83096871076847	3.83404751286077	3.87519313801415	3.81852363784023	3.92385547633935	3.72170039320342	3.90009493662598	3.72444853545829	4.09756892065513	3.83403232552892	3.88110702021302	3.71165469944436	4.43862729354841	3.95164084161926	3.82698764298552	3.64685244632532	3.91103874582353	3.84469250002192	3.91595042456477	3.92869951648542	4.00824836336291	3.83974164351407	3.92516099389982
1	69761139	69761139	3.9766451430169	3.76735458988816	3.79609199296777	3.74657389130285	3.86573993360565	3.16683064677157	3.79870911599759	3.67756751761182	3.88148642701781	3.86055761160935	4.03299559119106	3.84481705849912	3.88513848591437	3.92629402714626	3.62838319413869	3.89723743441658	3.00351714709257	3.80993983512322	3.89780657699663	4.91827303874639	4.02660094272281	4.04758815072742	3.85429825576154	3.96003986705401	3.83096871076847	3.83404751286077	3.87519313801415	3.81852363784023	3.92385547633935	3.72170039320342	3.90009493662598	3.72444853545829	4.09756892065513	3.83403232552892	3.88110702021302	3.71165469944436	4.43862729354841	3.95164084161926	3.82698764298552	3.64685244632532	3.91103874582353	3.84469250002192	3.91595042456477	3.92869951648542	4.00824836336291	3.83974164351407	3.92516099389982
1	70298667	70298667	3.9766451430169	3.76735458988816	3.79609199296777	3.74657389130285	3.86573993360565	3.16683064677157	3.79870911599759	3.67756751761182	3.88148642701781	3.86055761160935	4.03299559119106	3.84481705849912	3.88513848591437	3.92629402714626	3.62838319413869	3.89723743441658	3.00351714709257	3.80993983512322	3.89780657699663	4.91827303874639	4.02660094272281	4.04758815072742	3.85429825576154	3.96003986705401	3.83096871076847	3.83404751286077	3.87519313801415	3.81852363784023	3.92385547633935	3.72170039320342	3.90009493662598	3.72444853545829	4.09756892065513	3.83403232552892	3.88110702021302	3.71165469944436	4.43862729354841	3.95164084161926	3.82698764298552	3.64685244632532	3.91103874582353	3.84469250002192	3.91595042456477	3.92869951648542	4.00824836336291	3.83974164351407	3.92516099389982
1	70857892	70857892	3.9766451430169	3.76735458988816	3.79609199296777	3.74657389130285	3.86573993360565	3.16683064677157	3.79870911599759	3.67756751761182	3.88148642701781	3.86055761160935	4.03299559119106	3.84481705849912	3.88513848591437	3.92629402714626	3.62838319413869	3.89723743441658	3.00351714709257	3.80993983512322	3.89780657699663	4.91827303874639	4.02660094272281	4.04758815072742	3.85429825576154	3.96003986705401	3.83096871076847	3.83404751286077	3.87519313801415	3.81852363784023	3.92385547633935	3.72170039320342	3.90009493662598	3.72444853545829	4.09756892065513	3.83403232552892	3.88110702021302	3.71165469944436	4.43862729354841	3.95164084161926	3.82698764298552	3.64685244632532	3.91103874582353	3.84469250002192	3.91595042456477	3.92869951648542	4.00824836336291	3.83974164351407	3.92516099389982
1	71414459	71414459	3.9766451430169	3.76735458988816	3.79609199296777	3.74657389130285	3.86573993360565	3.16683064677157	3.79870911599759	3.67756751761182	3.88148642701781	3.86055761160935	4.03299559119106	3.84481705849912	3.88513848591437	3.92629402714626	3.62838319413869	3.89723743441658	3.00351714709257	3.80993983512322	3.89780657699663	4.91827303874639	4.02660094272281	4.04758815072742	3.85429825576154	3.96003986705401	3.83096871076847	3.83404751286077	3.87519313801415	3.81852363784023	3.92385547633935	3.72170039320342	3.90009493662598	3.72444853545829	4.09756892065513	3.83403232552892	3.88110702021302	3.71165469944436	4.43862729354841	3.95164084161926	3.82698764298552	3.64685244632532	3.91103874582353	3.84469250002192	3.91595042456477	3.92869951648542	2.81975908190942	3.83974164351407	3.92516099389982
1	71952599	71952599	3.9766451430169	3.76735458988816	3.79609199296777	3.74657389130285	3.86573993360565	3.16683064677157	3.79870911599759	3.67756751761182	3.88148642701781	3.86055761160935	4.03299559119106	3.84481705849912	3.88513848591437	3.92629402714626	3.62838319413869	3.89723743441658	3.00351714709257	3.80993983512322	3.89780657699663	4.91827303874639	4.02660094272281	4.04758815072742	3.85429825576154	3.96003986705401	3.83096871076847	3.83404751286077	3.87519313801415	3.81852363784023	3.92385547633935	3.72170039320342	3.90009493662598	3.72444853545829	4.09756892065513	3.83403232552892	3.88110702021302	3.71165469944436	4.43862729354841	3.95164084161926	3.82698764298552	3.64685244632532	3.91103874582353	3.84469250002192	3.91595042456477	3.92869951648542	2.81975908190942	3.83974164351407	3.92516099389982
1	72482897	72482897	3.9766451430169	3.76735458988816	3.79609199296777	3.74657389130285	3.86573993360565	3.16683064677157	3.79870911599759	3.67756751761182	3.88148642701781	3.86055761160935	4.03299559119106	3.84481705849912	3.88513848591437	3.92629402714626	3.62838319413869	3.89723743441658	3.00351714709257	4.38801426406327	3.89780657699663	4.91827303874639	4.02660094272281	4.04758815072742	3.85429825576154	3.96003986705401	3.83096871076847	3.83404751286077	3.87519313801415	3.81852363784023	3.92385547633935	3.72170039320342	3.90009493662598	3.72444853545829	4.09756892065513	3.83403232552892	3.88110702021302	3.71165469944436	4.43862729354841	3.95164084161926	3.82698764298552	3.64685244632532	3.91103874582353	3.84469250002192	3.91595042456477	3.92869951648542	2.81975908190942	3.83974164351407	3.92516099389982
1	73010724	73010724	3.9766451430169	3.76735458988816	3.79609199296777	3.74657389130285	3.86573993360565	3.16683064677157	3.79870911599759	3.67756751761182	3.88148642701781	3.86055761160935	4.03299559119106	3.84481705849912	3.88513848591437	3.92629402714626	3.62838319413869	3.89723743441658	3.00351714709257	4.38801426406327	3.89780657699663	4.91827303874639	4.02660094272281	4.04758815072742	3.85429825576154	3.96003986705401	3.83096871076847	3.83404751286077	3.87519313801415	3.81852363784023	3.92385547633935	3.72170039320342	3.90009493662598	3.72444853545829	4.09756892065513	3.83403232552892	3.88110702021302	3.71165469944436	4.43862729354841	3.95164084161926	3.82698764298552	3.64685244632532	3.91103874582353	3.84469250002192	3.91595042456477	3.92869951648542	2.81975908190942	3.83974164351407	3.92516099389982
1	73550549	73550549	3.9766451430169	3.76735458988816	3.79609199296777	3.74657389130285	3.86573993360565	3.16683064677157	3.79870911599759	3.67756751761182	3.88148642701781	3.86055761160935	4.03299559119106	3.84481705849912	3.88513848591437	3.92629402714626	3.62838319413869	3.89723743441658	3.00351714709257	4.38801426406327	3.89780657699663	4.91827303874639	4.02660094272281	4.04758815072742	3.85429825576154	3.96003986705401	3.83096871076847	3.83404751286077	3.87519313801415	3.81852363784023	3.92385547633935	3.72170039320342	3.90009493662598	3.72444853545829	4.09756892065513	3.83403232552892	3.88110702021302	3.71165469944436	4.43862729354841	3.95164084161926	3.82698764298552	3.64685244632532	3.91103874582353	3.84469250002192	3.91595042456477	3.92869951648542	2.81975908190942	3.83974164351407	3.92516099389982
1	74084658	74084658	3.9766451430169	3.76735458988816	3.79609199296777	3.74657389130285	3.86573993360565	3.16683064677157	3.79870911599759	3.67756751761182	3.88148642701781	3.86055761160935	4.03299559119106	3.84481705849912	3.88513848591437	3.92629402714626	3.62838319413869	3.89723743441658	3.00351714709257	4.38801426406327	3.89780657699663	4.91827303874639	4.02660094272281	4.04758815072742	3.85429825576154	3.96003986705401	3.83096871076847	3.83404751286077	3.87519313801415	3.81852363784023	3.92385547633935	3.72170039320342	3.90009493662598	3.72444853545829	4.09756892065513	3.83403232552892	3.88110702021302	3.71165469944436	4.43862729354841	3.95164084161926	3.82698764298552	3.64685244632532	3.91103874582353	3.84469250002192	3.91595042456477	3.92869951648542	2.81975908190942	3.83974164351407	3.92516099389982
1	74618032	74618032	3.9766451430169	3.76735458988816	3.79609199296777	3.74657389130285	3.86573993360565	3.16683064677157	3.79870911599759	3.67756751761182	3.88148642701781	3.86055761160935	4.03299559119106	3.84481705849912	3.88513848591437	3.92629402714626	3.62838319413869	3.89723743441658	3.00351714709257	4.38801426406327	3.89780657699663	4.91827303874639	4.02660094272281	4.04758815072742	3.85429825576154	3.96003986705401	3.83096871076847	3.83404751286077	3.87519313801415	3.81852363784023	3.92385547633935	3.72170039320342	3.90009493662598	3.72444853545829	4.09756892065513	3.83403232552892	3.88110702021302	3.71165469944436	4.43862729354841	3.95164084161926	3.82698764298552	3.64685244632532	3.91103874582353	3.84469250002192	3.91595042456477	3.92869951648542	2.81975908190942	3.83974164351407	3.92516099389982
1	75149814	75149814	3.9766451430169	3.76735458988816	3.79609199296777	3.74657389130285	3.86573993360565	3.16683064677157	3.79870911599759	3.67756751761182	3.88148642701781	3.86055761160935	4.03299559119106	3.84481705849912	3.88513848591437	3.92629402714626	3.62838319413869	3.89723743441658	3.00351714709257	4.38801426406327	3.89780657699663	4.91827303874639	4.02660094272281	4.04758815072742	3.85429825576154	3.96003986705401	3.83096871076847	3.83404751286077	3.87519313801415	3.81852363784023	3.92385547633935	3.72170039320342	3.90009493662598	3.72444853545829	4.09756892065513	3.83403232552892	3.88110702021302	3.71165469944436	4.43862729354841	3.95164084161926	3.82698764298552	3.64685244632532	3.91103874582353	3.84469250002192	3.91595042456477	3.92869951648542	2.81975908190942	3.83974164351407	3.92516099389982
1	75707449	75707449	3.07343469054847	3.76735458988816	2.90636310071014	3.74657389130285	3.86573993360565	2.06757507871927	3.79870911599759	2.92037134377576	3.88148642701781	3.86055761160935	4.03299559119106	3.84481705849912	3.04948585600134	3.01753021189766	3.62838319413869	3.01770510153062	3.00351714709257	4.38801426406327	2.96938158440862	4.91827303874639	3.09099298259979	3.09183322293722	2.99232777710245	3.96003986705401	2.96803734099365	3.83404751286077	3.87519313801415	2.96804909182502	3.03747367459033	3.72170039320342	3.03923713045897	3.72444853545829	2.94030989310665	3.83403232552892	2.94908665662858	2.86584880914731	2.95809015852653	3.95164084161926	2.99531813872536	2.21491575828092	3.91103874582353	3.84469250002192	3.91595042456477	3.07272238488513	2.81975908190942	3.10675665441164	3.01875113967619
1	76283952	76283952	3.07343469054847	2.8999978458933	2.90636310071014	2.97043023506181	2.93828004625129	2.06757507871927	2.98772322821908	2.92037134377576	3.88148642701781	2.99428022043191	4.03299559119106	3.05212691546555	3.04948585600134	3.01753021189766	3.62838319413869	3.01770510153062	3.00351714709257	3.08285752288696	2.96938158440862	4.91827303874639	3.09099298259979	3.09183322293722	2.99232777710245	2.97381511100234	2.96803734099365	3.02674726731837	3.87519313801415	2.96804909182502	3.03747367459033	3.72170039320342	3.03923713045897	2.99348663107043	2.94030989310665	3.00187208125933	2.94908665662858	2.86584880914731	2.95809015852653	3.06174011214126	2.99531813872536	2.21491575828092	3.0131068381	3.84469250002192	3.91595042456477	3.07272238488513	2.81975908190942	3.10675665441164	3.01875113967619
1	76828345	76828345	3.07343469054847	2.8999978458933	2.90636310071014	2.97043023506181	2.93828004625129	2.06757507871927	2.98772322821908	2.92037134377576	3.01301789755427	2.99428022043191	4.03299559119106	3.05212691546555	3.04948585600134	3.01753021189766	3.62838319413869	3.01770510153062	3.00351714709257	3.08285752288696	2.96938158440862	3.99211098195191	3.09099298259979	3.09183322293722	2.99232777710245	2.97381511100234	2.96803734099365	3.02674726731837	2.96322508231087	2.96804909182502	3.03747367459033	2.9276882103307	3.03923713045897	2.99348663107043	2.94030989310665	3.00187208125933	2.94908665662858	2.86584880914731	2.95809015852653	3.06174011214126	2.99531813872536	2.21491575828092	3.0131068381	2.96713016031178	2.9127108722969	3.07272238488513	2.81975908190942	3.10675665441164	3.01875113967619
1	77358985	77358985	3.07343469054847	2.8999978458933	2.90636310071014	2.97043023506181	2.93828004625129	2.06757507871927	2.98772322821908	2.92037134377576	3.01301789755427	2.99428022043191	2.98483633712631	3.05212691546555	3.04948585600134	3.01753021189766	2.9144564160595	3.01770510153062	3.00351714709257	3.08285752288696	2.96938158440862	3.99211098195191	3.09099298259979	3.09183322293722	2.99232777710245	2.97381511100234	2.96803734099365	3.02674726731837	2.96322508231087	2.96804909182502	3.03747367459033	2.9276882103307	3.03923713045897	2.99348663107043	2.94030989310665	3.00187208125933	2.94908665662858	2.86584880914731	2.95809015852653	3.06174011214126	2.99531813872536	2.21491575828092	3.0131068381	2.96713016031178	2.9127108722969	3.07272238488513	2.81975908190942	3.10675665441164	3.01875113967619
1	77911607	77911607	3.07343469054847	2.8999978458933	2.90636310071014	2.97043023506181	2.93828004625129	2.06757507871927	2.98772322821908	2.92037134377576	3.01301789755427	2.99428022043191	2.98483633712631	3.05212691546555	3.04948585600134	3.01753021189766	2.9144564160595	3.01770510153062	3.00351714709257	3.08285752288696	2.96938158440862	3.99211098195191	3.09099298259979	3.09183322293722	2.99232777710245	2.97381511100234	2.96803734099365	3.02674726731837	2.96322508231087	2.96804909182502	3.03747367459033	2.9276882103307	3.03923713045897	2.99348663107043	2.94030989310665	3.00187208125933	2.94908665662858	2.86584880914731	2.95809015852653	3.06174011214126	2.99531813872536	2.21491575828092	3.0131068381	2.96713016031178	2.9127108722969	3.07272238488513	2.81975908190942	3.10675665441164	3.01875113967619
1	78474042	78474042	3.07343469054847	2.8999978458933	2.90636310071014	2.97043023506181	2.93828004625129	2.06757507871927	2.98772322821908	2.92037134377576	3.01301789755427	2.99428022043191	2.98483633712631	3.05212691546555	3.04948585600134	3.01753021189766	2.9144564160595	3.01770510153062	2.14035915089015	3.08285752288696	2.96938158440862	3.99211098195191	3.09099298259979	3.09183322293722	2.99232777710245	2.97381511100234	2.96803734099365	3.02674726731837	2.96322508231087	2.96804909182502	3.03747367459033	2.9276882103307	3.03923713045897	2.99348663107043	2.94030989310665	3.00187208125933	2.94908665662858	2.86584880914731	2.95809015852653	3.06174011214126	2.99531813872536	2.21491575828092	3.0131068381	2.96713016031178	2.9127108722969	3.07272238488513	2.81975908190942	3.10675665441164	3.01875113967619
1	79038727	79038727	3.07343469054847	2.8999978458933	2.90636310071014	2.97043023506181	2.93828004625129	2.06757507871927	2.98772322821908	2.92037134377576	3.01301789755427	2.99428022043191	2.98483633712631	3.05212691546555	3.04948585600134	3.01753021189766	2.9144564160595	3.01770510153062	2.14035915089015	3.08285752288696	2.96938158440862	3.99211098195191	3.09099298259979	3.09183322293722	2.99232777710245	2.97381511100234	2.96803734099365	3.02674726731837	2.96322508231087	2.96804909182502	3.03747367459033	2.9276882103307	3.03923713045897	2.99348663107043	2.94030989310665	3.00187208125933	2.94908665662858	2.86584880914731	2.95809015852653	3.06174011214126	2.99531813872536	2.21491575828092	3.0131068381	2.96713016031178	2.9127108722969	3.07272238488513	2.81975908190942	3.10675665441164	3.01875113967619
1	79574660	79574660	3.07343469054847	2.8999978458933	2.90636310071014	2.97043023506181	2.93828004625129	2.06757507871927	2.98772322821908	2.92037134377576	3.01301789755427	2.99428022043191	2.98483633712631	3.05212691546555	3.04948585600134	3.01753021189766	2.9144564160595	3.01770510153062	2.14035915089015	3.08285752288696	2.96938158440862	3.99211098195191	3.09099298259979	3.09183322293722	2.99232777710245	2.97381511100234	2.96803734099365	3.02674726731837	2.96322508231087	2.96804909182502	3.03747367459033	2.9276882103307	3.03923713045897	2.99348663107043	2.94030989310665	3.00187208125933	2.94908665662858	2.86584880914731	2.95809015852653	3.06174011214126	2.99531813872536	2.21491575828092	3.0131068381	2.96713016031178	2.9127108722969	3.07272238488513	2.81975908190942	3.10675665441164	3.01875113967619
1	80118870	80118870	3.07343469054847	2.8999978458933	2.90636310071014	2.97043023506181	2.93828004625129	2.06757507871927	2.98772322821908	2.92037134377576	3.01301789755427	2.99428022043191	2.98483633712631	3.05212691546555	3.04948585600134	3.01753021189766	2.9144564160595	3.01770510153062	2.14035915089015	3.08285752288696	2.96938158440862	3.99211098195191	3.09099298259979	3.09183322293722	2.99232777710245	2.97381511100234	2.96803734099365	3.02674726731837	2.96322508231087	2.96804909182502	3.03747367459033	2.9276882103307	3.03923713045897	2.99348663107043	2.94030989310665	3.00187208125933	2.94908665662858	2.86584880914731	2.95809015852653	3.06174011214126	2.99531813872536	2.21491575828092	3.0131068381	2.96713016031178	2.9127108722969	3.07272238488513	2.81975908190942	3.10675665441164	3.01875113967619
1	80668353	80668353	3.07343469054847	2.8999978458933	2.90636310071014	2.97043023506181	2.93828004625129	2.06757507871927	2.98772322821908	2.92037134377576	3.01301789755427	2.99428022043191	2.98483633712631	3.05212691546555	3.04948585600134	3.01753021189766	2.9144564160595	3.01770510153062	2.14035915089015	3.08285752288696	2.96938158440862	3.99211098195191	3.09099298259979	3.09183322293722	2.99232777710245	2.97381511100234	2.96803734099365	3.02674726731837	2.96322508231087	2.96804909182502	3.03747367459033	2.9276882103307	3.03923713045897	2.99348663107043	2.94030989310665	3.00187208125933	2.94908665662858	2.86584880914731	2.95809015852653	3.06174011214126	2.99531813872536	2.21491575828092	3.0131068381	2.96713016031178	2.9127108722969	3.07272238488513	2.81975908190942	3.10675665441164	3.77781440842361
1	81209242	81209242	3.07343469054847	2.8999978458933	2.90636310071014	2.97043023506181	2.93828004625129	2.06757507871927	2.98772322821908	2.92037134377576	3.01301789755427	2.99428022043191	2.98483633712631	3.05212691546555	3.04948585600134	3.01753021189766	2.9144564160595	3.01770510153062	2.14035915089015	3.08285752288696	2.96938158440862	3.99211098195191	3.09099298259979	3.09183322293722	2.99232777710245	2.97381511100234	2.96803734099365	3.02674726731837	2.96322508231087	2.96804909182502	3.03747367459033	2.9276882103307	3.03923713045897	2.99348663107043	2.94030989310665	3.00187208125933	2.94908665662858	2.86584880914731	3.93337033242607	3.06174011214126	2.99531813872536	2.21491575828092	3.0131068381	2.96713016031178	2.9127108722969	3.07272238488513	2.81975908190942	3.10675665441164	3.77781440842361
1	81743486	81743486	3.07343469054847	2.8999978458933	2.90636310071014	2.97043023506181	2.93828004625129	2.06757507871927	2.98772322821908	2.92037134377576	3.01301789755427	2.99428022043191	2.98483633712631	3.05212691546555	3.04948585600134	3.01753021189766	2.9144564160595	3.01770510153062	2.14035915089015	3.08285752288696	2.96938158440862	3.99211098195191	3.09099298259979	3.09183322293722	2.99232777710245	2.97381511100234	2.96803734099365	3.02674726731837	2.96322508231087	2.96804909182502	3.03747367459033	2.9276882103307	3.03923713045897	2.99348663107043	2.94030989310665	3.00187208125933	2.94908665662858	2.86584880914731	3.93337033242607	3.06174011214126	2.99531813872536	2.21491575828092	3.0131068381	2.96713016031178	2.9127108722969	3.07272238488513	2.81975908190942	3.10675665441164	3.77781440842361
1	82275838	82275838	3.07343469054847	2.8999978458933	2.90636310071014	2.97043023506181	2.93828004625129	2.06757507871927	2.98772322821908	2.92037134377576	3.01301789755427	2.99428022043191	4.24643400439467	3.05212691546555	3.04948585600134	3.01753021189766	2.9144564160595	3.01770510153062	2.92199336102492	3.08285752288696	2.96938158440862	3.99211098195191	3.09099298259979	3.09183322293722	2.99232777710245	2.97381511100234	2.96803734099365	3.02674726731837	2.96322508231087	2.96804909182502	3.03747367459033	2.9276882103307	3.03923713045897	2.99348663107043	2.94030989310665	3.00187208125933	2.94908665662858	2.86584880914731	3.93337033242607	3.06174011214126	2.99531813872536	2.21491575828092	3.0131068381	2.96713016031178	2.9127108722969	3.07272238488513	2.81975908190942	3.10675665441164	3.77781440842361
1	82810893	82810893	3.07343469054847	2.8999978458933	2.90636310071014	2.97043023506181	2.93828004625129	2.06757507871927	2.98772322821908	2.92037134377576	3.01301789755427	2.99428022043191	4.24643400439467	3.05212691546555	3.04948585600134	3.01753021189766	2.9144564160595	3.01770510153062	2.92199336102492	3.08285752288696	2.96938158440862	3.99211098195191	3.09099298259979	3.09183322293722	2.99232777710245	2.97381511100234	2.96803734099365	3.02674726731837	2.96322508231087	2.96804909182502	3.03747367459033	2.9276882103307	3.03923713045897	2.99348663107043	2.94030989310665	3.00187208125933	2.94908665662858	2.86584880914731	3.93337033242607	3.06174011214126	2.99531813872536	2.21491575828092	3.0131068381	2.96713016031178	2.9127108722969	3.07272238488513	2.81975908190942	3.10675665441164	3.77781440842361
1	83333763	83333763	3.07343469054847	2.8999978458933	2.90636310071014	2.97043023506181	2.93828004625129	2.06757507871927	2.98772322821908	2.92037134377576	3.01301789755427	2.99428022043191	4.24643400439467	3.05212691546555	3.04948585600134	3.01753021189766	2.9144564160595	3.01770510153062	2.92199336102492	3.08285752288696	2.96938158440862	3.99211098195191	3.09099298259979	3.09183322293722	2.99232777710245	2.97381511100234	2.96803734099365	3.02674726731837	2.96322508231087	2.96804909182502	3.03747367459033	2.9276882103307	3.03923713045897	2.99348663107043	2.94030989310665	3.00187208125933	2.94908665662858	2.86584880914731	3.93337033242607	3.06174011214126	2.99531813872536	2.21491575828092	3.0131068381	2.96713016031178	2.9127108722969	3.07272238488513	2.81975908190942	3.10675665441164	3.77781440842361
1	84093613	84093613	3.07343469054847	2.8999978458933	2.90636310071014	2.97043023506181	2.93828004625129	2.06757507871927	2.98772322821908	2.92037134377576	3.01301789755427	2.99428022043191	4.24643400439467	3.05212691546555	3.04948585600134	3.01753021189766	2.9144564160595	3.01770510153062	2.92199336102492	3.08285752288696	2.96938158440862	3.99211098195191	3.09099298259979	3.09183322293722	2.99232777710245	2.97381511100234	2.96803734099365	3.02674726731837	2.96322508231087	2.96804909182502	3.03747367459033	2.9276882103307	3.03923713045897	2.99348663107043	2.94030989310665	3.00187208125933	2.94908665662858	2.86584880914731	3.93337033242607	3.06174011214126	2.99531813872536	2.21491575828092	3.0131068381	2.96713016031178	2.9127108722969	3.07272238488513	2.81975908190942	3.10675665441164	3.77781440842361
1	84625357	84625357	3.07343469054847	2.8999978458933	2.90636310071014	2.97043023506181	2.93828004625129	2.06757507871927	2.98772322821908	2.92037134377576	3.01301789755427	2.99428022043191	4.24643400439467	3.05212691546555	3.04948585600134	3.01753021189766	2.9144564160595	3.01770510153062	2.92199336102492	3.08285752288696	2.96938158440862	3.99211098195191	3.09099298259979	3.09183322293722	2.99232777710245	2.97381511100234	2.96803734099365	3.02674726731837	2.96322508231087	2.96804909182502	3.03747367459033	2.9276882103307	3.03923713045897	2.99348663107043	2.94030989310665	3.00187208125933	2.94908665662858	2.86584880914731	3.93337033242607	3.06174011214126	2.99531813872536	2.21491575828092	3.0131068381	2.96713016031178	2.9127108722969	3.07272238488513	2.81975908190942	3.10675665441164	3.77781440842361
1	85163643	85163643	3.07343469054847	2.8999978458933	2.90636310071014	2.97043023506181	2.93828004625129	2.06757507871927	2.98772322821908	2.92037134377576	3.01301789755427	2.99428022043191	4.24643400439467	3.05212691546555	3.04948585600134	3.01753021189766	2.9144564160595	3.01770510153062	2.92199336102492	3.08285752288696	2.96938158440862	3.99211098195191	3.09099298259979	3.09183322293722	2.99232777710245	2.97381511100234	2.96803734099365	3.02674726731837	2.96322508231087	2.96804909182502	3.03747367459033	2.9276882103307	3.03923713045897	2.99348663107043	2.94030989310665	3.00187208125933	2.94908665662858	2.86584880914731	3.93337033242607	3.06174011214126	2.99531813872536	2.21491575828092	3.0131068381	2.96713016031178	2.9127108722969	3.07272238488513	2.81975908190942	3.10675665441164	3.77781440842361
1	85701220	85701220	3.07343469054847	2.8999978458933	2.90636310071014	2.97043023506181	2.93828004625129	2.06757507871927	2.98772322821908	2.92037134377576	3.01301789755427	2.99428022043191	4.24643400439467	3.05212691546555	3.04948585600134	3.01753021189766	2.9144564160595	3.01770510153062	2.92199336102492	3.08285752288696	2.96938158440862	3.99211098195191	3.09099298259979	3.09183322293722	2.99232777710245	2.97381511100234	2.96803734099365	3.02674726731837	2.96322508231087	2.96804909182502	3.03747367459033	2.9276882103307	3.03923713045897	2.99348663107043	2.94030989310665	3.00187208125933	2.94908665662858	2.86584880914731	3.93337033242607	3.06174011214126	2.99531813872536	3.22511773634959	3.0131068381	2.96713016031178	2.9127108722969	3.07272238488513	2.81975908190942	3.10675665441164	3.77781440842361
1	86253418	86253418	3.07343469054847	2.8999978458933	2.90636310071014	2.97043023506181	2.93828004625129	2.06757507871927	2.98772322821908	2.92037134377576	3.01301789755427	2.99428022043191	3.05559180772094	3.05212691546555	3.04948585600134	3.01753021189766	2.9144564160595	3.01770510153062	2.92199336102492	3.08285752288696	2.96938158440862	3.99211098195191	3.09099298259979	3.09183322293722	2.99232777710245	2.97381511100234	2.96803734099365	3.02674726731837	2.96322508231087	2.96804909182502	3.03747367459033	2.9276882103307	3.03923713045897	2.99348663107043	2.94030989310665	3.00187208125933	2.94908665662858	2.86584880914731	3.93337033242607	3.06174011214126	2.99531813872536	3.22511773634959	3.0131068381	2.96713016031178	2.9127108722969	3.07272238488513	2.81975908190942	3.10675665441164	3.77781440842361
1	86825989	86825989	3.07343469054847	2.8999978458933	2.90636310071014	2.97043023506181	2.93828004625129	2.06757507871927	2.98772322821908	2.92037134377576	3.01301789755427	2.99428022043191	3.05559180772094	3.05212691546555	3.04948585600134	3.01753021189766	2.9144564160595	3.01770510153062	2.92199336102492	3.08285752288696	2.96938158440862	3.99211098195191	3.09099298259979	3.09183322293722	2.99232777710245	2.97381511100234	2.96803734099365	3.02674726731837	2.96322508231087	2.96804909182502	3.03747367459033	2.9276882103307	3.03923713045897	2.99348663107043	2.94030989310665	3.00187208125933	2.94908665662858	2.86584880914731	3.93337033242607	3.06174011214126	2.99531813872536	3.22511773634959	3.0131068381	2.96713016031178	2.9127108722969	3.07272238488513	2.81975908190942	3.10675665441164	3.77781440842361
1	87399574	87399574	3.07343469054847	2.8999978458933	2.90636310071014	2.97043023506181	2.93828004625129	2.06757507871927	2.98772322821908	2.92037134377576	3.01301789755427	2.99428022043191	3.05559180772094	3.05212691546555	3.04948585600134	3.01753021189766	2.9144564160595	3.01770510153062	2.92199336102492	3.08285752288696	2.96938158440862	3.99211098195191	3.09099298259979	3.09183322293722	2.99232777710245	2.97381511100234	2.96803734099365	3.02674726731837	2.96322508231087	2.96804909182502	3.03747367459033	2.9276882103307	3.03923713045897	2.99348663107043	2.94030989310665	3.00187208125933	2.94908665662858	2.86584880914731	3.08413523003855	3.06174011214126	2.99531813872536	3.22511773634959	3.0131068381	2.96713016031178	2.9127108722969	3.07272238488513	2.81975908190942	3.10675665441164	3.09202466706442
1	87932798	87932798	3.07343469054847	2.8999978458933	2.90636310071014	2.97043023506181	2.93828004625129	2.06757507871927	2.98772322821908	2.92037134377576	3.01301789755427	2.99428022043191	3.05559180772094	3.05212691546555	3.04948585600134	3.01753021189766	2.9144564160595	3.01770510153062	2.92199336102492	3.08285752288696	2.96938158440862	3.99211098195191	3.09099298259979	3.09183322293722	2.99232777710245	2.97381511100234	2.96803734099365	3.02674726731837	2.96322508231087	2.96804909182502	3.03747367459033	2.9276882103307	3.03923713045897	2.99348663107043	2.94030989310665	3.00187208125933	2.94908665662858	2.86584880914731	3.08413523003855	3.06174011214126	2.99531813872536	3.22511773634959	3.0131068381	2.96713016031178	2.9127108722969	3.07272238488513	2.81975908190942	3.10675665441164	3.09202466706442
1	88459943	88459943	3.07343469054847	2.8999978458933	2.90636310071014	2.97043023506181	2.93828004625129	2.06757507871927	2.98772322821908	2.92037134377576	3.01301789755427	2.99428022043191	3.05559180772094	3.05212691546555	3.04948585600134	3.01753021189766	2.9144564160595	3.01770510153062	2.92199336102492	3.08285752288696	2.96938158440862	3.99211098195191	3.09099298259979	3.09183322293722	2.99232777710245	2.97381511100234	2.96803734099365	3.02674726731837	2.96322508231087	2.96804909182502	3.03747367459033	2.9276882103307	3.03923713045897	2.99348663107043	2.94030989310665	3.00187208125933	2.94908665662858	2.86584880914731	3.08413523003855	3.06174011214126	2.99531813872536	3.22511773634959	3.0131068381	2.96713016031178	2.9127108722969	3.07272238488513	2.81975908190942	3.10675665441164	3.09202466706442
1	88984401	88984401	3.07343469054847	2.8999978458933	2.90636310071014	2.97043023506181	2.93828004625129	2.06757507871927	2.98772322821908	2.92037134377576	3.01301789755427	2.99428022043191	3.05559180772094	3.05212691546555	3.04948585600134	3.01753021189766	2.9144564160595	3.01770510153062	2.92199336102492	3.08285752288696	2.96938158440862	3.99211098195191	3.09099298259979	3.09183322293722	2.99232777710245	2.97381511100234	2.96803734099365	3.02674726731837	2.96322508231087	2.96804909182502	3.03747367459033	2.9276882103307	3.03923713045897	2.99348663107043	2.94030989310665	3.00187208125933	2.94908665662858	2.86584880914731	3.08413523003855	3.06174011214126	2.99531813872536	3.22511773634959	3.0131068381	2.96713016031178	2.9127108722969	3.07272238488513	2.81975908190942	3.10675665441164	3.09202466706442
1	89551506	89551506	3.07343469054847	2.8999978458933	2.90636310071014	2.97043023506181	2.93828004625129	2.06757507871927	2.98772322821908	2.92037134377576	3.01301789755427	2.99428022043191	3.05559180772094	3.05212691546555	3.04948585600134	3.01753021189766	2.9144564160595	3.01770510153062	2.92199336102492	3.08285752288696	2.96938158440862	3.99211098195191	3.09099298259979	3.09183322293722	2.99232777710245	2.97381511100234	2.96803734099365	3.02674726731837	2.96322508231087	2.96804909182502	3.03747367459033	2.9276882103307	3.03923713045897	2.99348663107043	2.94030989310665	3.00187208125933	2.94908665662858	2.86584880914731	3.08413523003855	3.06174011214126	2.99531813872536	3.22511773634959	3.0131068381	2.96713016031178	2.9127108722969	3.07272238488513	2.81975908190942	3.10675665441164	3.09202466706442
1	90127339	90127339	3.07343469054847	2.8999978458933	2.90636310071014	2.97043023506181	2.93828004625129	2.06757507871927	2.98772322821908	2.92037134377576	3.01301789755427	2.99428022043191	3.05559180772094	3.05212691546555	3.04948585600134	3.01753021189766	2.9144564160595	3.01770510153062	2.92199336102492	3.08285752288696	2.96938158440862	3.99211098195191	3.09099298259979	3.09183322293722	2.99232777710245	2.97381511100234	2.96803734099365	3.02674726731837	2.96322508231087	2.96804909182502	3.03747367459033	2.9276882103307	3.03923713045897	2.99348663107043	2.94030989310665	3.00187208125933	2.94908665662858	2.86584880914731	3.08413523003855	3.06174011214126	2.99531813872536	3.22511773634959	3.0131068381	2.96713016031178	2.9127108722969	3.07272238488513	2.81975908190942	3.10675665441164	3.09202466706442
1	90686520	90686520	3.07343469054847	2.8999978458933	2.90636310071014	2.97043023506181	2.93828004625129	2.06757507871927	2.98772322821908	2.92037134377576	3.01301789755427	2.99428022043191	3.05559180772094	3.05212691546555	3.04948585600134	3.01753021189766	2.9144564160595	3.01770510153062	2.92199336102492	3.08285752288696	2.96938158440862	3.99211098195191	3.09099298259979	3.09183322293722	2.99232777710245	2.97381511100234	2.96803734099365	3.02674726731837	2.96322508231087	2.96804909182502	3.03747367459033	2.9276882103307	3.03923713045897	2.99348663107043	2.94030989310665	3.00187208125933	2.94908665662858	2.86584880914731	3.08413523003855	3.06174011214126	2.99531813872536	3.22511773634959	3.0131068381	2.96713016031178	2.9127108722969	3.07272238488513	2.81975908190942	3.10675665441164	3.09202466706442
1	91222128	91222128	3.07343469054847	2.8999978458933	2.90636310071014	2.97043023506181	2.93828004625129	2.06757507871927	2.98772322821908	2.92037134377576	3.01301789755427	2.99428022043191	3.05559180772094	3.05212691546555	3.04948585600134	3.01753021189766	2.9144564160595	3.01770510153062	2.92199336102492	3.08285752288696	2.96938158440862	3.99211098195191	3.09099298259979	3.09183322293722	2.99232777710245	2.97381511100234	2.96803734099365	3.02674726731837	2.96322508231087	2.96804909182502	3.03747367459033	2.9276882103307	3.03923713045897	2.99348663107043	2.94030989310665	3.00187208125933	2.94908665662858	2.86584880914731	3.08413523003855	3.06174011214126	2.99531813872536	3.22511773634959	3.0131068381	2.96713016031178	2.9127108722969	3.07272238488513	2.81975908190942	3.10675665441164	3.09202466706442
1	91805588	91805588	3.07343469054847	2.8999978458933	2.90636310071014	2.97043023506181	2.93828004625129	2.06757507871927	2.98772322821908	2.92037134377576	3.01301789755427	2.99428022043191	3.05559180772094	3.05212691546555	3.04948585600134	3.01753021189766	2.9144564160595	3.01770510153062	2.16033178634748	3.08285752288696	2.96938158440862	3.99211098195191	3.09099298259979	3.09183322293722	2.99232777710245	2.97381511100234	2.96803734099365	3.02674726731837	2.96322508231087	2.96804909182502	3.03747367459033	2.9276882103307	3.03923713045897	2.99348663107043	2.94030989310665	3.00187208125933	2.94908665662858	2.86584880914731	3.08413523003855	3.06174011214126	2.99531813872536	3.22511773634959	3.0131068381	2.96713016031178	2.9127108722969	3.07272238488513	2.81975908190942	3.10675665441164	3.09202466706442
1	92362972	92362972	3.07343469054847	2.8999978458933	2.90636310071014	2.97043023506181	2.93828004625129	2.06757507871927	2.98772322821908	2.92037134377576	3.01301789755427	2.99428022043191	3.05559180772094	3.05212691546555	3.04948585600134	3.01753021189766	2.9144564160595	3.01770510153062	2.16033178634748	3.08285752288696	2.96938158440862	3.99211098195191	3.09099298259979	3.09183322293722	2.99232777710245	2.97381511100234	2.96803734099365	3.02674726731837	2.96322508231087	2.96804909182502	3.03747367459033	2.9276882103307	3.03923713045897	2.99348663107043	2.94030989310665	3.00187208125933	2.94908665662858	2.86584880914731	3.08413523003855	3.06174011214126	2.99531813872536	3.22511773634959	3.0131068381	2.96713016031178	2.9127108722969	3.07272238488513	2.81975908190942	3.10675665441164	3.09202466706442
1	92950447	92950447	3.07343469054847	2.8999978458933	2.90636310071014	2.97043023506181	2.93828004625129	2.06757507871927	2.98772322821908	2.92037134377576	3.01301789755427	2.99428022043191	3.05559180772094	3.05212691546555	3.04948585600134	3.01753021189766	2.9144564160595	3.01770510153062	2.16033178634748	3.08285752288696	2.96938158440862	3.99211098195191	3.09099298259979	3.09183322293722	2.99232777710245	2.97381511100234	2.96803734099365	3.02674726731837	2.96322508231087	2.96804909182502	3.03747367459033	2.9276882103307	3.03923713045897	2.99348663107043	2.94030989310665	3.00187208125933	2.94908665662858	2.86584880914731	3.08413523003855	3.06174011214126	2.99531813872536	3.22511773634959	3.0131068381	2.96713016031178	2.9127108722969	3.07272238488513	2.81975908190942	3.10675665441164	3.09202466706442
1	93535502	93535502	3.07343469054847	2.8999978458933	2.90636310071014	2.97043023506181	2.93828004625129	2.06757507871927	2.98772322821908	2.92037134377576	3.01301789755427	2.99428022043191	3.05559180772094	3.05212691546555	3.04948585600134	3.01753021189766	2.9144564160595	3.01770510153062	2.16033178634748	3.08285752288696	2.96938158440862	3.99211098195191	3.09099298259979	3.09183322293722	2.99232777710245	2.97381511100234	2.96803734099365	3.02674726731837	2.96322508231087	2.96804909182502	3.03747367459033	2.9276882103307	3.03923713045897	2.99348663107043	2.94030989310665	3.00187208125933	2.94908665662858	2.86584880914731	3.08413523003855	3.06174011214126	2.99531813872536	3.22511773634959	3.0131068381	2.96713016031178	2.9127108722969	3.07272238488513	2.81975908190942	3.10675665441164	3.09202466706442
1	94097510	94097510	3.07343469054847	2.8999978458933	2.90636310071014	2.97043023506181	2.93828004625129	2.06757507871927	2.98772322821908	2.92037134377576	3.01301789755427	2.99428022043191	3.05559180772094	3.05212691546555	3.04948585600134	3.01753021189766	2.9144564160595	3.01770510153062	2.16033178634748	3.08285752288696	2.96938158440862	3.99211098195191	3.09099298259979	3.09183322293722	2.99232777710245	2.97381511100234	2.96803734099365	3.02674726731837	2.96322508231087	2.96804909182502	3.03747367459033	2.9276882103307	3.03923713045897	2.99348663107043	2.94030989310665	3.00187208125933	2.94908665662858	2.86584880914731	3.08413523003855	3.06174011214126	2.99531813872536	3.22511773634959	3.0131068381	2.96713016031178	2.9127108722969	3.07272238488513	2.81975908190942	3.10675665441164	3.09202466706442
1	94655868	94655868	3.07343469054847	2.8999978458933	2.90636310071014	2.97043023506181	2.93828004625129	2.06757507871927	2.98772322821908	2.92037134377576	3.01301789755427	2.99428022043191	3.05559180772094	3.05212691546555	3.04948585600134	3.01753021189766	2.9144564160595	3.01770510153062	2.16033178634748	3.08285752288696	2.96938158440862	3.99211098195191	3.09099298259979	3.09183322293722	2.99232777710245	2.97381511100234	2.96803734099365	3.02674726731837	2.96322508231087	2.96804909182502	3.03747367459033	2.9276882103307	3.03923713045897	2.99348663107043	2.94030989310665	3.00187208125933	2.94908665662858	2.86584880914731	3.08413523003855	3.06174011214126	2.99531813872536	3.22511773634959	3.0131068381	2.96713016031178	2.9127108722969	3.07272238488513	2.81975908190942	3.10675665441164	3.09202466706442
1	95207249	95207249	3.07343469054847	2.8999978458933	2.90636310071014	2.97043023506181	2.93828004625129	2.06757507871927	2.98772322821908	2.92037134377576	3.01301789755427	2.99428022043191	3.05559180772094	3.05212691546555	3.04948585600134	3.01753021189766	2.9144564160595	3.01770510153062	2.16033178634748	3.08285752288696	2.96938158440862	3.99211098195191	3.09099298259979	3.09183322293722	2.99232777710245	2.97381511100234	2.96803734099365	3.02674726731837	2.96322508231087	2.96804909182502	3.03747367459033	2.9276882103307	3.03923713045897	2.99348663107043	2.94030989310665	3.00187208125933	2.94908665662858	2.86584880914731	3.08413523003855	3.06174011214126	2.99531813872536	3.22511773634959	3.0131068381	2.96713016031178	2.9127108722969	3.07272238488513	2.81975908190942	3.10675665441164	3.09202466706442
1	95764038	95764038	3.07343469054847	2.8999978458933	2.90636310071014	2.97043023506181	2.93828004625129	2.06757507871927	2.98772322821908	2.92037134377576	3.01301789755427	2.99428022043191	3.05559180772094	3.05212691546555	3.04948585600134	3.01753021189766	2.9144564160595	3.01770510153062	2.16033178634748	3.08285752288696	2.96938158440862	3.99211098195191	3.09099298259979	3.09183322293722	2.99232777710245	2.97381511100234	2.96803734099365	3.02674726731837	2.96322508231087	2.96804909182502	3.03747367459033	2.9276882103307	3.03923713045897	2.99348663107043	2.94030989310665	3.00187208125933	2.94908665662858	2.86584880914731	3.08413523003855	3.06174011214126	2.99531813872536	3.22511773634959	3.0131068381	2.96713016031178	2.9127108722969	3.07272238488513	2.81975908190942	3.10675665441164	3.09202466706442
1	96291927	96291927	3.07343469054847	2.8999978458933	2.90636310071014	2.97043023506181	2.93828004625129	2.06757507871927	2.98772322821908	2.92037134377576	3.01301789755427	2.99428022043191	3.05559180772094	3.05212691546555	3.04948585600134	3.01753021189766	2.9144564160595	3.01770510153062	2.16033178634748	3.08285752288696	2.96938158440862	3.99211098195191	3.09099298259979	3.09183322293722	2.99232777710245	2.97381511100234	2.96803734099365	3.02674726731837	2.96322508231087	2.96804909182502	3.03747367459033	2.9276882103307	3.03923713045897	2.99348663107043	2.94030989310665	3.00187208125933	2.94908665662858	2.86584880914731	3.08413523003855	3.06174011214126	2.99531813872536	3.22511773634959	3.0131068381	2.96713016031178	2.9127108722969	3.07272238488513	2.81975908190942	3.10675665441164	3.09202466706442
1	96833745	96833745	3.07343469054847	2.8999978458933	2.90636310071014	2.97043023506181	2.93828004625129	2.06757507871927	2.98772322821908	2.92037134377576	3.01301789755427	2.99428022043191	3.05559180772094	3.05212691546555	3.04948585600134	3.01753021189766	2.9144564160595	3.01770510153062	2.16033178634748	3.08285752288696	2.96938158440862	3.99211098195191	3.09099298259979	3.09183322293722	2.99232777710245	2.97381511100234	2.96803734099365	3.02674726731837	2.96322508231087	2.96804909182502	3.03747367459033	2.9276882103307	3.03923713045897	2.99348663107043	2.94030989310665	3.00187208125933	2.94908665662858	2.86584880914731	3.08413523003855	3.06174011214126	2.99531813872536	3.22511773634959	3.0131068381	2.96713016031178	2.9127108722969	3.07272238488513	2.81975908190942	3.10675665441164	3.09202466706442
1	97396062	97396062	3.07343469054847	2.8999978458933	2.90636310071014	2.97043023506181	2.93828004625129	2.06757507871927	2.98772322821908	2.92037134377576	3.01301789755427	2.99428022043191	3.05559180772094	3.05212691546555	3.04948585600134	3.01753021189766	2.9144564160595	3.01770510153062	2.16033178634748	3.08285752288696	2.96938158440862	3.99211098195191	3.09099298259979	3.09183322293722	2.99232777710245	2.97381511100234	2.96803734099365	3.02674726731837	2.96322508231087	2.96804909182502	3.03747367459033	2.9276882103307	3.03923713045897	2.99348663107043	2.94030989310665	3.00187208125933	2.94908665662858	2.86584880914731	3.08413523003855	3.06174011214126	2.99531813872536	3.22511773634959	3.0131068381	2.96713016031178	2.9127108722969	3.07272238488513	2.81975908190942	3.10675665441164	3.09202466706442
1	97931841	97931841	3.07343469054847	2.8999978458933	2.90636310071014	2.97043023506181	2.93828004625129	2.06757507871927	2.98772322821908	2.92037134377576	3.01301789755427	2.99428022043191	3.05559180772094	3.05212691546555	3.04948585600134	3.01753021189766	2.9144564160595	3.01770510153062	2.16033178634748	3.08285752288696	2.96938158440862	3.99211098195191	3.09099298259979	3.09183322293722	2.99232777710245	2.97381511100234	2.96803734099365	3.02674726731837	2.96322508231087	2.96804909182502	3.03747367459033	2.9276882103307	3.03923713045897	2.99348663107043	2.94030989310665	3.00187208125933	2.94908665662858	2.86584880914731	3.08413523003855	3.06174011214126	2.99531813872536	3.22511773634959	3.0131068381	2.96713016031178	2.9127108722969	3.07272238488513	2.81975908190942	3.10675665441164	3.09202466706442
1	98450950	98450950	3.07343469054847	2.8999978458933	2.90636310071014	2.97043023506181	2.93828004625129	2.06757507871927	2.98772322821908	2.92037134377576	3.01301789755427	2.99428022043191	3.05559180772094	3.05212691546555	3.04948585600134	3.01753021189766	2.9144564160595	3.01770510153062	2.16033178634748	3.08285752288696	2.96938158440862	3.99211098195191	3.09099298259979	3.09183322293722	2.99232777710245	2.97381511100234	2.96803734099365	3.02674726731837	2.96322508231087	2.96804909182502	3.03747367459033	2.9276882103307	3.03923713045897	2.99348663107043	2.94030989310665	3.00187208125933	2.94908665662858	2.86584880914731	3.08413523003855	3.06174011214126	2.99531813872536	3.22511773634959	3.0131068381	2.96713016031178	2.9127108722969	3.07272238488513	2.81975908190942	3.10675665441164	3.09202466706442
1	98975392	98975392	3.07343469054847	2.8999978458933	2.90636310071014	2.97043023506181	2.93828004625129	2.06757507871927	2.98772322821908	2.92037134377576	3.01301789755427	2.99428022043191	3.05559180772094	3.05212691546555	3.04948585600134	3.01753021189766	2.9144564160595	3.01770510153062	2.16033178634748	3.08285752288696	2.96938158440862	3.99211098195191	3.09099298259979	3.09183322293722	2.99232777710245	2.97381511100234	2.96803734099365	3.02674726731837	2.96322508231087	2.96804909182502	3.03747367459033	2.9276882103307	3.03923713045897	2.99348663107043	2.94030989310665	3.00187208125933	2.94908665662858	2.86584880914731	3.08413523003855	3.06174011214126	2.99531813872536	3.22511773634959	3.0131068381	2.96713016031178	2.9127108722969	3.07272238488513	2.81975908190942	3.10675665441164	3.09202466706442
1	99520318	99520318	3.07343469054847	2.8999978458933	2.90636310071014	2.97043023506181	2.93828004625129	2.06757507871927	2.98772322821908	2.92037134377576	3.01301789755427	2.99428022043191	3.05559180772094	3.05212691546555	3.04948585600134	3.01753021189766	2.9144564160595	3.01770510153062	2.16033178634748	3.08285752288696	2.96938158440862	3.99211098195191	3.09099298259979	3.09183322293722	2.99232777710245	2.97381511100234	2.96803734099365	3.02674726731837	2.96322508231087	2.96804909182502	3.03747367459033	2.9276882103307	3.03923713045897	2.99348663107043	2.94030989310665	3.00187208125933	2.94908665662858	2.86584880914731	3.08413523003855	3.06174011214126	2.99531813872536	3.22511773634959	3.0131068381	2.96713016031178	2.9127108722969	3.07272238488513	2.81975908190942	3.10675665441164	3.09202466706442
1	100075108	100075108	3.07343469054847	2.8999978458933	2.90636310071014	2.97043023506181	2.93828004625129	2.06757507871927	2.98772322821908	2.92037134377576	3.01301789755427	2.99428022043191	3.05559180772094	3.05212691546555	3.04948585600134	3.01753021189766	2.9144564160595	3.01770510153062	2.16033178634748	3.08285752288696	2.96938158440862	3.99211098195191	3.09099298259979	3.09183322293722	2.99232777710245	2.97381511100234	2.96803734099365	3.02674726731837	2.96322508231087	2.96804909182502	3.03747367459033	2.9276882103307	3.03923713045897	2.99348663107043	2.94030989310665	3.00187208125933	2.94908665662858	2.86584880914731	3.08413523003855	3.06174011214126	2.99531813872536	3.22511773634959	3.0131068381	2.96713016031178	2.9127108722969	3.07272238488513	2.81975908190942	3.10675665441164	3.09202466706442
1	100623332	100623332	3.07343469054847	2.8999978458933	2.90636310071014	2.97043023506181	2.93828004625129	2.06757507871927	2.98772322821908	2.92037134377576	3.01301789755427	2.99428022043191	3.05559180772094	3.05212691546555	3.04948585600134	3.01753021189766	2.9144564160595	3.01770510153062	2.16033178634748	3.08285752288696	2.96938158440862	3.99211098195191	3.09099298259979	3.09183322293722	2.99232777710245	2.97381511100234	2.96803734099365	3.02674726731837	2.96322508231087	2.96804909182502	3.03747367459033	2.9276882103307	3.03923713045897	2.99348663107043	2.94030989310665	3.00187208125933	2.94908665662858	2.86584880914731	3.08413523003855	3.06174011214126	2.99531813872536	3.22511773634959	3.0131068381	2.96713016031178	2.9127108722969	3.07272238488513	2.81975908190942	3.10675665441164	3.09202466706442
1	101186742	101186742	3.07343469054847	2.8999978458933	2.90636310071014	2.97043023506181	2.93828004625129	2.06757507871927	2.98772322821908	2.92037134377576	3.01301789755427	2.99428022043191	3.05559180772094	3.05212691546555	3.04948585600134	3.01753021189766	2.9144564160595	3.01770510153062	2.16033178634748	3.08285752288696	2.96938158440862	3.99211098195191	3.09099298259979	3.09183322293722	2.99232777710245	2.97381511100234	2.96803734099365	3.02674726731837	2.96322508231087	2.96804909182502	3.03747367459033	2.9276882103307	3.03923713045897	2.99348663107043	2.94030989310665	3.00187208125933	2.94908665662858	2.86584880914731	3.08413523003855	3.06174011214126	2.99531813872536	3.22511773634959	3.0131068381	2.96713016031178	2.9127108722969	3.07272238488513	2.81975908190942	3.10675665441164	3.09202466706442
1	101730376	101730376	3.07343469054847	2.8999978458933	2.90636310071014	2.97043023506181	2.93828004625129	2.06757507871927	2.98772322821908	2.92037134377576	3.01301789755427	2.99428022043191	3.05559180772094	3.05212691546555	3.04948585600134	3.01753021189766	2.9144564160595	3.01770510153062	2.16033178634748	3.08285752288696	2.96938158440862	3.99211098195191	3.09099298259979	3.09183322293722	2.99232777710245	2.97381511100234	2.96803734099365	3.02674726731837	2.96322508231087	2.96804909182502	3.03747367459033	2.9276882103307	3.03923713045897	2.99348663107043	2.94030989310665	3.00187208125933	2.94908665662858	2.86584880914731	3.08413523003855	3.06174011214126	2.99531813872536	3.22511773634959	3.0131068381	2.96713016031178	2.9127108722969	3.07272238488513	2.81975908190942	3.10675665441164	3.09202466706442
1	102267823	102267823	3.07343469054847	2.8999978458933	2.90636310071014	2.97043023506181	2.93828004625129	2.06757507871927	2.98772322821908	2.92037134377576	3.01301789755427	2.99428022043191	3.05559180772094	3.05212691546555	3.04948585600134	3.01753021189766	2.9144564160595	3.01770510153062	2.16033178634748	3.08285752288696	2.96938158440862	3.99211098195191	3.09099298259979	3.09183322293722	2.99232777710245	2.97381511100234	2.96803734099365	3.02674726731837	2.96322508231087	2.96804909182502	3.03747367459033	2.9276882103307	3.03923713045897	2.99348663107043	2.94030989310665	3.00187208125933	2.94908665662858	2.86584880914731	3.08413523003855	3.06174011214126	2.99531813872536	3.22511773634959	3.0131068381	2.96713016031178	2.9127108722969	3.07272238488513	2.81975908190942	3.10675665441164	3.09202466706442
1	102797436	102797436	3.07343469054847	2.8999978458933	2.90636310071014	2.97043023506181	2.93828004625129	2.06757507871927	2.98772322821908	2.92037134377576	3.01301789755427	2.99428022043191	3.05559180772094	3.05212691546555	3.04948585600134	3.01753021189766	2.9144564160595	3.01770510153062	2.16033178634748	3.08285752288696	2.96938158440862	3.99211098195191	3.09099298259979	3.09183322293722	2.99232777710245	2.97381511100234	2.96803734099365	3.02674726731837	2.96322508231087	2.96804909182502	3.03747367459033	2.9276882103307	3.03923713045897	2.99348663107043	2.94030989310665	3.00187208125933	2.94908665662858	2.86584880914731	3.08413523003855	3.06174011214126	2.99531813872536	3.22511773634959	3.0131068381	2.96713016031178	2.9127108722969	3.07272238488513	2.81975908190942	3.10675665441164	3.09202466706442
1	103357057	103357057	3.07343469054847	2.8999978458933	2.90636310071014	2.97043023506181	2.93828004625129	2.06757507871927	2.98772322821908	2.92037134377576	3.01301789755427	2.99428022043191	3.05559180772094	3.05212691546555	3.04948585600134	3.01753021189766	2.9144564160595	3.01770510153062	2.16033178634748	3.08285752288696	2.96938158440862	3.99211098195191	3.09099298259979	3.09183322293722	2.99232777710245	2.97381511100234	2.96803734099365	3.02674726731837	2.96322508231087	2.96804909182502	3.03747367459033	2.9276882103307	3.03923713045897	2.99348663107043	2.94030989310665	3.00187208125933	2.94908665662858	2.86584880914731	3.08413523003855	3.06174011214126	2.99531813872536	3.22511773634959	3.0131068381	2.96713016031178	2.9127108722969	3.07272238488513	2.81975908190942	3.10675665441164	3.09202466706442
1	104114997	104114997	3.07343469054847	2.8999978458933	2.90636310071014	2.97043023506181	2.93828004625129	2.06757507871927	2.98772322821908	2.92037134377576	3.01301789755427	2.99428022043191	3.05559180772094	3.05212691546555	3.04948585600134	3.01753021189766	2.9144564160595	3.01770510153062	2.16033178634748	3.08285752288696	2.96938158440862	3.99211098195191	3.09099298259979	3.09183322293722	2.99232777710245	2.97381511100234	2.96803734099365	3.02674726731837	2.96322508231087	2.96804909182502	3.03747367459033	2.9276882103307	3.03923713045897	2.99348663107043	2.94030989310665	3.00187208125933	2.94908665662858	2.86584880914731	3.08413523003855	3.06174011214126	2.99531813872536	3.22511773634959	3.0131068381	2.96713016031178	2.9127108722969	3.07272238488513	2.81975908190942	3.10675665441164	3.09202466706442
1	104814987	104814987	3.07343469054847	2.8999978458933	2.90636310071014	2.97043023506181	2.93828004625129	2.06757507871927	2.98772322821908	2.92037134377576	3.01301789755427	2.99428022043191	3.05559180772094	3.05212691546555	3.04948585600134	3.01753021189766	2.9144564160595	3.01770510153062	2.16033178634748	3.08285752288696	2.96938158440862	3.99211098195191	3.09099298259979	3.09183322293722	2.99232777710245	2.97381511100234	2.96803734099365	3.02674726731837	2.96322508231087	2.96804909182502	3.03747367459033	2.9276882103307	3.03923713045897	2.99348663107043	2.94030989310665	3.00187208125933	2.94908665662858	2.86584880914731	3.08413523003855	3.06174011214126	2.99531813872536	3.22511773634959	3.0131068381	2.96713016031178	2.9127108722969	3.07272238488513	2.81975908190942	3.10675665441164	3.09202466706442
1	105370289	105370289	3.07343469054847	2.8999978458933	2.90636310071014	2.97043023506181	2.93828004625129	2.06757507871927	2.98772322821908	2.92037134377576	3.01301789755427	2.99428022043191	3.05559180772094	3.05212691546555	3.04948585600134	3.01753021189766	2.9144564160595	3.01770510153062	2.16033178634748	3.08285752288696	2.96938158440862	3.99211098195191	3.09099298259979	3.09183322293722	2.99232777710245	2.97381511100234	2.96803734099365	3.02674726731837	2.96322508231087	2.96804909182502	3.03747367459033	2.9276882103307	3.03923713045897	2.99348663107043	2.94030989310665	3.00187208125933	2.94908665662858	2.86584880914731	3.08413523003855	3.06174011214126	2.99531813872536	3.22511773634959	3.0131068381	2.96713016031178	2.9127108722969	3.07272238488513	2.81975908190942	3.10675665441164	3.09202466706442
1	105924571	105924571	2.65912542705167	2.8999978458933	2.90636310071014	2.97043023506181	2.93828004625129	2.06757507871927	2.98772322821908	2.92037134377576	3.01301789755427	2.99428022043191	3.05559180772094	3.05212691546555	3.04948585600134	3.01753021189766	2.9144564160595	3.01770510153062	2.16033178634748	3.08285752288696	2.96938158440862	3.99211098195191	3.09099298259979	3.09183322293722	2.99232777710245	2.97381511100234	2.96803734099365	3.02674726731837	2.96322508231087	2.96804909182502	3.03747367459033	2.9276882103307	3.03923713045897	2.99348663107043	2.94030989310665	3.00187208125933	2.94908665662858	2.86584880914731	3.08413523003855	3.06174011214126	2.99531813872536	3.22511773634959	3.0131068381	2.96713016031178	2.9127108722969	3.07272238488513	2.81975908190942	3.10675665441164	3.09202466706442
1	106462037	106462037	2.65912542705167	2.8999978458933	2.90636310071014	2.97043023506181	2.93828004625129	2.06757507871927	2.98772322821908	2.92037134377576	3.01301789755427	2.99428022043191	3.05559180772094	3.05212691546555	3.04948585600134	3.01753021189766	2.9144564160595	3.01770510153062	2.16033178634748	3.08285752288696	2.96938158440862	3.99211098195191	3.09099298259979	3.09183322293722	2.99232777710245	2.97381511100234	2.96803734099365	3.02674726731837	2.96322508231087	2.96804909182502	3.03747367459033	2.9276882103307	3.03923713045897	2.99348663107043	2.94030989310665	3.00187208125933	2.94908665662858	2.86584880914731	3.08413523003855	3.06174011214126	2.99531813872536	3.22511773634959	3.0131068381	2.96713016031178	2.9127108722969	3.07272238488513	2.81975908190942	3.10675665441164	3.09202466706442
1	107006985	107006985	2.65912542705167	2.8999978458933	2.90636310071014	2.97043023506181	2.93828004625129	2.06757507871927	2.98772322821908	2.92037134377576	3.01301789755427	2.99428022043191	3.05559180772094	3.05212691546555	3.04948585600134	3.01753021189766	2.9144564160595	3.01770510153062	2.16033178634748	3.08285752288696	2.96938158440862	3.99211098195191	3.09099298259979	3.09183322293722	2.99232777710245	2.97381511100234	2.96803734099365	3.02674726731837	2.96322508231087	2.96804909182502	3.03747367459033	2.9276882103307	3.03923713045897	2.99348663107043	2.94030989310665	3.00187208125933	2.94908665662858	2.86584880914731	3.08413523003855	3.06174011214126	2.99531813872536	3.22511773634959	3.0131068381	2.96713016031178	2.9127108722969	3.07272238488513	2.81975908190942	3.10675665441164	3.09202466706442
1	107538366	107538366	2.65912542705167	2.8999978458933	2.90636310071014	2.97043023506181	2.93828004625129	2.06757507871927	2.98772322821908	2.92037134377576	3.01301789755427	2.99428022043191	3.05559180772094	3.05212691546555	3.04948585600134	3.01753021189766	2.9144564160595	3.01770510153062	2.16033178634748	3.08285752288696	2.96938158440862	3.99211098195191	3.09099298259979	3.09183322293722	2.99232777710245	2.97381511100234	2.96803734099365	3.02674726731837	2.96322508231087	2.96804909182502	3.03747367459033	2.9276882103307	3.03923713045897	2.99348663107043	2.94030989310665	3.00187208125933	2.94908665662858	2.86584880914731	3.08413523003855	3.06174011214126	2.99531813872536	3.22511773634959	3.0131068381	2.96713016031178	2.9127108722969	3.07272238488513	2.81975908190942	3.10675665441164	2.52337011440731
1	108059096	108059096	2.65912542705167	2.8999978458933	2.90636310071014	2.97043023506181	2.93828004625129	2.06757507871927	2.98772322821908	2.92037134377576	3.01301789755427	2.99428022043191	3.05559180772094	3.05212691546555	3.04948585600134	3.01753021189766	2.9144564160595	3.01770510153062	2.16033178634748	3.08285752288696	2.96938158440862	3.99211098195191	3.09099298259979	3.09183322293722	2.99232777710245	2.97381511100234	2.96803734099365	3.02674726731837	2.96322508231087	2.96804909182502	3.03747367459033	2.9276882103307	3.03923713045897	2.99348663107043	2.94030989310665	3.00187208125933	2.94908665662858	2.86584880914731	3.08413523003855	3.06174011214126	2.99531813872536	3.22511773634959	3.0131068381	2.96713016031178	2.9127108722969	3.07272238488513	2.81975908190942	3.10675665441164	2.52337011440731
1	108594913	108594913	2.65912542705167	2.8999978458933	2.90636310071014	2.97043023506181	2.93828004625129	2.06757507871927	2.98772322821908	2.92037134377576	3.01301789755427	2.99428022043191	3.05559180772094	3.05212691546555	3.04948585600134	3.01753021189766	2.9144564160595	3.01770510153062	2.16033178634748	3.08285752288696	2.96938158440862	3.99211098195191	3.09099298259979	3.09183322293722	2.99232777710245	2.97381511100234	2.96803734099365	3.02674726731837	2.96322508231087	2.96804909182502	3.03747367459033	2.9276882103307	3.03923713045897	2.99348663107043	2.94030989310665	3.00187208125933	2.94908665662858	2.86584880914731	3.08413523003855	3.06174011214126	2.99531813872536	3.22511773634959	3.0131068381	2.96713016031178	2.9127108722969	3.07272238488513	2.81975908190942	3.10675665441164	2.52337011440731
1	109364959	109364959	2.65912542705167	2.8999978458933	2.90636310071014	2.97043023506181	2.93828004625129	2.06757507871927	2.98772322821908	2.92037134377576	3.01301789755427	2.99428022043191	3.05559180772094	3.05212691546555	3.04948585600134	3.01753021189766	2.9144564160595	3.01770510153062	2.16033178634748	3.08285752288696	2.96938158440862	3.99211098195191	3.09099298259979	3.09183322293722	2.99232777710245	2.97381511100234	2.96803734099365	3.02674726731837	2.96322508231087	2.96804909182502	3.03747367459033	2.9276882103307	3.03923713045897	2.99348663107043	2.94030989310665	3.00187208125933	2.94908665662858	2.86584880914731	3.08413523003855	3.06174011214126	2.99531813872536	2.84096394148974	3.0131068381	2.96713016031178	2.9127108722969	3.07272238488513	2.81975908190942	3.10675665441164	2.52337011440731
1	109936333	109936333	2.65912542705167	2.8999978458933	2.90636310071014	2.97043023506181	2.93828004625129	2.06757507871927	2.98772322821908	2.92037134377576	3.01301789755427	2.99428022043191	3.05559180772094	3.05212691546555	3.04948585600134	3.01753021189766	2.9144564160595	3.01770510153062	2.16033178634748	3.08285752288696	2.96938158440862	3.99211098195191	3.09099298259979	3.09183322293722	2.99232777710245	2.97381511100234	2.96803734099365	3.02674726731837	2.96322508231087	2.96804909182502	3.03747367459033	2.9276882103307	3.03923713045897	2.99348663107043	2.94030989310665	3.00187208125933	2.94908665662858	2.86584880914731	3.08413523003855	3.06174011214126	2.99531813872536	2.84096394148974	3.0131068381	2.96713016031178	2.9127108722969	3.07272238488513	2.81975908190942	3.10675665441164	2.52337011440731
1	110508854	110508854	2.65912542705167	2.8999978458933	2.90636310071014	2.97043023506181	2.93828004625129	2.06757507871927	2.98772322821908	2.92037134377576	3.01301789755427	2.99428022043191	3.05559180772094	3.05212691546555	3.04948585600134	3.01753021189766	2.9144564160595	3.01770510153062	2.16033178634748	3.08285752288696	2.96938158440862	3.99211098195191	3.09099298259979	3.09183322293722	2.99232777710245	2.97381511100234	2.96803734099365	3.02674726731837	2.96322508231087	2.96804909182502	3.03747367459033	2.9276882103307	3.03923713045897	2.99348663107043	2.94030989310665	3.00187208125933	2.94908665662858	2.86584880914731	3.08413523003855	3.06174011214126	2.99531813872536	2.84096394148974	3.0131068381	2.96713016031178	2.9127108722969	3.07272238488513	2.81975908190942	3.10675665441164	2.52337011440731
1	111035660	111035660	2.65912542705167	2.8999978458933	2.90636310071014	2.97043023506181	2.93828004625129	2.06757507871927	2.98772322821908	2.92037134377576	3.01301789755427	2.99428022043191	3.05559180772094	3.05212691546555	3.04948585600134	3.01753021189766	2.9144564160595	3.01770510153062	2.16033178634748	3.08285752288696	2.96938158440862	3.99211098195191	3.09099298259979	3.09183322293722	2.99232777710245	2.97381511100234	2.96803734099365	3.02674726731837	2.96322508231087	2.96804909182502	3.03747367459033	2.9276882103307	3.03923713045897	2.99348663107043	2.94030989310665	3.00187208125933	2.94908665662858	2.86584880914731	3.08413523003855	3.06174011214126	2.99531813872536	2.84096394148974	3.0131068381	2.96713016031178	2.9127108722969	3.07272238488513	2.81975908190942	3.10675665441164	2.52337011440731
1	111570122	111570122	2.65912542705167	2.8999978458933	2.90636310071014	2.97043023506181	2.93828004625129	2.06757507871927	2.98772322821908	2.92037134377576	3.01301789755427	2.99428022043191	3.05559180772094	3.05212691546555	3.04948585600134	3.01753021189766	2.9144564160595	3.01770510153062	2.16033178634748	3.08285752288696	2.96938158440862	3.99211098195191	3.09099298259979	3.09183322293722	2.99232777710245	2.97381511100234	2.96803734099365	3.02674726731837	2.96322508231087	2.96804909182502	3.03747367459033	2.9276882103307	3.03923713045897	2.99348663107043	2.94030989310665	3.00187208125933	2.94908665662858	2.86584880914731	3.08413523003855	3.06174011214126	2.99531813872536	2.84096394148974	3.0131068381	2.96713016031178	2.9127108722969	3.07272238488513	2.81975908190942	3.10675665441164	2.52337011440731
1	112127180	112127180	2.65912542705167	2.8999978458933	2.90636310071014	2.97043023506181	2.93828004625129	3.02542897876278	2.98772322821908	2.92037134377576	3.01301789755427	2.99428022043191	3.05559180772094	3.05212691546555	3.04948585600134	3.01753021189766	2.9144564160595	3.01770510153062	2.16033178634748	3.08285752288696	2.96938158440862	3.99211098195191	3.09099298259979	3.09183322293722	2.99232777710245	2.97381511100234	2.96803734099365	3.02674726731837	2.96322508231087	2.96804909182502	3.03747367459033	2.9276882103307	3.03923713045897	2.99348663107043	2.94030989310665	3.00187208125933	2.94908665662858	2.86584880914731	3.08413523003855	3.06174011214126	2.99531813872536	2.84096394148974	3.0131068381	2.96713016031178	2.9127108722969	3.07272238488513	2.81975908190942	3.10675665441164	2.52337011440731
1	112648925	112648925	3.07024083730838	2.8999978458933	2.90636310071014	2.97043023506181	2.93828004625129	3.02542897876278	2.98772322821908	2.92037134377576	3.01301789755427	2.99428022043191	3.05559180772094	3.05212691546555	3.04948585600134	3.01753021189766	2.9144564160595	3.01770510153062	2.16033178634748	3.08285752288696	2.96938158440862	3.99211098195191	3.09099298259979	3.09183322293722	2.99232777710245	2.97381511100234	2.96803734099365	3.02674726731837	2.96322508231087	2.96804909182502	3.03747367459033	2.9276882103307	3.03923713045897	2.99348663107043	2.94030989310665	3.00187208125933	2.94908665662858	2.86584880914731	3.08413523003855	3.06174011214126	2.99531813872536	2.84096394148974	3.0131068381	2.96713016031178	2.9127108722969	3.07272238488513	3.63176764746089	3.10675665441164	2.52337011440731
1	113220802	113220802	3.07024083730838	2.8999978458933	2.90636310071014	2.97043023506181	2.93828004625129	3.02542897876278	2.98772322821908	2.92037134377576	3.01301789755427	2.99428022043191	3.05559180772094	3.05212691546555	3.04948585600134	3.01753021189766	2.9144564160595	3.01770510153062	2.16033178634748	3.08285752288696	2.96938158440862	3.99211098195191	3.09099298259979	3.09183322293722	2.99232777710245	2.97381511100234	2.96803734099365	3.02674726731837	2.96322508231087	2.96804909182502	3.03747367459033	2.9276882103307	3.03923713045897	2.99348663107043	2.94030989310665	3.00187208125933	2.94908665662858	2.86584880914731	3.08413523003855	3.06174011214126	2.99531813872536	2.84096394148974	3.0131068381	2.96713016031178	2.9127108722969	3.07272238488513	3.63176764746089	3.10675665441164	3.58122168846223
1	113825191	113825191	3.07024083730838	2.8999978458933	2.90636310071014	2.97043023506181	2.93828004625129	3.02542897876278	2.98772322821908	2.92037134377576	3.01301789755427	2.99428022043191	3.05559180772094	3.05212691546555	3.04948585600134	3.01753021189766	2.9144564160595	3.01770510153062	3.03427722001066	3.08285752288696	2.96938158440862	3.99211098195191	3.09099298259979	3.09183322293722	2.99232777710245	2.97381511100234	2.96803734099365	3.02674726731837	2.96322508231087	2.96804909182502	3.03747367459033	2.9276882103307	3.03923713045897	2.99348663107043	2.94030989310665	3.00187208125933	2.94908665662858	2.86584880914731	3.08413523003855	3.06174011214126	2.99531813872536	2.84096394148974	3.0131068381	2.96713016031178	2.9127108722969	3.07272238488513	3.63176764746089	3.10675665441164	3.58122168846223
1	114402025	114402025	3.07024083730838	2.8999978458933	2.90636310071014	2.97043023506181	2.93828004625129	3.02542897876278	2.98772322821908	2.92037134377576	3.01301789755427	2.99428022043191	3.05559180772094	3.05212691546555	3.04948585600134	3.01753021189766	2.9144564160595	3.01770510153062	3.03427722001066	3.08285752288696	2.96938158440862	3.99211098195191	3.09099298259979	3.09183322293722	2.99232777710245	2.97381511100234	2.96803734099365	3.02674726731837	2.96322508231087	2.96804909182502	3.03747367459033	2.9276882103307	3.03923713045897	2.99348663107043	2.94030989310665	3.00187208125933	2.94908665662858	2.86584880914731	3.08413523003855	3.06174011214126	2.99531813872536	2.84096394148974	3.0131068381	2.96713016031178	2.9127108722969	3.07272238488513	3.63176764746089	3.10675665441164	3.58122168846223
1	114952770	114952770	3.07024083730838	2.8999978458933	3.70793243164068	2.97043023506181	3.88596230148804	3.02542897876278	2.98772322821908	2.92037134377576	3.82725291874865	3.85360644710275	3.80646504158554	3.77379212119388	3.04948585600134	3.9921563266998	2.9144564160595	3.01770510153062	3.03427722001066	3.08285752288696	2.96938158440862	3.99211098195191	3.09099298259979	3.09183322293722	2.99232777710245	2.97381511100234	3.82911036403019	3.02674726731837	3.86821562136831	2.96804909182502	3.03747367459033	2.9276882103307	3.98729194769779	3.50989245723393	2.94030989310665	3.00187208125933	2.94908665662858	3.68576094133695	3.84921971863484	3.06174011214126	2.99531813872536	2.84096394148974	3.0131068381	2.96713016031178	2.9127108722969	3.07272238488513	3.63176764746089	3.10675665441164	3.58122168846223
1	115516909	115516909	3.07024083730838	2.8999978458933	3.70793243164068	2.97043023506181	3.88596230148804	3.02542897876278	2.98772322821908	2.92037134377576	3.82725291874865	3.85360644710275	3.80646504158554	3.77379212119388	3.04948585600134	3.9921563266998	2.9144564160595	2.03334050247829	3.03427722001066	3.08285752288696	2.96938158440862	3.99211098195191	3.09099298259979	3.09183322293722	2.99232777710245	2.97381511100234	3.82911036403019	3.02674726731837	3.86821562136831	2.96804909182502	3.03747367459033	2.9276882103307	3.98729194769779	3.50989245723393	2.94030989310665	3.00187208125933	2.94908665662858	3.68576094133695	3.84921971863484	3.06174011214126	2.99531813872536	2.84096394148974	3.0131068381	2.96713016031178	2.9127108722969	3.07272238488513	3.63176764746089	3.10675665441164	3.58122168846223
1	116049576	116049576	3.07024083730838	2.8999978458933	3.70793243164068	2.97043023506181	3.88596230148804	3.02542897876278	2.98772322821908	2.92037134377576	3.82725291874865	3.85360644710275	3.80646504158554	3.77379212119388	3.04948585600134	3.9921563266998	2.9144564160595	2.03334050247829	3.03427722001066	3.08285752288696	2.96938158440862	3.99211098195191	3.09099298259979	3.09183322293722	2.99232777710245	2.97381511100234	3.82911036403019	3.02674726731837	3.86821562136831	2.96804909182502	3.03747367459033	2.9276882103307	3.98729194769779	3.50989245723393	2.94030989310665	3.00187208125933	2.94908665662858	3.68576094133695	3.84921971863484	3.06174011214126	2.99531813872536	2.84096394148974	3.0131068381	2.96713016031178	2.9127108722969	3.07272238488513	3.63176764746089	3.10675665441164	3.58122168846223
1	116602357	116602357	3.07024083730838	2.8999978458933	3.70793243164068	2.97043023506181	3.88596230148804	3.02542897876278	2.98772322821908	2.92037134377576	3.82725291874865	3.85360644710275	3.80646504158554	3.77379212119388	3.04948585600134	3.9921563266998	2.9144564160595	2.03334050247829	3.03427722001066	3.08285752288696	2.96938158440862	3.99211098195191	3.09099298259979	3.09183322293722	2.99232777710245	2.97381511100234	3.82911036403019	3.02674726731837	3.86821562136831	2.96804909182502	3.03747367459033	2.9276882103307	3.98729194769779	3.50989245723393	2.94030989310665	3.00187208125933	2.94908665662858	3.68576094133695	3.84921971863484	3.06174011214126	2.99531813872536	2.84096394148974	3.0131068381	2.96713016031178	2.9127108722969	3.07272238488513	3.63176764746089	3.10675665441164	3.58122168846223
1	117128059	117128059	3.07024083730838	2.8999978458933	3.70793243164068	2.97043023506181	3.88596230148804	3.02542897876278	2.98772322821908	2.92037134377576	3.82725291874865	3.85360644710275	3.80646504158554	3.77379212119388	3.04948585600134	3.9921563266998	2.9144564160595	2.03334050247829	2.18245650214597	3.08285752288696	2.96938158440862	3.99211098195191	3.09099298259979	3.09183322293722	2.99232777710245	2.97381511100234	3.82911036403019	3.02674726731837	3.86821562136831	2.96804909182502	3.03747367459033	2.9276882103307	3.98729194769779	3.50989245723393	2.94030989310665	3.00187208125933	2.94908665662858	3.68576094133695	3.84921971863484	3.06174011214126	2.99531813872536	2.84096394148974	3.0131068381	2.96713016031178	2.9127108722969	3.07272238488513	3.63176764746089	3.10675665441164	3.58122168846223
1	117708896	117708896	3.07024083730838	2.8999978458933	3.70793243164068	2.97043023506181	3.88596230148804	3.02542897876278	2.98772322821908	2.92037134377576	3.82725291874865	3.85360644710275	3.80646504158554	3.77379212119388	3.04948585600134	3.9921563266998	2.9144564160595	2.03334050247829	2.18245650214597	3.08285752288696	2.96938158440862	3.99211098195191	3.09099298259979	3.09183322293722	2.99232777710245	2.97381511100234	3.82911036403019	3.02674726731837	3.86821562136831	2.96804909182502	3.03747367459033	2.9276882103307	3.98729194769779	3.50989245723393	2.94030989310665	3.00187208125933	2.94908665662858	3.68576094133695	3.84921971863484	3.06174011214126	2.99531813872536	2.84096394148974	3.0131068381	2.96713016031178	2.9127108722969	3.07272238488513	3.63176764746089	3.10675665441164	3.58122168846223
1	118258220	118258220	3.07024083730838	2.8999978458933	3.70793243164068	2.97043023506181	3.88596230148804	3.02542897876278	2.98772322821908	2.92037134377576	3.82725291874865	3.85360644710275	3.80646504158554	3.77379212119388	3.04948585600134	3.9921563266998	2.9144564160595	2.03334050247829	2.18245650214597	3.08285752288696	2.96938158440862	3.99211098195191	3.09099298259979	5.2738717958646	2.99232777710245	2.97381511100234	3.82911036403019	3.02674726731837	3.86821562136831	2.96804909182502	3.03747367459033	2.9276882103307	3.98729194769779	3.50989245723393	2.94030989310665	3.00187208125933	2.94908665662858	3.68576094133695	3.84921971863484	3.06174011214126	2.99531813872536	2.84096394148974	3.0131068381	2.96713016031178	2.9127108722969	3.07272238488513	3.63176764746089	3.10675665441164	3.58122168846223
1	118799867	118799867	3.07024083730838	2.8999978458933	3.70793243164068	3.90540429076516	3.88596230148804	3.02542897876278	2.98772322821908	2.92037134377576	3.82725291874865	3.85360644710275	3.80646504158554	3.77379212119388	3.04948585600134	3.9921563266998	2.9144564160595	2.03334050247829	2.18245650214597	3.08285752288696	2.96938158440862	3.99211098195191	3.09099298259979	5.2738717958646	2.99232777710245	2.97381511100234	3.82911036403019	3.02674726731837	3.86821562136831	2.96804909182502	3.03747367459033	2.9276882103307	3.98729194769779	3.50989245723393	2.94030989310665	3.00187208125933	2.94908665662858	3.68576094133695	3.84921971863484	3.06174011214126	2.99531813872536	2.84096394148974	3.0131068381	2.96713016031178	2.9127108722969	3.07272238488513	3.63176764746089	3.10675665441164	3.58122168846223
1	119372896	119372896	3.07024083730838	2.8999978458933	3.70793243164068	3.90540429076516	3.88596230148804	3.02542897876278	2.98772322821908	2.92037134377576	3.82725291874865	3.85360644710275	3.80646504158554	3.77379212119388	3.04948585600134	3.9921563266998	2.9144564160595	2.03334050247829	2.18245650214597	3.08285752288696	2.96938158440862	3.99211098195191	3.09099298259979	5.2738717958646	2.99232777710245	2.97381511100234	3.82911036403019	3.02674726731837	3.86821562136831	2.96804909182502	3.03747367459033	2.9276882103307	3.98729194769779	3.50989245723393	2.94030989310665	3.00187208125933	2.94908665662858	3.68576094133695	3.84921971863484	3.06174011214126	2.99531813872536	2.84096394148974	3.0131068381	2.96713016031178	2.9127108722969	3.07272238488513	3.63176764746089	3.10675665441164	3.58122168846223
1	119932172	119932172	4.48700200479874	6.04713517454829	3.70793243164068	3.90540429076516	6.20044562342431	3.02542897876278	2.98772322821908	4.08391213929194	3.82725291874865	3.85360644710275	3.80646504158554	3.77379212119388	3.04948585600134	3.9921563266998	2.9144564160595	2.03334050247829	2.18245650214597	3.08285752288696	4.11634099963299	3.99211098195191	3.09099298259979	5.2738717958646	2.99232777710245	2.97381511100234	3.82911036403019	3.02674726731837	3.86821562136831	2.96804909182502	4.2066503398244	2.9276882103307	3.98729194769779	3.50989245723393	4.10552925427695	3.00187208125933	2.94908665662858	3.68576094133695	3.84921971863484	3.06174011214126	2.99531813872536	2.84096394148974	3.0131068381	4.18918098865544	2.9127108722969	3.07272238488513	3.63176764746089	3.10675665441164	3.58122168846223
1	120500810	120500810	4.48700200479874	6.04713517454829	6.37009529271204	3.90540429076516	6.20044562342431	9.41094578080559	6.7613402179141	4.08391213929194	6.224289841359	6.52333284745978	10.5798834440419	3.77379212119388	6.2340340048618	5.94743753981664	2.9144564160595	5.76552438105287	5.87974219763305	6.84242651677655	4.11634099963299	8.08782526512118	3.09099298259979	5.2738717958646	7.71238892498774	5.2438083331893	6.02645350255715	8.79429675368968	6.5512409708856	6.77825989569997	4.2066503398244	2.9276882103307	9.70958236401076	5.64129674187601	4.10552925427695	6.0308547987608	6.28088657153618	6.03545484921969	9.52398946305253	3.06174011214126	5.75178298026578	7.9301701930806	6.90026528665203	4.18918098865544	6.18709634952775	3.07272238488513	7.01805816696252	9.72574821379454	10.454497600727
1	144922932	144922932	4.48700200479874	6.04713517454829	6.37009529271204	3.90540429076516	6.20044562342431	9.41094578080559	6.7613402179141	4.08391213929194	6.224289841359	6.52333284745978	10.5798834440419	3.77379212119388	6.2340340048618	5.94743753981664	2.9144564160595	5.76552438105287	5.87974219763305	6.84242651677655	4.11634099963299	8.08782526512118	3.09099298259979	5.2738717958646	7.71238892498774	5.2438083331893	6.02645350255715	8.79429675368968	6.5512409708856	6.77825989569997	4.2066503398244	2.9276882103307	9.70958236401076	5.64129674187601	4.10552925427695	6.0308547987608	6.28088657153618	6.03545484921969	9.52398946305253	3.06174011214126	5.75178298026578	7.9301701930806	6.90026528665203	4.18918098865544	6.18709634952775	3.07272238488513	7.01805816696252	9.72574821379454	10.454497600727
1	145771584	145771584	4.48700200479874	6.04713517454829	6.37009529271204	3.90540429076516	6.20044562342431	9.41094578080559	6.7613402179141	4.08391213929194	6.224289841359	6.52333284745978	10.5798834440419	3.77379212119388	6.2340340048618	5.94743753981664	2.9144564160595	5.76552438105287	5.87974219763305	6.84242651677655	4.11634099963299	8.08782526512118	3.09099298259979	5.2738717958646	7.71238892498774	5.2438083331893	6.02645350255715	8.79429675368968	6.5512409708856	6.77825989569997	4.2066503398244	2.9276882103307	9.70958236401076	5.64129674187601	4.10552925427695	6.0308547987608	6.28088657153618	6.03545484921969	9.52398946305253	3.06174011214126	5.75178298026578	7.9301701930806	6.90026528665203	4.18918098865544	6.18709634952775	3.07272238488513	7.01805816696252	9.72574821379454	10.454497600727
1	147063376	147063376	4.48700200479874	6.04713517454829	6.37009529271204	3.90540429076516	6.20044562342431	9.41094578080559	6.7613402179141	4.08391213929194	6.224289841359	6.52333284745978	10.5798834440419	3.77379212119388	6.2340340048618	5.94743753981664	2.9144564160595	5.76552438105287	5.87974219763305	6.84242651677655	4.11634099963299	8.08782526512118	3.09099298259979	5.2738717958646	7.71238892498774	5.2438083331893	6.02645350255715	8.79429675368968	6.5512409708856	6.77825989569997	4.2066503398244	2.9276882103307	9.70958236401076	5.64129674187601	4.10552925427695	6.0308547987608	6.28088657153618	6.03545484921969	9.52398946305253	3.06174011214126	5.75178298026578	7.9301701930806	6.90026528665203	4.18918098865544	6.18709634952775	3.07272238488513	7.01805816696252	9.72574821379454	10.454497600727
1	149110381	149110381	6.89739614365776	6.04713517454829	6.37009529271204	6.82331067201841	6.20044562342431	9.41094578080559	6.7613402179141	6.90265715082085	6.224289841359	6.52333284745978	10.5798834440419	5.55780398739784	6.2340340048618	5.94743753981664	3.84991562290283	5.76552438105287	5.87974219763305	6.84242651677655	6.60730755637602	8.08782526512118	6.35266745851587	5.2738717958646	7.71238892498774	5.2438083331893	6.02645350255715	8.79429675368968	6.5512409708856	6.77825989569997	6.88125594515033	4.72351853487867	9.70958236401076	5.64129674187601	6.44762668803881	6.0308547987608	6.28088657153618	6.03545484921969	9.52398946305253	7.31091424066373	5.75178298026578	7.9301701930806	6.90026528665203	7.10565781787349	6.18709634952775	7.00775252874495	7.01805816696252	9.72574821379454	10.454497600727
1	150224132	150224132	6.89739614365776	6.04713517454829	6.37009529271204	6.82331067201841	6.20044562342431	9.41094578080559	6.7613402179141	6.90265715082085	6.224289841359	6.52333284745978	10.5798834440419	5.55780398739784	6.2340340048618	5.94743753981664	3.84991562290283	5.76552438105287	5.87974219763305	6.84242651677655	6.60730755637602	8.08782526512118	6.35266745851587	5.2738717958646	7.71238892498774	5.2438083331893	6.02645350255715	8.79429675368968	6.5512409708856	6.77825989569997	6.88125594515033	4.72351853487867	9.70958236401076	5.64129674187601	6.44762668803881	6.0308547987608	6.28088657153618	6.03545484921969	9.52398946305253	7.31091424066373	5.75178298026578	7.9301701930806	6.90026528665203	7.10565781787349	6.18709634952775	7.00775252874495	7.01805816696252	9.72574821379454	10.454497600727
1	150838717	150838717	6.89739614365776	6.04713517454829	6.37009529271204	6.82331067201841	6.20044562342431	9.41094578080559	6.7613402179141	6.90265715082085	6.224289841359	6.52333284745978	10.5798834440419	5.55780398739784	6.2340340048618	5.94743753981664	3.84991562290283	5.76552438105287	5.87974219763305	6.84242651677655	6.60730755637602	8.08782526512118	6.35266745851587	5.2738717958646	7.71238892498774	5.2438083331893	6.02645350255715	8.79429675368968	6.5512409708856	6.77825989569997	6.88125594515033	4.72351853487867	9.70958236401076	5.64129674187601	6.44762668803881	6.0308547987608	6.28088657153618	6.03545484921969	9.52398946305253	7.31091424066373	5.75178298026578	7.9301701930806	6.90026528665203	7.10565781787349	6.18709634952775	7.00775252874495	7.01805816696252	9.72574821379454	10.454497600727
1	151442657	151442657	6.89739614365776	6.04713517454829	6.37009529271204	6.82331067201841	6.20044562342431	9.41094578080559	6.7613402179141	6.90265715082085	6.224289841359	6.52333284745978	10.5798834440419	5.55780398739784	6.2340340048618	5.94743753981664	3.84991562290283	5.76552438105287	5.87974219763305	6.84242651677655	6.60730755637602	8.08782526512118	6.35266745851587	5.2738717958646	7.71238892498774	5.2438083331893	6.02645350255715	8.79429675368968	6.5512409708856	6.77825989569997	6.88125594515033	4.72351853487867	9.70958236401076	5.64129674187601	6.44762668803881	6.0308547987608	6.28088657153618	6.03545484921969	9.52398946305253	7.31091424066373	5.75178298026578	7.9301701930806	6.90026528665203	7.10565781787349	6.18709634952775	7.00775252874495	7.01805816696252	9.72574821379454	10.454497600727
1	152006354	152006354	6.89739614365776	6.04713517454829	6.37009529271204	6.82331067201841	6.20044562342431	9.41094578080559	6.7613402179141	6.90265715082085	6.224289841359	6.52333284745978	10.5798834440419	5.55780398739784	6.2340340048618	5.94743753981664	3.84991562290283	5.76552438105287	5.87974219763305	6.84242651677655	6.60730755637602	8.08782526512118	6.35266745851587	5.2738717958646	7.71238892498774	5.2438083331893	6.02645350255715	8.79429675368968	6.5512409708856	6.77825989569997	6.88125594515033	4.72351853487867	9.70958236401076	5.64129674187601	6.44762668803881	6.0308547987608	6.28088657153618	6.03545484921969	9.52398946305253	7.31091424066373	5.75178298026578	7.9301701930806	6.90026528665203	7.10565781787349	6.18709634952775	7.00775252874495	7.01805816696252	9.72574821379454	10.454497600727
1	152585762	152585762	6.89739614365776	6.04713517454829	6.37009529271204	6.82331067201841	6.20044562342431	9.41094578080559	6.7613402179141	6.90265715082085	6.224289841359	6.52333284745978	10.5798834440419	5.55780398739784	6.2340340048618	5.94743753981664	3.84991562290283	5.76552438105287	5.87974219763305	6.84242651677655	6.60730755637602	8.08782526512118	6.35266745851587	5.2738717958646	7.71238892498774	5.2438083331893	6.02645350255715	8.79429675368968	6.5512409708856	6.77825989569997	6.88125594515033	4.72351853487867	9.70958236401076	5.64129674187601	6.44762668803881	6.0308547987608	6.28088657153618	6.03545484921969	9.52398946305253	7.31091424066373	5.75178298026578	7.9301701930806	6.90026528665203	7.10565781787349	6.18709634952775	7.00775252874495	7.01805816696252	9.72574821379454	10.454497600727
1	153144253	153144253	6.89739614365776	6.04713517454829	6.37009529271204	6.82331067201841	6.20044562342431	9.41094578080559	6.7613402179141	6.90265715082085	6.224289841359	6.52333284745978	10.5798834440419	5.55780398739784	6.2340340048618	5.94743753981664	3.84991562290283	5.76552438105287	5.87974219763305	6.84242651677655	6.60730755637602	8.08782526512118	6.35266745851587	5.2738717958646	7.71238892498774	5.2438083331893	6.02645350255715	8.79429675368968	6.5512409708856	6.77825989569997	6.88125594515033	4.2095380413647	9.70958236401076	5.64129674187601	6.44762668803881	6.0308547987608	6.28088657153618	6.03545484921969	9.52398946305253	7.31091424066373	5.75178298026578	7.9301701930806	6.90026528665203	7.10565781787349	6.18709634952775	7.00775252874495	7.01805816696252	9.72574821379454	10.454497600727
1	153721256	153721256	6.89739614365776	6.04713517454829	6.37009529271204	6.82331067201841	6.20044562342431	9.41094578080559	6.7613402179141	6.90265715082085	6.224289841359	6.52333284745978	10.5798834440419	5.55780398739784	6.2340340048618	5.94743753981664	3.84991562290283	5.76552438105287	5.87974219763305	6.84242651677655	6.60730755637602	8.08782526512118	6.35266745851587	5.2738717958646	7.71238892498774	5.2438083331893	6.02645350255715	8.79429675368968	6.5512409708856	6.77825989569997	6.88125594515033	4.2095380413647	9.70958236401076	5.64129674187601	6.44762668803881	6.0308547987608	6.28088657153618	6.03545484921969	9.52398946305253	7.31091424066373	5.75178298026578	7.9301701930806	6.90026528665203	7.10565781787349	6.18709634952775	7.00775252874495	7.01805816696252	9.72574821379454	10.454497600727
1	154333037	154333037	6.89739614365776	6.04713517454829	6.37009529271204	6.82331067201841	6.20044562342431	9.41094578080559	6.7613402179141	6.90265715082085	6.224289841359	6.52333284745978	10.5798834440419	5.55780398739784	6.2340340048618	5.94743753981664	3.84991562290283	5.76552438105287	5.87974219763305	6.84242651677655	6.60730755637602	8.08782526512118	6.35266745851587	5.2738717958646	7.71238892498774	5.2438083331893	6.02645350255715	8.79429675368968	6.5512409708856	6.77825989569997	6.88125594515033	4.2095380413647	9.70958236401076	5.64129674187601	6.44762668803881	6.0308547987608	6.28088657153618	6.03545484921969	9.52398946305253	7.31091424066373	5.75178298026578	7.9301701930806	6.90026528665203	7.10565781787349	6.18709634952775	7.00775252874495	7.01805816696252	9.72574821379454	10.454497600727
1	154893493	154893493	6.89739614365776	6.04713517454829	6.37009529271204	6.82331067201841	6.20044562342431	9.41094578080559	6.7613402179141	6.90265715082085	6.224289841359	6.52333284745978	10.5798834440419	5.55780398739784	6.2340340048618	5.94743753981664	3.84991562290283	5.76552438105287	5.87974219763305	6.84242651677655	6.60730755637602	8.08782526512118	6.35266745851587	5.2738717958646	7.71238892498774	5.2438083331893	6.02645350255715	8.79429675368968	6.5512409708856	6.77825989569997	6.88125594515033	4.2095380413647	9.70958236401076	5.64129674187601	6.44762668803881	6.0308547987608	6.28088657153618	6.03545484921969	9.52398946305253	7.31091424066373	5.75178298026578	7.9301701930806	6.90026528665203	7.10565781787349	6.18709634952775	7.00775252874495	7.01805816696252	9.72574821379454	10.454497600727
1	155484434	155484434	6.89739614365776	6.04713517454829	6.37009529271204	6.82331067201841	6.20044562342431	9.41094578080559	6.7613402179141	6.90265715082085	6.224289841359	6.52333284745978	10.5798834440419	5.55780398739784	6.2340340048618	5.94743753981664	3.84991562290283	5.76552438105287	5.87974219763305	6.84242651677655	6.60730755637602	8.08782526512118	6.35266745851587	5.2738717958646	7.71238892498774	5.2438083331893	6.02645350255715	8.79429675368968	6.5512409708856	6.77825989569997	6.88125594515033	4.2095380413647	9.70958236401076	5.64129674187601	6.44762668803881	6.0308547987608	6.28088657153618	6.03545484921969	9.52398946305253	7.31091424066373	5.75178298026578	7.9301701930806	6.90026528665203	7.10565781787349	6.18709634952775	7.00775252874495	7.01805816696252	9.72574821379454	10.454497600727
1	156128871	156128871	4.30392169108601	3.93633178807296	5.04031868627716	3.97642484795433	6.20044562342431	5.15774239161682	4.45064139694783	4.52134444310492	5.21814527509508	5.82392465158563	7.87593840581719	3.80293941246624	3.78755286300736	4.87589891010904	3.18242568943261	3.75380010990825	3.43486381460499	5.5811724162384	4.61062554386404	6.13027514837633	3.82845553306557	4.12148001913815	5.82261898234933	3.40089615469494	5.0961552992572	6.12100359511993	5.15284149725798	5.15193700993155	3.75671560885262	4.2095380413647	5.65493030128769	5.64129674187601	4.49576995381128	3.94482828061521	4.32880320773046	4.55440472229872	9.52398946305253	4.27952842035472	3.21475600340788	5.72173161811461	4.08929411163957	4.19324816833176	3.88836190035587	4.24702272595232	5.32127478655883	9.72574821379454	6.53031158025918
1	156698994	156698994	4.30392169108601	3.93633178807296	5.04031868627716	3.97642484795433	6.20044562342431	5.15774239161682	4.45064139694783	4.52134444310492	5.21814527509508	5.82392465158563	7.87593840581719	3.80293941246624	3.78755286300736	4.87589891010904	3.18242568943261	3.75380010990825	3.43486381460499	5.5811724162384	4.61062554386404	6.13027514837633	3.82845553306557	4.12148001913815	5.82261898234933	3.40089615469494	5.0961552992572	6.12100359511993	5.15284149725798	5.15193700993155	3.75671560885262	4.2095380413647	5.65493030128769	5.64129674187601	4.49576995381128	3.94482828061521	4.32880320773046	4.55440472229872	9.52398946305253	4.27952842035472	3.21475600340788	5.72173161811461	4.08929411163957	4.19324816833176	3.88836190035587	4.24702272595232	5.32127478655883	6.01935641207544	6.53031158025918
1	157245705	157245705	4.30392169108601	3.93633178807296	5.04031868627716	3.97642484795433	6.20044562342431	5.15774239161682	4.45064139694783	4.52134444310492	5.21814527509508	5.82392465158563	7.87593840581719	3.80293941246624	3.78755286300736	4.87589891010904	3.18242568943261	3.75380010990825	3.43486381460499	5.5811724162384	4.61062554386404	6.13027514837633	3.82845553306557	4.12148001913815	5.82261898234933	3.40089615469494	5.0961552992572	6.12100359511993	5.15284149725798	5.15193700993155	3.75671560885262	4.2095380413647	5.65493030128769	5.64129674187601	4.49576995381128	3.94482828061521	4.32880320773046	4.55440472229872	9.52398946305253	4.27952842035472	3.21475600340788	5.72173161811461	4.08929411163957	4.19324816833176	3.88836190035587	4.24702272595232	5.32127478655883	6.01935641207544	6.53031158025918
1	157808225	157808225	4.30392169108601	3.93633178807296	5.04031868627716	3.97642484795433	6.20044562342431	5.15774239161682	4.45064139694783	4.52134444310492	5.21814527509508	5.82392465158563	7.87593840581719	3.80293941246624	3.78755286300736	4.87589891010904	3.18242568943261	3.75380010990825	3.43486381460499	5.5811724162384	4.61062554386404	6.13027514837633	3.82845553306557	4.12148001913815	5.82261898234933	3.40089615469494	5.0961552992572	6.12100359511993	5.15284149725798	5.15193700993155	3.75671560885262	4.2095380413647	5.65493030128769	5.64129674187601	4.49576995381128	3.94482828061521	4.32880320773046	4.55440472229872	9.52398946305253	4.27952842035472	3.21475600340788	5.72173161811461	4.08929411163957	4.19324816833176	3.88836190035587	4.24702272595232	5.32127478655883	6.01935641207544	6.53031158025918
1	158383111	158383111	4.30392169108601	3.93633178807296	5.04031868627716	3.97642484795433	6.20044562342431	5.15774239161682	4.45064139694783	4.52134444310492	5.21814527509508	5.82392465158563	7.87593840581719	3.80293941246624	3.78755286300736	4.87589891010904	3.18242568943261	3.75380010990825	3.43486381460499	5.5811724162384	4.61062554386404	6.13027514837633	3.82845553306557	4.12148001913815	5.82261898234933	3.40089615469494	5.0961552992572	6.12100359511993	5.15284149725798	5.15193700993155	3.75671560885262	4.2095380413647	5.65493030128769	5.64129674187601	4.49576995381128	3.94482828061521	4.32880320773046	4.55440472229872	9.52398946305253	4.27952842035472	3.21475600340788	5.72173161811461	4.08929411163957	4.19324816833176	3.88836190035587	4.24702272595232	5.32127478655883	6.01935641207544	6.53031158025918
1	158929835	158929835	4.30392169108601	3.93633178807296	5.04031868627716	3.97642484795433	6.20044562342431	5.15774239161682	4.45064139694783	4.52134444310492	5.21814527509508	5.82392465158563	7.87593840581719	3.80293941246624	3.78755286300736	4.87589891010904	3.18242568943261	3.75380010990825	3.43486381460499	5.5811724162384	4.61062554386404	6.13027514837633	3.82845553306557	4.12148001913815	5.82261898234933	3.40089615469494	5.0961552992572	6.12100359511993	5.15284149725798	5.15193700993155	3.75671560885262	4.2095380413647	5.65493030128769	5.64129674187601	4.49576995381128	3.94482828061521	4.32880320773046	4.55440472229872	9.52398946305253	4.27952842035472	3.21475600340788	5.72173161811461	4.08929411163957	4.19324816833176	3.88836190035587	4.24702272595232	5.32127478655883	6.01935641207544	6.53031158025918
1	159486079	159486079	4.30392169108601	3.93633178807296	5.04031868627716	3.97642484795433	6.20044562342431	5.15774239161682	4.45064139694783	4.52134444310492	5.21814527509508	5.82392465158563	7.87593840581719	3.80293941246624	3.78755286300736	4.87589891010904	3.18242568943261	4.8157210567183	4.46250226141192	5.5811724162384	4.61062554386404	6.13027514837633	3.82845553306557	4.12148001913815	5.82261898234933	3.40089615469494	5.0961552992572	6.12100359511993	5.15284149725798	5.15193700993155	3.75671560885262	4.2095380413647	5.65493030128769	5.64129674187601	4.49576995381128	3.94482828061521	4.32880320773046	4.55440472229872	9.52398946305253	4.27952842035472	3.21475600340788	5.72173161811461	4.08929411163957	4.19324816833176	3.88836190035587	4.24702272595232	5.32127478655883	6.01935641207544	6.53031158025918
1	160040254	160040254	4.30392169108601	3.93633178807296	5.04031868627716	3.97642484795433	3.74891185489238	5.15774239161682	4.45064139694783	4.52134444310492	5.21814527509508	5.82392465158563	7.87593840581719	3.80293941246624	4.91184836807962	4.87589891010904	3.18242568943261	4.8157210567183	4.46250226141192	5.5811724162384	4.61062554386404	6.13027514837633	3.82845553306557	4.12148001913815	5.82261898234933	3.40089615469494	5.0961552992572	6.12100359511993	5.15284149725798	5.15193700993155	4.9942633770395	4.2095380413647	5.65493030128769	5.64129674187601	4.49576995381128	3.94482828061521	4.32880320773046	4.55440472229872	9.52398946305253	4.27952842035472	3.21475600340788	5.72173161811461	4.08929411163957	4.19324816833176	3.88836190035587	4.24702272595232	5.32127478655883	6.01935641207544	6.53031158025918
1	160593333	160593333	4.30392169108601	3.93633178807296	5.04031868627716	3.97642484795433	3.74891185489238	5.15774239161682	4.45064139694783	4.52134444310492	5.21814527509508	5.82392465158563	7.87593840581719	3.80293941246624	4.91184836807962	4.87589891010904	3.18242568943261	4.8157210567183	4.46250226141192	5.5811724162384	4.61062554386404	6.13027514837633	3.82845553306557	4.12148001913815	5.82261898234933	3.40089615469494	5.0961552992572	6.12100359511993	5.15284149725798	5.15193700993155	4.9942633770395	4.2095380413647	5.65493030128769	5.64129674187601	4.49576995381128	3.94482828061521	4.32880320773046	4.55440472229872	9.52398946305253	4.27952842035472	3.21475600340788	5.72173161811461	4.08929411163957	4.19324816833176	3.88836190035587	4.24702272595232	5.32127478655883	6.01935641207544	6.53031158025918
1	161180561	161180561	4.30392169108601	3.93633178807296	5.04031868627716	3.97642484795433	3.74891185489238	5.15774239161682	4.45064139694783	4.52134444310492	5.21814527509508	5.82392465158563	7.87593840581719	3.80293941246624	4.91184836807962	4.87589891010904	3.18242568943261	4.8157210567183	4.46250226141192	5.5811724162384	4.61062554386404	6.13027514837633	3.82845553306557	4.12148001913815	5.82261898234933	3.40089615469494	5.0961552992572	6.12100359511993	5.15284149725798	5.15193700993155	4.9942633770395	4.2095380413647	5.65493030128769	5.64129674187601	4.49576995381128	3.94482828061521	4.32880320773046	4.55440472229872	9.52398946305253	4.27952842035472	3.21475600340788	5.72173161811461	4.08929411163957	4.19324816833176	3.88836190035587	4.24702272595232	5.32127478655883	6.01935641207544	6.53031158025918
1	161898100	161898100	4.30392169108601	3.93633178807296	5.04031868627716	3.97642484795433	3.74891185489238	5.15774239161682	4.45064139694783	4.52134444310492	5.21814527509508	5.82392465158563	7.87593840581719	3.80293941246624	4.91184836807962	4.87589891010904	3.18242568943261	4.8157210567183	4.46250226141192	5.5811724162384	4.61062554386404	6.13027514837633	3.82845553306557	4.12148001913815	5.82261898234933	3.40089615469494	5.0961552992572	6.12100359511993	5.15284149725798	5.15193700993155	4.9942633770395	4.2095380413647	5.65493030128769	5.64129674187601	4.49576995381128	3.94482828061521	4.32880320773046	4.55440472229872	9.52398946305253	4.27952842035472	3.21475600340788	5.72173161811461	4.08929411163957	4.19324816833176	3.88836190035587	4.24702272595232	5.32127478655883	6.01935641207544	6.53031158025918
1	162434716	162434716	4.30392169108601	3.93633178807296	5.04031868627716	3.97642484795433	3.74891185489238	5.15774239161682	4.45064139694783	4.52134444310492	5.21814527509508	5.82392465158563	7.87593840581719	3.80293941246624	4.91184836807962	4.87589891010904	3.18242568943261	4.8157210567183	4.46250226141192	5.5811724162384	4.61062554386404	6.13027514837633	3.82845553306557	4.12148001913815	5.82261898234933	3.40089615469494	5.0961552992572	6.12100359511993	5.15284149725798	5.15193700993155	4.9942633770395	4.2095380413647	5.65493030128769	5.64129674187601	4.49576995381128	3.94482828061521	4.32880320773046	4.55440472229872	9.52398946305253	4.27952842035472	3.21475600340788	5.72173161811461	4.08929411163957	4.19324816833176	3.88836190035587	4.24702272595232	5.32127478655883	6.01935641207544	6.53031158025918
1	163001923	163001923	2.93844282779788	3.93633178807296	5.04031868627716	3.97642484795433	3.74891185489238	5.15774239161682	2.94365632015601	3.21262330628933	4.11504795323954	5.82392465158563	7.87593840581719	3.80293941246624	3.71578241536875	4.87589891010904	3.18242568943261	3.28376714664953	4.46250226141192	5.5811724162384	3.06197499354159	4.83746703027715	3.82845553306557	4.12148001913815	5.82261898234933	2.16867663717388	3.888757420426	4.63628166300936	3.85777289577016	3.79030765341064	3.93747811574083	3.14805755898556	5.65493030128769	2.0822262356133	3.09291720796964	2.3602873360607	3.83564238001529	4.55440472229872	9.52398946305253	2.75767382929639	2.00029009297763	3.75197919652651	4.08929411163957	4.19324816833176	3.88836190035587	2.82402298053555	3.73697757175794	4.22613099223357	6.53031158025918
1	163533958	163533958	2.93844282779788	3.93633178807296	5.04031868627716	2.08431294596905	3.74891185489238	3.9237679348894	2.94365632015601	3.21262330628933	4.11504795323954	5.82392465158563	7.87593840581719	3.80293941246624	3.71578241536875	4.87589891010904	1.90835136877396	3.28376714664953	3.17939640126493	5.5811724162384	3.06197499354159	4.83746703027715	3.82845553306557	4.12148001913815	5.82261898234933	2.16867663717388	3.888757420426	4.63628166300936	3.85777289577016	3.79030765341064	3.93747811574083	3.14805755898556	5.65493030128769	2.0822262356133	3.09291720796964	2.3602873360607	3.83564238001529	4.55440472229872	9.52398946305253	2.75767382929639	2.00029009297763	3.75197919652651	4.08929411163957	2.8454724582908	3.88836190035587	2.82402298053555	3.73697757175794	4.22613099223357	6.53031158025918
1	164077562	164077562	2.93844282779788	3.93633178807296	5.04031868627716	2.08431294596905	3.74891185489238	3.9237679348894	2.94365632015601	3.21262330628933	4.11504795323954	5.82392465158563	7.87593840581719	3.80293941246624	3.71578241536875	4.87589891010904	1.90835136877396	3.28376714664953	3.17939640126493	5.5811724162384	3.06197499354159	4.83746703027715	3.82845553306557	4.12148001913815	5.82261898234933	2.16867663717388	3.888757420426	4.63628166300936	3.85777289577016	3.79030765341064	3.93747811574083	3.14805755898556	5.65493030128769	2.0822262356133	3.09291720796964	2.3602873360607	3.83564238001529	4.55440472229872	6.74989951213506	2.75767382929639	2.00029009297763	3.75197919652651	4.08929411163957	2.8454724582908	3.88836190035587	2.82402298053555	3.73697757175794	4.22613099223357	6.53031158025918
1	164635934	164635934	2.93844282779788	3.93633178807296	5.04031868627716	2.08431294596905	3.74891185489238	3.9237679348894	2.94365632015601	3.21262330628933	4.11504795323954	5.82392465158563	7.87593840581719	3.80293941246624	3.71578241536875	4.87589891010904	1.90835136877396	3.28376714664953	3.17939640126493	5.5811724162384	3.06197499354159	4.83746703027715	3.82845553306557	4.12148001913815	5.82261898234933	2.16867663717388	3.888757420426	4.63628166300936	3.85777289577016	3.79030765341064	3.93747811574083	3.14805755898556	5.65493030128769	2.0822262356133	3.09291720796964	2.3602873360607	3.83564238001529	4.55440472229872	6.74989951213506	2.75767382929639	2.00029009297763	3.75197919652651	4.08929411163957	2.8454724582908	3.88836190035587	2.82402298053555	3.73697757175794	4.22613099223357	6.53031158025918
1	165168385	165168385	2.93844282779788	3.93633178807296	5.04031868627716	2.08431294596905	3.74891185489238	3.9237679348894	2.94365632015601	3.21262330628933	4.11504795323954	5.82392465158563	7.87593840581719	3.80293941246624	3.71578241536875	4.87589891010904	1.90835136877396	3.28376714664953	3.17939640126493	5.5811724162384	3.06197499354159	4.83746703027715	3.82845553306557	4.12148001913815	5.82261898234933	2.16867663717388	3.888757420426	4.63628166300936	3.85777289577016	3.79030765341064	3.93747811574083	3.14805755898556	5.65493030128769	2.0822262356133	3.09291720796964	2.3602873360607	3.83564238001529	4.55440472229872	6.74989951213506	2.75767382929639	2.00029009297763	3.75197919652651	4.08929411163957	2.8454724582908	3.88836190035587	2.82402298053555	3.73697757175794	4.22613099223357	6.53031158025918
1	165693626	165693626	2.93844282779788	3.93633178807296	5.04031868627716	2.08431294596905	3.74891185489238	3.9237679348894	2.94365632015601	3.21262330628933	4.11504795323954	5.82392465158563	7.87593840581719	3.80293941246624	3.71578241536875	4.87589891010904	1.90835136877396	3.28376714664953	3.17939640126493	5.5811724162384	3.06197499354159	6.65592995518378	3.82845553306557	4.12148001913815	5.82261898234933	2.16867663717388	3.888757420426	4.63628166300936	3.85777289577016	3.79030765341064	3.93747811574083	3.14805755898556	5.65493030128769	2.0822262356133	3.09291720796964	2.3602873360607	3.83564238001529	4.55440472229872	6.74989951213506	3.89345736601835	2.00029009297763	3.75197919652651	4.08929411163957	2.8454724582908	3.88836190035587	2.82402298053555	3.73697757175794	4.22613099223357	6.53031158025918
1	166269428	166269428	4.27633814932727	3.93633178807296	5.04031868627716	2.08431294596905	5.03144190463395	4.98235884718072	3.59703760639671	4.09439936463098	5.18056425938072	5.82392465158563	7.87593840581719	3.80293941246624	3.71578241536875	4.87589891010904	3.2081171541955	4.94802170416314	3.17939640126493	6.84366060932849	3.97777728089597	6.65592995518378	3.82845553306557	4.12148001913815	5.82261898234933	2.97855986271767	5.05114074880804	6.83797057920627	5.80730262120211	3.79030765341064	3.93747811574083	4.98419985841461	5.65493030128769	3.15387794111878	3.94785284696121	2.3602873360607	3.83564238001529	5.94700175194145	6.74989951213506	3.89345736601835	2.95776871187674	6.4363903690541	4.08929411163957	4.04031623096518	3.88836190035587	3.9650850965403	5.19769473324269	4.22613099223357	6.53031158025918
1	166840676	166840676	4.27633814932727	3.93633178807296	5.04031868627716	2.08431294596905	5.03144190463395	4.98235884718072	3.59703760639671	4.09439936463098	5.18056425938072	5.82392465158563	7.87593840581719	3.80293941246624	3.71578241536875	4.87589891010904	3.2081171541955	4.94802170416314	3.17939640126493	6.84366060932849	3.97777728089597	6.65592995518378	3.82845553306557	4.12148001913815	5.82261898234933	2.97855986271767	5.05114074880804	6.83797057920627	5.80730262120211	3.79030765341064	3.93747811574083	4.98419985841461	5.65493030128769	3.15387794111878	3.94785284696121	2.3602873360607	3.83564238001529	5.94700175194145	6.74989951213506	3.89345736601835	2.95776871187674	6.4363903690541	4.08929411163957	4.04031623096518	3.88836190035587	3.9650850965403	5.19769473324269	4.22613099223357	6.53031158025918
1	167369833	167369833	4.27633814932727	3.93633178807296	5.04031868627716	2.08431294596905	5.03144190463395	4.98235884718072	3.59703760639671	4.09439936463098	5.18056425938072	5.82392465158563	4.0273760665691	3.80293941246624	3.71578241536875	4.87589891010904	3.2081171541955	4.94802170416314	3.17939640126493	6.84366060932849	3.97777728089597	6.65592995518378	3.82845553306557	4.12148001913815	5.82261898234933	2.97855986271767	5.05114074880804	6.83797057920627	5.80730262120211	3.79030765341064	3.93747811574083	4.98419985841461	3.13944435749151	3.15387794111878	3.94785284696121	2.3602873360607	3.83564238001529	5.94700175194145	6.74989951213506	3.89345736601835	2.95776871187674	6.4363903690541	4.08929411163957	4.04031623096518	3.88836190035587	3.9650850965403	5.19769473324269	4.22613099223357	6.53031158025918
1	167920894	167920894	4.27633814932727	3.93633178807296	5.04031868627716	2.08431294596905	5.03144190463395	4.98235884718072	3.59703760639671	4.09439936463098	5.18056425938072	5.82392465158563	4.0273760665691	3.80293941246624	3.71578241536875	4.87589891010904	3.2081171541955	4.94802170416314	3.17939640126493	6.84366060932849	3.97777728089597	6.65592995518378	3.82845553306557	4.12148001913815	5.82261898234933	2.97855986271767	5.05114074880804	6.83797057920627	5.80730262120211	3.79030765341064	3.93747811574083	4.98419985841461	3.13944435749151	3.15387794111878	3.94785284696121	2.3602873360607	3.83564238001529	5.94700175194145	4.14613193203656	3.89345736601835	2.95776871187674	6.4363903690541	4.08929411163957	4.04031623096518	3.88836190035587	3.9650850965403	5.19769473324269	4.22613099223357	3.11612223937678
1	168470978	168470978	4.27633814932727	3.93633178807296	5.04031868627716	2.08431294596905	5.03144190463395	4.98235884718072	3.59703760639671	4.09439936463098	5.18056425938072	5.82392465158563	4.0273760665691	3.80293941246624	3.71578241536875	4.87589891010904	3.2081171541955	4.94802170416314	3.17939640126493	6.84366060932849	3.97777728089597	6.65592995518378	3.82845553306557	4.12148001913815	5.82261898234933	2.97855986271767	5.05114074880804	6.83797057920627	5.80730262120211	3.79030765341064	3.93747811574083	4.98419985841461	3.13944435749151	3.15387794111878	3.94785284696121	3.19576760693464	3.83564238001529	5.94700175194145	4.14613193203656	3.89345736601835	2.95776871187674	6.4363903690541	4.08929411163957	4.04031623096518	3.88836190035587	3.9650850965403	5.19769473324269	4.22613099223357	3.11612223937678
1	169021130	169021130	4.27633814932727	3.93633178807296	5.04031868627716	2.08431294596905	5.03144190463395	4.98235884718072	3.59703760639671	4.09439936463098	5.18056425938072	5.82392465158563	4.0273760665691	3.80293941246624	3.71578241536875	4.87589891010904	3.2081171541955	4.94802170416314	4.20614029419852	6.84366060932849	3.97777728089597	6.65592995518378	3.82845553306557	4.12148001913815	5.82261898234933	2.97855986271767	5.05114074880804	6.83797057920627	5.80730262120211	3.79030765341064	3.93747811574083	4.98419985841461	3.13944435749151	3.15387794111878	3.94785284696121	3.19576760693464	3.83564238001529	5.94700175194145	4.14613193203656	3.89345736601835	2.95776871187674	6.4363903690541	4.08929411163957	4.04031623096518	3.88836190035587	3.9650850965403	5.19769473324269	4.22613099223357	3.11612223937678
1	169573901	169573901	4.27633814932727	3.93633178807296	5.04031868627716	2.08431294596905	5.03144190463395	4.98235884718072	3.59703760639671	4.09439936463098	5.18056425938072	5.82392465158563	4.0273760665691	3.80293941246624	3.71578241536875	4.87589891010904	3.2081171541955	4.94802170416314	4.20614029419852	6.84366060932849	3.97777728089597	6.65592995518378	3.82845553306557	4.12148001913815	5.82261898234933	2.97855986271767	5.05114074880804	6.83797057920627	5.80730262120211	3.79030765341064	3.93747811574083	4.98419985841461	3.13944435749151	3.15387794111878	3.94785284696121	3.19576760693464	3.83564238001529	5.94700175194145	4.14613193203656	3.89345736601835	2.95776871187674	6.4363903690541	4.08929411163957	4.04031623096518	3.88836190035587	3.9650850965403	5.19769473324269	4.22613099223357	3.11612223937678
1	170134639	170134639	4.27633814932727	3.93633178807296	5.04031868627716	2.08431294596905	5.03144190463395	4.98235884718072	3.59703760639671	4.09439936463098	5.18056425938072	5.82392465158563	4.0273760665691	3.80293941246624	3.71578241536875	4.87589891010904	3.2081171541955	4.94802170416314	4.20614029419852	6.84366060932849	3.97777728089597	6.65592995518378	3.82845553306557	4.12148001913815	5.82261898234933	2.97855986271767	5.05114074880804	6.83797057920627	5.80730262120211	3.79030765341064	3.93747811574083	4.98419985841461	3.13944435749151	3.15387794111878	3.94785284696121	3.19576760693464	3.83564238001529	5.94700175194145	4.14613193203656	3.89345736601835	2.95776871187674	6.4363903690541	4.08929411163957	4.04031623096518	3.88836190035587	3.9650850965403	5.19769473324269	5.10357871066148	3.11612223937678
1	170686607	170686607	4.27633814932727	3.93633178807296	5.04031868627716	2.08431294596905	5.03144190463395	4.98235884718072	4.39087736925014	4.09439936463098	5.18056425938072	5.82392465158563	4.0273760665691	3.80293941246624	3.71578241536875	4.87589891010904	3.2081171541955	4.94802170416314	4.20614029419852	6.84366060932849	3.97777728089597	6.65592995518378	3.82845553306557	4.12148001913815	5.82261898234933	2.97855986271767	5.05114074880804	6.83797057920627	5.80730262120211	3.79030765341064	3.93747811574083	4.98419985841461	3.13944435749151	3.15387794111878	3.94785284696121	3.19576760693464	3.83564238001529	5.94700175194145	4.14613193203656	3.89345736601835	2.95776871187674	6.4363903690541	4.08929411163957	4.04031623096518	3.88836190035587	3.9650850965403	5.19769473324269	5.10357871066148	3.11612223937678
1	171236786	171236786	4.27633814932727	3.93633178807296	5.04031868627716	2.08431294596905	5.03144190463395	4.98235884718072	4.39087736925014	4.09439936463098	5.18056425938072	5.82392465158563	4.0273760665691	3.80293941246624	3.71578241536875	4.87589891010904	3.2081171541955	4.94802170416314	4.20614029419852	6.84366060932849	3.97777728089597	6.65592995518378	3.82845553306557	4.12148001913815	5.82261898234933	2.97855986271767	5.05114074880804	6.83797057920627	5.80730262120211	3.79030765341064	3.93747811574083	4.98419985841461	3.13944435749151	3.15387794111878	3.94785284696121	3.19576760693464	3.83564238001529	5.94700175194145	4.14613193203656	3.89345736601835	2.95776871187674	6.4363903690541	4.08929411163957	4.04031623096518	3.88836190035587	3.9650850965403	5.19769473324269	5.10357871066148	3.11612223937678
1	171813037	171813037	4.27633814932727	3.93633178807296	5.04031868627716	2.08431294596905	5.03144190463395	4.98235884718072	4.39087736925014	4.09439936463098	5.18056425938072	5.82392465158563	4.0273760665691	3.80293941246624	3.71578241536875	4.87589891010904	3.2081171541955	4.94802170416314	4.20614029419852	6.84366060932849	3.97777728089597	6.65592995518378	3.82845553306557	4.12148001913815	5.82261898234933	2.97855986271767	5.05114074880804	6.83797057920627	5.80730262120211	3.79030765341064	3.93747811574083	4.98419985841461	3.13944435749151	3.15387794111878	3.94785284696121	3.19576760693464	3.83564238001529	5.94700175194145	4.14613193203656	3.89345736601835	2.95776871187674	6.4363903690541	4.08929411163957	4.04031623096518	3.88836190035587	3.9650850965403	5.19769473324269	5.10357871066148	3.11612223937678
1	172365466	172365466	4.27633814932727	3.93633178807296	5.04031868627716	2.08431294596905	5.03144190463395	4.98235884718072	4.39087736925014	4.09439936463098	5.18056425938072	5.82392465158563	4.0273760665691	3.80293941246624	3.71578241536875	4.87589891010904	3.2081171541955	4.94802170416314	4.20614029419852	6.84366060932849	3.97777728089597	6.65592995518378	3.82845553306557	4.12148001913815	5.82261898234933	2.97855986271767	5.05114074880804	6.83797057920627	5.80730262120211	3.79030765341064	3.93747811574083	4.98419985841461	3.13944435749151	3.15387794111878	3.94785284696121	3.19576760693464	3.83564238001529	5.94700175194145	4.14613193203656	3.89345736601835	2.95776871187674	6.4363903690541	4.08929411163957	4.04031623096518	3.88836190035587	3.9650850965403	5.19769473324269	5.10357871066148	3.11612223937678
1	172904441	172904441	4.27633814932727	3.93633178807296	5.04031868627716	2.08431294596905	5.03144190463395	4.98235884718072	4.39087736925014	4.09439936463098	5.18056425938072	5.82392465158563	4.0273760665691	3.80293941246624	3.71578241536875	4.87589891010904	3.2081171541955	4.94802170416314	4.20614029419852	6.84366060932849	3.97777728089597	6.65592995518378	3.82845553306557	4.12148001913815	5.82261898234933	2.97855986271767	5.05114074880804	6.83797057920627	5.80730262120211	3.79030765341064	3.93747811574083	4.98419985841461	3.13944435749151	3.15387794111878	3.94785284696121	3.19576760693464	3.83564238001529	5.94700175194145	4.14613193203656	3.89345736601835	2.95776871187674	6.4363903690541	4.08929411163957	4.04031623096518	3.88836190035587	3.9650850965403	5.19769473324269	5.10357871066148	3.11612223937678
1	173476419	173476419	4.27633814932727	3.93633178807296	5.04031868627716	2.08431294596905	5.03144190463395	4.98235884718072	4.39087736925014	4.09439936463098	5.18056425938072	5.82392465158563	4.0273760665691	3.80293941246624	3.71578241536875	4.87589891010904	3.2081171541955	4.94802170416314	4.20614029419852	6.84366060932849	3.97777728089597	6.65592995518378	3.82845553306557	4.12148001913815	5.82261898234933	2.97855986271767	5.05114074880804	6.83797057920627	5.80730262120211	3.79030765341064	3.93747811574083	4.98419985841461	3.13944435749151	3.15387794111878	3.94785284696121	3.19576760693464	3.83564238001529	5.94700175194145	4.14613193203656	3.89345736601835	2.95776871187674	6.4363903690541	4.08929411163957	4.04031623096518	3.88836190035587	3.9650850965403	5.19769473324269	5.10357871066148	3.11612223937678
1	174071246	174071246	4.27633814932727	3.93633178807296	5.04031868627716	2.08431294596905	5.03144190463395	4.98235884718072	4.39087736925014	4.09439936463098	5.18056425938072	5.82392465158563	4.0273760665691	3.80293941246624	3.71578241536875	4.87589891010904	3.2081171541955	4.94802170416314	4.20614029419852	6.84366060932849	3.97777728089597	6.65592995518378	3.82845553306557	4.12148001913815	5.82261898234933	2.97855986271767	5.05114074880804	6.83797057920627	5.80730262120211	3.79030765341064	3.93747811574083	4.98419985841461	3.13944435749151	3.15387794111878	3.94785284696121	3.19576760693464	3.83564238001529	5.94700175194145	4.14613193203656	3.89345736601835	2.95776871187674	6.4363903690541	4.08929411163957	4.04031623096518	3.88836190035587	3.9650850965403	5.19769473324269	5.10357871066148	3.11612223937678
1	174673461	174673461	4.27633814932727	3.93633178807296	5.04031868627716	2.08431294596905	5.03144190463395	4.98235884718072	3.62934509798432	4.09439936463098	5.18056425938072	5.82392465158563	4.0273760665691	3.80293941246624	3.71578241536875	4.87589891010904	3.2081171541955	4.94802170416314	4.20614029419852	6.84366060932849	3.97777728089597	6.65592995518378	3.82845553306557	4.12148001913815	5.82261898234933	2.97855986271767	5.05114074880804	6.83797057920627	5.80730262120211	3.79030765341064	3.93747811574083	4.98419985841461	3.13944435749151	3.15387794111878	3.94785284696121	3.19576760693464	3.83564238001529	5.94700175194145	4.14613193203656	3.89345736601835	2.95776871187674	6.4363903690541	4.08929411163957	4.04031623096518	3.88836190035587	3.9650850965403	5.19769473324269	5.10357871066148	3.11612223937678
1	175236220	175236220	4.27633814932727	3.93633178807296	5.04031868627716	2.08431294596905	5.03144190463395	4.98235884718072	3.62934509798432	4.09439936463098	5.18056425938072	5.82392465158563	4.0273760665691	3.80293941246624	3.71578241536875	4.87589891010904	3.2081171541955	4.94802170416314	4.20614029419852	6.84366060932849	3.97777728089597	6.65592995518378	3.82845553306557	4.12148001913815	5.82261898234933	2.97855986271767	5.05114074880804	6.83797057920627	5.80730262120211	3.79030765341064	3.93747811574083	4.98419985841461	3.13944435749151	3.15387794111878	3.94785284696121	3.19576760693464	3.83564238001529	5.94700175194145	4.14613193203656	3.89345736601835	2.95776871187674	6.4363903690541	4.08929411163957	4.04031623096518	3.88836190035587	3.9650850965403	5.19769473324269	5.10357871066148	3.11612223937678
1	175756542	175756542	4.27633814932727	3.93633178807296	5.04031868627716	2.08431294596905	5.03144190463395	4.98235884718072	3.62934509798432	4.09439936463098	5.18056425938072	5.82392465158563	4.0273760665691	3.80293941246624	3.71578241536875	4.87589891010904	3.2081171541955	3.94890272198089	4.20614029419852	6.84366060932849	3.97777728089597	6.65592995518378	3.82845553306557	4.12148001913815	5.82261898234933	2.97855986271767	5.05114074880804	6.83797057920627	5.80730262120211	3.79030765341064	3.93747811574083	3.85134381215097	3.13944435749151	3.15387794111878	3.94785284696121	3.19576760693464	3.83564238001529	5.94700175194145	4.14613193203656	3.89345736601835	2.95776871187674	6.4363903690541	4.08929411163957	4.04031623096518	3.88836190035587	3.9650850965403	5.19769473324269	5.10357871066148	3.11612223937678
1	176318592	176318592	4.27633814932727	3.93633178807296	5.04031868627716	2.08431294596905	5.03144190463395	4.98235884718072	3.62934509798432	4.09439936463098	5.18056425938072	5.82392465158563	4.0273760665691	3.80293941246624	3.71578241536875	4.87589891010904	3.2081171541955	3.94890272198089	4.20614029419852	6.84366060932849	3.97777728089597	6.65592995518378	3.82845553306557	4.12148001913815	5.82261898234933	2.97855986271767	5.05114074880804	6.83797057920627	5.80730262120211	3.79030765341064	3.93747811574083	3.85134381215097	3.13944435749151	3.15387794111878	3.94785284696121	3.19576760693464	3.83564238001529	5.94700175194145	4.14613193203656	3.89345736601835	2.95776871187674	6.4363903690541	4.08929411163957	4.04031623096518	3.88836190035587	3.9650850965403	5.19769473324269	5.10357871066148	3.11612223937678
1	176851545	176851545	4.27633814932727	3.93633178807296	5.04031868627716	2.08431294596905	5.03144190463395	4.98235884718072	3.62934509798432	4.09439936463098	5.18056425938072	5.82392465158563	4.0273760665691	3.80293941246624	3.71578241536875	4.87589891010904	3.2081171541955	3.94890272198089	4.20614029419852	6.84366060932849	3.97777728089597	6.65592995518378	3.82845553306557	4.12148001913815	5.82261898234933	2.97855986271767	5.05114074880804	6.83797057920627	5.80730262120211	3.79030765341064	3.93747811574083	3.85134381215097	3.13944435749151	3.15387794111878	3.94785284696121	3.19576760693464	3.83564238001529	5.94700175194145	4.14613193203656	3.89345736601835	2.95776871187674	6.4363903690541	4.08929411163957	4.04031623096518	3.88836190035587	3.9650850965403	5.19769473324269	5.10357871066148	3.11612223937678
1	177376481	177376481	4.27633814932727	3.93633178807296	5.04031868627716	2.08431294596905	5.03144190463395	4.98235884718072	3.62934509798432	4.09439936463098	5.18056425938072	5.82392465158563	4.0273760665691	3.80293941246624	3.71578241536875	4.87589891010904	3.2081171541955	3.94890272198089	4.20614029419852	6.84366060932849	3.97777728089597	6.65592995518378	3.82845553306557	4.12148001913815	5.82261898234933	2.97855986271767	5.05114074880804	6.83797057920627	5.80730262120211	3.79030765341064	3.93747811574083	3.85134381215097	3.13944435749151	3.15387794111878	3.94785284696121	3.19576760693464	3.83564238001529	5.94700175194145	4.14613193203656	3.89345736601835	2.95776871187674	6.4363903690541	4.08929411163957	4.04031623096518	3.88836190035587	3.9650850965403	5.19769473324269	5.10357871066148	3.11612223937678
1	177923850	177923850	4.27633814932727	3.93633178807296	5.04031868627716	2.08431294596905	5.03144190463395	4.98235884718072	3.62934509798432	4.09439936463098	5.18056425938072	5.82392465158563	4.0273760665691	3.80293941246624	3.71578241536875	4.87589891010904	3.2081171541955	3.94890272198089	4.20614029419852	6.84366060932849	3.97777728089597	6.65592995518378	3.82845553306557	4.12148001913815	5.82261898234933	2.97855986271767	5.05114074880804	6.83797057920627	5.80730262120211	3.79030765341064	3.93747811574083	3.85134381215097	3.13944435749151	3.15387794111878	3.94785284696121	3.19576760693464	3.83564238001529	5.94700175194145	4.14613193203656	3.89345736601835	2.95776871187674	6.4363903690541	4.08929411163957	4.04031623096518	3.88836190035587	3.9650850965403	5.19769473324269	5.10357871066148	3.11612223937678
1	178475797	178475797	4.27633814932727	3.93633178807296	5.04031868627716	2.08431294596905	5.03144190463395	4.98235884718072	3.62934509798432	4.09439936463098	5.18056425938072	5.82392465158563	4.0273760665691	3.80293941246624	3.71578241536875	4.87589891010904	3.2081171541955	3.94890272198089	4.20614029419852	6.84366060932849	3.97777728089597	6.65592995518378	3.82845553306557	4.12148001913815	5.82261898234933	2.97855986271767	5.05114074880804	6.83797057920627	5.80730262120211	3.79030765341064	3.93747811574083	3.85134381215097	3.13944435749151	3.15387794111878	3.94785284696121	3.19576760693464	3.83564238001529	5.94700175194145	4.14613193203656	3.89345736601835	2.95776871187674	6.4363903690541	4.08929411163957	4.04031623096518	3.88836190035587	3.9650850965403	5.19769473324269	5.10357871066148	3.11612223937678
1	179042816	179042816	4.27633814932727	3.93633178807296	5.04031868627716	2.08431294596905	5.03144190463395	4.98235884718072	3.62934509798432	4.09439936463098	5.18056425938072	5.82392465158563	4.0273760665691	3.80293941246624	3.71578241536875	4.87589891010904	3.2081171541955	3.94890272198089	4.20614029419852	6.84366060932849	3.97777728089597	6.65592995518378	3.82845553306557	4.12148001913815	5.82261898234933	2.97855986271767	5.05114074880804	6.83797057920627	5.80730262120211	3.79030765341064	3.93747811574083	3.85134381215097	3.13944435749151	3.15387794111878	3.94785284696121	3.19576760693464	3.83564238001529	5.94700175194145	4.14613193203656	3.89345736601835	2.95776871187674	6.4363903690541	4.08929411163957	4.04031623096518	3.88836190035587	3.9650850965403	5.19769473324269	5.10357871066148	3.11612223937678
1	179635361	179635361	4.27633814932727	3.93633178807296	5.04031868627716	2.08431294596905	5.03144190463395	4.98235884718072	3.62934509798432	4.09439936463098	5.18056425938072	5.82392465158563	4.0273760665691	3.80293941246624	3.71578241536875	4.87589891010904	3.2081171541955	3.94890272198089	4.20614029419852	6.84366060932849	3.97777728089597	6.65592995518378	3.82845553306557	4.12148001913815	5.82261898234933	2.97855986271767	5.05114074880804	6.83797057920627	5.80730262120211	3.79030765341064	3.93747811574083	3.85134381215097	3.13944435749151	3.15387794111878	3.94785284696121	3.19576760693464	3.83564238001529	5.94700175194145	4.14613193203656	3.89345736601835	2.95776871187674	6.4363903690541	4.08929411163957	4.04031623096518	3.88836190035587	3.9650850965403	5.19769473324269	5.10357871066148	3.11612223937678
1	180186313	180186313	4.27633814932727	3.93633178807296	5.04031868627716	3.8147060859491	5.03144190463395	4.98235884718072	3.62934509798432	5.166731197611	5.18056425938072	5.82392465158563	4.0273760665691	3.80293941246624	4.76661804291893	4.87589891010904	3.2081171541955	3.94890272198089	4.20614029419852	6.84366060932849	5.07308207282438	6.65592995518378	3.82845553306557	4.12148001913815	5.82261898234933	2.97855986271767	5.05114074880804	6.83797057920627	5.80730262120211	3.79030765341064	3.93747811574083	3.85134381215097	3.13944435749151	3.15387794111878	4.88808107914893	3.19576760693464	5.06958698021559	5.94700175194145	4.14613193203656	3.89345736601835	2.95776871187674	6.4363903690541	4.08929411163957	4.82145377156195	3.88836190035587	3.9650850965403	5.19769473324269	5.10357871066148	3.11612223937678
1	180745307	180745307	4.27633814932727	3.93633178807296	5.04031868627716	3.8147060859491	5.03144190463395	4.98235884718072	3.62934509798432	5.166731197611	5.18056425938072	5.82392465158563	4.0273760665691	3.80293941246624	4.76661804291893	4.87589891010904	3.2081171541955	3.94890272198089	4.20614029419852	6.84366060932849	5.07308207282438	6.65592995518378	3.82845553306557	4.12148001913815	5.82261898234933	3.73294681609432	5.05114074880804	6.83797057920627	5.80730262120211	3.79030765341064	3.93747811574083	3.85134381215097	3.92205357469889	3.15387794111878	4.88808107914893	3.19576760693464	5.06958698021559	5.94700175194145	4.14613193203656	3.89345736601835	2.95776871187674	6.4363903690541	4.08929411163957	4.82145377156195	3.88836190035587	3.9650850965403	5.19769473324269	5.10357871066148	3.11612223937678
1	181307162	181307162	4.27633814932727	3.93633178807296	5.04031868627716	3.8147060859491	5.03144190463395	4.98235884718072	3.62934509798432	5.166731197611	5.18056425938072	5.82392465158563	4.0273760665691	3.80293941246624	4.76661804291893	4.87589891010904	3.2081171541955	3.94890272198089	4.20614029419852	6.84366060932849	5.07308207282438	6.65592995518378	3.82845553306557	4.12148001913815	5.82261898234933	3.73294681609432	5.05114074880804	6.83797057920627	5.80730262120211	3.79030765341064	3.93747811574083	3.85134381215097	3.92205357469889	3.15387794111878	4.88808107914893	3.19576760693464	5.06958698021559	5.94700175194145	4.14613193203656	3.89345736601835	2.95776871187674	6.4363903690541	4.08929411163957	4.82145377156195	3.88836190035587	3.9650850965403	5.19769473324269	5.10357871066148	3.11612223937678
1	181825873	181825873	4.27633814932727	3.93633178807296	5.04031868627716	3.8147060859491	5.03144190463395	4.98235884718072	3.62934509798432	5.166731197611	5.18056425938072	5.82392465158563	4.0273760665691	3.80293941246624	4.76661804291893	4.87589891010904	3.2081171541955	3.94890272198089	4.20614029419852	6.84366060932849	5.07308207282438	6.65592995518378	3.82845553306557	4.12148001913815	5.82261898234933	3.73294681609432	5.05114074880804	6.83797057920627	5.80730262120211	3.79030765341064	3.93747811574083	3.85134381215097	3.92205357469889	3.15387794111878	4.88808107914893	3.19576760693464	5.06958698021559	5.94700175194145	4.95562157836201	3.89345736601835	2.95776871187674	6.4363903690541	4.08929411163957	4.82145377156195	3.88836190035587	3.9650850965403	5.19769473324269	5.10357871066148	3.11612223937678
1	182385372	182385372	4.27633814932727	3.93633178807296	5.04031868627716	3.8147060859491	5.03144190463395	4.98235884718072	3.62934509798432	5.166731197611	5.18056425938072	5.82392465158563	4.0273760665691	3.80293941246624	4.76661804291893	4.87589891010904	3.2081171541955	3.94890272198089	4.20614029419852	6.84366060932849	5.07308207282438	6.65592995518378	3.82845553306557	4.12148001913815	5.82261898234933	3.73294681609432	5.05114074880804	6.83797057920627	5.80730262120211	3.79030765341064	3.93747811574083	2.99189992383824	3.92205357469889	3.15387794111878	4.88808107914893	3.19576760693464	5.06958698021559	5.94700175194145	4.95562157836201	3.89345736601835	2.95776871187674	6.4363903690541	4.08929411163957	4.82145377156195	3.88836190035587	3.9650850965403	5.19769473324269	5.10357871066148	3.11612223937678
1	182929695	182929695	4.27633814932727	3.93633178807296	5.04031868627716	3.8147060859491	4.08566779946752	4.98235884718072	3.62934509798432	5.166731197611	5.18056425938072	5.82392465158563	4.0273760665691	6.99398622449059	4.76661804291893	4.87589891010904	3.2081171541955	3.94890272198089	4.20614029419852	6.84366060932849	5.07308207282438	6.65592995518378	3.82845553306557	4.12148001913815	5.82261898234933	3.73294681609432	5.05114074880804	6.83797057920627	5.80730262120211	3.79030765341064	3.93747811574083	2.99189992383824	3.92205357469889	3.15387794111878	4.88808107914893	3.19576760693464	5.06958698021559	5.94700175194145	4.95562157836201	3.89345736601835	2.95776871187674	6.4363903690541	4.08929411163957	4.82145377156195	3.88836190035587	3.9650850965403	5.19769473324269	5.10357871066148	3.11612223937678
1	183477887	183477887	2.99416106124198	3.93633178807296	5.04031868627716	3.8147060859491	4.08566779946752	4.98235884718072	2.14370924327601	4.07938544639144	5.18056425938072	5.82392465158563	4.0273760665691	6.99398622449059	4.76661804291893	4.87589891010904	3.2081171541955	3.94890272198089	3.1262927928888	5.21102875415633	2.98072339151435	4.90227640042937	3.82845553306557	4.12148001913815	3.94648486249348	1.93296424891963	5.05114074880804	4.87387150237651	4.86745693767767	3.79030765341064	3.93747811574083	2.99189992383824	3.92205357469889	3.15387794111878	3.92629402714626	3.19576760693464	3.03220693697168	5.94700175194145	4.95562157836201	3.89345736601835	2.95776871187674	4.61986863218281	4.08929411163957	4.82145377156195	3.88836190035587	3.9650850965403	5.19769473324269	5.10357871066148	3.11612223937678
1	184021090	184021090	2.99416106124198	3.93633178807296	5.04031868627716	3.8147060859491	4.08566779946752	4.98235884718072	2.14370924327601	4.07938544639144	5.18056425938072	5.82392465158563	4.0273760665691	6.99398622449059	4.76661804291893	4.87589891010904	3.2081171541955	3.94890272198089	3.1262927928888	5.21102875415633	2.98072339151435	4.90227640042937	3.82845553306557	4.12148001913815	3.94648486249348	1.93296424891963	5.05114074880804	4.87387150237651	4.86745693767767	3.79030765341064	3.93747811574083	2.99189992383824	3.92205357469889	3.15387794111878	3.92629402714626	3.19576760693464	3.03220693697168	5.94700175194145	4.95562157836201	3.89345736601835	2.95776871187674	4.61986863218281	4.08929411163957	4.82145377156195	3.88836190035587	3.9650850965403	5.19769473324269	5.10357871066148	3.11612223937678
1	184563890	184563890	2.99416106124198	3.93633178807296	5.04031868627716	3.8147060859491	4.08566779946752	4.98235884718072	2.14370924327601	4.07938544639144	5.18056425938072	5.82392465158563	4.0273760665691	6.99398622449059	4.76661804291893	4.87589891010904	3.2081171541955	3.94890272198089	3.1262927928888	5.21102875415633	2.98072339151435	4.90227640042937	3.82845553306557	4.12148001913815	3.94648486249348	1.93296424891963	5.05114074880804	4.87387150237651	4.86745693767767	3.79030765341064	3.93747811574083	2.99189992383824	3.92205357469889	3.15387794111878	3.92629402714626	3.19576760693464	3.03220693697168	5.94700175194145	4.95562157836201	3.89345736601835	2.95776871187674	4.61986863218281	4.08929411163957	4.82145377156195	3.88836190035587	3.9650850965403	5.19769473324269	5.10357871066148	4.25674842395634
1	185114574	185114574	2.99416106124198	3.93633178807296	5.04031868627716	3.8147060859491	4.08566779946752	4.98235884718072	2.14370924327601	4.07938544639144	5.18056425938072	5.82392465158563	4.0273760665691	6.99398622449059	4.76661804291893	4.87589891010904	3.2081171541955	3.94890272198089	3.1262927928888	5.21102875415633	2.98072339151435	4.90227640042937	3.82845553306557	4.12148001913815	3.94648486249348	1.93296424891963	5.05114074880804	4.87387150237651	4.86745693767767	3.79030765341064	3.93747811574083	2.99189992383824	3.92205357469889	3.15387794111878	3.92629402714626	3.19576760693464	3.03220693697168	5.94700175194145	4.95562157836201	3.89345736601835	2.95776871187674	4.61986863218281	4.08929411163957	4.82145377156195	3.88836190035587	3.9650850965403	5.19769473324269	5.10357871066148	4.25674842395634
1	185672951	185672951	2.99416106124198	3.93633178807296	5.04031868627716	3.8147060859491	4.08566779946752	4.98235884718072	2.14370924327601	4.07938544639144	5.18056425938072	5.82392465158563	4.0273760665691	6.99398622449059	4.76661804291893	4.87589891010904	3.2081171541955	3.94890272198089	3.1262927928888	5.21102875415633	2.98072339151435	4.90227640042937	3.82845553306557	4.12148001913815	3.94648486249348	1.93296424891963	5.05114074880804	4.87387150237651	4.86745693767767	3.79030765341064	3.93747811574083	2.99189992383824	3.92205357469889	3.15387794111878	3.92629402714626	3.19576760693464	3.03220693697168	5.94700175194145	4.95562157836201	3.89345736601835	2.95776871187674	4.61986863218281	4.08929411163957	4.82145377156195	3.88836190035587	3.9650850965403	5.19769473324269	5.10357871066148	4.25674842395634
1	186217266	186217266	2.99416106124198	3.93633178807296	5.04031868627716	3.8147060859491	4.08566779946752	4.98235884718072	2.14370924327601	4.07938544639144	5.18056425938072	5.82392465158563	4.0273760665691	6.99398622449059	4.76661804291893	4.87589891010904	3.2081171541955	3.94890272198089	3.1262927928888	5.21102875415633	2.98072339151435	4.90227640042937	3.82845553306557	4.12148001913815	3.94648486249348	1.93296424891963	5.05114074880804	4.87387150237651	4.86745693767767	3.79030765341064	3.93747811574083	2.99189992383824	3.92205357469889	3.15387794111878	3.92629402714626	3.19576760693464	3.03220693697168	5.94700175194145	4.95562157836201	3.89345736601835	2.95776871187674	4.61986863218281	4.08929411163957	4.82145377156195	3.88836190035587	3.9650850965403	5.19769473324269	5.10357871066148	4.25674842395634
1	186771733	186771733	2.99416106124198	3.93633178807296	5.04031868627716	3.8147060859491	4.08566779946752	4.98235884718072	2.14370924327601	4.07938544639144	5.18056425938072	5.82392465158563	4.0273760665691	5.70890855883983	4.76661804291893	4.87589891010904	3.2081171541955	3.94890272198089	3.1262927928888	5.21102875415633	2.98072339151435	4.90227640042937	3.82845553306557	4.12148001913815	3.94648486249348	1.93296424891963	5.05114074880804	4.87387150237651	4.86745693767767	3.79030765341064	3.93747811574083	2.99189992383824	3.92205357469889	3.15387794111878	3.92629402714626	3.19576760693464	3.03220693697168	5.94700175194145	4.95562157836201	3.89345736601835	2.95776871187674	4.61986863218281	4.08929411163957	4.82145377156195	3.88836190035587	3.9650850965403	5.19769473324269	5.10357871066148	4.25674842395634
1	187306354	187306354	2.99416106124198	3.93633178807296	5.04031868627716	3.8147060859491	4.08566779946752	4.98235884718072	2.14370924327601	4.07938544639144	5.18056425938072	5.82392465158563	4.0273760665691	5.70890855883983	4.76661804291893	4.87589891010904	3.2081171541955	3.94890272198089	3.1262927928888	5.21102875415633	2.98072339151435	4.90227640042937	3.82845553306557	4.12148001913815	3.94648486249348	1.93296424891963	5.05114074880804	4.87387150237651	4.86745693767767	3.79030765341064	3.93747811574083	2.99189992383824	3.92205357469889	3.15387794111878	3.92629402714626	3.19576760693464	3.03220693697168	5.94700175194145	4.95562157836201	3.89345736601835	2.95776871187674	4.61986863218281	4.08929411163957	4.82145377156195	3.88836190035587	3.9650850965403	5.19769473324269	5.10357871066148	4.25674842395634
1	187863851	187863851	2.99416106124198	3.93633178807296	5.04031868627716	3.8147060859491	4.08566779946752	4.98235884718072	2.14370924327601	4.07938544639144	5.18056425938072	5.82392465158563	4.0273760665691	5.70890855883983	4.76661804291893	4.87589891010904	3.2081171541955	3.94890272198089	3.1262927928888	5.21102875415633	2.98072339151435	4.90227640042937	3.82845553306557	4.12148001913815	3.94648486249348	1.93296424891963	5.05114074880804	4.87387150237651	4.86745693767767	3.79030765341064	3.93747811574083	2.99189992383824	3.92205357469889	3.15387794111878	3.92629402714626	3.19576760693464	3.03220693697168	5.94700175194145	4.95562157836201	3.89345736601835	2.95776871187674	4.61986863218281	4.08929411163957	4.82145377156195	3.88836190035587	3.9650850965403	5.19769473324269	5.10357871066148	4.25674842395634
1	188388592	188388592	2.99416106124198	3.93633178807296	5.04031868627716	3.8147060859491	4.08566779946752	4.98235884718072	2.14370924327601	4.07938544639144	5.18056425938072	5.82392465158563	4.0273760665691	5.70890855883983	4.76661804291893	4.87589891010904	3.2081171541955	3.94890272198089	3.1262927928888	5.21102875415633	2.98072339151435	4.90227640042937	3.82845553306557	4.12148001913815	3.94648486249348	1.93296424891963	5.05114074880804	4.87387150237651	4.86745693767767	3.79030765341064	3.93747811574083	2.99189992383824	3.92205357469889	3.15387794111878	3.92629402714626	3.19576760693464	3.03220693697168	5.94700175194145	4.95562157836201	3.89345736601835	2.95776871187674	4.61986863218281	4.08929411163957	4.82145377156195	3.88836190035587	3.9650850965403	5.19769473324269	5.10357871066148	4.25674842395634
1	188924834	188924834	2.99416106124198	3.93633178807296	5.04031868627716	3.8147060859491	4.08566779946752	4.98235884718072	2.14370924327601	4.07938544639144	5.18056425938072	5.82392465158563	4.0273760665691	5.70890855883983	4.76661804291893	4.87589891010904	3.2081171541955	3.94890272198089	3.1262927928888	5.21102875415633	2.98072339151435	4.90227640042937	3.82845553306557	4.12148001913815	3.94648486249348	1.93296424891963	5.05114074880804	4.87387150237651	4.86745693767767	3.79030765341064	3.93747811574083	2.99189992383824	3.92205357469889	3.15387794111878	3.92629402714626	3.19576760693464	3.03220693697168	5.94700175194145	4.95562157836201	3.89345736601835	2.95776871187674	4.61986863218281	4.08929411163957	4.82145377156195	3.88836190035587	3.9650850965403	5.19769473324269	5.10357871066148	4.25674842395634
1	189477775	189477775	2.99416106124198	3.93633178807296	5.04031868627716	3.8147060859491	4.08566779946752	4.98235884718072	2.14370924327601	4.07938544639144	5.18056425938072	5.82392465158563	4.0273760665691	5.70890855883983	4.76661804291893	4.87589891010904	3.2081171541955	3.94890272198089	3.1262927928888	5.21102875415633	2.98072339151435	4.90227640042937	3.82845553306557	4.12148001913815	3.94648486249348	1.93296424891963	5.05114074880804	4.87387150237651	4.86745693767767	3.79030765341064	3.93747811574083	2.99189992383824	3.92205357469889	3.15387794111878	3.92629402714626	3.19576760693464	3.03220693697168	5.94700175194145	4.95562157836201	3.89345736601835	2.95776871187674	4.61986863218281	4.08929411163957	4.82145377156195	3.88836190035587	3.9650850965403	5.19769473324269	5.10357871066148	4.25674842395634
1	190007577	190007577	2.99416106124198	3.93633178807296	5.04031868627716	3.8147060859491	4.08566779946752	4.98235884718072	2.14370924327601	4.07938544639144	4.01085342016454	5.82392465158563	4.0273760665691	5.70890855883983	4.76661804291893	4.87589891010904	3.2081171541955	3.94890272198089	3.1262927928888	5.21102875415633	2.98072339151435	4.90227640042937	3.82845553306557	4.12148001913815	3.94648486249348	1.93296424891963	5.05114074880804	4.87387150237651	4.86745693767767	3.79030765341064	3.93747811574083	2.99189992383824	3.92205357469889	3.15387794111878	3.92629402714626	3.19576760693464	3.03220693697168	4.5157402422332	4.95562157836201	3.89345736601835	2.95776871187674	4.61986863218281	4.08929411163957	4.82145377156195	3.88836190035587	3.9650850965403	3.48141042759297	5.10357871066148	4.25674842395634
1	190526136	190526136	2.99416106124198	3.93633178807296	5.04031868627716	3.8147060859491	4.08566779946752	4.98235884718072	2.14370924327601	4.07938544639144	4.01085342016454	5.82392465158563	4.0273760665691	5.70890855883983	4.76661804291893	4.87589891010904	3.2081171541955	3.94890272198089	3.1262927928888	5.21102875415633	2.98072339151435	4.90227640042937	3.82845553306557	4.12148001913815	3.94648486249348	1.93296424891963	5.05114074880804	4.87387150237651	4.86745693767767	3.79030765341064	3.93747811574083	2.99189992383824	3.92205357469889	3.15387794111878	3.92629402714626	3.19576760693464	3.03220693697168	4.5157402422332	4.95562157836201	3.89345736601835	2.95776871187674	4.61986863218281	4.08929411163957	4.82145377156195	3.88836190035587	3.9650850965403	3.48141042759297	5.10357871066148	4.25674842395634
1	191063465	191063465	2.99416106124198	3.93633178807296	5.04031868627716	3.8147060859491	4.08566779946752	4.98235884718072	2.14370924327601	4.07938544639144	4.01085342016454	5.82392465158563	4.0273760665691	5.70890855883983	4.76661804291893	4.87589891010904	3.2081171541955	3.94890272198089	3.1262927928888	5.21102875415633	2.98072339151435	4.90227640042937	3.82845553306557	4.12148001913815	3.94648486249348	1.93296424891963	5.05114074880804	4.87387150237651	4.86745693767767	3.79030765341064	3.93747811574083	2.99189992383824	3.92205357469889	3.15387794111878	3.92629402714626	3.19576760693464	3.03220693697168	4.5157402422332	4.95562157836201	3.89345736601835	2.95776871187674	4.61986863218281	4.08929411163957	4.82145377156195	3.88836190035587	3.9650850965403	3.48141042759297	5.10357871066148	4.25674842395634
1	191597069	191597069	2.99416106124198	3.93633178807296	5.04031868627716	3.8147060859491	4.08566779946752	4.98235884718072	2.14370924327601	4.07938544639144	4.01085342016454	5.82392465158563	4.0273760665691	7.08572244378557	4.76661804291893	4.87589891010904	3.2081171541955	3.94890272198089	3.1262927928888	5.21102875415633	2.98072339151435	4.90227640042937	3.82845553306557	4.12148001913815	3.94648486249348	1.93296424891963	5.05114074880804	4.87387150237651	4.86745693767767	3.79030765341064	3.93747811574083	2.99189992383824	3.92205357469889	3.15387794111878	3.92629402714626	3.19576760693464	3.03220693697168	4.5157402422332	4.95562157836201	3.89345736601835	2.95776871187674	4.61986863218281	4.08929411163957	4.82145377156195	3.88836190035587	3.9650850965403	3.48141042759297	5.10357871066148	4.25674842395634
1	192126376	192126376	2.99416106124198	3.93633178807296	5.04031868627716	3.8147060859491	4.08566779946752	4.98235884718072	2.14370924327601	4.07938544639144	4.01085342016454	5.82392465158563	4.0273760665691	7.08572244378557	4.76661804291893	4.87589891010904	3.2081171541955	3.94890272198089	3.1262927928888	5.21102875415633	2.98072339151435	4.90227640042937	3.82845553306557	4.12148001913815	3.94648486249348	1.93296424891963	5.05114074880804	4.87387150237651	4.86745693767767	3.79030765341064	3.93747811574083	2.99189992383824	3.92205357469889	3.15387794111878	3.92629402714626	3.19576760693464	3.03220693697168	4.5157402422332	4.95562157836201	3.89345736601835	2.95776871187674	4.61986863218281	4.08929411163957	4.82145377156195	3.88836190035587	3.9650850965403	3.48141042759297	5.10357871066148	4.25674842395634
1	192671400	192671400	2.99416106124198	3.93633178807296	5.04031868627716	3.8147060859491	4.08566779946752	4.98235884718072	2.14370924327601	4.07938544639144	4.01085342016454	5.82392465158563	4.0273760665691	7.08572244378557	4.76661804291893	4.87589891010904	3.2081171541955	3.94890272198089	3.1262927928888	5.21102875415633	2.98072339151435	4.90227640042937	3.82845553306557	4.12148001913815	3.94648486249348	1.93296424891963	5.05114074880804	4.87387150237651	4.86745693767767	3.79030765341064	3.93747811574083	2.99189992383824	3.92205357469889	3.15387794111878	3.92629402714626	3.19576760693464	3.03220693697168	4.5157402422332	4.95562157836201	3.89345736601835	2.95776871187674	4.61986863218281	4.08929411163957	4.82145377156195	3.88836190035587	3.9650850965403	3.48141042759297	5.10357871066148	4.25674842395634
1	193209686	193209686	2.99416106124198	3.93633178807296	5.04031868627716	3.8147060859491	4.08566779946752	4.98235884718072	2.14370924327601	4.07938544639144	4.01085342016454	5.82392465158563	4.0273760665691	7.08572244378557	4.76661804291893	4.87589891010904	3.2081171541955	3.94890272198089	3.1262927928888	5.21102875415633	2.98072339151435	4.90227640042937	3.82845553306557	4.12148001913815	3.94648486249348	1.93296424891963	5.05114074880804	4.87387150237651	4.86745693767767	3.79030765341064	3.93747811574083	2.99189992383824	3.92205357469889	3.15387794111878	3.92629402714626	3.19576760693464	3.03220693697168	4.5157402422332	4.95562157836201	3.89345736601835	2.95776871187674	4.61986863218281	4.08929411163957	4.82145377156195	3.88836190035587	3.9650850965403	3.48141042759297	5.10357871066148	4.25674842395634
1	193749109	193749109	2.99416106124198	3.93633178807296	5.04031868627716	3.8147060859491	4.08566779946752	4.98235884718072	2.14370924327601	4.07938544639144	4.01085342016454	5.82392465158563	4.0273760665691	7.08572244378557	4.76661804291893	4.87589891010904	3.2081171541955	3.94890272198089	3.1262927928888	5.21102875415633	2.98072339151435	4.90227640042937	3.82845553306557	4.12148001913815	3.94648486249348	1.93296424891963	5.05114074880804	4.87387150237651	4.86745693767767	3.79030765341064	3.93747811574083	2.99189992383824	3.92205357469889	3.15387794111878	3.92629402714626	3.19576760693464	3.03220693697168	4.5157402422332	4.95562157836201	3.89345736601835	2.95776871187674	4.61986863218281	4.08929411163957	4.82145377156195	3.88836190035587	3.9650850965403	3.48141042759297	5.10357871066148	4.25674842395634
1	194295488	194295488	2.99416106124198	3.93633178807296	5.04031868627716	3.8147060859491	4.08566779946752	4.98235884718072	2.14370924327601	4.07938544639144	4.01085342016454	5.82392465158563	4.0273760665691	7.08572244378557	4.76661804291893	4.87589891010904	3.2081171541955	3.94890272198089	3.1262927928888	5.21102875415633	2.98072339151435	4.90227640042937	3.82845553306557	4.12148001913815	3.94648486249348	1.93296424891963	5.05114074880804	4.87387150237651	4.86745693767767	3.79030765341064	3.93747811574083	2.99189992383824	3.92205357469889	3.15387794111878	3.92629402714626	3.19576760693464	3.03220693697168	4.5157402422332	4.95562157836201	3.89345736601835	2.95776871187674	4.61986863218281	4.08929411163957	4.82145377156195	3.88836190035587	3.9650850965403	3.48141042759297	5.10357871066148	4.25674842395634
1	194831608	194831608	2.99416106124198	3.93633178807296	5.04031868627716	3.8147060859491	4.08566779946752	4.98235884718072	2.14370924327601	4.07938544639144	4.01085342016454	5.82392465158563	4.0273760665691	7.08572244378557	4.76661804291893	4.87589891010904	3.2081171541955	3.94890272198089	3.1262927928888	5.21102875415633	2.98072339151435	4.90227640042937	3.82845553306557	4.12148001913815	3.94648486249348	1.93296424891963	5.05114074880804	4.87387150237651	4.86745693767767	3.79030765341064	3.93747811574083	2.99189992383824	3.92205357469889	3.15387794111878	3.92629402714626	3.19576760693464	3.03220693697168	4.5157402422332	4.95562157836201	3.89345736601835	2.95776871187674	4.61986863218281	4.08929411163957	4.82145377156195	3.88836190035587	3.9650850965403	3.48141042759297	5.10357871066148	4.25674842395634
1	195363758	195363758	2.99416106124198	3.93633178807296	5.04031868627716	3.8147060859491	4.08566779946752	4.98235884718072	2.14370924327601	4.07938544639144	4.01085342016454	5.82392465158563	4.0273760665691	7.08572244378557	4.76661804291893	4.87589891010904	3.2081171541955	3.94890272198089	3.1262927928888	5.21102875415633	2.98072339151435	4.90227640042937	3.82845553306557	4.12148001913815	3.94648486249348	1.93296424891963	5.05114074880804	4.87387150237651	4.86745693767767	3.79030765341064	3.93747811574083	2.99189992383824	3.92205357469889	3.15387794111878	3.92629402714626	3.19576760693464	3.03220693697168	4.5157402422332	4.95562157836201	3.89345736601835	2.95776871187674	4.61986863218281	4.08929411163957	4.82145377156195	3.88836190035587	3.9650850965403	3.48141042759297	5.10357871066148	4.25674842395634
1	195901143	195901143	2.99416106124198	3.93633178807296	5.04031868627716	3.8147060859491	4.08566779946752	4.98235884718072	2.14370924327601	4.07938544639144	4.01085342016454	5.82392465158563	4.0273760665691	7.08572244378557	4.76661804291893	4.87589891010904	3.2081171541955	3.94890272198089	3.1262927928888	5.21102875415633	2.98072339151435	4.90227640042937	3.82845553306557	4.12148001913815	3.94648486249348	1.93296424891963	5.05114074880804	4.87387150237651	4.86745693767767	3.79030765341064	3.93747811574083	2.99189992383824	3.92205357469889	3.15387794111878	3.92629402714626	3.66588746970917	3.03220693697168	4.5157402422332	4.95562157836201	3.89345736601835	2.95776871187674	4.61986863218281	4.08929411163957	4.82145377156195	3.88836190035587	3.9650850965403	3.48141042759297	5.10357871066148	4.25674842395634
1	196436068	196436068	2.99416106124198	3.93633178807296	5.04031868627716	3.8147060859491	4.08566779946752	4.98235884718072	2.14370924327601	4.07938544639144	4.01085342016454	5.82392465158563	4.0273760665691	7.08572244378557	4.76661804291893	4.87589891010904	3.2081171541955	3.94890272198089	3.1262927928888	5.21102875415633	2.98072339151435	4.90227640042937	3.82845553306557	4.12148001913815	3.94648486249348	1.93296424891963	5.05114074880804	4.87387150237651	4.86745693767767	3.79030765341064	3.93747811574083	2.99189992383824	3.92205357469889	3.15387794111878	3.92629402714626	3.66588746970917	3.03220693697168	4.5157402422332	4.95562157836201	3.89345736601835	2.95776871187674	4.61986863218281	4.08929411163957	4.82145377156195	3.88836190035587	3.9650850965403	3.48141042759297	5.10357871066148	4.25674842395634
1	197059186	197059186	2.99416106124198	3.93633178807296	5.04031868627716	3.8147060859491	4.08566779946752	4.98235884718072	2.14370924327601	4.07938544639144	4.01085342016454	5.82392465158563	4.0273760665691	7.08572244378557	4.76661804291893	4.87589891010904	3.2081171541955	3.94890272198089	3.1262927928888	5.21102875415633	2.98072339151435	4.90227640042937	3.82845553306557	4.12148001913815	3.94648486249348	1.93296424891963	5.05114074880804	4.87387150237651	4.86745693767767	3.79030765341064	3.93747811574083	2.99189992383824	3.92205357469889	3.15387794111878	3.92629402714626	3.66588746970917	3.03220693697168	4.5157402422332	4.95562157836201	3.89345736601835	2.95776871187674	4.61986863218281	4.08929411163957	4.82145377156195	3.88836190035587	3.9650850965403	3.48141042759297	5.10357871066148	4.25674842395634
1	197589627	197589627	2.99416106124198	3.93633178807296	5.04031868627716	3.8147060859491	4.08566779946752	4.98235884718072	2.14370924327601	4.07938544639144	4.01085342016454	5.82392465158563	4.0273760665691	7.08572244378557	4.76661804291893	4.87589891010904	3.2081171541955	3.94890272198089	3.1262927928888	5.21102875415633	2.98072339151435	4.90227640042937	3.82845553306557	4.12148001913815	3.94648486249348	1.93296424891963	5.05114074880804	4.87387150237651	4.86745693767767	3.79030765341064	3.93747811574083	2.99189992383824	3.92205357469889	3.15387794111878	3.92629402714626	3.66588746970917	3.03220693697168	4.5157402422332	4.95562157836201	3.89345736601835	2.95776871187674	4.61986863218281	4.08929411163957	4.82145377156195	3.88836190035587	3.9650850965403	3.48141042759297	5.10357871066148	4.25674842395634
1	198141751	198141751	2.99416106124198	3.93633178807296	5.04031868627716	3.8147060859491	4.08566779946752	4.98235884718072	2.14370924327601	4.07938544639144	4.01085342016454	5.82392465158563	4.0273760665691	7.08572244378557	4.76661804291893	4.87589891010904	3.2081171541955	3.94890272198089	3.1262927928888	5.21102875415633	2.98072339151435	4.90227640042937	3.82845553306557	4.12148001913815	3.94648486249348	1.93296424891963	5.05114074880804	4.87387150237651	4.86745693767767	3.79030765341064	3.93747811574083	2.99189992383824	3.92205357469889	3.15387794111878	3.92629402714626	3.66588746970917	3.03220693697168	4.5157402422332	4.95562157836201	3.89345736601835	2.95776871187674	4.61986863218281	4.08929411163957	4.82145377156195	3.88836190035587	3.9650850965403	4.58929296064918	5.10357871066148	4.25674842395634
1	198670535	198670535	2.99416106124198	3.93633178807296	5.04031868627716	3.8147060859491	4.08566779946752	4.98235884718072	2.14370924327601	4.07938544639144	4.01085342016454	5.82392465158563	4.0273760665691	7.08572244378557	4.76661804291893	4.87589891010904	3.2081171541955	3.94890272198089	3.1262927928888	5.21102875415633	2.98072339151435	4.90227640042937	3.82845553306557	4.12148001913815	3.94648486249348	1.93296424891963	5.05114074880804	4.87387150237651	4.86745693767767	3.79030765341064	3.93747811574083	2.99189992383824	3.92205357469889	3.15387794111878	3.92629402714626	3.66588746970917	3.03220693697168	4.5157402422332	4.95562157836201	3.89345736601835	2.95776871187674	4.61986863218281	4.08929411163957	4.82145377156195	3.88836190035587	3.9650850965403	4.58929296064918	5.10357871066148	4.25674842395634
1	199194224	199194224	2.99416106124198	3.93633178807296	5.04031868627716	3.8147060859491	4.08566779946752	4.98235884718072	2.14370924327601	4.07938544639144	4.01085342016454	5.82392465158563	4.0273760665691	7.08572244378557	4.76661804291893	4.87589891010904	3.2081171541955	3.94890272198089	3.1262927928888	5.21102875415633	2.98072339151435	4.90227640042937	3.82845553306557	4.12148001913815	3.94648486249348	1.93296424891963	5.05114074880804	4.87387150237651	4.86745693767767	3.79030765341064	3.93747811574083	2.99189992383824	3.92205357469889	3.15387794111878	3.92629402714626	3.66588746970917	3.03220693697168	4.5157402422332	4.95562157836201	3.89345736601835	2.95776871187674	4.61986863218281	4.08929411163957	4.82145377156195	3.88836190035587	3.9650850965403	4.58929296064918	5.10357871066148	4.25674842395634
1	199737268	199737268	2.99416106124198	3.93633178807296	5.04031868627716	3.8147060859491	4.08566779946752	4.98235884718072	2.14370924327601	4.07938544639144	4.01085342016454	5.82392465158563	4.0273760665691	7.08572244378557	4.76661804291893	4.87589891010904	3.2081171541955	3.94890272198089	3.1262927928888	5.21102875415633	2.98072339151435	4.90227640042937	3.82845553306557	4.12148001913815	3.94648486249348	1.93296424891963	5.05114074880804	4.87387150237651	4.86745693767767	3.79030765341064	3.93747811574083	2.99189992383824	3.92205357469889	3.15387794111878	3.92629402714626	3.66588746970917	3.03220693697168	4.5157402422332	4.95562157836201	3.89345736601835	2.95776871187674	4.61986863218281	4.08929411163957	4.82145377156195	3.88836190035587	3.9650850965403	4.58929296064918	5.10357871066148	4.25674842395634
1	200303053	200303053	2.99416106124198	3.93633178807296	5.04031868627716	3.8147060859491	4.08566779946752	4.98235884718072	2.14370924327601	4.07938544639144	4.01085342016454	5.82392465158563	4.0273760665691	7.08572244378557	4.76661804291893	4.87589891010904	3.2081171541955	3.94890272198089	3.1262927928888	5.21102875415633	2.98072339151435	4.90227640042937	3.82845553306557	4.12148001913815	3.94648486249348	1.93296424891963	5.05114074880804	4.87387150237651	4.86745693767767	3.79030765341064	3.93747811574083	2.99189992383824	3.92205357469889	3.15387794111878	3.92629402714626	3.66588746970917	3.03220693697168	4.5157402422332	4.95562157836201	3.89345736601835	2.95776871187674	4.61986863218281	2.98980590368913	4.82145377156195	3.88836190035587	3.9650850965403	4.58929296064918	5.10357871066148	4.25674842395634
1	200867375	200867375	2.99416106124198	3.93633178807296	5.04031868627716	3.8147060859491	4.08566779946752	4.98235884718072	2.14370924327601	4.07938544639144	4.01085342016454	5.82392465158563	4.0273760665691	7.08572244378557	4.76661804291893	4.87589891010904	3.2081171541955	3.94890272198089	3.1262927928888	5.21102875415633	2.98072339151435	4.90227640042937	3.82845553306557	4.12148001913815	3.94648486249348	1.93296424891963	5.05114074880804	4.87387150237651	4.86745693767767	3.79030765341064	3.93747811574083	2.99189992383824	3.92205357469889	3.15387794111878	3.92629402714626	3.66588746970917	3.03220693697168	4.5157402422332	4.95562157836201	3.89345736601835	2.95776871187674	4.61986863218281	2.98980590368913	4.82145377156195	3.88836190035587	3.9650850965403	4.58929296064918	5.10357871066148	4.25674842395634
1	201400507	201400507	2.99416106124198	3.93633178807296	5.04031868627716	3.8147060859491	4.08566779946752	4.98235884718072	2.14370924327601	4.07938544639144	4.01085342016454	5.82392465158563	4.0273760665691	7.08572244378557	4.76661804291893	4.87589891010904	3.2081171541955	3.94890272198089	3.1262927928888	5.21102875415633	2.98072339151435	4.90227640042937	3.82845553306557	4.12148001913815	3.94648486249348	1.93296424891963	5.05114074880804	4.87387150237651	4.86745693767767	3.79030765341064	3.93747811574083	2.99189992383824	3.92205357469889	3.15387794111878	3.92629402714626	3.66588746970917	3.03220693697168	4.5157402422332	4.95562157836201	3.89345736601835	2.95776871187674	4.61986863218281	2.98980590368913	4.82145377156195	3.88836190035587	3.9650850965403	4.58929296064918	5.10357871066148	4.25674842395634
1	201949533	201949533	2.99416106124198	3.93633178807296	5.04031868627716	3.8147060859491	4.08566779946752	4.98235884718072	2.14370924327601	4.07938544639144	4.64638674460678	5.82392465158563	4.0273760665691	7.08572244378557	4.76661804291893	4.87589891010904	3.2081171541955	3.94890272198089	3.1262927928888	5.21102875415633	2.98072339151435	4.90227640042937	3.82845553306557	4.12148001913815	3.94648486249348	1.93296424891963	5.05114074880804	4.87387150237651	4.86745693767767	3.79030765341064	3.93747811574083	2.99189992383824	3.92205357469889	3.15387794111878	3.92629402714626	3.66588746970917	3.03220693697168	4.5157402422332	4.95562157836201	3.89345736601835	2.95776871187674	4.61986863218281	2.98980590368913	4.82145377156195	3.88836190035587	3.9650850965403	4.58929296064918	5.10357871066148	4.25674842395634
1	202584523	202584523	2.99416106124198	3.93633178807296	5.04031868627716	3.8147060859491	4.08566779946752	4.98235884718072	2.14370924327601	4.07938544639144	4.64638674460678	5.82392465158563	4.0273760665691	7.08572244378557	4.76661804291893	4.87589891010904	3.2081171541955	3.94890272198089	3.1262927928888	5.21102875415633	2.98072339151435	4.90227640042937	3.82845553306557	4.12148001913815	3.94648486249348	1.93296424891963	5.05114074880804	4.87387150237651	4.86745693767767	3.79030765341064	3.93747811574083	2.99189992383824	3.92205357469889	3.15387794111878	3.92629402714626	3.66588746970917	3.03220693697168	4.5157402422332	4.95562157836201	3.89345736601835	2.95776871187674	4.61986863218281	2.98980590368913	4.82145377156195	3.88836190035587	3.9650850965403	4.58929296064918	5.10357871066148	4.25674842395634
1	203140598	203140598	2.99416106124198	3.93633178807296	5.04031868627716	3.8147060859491	4.08566779946752	4.98235884718072	2.14370924327601	4.07938544639144	4.64638674460678	5.82392465158563	4.0273760665691	7.08572244378557	4.76661804291893	4.87589891010904	3.2081171541955	3.94890272198089	3.1262927928888	5.21102875415633	2.98072339151435	4.90227640042937	3.82845553306557	4.12148001913815	3.94648486249348	1.93296424891963	5.05114074880804	4.87387150237651	4.86745693767767	3.79030765341064	3.93747811574083	2.99189992383824	3.92205357469889	3.15387794111878	3.92629402714626	3.66588746970917	3.03220693697168	4.5157402422332	4.95562157836201	3.89345736601835	2.95776871187674	4.61986863218281	2.98980590368913	4.82145377156195	3.88836190035587	3.9650850965403	4.58929296064918	5.10357871066148	4.25674842395634
1	203696988	203696988	2.99416106124198	3.93633178807296	5.04031868627716	3.8147060859491	4.08566779946752	4.98235884718072	2.14370924327601	4.07938544639144	4.64638674460678	5.82392465158563	4.0273760665691	7.08572244378557	4.76661804291893	4.87589891010904	3.2081171541955	3.94890272198089	3.1262927928888	5.21102875415633	2.98072339151435	4.90227640042937	3.82845553306557	4.12148001913815	3.94648486249348	1.93296424891963	5.05114074880804	4.87387150237651	4.86745693767767	3.79030765341064	3.93747811574083	2.99189992383824	3.92205357469889	3.80138942676862	3.92629402714626	3.66588746970917	3.03220693697168	4.5157402422332	4.95562157836201	3.89345736601835	2.95776871187674	4.61986863218281	2.98980590368913	4.82145377156195	3.88836190035587	3.9650850965403	4.58929296064918	5.10357871066148	4.25674842395634
1	204271279	204271279	2.99416106124198	3.93633178807296	5.04031868627716	3.8147060859491	4.08566779946752	4.98235884718072	2.14370924327601	4.07938544639144	4.64638674460678	5.82392465158563	4.0273760665691	7.08572244378557	4.76661804291893	4.87589891010904	3.2081171541955	3.94890272198089	3.1262927928888	5.21102875415633	2.98072339151435	4.90227640042937	3.82845553306557	4.12148001913815	3.94648486249348	1.93296424891963	5.05114074880804	4.87387150237651	4.86745693767767	3.79030765341064	3.93747811574083	2.99189992383824	3.92205357469889	3.80138942676862	3.92629402714626	3.66588746970917	3.03220693697168	4.5157402422332	4.95562157836201	3.89345736601835	2.95776871187674	4.61986863218281	2.98980590368913	4.82145377156195	3.88836190035587	3.9650850965403	4.58929296064918	5.10357871066148	3.64887525150704
1	204806017	204806017	2.99416106124198	3.93633178807296	5.04031868627716	3.8147060859491	4.08566779946752	4.98235884718072	2.14370924327601	4.07938544639144	4.64638674460678	5.82392465158563	4.0273760665691	7.08572244378557	4.76661804291893	4.87589891010904	3.2081171541955	3.94890272198089	3.1262927928888	5.21102875415633	2.98072339151435	4.90227640042937	3.82845553306557	4.12148001913815	3.94648486249348	1.93296424891963	5.05114074880804	4.87387150237651	4.86745693767767	3.79030765341064	3.93747811574083	2.99189992383824	3.92205357469889	3.80138942676862	3.92629402714626	3.66588746970917	3.03220693697168	4.5157402422332	4.95562157836201	3.89345736601835	2.95776871187674	4.61986863218281	2.98980590368913	4.82145377156195	3.88836190035587	3.9650850965403	4.58929296064918	5.10357871066148	3.64887525150704
1	205348127	205348127	2.99416106124198	3.93633178807296	5.04031868627716	3.8147060859491	4.08566779946752	4.98235884718072	2.14370924327601	4.07938544639144	4.64638674460678	5.82392465158563	4.0273760665691	7.08572244378557	4.76661804291893	4.87589891010904	3.2081171541955	3.94890272198089	3.1262927928888	5.21102875415633	2.98072339151435	4.90227640042937	3.82845553306557	4.12148001913815	3.94648486249348	1.93296424891963	5.05114074880804	4.87387150237651	4.86745693767767	3.79030765341064	3.93747811574083	2.99189992383824	3.92205357469889	3.80138942676862	3.92629402714626	3.66588746970917	3.03220693697168	4.5157402422332	4.95562157836201	3.89345736601835	2.95776871187674	4.61986863218281	2.98980590368913	4.82145377156195	3.88836190035587	3.9650850965403	4.58929296064918	5.10357871066148	3.64887525150704
1	205915792	205915792	2.99416106124198	3.93633178807296	5.04031868627716	3.8147060859491	4.08566779946752	4.98235884718072	2.14370924327601	4.07938544639144	4.64638674460678	5.82392465158563	4.0273760665691	7.08572244378557	4.76661804291893	4.87589891010904	3.2081171541955	3.94890272198089	3.1262927928888	5.21102875415633	2.98072339151435	4.90227640042937	3.82845553306557	4.12148001913815	3.94648486249348	1.93296424891963	5.05114074880804	4.87387150237651	4.86745693767767	3.79030765341064	3.93747811574083	2.99189992383824	3.92205357469889	3.80138942676862	3.92629402714626	3.66588746970917	3.03220693697168	4.5157402422332	4.95562157836201	3.89345736601835	2.95776871187674	4.61986863218281	2.98980590368913	4.82145377156195	3.88836190035587	3.9650850965403	4.58929296064918	5.10357871066148	3.64887525150704
1	206941459	206941459	2.99416106124198	3.93633178807296	5.04031868627716	3.8147060859491	4.08566779946752	4.98235884718072	2.14370924327601	4.07938544639144	4.64638674460678	5.82392465158563	4.0273760665691	7.08572244378557	4.76661804291893	4.87589891010904	3.2081171541955	3.94890272198089	3.1262927928888	5.21102875415633	2.98072339151435	4.90227640042937	3.82845553306557	4.12148001913815	3.94648486249348	1.93296424891963	5.05114074880804	4.87387150237651	4.86745693767767	3.79030765341064	3.93747811574083	2.99189992383824	3.92205357469889	3.80138942676862	3.92629402714626	3.66588746970917	3.03220693697168	4.5157402422332	4.95562157836201	3.89345736601835	2.95776871187674	4.61986863218281	2.98980590368913	4.82145377156195	3.88836190035587	3.9650850965403	4.58929296064918	5.10357871066148	3.64887525150704
1	207480087	207480087	2.99416106124198	3.93633178807296	5.04031868627716	3.8147060859491	4.08566779946752	4.98235884718072	2.14370924327601	4.07938544639144	4.64638674460678	5.82392465158563	4.0273760665691	7.08572244378557	4.76661804291893	4.87589891010904	3.2081171541955	3.94890272198089	3.1262927928888	5.21102875415633	2.98072339151435	4.90227640042937	3.82845553306557	4.12148001913815	3.94648486249348	1.93296424891963	5.05114074880804	4.87387150237651	4.86745693767767	3.79030765341064	3.93747811574083	2.99189992383824	3.92205357469889	3.80138942676862	3.92629402714626	3.66588746970917	3.03220693697168	4.5157402422332	4.95562157836201	3.89345736601835	2.95776871187674	4.61986863218281	2.98980590368913	4.82145377156195	3.88836190035587	3.9650850965403	4.58929296064918	5.10357871066148	3.64887525150704
1	208090090	208090090	2.99416106124198	3.93633178807296	5.04031868627716	3.8147060859491	4.08566779946752	4.98235884718072	2.14370924327601	4.07938544639144	4.64638674460678	5.82392465158563	4.0273760665691	7.08572244378557	4.76661804291893	4.87589891010904	3.2081171541955	3.94890272198089	3.1262927928888	5.21102875415633	2.98072339151435	4.90227640042937	3.82845553306557	4.12148001913815	3.94648486249348	1.93296424891963	5.05114074880804	4.87387150237651	4.86745693767767	3.79030765341064	3.93747811574083	2.99189992383824	3.92205357469889	3.80138942676862	3.92629402714626	3.66588746970917	3.03220693697168	4.5157402422332	4.95562157836201	3.89345736601835	2.95776871187674	4.61986863218281	2.98980590368913	4.82145377156195	3.88836190035587	3.9650850965403	4.58929296064918	5.10357871066148	3.64887525150704
1	208603812	208603812	2.99416106124198	3.93633178807296	5.04031868627716	3.8147060859491	4.08566779946752	4.98235884718072	2.14370924327601	4.07938544639144	4.64638674460678	5.82392465158563	4.0273760665691	7.08572244378557	4.76661804291893	4.87589891010904	3.2081171541955	3.94890272198089	3.1262927928888	5.21102875415633	2.98072339151435	4.90227640042937	3.82845553306557	5.49783077425452	3.94648486249348	1.93296424891963	5.05114074880804	4.87387150237651	4.86745693767767	3.79030765341064	3.93747811574083	2.99189992383824	3.92205357469889	3.80138942676862	3.92629402714626	3.66588746970917	3.03220693697168	4.5157402422332	4.95562157836201	3.89345736601835	2.95776871187674	4.61986863218281	2.98980590368913	4.82145377156195	3.88836190035587	3.9650850965403	4.58929296064918	5.10357871066148	3.64887525150704
1	209136854	209136854	2.99416106124198	3.93633178807296	5.04031868627716	3.8147060859491	4.08566779946752	4.98235884718072	2.14370924327601	4.07938544639144	4.64638674460678	5.82392465158563	4.0273760665691	7.08572244378557	4.76661804291893	4.87589891010904	3.2081171541955	3.94890272198089	3.1262927928888	5.21102875415633	2.98072339151435	4.90227640042937	3.82845553306557	5.49783077425452	3.94648486249348	1.93296424891963	5.05114074880804	4.87387150237651	4.86745693767767	3.79030765341064	3.93747811574083	2.99189992383824	3.92205357469889	3.80138942676862	3.92629402714626	3.66588746970917	3.03220693697168	4.5157402422332	4.95562157836201	3.89345736601835	2.95776871187674	4.61986863218281	2.98980590368913	4.82145377156195	3.88836190035587	3.9650850965403	4.58929296064918	5.10357871066148	3.64887525150704
1	209675409	209675409	2.99416106124198	3.93633178807296	5.04031868627716	3.8147060859491	4.08566779946752	3.83609837513767	2.14370924327601	4.07938544639144	4.64638674460678	5.82392465158563	4.0273760665691	7.08572244378557	4.76661804291893	4.87589891010904	3.2081171541955	3.94890272198089	3.1262927928888	5.21102875415633	2.98072339151435	4.90227640042937	3.82845553306557	5.49783077425452	3.94648486249348	1.93296424891963	5.05114074880804	4.87387150237651	4.86745693767767	3.79030765341064	3.93747811574083	2.99189992383824	3.92205357469889	4.72805791605122	3.92629402714626	3.66588746970917	3.03220693697168	4.5157402422332	4.95562157836201	3.89345736601835	2.95776871187674	4.61986863218281	2.98980590368913	4.82145377156195	3.88836190035587	3.9650850965403	4.58929296064918	5.10357871066148	3.64887525150704
1	210209516	210209516	2.99416106124198	3.93633178807296	5.04031868627716	3.8147060859491	4.08566779946752	3.83609837513767	2.14370924327601	4.07938544639144	4.64638674460678	5.82392465158563	4.0273760665691	7.08572244378557	4.76661804291893	4.87589891010904	4.13998869208509	3.94890272198089	3.1262927928888	5.21102875415633	2.98072339151435	4.90227640042937	3.82845553306557	5.49783077425452	3.94648486249348	1.93296424891963	5.05114074880804	4.87387150237651	4.86745693767767	3.79030765341064	3.93747811574083	2.99189992383824	3.92205357469889	4.72805791605122	3.92629402714626	3.66588746970917	3.03220693697168	4.5157402422332	6.0304515154713	3.89345736601835	2.95776871187674	4.61986863218281	2.98980590368913	4.82145377156195	3.88836190035587	3.9650850965403	4.58929296064918	5.10357871066148	3.64887525150704
1	210753871	210753871	2.99416106124198	3.93633178807296	5.04031868627716	3.8147060859491	4.08566779946752	3.83609837513767	2.14370924327601	4.07938544639144	4.64638674460678	5.82392465158563	4.0273760665691	7.08572244378557	4.76661804291893	4.87589891010904	4.13998869208509	3.94890272198089	3.1262927928888	5.21102875415633	2.98072339151435	4.90227640042937	3.82845553306557	5.49783077425452	3.94648486249348	1.93296424891963	5.05114074880804	4.87387150237651	4.86745693767767	3.79030765341064	3.93747811574083	2.99189992383824	3.92205357469889	4.72805791605122	3.92629402714626	3.66588746970917	3.03220693697168	4.5157402422332	6.0304515154713	3.89345736601835	2.95776871187674	4.61986863218281	2.98980590368913	4.82145377156195	3.88836190035587	3.9650850965403	4.58929296064918	5.10357871066148	3.64887525150704
1	211323557	211323557	2.99416106124198	3.93633178807296	6.81217243678646	3.8147060859491	4.08566779946752	3.83609837513767	2.14370924327601	4.07938544639144	4.64638674460678	5.82392465158563	4.0273760665691	7.08572244378557	4.76661804291893	4.87589891010904	4.13998869208509	3.94890272198089	3.1262927928888	5.21102875415633	2.98072339151435	4.90227640042937	3.82845553306557	5.49783077425452	3.94648486249348	1.93296424891963	5.05114074880804	4.87387150237651	4.86745693767767	3.79030765341064	3.93747811574083	2.99189992383824	3.92205357469889	4.72805791605122	3.92629402714626	3.66588746970917	3.03220693697168	6.24786162104941	6.0304515154713	3.89345736601835	2.95776871187674	4.61986863218281	2.98980590368913	4.82145377156195	3.88836190035587	3.9650850965403	6.10872758233224	5.10357871066148	3.64887525150704
1	211903097	211903097	2.99416106124198	3.93633178807296	6.81217243678646	3.8147060859491	4.08566779946752	3.83609837513767	2.14370924327601	4.07938544639144	5.99395911276752	5.82392465158563	4.94939377728151	7.08572244378557	4.76661804291893	6.01126331005438	4.13998869208509	3.94890272198089	3.1262927928888	5.21102875415633	2.98072339151435	4.90227640042937	3.82845553306557	5.49783077425452	3.94648486249348	1.93296424891963	6.8429065372044	4.87387150237651	5.98839014137375	3.79030765341064	3.93747811574083	2.99189992383824	5.3059432406158	4.72805791605122	3.92629402714626	3.66588746970917	3.03220693697168	6.24786162104941	6.0304515154713	3.89345736601835	2.95776871187674	4.61986863218281	2.98980590368913	4.82145377156195	3.88836190035587	3.9650850965403	6.10872758233224	5.10357871066148	4.9220244645233
1	212462719	212462719	2.99416106124198	3.93633178807296	6.81217243678646	3.8147060859491	4.08566779946752	3.83609837513767	2.14370924327601	4.07938544639144	5.99395911276752	5.82392465158563	4.94939377728151	7.08572244378557	4.76661804291893	6.01126331005438	4.13998869208509	3.94890272198089	3.1262927928888	5.21102875415633	2.98072339151435	4.90227640042937	3.82845553306557	5.49783077425452	3.94648486249348	1.93296424891963	6.8429065372044	4.87387150237651	5.98839014137375	3.79030765341064	3.93747811574083	2.99189992383824	5.3059432406158	4.72805791605122	3.92629402714626	3.66588746970917	3.03220693697168	6.24786162104941	6.0304515154713	3.89345736601835	2.95776871187674	4.61986863218281	2.98980590368913	4.82145377156195	3.88836190035587	3.9650850965403	6.10872758233224	5.10357871066148	4.9220244645233
1	213030587	213030587	2.99416106124198	3.93633178807296	6.81217243678646	3.8147060859491	4.08566779946752	3.83609837513767	2.14370924327601	4.07938544639144	5.99395911276752	7.51050149165554	4.94939377728151	7.08572244378557	4.76661804291893	6.01126331005438	4.13998869208509	3.94890272198089	3.1262927928888	5.21102875415633	2.98072339151435	4.90227640042937	3.82845553306557	5.49783077425452	3.94648486249348	1.93296424891963	6.8429065372044	4.87387150237651	5.98839014137375	3.79030765341064	3.93747811574083	2.99189992383824	5.3059432406158	4.72805791605122	3.92629402714626	3.66588746970917	3.03220693697168	6.24786162104941	6.0304515154713	3.89345736601835	2.95776871187674	4.61986863218281	2.98980590368913	4.82145377156195	3.88836190035587	3.9650850965403	6.10872758233224	5.10357871066148	4.9220244645233
1	213593663	213593663	2.99416106124198	3.93633178807296	6.81217243678646	3.8147060859491	4.9970335526873	3.83609837513767	2.14370924327601	4.07938544639144	5.99395911276752	7.51050149165554	4.94939377728151	7.08572244378557	4.76661804291893	6.01126331005438	4.13998869208509	3.94890272198089	3.1262927928888	5.21102875415633	2.98072339151435	4.90227640042937	3.82845553306557	5.49783077425452	3.94648486249348	1.93296424891963	6.8429065372044	4.87387150237651	5.98839014137375	3.79030765341064	3.93747811574083	2.99189992383824	5.3059432406158	4.72805791605122	3.92629402714626	3.66588746970917	3.03220693697168	6.24786162104941	6.0304515154713	3.89345736601835	2.95776871187674	4.61986863218281	2.98980590368913	4.82145377156195	3.88836190035587	3.9650850965403	6.10872758233224	5.10357871066148	4.9220244645233
1	214127585	214127585	2.99416106124198	3.93633178807296	6.81217243678646	3.8147060859491	4.9970335526873	3.83609837513767	2.14370924327601	4.07938544639144	5.99395911276752	7.51050149165554	4.94939377728151	7.08572244378557	4.76661804291893	6.01126331005438	5.01536437619249	3.94890272198089	3.1262927928888	5.21102875415633	2.98072339151435	4.90227640042937	3.82845553306557	5.49783077425452	3.94648486249348	1.93296424891963	6.8429065372044	4.87387150237651	5.98839014137375	3.79030765341064	3.93747811574083	2.99189992383824	5.3059432406158	4.72805791605122	3.92629402714626	3.66588746970917	3.03220693697168	6.24786162104941	6.0304515154713	3.89345736601835	2.95776871187674	4.61986863218281	2.98980590368913	4.82145377156195	3.88836190035587	3.9650850965403	6.10872758233224	5.10357871066148	4.9220244645233
1	214652073	214652073	2.99416106124198	3.93633178807296	6.81217243678646	3.8147060859491	4.9970335526873	3.83609837513767	2.14370924327601	4.07938544639144	5.99395911276752	7.51050149165554	4.94939377728151	7.08572244378557	4.76661804291893	6.01126331005438	5.01536437619249	3.94890272198089	3.1262927928888	5.21102875415633	2.98072339151435	4.90227640042937	3.82845553306557	5.49783077425452	3.94648486249348	1.93296424891963	6.8429065372044	4.87387150237651	5.98839014137375	3.79030765341064	3.93747811574083	2.99189992383824	5.3059432406158	4.72805791605122	3.92629402714626	3.66588746970917	3.03220693697168	6.24786162104941	6.0304515154713	3.89345736601835	2.95776871187674	4.61986863218281	2.98980590368913	4.82145377156195	3.88836190035587	3.9650850965403	6.10872758233224	5.10357871066148	4.9220244645233
1	215199454	215199454	2.99416106124198	3.93633178807296	6.81217243678646	3.8147060859491	4.9970335526873	3.83609837513767	2.14370924327601	4.07938544639144	5.99395911276752	7.51050149165554	4.94939377728151	7.08572244378557	4.76661804291893	6.01126331005438	5.01536437619249	3.94890272198089	3.1262927928888	5.21102875415633	2.98072339151435	4.90227640042937	3.82845553306557	5.49783077425452	3.94648486249348	1.93296424891963	6.8429065372044	4.87387150237651	5.98839014137375	3.79030765341064	3.93747811574083	2.99189992383824	5.3059432406158	4.72805791605122	3.92629402714626	3.66588746970917	3.03220693697168	6.24786162104941	6.0304515154713	3.89345736601835	2.95776871187674	4.61986863218281	2.98980590368913	4.82145377156195	3.88836190035587	3.9650850965403	6.10872758233224	5.10357871066148	4.9220244645233
1	215740043	215740043	2.99416106124198	3.93633178807296	6.81217243678646	3.8147060859491	4.9970335526873	3.83609837513767	2.14370924327601	4.07938544639144	5.99395911276752	7.51050149165554	4.94939377728151	7.08572244378557	4.76661804291893	6.01126331005438	5.01536437619249	3.94890272198089	3.1262927928888	5.21102875415633	2.98072339151435	4.90227640042937	3.82845553306557	5.49783077425452	3.94648486249348	1.93296424891963	6.8429065372044	4.87387150237651	5.98839014137375	3.79030765341064	3.93747811574083	2.99189992383824	5.3059432406158	4.72805791605122	3.92629402714626	3.66588746970917	3.03220693697168	6.24786162104941	6.0304515154713	3.89345736601835	2.95776871187674	4.61986863218281	2.98980590368913	4.82145377156195	3.88836190035587	3.9650850965403	6.10872758233224	5.10357871066148	4.9220244645233
1	216273765	216273765	2.99416106124198	3.93633178807296	6.81217243678646	3.8147060859491	4.9970335526873	3.83609837513767	2.14370924327601	4.07938544639144	5.99395911276752	7.51050149165554	4.94939377728151	7.08572244378557	4.76661804291893	6.01126331005438	5.01536437619249	3.94890272198089	3.1262927928888	5.21102875415633	2.98072339151435	4.90227640042937	3.82845553306557	5.49783077425452	3.94648486249348	1.93296424891963	6.8429065372044	4.87387150237651	5.98839014137375	3.79030765341064	3.93747811574083	2.99189992383824	5.3059432406158	4.72805791605122	3.92629402714626	3.66588746970917	3.03220693697168	6.24786162104941	6.0304515154713	3.89345736601835	2.95776871187674	4.61986863218281	2.98980590368913	4.82145377156195	3.88836190035587	3.9650850965403	6.10872758233224	5.10357871066148	4.9220244645233
1	216801060	216801060	2.99416106124198	3.93633178807296	6.81217243678646	3.8147060859491	4.9970335526873	3.83609837513767	2.14370924327601	4.07938544639144	5.99395911276752	7.51050149165554	4.94939377728151	7.08572244378557	4.76661804291893	6.01126331005438	5.01536437619249	3.94890272198089	3.1262927928888	5.21102875415633	2.98072339151435	4.90227640042937	3.82845553306557	5.49783077425452	3.94648486249348	1.93296424891963	6.8429065372044	4.87387150237651	5.98839014137375	3.79030765341064	3.93747811574083	2.99189992383824	5.3059432406158	4.72805791605122	3.92629402714626	3.66588746970917	3.03220693697168	6.24786162104941	6.0304515154713	3.89345736601835	2.95776871187674	4.61986863218281	2.98980590368913	4.82145377156195	3.88836190035587	3.9650850965403	6.10872758233224	5.10357871066148	4.9220244645233
1	217315246	217315246	2.99416106124198	3.93633178807296	6.81217243678646	3.8147060859491	4.9970335526873	3.83609837513767	2.14370924327601	4.07938544639144	5.99395911276752	7.51050149165554	4.94939377728151	8.80128975747965	4.76661804291893	6.01126331005438	5.01536437619249	3.94890272198089	3.1262927928888	5.21102875415633	2.98072339151435	4.90227640042937	3.82845553306557	5.49783077425452	3.94648486249348	1.93296424891963	6.8429065372044	4.87387150237651	5.98839014137375	3.79030765341064	3.93747811574083	2.99189992383824	5.3059432406158	4.72805791605122	3.92629402714626	3.66588746970917	3.03220693697168	6.24786162104941	6.0304515154713	3.89345736601835	2.95776871187674	4.61986863218281	2.98980590368913	4.82145377156195	3.88836190035587	3.9650850965403	6.10872758233224	5.10357871066148	4.9220244645233
1	217851577	217851577	2.99416106124198	3.93633178807296	6.81217243678646	3.8147060859491	4.9970335526873	3.83609837513767	2.14370924327601	4.07938544639144	5.99395911276752	7.51050149165554	4.94939377728151	8.80128975747965	4.76661804291893	6.01126331005438	5.01536437619249	3.94890272198089	3.1262927928888	5.21102875415633	2.98072339151435	4.90227640042937	3.82845553306557	5.49783077425452	3.94648486249348	1.93296424891963	6.8429065372044	4.87387150237651	5.98839014137375	3.79030765341064	3.93747811574083	2.99189992383824	5.3059432406158	4.72805791605122	3.92629402714626	3.66588746970917	3.03220693697168	6.24786162104941	6.0304515154713	3.89345736601835	2.95776871187674	4.61986863218281	2.98980590368913	4.82145377156195	3.88836190035587	3.9650850965403	6.10872758233224	5.10357871066148	4.9220244645233
1	218390083	218390083	2.99416106124198	3.93633178807296	6.81217243678646	3.8147060859491	4.9970335526873	3.83609837513767	2.14370924327601	4.07938544639144	5.99395911276752	7.51050149165554	4.94939377728151	8.80128975747965	4.76661804291893	6.01126331005438	5.01536437619249	3.94890272198089	3.1262927928888	5.21102875415633	2.98072339151435	4.90227640042937	3.82845553306557	5.49783077425452	3.94648486249348	1.93296424891963	6.8429065372044	4.87387150237651	5.98839014137375	3.79030765341064	3.93747811574083	2.99189992383824	5.3059432406158	4.72805791605122	3.92629402714626	4.34906753849883	3.03220693697168	6.24786162104941	6.0304515154713	3.89345736601835	2.95776871187674	4.61986863218281	2.98980590368913	4.82145377156195	3.88836190035587	3.9650850965403	6.10872758233224	5.10357871066148	4.9220244645233
1	218933669	218933669	2.99416106124198	3.93633178807296	6.81217243678646	3.8147060859491	5.95116412169149	5.27525092059929	2.14370924327601	4.80219666235653	5.99395911276752	7.51050149165554	4.94939377728151	8.80128975747965	5.72258118241327	6.01126331005438	5.01536437619249	3.94890272198089	3.1262927928888	5.21102875415633	3.84102414152716	4.90227640042937	3.82845553306557	5.49783077425452	3.94648486249348	3.40733419877616	6.8429065372044	4.87387150237651	5.98839014137375	3.79030765341064	3.93747811574083	2.99189992383824	5.3059432406158	4.72805791605122	3.92629402714626	4.34906753849883	3.85502026611952	6.24786162104941	6.0304515154713	3.89345736601835	2.95776871187674	5.67944435681416	2.98980590368913	4.82145377156195	3.88836190035587	3.9650850965403	6.10872758233224	5.10357871066148	4.9220244645233
1	219457932	219457932	4.02777555211218	3.93633178807296	6.81217243678646	4.85533858576233	5.95116412169149	5.27525092059929	2.14370924327601	4.80219666235653	5.99395911276752	7.51050149165554	4.94939377728151	8.80128975747965	5.72258118241327	6.01126331005438	5.01536437619249	3.94890272198089	3.1262927928888	5.21102875415633	3.84102414152716	4.90227640042937	3.82845553306557	5.49783077425452	3.94648486249348	3.40733419877616	6.8429065372044	4.87387150237651	5.98839014137375	3.79030765341064	3.93747811574083	2.99189992383824	5.3059432406158	4.72805791605122	3.92629402714626	4.34906753849883	3.85502026611952	6.24786162104941	6.0304515154713	3.89345736601835	2.95776871187674	5.67944435681416	2.98980590368913	6.03840789992081	3.88836190035587	3.9650850965403	6.10872758233224	5.10357871066148	4.9220244645233
1	220007585	220007585	4.02777555211218	3.93633178807296	6.81217243678646	4.85533858576233	5.95116412169149	5.27525092059929	3.28799759252098	4.80219666235653	5.99395911276752	7.51050149165554	4.94939377728151	8.80128975747965	5.72258118241327	6.78463543145961	5.01536437619249	3.94890272198089	3.77755536530892	5.21102875415633	3.84102414152716	4.90227640042937	4.7353218982716	7.26902819145044	3.94648486249348	3.40733419877616	6.8429065372044	4.87387150237651	5.98839014137375	3.79030765341064	4.73996162267555	5.14140235708665	5.3059432406158	4.72805791605122	3.92629402714626	4.34906753849883	3.85502026611952	6.24786162104941	6.0304515154713	3.89345736601835	4.42785134181915	5.67944435681416	4.14436718273048	6.03840789992081	3.88836190035587	5.30205570844558	6.10872758233224	5.10357871066148	5.90096879251182
1	220582350	220582350	4.02777555211218	3.93633178807296	6.81217243678646	4.85533858576233	5.95116412169149	5.27525092059929	3.28799759252098	4.80219666235653	5.99395911276752	7.51050149165554	5.92227641705716	8.80128975747965	5.72258118241327	6.78463543145961	5.01536437619249	5.20844179998061	3.77755536530892	5.21102875415633	3.84102414152716	4.90227640042937	4.7353218982716	7.26902819145044	4.94602048681601	3.40733419877616	6.8429065372044	4.87387150237651	5.98839014137375	4.79395030719615	4.73996162267555	5.14140235708665	5.3059432406158	4.72805791605122	4.68928581683991	4.34906753849883	3.85502026611952	6.24786162104941	6.0304515154713	3.89345736601835	4.42785134181915	5.67944435681416	4.14436718273048	6.03840789992081	3.88836190035587	5.30205570844558	6.10872758233224	5.10357871066148	5.90096879251182
1	221125133	221125133	4.02777555211218	4.83076552321496	6.81217243678646	4.85533858576233	5.95116412169149	5.27525092059929	3.28799759252098	4.80219666235653	5.99395911276752	7.51050149165554	5.92227641705716	8.80128975747965	5.72258118241327	6.78463543145961	5.01536437619249	5.20844179998061	3.77755536530892	5.21102875415633	3.84102414152716	4.90227640042937	4.7353218982716	7.26902819145044	4.94602048681601	3.40733419877616	6.8429065372044	4.87387150237651	6.94833934969245	4.79395030719615	4.73996162267555	5.14140235708665	5.3059432406158	4.72805791605122	4.68928581683991	4.34906753849883	3.85502026611952	6.24786162104941	6.0304515154713	3.89345736601835	4.42785134181915	5.67944435681416	4.14436718273048	6.03840789992081	3.88836190035587	5.30205570844558	6.10872758233224	5.10357871066148	5.90096879251182
1	221665670	221665670	4.02777555211218	4.83076552321496	6.81217243678646	4.85533858576233	5.95116412169149	5.27525092059929	3.28799759252098	4.80219666235653	5.99395911276752	7.51050149165554	5.92227641705716	8.80128975747965	5.72258118241327	6.78463543145961	5.01536437619249	5.20844179998061	3.77755536530892	5.21102875415633	3.84102414152716	4.90227640042937	4.7353218982716	7.26902819145044	4.94602048681601	3.40733419877616	6.8429065372044	4.87387150237651	6.94833934969245	4.79395030719615	4.73996162267555	5.14140235708665	5.3059432406158	4.72805791605122	4.68928581683991	4.34906753849883	3.85502026611952	6.24786162104941	6.0304515154713	3.89345736601835	4.42785134181915	5.67944435681416	4.14436718273048	6.03840789992081	3.88836190035587	5.30205570844558	6.10872758233224	5.10357871066148	5.90096879251182
1	222196518	222196518	4.02777555211218	4.83076552321496	6.81217243678646	4.85533858576233	5.95116412169149	5.27525092059929	3.28799759252098	4.80219666235653	5.99395911276752	7.51050149165554	5.92227641705716	8.80128975747965	5.72258118241327	6.78463543145961	5.01536437619249	5.20844179998061	3.77755536530892	5.21102875415633	3.84102414152716	4.90227640042937	4.7353218982716	7.26902819145044	4.94602048681601	3.40733419877616	6.8429065372044	4.87387150237651	6.94833934969245	4.79395030719615	4.73996162267555	5.14140235708665	5.3059432406158	4.72805791605122	4.68928581683991	4.34906753849883	3.85502026611952	6.24786162104941	6.0304515154713	3.89345736601835	4.42785134181915	5.67944435681416	4.14436718273048	6.03840789992081	3.88836190035587	5.30205570844558	6.10872758233224	5.10357871066148	5.90096879251182
1	222780181	222780181	4.02777555211218	4.83076552321496	6.81217243678646	4.85533858576233	5.95116412169149	5.27525092059929	3.28799759252098	4.80219666235653	5.99395911276752	7.51050149165554	5.92227641705716	8.80128975747965	5.72258118241327	6.78463543145961	5.01536437619249	5.20844179998061	3.77755536530892	5.21102875415633	3.84102414152716	4.90227640042937	4.7353218982716	7.26902819145044	4.94602048681601	3.40733419877616	6.8429065372044	4.87387150237651	6.94833934969245	4.79395030719615	4.73996162267555	5.14140235708665	5.3059432406158	4.72805791605122	4.68928581683991	4.34906753849883	3.85502026611952	6.24786162104941	6.0304515154713	3.89345736601835	4.42785134181915	5.67944435681416	4.14436718273048	6.03840789992081	3.88836190035587	5.30205570844558	6.10872758233224	5.10357871066148	5.90096879251182
1	223333671	223333671	4.02777555211218	4.83076552321496	6.81217243678646	4.85533858576233	5.95116412169149	5.27525092059929	3.28799759252098	4.80219666235653	5.99395911276752	7.51050149165554	5.92227641705716	8.80128975747965	5.72258118241327	6.78463543145961	5.01536437619249	5.20844179998061	4.66716850160263	5.21102875415633	3.84102414152716	4.90227640042937	4.7353218982716	7.26902819145044	4.94602048681601	3.40733419877616	6.8429065372044	5.87695240872452	6.94833934969245	4.79395030719615	4.73996162267555	5.14140235708665	5.3059432406158	4.72805791605122	4.68928581683991	4.34906753849883	3.85502026611952	6.24786162104941	6.0304515154713	3.89345736601835	4.42785134181915	5.67944435681416	4.14436718273048	6.03840789992081	3.88836190035587	5.30205570844558	6.10872758233224	5.10357871066148	5.90096879251182
1	223962622	223962622	4.02777555211218	4.83076552321496	6.81217243678646	4.85533858576233	5.95116412169149	5.27525092059929	3.28799759252098	4.80219666235653	5.99395911276752	7.51050149165554	5.92227641705716	8.80128975747965	5.72258118241327	6.78463543145961	5.01536437619249	5.20844179998061	4.66716850160263	5.21102875415633	3.84102414152716	4.90227640042937	4.7353218982716	7.26902819145044	4.94602048681601	3.40733419877616	6.8429065372044	5.87695240872452	6.94833934969245	4.79395030719615	4.73996162267555	5.14140235708665	5.3059432406158	4.72805791605122	5.38545491360443	4.34906753849883	3.85502026611952	6.24786162104941	6.0304515154713	5.36378655657994	4.42785134181915	5.67944435681416	4.14436718273048	6.03840789992081	3.88836190035587	5.30205570844558	6.10872758233224	5.10357871066148	5.90096879251182
1	224669215	224669215	4.02777555211218	4.83076552321496	6.81217243678646	4.85533858576233	5.95116412169149	5.27525092059929	3.28799759252098	4.80219666235653	5.99395911276752	7.51050149165554	5.92227641705716	8.80128975747965	5.72258118241327	6.78463543145961	5.01536437619249	5.20844179998061	4.66716850160263	5.21102875415633	3.84102414152716	4.90227640042937	4.7353218982716	7.26902819145044	4.94602048681601	3.40733419877616	6.8429065372044	5.87695240872452	6.94833934969245	4.79395030719615	4.73996162267555	5.14140235708665	5.3059432406158	4.72805791605122	5.38545491360443	4.34906753849883	3.85502026611952	6.24786162104941	6.0304515154713	5.36378655657994	4.42785134181915	5.67944435681416	4.14436718273048	6.03840789992081	3.88836190035587	5.30205570844558	6.10872758233224	5.10357871066148	5.90096879251182
1	225218729	225218729	4.02777555211218	4.83076552321496	6.81217243678646	4.85533858576233	5.95116412169149	5.27525092059929	3.28799759252098	4.80219666235653	5.99395911276752	7.51050149165554	5.92227641705716	8.80128975747965	5.72258118241327	6.78463543145961	5.01536437619249	5.20844179998061	4.66716850160263	5.21102875415633	3.84102414152716	4.90227640042937	4.7353218982716	7.26902819145044	4.94602048681601	3.40733419877616	6.8429065372044	5.87695240872452	6.94833934969245	4.79395030719615	4.73996162267555	5.14140235708665	5.3059432406158	4.72805791605122	5.38545491360443	4.34906753849883	3.85502026611952	6.24786162104941	6.0304515154713	5.36378655657994	4.42785134181915	5.67944435681416	4.14436718273048	6.03840789992081	3.88836190035587	5.30205570844558	6.10872758233224	5.10357871066148	5.90096879251182
1	225798513	225798513	4.02777555211218	4.83076552321496	6.81217243678646	4.85533858576233	5.95116412169149	5.27525092059929	3.28799759252098	4.80219666235653	5.99395911276752	7.51050149165554	5.92227641705716	8.80128975747965	5.72258118241327	6.78463543145961	5.01536437619249	5.20844179998061	4.66716850160263	5.21102875415633	3.84102414152716	4.90227640042937	4.7353218982716	7.26902819145044	4.94602048681601	3.40733419877616	6.8429065372044	5.87695240872452	6.94833934969245	4.79395030719615	4.73996162267555	5.14140235708665	5.3059432406158	4.72805791605122	5.38545491360443	4.34906753849883	3.85502026611952	6.24786162104941	6.0304515154713	5.36378655657994	4.42785134181915	5.67944435681416	4.14436718273048	6.03840789992081	3.88836190035587	5.30205570844558	6.10872758233224	5.10357871066148	5.90096879251182
1	226389464	226389464	4.02777555211218	4.83076552321496	6.81217243678646	4.85533858576233	5.95116412169149	5.27525092059929	3.28799759252098	4.80219666235653	5.99395911276752	7.51050149165554	5.92227641705716	6.35333879871146	5.72258118241327	6.78463543145961	5.01536437619249	5.20844179998061	4.66716850160263	5.21102875415633	3.84102414152716	4.90227640042937	4.7353218982716	4.89111199951739	4.94602048681601	3.40733419877616	6.8429065372044	5.87695240872452	6.94833934969245	4.79395030719615	4.73996162267555	5.14140235708665	5.3059432406158	4.72805791605122	5.38545491360443	4.34906753849883	3.85502026611952	6.24786162104941	6.0304515154713	5.36378655657994	4.42785134181915	5.67944435681416	4.14436718273048	6.03840789992081	3.88836190035587	5.30205570844558	6.10872758233224	5.10357871066148	5.90096879251182
1	226936983	226936983	4.02777555211218	4.83076552321496	6.81217243678646	4.85533858576233	5.95116412169149	5.27525092059929	3.28799759252098	4.80219666235653	5.99395911276752	5.82561048580429	5.92227641705716	6.35333879871146	5.72258118241327	6.78463543145961	5.01536437619249	5.20844179998061	4.66716850160263	5.21102875415633	3.84102414152716	4.90227640042937	4.7353218982716	4.89111199951739	3.32941386202239	3.40733419877616	6.8429065372044	5.87695240872452	6.94833934969245	4.79395030719615	4.73996162267555	5.14140235708665	5.3059432406158	4.72805791605122	5.38545491360443	4.34906753849883	3.85502026611952	6.24786162104941	6.0304515154713	5.36378655657994	4.42785134181915	5.67944435681416	4.14436718273048	6.03840789992081	3.88836190035587	5.30205570844558	6.10872758233224	5.10357871066148	5.90096879251182
1	227492636	227492636	3.12672389662004	4.83076552321496	6.81217243678646	4.85533858576233	5.95116412169149	5.27525092059929	3.28799759252098	4.80219666235653	5.99395911276752	5.82561048580429	4.88565444856299	6.35333879871146	5.72258118241327	6.78463543145961	5.01536437619249	5.20844179998061	4.66716850160263	5.21102875415633	3.84102414152716	4.90227640042937	4.7353218982716	4.89111199951739	3.32941386202239	3.40733419877616	6.8429065372044	5.87695240872452	6.94833934969245	4.79395030719615	4.73996162267555	4.5282760805478	5.3059432406158	4.72805791605122	5.38545491360443	4.34906753849883	3.85502026611952	6.24786162104941	6.0304515154713	5.36378655657994	4.42785134181915	5.67944435681416	4.14436718273048	6.03840789992081	3.88836190035587	5.30205570844558	6.10872758233224	5.10357871066148	5.90096879251182
1	228074772	228074772	3.12672389662004	4.83076552321496	6.81217243678646	4.85533858576233	5.08755295155307	4.74337543285476	3.28799759252098	4.80219666235653	5.99395911276752	5.82561048580429	4.88565444856299	6.35333879871146	5.72258118241327	5.94128895727777	5.01536437619249	5.20844179998061	4.66716850160263	5.21102875415633	3.84102414152716	4.90227640042937	3.61366432731481	4.89111199951739	3.32941386202239	3.40733419877616	6.8429065372044	5.87695240872452	5.92439656939206	4.03680795512957	4.73996162267555	4.5282760805478	5.3059432406158	4.72805791605122	4.25001583189855	4.34906753849883	3.85502026611952	6.24786162104941	6.0304515154713	4.05092627426221	4.42785134181915	5.67944435681416	3.24664991690856	4.26417963623321	3.88836190035587	4.14494175384138	6.10872758233224	5.10357871066148	4.72807142087444
1	228616664	228616664	3.12672389662004	4.83076552321496	6.81217243678646	4.85533858576233	5.08755295155307	4.74337543285476	3.28799759252098	4.80219666235653	5.99395911276752	5.82561048580429	4.88565444856299	6.35333879871146	5.72258118241327	5.94128895727777	5.01536437619249	5.20844179998061	4.66716850160263	5.21102875415633	3.84102414152716	4.90227640042937	3.61366432731481	4.89111199951739	3.32941386202239	3.40733419877616	6.8429065372044	5.87695240872452	5.92439656939206	4.03680795512957	4.73996162267555	4.5282760805478	5.3059432406158	4.72805791605122	4.25001583189855	4.34906753849883	3.85502026611952	6.24786162104941	6.0304515154713	4.05092627426221	4.42785134181915	5.67944435681416	3.24664991690856	4.26417963623321	3.88836190035587	4.14494175384138	6.10872758233224	5.10357871066148	4.72807142087444
1	229205320	229205320	3.12672389662004	4.83076552321496	6.81217243678646	4.85533858576233	5.08755295155307	4.74337543285476	3.28799759252098	4.80219666235653	5.99395911276752	5.82561048580429	4.88565444856299	6.35333879871146	5.72258118241327	5.94128895727777	5.01536437619249	5.20844179998061	4.66716850160263	5.21102875415633	3.84102414152716	4.90227640042937	3.61366432731481	4.89111199951739	3.32941386202239	3.40733419877616	6.8429065372044	5.87695240872452	5.92439656939206	4.03680795512957	4.73996162267555	4.5282760805478	5.3059432406158	4.72805791605122	4.25001583189855	4.34906753849883	3.85502026611952	6.24786162104941	6.0304515154713	4.05092627426221	4.42785134181915	5.67944435681416	3.24664991690856	4.26417963623321	3.88836190035587	4.14494175384138	6.10872758233224	5.10357871066148	4.72807142087444
1	229760926	229760926	3.12672389662004	4.83076552321496	6.81217243678646	4.85533858576233	5.08755295155307	4.74337543285476	3.28799759252098	4.80219666235653	5.99395911276752	5.82561048580429	4.88565444856299	6.35333879871146	5.72258118241327	5.94128895727777	5.01536437619249	5.20844179998061	4.66716850160263	5.21102875415633	3.84102414152716	4.90227640042937	3.61366432731481	4.89111199951739	3.32941386202239	3.40733419877616	6.8429065372044	5.87695240872452	5.92439656939206	4.03680795512957	4.73996162267555	4.5282760805478	5.3059432406158	4.72805791605122	4.25001583189855	4.34906753849883	3.85502026611952	6.24786162104941	6.0304515154713	4.05092627426221	4.42785134181915	5.67944435681416	3.24664991690856	4.26417963623321	3.88836190035587	4.14494175384138	6.10872758233224	5.10357871066148	4.72807142087444
1	230291982	230291982	5.87362772159222	5.76023459319563	6.81217243678646	6.93344282318706	5.08755295155307	4.74337543285476	3.28799759252098	6.99949980535651	5.99395911276752	5.82561048580429	4.88565444856299	7.83544359975469	5.72258118241327	5.94128895727777	5.68092882208175	5.20844179998061	6.2569210502315	5.21102875415633	5.94947555481692	5.73881086730051	3.61366432731481	6.20900675269451	3.32941386202239	4.78845708790631	6.8429065372044	5.87695240872452	5.92439656939206	4.03680795512957	6.8205994230937	4.5282760805478	5.3059432406158	4.72805791605122	4.25001583189855	4.34906753849883	5.41540116863386	6.24786162104941	6.0304515154713	4.05092627426221	5.74877543139384	5.67944435681416	3.24664991690856	4.26417963623321	3.88836190035587	4.14494175384138	6.10872758233224	5.10357871066148	4.72807142087444
1	230833226	230833226	5.87362772159222	5.76023459319563	6.81217243678646	6.93344282318706	5.08755295155307	4.74337543285476	3.28799759252098	6.99949980535651	5.99395911276752	5.82561048580429	4.88565444856299	7.83544359975469	5.72258118241327	5.94128895727777	5.68092882208175	5.20844179998061	6.2569210502315	5.21102875415633	5.94947555481692	5.73881086730051	6.67312487171265	6.20900675269451	3.32941386202239	4.78845708790631	6.8429065372044	5.87695240872452	5.92439656939206	4.03680795512957	6.8205994230937	4.5282760805478	5.3059432406158	4.72805791605122	4.25001583189855	4.34906753849883	5.41540116863386	6.24786162104941	6.0304515154713	4.05092627426221	5.74877543139384	5.67944435681416	3.24664991690856	4.26417963623321	5.73885331940411	4.14494175384138	6.10872758233224	5.10357871066148	4.72807142087444
1	231371288	231371288	5.87362772159222	5.76023459319563	6.81217243678646	6.93344282318706	5.08755295155307	4.74337543285476	5.93566323890406	6.99949980535651	5.99395911276752	7.12361349616357	4.88565444856299	7.83544359975469	8.22015743133905	5.94128895727777	5.68092882208175	7.66800792797103	6.2569210502315	5.21102875415633	5.94947555481692	5.73881086730051	6.67312487171265	6.20900675269451	4.12206774542483	4.78845708790631	6.8429065372044	5.87695240872452	5.92439656939206	5.69112928904642	6.8205994230937	6.60318432758188	5.3059432406158	4.72805791605122	5.97180979426654	6.45649476186476	5.41540116863386	6.24786162104941	6.0304515154713	6.95838174277267	5.74877543139384	5.67944435681416	4.88667049748191	6.77991983640472	5.73885331940411	6.04252622168068	6.10872758233224	5.10357871066148	4.72807142087444
1	231929655	231929655	5.87362772159222	5.76023459319563	6.81217243678646	6.93344282318706	5.08755295155307	4.74337543285476	5.93566323890406	6.99949980535651	5.99395911276752	7.12361349616357	4.88565444856299	7.83544359975469	8.22015743133905	5.94128895727777	5.68092882208175	7.66800792797103	6.2569210502315	5.21102875415633	5.94947555481692	5.73881086730051	6.67312487171265	6.20900675269451	4.12206774542483	4.78845708790631	6.8429065372044	5.87695240872452	5.92439656939206	5.69112928904642	6.8205994230937	6.60318432758188	5.3059432406158	4.72805791605122	5.97180979426654	6.45649476186476	5.41540116863386	6.24786162104941	6.0304515154713	6.95838174277267	5.74877543139384	5.67944435681416	4.88667049748191	6.77991983640472	5.73885331940411	6.04252622168068	6.10872758233224	5.10357871066148	4.72807142087444
1	232482890	232482890	5.87362772159222	5.76023459319563	6.81217243678646	6.93344282318706	5.08755295155307	4.74337543285476	5.93566323890406	6.99949980535651	5.99395911276752	7.12361349616357	4.88565444856299	7.83544359975469	8.22015743133905	5.94128895727777	5.68092882208175	7.66800792797103	6.2569210502315	5.21102875415633	5.94947555481692	5.73881086730051	6.67312487171265	6.20900675269451	4.12206774542483	4.78845708790631	6.8429065372044	5.87695240872452	5.92439656939206	5.69112928904642	6.8205994230937	6.60318432758188	5.3059432406158	4.72805791605122	5.97180979426654	6.45649476186476	5.41540116863386	6.24786162104941	6.0304515154713	6.95838174277267	5.74877543139384	5.67944435681416	4.88667049748191	6.77991983640472	5.73885331940411	6.04252622168068	6.10872758233224	5.10357871066148	4.72807142087444
1	233012405	233012405	5.87362772159222	5.76023459319563	6.81217243678646	6.93344282318706	5.08755295155307	4.74337543285476	5.93566323890406	6.99949980535651	5.99395911276752	7.12361349616357	4.88565444856299	7.83544359975469	8.22015743133905	5.94128895727777	5.68092882208175	7.66800792797103	6.2569210502315	5.21102875415633	5.94947555481692	5.73881086730051	6.67312487171265	6.20900675269451	4.12206774542483	4.78845708790631	6.8429065372044	5.87695240872452	5.92439656939206	5.69112928904642	6.8205994230937	6.60318432758188	5.3059432406158	4.72805791605122	5.97180979426654	6.45649476186476	5.41540116863386	6.24786162104941	6.0304515154713	6.95838174277267	5.74877543139384	5.67944435681416	4.88667049748191	6.77991983640472	5.73885331940411	6.04252622168068	6.10872758233224	5.10357871066148	4.72807142087444
1	233545900	233545900	5.87362772159222	5.76023459319563	6.81217243678646	6.93344282318706	5.08755295155307	4.74337543285476	5.93566323890406	6.99949980535651	5.99395911276752	7.12361349616357	4.88565444856299	7.83544359975469	8.22015743133905	5.94128895727777	5.68092882208175	7.66800792797103	6.2569210502315	5.21102875415633	5.94947555481692	5.73881086730051	6.67312487171265	6.20900675269451	4.12206774542483	4.78845708790631	6.8429065372044	5.87695240872452	5.92439656939206	5.69112928904642	6.8205994230937	6.60318432758188	5.3059432406158	4.72805791605122	5.97180979426654	6.45649476186476	5.95299621402569	6.24786162104941	6.0304515154713	6.95838174277267	5.74877543139384	5.67944435681416	4.88667049748191	6.77991983640472	5.73885331940411	6.04252622168068	6.10872758233224	5.10357871066148	4.72807142087444
1	234092162	234092162	5.87362772159222	5.76023459319563	6.81217243678646	6.93344282318706	5.08755295155307	4.74337543285476	5.93566323890406	6.99949980535651	5.99395911276752	7.12361349616357	4.88565444856299	7.83544359975469	8.22015743133905	5.94128895727777	5.68092882208175	7.66800792797103	6.2569210502315	5.21102875415633	5.94947555481692	5.73881086730051	6.67312487171265	6.20900675269451	4.12206774542483	4.78845708790631	6.8429065372044	5.87695240872452	5.92439656939206	5.69112928904642	6.8205994230937	6.60318432758188	5.3059432406158	4.72805791605122	5.97180979426654	6.45649476186476	5.95299621402569	6.24786162104941	6.0304515154713	6.95838174277267	5.74877543139384	5.67944435681416	4.88667049748191	6.77991983640472	5.73885331940411	6.04252622168068	6.10872758233224	5.10357871066148	4.72807142087444
1	234635499	234635499	5.87362772159222	5.76023459319563	6.81217243678646	6.93344282318706	5.08755295155307	4.74337543285476	5.93566323890406	6.99949980535651	5.99395911276752	7.12361349616357	4.88565444856299	7.83544359975469	8.22015743133905	5.94128895727777	5.68092882208175	7.66800792797103	6.2569210502315	5.21102875415633	5.94947555481692	5.73881086730051	6.67312487171265	6.20900675269451	4.12206774542483	4.78845708790631	6.8429065372044	5.87695240872452	5.92439656939206	5.69112928904642	6.8205994230937	6.60318432758188	5.3059432406158	4.72805791605122	5.97180979426654	6.45649476186476	5.95299621402569	6.24786162104941	6.0304515154713	6.95838174277267	5.74877543139384	5.67944435681416	4.88667049748191	6.77991983640472	5.73885331940411	6.04252622168068	6.10872758233224	5.10357871066148	4.72807142087444
1	235250394	235250394	5.87362772159222	5.76023459319563	6.81217243678646	6.93344282318706	5.08755295155307	4.74337543285476	5.93566323890406	6.99949980535651	5.99395911276752	7.12361349616357	4.88565444856299	7.83544359975469	8.22015743133905	5.94128895727777	5.68092882208175	7.66800792797103	6.2569210502315	5.21102875415633	5.94947555481692	5.73881086730051	6.67312487171265	6.20900675269451	4.12206774542483	4.78845708790631	6.8429065372044	5.87695240872452	5.92439656939206	5.69112928904642	6.8205994230937	6.60318432758188	5.3059432406158	4.72805791605122	5.97180979426654	6.45649476186476	5.95299621402569	6.24786162104941	6.0304515154713	6.95838174277267	5.74877543139384	5.67944435681416	4.88667049748191	6.77991983640472	5.73885331940411	6.04252622168068	6.10872758233224	5.10357871066148	4.72807142087444
1	235843116	235843116	5.87362772159222	5.76023459319563	6.81217243678646	6.93344282318706	5.08755295155307	4.74337543285476	5.93566323890406	6.99949980535651	5.99395911276752	7.12361349616357	4.88565444856299	7.83544359975469	8.22015743133905	5.94128895727777	5.68092882208175	7.66800792797103	6.2569210502315	5.21102875415633	5.94947555481692	5.73881086730051	6.67312487171265	6.20900675269451	4.12206774542483	4.78845708790631	6.8429065372044	5.87695240872452	5.92439656939206	5.69112928904642	6.8205994230937	6.60318432758188	5.3059432406158	4.72805791605122	5.97180979426654	6.45649476186476	5.95299621402569	6.24786162104941	6.0304515154713	6.95838174277267	5.74877543139384	5.67944435681416	4.88667049748191	6.77991983640472	5.73885331940411	6.04252622168068	6.10872758233224	5.10357871066148	4.72807142087444
1	236407048	236407048	5.87362772159222	5.76023459319563	6.81217243678646	6.93344282318706	5.08755295155307	4.74337543285476	5.93566323890406	6.99949980535651	5.99395911276752	7.12361349616357	4.88565444856299	7.83544359975469	8.22015743133905	5.94128895727777	5.68092882208175	7.66800792797103	6.2569210502315	5.21102875415633	5.94947555481692	5.73881086730051	6.67312487171265	6.20900675269451	4.12206774542483	4.78845708790631	6.8429065372044	5.87695240872452	5.92439656939206	5.69112928904642	6.8205994230937	6.60318432758188	5.3059432406158	4.72805791605122	5.97180979426654	6.45649476186476	5.95299621402569	6.24786162104941	6.0304515154713	6.95838174277267	5.74877543139384	5.67944435681416	4.88667049748191	6.77991983640472	5.73885331940411	6.04252622168068	6.10872758233224	5.10357871066148	4.72807142087444
1	236972099	236972099	5.87362772159222	5.76023459319563	6.81217243678646	6.93344282318706	5.08755295155307	4.74337543285476	5.93566323890406	6.99949980535651	5.99395911276752	7.12361349616357	4.88565444856299	7.83544359975469	8.22015743133905	5.94128895727777	5.68092882208175	7.66800792797103	6.2569210502315	5.21102875415633	5.94947555481692	5.73881086730051	6.67312487171265	6.20900675269451	4.12206774542483	4.78845708790631	6.8429065372044	5.87695240872452	5.92439656939206	5.69112928904642	6.8205994230937	6.60318432758188	5.3059432406158	4.72805791605122	5.97180979426654	6.45649476186476	5.95299621402569	6.24786162104941	6.0304515154713	6.95838174277267	5.74877543139384	5.67944435681416	4.88667049748191	6.77991983640472	5.73885331940411	6.04252622168068	6.10872758233224	5.10357871066148	4.72807142087444
1	237523729	237523729	5.87362772159222	5.76023459319563	6.81217243678646	6.93344282318706	5.08755295155307	4.74337543285476	5.93566323890406	6.99949980535651	5.99395911276752	7.12361349616357	4.88565444856299	7.83544359975469	8.22015743133905	5.94128895727777	5.68092882208175	7.66800792797103	6.2569210502315	5.21102875415633	5.94947555481692	5.73881086730051	6.67312487171265	6.20900675269451	4.12206774542483	4.78845708790631	6.8429065372044	5.87695240872452	5.92439656939206	5.69112928904642	6.8205994230937	6.60318432758188	5.3059432406158	4.72805791605122	5.97180979426654	6.45649476186476	5.95299621402569	6.24786162104941	6.0304515154713	6.95838174277267	5.74877543139384	5.67944435681416	4.88667049748191	6.77991983640472	5.73885331940411	6.04252622168068	6.10872758233224	5.10357871066148	4.72807142087444
1	238061575	238061575	5.87362772159222	5.76023459319563	6.81217243678646	6.93344282318706	5.08755295155307	4.74337543285476	5.93566323890406	6.99949980535651	5.99395911276752	7.12361349616357	4.88565444856299	7.83544359975469	8.22015743133905	5.94128895727777	5.68092882208175	7.66800792797103	4.80638728110461	5.21102875415633	5.94947555481692	5.73881086730051	6.67312487171265	6.20900675269451	4.12206774542483	4.78845708790631	6.8429065372044	5.87695240872452	5.92439656939206	5.69112928904642	6.8205994230937	6.60318432758188	5.3059432406158	4.72805791605122	5.97180979426654	6.45649476186476	5.95299621402569	6.24786162104941	6.0304515154713	6.95838174277267	5.74877543139384	5.67944435681416	4.88667049748191	6.77991983640472	5.73885331940411	6.04252622168068	6.10872758233224	5.10357871066148	4.72807142087444
1	238606392	238606392	5.87362772159222	5.76023459319563	6.81217243678646	6.93344282318706	5.08755295155307	4.74337543285476	5.93566323890406	6.99949980535651	5.99395911276752	7.12361349616357	4.88565444856299	7.83544359975469	8.22015743133905	5.94128895727777	5.68092882208175	7.66800792797103	4.80638728110461	5.21102875415633	5.94947555481692	5.73881086730051	6.67312487171265	6.20900675269451	4.12206774542483	4.78845708790631	6.8429065372044	5.87695240872452	5.92439656939206	5.69112928904642	6.8205994230937	6.60318432758188	5.3059432406158	4.72805791605122	5.97180979426654	6.45649476186476	5.95299621402569	6.24786162104941	6.0304515154713	6.95838174277267	5.74877543139384	5.67944435681416	4.88667049748191	6.77991983640472	5.73885331940411	6.04252622168068	6.10872758233224	5.10357871066148	4.72807142087444
1	239142946	239142946	5.87362772159222	5.76023459319563	6.81217243678646	6.93344282318706	5.08755295155307	4.74337543285476	5.93566323890406	6.99949980535651	5.99395911276752	7.12361349616357	4.88565444856299	7.83544359975469	8.22015743133905	5.94128895727777	5.68092882208175	7.66800792797103	4.80638728110461	5.21102875415633	5.94947555481692	5.73881086730051	6.67312487171265	6.20900675269451	4.12206774542483	4.78845708790631	6.8429065372044	5.87695240872452	5.92439656939206	5.69112928904642	6.8205994230937	6.60318432758188	5.3059432406158	4.72805791605122	5.97180979426654	6.45649476186476	5.95299621402569	6.24786162104941	6.0304515154713	6.95838174277267	5.74877543139384	5.67944435681416	4.88667049748191	6.77991983640472	5.73885331940411	6.04252622168068	6.10872758233224	5.10357871066148	4.72807142087444
1	239674169	239674169	5.87362772159222	5.76023459319563	6.81217243678646	6.93344282318706	5.08755295155307	4.74337543285476	5.93566323890406	6.99949980535651	5.99395911276752	7.12361349616357	4.88565444856299	7.83544359975469	8.22015743133905	5.94128895727777	5.68092882208175	7.66800792797103	4.80638728110461	5.21102875415633	5.94947555481692	5.73881086730051	6.67312487171265	6.20900675269451	4.12206774542483	4.78845708790631	6.8429065372044	5.87695240872452	5.92439656939206	5.69112928904642	6.8205994230937	6.60318432758188	5.3059432406158	4.72805791605122	5.97180979426654	6.45649476186476	5.95299621402569	6.24786162104941	6.0304515154713	6.95838174277267	5.74877543139384	5.67944435681416	4.88667049748191	6.77991983640472	5.73885331940411	6.04252622168068	6.10872758233224	5.10357871066148	4.72807142087444
1	240212004	240212004	5.87362772159222	5.76023459319563	6.81217243678646	6.93344282318706	5.08755295155307	4.74337543285476	5.93566323890406	6.99949980535651	5.99395911276752	7.12361349616357	4.88565444856299	4.1290644985285	8.22015743133905	5.94128895727777	5.68092882208175	7.66800792797103	4.80638728110461	5.21102875415633	5.94947555481692	5.73881086730051	6.67312487171265	6.20900675269451	4.12206774542483	4.78845708790631	6.8429065372044	5.87695240872452	5.92439656939206	5.69112928904642	6.8205994230937	6.60318432758188	5.3059432406158	4.72805791605122	5.97180979426654	6.45649476186476	5.95299621402569	6.24786162104941	6.0304515154713	6.95838174277267	5.74877543139384	5.67944435681416	4.88667049748191	6.77991983640472	5.73885331940411	6.04252622168068	6.10872758233224	5.10357871066148	4.72807142087444
1	240756725	240756725	5.87362772159222	5.76023459319563	6.81217243678646	6.93344282318706	5.08755295155307	4.74337543285476	5.93566323890406	6.99949980535651	5.99395911276752	7.12361349616357	4.88565444856299	4.1290644985285	8.22015743133905	5.94128895727777	5.68092882208175	7.66800792797103	4.80638728110461	5.21102875415633	5.94947555481692	5.73881086730051	6.67312487171265	6.20900675269451	4.12206774542483	4.78845708790631	6.8429065372044	5.87695240872452	5.92439656939206	5.69112928904642	6.8205994230937	6.60318432758188	5.3059432406158	4.72805791605122	5.97180979426654	6.45649476186476	5.95299621402569	6.24786162104941	6.0304515154713	6.95838174277267	5.74877543139384	5.67944435681416	4.88667049748191	6.77991983640472	5.73885331940411	6.04252622168068	6.10872758233224	5.10357871066148	4.72807142087444
1	241312131	241312131	5.87362772159222	5.76023459319563	6.81217243678646	6.93344282318706	5.08755295155307	4.74337543285476	5.93566323890406	6.99949980535651	5.99395911276752	7.12361349616357	4.88565444856299	4.1290644985285	8.22015743133905	5.94128895727777	5.68092882208175	7.66800792797103	4.80638728110461	5.21102875415633	5.94947555481692	5.73881086730051	6.67312487171265	6.20900675269451	4.12206774542483	4.78845708790631	6.8429065372044	5.87695240872452	5.92439656939206	5.69112928904642	6.8205994230937	6.60318432758188	5.3059432406158	4.72805791605122	5.97180979426654	6.45649476186476	5.95299621402569	6.24786162104941	6.0304515154713	6.95838174277267	5.74877543139384	5.67944435681416	4.88667049748191	6.77991983640472	5.73885331940411	6.04252622168068	6.10872758233224	5.10357871066148	4.72807142087444
1	241849298	241849298	3.44845903457887	5.76023459319563	6.81217243678646	4.1343826048568	2.81156208547967	2.26347554281892	3.19875221811615	3.96233766128346	5.99395911276752	2.89068066566388	2.17777035219785	4.1290644985285	4.66625783029902	5.94128895727777	5.68092882208175	7.66800792797103	4.80638728110461	2.7035746938939	3.41352543247968	2.83088242020725	6.67312487171265	2.91372051590916	1.82003754985966	4.78845708790631	6.8429065372044	2.58590310105166	2.66247543674736	5.69112928904642	6.8205994230937	6.60318432758188	5.3059432406158	2.77027044941339	3.34143593890882	3.80280114705748	5.95299621402569	6.24786162104941	2.82365929911777	6.95838174277267	5.74877543139384	2.80024261482291	4.88667049748191	6.77991983640472	5.73885331940411	3.41942045466909	6.10872758233224	5.10357871066148	4.72807142087444
1	242445853	242445853	3.44845903457887	5.76023459319563	3.17512844361774	4.1343826048568	2.81156208547967	2.26347554281892	3.19875221811615	3.96233766128346	2.55656949405609	2.89068066566388	2.17777035219785	4.1290644985285	4.66625783029902	2.89922683796784	2.61847499366333	4.8023875355537	4.80638728110461	2.7035746938939	3.41352543247968	2.83088242020725	3.83802072162368	2.91372051590916	1.82003754985966	4.78845708790631	2.68497609327863	2.58590310105166	2.66247543674736	5.69112928904642	3.93038845127336	4.01322465706313	2.88407612050869	2.77027044941339	3.34143593890882	3.80280114705748	3.29269347813565	2.61853974155061	2.82365929911777	4.10377555456397	5.74877543139384	2.80024261482291	2.85235159920267	6.77991983640472	5.73885331940411	3.41942045466909	3.02906367346069	3.38864673116466	2.71330612827822
1	243069865	243069865	3.44845903457887	2.86662229585483	3.17512844361774	4.1343826048568	2.81156208547967	2.26347554281892	3.19875221811615	3.96233766128346	2.55656949405609	2.89068066566388	2.17777035219785	4.1290644985285	4.66625783029902	2.89922683796784	2.61847499366333	4.8023875355537	3.23145720288824	2.7035746938939	3.41352543247968	2.83088242020725	3.83802072162368	2.91372051590916	1.82003754985966	3.15447398966406	2.68497609327863	2.58590310105166	2.66247543674736	3.10655361709911	3.93038845127336	4.01322465706313	2.88407612050869	2.77027044941339	3.34143593890882	3.80280114705748	3.29269347813565	2.61853974155061	2.82365929911777	4.10377555456397	3.82248076716492	2.80024261482291	2.85235159920267	3.81284587681577	2.74130433136588	3.41942045466909	3.02906367346069	3.38864673116466	2.71330612827822
1	243804934	243804934	3.44845903457887	2.86662229585483	3.17512844361774	4.1343826048568	2.81156208547967	2.26347554281892	3.19875221811615	3.96233766128346	2.55656949405609	2.89068066566388	2.17777035219785	4.1290644985285	4.66625783029902	2.89922683796784	2.61847499366333	4.8023875355537	3.23145720288824	2.7035746938939	3.41352543247968	2.83088242020725	3.83802072162368	2.91372051590916	1.82003754985966	3.15447398966406	2.68497609327863	2.58590310105166	2.66247543674736	3.10655361709911	3.93038845127336	4.01322465706313	2.88407612050869	2.77027044941339	3.34143593890882	3.80280114705748	3.29269347813565	2.61853974155061	2.82365929911777	4.10377555456397	3.82248076716492	2.80024261482291	2.85235159920267	3.81284587681577	2.74130433136588	3.41942045466909	3.02906367346069	3.38864673116466	2.71330612827822
1	244343777	244343777	3.44845903457887	2.86662229585483	3.17512844361774	4.1343826048568	2.81156208547967	2.26347554281892	3.19875221811615	3.96233766128346	2.55656949405609	2.89068066566388	2.17777035219785	4.1290644985285	4.66625783029902	2.89922683796784	2.61847499366333	4.8023875355537	3.23145720288824	2.7035746938939	3.41352543247968	2.83088242020725	3.83802072162368	2.91372051590916	1.82003754985966	3.15447398966406	2.68497609327863	2.58590310105166	2.66247543674736	3.10655361709911	3.93038845127336	4.01322465706313	2.88407612050869	2.77027044941339	3.34143593890882	3.80280114705748	3.29269347813565	2.61853974155061	2.82365929911777	4.10377555456397	3.82248076716492	2.80024261482291	2.85235159920267	3.81284587681577	2.74130433136588	3.41942045466909	3.02906367346069	3.38864673116466	2.71330612827822
1	244909768	244909768	3.44845903457887	2.86662229585483	3.17512844361774	4.1343826048568	2.81156208547967	2.26347554281892	3.19875221811615	3.96233766128346	2.55656949405609	2.89068066566388	2.17777035219785	4.1290644985285	4.66625783029902	2.89922683796784	2.61847499366333	4.8023875355537	3.23145720288824	2.7035746938939	3.41352543247968	2.83088242020725	3.83802072162368	2.91372051590916	1.82003754985966	3.15447398966406	2.68497609327863	2.58590310105166	2.66247543674736	3.10655361709911	3.93038845127336	4.01322465706313	2.88407612050869	2.77027044941339	3.34143593890882	3.80280114705748	3.29269347813565	2.61853974155061	2.82365929911777	4.10377555456397	3.82248076716492	2.80024261482291	2.85235159920267	3.81284587681577	2.74130433136588	3.41942045466909	3.02906367346069	3.38864673116466	2.71330612827822
1	245483890	245483890	3.44845903457887	2.86662229585483	3.17512844361774	4.1343826048568	2.81156208547967	2.26347554281892	3.19875221811615	3.96233766128346	2.55656949405609	2.89068066566388	2.17777035219785	4.1290644985285	4.66625783029902	2.89922683796784	2.61847499366333	4.8023875355537	3.23145720288824	2.7035746938939	3.41352543247968	2.83088242020725	3.83802072162368	2.91372051590916	1.82003754985966	3.15447398966406	2.68497609327863	2.58590310105166	2.66247543674736	3.10655361709911	3.93038845127336	4.01322465706313	2.88407612050869	2.77027044941339	3.34143593890882	3.80280114705748	3.29269347813565	2.61853974155061	2.82365929911777	4.10377555456397	3.82248076716492	2.80024261482291	2.85235159920267	3.81284587681577	2.74130433136588	3.41942045466909	3.02906367346069	3.38864673116466	2.71330612827822
1	246034915	246034915	3.44845903457887	2.86662229585483	3.17512844361774	4.1343826048568	2.81156208547967	2.26347554281892	3.19875221811615	3.96233766128346	2.55656949405609	2.89068066566388	2.17777035219785	4.1290644985285	4.66625783029902	2.89922683796784	2.61847499366333	4.8023875355537	3.23145720288824	2.7035746938939	3.41352543247968	2.83088242020725	3.83802072162368	2.91372051590916	1.82003754985966	3.15447398966406	2.68497609327863	2.58590310105166	2.66247543674736	3.10655361709911	3.93038845127336	4.01322465706313	2.88407612050869	2.77027044941339	3.34143593890882	3.80280114705748	3.29269347813565	2.61853974155061	2.82365929911777	4.10377555456397	3.82248076716492	2.80024261482291	2.85235159920267	3.81284587681577	2.74130433136588	3.41942045466909	3.02906367346069	3.38864673116466	2.71330612827822
1	246587210	246587210	3.44845903457887	2.86662229585483	3.17512844361774	4.1343826048568	2.81156208547967	2.26347554281892	3.19875221811615	3.96233766128346	2.55656949405609	2.89068066566388	2.17777035219785	4.1290644985285	4.66625783029902	2.89922683796784	2.61847499366333	4.8023875355537	3.23145720288824	2.7035746938939	3.41352543247968	2.83088242020725	3.83802072162368	2.91372051590916	1.82003754985966	3.15447398966406	2.68497609327863	2.58590310105166	2.66247543674736	3.10655361709911	3.93038845127336	4.01322465706313	2.88407612050869	2.77027044941339	3.34143593890882	3.80280114705748	3.29269347813565	2.61853974155061	2.82365929911777	4.10377555456397	3.82248076716492	2.80024261482291	2.85235159920267	3.81284587681577	2.74130433136588	3.41942045466909	3.02906367346069	3.38864673116466	2.71330612827822
1	247172472	247172472	3.44845903457887	2.86662229585483	3.17512844361774	4.1343826048568	2.81156208547967	2.26347554281892	3.19875221811615	3.96233766128346	2.55656949405609	2.89068066566388	2.17777035219785	4.1290644985285	4.66625783029902	2.89922683796784	2.61847499366333	4.8023875355537	3.23145720288824	2.7035746938939	3.41352543247968	2.83088242020725	3.83802072162368	2.91372051590916	1.82003754985966	3.15447398966406	2.68497609327863	2.58590310105166	2.66247543674736	3.10655361709911	3.93038845127336	4.01322465706313	2.88407612050869	2.77027044941339	3.34143593890882	3.80280114705748	3.29269347813565	2.61853974155061	2.82365929911777	4.10377555456397	3.82248076716492	2.80024261482291	2.85235159920267	3.81284587681577	2.74130433136588	3.41942045466909	3.02906367346069	3.38864673116466	2.71330612827822
1	247759502	247759502	3.44845903457887	2.86662229585483	3.17512844361774	4.1343826048568	2.81156208547967	2.26347554281892	3.19875221811615	3.96233766128346	2.55656949405609	2.89068066566388	2.17777035219785	4.1290644985285	4.66625783029902	2.89922683796784	2.61847499366333	4.8023875355537	3.23145720288824	2.7035746938939	3.41352543247968	2.83088242020725	3.83802072162368	2.91372051590916	1.82003754985966	3.15447398966406	2.68497609327863	2.58590310105166	2.66247543674736	3.10655361709911	3.93038845127336	4.01322465706313	2.88407612050869	2.77027044941339	3.34143593890882	3.80280114705748	3.29269347813565	2.61853974155061	2.82365929911777	4.10377555456397	3.82248076716492	2.80024261482291	2.85235159920267	3.81284587681577	2.74130433136588	3.41942045466909	3.02906367346069	3.38864673116466	2.71330612827822
1	248364647	248364647	3.44845903457887	2.86662229585483	3.17512844361774	4.1343826048568	2.81156208547967	2.26347554281892	3.19875221811615	3.96233766128346	2.55656949405609	2.89068066566388	2.17777035219785	4.1290644985285	4.66625783029902	2.89922683796784	2.61847499366333	4.8023875355537	3.23145720288824	2.7035746938939	3.41352543247968	2.83088242020725	3.83802072162368	2.91372051590916	1.82003754985966	3.15447398966406	2.68497609327863	2.58590310105166	2.66247543674736	3.10655361709911	3.93038845127336	4.01322465706313	2.88407612050869	2.77027044941339	3.34143593890882	3.80280114705748	3.29269347813565	2.61853974155061	2.82365929911777	4.10377555456397	3.82248076716492	2.80024261482291	2.85235159920267	3.81284587681577	2.74130433136588	3.41942045466909	3.02906367346069	3.38864673116466	2.71330612827822
2	0	249250621	4.54617061493421	4.18391003038282	1.88885892586263	2.81331657637623	1.88357294446959	2.80799373759974	3.59803505525619	3.64786370870601	1.95275268280078	3.54358398628366	1.02793698644825	2.5752543938446	3.72635732952355	2.82229386963136	2.5442259969918	3.49344839399662	3.57279441299269	1.93974662438875	3.85187931118907	2.86126243676271	3.40218714224768	2.59937089354512	2.70882691953101	3.49457002120548	3.39146650082446	2.85752914975901	1.93316960334997	2.63609021972238	3.79361140473254	3.71293978746264	1.88610401842344	1.90148535449112	3.63201010245837	3.62696418864649	4.69383853681605	2.84940856916028	2.59815885787869	2.91349700697901	2.40228820438874	1.5568736102218	3.52604730209728	3.35094548340249	3.50681786017057	3.15371399091314	2.40455829907217	2.24110344543161	1.78577686920757
2	557486	249808107	4.54617061493421	4.18391003038282	1.88885892586263	2.81331657637623	1.88357294446959	2.80799373759974	3.59803505525619	3.64786370870601	1.95275268280078	3.54358398628366	1.02793698644825	2.5752543938446	3.72635732952355	2.82229386963136	2.5442259969918	3.49344839399662	3.57279441299269	1.93974662438875	3.85187931118907	2.86126243676271	3.40218714224768	2.59937089354512	2.70882691953101	3.49457002120548	3.39146650082446	2.85752914975901	1.93316960334997	2.63609021972238	3.79361140473254	3.71293978746264	1.88610401842344	1.90148535449112	3.63201010245837	3.62696418864649	4.69383853681605	2.84940856916028	2.59815885787869	2.91349700697901	2.40228820438874	1.5568736102218	3.52604730209728	3.35094548340249	3.50681786017057	3.15371399091314	2.40455829907217	2.24110344543161	1.78577686920757
2	1094467	250345088	4.54617061493421	4.18391003038282	1.88885892586263	2.81331657637623	1.88357294446959	2.80799373759974	3.59803505525619	3.64786370870601	1.95275268280078	3.54358398628366	1.02793698644825	2.5752543938446	3.72635732952355	2.82229386963136	2.5442259969918	3.49344839399662	3.57279441299269	1.93974662438875	3.85187931118907	2.86126243676271	3.40218714224768	2.59937089354512	2.70882691953101	3.49457002120548	3.39146650082446	2.85752914975901	1.93316960334997	2.63609021972238	3.79361140473254	3.71293978746264	1.88610401842344	1.90148535449112	3.63201010245837	3.62696418864649	4.69383853681605	2.84940856916028	2.59815885787869	2.91349700697901	2.40228820438874	1.5568736102218	3.52604730209728	3.35094548340249	3.50681786017057	3.15371399091314	2.40455829907217	2.24110344543161	1.78577686920757
2	1664170	250914791	4.54617061493421	4.18391003038282	1.88885892586263	2.81331657637623	1.88357294446959	2.80799373759974	3.59803505525619	3.64786370870601	1.95275268280078	3.54358398628366	1.02793698644825	2.5752543938446	3.72635732952355	2.82229386963136	2.5442259969918	3.49344839399662	3.57279441299269	1.93974662438875	3.85187931118907	2.86126243676271	3.40218714224768	2.59937089354512	2.70882691953101	3.49457002120548	3.39146650082446	2.85752914975901	1.93316960334997	2.63609021972238	3.79361140473254	3.71293978746264	1.88610401842344	1.90148535449112	3.63201010245837	3.62696418864649	4.69383853681605	2.84940856916028	2.59815885787869	2.91349700697901	2.40228820438874	1.5568736102218	3.52604730209728	3.35094548340249	3.50681786017057	3.15371399091314	2.40455829907217	2.24110344543161	1.78577686920757
2	2209305	251459926	4.54617061493421	4.18391003038282	1.88885892586263	2.81331657637623	1.88357294446959	2.80799373759974	3.59803505525619	3.64786370870601	1.95275268280078	3.54358398628366	1.02793698644825	2.5752543938446	3.72635732952355	2.82229386963136	2.5442259969918	3.49344839399662	3.57279441299269	1.93974662438875	3.85187931118907	2.86126243676271	3.40218714224768	2.59937089354512	2.70882691953101	3.49457002120548	3.39146650082446	2.85752914975901	1.93316960334997	2.63609021972238	3.79361140473254	3.71293978746264	1.88610401842344	1.90148535449112	3.63201010245837	3.62696418864649	4.69383853681605	2.84940856916028	2.59815885787869	2.91349700697901	2.40228820438874	1.5568736102218	3.52604730209728	3.35094548340249	3.50681786017057	3.15371399091314	2.40455829907217	2.24110344543161	1.78577686920757
2	2735946	251986567	4.54617061493421	4.18391003038282	1.88885892586263	2.81331657637623	1.88357294446959	2.80799373759974	3.59803505525619	3.64786370870601	1.95275268280078	3.54358398628366	1.02793698644825	2.5752543938446	3.72635732952355	2.82229386963136	2.5442259969918	3.49344839399662	3.57279441299269	1.93974662438875	3.85187931118907	2.86126243676271	3.40218714224768	2.59937089354512	2.70882691953101	3.49457002120548	3.39146650082446	2.85752914975901	1.93316960334997	2.63609021972238	3.79361140473254	3.71293978746264	1.88610401842344	1.90148535449112	3.63201010245837	3.62696418864649	4.69383853681605	2.84940856916028	2.59815885787869	2.91349700697901	3.53156889826265	2.14570512835034	3.52604730209728	3.35094548340249	3.50681786017057	3.15371399091314	2.40455829907217	2.24110344543161	1.78577686920757
2	3272874	252523495	4.54617061493421	4.18391003038282	1.88885892586263	2.81331657637623	1.88357294446959	2.80799373759974	3.59803505525619	3.64786370870601	1.95275268280078	3.54358398628366	1.02793698644825	2.5752543938446	3.72635732952355	2.82229386963136	2.5442259969918	3.49344839399662	3.57279441299269	1.93974662438875	3.85187931118907	2.86126243676271	3.40218714224768	2.59937089354512	2.70882691953101	3.49457002120548	3.39146650082446	2.85752914975901	1.93316960334997	2.63609021972238	3.79361140473254	3.71293978746264	1.88610401842344	1.90148535449112	3.63201010245837	3.62696418864649	4.69383853681605	3.54420609969278	2.59815885787869	3.48256873795272	3.53156889826265	2.14570512835034	3.52604730209728	3.35094548340249	3.50681786017057	3.15371399091314	2.40455829907217	2.24110344543161	1.78577686920757
2	3880296	253130917	4.54617061493421	4.18391003038282	1.88885892586263	2.81331657637623	1.88357294446959	2.80799373759974	4.57638758549968	3.64786370870601	1.95275268280078	3.54358398628366	1.02793698644825	2.5752543938446	3.72635732952355	2.82229386963136	2.5442259969918	3.49344839399662	3.57279441299269	1.93974662438875	3.85187931118907	2.86126243676271	3.40218714224768	2.59937089354512	2.70882691953101	3.49457002120548	3.39146650082446	2.85752914975901	1.93316960334997	2.63609021972238	3.79361140473254	3.71293978746264	1.88610401842344	1.90148535449112	3.63201010245837	3.62696418864649	4.69383853681605	3.54420609969278	2.59815885787869	3.48256873795272	3.53156889826265	2.14570512835034	3.52604730209728	3.35094548340249	3.50681786017057	3.15371399091314	2.40455829907217	2.24110344543161	1.78577686920757
2	4425049	253675670	4.54617061493421	4.18391003038282	1.88885892586263	2.81331657637623	1.88357294446959	2.80799373759974	4.57638758549968	3.64786370870601	1.95275268280078	3.54358398628366	1.02793698644825	2.5752543938446	3.72635732952355	2.82229386963136	3.06997482966565	3.49344839399662	3.57279441299269	1.93974662438875	3.85187931118907	2.86126243676271	3.40218714224768	2.59937089354512	2.70882691953101	3.49457002120548	3.39146650082446	2.85752914975901	1.93316960334997	2.63609021972238	3.79361140473254	3.71293978746264	1.88610401842344	1.90148535449112	3.63201010245837	3.62696418864649	4.69383853681605	3.54420609969278	2.59815885787869	3.48256873795272	3.53156889826265	2.14570512835034	3.52604730209728	3.35094548340249	3.50681786017057	3.51519979338082	2.40455829907217	2.24110344543161	1.78577686920757
2	4959582	254210203	4.54617061493421	4.18391003038282	1.88885892586263	2.81331657637623	1.88357294446959	2.80799373759974	4.57638758549968	3.64786370870601	1.95275268280078	3.54358398628366	1.02793698644825	2.5752543938446	3.72635732952355	2.82229386963136	3.06997482966565	3.49344839399662	3.57279441299269	1.93974662438875	3.85187931118907	2.86126243676271	3.40218714224768	2.59937089354512	2.70882691953101	3.49457002120548	3.39146650082446	2.85752914975901	1.93316960334997	2.63609021972238	3.79361140473254	3.71293978746264	1.88610401842344	1.90148535449112	3.63201010245837	3.62696418864649	4.69383853681605	3.54420609969278	2.59815885787869	3.48256873795272	3.53156889826265	2.14570512835034	3.52604730209728	3.35094548340249	3.50681786017057	3.51519979338082	2.40455829907217	2.24110344543161	1.78577686920757
2	5590420	254841041	4.54617061493421	4.18391003038282	1.88885892586263	2.81331657637623	1.88357294446959	2.80799373759974	4.57638758549968	3.64786370870601	1.95275268280078	3.54358398628366	1.02793698644825	2.5752543938446	3.72635732952355	2.82229386963136	3.06997482966565	3.49344839399662	3.57279441299269	1.93974662438875	3.85187931118907	2.86126243676271	3.40218714224768	2.59937089354512	2.70882691953101	3.49457002120548	3.39146650082446	2.85752914975901	1.93316960334997	2.63609021972238	3.79361140473254	3.71293978746264	1.88610401842344	1.90148535449112	3.63201010245837	3.62696418864649	4.69383853681605	3.54420609969278	2.59815885787869	3.48256873795272	3.53156889826265	2.14570512835034	3.52604730209728	3.35094548340249	3.50681786017057	3.51519979338082	2.40455829907217	2.24110344543161	1.78577686920757
2	6135300	255385921	4.54617061493421	4.18391003038282	1.88885892586263	2.81331657637623	1.88357294446959	2.80799373759974	4.57638758549968	3.64786370870601	1.95275268280078	3.54358398628366	1.02793698644825	2.5752543938446	3.72635732952355	2.82229386963136	3.06997482966565	3.49344839399662	3.57279441299269	1.93974662438875	3.85187931118907	2.86126243676271	3.40218714224768	2.59937089354512	2.70882691953101	3.49457002120548	3.39146650082446	2.85752914975901	1.93316960334997	2.63609021972238	3.79361140473254	3.71293978746264	1.88610401842344	1.90148535449112	3.63201010245837	3.62696418864649	4.69383853681605	3.54420609969278	2.59815885787869	3.48256873795272	3.53156889826265	2.14570512835034	3.52604730209728	3.35094548340249	3.50681786017057	3.51519979338082	2.40455829907217	2.24110344543161	1.78577686920757
2	6662527	255913148	4.54617061493421	4.18391003038282	1.88885892586263	2.81331657637623	1.88357294446959	2.80799373759974	4.57638758549968	3.64786370870601	1.95275268280078	3.54358398628366	1.02793698644825	2.5752543938446	3.72635732952355	2.82229386963136	3.06997482966565	3.49344839399662	3.57279441299269	1.93974662438875	3.85187931118907	2.86126243676271	3.40218714224768	2.59937089354512	2.70882691953101	3.49457002120548	3.39146650082446	2.85752914975901	1.93316960334997	2.63609021972238	3.79361140473254	3.71293978746264	1.88610401842344	1.90148535449112	3.63201010245837	3.62696418864649	4.69383853681605	3.54420609969278	2.59815885787869	3.48256873795272	3.53156889826265	2.14570512835034	3.52604730209728	3.35094548340249	3.50681786017057	3.51519979338082	2.40455829907217	2.24110344543161	1.78577686920757
2	7180839	256431460	4.54617061493421	4.18391003038282	1.88885892586263	2.81331657637623	1.88357294446959	2.80799373759974	4.57638758549968	3.64786370870601	1.95275268280078	3.54358398628366	1.02793698644825	2.5752543938446	3.72635732952355	2.82229386963136	3.06997482966565	3.49344839399662	3.57279441299269	1.93974662438875	3.85187931118907	2.86126243676271	3.40218714224768	2.59937089354512	2.70882691953101	3.49457002120548	3.39146650082446	2.85752914975901	1.93316960334997	2.63609021972238	3.79361140473254	3.71293978746264	1.88610401842344	1.90148535449112	3.63201010245837	3.62696418864649	4.69383853681605	3.54420609969278	2.59815885787869	3.48256873795272	3.53156889826265	2.14570512835034	3.52604730209728	3.35094548340249	3.50681786017057	3.51519979338082	2.40455829907217	2.24110344543161	1.78577686920757
2	7704051	256954672	4.54617061493421	4.18391003038282	1.88885892586263	2.81331657637623	1.88357294446959	2.80799373759974	4.57638758549968	3.64786370870601	1.95275268280078	3.54358398628366	1.02793698644825	2.5752543938446	3.72635732952355	2.82229386963136	3.06997482966565	3.49344839399662	3.57279441299269	1.93974662438875	3.85187931118907	2.86126243676271	3.40218714224768	2.59937089354512	2.70882691953101	3.49457002120548	3.39146650082446	2.85752914975901	1.72317379498115	2.63609021972238	3.79361140473254	3.71293978746264	1.88610401842344	1.90148535449112	3.63201010245837	3.62696418864649	4.69383853681605	3.54420609969278	2.59815885787869	3.48256873795272	3.53156889826265	2.14570512835034	3.52604730209728	3.35094548340249	3.50681786017057	3.51519979338082	2.40455829907217	2.24110344543161	1.78577686920757
2	8227848	257478469	4.54617061493421	4.18391003038282	1.88885892586263	2.81331657637623	1.88357294446959	2.80799373759974	3.07185313516487	3.64786370870601	1.95275268280078	3.54358398628366	1.02793698644825	2.5752543938446	2.11052634982909	2.82229386963136	3.06997482966565	3.49344839399662	1.96516833796222	1.93974662438875	3.85187931118907	2.86126243676271	3.40218714224768	1.69156955587392	2.70882691953101	3.49457002120548	1.89252091313822	2.85752914975901	1.72317379498115	2.63609021972238	3.79361140473254	3.71293978746264	1.88610401842344	1.90148535449112	3.63201010245837	3.62696418864649	4.69383853681605	1.73751625306453	2.59815885787869	3.48256873795272	3.53156889826265	2.14570512835034	3.52604730209728	3.35094548340249	3.50681786017057	3.51519979338082	2.40455829907217	2.24110344543161	1.78577686920757
2	8753003	258003624	2.93051013863571	4.18391003038282	1.88885892586263	2.04085248289756	1.88357294446959	2.80799373759974	3.07185313516487	3.64786370870601	1.95275268280078	1.95045301144808	1.02793698644825	1.86530940445418	2.11052634982909	1.97968132675285	1.95047678496828	3.49344839399662	1.96516833796222	1.93974662438875	1.96968168813623	2.86126243676271	3.40218714224768	1.69156955587392	2.70882691953101	3.49457002120548	1.89252091313822	2.85752914975901	1.72317379498115	2.63609021972238	3.79361140473254	1.98090805640839	1.88610401842344	1.90148535449112	2.15601649464673	3.62696418864649	2.80066264900116	1.73751625306453	2.59815885787869	1.77762600665624	1.94869626675325	2.14570512835034	1.9330136545802	1.85082464613082	3.50681786017057	3.51519979338082	2.40455829907217	2.77465662408297	1.78577686920757
2	9296366	258546987	2.93051013863571	2.00590298022089	1.88885892586263	2.04085248289756	1.88357294446959	2.80799373759974	3.07185313516487	1.93609779717514	1.95275268280078	1.95045301144808	1.02793698644825	1.86530940445418	2.11052634982909	1.97968132675285	1.95047678496828	1.95687530552778	1.96516833796222	1.93974662438875	1.96968168813623	2.86126243676271	1.98104616566377	1.69156955587392	2.70882691953101	2.00863434083392	1.89252091313822	2.85752914975901	1.72317379498115	0.980925146129454	2.00370747910058	1.98090805640839	1.88610401842344	1.90148535449112	2.15601649464673	1.95716108258883	2.80066264900116	1.73751625306453	2.59815885787869	1.77762600665624	1.94869626675325	2.14570512835034	1.9330136545802	1.85082464613082	1.81385923653435	3.51519979338082	2.01365440158265	2.77465662408297	1.78577686920757
2	9850361	259100982	2.93051013863571	2.00590298022089	1.88885892586263	2.04085248289756	1.88357294446959	2.80799373759974	3.07185313516487	1.93609779717514	1.95275268280078	1.95045301144808	1.02793698644825	1.86530940445418	2.11052634982909	1.97968132675285	1.95047678496828	1.95687530552778	1.96516833796222	1.93974662438875	1.96968168813623	2.86126243676271	1.98104616566377	1.69156955587392	2.70882691953101	2.00863434083392	1.89252091313822	2.85752914975901	1.72317379498115	0.980925146129454	2.00370747910058	1.98090805640839	1.88610401842344	1.90148535449112	2.15601649464673	1.95716108258883	2.80066264900116	1.73751625306453	2.59815885787869	1.77762600665624	1.94869626675325	2.14570512835034	1.9330136545802	1.85082464613082	1.81385923653435	1.82570266792948	2.01365440158265	2.77465662408297	1.78577686920757
2	10407491	259658112	2.93051013863571	2.00590298022089	1.88885892586263	2.04085248289756	1.88357294446959	2.80799373759974	3.07185313516487	1.93609779717514	1.95275268280078	1.95045301144808	1.02793698644825	1.86530940445418	2.11052634982909	1.97968132675285	1.95047678496828	1.95687530552778	1.96516833796222	1.93974662438875	1.96968168813623	2.86126243676271	1.98104616566377	1.69156955587392	2.70882691953101	2.00863434083392	1.89252091313822	2.85752914975901	1.72317379498115	0.980925146129454	2.00370747910058	1.98090805640839	1.88610401842344	1.90148535449112	2.15601649464673	1.95716108258883	2.80066264900116	1.73751625306453	2.59815885787869	1.77762600665624	1.94869626675325	2.14570512835034	1.9330136545802	1.85082464613082	1.81385923653435	1.82570266792948	2.01365440158265	2.77465662408297	1.78577686920757
2	10958816	260209437	2.93051013863571	2.00590298022089	1.88885892586263	2.04085248289756	1.88357294446959	2.80799373759974	3.07185313516487	1.93609779717514	1.95275268280078	1.95045301144808	1.02793698644825	1.86530940445418	2.11052634982909	1.97968132675285	1.95047678496828	1.95687530552778	1.96516833796222	1.93974662438875	1.96968168813623	2.86126243676271	1.98104616566377	1.69156955587392	2.70882691953101	2.00863434083392	1.89252091313822	2.85752914975901	1.72317379498115	0.980925146129454	2.00370747910058	1.98090805640839	1.88610401842344	1.90148535449112	2.15601649464673	1.95716108258883	2.80066264900116	1.73751625306453	2.59815885787869	1.77762600665624	1.94869626675325	2.14570512835034	1.9330136545802	1.85082464613082	1.81385923653435	1.82570266792948	2.01365440158265	2.77465662408297	1.78577686920757
2	11510926	260761547	2.93051013863571	2.00590298022089	1.88885892586263	2.04085248289756	1.88357294446959	2.80799373759974	3.07185313516487	1.93609779717514	1.95275268280078	1.95045301144808	1.02793698644825	1.86530940445418	2.11052634982909	1.97968132675285	1.95047678496828	1.95687530552778	1.96516833796222	1.93974662438875	1.96968168813623	2.86126243676271	1.98104616566377	1.69156955587392	2.70882691953101	2.00863434083392	1.89252091313822	2.85752914975901	2.01149508875573	0.980925146129454	2.00370747910058	1.98090805640839	1.88610401842344	1.90148535449112	2.15601649464673	1.95716108258883	2.80066264900116	1.73751625306453	2.59815885787869	1.77762600665624	1.94869626675325	2.14570512835034	1.9330136545802	1.85082464613082	1.81385923653435	1.82570266792948	2.01365440158265	2.77465662408297	1.78577686920757
2	12057328	261307949	2.93051013863571	2.00590298022089	1.88885892586263	2.04085248289756	1.88357294446959	2.80799373759974	3.07185313516487	1.93609779717514	1.95275268280078	1.95045301144808	1.02793698644825	1.86530940445418	2.11052634982909	1.97968132675285	1.95047678496828	1.95687530552778	1.96516833796222	1.93974662438875	1.96968168813623	2.86126243676271	1.98104616566377	1.69156955587392	2.70882691953101	2.00863434083392	1.89252091313822	2.85752914975901	2.01149508875573	0.980925146129454	2.00370747910058	1.98090805640839	1.88610401842344	1.90148535449112	2.15601649464673	1.95716108258883	2.80066264900116	1.73751625306453	2.59815885787869	1.77762600665624	1.94869626675325	2.14570512835034	1.9330136545802	1.85082464613082	1.81385923653435	1.82570266792948	2.01365440158265	2.77465662408297	1.78577686920757
2	12580925	261831546	2.93051013863571	2.00590298022089	1.88885892586263	2.04085248289756	1.88357294446959	2.80799373759974	3.07185313516487	1.93609779717514	1.95275268280078	1.95045301144808	1.02793698644825	1.86530940445418	2.11052634982909	1.97968132675285	1.95047678496828	1.95687530552778	1.96516833796222	1.93974662438875	1.96968168813623	2.86126243676271	1.98104616566377	1.69156955587392	2.70882691953101	2.00863434083392	1.89252091313822	2.85752914975901	2.01149508875573	0.980925146129454	2.00370747910058	1.98090805640839	1.88610401842344	1.90148535449112	2.15601649464673	1.95716108258883	2.80066264900116	1.73751625306453	2.59815885787869	1.77762600665624	1.94869626675325	2.14570512835034	1.9330136545802	1.85082464613082	1.81385923653435	1.82570266792948	2.01365440158265	2.77465662408297	1.78577686920757
2	13118270	262368891	2.93051013863571	2.00590298022089	1.88885892586263	2.04085248289756	1.88357294446959	2.80799373759974	3.07185313516487	1.93609779717514	1.95275268280078	1.95045301144808	1.02793698644825	1.86530940445418	2.11052634982909	1.97968132675285	1.95047678496828	1.95687530552778	1.96516833796222	1.93974662438875	1.96968168813623	2.86126243676271	1.98104616566377	1.69156955587392	2.70882691953101	2.00863434083392	1.89252091313822	2.85752914975901	2.01149508875573	0.980925146129454	2.00370747910058	1.98090805640839	1.88610401842344	1.90148535449112	2.15601649464673	1.95716108258883	2.80066264900116	1.73751625306453	2.59815885787869	1.77762600665624	1.94869626675325	2.14570512835034	1.9330136545802	1.85082464613082	1.81385923653435	1.82570266792948	2.01365440158265	2.77465662408297	1.78577686920757
2	13666229	262916850	2.93051013863571	2.00590298022089	1.88885892586263	2.04085248289756	1.88357294446959	2.80799373759974	3.07185313516487	1.93609779717514	1.95275268280078	1.95045301144808	1.02793698644825	1.86530940445418	2.11052634982909	1.97968132675285	1.95047678496828	1.95687530552778	1.96516833796222	1.93974662438875	1.96968168813623	2.86126243676271	1.98104616566377	1.69156955587392	2.70882691953101	2.00863434083392	1.89252091313822	2.85752914975901	2.01149508875573	0.980925146129454	2.00370747910058	1.98090805640839	1.88610401842344	1.90148535449112	2.15601649464673	1.95716108258883	2.80066264900116	1.73751625306453	2.59815885787869	1.77762600665624	1.94869626675325	2.14570512835034	1.9330136545802	1.85082464613082	1.81385923653435	1.82570266792948	2.01365440158265	2.77465662408297	1.78577686920757
2	14216122	263466743	2.93051013863571	2.00590298022089	1.88885892586263	2.04085248289756	1.88357294446959	2.80799373759974	3.07185313516487	1.93609779717514	1.95275268280078	1.95045301144808	1.02793698644825	1.86530940445418	2.11052634982909	1.97968132675285	1.95047678496828	1.95687530552778	1.96516833796222	1.93974662438875	1.96968168813623	2.86126243676271	1.98104616566377	1.69156955587392	2.70882691953101	2.00863434083392	1.89252091313822	2.85752914975901	2.01149508875573	0.980925146129454	2.00370747910058	1.98090805640839	2.95776871187674	1.90148535449112	2.15601649464673	1.95716108258883	2.80066264900116	1.73751625306453	2.59815885787869	1.77762600665624	1.94869626675325	2.14570512835034	1.9330136545802	1.85082464613082	1.81385923653435	1.82570266792948	2.01365440158265	2.77465662408297	1.78577686920757
2	14759596	264010217	2.93051013863571	2.00590298022089	1.88885892586263	2.04085248289756	1.88357294446959	2.80799373759974	3.07185313516487	1.93609779717514	1.95275268280078	1.95045301144808	1.02793698644825	1.86530940445418	2.11052634982909	1.97968132675285	1.95047678496828	1.95687530552778	1.96516833796222	1.93974662438875	1.96968168813623	2.86126243676271	1.98104616566377	1.69156955587392	2.70882691953101	2.00863434083392	1.89252091313822	2.85752914975901	2.01149508875573	0.980925146129454	2.00370747910058	1.98090805640839	2.95776871187674	1.90148535449112	2.15601649464673	1.95716108258883	2.80066264900116	1.73751625306453	2.59815885787869	1.77762600665624	1.94869626675325	1.68371951938851	1.9330136545802	1.85082464613082	1.81385923653435	1.82570266792948	2.01365440158265	2.77465662408297	1.78577686920757
2	15293722	264544343	2.93051013863571	2.00590298022089	1.88885892586263	2.04085248289756	1.88357294446959	2.80799373759974	3.07185313516487	1.93609779717514	1.95275268280078	1.95045301144808	1.02793698644825	1.86530940445418	2.11052634982909	1.97968132675285	1.95047678496828	1.95687530552778	1.96516833796222	1.93974662438875	1.96968168813623	2.86126243676271	1.98104616566377	1.69156955587392	2.70882691953101	2.00863434083392	1.89252091313822	2.85752914975901	2.01149508875573	0.980925146129454	2.00370747910058	1.98090805640839	2.95776871187674	1.90148535449112	2.15601649464673	1.95716108258883	2.80066264900116	1.73751625306453	2.59815885787869	1.77762600665624	1.94869626675325	1.68371951938851	1.9330136545802	1.85082464613082	1.81385923653435	1.82570266792948	2.01365440158265	2.77465662408297	1.78577686920757
2	15834108	265084729	2.93051013863571	2.00590298022089	1.88885892586263	2.04085248289756	1.88357294446959	2.80799373759974	3.07185313516487	1.93609779717514	1.95275268280078	1.95045301144808	1.02793698644825	1.86530940445418	2.11052634982909	1.97968132675285	1.95047678496828	1.95687530552778	1.96516833796222	1.93974662438875	1.96968168813623	2.86126243676271	1.98104616566377	1.69156955587392	2.70882691953101	2.00863434083392	1.89252091313822	2.85752914975901	2.01149508875573	0.980925146129454	2.00370747910058	1.98090805640839	2.95776871187674	1.90148535449112	2.15601649464673	1.95716108258883	2.80066264900116	1.73751625306453	2.59815885787869	1.77762600665624	1.94869626675325	1.68371951938851	1.9330136545802	1.85082464613082	1.81385923653435	1.82570266792948	2.01365440158265	2.77465662408297	1.78577686920757
2	16429499	265680120	2.93051013863571	2.00590298022089	1.88885892586263	2.04085248289756	1.88357294446959	2.80799373759974	3.07185313516487	1.93609779717514	1.95275268280078	1.95045301144808	1.02793698644825	1.86530940445418	2.11052634982909	1.97968132675285	1.95047678496828	1.95687530552778	1.96516833796222	1.93974662438875	1.96968168813623	2.86126243676271	1.98104616566377	1.69156955587392	2.70882691953101	2.00863434083392	1.89252091313822	2.85752914975901	2.01149508875573	0.980925146129454	2.00370747910058	1.98090805640839	2.95776871187674	1.90148535449112	2.15601649464673	1.95716108258883	2.80066264900116	1.73751625306453	2.59815885787869	1.77762600665624	1.94869626675325	1.68371951938851	1.9330136545802	1.85082464613082	1.81385923653435	1.82570266792948	2.01365440158265	2.77465662408297	1.78577686920757
2	16951063	266201684	2.93051013863571	2.00590298022089	1.88885892586263	2.04085248289756	1.88357294446959	2.80799373759974	3.07185313516487	1.93609779717514	1.95275268280078	1.95045301144808	1.02793698644825	1.86530940445418	2.11052634982909	1.97968132675285	1.95047678496828	1.95687530552778	1.96516833796222	1.93974662438875	1.96968168813623	2.86126243676271	1.98104616566377	1.69156955587392	2.70882691953101	2.00863434083392	1.89252091313822	2.85752914975901	2.01149508875573	0.980925146129454	2.00370747910058	1.98090805640839	2.95776871187674	1.90148535449112	2.15601649464673	1.95716108258883	2.80066264900116	1.73751625306453	2.59815885787869	1.77762600665624	1.94869626675325	1.68371951938851	1.9330136545802	1.85082464613082	1.81385923653435	1.82570266792948	2.01365440158265	2.77465662408297	1.78577686920757
2	17486052	266736673	2.93051013863571	2.00590298022089	1.88885892586263	2.04085248289756	1.88357294446959	2.80799373759974	3.07185313516487	1.93609779717514	1.95275268280078	1.95045301144808	1.02793698644825	1.86530940445418	2.11052634982909	1.97968132675285	1.95047678496828	1.95687530552778	1.96516833796222	1.93974662438875	1.96968168813623	2.86126243676271	1.98104616566377	1.69156955587392	2.70882691953101	2.00863434083392	1.89252091313822	2.85752914975901	2.01149508875573	0.980925146129454	2.00370747910058	1.98090805640839	2.95776871187674	1.90148535449112	2.15601649464673	1.95716108258883	2.80066264900116	1.73751625306453	2.59815885787869	1.77762600665624	1.94869626675325	1.68371951938851	1.9330136545802	1.85082464613082	1.81385923653435	1.82570266792948	2.01365440158265	2.77465662408297	1.78577686920757
2	18022328	267272949	2.93051013863571	2.00590298022089	1.88885892586263	2.04085248289756	1.88357294446959	2.80799373759974	3.07185313516487	1.93609779717514	1.95275268280078	1.95045301144808	1.02793698644825	1.86530940445418	2.11052634982909	1.97968132675285	1.95047678496828	1.95687530552778	1.96516833796222	1.93974662438875	1.96968168813623	2.86126243676271	1.98104616566377	1.69156955587392	2.70882691953101	2.00863434083392	1.89252091313822	2.85752914975901	2.01149508875573	0.980925146129454	2.00370747910058	1.98090805640839	2.95776871187674	1.90148535449112	2.15601649464673	1.95716108258883	2.80066264900116	1.73751625306453	2.59815885787869	1.77762600665624	1.94869626675325	1.68371951938851	1.9330136545802	1.85082464613082	1.81385923653435	1.82570266792948	2.01365440158265	2.77465662408297	1.78577686920757
2	18575989	267826610	2.93051013863571	2.00590298022089	1.88885892586263	2.04085248289756	1.88357294446959	2.80799373759974	3.07185313516487	1.93609779717514	1.95275268280078	1.95045301144808	1.02793698644825	1.86530940445418	2.11052634982909	1.97968132675285	1.95047678496828	1.95687530552778	1.96516833796222	1.93974662438875	1.96968168813623	2.86126243676271	1.98104616566377	1.69156955587392	2.70882691953101	2.00863434083392	1.89252091313822	2.85752914975901	2.01149508875573	0.980925146129454	2.00370747910058	1.98090805640839	2.95776871187674	1.90148535449112	2.15601649464673	1.95716108258883	2.80066264900116	1.73751625306453	2.59815885787869	1.77762600665624	1.94869626675325	1.68371951938851	1.9330136545802	1.85082464613082	1.81385923653435	1.82570266792948	2.01365440158265	2.77465662408297	1.78577686920757
2	19106725	268357346	2.93051013863571	2.00590298022089	1.88885892586263	2.04085248289756	1.88357294446959	2.80799373759974	3.07185313516487	1.93609779717514	1.95275268280078	1.95045301144808	1.02793698644825	1.86530940445418	2.11052634982909	1.97968132675285	1.95047678496828	1.95687530552778	1.96516833796222	1.93974662438875	1.96968168813623	2.86126243676271	1.98104616566377	1.69156955587392	2.70882691953101	2.00863434083392	1.89252091313822	2.85752914975901	2.01149508875573	0.980925146129454	2.00370747910058	1.98090805640839	2.95776871187674	1.90148535449112	2.15601649464673	1.95716108258883	2.80066264900116	1.73751625306453	2.59815885787869	1.77762600665624	1.94869626675325	1.68371951938851	1.9330136545802	1.85082464613082	1.81385923653435	1.82570266792948	2.01365440158265	2.77465662408297	1.78577686920757
2	19688689	268939310	2.93051013863571	2.00590298022089	1.88885892586263	2.04085248289756	1.88357294446959	2.80799373759974	3.07185313516487	1.93609779717514	1.95275268280078	1.95045301144808	1.02793698644825	1.86530940445418	2.11052634982909	1.97968132675285	1.95047678496828	1.95687530552778	1.96516833796222	1.93974662438875	1.96968168813623	2.86126243676271	1.98104616566377	1.69156955587392	2.70882691953101	2.00863434083392	1.89252091313822	2.85752914975901	2.01149508875573	0.980925146129454	2.00370747910058	1.98090805640839	2.95776871187674	1.90148535449112	2.15601649464673	1.95716108258883	2.80066264900116	1.73751625306453	2.59815885787869	1.77762600665624	1.94869626675325	1.68371951938851	1.9330136545802	1.85082464613082	1.81385923653435	1.82570266792948	2.01365440158265	2.77465662408297	1.78577686920757
2	20218467	269469088	2.93051013863571	2.00590298022089	1.88885892586263	2.04085248289756	1.88357294446959	2.80799373759974	3.07185313516487	1.93609779717514	1.95275268280078	1.95045301144808	1.02793698644825	1.86530940445418	2.11052634982909	1.97968132675285	1.95047678496828	1.95687530552778	1.96516833796222	1.93974662438875	1.96968168813623	2.86126243676271	1.98104616566377	1.69156955587392	2.70882691953101	2.00863434083392	1.89252091313822	2.85752914975901	2.01149508875573	0.980925146129454	2.00370747910058	1.98090805640839	2.95776871187674	1.90148535449112	2.15601649464673	1.95716108258883	2.80066264900116	1.73751625306453	2.59815885787869	1.77762600665624	1.94869626675325	1.68371951938851	1.9330136545802	1.85082464613082	1.81385923653435	1.82570266792948	2.01365440158265	2.77465662408297	1.78577686920757
2	20763059	270013680	2.93051013863571	2.00590298022089	1.88885892586263	2.04085248289756	1.88357294446959	2.80799373759974	3.07185313516487	1.93609779717514	1.95275268280078	1.95045301144808	0.196466035302938	1.86530940445418	2.11052634982909	1.97968132675285	1.95047678496828	1.95687530552778	1.96516833796222	1.93974662438875	1.96968168813623	2.86126243676271	1.98104616566377	1.69156955587392	2.70882691953101	2.00863434083392	1.89252091313822	2.85752914975901	2.01149508875573	0.980925146129454	2.00370747910058	1.98090805640839	2.95776871187674	1.90148535449112	2.15601649464673	1.95716108258883	2.80066264900116	1.73751625306453	1.86861068738788	1.77762600665624	1.94869626675325	1.25871514447898	1.9330136545802	1.85082464613082	1.81385923653435	1.82570266792948	2.01365440158265	1.76713130589319	1.78577686920757
2	21321154	270571775	2.93051013863571	2.00590298022089	1.88885892586263	2.04085248289756	1.88357294446959	2.80799373759974	3.07185313516487	1.93609779717514	1.95275268280078	1.95045301144808	0.196466035302938	1.86530940445418	2.11052634982909	1.97968132675285	1.95047678496828	1.95687530552778	1.96516833796222	1.93974662438875	1.96968168813623	2.86126243676271	1.98104616566377	1.69156955587392	2.70882691953101	2.00863434083392	1.89252091313822	2.85752914975901	2.01149508875573	0.980925146129454	2.00370747910058	1.98090805640839	2.95776871187674	1.90148535449112	2.15601649464673	1.95716108258883	2.80066264900116	1.73751625306453	1.86861068738788	1.77762600665624	1.94869626675325	1.25871514447898	1.9330136545802	1.85082464613082	1.81385923653435	1.82570266792948	2.01365440158265	1.76713130589319	1.007270961539
2	21860775	271111396	2.93051013863571	2.00590298022089	1.88885892586263	2.04085248289756	1.88357294446959	2.80799373759974	3.07185313516487	1.93609779717514	1.95275268280078	1.95045301144808	0.196466035302938	1.86530940445418	2.11052634982909	1.97968132675285	1.95047678496828	1.95687530552778	1.96516833796222	1.93974662438875	1.96968168813623	2.86126243676271	1.98104616566377	1.69156955587392	2.70882691953101	2.00863434083392	1.89252091313822	2.85752914975901	2.01149508875573	0.980925146129454	2.00370747910058	1.98090805640839	2.95776871187674	1.90148535449112	2.15601649464673	1.95716108258883	2.80066264900116	1.73751625306453	1.86861068738788	1.77762600665624	1.94869626675325	1.25871514447898	1.9330136545802	1.85082464613082	1.81385923653435	1.82570266792948	2.01365440158265	1.76713130589319	1.007270961539
2	22386138	271636759	2.93051013863571	2.00590298022089	1.88885892586263	2.04085248289756	1.88357294446959	2.80799373759974	3.07185313516487	1.93609779717514	1.95275268280078	1.95045301144808	0.196466035302938	1.86530940445418	2.11052634982909	1.97968132675285	1.95047678496828	1.95687530552778	1.96516833796222	1.93974662438875	1.96968168813623	2.86126243676271	1.98104616566377	1.69156955587392	2.70882691953101	2.00863434083392	1.89252091313822	2.85752914975901	2.01149508875573	0.980925146129454	2.00370747910058	1.98090805640839	2.95776871187674	1.90148535449112	2.15601649464673	1.95716108258883	2.80066264900116	1.73751625306453	1.86861068738788	1.77762600665624	1.94869626675325	1.25871514447898	1.9330136545802	1.85082464613082	1.81385923653435	1.82570266792948	2.01365440158265	1.76713130589319	1.007270961539
2	22914297	272164918	2.93051013863571	2.00590298022089	1.88885892586263	2.04085248289756	1.88357294446959	2.80799373759974	3.07185313516487	1.93609779717514	1.95275268280078	1.95045301144808	0.196466035302938	1.86530940445418	2.11052634982909	1.97968132675285	1.95047678496828	1.95687530552778	1.96516833796222	1.93974662438875	1.96968168813623	2.86126243676271	1.98104616566377	1.69156955587392	2.70882691953101	2.00863434083392	1.89252091313822	2.85752914975901	2.01149508875573	0.980925146129454	2.00370747910058	1.98090805640839	2.95776871187674	1.90148535449112	2.15601649464673	1.95716108258883	2.80066264900116	1.73751625306453	1.86861068738788	1.77762600665624	1.94869626675325	1.25871514447898	1.9330136545802	1.85082464613082	1.81385923653435	1.82570266792948	2.01365440158265	1.76713130589319	1.007270961539
2	23444646	272695267	2.93051013863571	2.00590298022089	1.88885892586263	2.04085248289756	1.88357294446959	2.80799373759974	3.07185313516487	1.93609779717514	1.95275268280078	1.95045301144808	0.196466035302938	1.86530940445418	2.11052634982909	1.97968132675285	1.95047678496828	1.95687530552778	1.96516833796222	1.93974662438875	1.96968168813623	2.86126243676271	1.98104616566377	1.69156955587392	2.70882691953101	2.00863434083392	1.89252091313822	2.85752914975901	2.01149508875573	0.980925146129454	2.00370747910058	1.98090805640839	2.95776871187674	1.90148535449112	2.15601649464673	1.95716108258883	2.80066264900116	1.73751625306453	1.86861068738788	1.77762600665624	1.94869626675325	1.25871514447898	1.9330136545802	1.85082464613082	1.81385923653435	1.82570266792948	2.01365440158265	1.76713130589319	1.007270961539
2	23975938	273226559	2.93051013863571	2.00590298022089	1.88885892586263	2.04085248289756	1.88357294446959	2.80799373759974	3.07185313516487	1.93609779717514	1.95275268280078	1.95045301144808	0.196466035302938	1.86530940445418	2.11052634982909	1.97968132675285	1.95047678496828	1.95687530552778	1.96516833796222	1.93974662438875	1.96968168813623	2.86126243676271	1.98104616566377	1.69156955587392	2.70882691953101	2.00863434083392	1.89252091313822	2.85752914975901	2.01149508875573	0.980925146129454	2.00370747910058	1.98090805640839	2.95776871187674	1.90148535449112	2.15601649464673	1.95716108258883	2.80066264900116	1.73751625306453	1.86861068738788	1.77762600665624	1.94869626675325	1.25871514447898	1.9330136545802	1.85082464613082	1.81385923653435	2.92259886474722	2.01365440158265	1.76713130589319	1.007270961539
2	24557494	273808115	2.93051013863571	2.00590298022089	1.88885892586263	2.04085248289756	1.88357294446959	2.80799373759974	3.07185313516487	1.93609779717514	1.95275268280078	1.95045301144808	0.196466035302938	1.86530940445418	2.11052634982909	1.97968132675285	1.95047678496828	1.95687530552778	1.96516833796222	1.93974662438875	1.96968168813623	2.86126243676271	1.98104616566377	3.19045569694665	2.70882691953101	2.00863434083392	1.89252091313822	2.85752914975901	2.01149508875573	0.980925146129454	2.00370747910058	1.98090805640839	2.95776871187674	1.90148535449112	2.15601649464673	1.95716108258883	2.80066264900116	1.73751625306453	1.86861068738788	3.37772489179811	1.94869626675325	1.25871514447898	1.9330136545802	1.85082464613082	1.81385923653435	2.92259886474722	2.01365440158265	1.76713130589319	1.007270961539
2	25122569	274373190	4.51257787296082	2.00590298022089	3.47798509604816	3.12590060448169	3.01607416567938	4.77877127571426	4.47227605556242	3.54688321467017	1.95275268280078	2.72982646633032	0.196466035302938	1.86530940445418	2.11052634982909	3.17568587734247	3.16899817123521	2.87497981811832	2.9284817428819	3.71656081529825	2.99169375405621	4.59527699953899	3.47271135263648	3.19045569694665	4.72419401630356	2.00863434083392	2.92616118790115	4.75507539271725	2.97970233361981	0.980925146129454	2.99835645302125	1.98090805640839	3.86216350629695	1.90148535449112	3.43394805381634	1.95716108258883	4.47990523725411	2.85593372549259	3.01648001567281	3.37772489179811	3.62657891531863	3.19065324770771	3.65621733030872	3.19445145466752	3.14631365716342	2.92259886474722	2.01365440158265	3.02683334279175	2.99416106124198
2	25690641	274941262	4.51257787296082	3.20049797632189	3.47798509604816	3.12590060448169	3.01607416567938	4.77877127571426	4.47227605556242	3.54688321467017	3.039447801625	2.72982646633032	2.05473427032004	3.15932193331603	3.39371643552693	3.17568587734247	3.16899817123521	2.87497981811832	2.9284817428819	3.71656081529825	2.99169375405621	4.59527699953899	3.47271135263648	3.19045569694665	4.72419401630356	3.68628809651704	2.92616118790115	4.75507539271725	2.97970233361981	1.90015216454523	2.99835645302125	1.98090805640839	3.86216350629695	2.99161977929581	3.43394805381634	2.96979325663755	4.47990523725411	2.85593372549259	3.01648001567281	3.37772489179811	3.62657891531863	3.19065324770771	3.65621733030872	3.19445145466752	3.14631365716342	2.92259886474722	3.29338666833442	3.02683334279175	2.99416106124198
2	26276327	275526948	4.51257787296082	3.20049797632189	3.47798509604816	3.12590060448169	3.01607416567938	4.77877127571426	4.47227605556242	3.54688321467017	3.039447801625	2.72982646633032	2.05473427032004	3.15932193331603	3.39371643552693	3.17568587734247	3.16899817123521	2.87497981811832	2.9284817428819	3.71656081529825	2.99169375405621	4.59527699953899	3.47271135263648	3.19045569694665	4.72419401630356	3.68628809651704	2.92616118790115	4.75507539271725	2.97970233361981	1.90015216454523	2.99835645302125	1.98090805640839	3.86216350629695	2.99161977929581	3.43394805381634	2.96979325663755	4.47990523725411	2.85593372549259	3.01648001567281	3.37772489179811	3.62657891531863	3.19065324770771	3.65621733030872	3.19445145466752	3.14631365716342	2.92259886474722	3.29338666833442	3.02683334279175	2.99416106124198
2	26828038	276078659	4.51257787296082	3.20049797632189	3.47798509604816	3.12590060448169	3.01607416567938	4.77877127571426	4.47227605556242	3.54688321467017	3.039447801625	2.72982646633032	2.05473427032004	3.15932193331603	3.39371643552693	3.17568587734247	3.16899817123521	2.87497981811832	2.9284817428819	3.71656081529825	2.99169375405621	4.59527699953899	3.47271135263648	3.19045569694665	4.72419401630356	3.68628809651704	2.92616118790115	4.75507539271725	2.97970233361981	1.90015216454523	2.99835645302125	1.98090805640839	3.86216350629695	2.99161977929581	3.43394805381634	2.96979325663755	4.47990523725411	2.85593372549259	3.01648001567281	3.37772489179811	3.62657891531863	3.19065324770771	3.65621733030872	3.19445145466752	3.14631365716342	2.92259886474722	3.29338666833442	3.02683334279175	2.99416106124198
2	27376652	276627273	4.51257787296082	3.20049797632189	3.47798509604816	3.12590060448169	3.01607416567938	4.77877127571426	4.47227605556242	3.54688321467017	3.039447801625	2.72982646633032	2.05473427032004	3.15932193331603	3.39371643552693	3.17568587734247	3.16899817123521	2.87497981811832	2.9284817428819	3.71656081529825	2.99169375405621	4.59527699953899	3.47271135263648	3.19045569694665	4.72419401630356	3.68628809651704	2.92616118790115	4.75507539271725	2.97970233361981	1.90015216454523	2.99835645302125	1.98090805640839	3.86216350629695	2.99161977929581	3.43394805381634	2.96979325663755	4.47990523725411	2.85593372549259	3.01648001567281	3.37772489179811	3.62657891531863	3.19065324770771	3.65621733030872	3.19445145466752	3.14631365716342	2.92259886474722	3.29338666833442	3.02683334279175	2.99416106124198
2	27955504	277206125	4.51257787296082	3.20049797632189	3.47798509604816	3.12590060448169	3.01607416567938	4.77877127571426	4.47227605556242	3.54688321467017	3.039447801625	3.71743944731415	2.05473427032004	3.15932193331603	3.39371643552693	3.17568587734247	3.16899817123521	3.64331523518093	3.24445182615503	3.71656081529825	2.99169375405621	4.59527699953899	3.47271135263648	3.19045569694665	4.72419401630356	3.68628809651704	2.92616118790115	4.75507539271725	2.97970233361981	1.90015216454523	2.99835645302125	1.98090805640839	3.86216350629695	2.99161977929581	3.43394805381634	2.96979325663755	4.47990523725411	2.85593372549259	3.01648001567281	3.37772489179811	3.62657891531863	3.19065324770771	3.65621733030872	3.19445145466752	3.14631365716342	2.92259886474722	3.29338666833442	3.02683334279175	2.99416106124198
2	28500494	277751115	4.51257787296082	3.20049797632189	3.47798509604816	3.85350671541511	3.01607416567938	4.77877127571426	4.47227605556242	3.54688321467017	3.80397889691446	3.71743944731415	2.05473427032004	3.15932193331603	3.39371643552693	3.17568587734247	3.16899817123521	3.64331523518093	3.24445182615503	3.71656081529825	3.89078834350359	4.59527699953899	3.47271135263648	3.19045569694665	4.72419401630356	3.68628809651704	2.92616118790115	4.75507539271725	2.97970233361981	2.88308816354259	4.09757939997541	2.80375817004706	3.86216350629695	2.99161977929581	3.43394805381634	2.96979325663755	4.47990523725411	2.85593372549259	3.01648001567281	3.37772489179811	3.62657891531863	3.19065324770771	3.65621733030872	3.19445145466752	3.14631365716342	2.92259886474722	3.29338666833442	3.02683334279175	2.99416106124198
2	29042087	278292708	4.51257787296082	3.20049797632189	3.47798509604816	3.85350671541511	3.01607416567938	4.77877127571426	4.47227605556242	3.54688321467017	3.80397889691446	3.71743944731415	2.05473427032004	3.15932193331603	3.39371643552693	3.17568587734247	3.16899817123521	3.64331523518093	3.24445182615503	3.71656081529825	3.89078834350359	4.59527699953899	3.47271135263648	3.19045569694665	4.72419401630356	3.68628809651704	2.92616118790115	4.75507539271725	2.97970233361981	2.88308816354259	4.09757939997541	2.80375817004706	3.86216350629695	2.99161977929581	3.43394805381634	2.96979325663755	4.47990523725411	2.85593372549259	3.01648001567281	3.37772489179811	3.62657891531863	2.26035884755908	3.65621733030872	3.19445145466752	3.14631365716342	3.969209821783	3.29338666833442	3.02683334279175	2.99416106124198
2	29581749	278832370	4.51257787296082	3.20049797632189	3.47798509604816	3.85350671541511	3.01607416567938	2.10021892082311	4.47227605556242	3.54688321467017	3.80397889691446	3.71743944731415	2.05473427032004	3.15932193331603	3.39371643552693	3.9211265812972	3.16899817123521	3.64331523518093	3.24445182615503	1.95215582389815	3.89078834350359	2.05402227707306	3.47271135263648	3.19045569694665	1.9772128880112	3.68628809651704	3.70355109910843	2.0619893804898	2.97970233361981	2.88308816354259	4.09757939997541	2.80375817004706	3.86216350629695	2.99161977929581	3.43394805381634	3.7374712994996	4.47990523725411	2.85593372549259	3.01648001567281	3.37772489179811	3.62657891531863	2.26035884755908	3.65621733030872	3.19445145466752	3.14631365716342	3.969209821783	3.29338666833442	3.02683334279175	2.99416106124198
2	30106496	279357117	4.51257787296082	3.20049797632189	3.47798509604816	3.85350671541511	3.01607416567938	2.10021892082311	4.47227605556242	3.54688321467017	3.80397889691446	3.71743944731415	2.05473427032004	3.15932193331603	3.39371643552693	3.9211265812972	3.16899817123521	3.64331523518093	3.24445182615503	1.95215582389815	3.89078834350359	2.05402227707306	3.47271135263648	3.19045569694665	1.9772128880112	3.68628809651704	3.70355109910843	2.0619893804898	2.97970233361981	2.88308816354259	4.09757939997541	2.80375817004706	3.86216350629695	2.99161977929581	3.43394805381634	3.7374712994996	4.47990523725411	2.85593372549259	3.01648001567281	3.37772489179811	3.62657891531863	2.26035884755908	3.65621733030872	3.19445145466752	3.14631365716342	3.969209821783	3.29338666833442	3.02683334279175	2.99416106124198
2	30642447	279893068	4.51257787296082	3.20049797632189	3.47798509604816	3.85350671541511	3.01607416567938	2.10021892082311	4.47227605556242	3.54688321467017	3.80397889691446	3.71743944731415	2.05473427032004	3.15932193331603	3.39371643552693	3.9211265812972	3.16899817123521	3.64331523518093	3.24445182615503	1.95215582389815	3.89078834350359	2.05402227707306	3.47271135263648	3.19045569694665	1.9772128880112	3.68628809651704	3.70355109910843	2.0619893804898	2.97970233361981	2.88308816354259	4.09757939997541	2.80375817004706	3.86216350629695	2.99161977929581	3.43394805381634	3.7374712994996	4.47990523725411	2.85593372549259	3.01648001567281	3.37772489179811	3.62657891531863	2.26035884755908	3.65621733030872	3.19445145466752	3.14631365716342	3.969209821783	3.29338666833442	3.02683334279175	2.99416106124198
2	31190263	280440884	4.51257787296082	3.20049797632189	3.47798509604816	3.85350671541511	3.01607416567938	2.10021892082311	4.47227605556242	3.54688321467017	3.80397889691446	3.71743944731415	2.05473427032004	3.15932193331603	3.39371643552693	3.9211265812972	3.16899817123521	3.64331523518093	3.24445182615503	1.95215582389815	3.89078834350359	2.05402227707306	3.47271135263648	3.19045569694665	1.9772128880112	3.68628809651704	3.70355109910843	2.0619893804898	2.97970233361981	2.88308816354259	4.09757939997541	2.80375817004706	3.86216350629695	2.99161977929581	3.43394805381634	3.7374712994996	4.47990523725411	3.75591001956098	4.02270522543776	3.37772489179811	3.62657891531863	2.26035884755908	3.65621733030872	3.19445145466752	3.14631365716342	3.969209821783	3.89027436226114	3.02683334279175	2.99416106124198
2	31725608	280976229	4.51257787296082	3.93087865420935	3.47798509604816	3.85350671541511	3.01607416567938	2.10021892082311	4.47227605556242	3.54688321467017	3.80397889691446	3.71743944731415	2.05473427032004	3.82832936247059	4.66528761014067	3.9211265812972	3.89933154626918	3.64331523518093	3.24445182615503	1.95215582389815	3.89078834350359	2.05402227707306	3.47271135263648	3.92056750529274	1.9772128880112	3.68628809651704	3.70355109910843	2.0619893804898	2.97970233361981	2.88308816354259	4.09757939997541	2.80375817004706	3.86216350629695	3.73194267892862	3.43394805381634	3.7374712994996	4.47990523725411	3.75591001956098	4.02270522543776	3.37772489179811	3.62657891531863	2.26035884755908	3.65621733030872	4.09019100313384	3.14631365716342	3.969209821783	3.89027436226114	3.02683334279175	2.99416106124198
2	32309212	281559833	4.51257787296082	3.93087865420935	3.47798509604816	3.85350671541511	3.01607416567938	2.10021892082311	4.47227605556242	3.54688321467017	3.80397889691446	3.71743944731415	2.05473427032004	3.82832936247059	4.66528761014067	3.9211265812972	3.89933154626918	3.64331523518093	3.24445182615503	1.95215582389815	3.89078834350359	2.05402227707306	3.47271135263648	3.92056750529274	1.9772128880112	3.68628809651704	3.70355109910843	2.0619893804898	2.97970233361981	2.88308816354259	4.09757939997541	2.80375817004706	3.86216350629695	3.73194267892862	3.43394805381634	3.7374712994996	4.47990523725411	3.75591001956098	4.02270522543776	3.37772489179811	3.62657891531863	2.26035884755908	3.65621733030872	4.09019100313384	3.14631365716342	3.969209821783	3.89027436226114	3.02683334279175	2.99416106124198
2	32898188	282148809	4.51257787296082	3.93087865420935	3.47798509604816	3.85350671541511	3.01607416567938	2.10021892082311	4.47227605556242	3.54688321467017	3.80397889691446	3.71743944731415	2.05473427032004	3.82832936247059	4.66528761014067	3.9211265812972	3.89933154626918	3.64331523518093	3.97196497246714	1.95215582389815	3.89078834350359	2.05402227707306	3.47271135263648	3.92056750529274	1.9772128880112	3.68628809651704	3.70355109910843	2.0619893804898	2.97970233361981	2.88308816354259	4.09757939997541	2.80375817004706	3.86216350629695	3.73194267892862	3.43394805381634	3.7374712994996	4.47990523725411	3.75591001956098	4.02270522543776	3.37772489179811	3.62657891531863	2.26035884755908	3.65621733030872	4.09019100313384	3.14631365716342	3.969209821783	3.89027436226114	3.02683334279175	2.99416106124198
2	33457180	282707801	4.51257787296082	3.93087865420935	3.47798509604816	3.85350671541511	3.01607416567938	2.10021892082311	4.47227605556242	3.54688321467017	3.80397889691446	3.71743944731415	2.05473427032004	3.82832936247059	4.66528761014067	3.9211265812972	3.89933154626918	3.64331523518093	3.97196497246714	1.95215582389815	3.89078834350359	2.05402227707306	3.47271135263648	3.92056750529274	1.9772128880112	3.68628809651704	3.70355109910843	2.0619893804898	2.97970233361981	2.88308816354259	4.09757939997541	2.80375817004706	3.86216350629695	3.73194267892862	3.43394805381634	3.7374712994996	4.47990523725411	3.75591001956098	4.02270522543776	3.37772489179811	3.62657891531863	2.26035884755908	3.65621733030872	4.09019100313384	3.14631365716342	3.969209821783	3.89027436226114	3.02683334279175	2.99416106124198
2	34013727	283264348	4.51257787296082	3.93087865420935	3.47798509604816	3.85350671541511	3.01607416567938	2.10021892082311	4.47227605556242	3.54688321467017	3.80397889691446	3.71743944731415	2.05473427032004	3.82832936247059	4.66528761014067	3.9211265812972	3.89933154626918	3.64331523518093	3.97196497246714	1.95215582389815	3.89078834350359	2.05402227707306	3.47271135263648	3.92056750529274	1.9772128880112	3.68628809651704	3.70355109910843	2.0619893804898	2.97970233361981	2.88308816354259	4.09757939997541	2.80375817004706	3.86216350629695	3.73194267892862	3.43394805381634	3.7374712994996	4.47990523725411	3.75591001956098	4.02270522543776	3.37772489179811	3.62657891531863	2.26035884755908	3.65621733030872	4.09019100313384	3.14631365716342	3.969209821783	3.89027436226114	3.02683334279175	2.99416106124198
2	34562326	283812947	4.51257787296082	3.93087865420935	3.47798509604816	3.85350671541511	3.01607416567938	2.10021892082311	4.47227605556242	3.54688321467017	3.80397889691446	3.71743944731415	2.05473427032004	3.82832936247059	3.63074604774132	3.9211265812972	3.89933154626918	3.64331523518093	3.97196497246714	1.95215582389815	3.89078834350359	2.05402227707306	3.47271135263648	3.92056750529274	1.9772128880112	3.68628809651704	3.70355109910843	2.0619893804898	2.97970233361981	2.88308816354259	4.09757939997541	2.80375817004706	3.86216350629695	3.73194267892862	3.43394805381634	3.7374712994996	4.47990523725411	3.75591001956098	4.02270522543776	3.37772489179811	3.62657891531863	2.26035884755908	3.65621733030872	4.09019100313384	3.14631365716342	3.969209821783	3.89027436226114	3.02683334279175	2.99416106124198
2	35128713	284379334	4.51257787296082	3.93087865420935	3.47798509604816	3.85350671541511	3.01607416567938	2.10021892082311	4.47227605556242	3.54688321467017	3.80397889691446	3.71743944731415	2.05473427032004	3.82832936247059	3.63074604774132	3.9211265812972	3.89933154626918	3.64331523518093	3.97196497246714	1.95215582389815	3.89078834350359	2.05402227707306	3.47271135263648	3.92056750529274	1.9772128880112	3.68628809651704	3.70355109910843	2.0619893804898	2.97970233361981	2.88308816354259	4.09757939997541	2.80375817004706	3.86216350629695	3.73194267892862	3.43394805381634	3.7374712994996	4.47990523725411	3.75591001956098	4.02270522543776	3.37772489179811	3.62657891531863	2.26035884755908	3.65621733030872	4.09019100313384	3.14631365716342	3.969209821783	3.89027436226114	3.02683334279175	2.99416106124198
2	35677169	284927790	4.51257787296082	3.93087865420935	3.47798509604816	3.85350671541511	3.01607416567938	2.10021892082311	4.47227605556242	3.54688321467017	3.80397889691446	3.71743944731415	2.05473427032004	3.82832936247059	3.63074604774132	3.9211265812972	3.89933154626918	3.64331523518093	3.97196497246714	1.95215582389815	3.89078834350359	2.05402227707306	3.47271135263648	3.92056750529274	1.9772128880112	3.68628809651704	3.70355109910843	2.0619893804898	2.97970233361981	2.88308816354259	4.09757939997541	2.80375817004706	3.86216350629695	3.73194267892862	3.43394805381634	3.7374712994996	4.47990523725411	3.75591001956098	4.02270522543776	3.37772489179811	3.62657891531863	2.26035884755908	3.65621733030872	4.09019100313384	3.14631365716342	3.969209821783	3.89027436226114	3.02683334279175	2.99416106124198
2	36226361	285476982	4.51257787296082	3.93087865420935	3.47798509604816	3.85350671541511	3.01607416567938	2.10021892082311	4.47227605556242	3.54688321467017	3.80397889691446	3.71743944731415	2.05473427032004	3.82832936247059	3.63074604774132	3.9211265812972	3.89933154626918	3.64331523518093	3.97196497246714	1.95215582389815	3.89078834350359	2.05402227707306	3.47271135263648	3.92056750529274	1.9772128880112	3.68628809651704	3.70355109910843	2.0619893804898	2.97970233361981	2.88308816354259	4.09757939997541	2.80375817004706	3.86216350629695	3.73194267892862	3.43394805381634	3.7374712994996	4.47990523725411	3.75591001956098	4.02270522543776	3.37772489179811	3.62657891531863	2.26035884755908	3.65621733030872	4.09019100313384	3.14631365716342	3.969209821783	3.89027436226114	3.02683334279175	2.99416106124198
2	36770812	286021433	4.51257787296082	3.93087865420935	3.47798509604816	3.85350671541511	3.01607416567938	2.10021892082311	4.47227605556242	3.54688321467017	3.80397889691446	3.71743944731415	2.05473427032004	3.82832936247059	3.63074604774132	3.9211265812972	3.89933154626918	3.64331523518093	3.97196497246714	1.95215582389815	3.89078834350359	2.05402227707306	3.47271135263648	3.92056750529274	1.9772128880112	3.68628809651704	3.70355109910843	2.0619893804898	2.97970233361981	2.88308816354259	4.09757939997541	2.80375817004706	3.86216350629695	3.73194267892862	3.43394805381634	3.7374712994996	4.47990523725411	3.75591001956098	4.02270522543776	3.37772489179811	3.62657891531863	2.26035884755908	3.65621733030872	4.09019100313384	3.14631365716342	3.969209821783	3.89027436226114	3.02683334279175	2.99416106124198
2	37328573	286579194	4.51257787296082	3.93087865420935	3.47798509604816	3.85350671541511	3.01607416567938	2.10021892082311	4.47227605556242	3.54688321467017	3.80397889691446	3.71743944731415	2.05473427032004	3.82832936247059	3.63074604774132	3.9211265812972	3.89933154626918	3.64331523518093	3.97196497246714	1.95215582389815	3.89078834350359	2.05402227707306	3.47271135263648	3.92056750529274	1.9772128880112	3.68628809651704	3.70355109910843	2.0619893804898	2.97970233361981	2.88308816354259	4.09757939997541	2.80375817004706	3.86216350629695	3.73194267892862	3.43394805381634	3.7374712994996	4.47990523725411	3.75591001956098	4.02270522543776	3.37772489179811	3.62657891531863	2.26035884755908	3.65621733030872	4.09019100313384	3.14631365716342	3.969209821783	3.89027436226114	3.02683334279175	2.99416106124198
2	37875779	287126400	4.51257787296082	3.93087865420935	3.47798509604816	3.85350671541511	3.01607416567938	2.10021892082311	4.47227605556242	3.54688321467017	3.80397889691446	3.71743944731415	2.05473427032004	3.82832936247059	3.63074604774132	3.9211265812972	3.89933154626918	3.64331523518093	3.97196497246714	1.95215582389815	3.89078834350359	2.05402227707306	3.47271135263648	3.92056750529274	1.9772128880112	3.68628809651704	3.70355109910843	2.0619893804898	2.97970233361981	2.88308816354259	4.09757939997541	2.80375817004706	3.86216350629695	3.73194267892862	3.43394805381634	3.7374712994996	4.47990523725411	3.75591001956098	4.02270522543776	3.37772489179811	3.62657891531863	2.26035884755908	3.65621733030872	4.09019100313384	3.14631365716342	3.969209821783	3.89027436226114	3.02683334279175	2.99416106124198
2	38431248	287681869	4.51257787296082	3.93087865420935	3.47798509604816	3.85350671541511	3.01607416567938	2.10021892082311	4.47227605556242	3.54688321467017	3.80397889691446	3.71743944731415	2.05473427032004	3.82832936247059	3.63074604774132	3.9211265812972	3.89933154626918	3.64331523518093	3.97196497246714	1.95215582389815	3.89078834350359	2.05402227707306	3.47271135263648	3.92056750529274	1.9772128880112	3.68628809651704	3.70355109910843	2.0619893804898	2.97970233361981	2.88308816354259	4.09757939997541	2.80375817004706	3.86216350629695	3.73194267892862	3.43394805381634	3.7374712994996	4.47990523725411	3.75591001956098	4.02270522543776	3.37772489179811	3.62657891531863	2.26035884755908	3.65621733030872	4.09019100313384	3.14631365716342	3.969209821783	3.89027436226114	3.9790092218896	2.99416106124198
2	39004172	288254793	4.51257787296082	3.93087865420935	3.47798509604816	3.85350671541511	3.01607416567938	2.10021892082311	4.47227605556242	3.54688321467017	3.80397889691446	3.71743944731415	2.05473427032004	3.82832936247059	3.63074604774132	3.9211265812972	3.89933154626918	3.64331523518093	3.97196497246714	1.95215582389815	3.89078834350359	2.05402227707306	3.47271135263648	3.92056750529274	1.9772128880112	3.68628809651704	3.70355109910843	2.0619893804898	2.97970233361981	2.88308816354259	4.09757939997541	2.80375817004706	3.86216350629695	3.73194267892862	3.43394805381634	3.7374712994996	4.47990523725411	3.75591001956098	4.02270522543776	3.37772489179811	3.62657891531863	2.26035884755908	3.65621733030872	4.09019100313384	3.14631365716342	3.969209821783	3.89027436226114	3.9790092218896	2.99416106124198
2	39564771	288815392	4.51257787296082	3.93087865420935	3.47798509604816	3.85350671541511	3.01607416567938	2.10021892082311	4.47227605556242	3.54688321467017	3.80397889691446	3.71743944731415	2.05473427032004	3.82832936247059	3.63074604774132	3.9211265812972	3.89933154626918	3.64331523518093	3.97196497246714	1.95215582389815	3.89078834350359	2.05402227707306	3.47271135263648	3.92056750529274	1.9772128880112	3.68628809651704	3.70355109910843	2.0619893804898	2.97970233361981	2.88308816354259	4.09757939997541	2.80375817004706	3.86216350629695	3.73194267892862	3.43394805381634	3.7374712994996	4.47990523725411	3.75591001956098	4.02270522543776	3.37772489179811	3.62657891531863	2.26035884755908	3.65621733030872	4.09019100313384	3.14631365716342	3.969209821783	3.89027436226114	3.9790092218896	2.99416106124198
2	40112880	289363501	4.51257787296082	3.03280308387672	3.47798509604816	3.00960031529022	3.01607416567938	2.10021892082311	4.47227605556242	3.54688321467017	3.80397889691446	3.71743944731415	2.05473427032004	2.94693441767699	2.99170106120931	3.02171629791824	3.89933154626918	3.64331523518093	3.97196497246714	1.95215582389815	3.89078834350359	2.05402227707306	3.47271135263648	3.92056750529274	1.9772128880112	3.68628809651704	3.70355109910843	2.0619893804898	2.97970233361981	1.9726225820218	4.09757939997541	2.80375817004706	3.86216350629695	2.97301517507397	3.43394805381634	3.09891353263779	4.47990523725411	2.70750218238729	4.02270522543776	3.37772489179811	3.62657891531863	2.26035884755908	3.65621733030872	2.95215447784284	3.14631365716342	3.06577501790249	2.96323266060554	3.9790092218896	2.99416106124198
2	40653940	289904561	4.51257787296082	3.03280308387672	3.47798509604816	3.00960031529022	3.01607416567938	2.10021892082311	4.47227605556242	3.54688321467017	2.86018654143126	3.71743944731415	2.05473427032004	2.94693441767699	2.99170106120931	3.02171629791824	2.97755225513544	3.64331523518093	3.97196497246714	1.95215582389815	3.89078834350359	2.05402227707306	3.47271135263648	3.92056750529274	1.9772128880112	3.14533777352869	2.86673637936057	2.0619893804898	2.97970233361981	1.9726225820218	4.09757939997541	2.80375817004706	3.86216350629695	2.97301517507397	3.43394805381634	3.09891353263779	4.47990523725411	2.70750218238729	4.02270522543776	3.37772489179811	3.62657891531863	2.26035884755908	3.65621733030872	2.95215447784284	3.14631365716342	3.06577501790249	2.96323266060554	3.9790092218896	2.99416106124198
2	41183789	290434410	4.51257787296082	3.03280308387672	3.47798509604816	3.00960031529022	3.01607416567938	2.10021892082311	4.47227605556242	3.54688321467017	2.86018654143126	2.860781362345	2.05473427032004	2.94693441767699	2.99170106120931	3.02171629791824	2.97755225513544	3.64331523518093	3.19375335202282	1.95215582389815	3.89078834350359	2.05402227707306	3.47271135263648	3.20775176271431	1.9772128880112	3.14533777352869	2.86673637936057	2.0619893804898	2.97970233361981	1.9726225820218	3.13566601787714	2.80375817004706	3.86216350629695	2.97301517507397	3.43394805381634	3.09891353263779	4.47990523725411	2.70750218238729	4.02270522543776	3.37772489179811	3.62657891531863	2.26035884755908	3.65621733030872	2.95215447784284	3.14631365716342	3.06577501790249	2.96323266060554	3.9790092218896	2.99416106124198
2	41720796	290971417	4.51257787296082	3.03280308387672	2.85129034310573	3.00960031529022	3.01607416567938	2.10021892082311	4.47227605556242	3.54688321467017	2.86018654143126	2.860781362345	2.05473427032004	2.94693441767699	2.99170106120931	3.02171629791824	2.97755225513544	3.64331523518093	3.19375335202282	1.95215582389815	3.89078834350359	2.05402227707306	3.47271135263648	3.20775176271431	1.9772128880112	3.14533777352869	2.86673637936057	2.0619893804898	2.97970233361981	1.9726225820218	3.13566601787714	2.80375817004706	3.86216350629695	2.97301517507397	3.43394805381634	3.09891353263779	4.47990523725411	2.70750218238729	4.02270522543776	3.37772489179811	3.62657891531863	2.26035884755908	3.65621733030872	2.95215447784284	3.14631365716342	3.06577501790249	2.96323266060554	3.9790092218896	2.99416106124198
2	42261432	291512053	4.51257787296082	3.03280308387672	2.85129034310573	3.00960031529022	3.01607416567938	2.10021892082311	4.47227605556242	3.54688321467017	2.86018654143126	2.860781362345	2.05473427032004	2.94693441767699	2.99170106120931	3.02171629791824	2.97755225513544	3.64331523518093	3.19375335202282	1.95215582389815	3.89078834350359	2.05402227707306	3.47271135263648	3.20775176271431	1.9772128880112	3.14533777352869	2.86673637936057	2.0619893804898	2.97970233361981	1.9726225820218	3.13566601787714	2.80375817004706	3.86216350629695	2.97301517507397	3.43394805381634	3.09891353263779	4.47990523725411	2.70750218238729	4.02270522543776	3.37772489179811	3.62657891531863	2.26035884755908	3.65621733030872	2.95215447784284	3.14631365716342	3.06577501790249	2.96323266060554	3.9790092218896	2.99416106124198
2	42823765	292074386	4.51257787296082	3.03280308387672	2.85129034310573	3.00960031529022	3.01607416567938	2.10021892082311	4.47227605556242	3.54688321467017	2.86018654143126	2.860781362345	2.05473427032004	2.94693441767699	2.99170106120931	3.02171629791824	2.97755225513544	3.64331523518093	3.19375335202282	1.95215582389815	3.89078834350359	2.05402227707306	3.47271135263648	3.20775176271431	1.9772128880112	3.14533777352869	2.86673637936057	2.0619893804898	2.97970233361981	1.9726225820218	3.13566601787714	2.80375817004706	3.86216350629695	2.97301517507397	3.43394805381634	3.09891353263779	4.47990523725411	2.70750218238729	4.02270522543776	3.37772489179811	3.62657891531863	2.26035884755908	3.65621733030872	2.95215447784284	3.14631365716342	3.06577501790249	2.96323266060554	3.9790092218896	2.99416106124198
2	43384529	292635150	4.51257787296082	3.03280308387672	2.85129034310573	3.00960031529022	3.01607416567938	2.10021892082311	4.47227605556242	3.54688321467017	2.86018654143126	2.860781362345	2.05473427032004	2.94693441767699	2.99170106120931	3.02171629791824	2.97755225513544	3.64331523518093	3.19375335202282	1.95215582389815	3.89078834350359	2.05402227707306	3.47271135263648	3.20775176271431	1.9772128880112	3.14533777352869	2.86673637936057	2.0619893804898	2.97970233361981	1.9726225820218	3.13566601787714	2.80375817004706	3.86216350629695	2.97301517507397	3.43394805381634	3.09891353263779	4.47990523725411	2.70750218238729	4.02270522543776	3.37772489179811	3.62657891531863	2.26035884755908	3.65621733030872	2.95215447784284	3.14631365716342	3.06577501790249	2.96323266060554	3.9790092218896	2.99416106124198
2	43941069	293191690	4.51257787296082	3.03280308387672	2.85129034310573	3.00960031529022	3.01607416567938	2.10021892082311	4.47227605556242	3.54688321467017	2.86018654143126	2.860781362345	2.05473427032004	2.94693441767699	2.99170106120931	3.02171629791824	2.97755225513544	3.64331523518093	3.19375335202282	1.95215582389815	3.89078834350359	2.05402227707306	3.47271135263648	3.20775176271431	1.9772128880112	3.14533777352869	2.86673637936057	2.0619893804898	2.97970233361981	1.9726225820218	3.13566601787714	2.80375817004706	3.86216350629695	2.97301517507397	3.43394805381634	3.09891353263779	4.47990523725411	2.70750218238729	4.02270522543776	3.37772489179811	3.62657891531863	2.26035884755908	3.65621733030872	2.95215447784284	3.14631365716342	3.06577501790249	2.96323266060554	3.9790092218896	2.99416106124198
2	44504303	293754924	4.51257787296082	3.03280308387672	2.85129034310573	3.00960031529022	3.01607416567938	2.10021892082311	4.47227605556242	3.54688321467017	2.86018654143126	2.860781362345	2.05473427032004	2.94693441767699	2.99170106120931	3.02171629791824	2.97755225513544	3.64331523518093	3.19375335202282	1.95215582389815	2.96403503555411	2.05402227707306	3.47271135263648	3.20775176271431	1.9772128880112	3.14533777352869	2.86673637936057	2.0619893804898	2.97970233361981	1.9726225820218	3.13566601787714	2.0704751956392	3.86216350629695	2.97301517507397	3.43394805381634	3.09891353263779	4.47990523725411	2.70750218238729	4.02270522543776	3.37772489179811	3.62657891531863	2.26035884755908	3.65621733030872	2.95215447784284	3.14631365716342	3.06577501790249	2.96323266060554	3.9790092218896	2.99416106124198
2	45049053	294299674	4.51257787296082	3.03280308387672	2.85129034310573	3.00960031529022	3.01607416567938	2.10021892082311	4.47227605556242	3.54688321467017	2.86018654143126	2.860781362345	2.05473427032004	2.94693441767699	2.99170106120931	3.02171629791824	2.97755225513544	3.64331523518093	3.19375335202282	1.95215582389815	2.96403503555411	2.05402227707306	3.47271135263648	3.20775176271431	1.9772128880112	3.14533777352869	2.86673637936057	2.0619893804898	2.97970233361981	1.9726225820218	3.13566601787714	2.0704751956392	3.86216350629695	2.97301517507397	3.43394805381634	3.09891353263779	4.47990523725411	2.70750218238729	4.02270522543776	3.37772489179811	3.62657891531863	2.26035884755908	3.65621733030872	2.95215447784284	3.14631365716342	3.06577501790249	2.96323266060554	3.9790092218896	2.99416106124198
2	45586697	294837318	4.51257787296082	3.03280308387672	2.85129034310573	3.00960031529022	3.01607416567938	2.10021892082311	4.47227605556242	3.54688321467017	2.86018654143126	2.860781362345	2.05473427032004	2.94693441767699	2.99170106120931	3.02171629791824	2.97755225513544	3.64331523518093	3.19375335202282	1.95215582389815	2.96403503555411	2.05402227707306	3.47271135263648	3.20775176271431	1.9772128880112	3.14533777352869	2.86673637936057	2.0619893804898	2.97970233361981	1.9726225820218	3.13566601787714	2.0704751956392	3.86216350629695	2.97301517507397	3.43394805381634	3.09891353263779	4.47990523725411	2.70750218238729	4.02270522543776	3.37772489179811	3.62657891531863	2.26035884755908	3.65621733030872	2.95215447784284	3.14631365716342	3.06577501790249	2.96323266060554	3.9790092218896	2.99416106124198
2	46112597	295363218	4.51257787296082	3.03280308387672	2.85129034310573	3.00960031529022	3.01607416567938	2.10021892082311	4.47227605556242	3.54688321467017	2.86018654143126	2.860781362345	2.05473427032004	2.94693441767699	2.99170106120931	3.02171629791824	2.97755225513544	3.64331523518093	3.19375335202282	1.95215582389815	2.96403503555411	2.05402227707306	3.47271135263648	3.20775176271431	1.9772128880112	3.14533777352869	2.86673637936057	2.0619893804898	2.97970233361981	1.9726225820218	3.13566601787714	2.0704751956392	3.86216350629695	2.97301517507397	3.43394805381634	3.09891353263779	4.47990523725411	2.70750218238729	4.02270522543776	3.37772489179811	3.62657891531863	2.26035884755908	3.65621733030872	2.95215447784284	3.14631365716342	3.06577501790249	2.96323266060554	3.9790092218896	2.99416106124198
2	46636309	295886930	4.51257787296082	3.03280308387672	2.85129034310573	3.00960031529022	3.01607416567938	2.10021892082311	4.47227605556242	3.54688321467017	2.86018654143126	2.860781362345	2.05473427032004	2.94693441767699	2.99170106120931	3.02171629791824	2.97755225513544	3.64331523518093	3.19375335202282	1.95215582389815	2.96403503555411	2.05402227707306	3.47271135263648	3.20775176271431	1.9772128880112	3.14533777352869	2.86673637936057	2.0619893804898	2.97970233361981	1.9726225820218	3.13566601787714	2.0704751956392	3.86216350629695	2.97301517507397	3.43394805381634	3.09891353263779	4.47990523725411	2.70750218238729	4.02270522543776	3.37772489179811	3.62657891531863	2.26035884755908	3.65621733030872	2.95215447784284	3.14631365716342	3.06577501790249	2.96323266060554	3.9790092218896	2.99416106124198
2	47175085	296425706	4.51257787296082	3.03280308387672	2.85129034310573	3.00960031529022	3.01607416567938	2.10021892082311	4.47227605556242	3.54688321467017	2.86018654143126	2.860781362345	2.05473427032004	2.94693441767699	2.99170106120931	3.02171629791824	2.97755225513544	3.64331523518093	3.19375335202282	1.95215582389815	2.96403503555411	2.05402227707306	3.47271135263648	3.20775176271431	1.9772128880112	3.14533777352869	2.86673637936057	2.0619893804898	2.97970233361981	1.9726225820218	3.13566601787714	2.0704751956392	3.86216350629695	2.97301517507397	3.43394805381634	3.09891353263779	4.47990523725411	2.70750218238729	4.02270522543776	3.37772489179811	3.62657891531863	2.26035884755908	3.65621733030872	2.95215447784284	3.14631365716342	3.06577501790249	2.96323266060554	3.9790092218896	2.99416106124198
2	47742557	296993178	4.51257787296082	3.03280308387672	2.85129034310573	3.00960031529022	3.01607416567938	2.10021892082311	4.47227605556242	3.54688321467017	2.86018654143126	2.860781362345	2.05473427032004	2.94693441767699	2.99170106120931	3.02171629791824	2.97755225513544	3.64331523518093	3.19375335202282	1.95215582389815	2.96403503555411	2.05402227707306	3.47271135263648	3.20775176271431	1.9772128880112	3.14533777352869	2.86673637936057	2.0619893804898	2.97970233361981	1.9726225820218	3.13566601787714	2.0704751956392	4.9225615413954	2.97301517507397	3.43394805381634	3.09891353263779	4.47990523725411	2.70750218238729	4.02270522543776	3.37772489179811	3.62657891531863	2.26035884755908	3.65621733030872	2.95215447784284	3.14631365716342	3.06577501790249	2.96323266060554	3.9790092218896	2.99416106124198
2	48313939	297564560	4.51257787296082	3.03280308387672	2.85129034310573	3.00960031529022	3.01607416567938	2.10021892082311	4.47227605556242	3.54688321467017	2.86018654143126	2.860781362345	2.05473427032004	2.94693441767699	2.99170106120931	3.02171629791824	2.97755225513544	3.64331523518093	3.19375335202282	1.95215582389815	2.96403503555411	2.05402227707306	3.47271135263648	3.20775176271431	1.9772128880112	3.14533777352869	2.86673637936057	2.0619893804898	2.97970233361981	1.9726225820218	3.13566601787714	2.0704751956392	4.9225615413954	2.97301517507397	3.43394805381634	3.09891353263779	4.47990523725411	2.70750218238729	4.02270522543776	3.37772489179811	3.62657891531863	2.26035884755908	3.65621733030872	2.95215447784284	3.14631365716342	3.06577501790249	2.96323266060554	3.9790092218896	2.99416106124198
2	48870857	298121478	4.51257787296082	3.03280308387672	2.85129034310573	3.00960031529022	3.01607416567938	2.10021892082311	4.47227605556242	3.54688321467017	2.86018654143126	2.860781362345	2.05473427032004	2.94693441767699	2.99170106120931	3.02171629791824	2.97755225513544	3.64331523518093	3.19375335202282	1.95215582389815	2.96403503555411	2.05402227707306	3.47271135263648	3.20775176271431	1.9772128880112	3.14533777352869	2.86673637936057	2.0619893804898	2.97970233361981	1.9726225820218	3.13566601787714	2.0704751956392	4.9225615413954	2.97301517507397	3.43394805381634	3.09891353263779	4.47990523725411	2.70750218238729	4.02270522543776	3.37772489179811	3.62657891531863	2.26035884755908	3.65621733030872	2.95215447784284	3.14631365716342	3.06577501790249	2.96323266060554	3.9790092218896	2.99416106124198
2	49416907	298667528	4.51257787296082	3.03280308387672	2.85129034310573	3.00960031529022	3.01607416567938	2.10021892082311	4.47227605556242	3.54688321467017	2.86018654143126	2.860781362345	2.05473427032004	2.94693441767699	2.99170106120931	3.02171629791824	2.97755225513544	3.64331523518093	3.19375335202282	1.95215582389815	2.96403503555411	2.05402227707306	3.47271135263648	3.20775176271431	1.9772128880112	3.14533777352869	2.86673637936057	2.0619893804898	2.97970233361981	1.9726225820218	3.13566601787714	2.0704751956392	4.9225615413954	2.97301517507397	3.43394805381634	3.09891353263779	4.47990523725411	2.70750218238729	4.02270522543776	3.37772489179811	3.62657891531863	2.26035884755908	3.65621733030872	2.95215447784284	3.14631365716342	3.06577501790249	2.96323266060554	3.9790092218896	2.99416106124198
2	49969688	299220309	4.51257787296082	3.03280308387672	2.85129034310573	3.00960031529022	3.01607416567938	2.10021892082311	4.47227605556242	3.54688321467017	2.86018654143126	2.860781362345	2.05473427032004	2.94693441767699	2.99170106120931	3.02171629791824	2.97755225513544	3.64331523518093	3.19375335202282	1.95215582389815	2.96403503555411	2.05402227707306	3.47271135263648	3.20775176271431	1.9772128880112	3.14533777352869	2.86673637936057	2.0619893804898	2.97970233361981	1.9726225820218	3.13566601787714	2.0704751956392	4.9225615413954	2.97301517507397	3.43394805381634	3.09891353263779	4.47990523725411	2.70750218238729	4.02270522543776	3.37772489179811	3.62657891531863	2.26035884755908	3.65621733030872	2.95215447784284	3.14631365716342	3.06577501790249	2.96323266060554	3.9790092218896	2.99416106124198
2	50495427	299746048	4.51257787296082	3.03280308387672	2.85129034310573	3.00960031529022	3.01607416567938	2.10021892082311	4.47227605556242	3.54688321467017	2.86018654143126	2.860781362345	2.05473427032004	2.94693441767699	2.99170106120931	3.02171629791824	2.97755225513544	3.64331523518093	3.19375335202282	1.95215582389815	2.96403503555411	2.05402227707306	3.47271135263648	3.20775176271431	1.9772128880112	3.14533777352869	2.86673637936057	2.0619893804898	2.97970233361981	1.9726225820218	3.13566601787714	2.0704751956392	4.9225615413954	2.97301517507397	3.43394805381634	3.09891353263779	4.47990523725411	2.70750218238729	4.02270522543776	3.37772489179811	3.62657891531863	2.26035884755908	3.65621733030872	2.95215447784284	3.14631365716342	3.06577501790249	2.96323266060554	3.9790092218896	2.99416106124198
[truncated: 4,515 more rows]
[truncated: 7 more columns]
