# Supplementary material for: Novel insights into breast cancer copy number genetic heterogeneity revealed by single-cell genome sequencing
Source: eLife. 2020 May 13;9:e51480. doi: 10.7554/eLife.51480 (PMC7220379; doi:10.7554/eLife.51480)
Supplement: Figure 2—source data 1. [file elife-51480-fig2-data1.zip › P6.CNA.calls.5k.seg.quantal.primary.txt]

chrom	chrompos	abspos	CTB6033.	CTB6043.	CTB6045.	CTB6055.	CTB6056.	CTB6057.	CTB6058.	CTB6059.	CTB6060.	CTB6061.	CTB6062.	CTB6063.	CTB6064.	CTB6065.	CTB6066.	CTB6067.	CTB6068.	CTB6069.	CTB6072.	CTB6073.	CTB6074.	CTB6076.	CTB6077.	CTB6078.	CTB6079.	CTB6080.	CTB6081.	CTB6082.	CTB6083.	CTB6084.	CTB6085.	CTB6086.	CTB6089.	CTB6096.	CTB6097.	CTB6098.	CTB6099.	CTB6100.	CTB6101.	CTB6102.	CTB6127.	CTB6129.	CTB6130.	CTB6131.	CTB6132.	CTB6133.	CTB6135.
1	0	0	3.00914770185052	2.92743014731526	2.88978286747911	2.99437502843481	2.72383576531475	2.95337801440297	2.95474728945694	3.00881699804321	2.89419292779093	2.93785073014438	2.16750413597515	2.98546348239344	4.07103861676323	3.01062098656962	2.90848129202314	2.95167677384355	2.9899777453445	2.96829554929343	2.90418779555579	2.96377257424571	2.88338022734876	3.01124709269949	2.93295497133782	2.99232323264222	3.079500498893	2.93698265668843	2.96360859326884	3.07026055865143	2.9447287463943	2.95037096233781	2.9432682272733	2.93500120483559	2.92951349446793	2.94254815339289	2.96192425328367	2.92241506433204	2.98645657944021	2.0448928799518	2.99584108042352	2.91472767062088	2.95786236381443	2.96040870132248	2.91184739107157	3.03891205006781	2.89259837375324	2.95433770289738	2.93230413614813
1	1311584	1311584	3.00914770185052	2.92743014731526	2.88978286747911	2.99437502843481	2.72383576531475	2.95337801440297	2.95474728945694	3.00881699804321	2.89419292779093	2.93785073014438	2.16750413597515	2.98546348239344	4.07103861676323	3.01062098656962	2.90848129202314	2.95167677384355	2.9899777453445	2.96829554929343	2.90418779555579	2.96377257424571	2.88338022734876	3.01124709269949	2.93295497133782	2.99232323264222	3.079500498893	2.93698265668843	2.96360859326884	3.07026055865143	2.9447287463943	2.95037096233781	2.9432682272733	2.93500120483559	2.92951349446793	2.94254815339289	2.96192425328367	2.92241506433204	2.98645657944021	2.0448928799518	2.99584108042352	2.91472767062088	2.95786236381443	2.96040870132248	2.91184739107157	3.03891205006781	2.89259837375324	2.95433770289738	2.93230413614813
1	1988508	1988508	3.00914770185052	2.92743014731526	2.88978286747911	2.99437502843481	2.72383576531475	2.95337801440297	2.95474728945694	3.00881699804321	2.89419292779093	2.93785073014438	2.16750413597515	2.98546348239344	4.07103861676323	3.01062098656962	2.90848129202314	2.95167677384355	2.9899777453445	2.96829554929343	2.90418779555579	2.96377257424571	2.88338022734876	3.01124709269949	2.93295497133782	2.99232323264222	3.079500498893	2.93698265668843	2.96360859326884	3.07026055865143	2.9447287463943	2.95037096233781	2.9432682272733	2.93500120483559	2.92951349446793	2.94254815339289	2.96192425328367	2.92241506433204	2.98645657944021	2.0448928799518	2.99584108042352	2.91472767062088	2.95786236381443	2.96040870132248	2.91184739107157	3.03891205006781	2.89259837375324	2.95433770289738	2.93230413614813
1	2529293	2529293	3.00914770185052	2.92743014731526	2.88978286747911	2.99437502843481	2.72383576531475	2.95337801440297	2.95474728945694	3.00881699804321	2.89419292779093	2.93785073014438	2.16750413597515	2.98546348239344	4.07103861676323	3.01062098656962	2.90848129202314	2.95167677384355	2.9899777453445	2.96829554929343	2.90418779555579	2.96377257424571	2.88338022734876	3.01124709269949	2.93295497133782	2.99232323264222	3.079500498893	2.93698265668843	2.96360859326884	3.07026055865143	2.9447287463943	2.95037096233781	2.9432682272733	2.93500120483559	2.92951349446793	2.94254815339289	2.96192425328367	2.92241506433204	2.98645657944021	2.0448928799518	2.99584108042352	2.91472767062088	2.95786236381443	2.96040870132248	2.91184739107157	3.03891205006781	2.89259837375324	2.95433770289738	2.93230413614813
1	3144678	3144678	3.00914770185052	2.92743014731526	2.88978286747911	2.99437502843481	2.72383576531475	2.95337801440297	2.95474728945694	3.00881699804321	2.89419292779093	2.93785073014438	2.16750413597515	2.98546348239344	4.07103861676323	3.01062098656962	2.90848129202314	2.95167677384355	2.9899777453445	2.96829554929343	2.90418779555579	2.96377257424571	2.88338022734876	3.01124709269949	2.93295497133782	2.99232323264222	3.079500498893	2.93698265668843	2.96360859326884	3.07026055865143	2.9447287463943	2.95037096233781	2.9432682272733	2.93500120483559	2.92951349446793	2.94254815339289	2.96192425328367	2.92241506433204	2.98645657944021	2.0448928799518	2.99584108042352	2.91472767062088	2.95786236381443	2.96040870132248	2.91184739107157	3.03891205006781	2.89259837375324	2.95433770289738	2.93230413614813
1	3664503	3664503	3.00914770185052	2.92743014731526	2.88978286747911	2.99437502843481	2.72383576531475	2.95337801440297	2.95474728945694	3.00881699804321	2.89419292779093	2.93785073014438	2.98604259734435	2.98546348239344	4.07103861676323	3.01062098656962	2.90848129202314	2.95167677384355	2.9899777453445	2.96829554929343	2.90418779555579	2.96377257424571	2.88338022734876	3.01124709269949	2.93295497133782	2.99232323264222	3.079500498893	2.93698265668843	2.96360859326884	3.07026055865143	2.9447287463943	2.95037096233781	2.9432682272733	2.93500120483559	2.92951349446793	2.94254815339289	2.96192425328367	2.92241506433204	2.98645657944021	2.98126634484687	2.99584108042352	2.91472767062088	2.95786236381443	2.96040870132248	2.91184739107157	3.03891205006781	2.89259837375324	2.95433770289738	2.93230413614813
1	4369116	4369116	3.00914770185052	2.92743014731526	2.88978286747911	2.99437502843481	2.72383576531475	2.95337801440297	2.95474728945694	3.00881699804321	2.89419292779093	2.93785073014438	2.98604259734435	2.98546348239344	4.07103861676323	3.01062098656962	2.90848129202314	2.95167677384355	2.9899777453445	2.96829554929343	2.90418779555579	2.96377257424571	2.88338022734876	3.01124709269949	2.93295497133782	2.99232323264222	3.079500498893	2.93698265668843	2.96360859326884	3.07026055865143	2.9447287463943	2.95037096233781	2.9432682272733	2.93500120483559	2.92951349446793	2.94254815339289	2.96192425328367	2.92241506433204	2.98645657944021	2.98126634484687	2.99584108042352	2.91472767062088	2.95786236381443	2.96040870132248	2.91184739107157	3.03891205006781	2.89259837375324	2.95433770289738	2.93230413614813
1	4893186	4893186	3.00914770185052	2.92743014731526	2.88978286747911	2.99437502843481	2.72383576531475	2.95337801440297	2.95474728945694	3.00881699804321	2.89419292779093	2.93785073014438	2.98604259734435	2.98546348239344	4.07103861676323	3.01062098656962	2.90848129202314	2.95167677384355	2.9899777453445	2.96829554929343	2.90418779555579	2.96377257424571	2.88338022734876	3.01124709269949	2.93295497133782	2.99232323264222	3.079500498893	2.93698265668843	2.96360859326884	3.07026055865143	2.9447287463943	2.95037096233781	2.9432682272733	2.93500120483559	2.92951349446793	2.94254815339289	2.96192425328367	2.92241506433204	2.98645657944021	2.98126634484687	2.99584108042352	2.91472767062088	2.95786236381443	2.96040870132248	2.91184739107157	3.03891205006781	2.89259837375324	2.95433770289738	2.93230413614813
1	5434547	5434547	3.00914770185052	2.92743014731526	2.88978286747911	2.99437502843481	2.72383576531475	2.95337801440297	2.95474728945694	3.00881699804321	2.89419292779093	2.93785073014438	2.98604259734435	2.98546348239344	4.07103861676323	3.01062098656962	2.90848129202314	2.95167677384355	2.9899777453445	2.96829554929343	2.90418779555579	2.96377257424571	2.88338022734876	3.01124709269949	2.93295497133782	2.99232323264222	3.079500498893	2.93698265668843	2.96360859326884	3.07026055865143	2.9447287463943	2.95037096233781	2.9432682272733	2.93500120483559	2.92951349446793	2.94254815339289	2.96192425328367	2.92241506433204	2.98645657944021	2.98126634484687	2.99584108042352	2.91472767062088	2.95786236381443	2.96040870132248	2.91184739107157	3.03891205006781	2.89259837375324	2.95433770289738	2.93230413614813
1	5964110	5964110	3.00914770185052	2.92743014731526	2.88978286747911	2.99437502843481	2.72383576531475	2.95337801440297	2.95474728945694	3.00881699804321	2.89419292779093	2.93785073014438	2.98604259734435	2.98546348239344	4.07103861676323	3.01062098656962	2.90848129202314	2.95167677384355	2.9899777453445	2.96829554929343	2.90418779555579	2.96377257424571	2.88338022734876	3.01124709269949	2.93295497133782	2.99232323264222	3.079500498893	2.93698265668843	2.96360859326884	3.07026055865143	2.9447287463943	2.95037096233781	2.9432682272733	2.93500120483559	2.92951349446793	2.94254815339289	2.96192425328367	2.92241506433204	2.98645657944021	2.98126634484687	2.99584108042352	2.91472767062088	2.95786236381443	2.96040870132248	2.91184739107157	3.03891205006781	2.89259837375324	2.95433770289738	2.93230413614813
1	6523265	6523265	3.00914770185052	2.92743014731526	2.88978286747911	2.99437502843481	2.72383576531475	2.95337801440297	2.95474728945694	3.00881699804321	2.89419292779093	2.93785073014438	2.98604259734435	2.98546348239344	4.07103861676323	3.01062098656962	2.90848129202314	2.95167677384355	2.9899777453445	2.96829554929343	2.90418779555579	2.96377257424571	2.88338022734876	3.01124709269949	2.93295497133782	2.99232323264222	3.079500498893	2.93698265668843	2.96360859326884	3.07026055865143	2.9447287463943	2.95037096233781	2.9432682272733	2.93500120483559	2.92951349446793	2.94254815339289	2.96192425328367	2.92241506433204	2.98645657944021	2.98126634484687	2.99584108042352	2.91472767062088	2.95786236381443	2.96040870132248	2.91184739107157	3.03891205006781	2.89259837375324	2.95433770289738	2.93230413614813
1	7082402	7082402	3.00914770185052	2.92743014731526	2.88978286747911	2.99437502843481	2.72383576531475	2.95337801440297	2.95474728945694	3.00881699804321	2.89419292779093	2.93785073014438	2.98604259734435	2.98546348239344	4.07103861676323	3.01062098656962	2.90848129202314	2.95167677384355	2.9899777453445	2.96829554929343	2.90418779555579	2.96377257424571	2.88338022734876	3.01124709269949	2.93295497133782	2.99232323264222	3.079500498893	2.93698265668843	2.96360859326884	3.07026055865143	2.9447287463943	2.95037096233781	2.9432682272733	2.93500120483559	2.92951349446793	2.94254815339289	2.96192425328367	2.92241506433204	2.98645657944021	2.98126634484687	2.99584108042352	2.91472767062088	2.95786236381443	2.96040870132248	2.91184739107157	3.03891205006781	2.89259837375324	2.95433770289738	2.93230413614813
1	7616467	7616467	3.00914770185052	2.92743014731526	2.88978286747911	2.99437502843481	2.72383576531475	2.95337801440297	2.95474728945694	3.00881699804321	2.89419292779093	2.93785073014438	2.98604259734435	2.98546348239344	4.07103861676323	3.01062098656962	2.90848129202314	2.95167677384355	2.9899777453445	2.96829554929343	2.90418779555579	2.96377257424571	2.88338022734876	3.01124709269949	2.93295497133782	2.99232323264222	3.079500498893	2.93698265668843	2.96360859326884	3.07026055865143	2.9447287463943	2.95037096233781	2.9432682272733	2.93500120483559	2.92951349446793	2.94254815339289	2.96192425328367	2.92241506433204	2.98645657944021	2.98126634484687	2.99584108042352	2.91472767062088	2.95786236381443	2.96040870132248	2.91184739107157	3.03891205006781	2.89259837375324	2.95433770289738	2.93230413614813
1	8179701	8179701	3.00914770185052	2.92743014731526	2.88978286747911	2.99437502843481	2.72383576531475	2.95337801440297	2.95474728945694	3.00881699804321	2.89419292779093	2.93785073014438	2.98604259734435	2.98546348239344	4.07103861676323	3.01062098656962	2.90848129202314	2.95167677384355	2.9899777453445	2.96829554929343	2.90418779555579	2.96377257424571	2.88338022734876	3.01124709269949	2.93295497133782	2.99232323264222	3.079500498893	2.93698265668843	2.96360859326884	3.07026055865143	2.9447287463943	2.95037096233781	2.9432682272733	2.93500120483559	2.92951349446793	2.94254815339289	2.96192425328367	2.92241506433204	2.98645657944021	2.98126634484687	2.99584108042352	2.91472767062088	2.95786236381443	2.96040870132248	2.91184739107157	3.03891205006781	2.89259837375324	2.95433770289738	2.93230413614813
1	8750759	8750759	3.00914770185052	2.92743014731526	2.88978286747911	2.99437502843481	2.72383576531475	2.95337801440297	2.95474728945694	3.00881699804321	2.89419292779093	2.93785073014438	2.98604259734435	2.98546348239344	4.07103861676323	3.01062098656962	2.90848129202314	2.95167677384355	2.9899777453445	2.96829554929343	2.90418779555579	2.96377257424571	2.88338022734876	3.01124709269949	2.93295497133782	2.99232323264222	3.079500498893	2.93698265668843	2.96360859326884	3.07026055865143	2.9447287463943	2.95037096233781	2.9432682272733	2.93500120483559	2.92951349446793	2.94254815339289	2.96192425328367	2.92241506433204	2.98645657944021	2.98126634484687	2.99584108042352	2.91472767062088	2.95786236381443	2.96040870132248	2.91184739107157	3.03891205006781	2.89259837375324	2.95433770289738	2.93230413614813
1	9336762	9336762	3.00914770185052	2.92743014731526	2.88978286747911	2.99437502843481	2.72383576531475	2.95337801440297	2.95474728945694	3.00881699804321	2.89419292779093	2.93785073014438	2.98604259734435	2.98546348239344	4.07103861676323	3.01062098656962	2.90848129202314	2.95167677384355	2.9899777453445	2.96829554929343	2.90418779555579	2.96377257424571	2.88338022734876	3.01124709269949	2.93295497133782	2.99232323264222	3.079500498893	2.93698265668843	2.96360859326884	3.07026055865143	2.9447287463943	2.95037096233781	2.9432682272733	2.93500120483559	2.92951349446793	2.94254815339289	2.96192425328367	2.92241506433204	2.98645657944021	2.98126634484687	2.99584108042352	2.91472767062088	2.95786236381443	2.96040870132248	2.91184739107157	3.03891205006781	2.89259837375324	2.95433770289738	2.93230413614813
1	9924954	9924954	3.00914770185052	2.92743014731526	2.88978286747911	2.99437502843481	2.72383576531475	2.95337801440297	2.95474728945694	3.00881699804321	2.89419292779093	2.93785073014438	2.98604259734435	2.98546348239344	4.07103861676323	3.01062098656962	2.90848129202314	2.95167677384355	2.9899777453445	2.96829554929343	2.90418779555579	2.96377257424571	2.88338022734876	3.01124709269949	2.93295497133782	2.99232323264222	3.079500498893	2.93698265668843	2.96360859326884	3.07026055865143	2.9447287463943	2.95037096233781	2.9432682272733	2.93500120483559	2.92951349446793	2.94254815339289	2.96192425328367	2.92241506433204	2.98645657944021	2.98126634484687	2.99584108042352	2.91472767062088	2.95786236381443	2.96040870132248	2.91184739107157	3.03891205006781	2.89259837375324	2.95433770289738	2.93230413614813
1	10539461	10539461	3.00914770185052	2.92743014731526	2.88978286747911	2.99437502843481	2.72383576531475	2.95337801440297	2.95474728945694	3.00881699804321	2.89419292779093	2.93785073014438	2.98604259734435	2.98546348239344	4.07103861676323	3.01062098656962	2.90848129202314	2.95167677384355	2.9899777453445	2.96829554929343	2.90418779555579	2.96377257424571	2.88338022734876	3.01124709269949	2.93295497133782	2.99232323264222	3.079500498893	2.93698265668843	2.96360859326884	3.07026055865143	2.9447287463943	2.95037096233781	2.9432682272733	2.93500120483559	2.92951349446793	2.94254815339289	2.96192425328367	2.92241506433204	2.98645657944021	2.98126634484687	2.99584108042352	2.91472767062088	2.95786236381443	2.96040870132248	2.91184739107157	3.03891205006781	2.89259837375324	2.95433770289738	2.93230413614813
1	11088815	11088815	3.00914770185052	2.92743014731526	2.88978286747911	2.99437502843481	2.72383576531475	2.95337801440297	2.95474728945694	3.00881699804321	2.89419292779093	2.93785073014438	2.98604259734435	2.98546348239344	4.07103861676323	3.01062098656962	2.90848129202314	2.95167677384355	2.9899777453445	2.96829554929343	2.90418779555579	2.96377257424571	2.88338022734876	3.01124709269949	2.93295497133782	2.99232323264222	3.079500498893	2.93698265668843	2.96360859326884	3.07026055865143	2.9447287463943	2.95037096233781	2.9432682272733	2.93500120483559	2.92951349446793	2.94254815339289	2.96192425328367	2.92241506433204	2.98645657944021	2.98126634484687	2.99584108042352	2.91472767062088	2.95786236381443	2.96040870132248	2.91184739107157	3.03891205006781	2.89259837375324	2.95433770289738	2.93230413614813
1	11659398	11659398	3.00914770185052	2.92743014731526	2.88978286747911	2.99437502843481	2.72383576531475	2.95337801440297	2.95474728945694	3.00881699804321	2.89419292779093	2.93785073014438	2.98604259734435	2.98546348239344	4.07103861676323	3.01062098656962	2.90848129202314	2.95167677384355	2.9899777453445	2.96829554929343	2.90418779555579	2.96377257424571	2.88338022734876	3.01124709269949	2.93295497133782	2.99232323264222	3.079500498893	2.93698265668843	2.96360859326884	3.07026055865143	2.9447287463943	2.95037096233781	2.9432682272733	2.93500120483559	2.92951349446793	2.94254815339289	2.96192425328367	2.92241506433204	2.98645657944021	2.98126634484687	2.99584108042352	2.91472767062088	2.95786236381443	2.96040870132248	2.91184739107157	3.03891205006781	2.89259837375324	2.95433770289738	2.93230413614813
1	12236298	12236298	3.00914770185052	2.92743014731526	2.88978286747911	2.99437502843481	2.72383576531475	2.95337801440297	2.95474728945694	3.00881699804321	2.89419292779093	2.93785073014438	2.98604259734435	2.98546348239344	4.07103861676323	3.01062098656962	2.90848129202314	2.95167677384355	2.9899777453445	2.96829554929343	2.90418779555579	2.96377257424571	2.88338022734876	3.01124709269949	2.93295497133782	2.99232323264222	3.079500498893	2.93698265668843	2.96360859326884	3.07026055865143	2.9447287463943	2.95037096233781	2.9432682272733	2.93500120483559	2.92951349446793	2.94254815339289	2.96192425328367	2.92241506433204	2.98645657944021	2.98126634484687	2.99584108042352	2.91472767062088	2.95786236381443	2.96040870132248	2.91184739107157	3.03891205006781	2.89259837375324	2.95433770289738	2.93230413614813
1	12790486	12790486	3.00914770185052	2.92743014731526	2.88978286747911	2.99437502843481	2.72383576531475	2.95337801440297	2.95474728945694	3.00881699804321	2.89419292779093	2.93785073014438	2.98604259734435	2.98546348239344	4.07103861676323	3.01062098656962	2.90848129202314	2.95167677384355	2.9899777453445	2.96829554929343	2.90418779555579	2.96377257424571	2.88338022734876	3.01124709269949	2.93295497133782	2.99232323264222	3.079500498893	2.93698265668843	2.96360859326884	3.07026055865143	2.9447287463943	2.95037096233781	2.9432682272733	2.93500120483559	2.92951349446793	2.94254815339289	2.96192425328367	2.92241506433204	2.98645657944021	2.98126634484687	2.99584108042352	2.91472767062088	2.95786236381443	2.96040870132248	2.91184739107157	3.03891205006781	2.89259837375324	2.95433770289738	2.93230413614813
1	14208871	14208871	3.00914770185052	2.92743014731526	2.88978286747911	2.99437502843481	2.72383576531475	2.95337801440297	2.95474728945694	3.00881699804321	2.89419292779093	2.93785073014438	2.98604259734435	2.98546348239344	4.07103861676323	3.01062098656962	2.90848129202314	2.95167677384355	2.9899777453445	2.96829554929343	2.90418779555579	2.96377257424571	2.88338022734876	3.01124709269949	2.93295497133782	2.99232323264222	3.079500498893	2.93698265668843	2.96360859326884	3.07026055865143	2.9447287463943	2.95037096233781	2.9432682272733	2.93500120483559	2.92951349446793	2.94254815339289	2.96192425328367	2.92241506433204	2.98645657944021	2.98126634484687	2.99584108042352	2.91472767062088	2.95786236381443	2.96040870132248	2.91184739107157	3.03891205006781	2.89259837375324	2.95433770289738	2.93230413614813
1	14754110	14754110	3.00914770185052	2.92743014731526	2.88978286747911	2.99437502843481	2.72383576531475	2.95337801440297	2.95474728945694	3.00881699804321	2.89419292779093	2.93785073014438	2.98604259734435	2.98546348239344	4.07103861676323	3.01062098656962	2.90848129202314	2.95167677384355	2.9899777453445	2.96829554929343	2.90418779555579	2.96377257424571	2.88338022734876	3.01124709269949	2.93295497133782	2.99232323264222	3.079500498893	2.93698265668843	2.96360859326884	3.07026055865143	2.9447287463943	2.95037096233781	2.9432682272733	2.93500120483559	2.92951349446793	2.94254815339289	2.96192425328367	2.92241506433204	2.98645657944021	2.98126634484687	2.99584108042352	2.91472767062088	2.95786236381443	2.96040870132248	2.91184739107157	3.03891205006781	2.89259837375324	2.95433770289738	2.93230413614813
1	15289749	15289749	3.00914770185052	2.92743014731526	2.88978286747911	2.99437502843481	2.72383576531475	2.95337801440297	2.95474728945694	3.00881699804321	2.89419292779093	2.93785073014438	2.98604259734435	2.98546348239344	4.07103861676323	3.01062098656962	2.90848129202314	2.95167677384355	2.9899777453445	2.96829554929343	2.90418779555579	2.96377257424571	2.88338022734876	3.01124709269949	2.93295497133782	2.99232323264222	3.079500498893	2.93698265668843	2.96360859326884	3.07026055865143	2.9447287463943	2.95037096233781	2.9432682272733	2.93500120483559	2.92951349446793	2.94254815339289	2.96192425328367	2.92241506433204	2.98645657944021	2.98126634484687	2.99584108042352	2.91472767062088	2.95786236381443	2.96040870132248	2.91184739107157	3.03891205006781	2.89259837375324	2.95433770289738	2.93230413614813
1	15848620	15848620	3.00914770185052	2.92743014731526	2.88978286747911	2.99437502843481	2.72383576531475	2.95337801440297	2.95474728945694	3.00881699804321	2.89419292779093	2.93785073014438	2.98604259734435	2.98546348239344	4.07103861676323	3.01062098656962	2.90848129202314	2.95167677384355	2.9899777453445	2.96829554929343	2.90418779555579	2.96377257424571	2.88338022734876	3.01124709269949	2.93295497133782	2.99232323264222	3.079500498893	2.93698265668843	2.96360859326884	3.07026055865143	2.9447287463943	2.95037096233781	2.9432682272733	2.93500120483559	2.92951349446793	2.94254815339289	2.96192425328367	2.92241506433204	2.98645657944021	2.98126634484687	2.99584108042352	2.91472767062088	2.95786236381443	2.96040870132248	2.91184739107157	3.03891205006781	2.89259837375324	2.95433770289738	2.93230413614813
1	16446714	16446714	3.00914770185052	2.92743014731526	2.88978286747911	2.99437502843481	2.72383576531475	2.95337801440297	2.95474728945694	3.00881699804321	2.89419292779093	2.93785073014438	2.98604259734435	2.98546348239344	4.07103861676323	3.01062098656962	2.90848129202314	2.95167677384355	2.9899777453445	2.96829554929343	2.90418779555579	2.96377257424571	2.88338022734876	3.01124709269949	2.93295497133782	2.99232323264222	3.079500498893	2.93698265668843	2.96360859326884	3.07026055865143	2.9447287463943	2.95037096233781	2.9432682272733	2.93500120483559	2.92951349446793	2.94254815339289	2.96192425328367	2.92241506433204	2.98645657944021	2.98126634484687	2.99584108042352	2.91472767062088	2.95786236381443	2.96040870132248	2.91184739107157	3.03891205006781	2.89259837375324	2.95433770289738	2.93230413614813
1	17307125	17307125	3.00914770185052	2.92743014731526	2.88978286747911	2.99437502843481	2.72383576531475	2.95337801440297	2.95474728945694	3.00881699804321	2.89419292779093	2.93785073014438	2.98604259734435	2.98546348239344	4.07103861676323	3.01062098656962	2.90848129202314	2.95167677384355	2.9899777453445	2.96829554929343	2.90418779555579	2.96377257424571	2.88338022734876	3.01124709269949	2.93295497133782	2.99232323264222	3.079500498893	2.93698265668843	2.96360859326884	3.07026055865143	2.9447287463943	2.95037096233781	2.9432682272733	2.93500120483559	2.92951349446793	2.94254815339289	2.96192425328367	2.92241506433204	2.98645657944021	2.98126634484687	2.99584108042352	2.91472767062088	2.95786236381443	2.96040870132248	2.91184739107157	3.03891205006781	2.89259837375324	2.95433770289738	2.93230413614813
1	17878680	17878680	3.00914770185052	2.92743014731526	2.88978286747911	2.99437502843481	2.72383576531475	2.95337801440297	2.95474728945694	3.00881699804321	2.89419292779093	2.93785073014438	2.98604259734435	2.98546348239344	4.07103861676323	3.01062098656962	2.90848129202314	2.95167677384355	2.9899777453445	2.96829554929343	2.90418779555579	2.96377257424571	2.88338022734876	3.01124709269949	2.93295497133782	2.99232323264222	3.079500498893	2.93698265668843	2.96360859326884	3.07026055865143	2.9447287463943	2.95037096233781	2.9432682272733	2.93500120483559	2.92951349446793	2.94254815339289	2.96192425328367	2.92241506433204	2.98645657944021	2.98126634484687	2.99584108042352	2.91472767062088	2.95786236381443	2.96040870132248	2.91184739107157	3.03891205006781	2.89259837375324	2.95433770289738	2.93230413614813
1	18403245	18403245	3.00914770185052	2.92743014731526	2.88978286747911	2.99437502843481	2.72383576531475	2.95337801440297	2.95474728945694	3.00881699804321	2.89419292779093	2.93785073014438	2.98604259734435	2.98546348239344	4.07103861676323	3.01062098656962	2.90848129202314	2.95167677384355	2.9899777453445	2.96829554929343	2.90418779555579	2.96377257424571	2.88338022734876	3.01124709269949	2.93295497133782	2.99232323264222	3.079500498893	2.93698265668843	2.96360859326884	3.07026055865143	2.9447287463943	2.95037096233781	2.9432682272733	2.93500120483559	2.92951349446793	2.94254815339289	2.96192425328367	2.92241506433204	2.98645657944021	2.98126634484687	2.99584108042352	2.91472767062088	2.95786236381443	2.96040870132248	2.91184739107157	3.03891205006781	2.89259837375324	2.95433770289738	2.93230413614813
1	18925640	18925640	3.00914770185052	2.92743014731526	2.88978286747911	2.99437502843481	2.72383576531475	2.95337801440297	2.95474728945694	3.00881699804321	2.89419292779093	2.93785073014438	2.98604259734435	2.98546348239344	4.07103861676323	3.01062098656962	2.90848129202314	2.95167677384355	2.9899777453445	2.96829554929343	2.90418779555579	2.96377257424571	2.88338022734876	3.01124709269949	2.93295497133782	2.99232323264222	3.079500498893	2.93698265668843	2.96360859326884	2.14363770239655	2.9447287463943	2.95037096233781	2.9432682272733	2.93500120483559	2.92951349446793	2.94254815339289	2.96192425328367	2.92241506433204	2.98645657944021	2.98126634484687	2.99584108042352	2.91472767062088	2.95786236381443	2.96040870132248	2.91184739107157	3.03891205006781	2.89259837375324	2.95433770289738	2.93230413614813
1	19452724	19452724	3.00914770185052	2.92743014731526	2.88978286747911	2.99437502843481	2.72383576531475	2.95337801440297	2.95474728945694	3.00881699804321	2.89419292779093	2.93785073014438	2.98604259734435	2.98546348239344	4.07103861676323	3.01062098656962	2.90848129202314	2.95167677384355	2.9899777453445	2.96829554929343	2.90418779555579	2.96377257424571	2.88338022734876	3.01124709269949	2.93295497133782	2.99232323264222	3.079500498893	2.93698265668843	2.96360859326884	2.14363770239655	2.9447287463943	2.95037096233781	2.9432682272733	2.93500120483559	2.92951349446793	2.94254815339289	2.96192425328367	2.92241506433204	2.98645657944021	2.98126634484687	2.99584108042352	2.91472767062088	2.95786236381443	2.96040870132248	2.91184739107157	3.03891205006781	2.89259837375324	2.95433770289738	2.93230413614813
1	20014359	20014359	3.00914770185052	2.92743014731526	2.88978286747911	2.99437502843481	2.72383576531475	2.95337801440297	2.95474728945694	3.00881699804321	2.89419292779093	2.93785073014438	2.98604259734435	2.98546348239344	4.07103861676323	3.01062098656962	2.90848129202314	2.95167677384355	2.9899777453445	2.96829554929343	2.90418779555579	2.96377257424571	2.88338022734876	3.01124709269949	2.93295497133782	2.99232323264222	3.079500498893	2.93698265668843	2.96360859326884	2.14363770239655	2.9447287463943	2.95037096233781	2.9432682272733	2.93500120483559	2.92951349446793	2.94254815339289	2.96192425328367	2.92241506433204	2.98645657944021	2.98126634484687	2.99584108042352	2.91472767062088	2.95786236381443	2.96040870132248	2.91184739107157	3.03891205006781	2.89259837375324	2.95433770289738	2.93230413614813
1	20575804	20575804	3.00914770185052	2.92743014731526	2.88978286747911	2.99437502843481	2.72383576531475	2.95337801440297	2.95474728945694	3.00881699804321	2.89419292779093	2.93785073014438	2.98604259734435	2.98546348239344	4.07103861676323	3.01062098656962	2.90848129202314	2.95167677384355	2.9899777453445	2.96829554929343	2.90418779555579	2.96377257424571	2.88338022734876	3.01124709269949	2.93295497133782	2.99232323264222	3.079500498893	2.93698265668843	2.96360859326884	2.14363770239655	2.9447287463943	2.95037096233781	2.9432682272733	2.93500120483559	2.92951349446793	2.94254815339289	2.96192425328367	2.92241506433204	2.98645657944021	2.98126634484687	2.99584108042352	2.91472767062088	2.95786236381443	2.96040870132248	2.91184739107157	3.03891205006781	2.89259837375324	2.95433770289738	2.93230413614813
1	21126184	21126184	3.00914770185052	2.92743014731526	2.88978286747911	2.99437502843481	2.72383576531475	2.95337801440297	2.95474728945694	3.00881699804321	2.89419292779093	2.93785073014438	2.98604259734435	2.98546348239344	4.07103861676323	3.01062098656962	2.90848129202314	2.95167677384355	2.9899777453445	2.96829554929343	2.90418779555579	2.96377257424571	2.88338022734876	3.01124709269949	2.93295497133782	2.99232323264222	3.079500498893	2.93698265668843	2.96360859326884	2.14363770239655	2.9447287463943	2.95037096233781	2.9432682272733	2.93500120483559	2.92951349446793	2.94254815339289	2.96192425328367	2.92241506433204	2.98645657944021	2.98126634484687	2.99584108042352	2.91472767062088	2.95786236381443	2.96040870132248	2.91184739107157	3.03891205006781	2.89259837375324	2.95433770289738	2.93230413614813
1	21698064	21698064	3.00914770185052	2.92743014731526	2.88978286747911	2.99437502843481	2.72383576531475	2.95337801440297	2.95474728945694	3.00881699804321	2.89419292779093	2.93785073014438	2.98604259734435	2.98546348239344	3.6002309207457	3.01062098656962	2.90848129202314	2.95167677384355	2.9899777453445	2.96829554929343	2.90418779555579	2.96377257424571	2.88338022734876	3.01124709269949	2.93295497133782	2.99232323264222	3.079500498893	2.93698265668843	2.96360859326884	2.14363770239655	2.9447287463943	2.95037096233781	2.9432682272733	2.93500120483559	2.92951349446793	2.94254815339289	2.96192425328367	2.92241506433204	2.98645657944021	2.98126634484687	2.99584108042352	2.91472767062088	2.95786236381443	2.96040870132248	2.91184739107157	3.03891205006781	2.89259837375324	2.95433770289738	2.93230413614813
1	22303596	22303596	3.00914770185052	2.92743014731526	2.88978286747911	2.99437502843481	2.72383576531475	2.95337801440297	2.95474728945694	3.00881699804321	2.89419292779093	2.93785073014438	2.98604259734435	2.98546348239344	3.6002309207457	3.01062098656962	2.90848129202314	2.95167677384355	2.9899777453445	2.96829554929343	2.90418779555579	2.96377257424571	2.88338022734876	3.01124709269949	2.93295497133782	2.99232323264222	3.079500498893	2.93698265668843	2.96360859326884	2.14363770239655	2.9447287463943	2.95037096233781	2.9432682272733	2.93500120483559	2.92951349446793	2.94254815339289	2.96192425328367	2.92241506433204	2.98645657944021	2.98126634484687	2.99584108042352	2.91472767062088	2.95786236381443	2.96040870132248	2.91184739107157	3.03891205006781	2.89259837375324	2.95433770289738	2.93230413614813
1	22867590	22867590	3.00914770185052	2.92743014731526	2.88978286747911	2.99437502843481	2.72383576531475	2.95337801440297	2.95474728945694	3.00881699804321	2.89419292779093	2.93785073014438	2.98604259734435	2.98546348239344	3.6002309207457	3.01062098656962	2.90848129202314	2.95167677384355	2.9899777453445	2.96829554929343	2.90418779555579	2.96377257424571	2.88338022734876	3.01124709269949	2.93295497133782	2.99232323264222	3.079500498893	2.93698265668843	2.96360859326884	2.14363770239655	2.9447287463943	2.95037096233781	2.9432682272733	2.93500120483559	2.92951349446793	2.94254815339289	2.96192425328367	2.92241506433204	2.98645657944021	2.98126634484687	2.99584108042352	2.91472767062088	2.95786236381443	2.96040870132248	2.91184739107157	3.03891205006781	2.89259837375324	2.95433770289738	2.93230413614813
1	23407094	23407094	3.00914770185052	2.92743014731526	2.88978286747911	2.99437502843481	2.72383576531475	2.95337801440297	2.95474728945694	3.00881699804321	2.89419292779093	2.93785073014438	2.98604259734435	2.98546348239344	3.6002309207457	3.01062098656962	2.90848129202314	2.95167677384355	2.9899777453445	2.96829554929343	2.90418779555579	2.96377257424571	2.88338022734876	3.01124709269949	2.93295497133782	2.99232323264222	3.079500498893	2.93698265668843	2.96360859326884	2.14363770239655	2.9447287463943	2.95037096233781	2.9432682272733	2.93500120483559	2.92951349446793	2.94254815339289	2.96192425328367	2.92241506433204	2.98645657944021	2.98126634484687	2.99584108042352	2.91472767062088	2.95786236381443	2.96040870132248	2.91184739107157	3.03891205006781	2.89259837375324	2.95433770289738	2.93230413614813
1	23983067	23983067	3.00914770185052	2.92743014731526	2.88978286747911	2.99437502843481	2.72383576531475	2.95337801440297	2.95474728945694	3.00881699804321	2.89419292779093	2.93785073014438	2.98604259734435	2.98546348239344	3.6002309207457	3.01062098656962	2.90848129202314	2.95167677384355	2.9899777453445	2.96829554929343	2.90418779555579	2.96377257424571	2.88338022734876	3.01124709269949	2.93295497133782	2.99232323264222	3.079500498893	2.93698265668843	2.96360859326884	2.14363770239655	2.9447287463943	2.95037096233781	2.9432682272733	2.93500120483559	2.92951349446793	2.94254815339289	2.96192425328367	2.92241506433204	2.98645657944021	2.98126634484687	2.99584108042352	2.91472767062088	2.95786236381443	2.96040870132248	2.91184739107157	3.03891205006781	2.89259837375324	2.95433770289738	2.93230413614813
1	24666387	24666387	3.00914770185052	2.92743014731526	2.88978286747911	2.99437502843481	2.72383576531475	2.95337801440297	2.95474728945694	3.00881699804321	2.89419292779093	2.93785073014438	2.98604259734435	2.98546348239344	3.6002309207457	3.01062098656962	2.90848129202314	2.95167677384355	2.9899777453445	2.96829554929343	2.90418779555579	2.96377257424571	2.88338022734876	3.01124709269949	2.93295497133782	2.99232323264222	3.079500498893	2.93698265668843	2.96360859326884	2.14363770239655	2.9447287463943	2.95037096233781	2.9432682272733	2.93500120483559	2.92951349446793	2.94254815339289	2.96192425328367	2.92241506433204	2.98645657944021	2.98126634484687	2.99584108042352	2.91472767062088	2.95786236381443	2.96040870132248	2.91184739107157	3.03891205006781	2.89259837375324	2.95433770289738	2.93230413614813
1	25238653	25238653	3.00914770185052	2.92743014731526	2.88978286747911	2.99437502843481	2.72383576531475	2.95337801440297	2.95474728945694	3.00881699804321	2.89419292779093	2.93785073014438	2.98604259734435	2.98546348239344	3.6002309207457	3.01062098656962	2.90848129202314	2.95167677384355	2.9899777453445	2.96829554929343	2.90418779555579	2.96377257424571	2.88338022734876	3.01124709269949	2.93295497133782	2.99232323264222	3.079500498893	2.93698265668843	2.96360859326884	2.14363770239655	2.9447287463943	2.95037096233781	2.9432682272733	2.93500120483559	2.92951349446793	2.94254815339289	2.96192425328367	2.92241506433204	2.98645657944021	2.98126634484687	2.99584108042352	2.91472767062088	2.95786236381443	2.96040870132248	2.91184739107157	3.03891205006781	2.89259837375324	2.95433770289738	2.93230413614813
1	25879931	25879931	3.00914770185052	2.92743014731526	2.88978286747911	2.99437502843481	2.72383576531475	2.95337801440297	2.95474728945694	3.00881699804321	2.89419292779093	2.93785073014438	2.98604259734435	2.98546348239344	3.6002309207457	3.01062098656962	2.90848129202314	2.95167677384355	2.9899777453445	2.96829554929343	2.90418779555579	2.96377257424571	2.88338022734876	3.01124709269949	2.93295497133782	2.99232323264222	3.079500498893	2.93698265668843	2.96360859326884	2.14363770239655	2.9447287463943	2.95037096233781	2.9432682272733	2.93500120483559	2.92951349446793	2.94254815339289	2.96192425328367	2.92241506433204	2.98645657944021	2.98126634484687	2.99584108042352	2.91472767062088	2.95786236381443	2.96040870132248	2.91184739107157	3.03891205006781	2.89259837375324	2.95433770289738	2.93230413614813
1	26437154	26437154	3.00914770185052	2.92743014731526	2.88978286747911	2.99437502843481	2.72383576531475	2.95337801440297	2.95474728945694	3.00881699804321	2.89419292779093	2.93785073014438	2.98604259734435	2.98546348239344	3.6002309207457	3.01062098656962	2.90848129202314	2.95167677384355	2.9899777453445	2.96829554929343	2.90418779555579	2.96377257424571	2.88338022734876	3.01124709269949	2.93295497133782	2.99232323264222	3.079500498893	2.93698265668843	2.96360859326884	2.14363770239655	2.9447287463943	2.95037096233781	2.9432682272733	2.93500120483559	2.92951349446793	2.94254815339289	2.96192425328367	2.92241506433204	2.98645657944021	2.98126634484687	2.99584108042352	2.91472767062088	2.95786236381443	2.96040870132248	2.91184739107157	3.03891205006781	2.89259837375324	2.95433770289738	2.93230413614813
1	27036861	27036861	3.00914770185052	2.92743014731526	2.88978286747911	2.99437502843481	2.72383576531475	2.95337801440297	2.95474728945694	3.00881699804321	2.89419292779093	2.93785073014438	2.98604259734435	2.98546348239344	3.6002309207457	3.01062098656962	2.90848129202314	2.95167677384355	2.9899777453445	2.96829554929343	2.90418779555579	2.96377257424571	2.88338022734876	3.01124709269949	2.93295497133782	2.99232323264222	3.079500498893	2.93698265668843	2.96360859326884	2.98941065932677	2.9447287463943	2.95037096233781	2.9432682272733	2.93500120483559	2.92951349446793	2.94254815339289	2.96192425328367	2.92241506433204	2.98645657944021	2.98126634484687	2.99584108042352	2.91472767062088	2.95786236381443	2.96040870132248	2.91184739107157	3.03891205006781	2.89259837375324	2.95433770289738	2.93230413614813
1	27644604	27644604	3.00914770185052	2.92743014731526	2.88978286747911	2.99437502843481	2.72383576531475	2.95337801440297	2.95474728945694	3.00881699804321	2.89419292779093	2.93785073014438	2.98604259734435	2.98546348239344	3.6002309207457	3.01062098656962	2.90848129202314	2.95167677384355	2.9899777453445	2.96829554929343	2.90418779555579	2.96377257424571	2.88338022734876	3.01124709269949	2.93295497133782	2.99232323264222	3.079500498893	2.93698265668843	2.96360859326884	2.98941065932677	2.9447287463943	2.95037096233781	2.9432682272733	2.93500120483559	2.92951349446793	2.94254815339289	2.96192425328367	2.92241506433204	2.98645657944021	2.98126634484687	2.99584108042352	2.91472767062088	2.95786236381443	2.96040870132248	2.91184739107157	3.03891205006781	2.89259837375324	2.95433770289738	2.93230413614813
1	28228163	28228163	3.00914770185052	2.92743014731526	2.88978286747911	2.99437502843481	2.72383576531475	2.95337801440297	2.95474728945694	3.00881699804321	2.89419292779093	2.93785073014438	2.98604259734435	2.98546348239344	3.6002309207457	3.01062098656962	2.90848129202314	2.95167677384355	2.9899777453445	2.96829554929343	2.90418779555579	2.96377257424571	2.88338022734876	3.01124709269949	2.93295497133782	2.99232323264222	3.079500498893	2.93698265668843	2.96360859326884	2.98941065932677	2.9447287463943	2.95037096233781	2.9432682272733	2.93500120483559	2.92951349446793	2.94254815339289	2.96192425328367	2.92241506433204	2.98645657944021	2.98126634484687	2.99584108042352	2.91472767062088	2.95786236381443	2.96040870132248	2.91184739107157	3.03891205006781	2.89259837375324	2.95433770289738	2.93230413614813
1	28838239	28838239	3.00914770185052	2.92743014731526	2.88978286747911	2.99437502843481	2.72383576531475	2.95337801440297	2.95474728945694	3.00881699804321	2.89419292779093	2.93785073014438	2.98604259734435	2.98546348239344	3.6002309207457	3.01062098656962	2.90848129202314	2.95167677384355	2.9899777453445	2.96829554929343	2.90418779555579	2.96377257424571	2.88338022734876	3.01124709269949	2.93295497133782	2.99232323264222	3.079500498893	2.93698265668843	2.96360859326884	2.98941065932677	2.9447287463943	2.95037096233781	2.9432682272733	2.93500120483559	2.92951349446793	2.94254815339289	2.96192425328367	2.92241506433204	2.98645657944021	2.98126634484687	2.99584108042352	2.91472767062088	2.95786236381443	2.96040870132248	2.91184739107157	3.03891205006781	2.89259837375324	2.95433770289738	2.93230413614813
1	29459303	29459303	3.00914770185052	2.92743014731526	2.88978286747911	2.99437502843481	2.72383576531475	2.95337801440297	2.95474728945694	3.00881699804321	2.89419292779093	2.93785073014438	2.98604259734435	2.98546348239344	3.6002309207457	3.01062098656962	2.90848129202314	2.95167677384355	2.9899777453445	2.96829554929343	2.90418779555579	2.96377257424571	2.88338022734876	3.01124709269949	2.93295497133782	2.99232323264222	3.079500498893	2.93698265668843	2.96360859326884	2.98941065932677	2.9447287463943	2.95037096233781	2.9432682272733	2.93500120483559	2.92951349446793	2.94254815339289	2.96192425328367	2.92241506433204	2.98645657944021	2.98126634484687	2.99584108042352	2.91472767062088	2.95786236381443	2.96040870132248	2.91184739107157	3.03891205006781	2.89259837375324	2.95433770289738	2.93230413614813
1	30152496	30152496	3.00914770185052	2.92743014731526	2.88978286747911	2.99437502843481	2.72383576531475	2.95337801440297	2.95474728945694	3.00881699804321	2.89419292779093	2.93785073014438	2.98604259734435	2.98546348239344	3.6002309207457	3.01062098656962	2.90848129202314	2.95167677384355	2.9899777453445	2.96829554929343	2.90418779555579	2.96377257424571	2.88338022734876	3.01124709269949	2.93295497133782	2.99232323264222	3.079500498893	2.93698265668843	2.96360859326884	2.98941065932677	2.9447287463943	2.95037096233781	2.9432682272733	2.93500120483559	2.92951349446793	2.94254815339289	2.96192425328367	2.92241506433204	2.98645657944021	2.98126634484687	2.99584108042352	2.91472767062088	2.95786236381443	2.96040870132248	2.91184739107157	3.03891205006781	2.89259837375324	2.95433770289738	2.93230413614813
1	30680350	30680350	3.00914770185052	2.92743014731526	2.88978286747911	2.99437502843481	2.72383576531475	2.95337801440297	2.95474728945694	3.00881699804321	2.89419292779093	2.93785073014438	2.98604259734435	2.98546348239344	3.6002309207457	3.01062098656962	2.90848129202314	2.95167677384355	2.9899777453445	2.96829554929343	2.90418779555579	2.96377257424571	2.88338022734876	3.01124709269949	2.93295497133782	2.99232323264222	3.079500498893	2.93698265668843	2.96360859326884	2.98941065932677	2.9447287463943	2.95037096233781	2.9432682272733	2.93500120483559	2.92951349446793	2.94254815339289	2.96192425328367	2.92241506433204	2.98645657944021	2.98126634484687	2.99584108042352	2.91472767062088	2.95786236381443	2.96040870132248	2.91184739107157	3.03891205006781	2.89259837375324	2.95433770289738	2.93230413614813
1	31224889	31224889	3.00914770185052	2.92743014731526	2.88978286747911	2.99437502843481	2.72383576531475	2.95337801440297	2.95474728945694	3.00881699804321	2.89419292779093	2.93785073014438	2.98604259734435	2.98546348239344	3.94519580986974	3.01062098656962	2.90848129202314	2.95167677384355	2.9899777453445	2.96829554929343	2.90418779555579	2.96377257424571	2.88338022734876	3.01124709269949	2.93295497133782	2.99232323264222	3.079500498893	2.93698265668843	2.96360859326884	2.98941065932677	2.9447287463943	2.95037096233781	2.9432682272733	2.93500120483559	2.92951349446793	2.94254815339289	2.96192425328367	2.92241506433204	2.98645657944021	2.98126634484687	2.99584108042352	2.91472767062088	2.95786236381443	2.96040870132248	2.91184739107157	3.03891205006781	2.89259837375324	2.95433770289738	2.93230413614813
1	31802308	31802308	3.00914770185052	2.92743014731526	2.88978286747911	2.99437502843481	2.72383576531475	2.95337801440297	2.95474728945694	3.00881699804321	2.89419292779093	2.93785073014438	2.98604259734435	2.98546348239344	3.94519580986974	3.01062098656962	2.90848129202314	2.95167677384355	2.9899777453445	2.96829554929343	2.90418779555579	2.96377257424571	2.88338022734876	3.01124709269949	2.93295497133782	2.99232323264222	3.079500498893	2.93698265668843	2.96360859326884	2.98941065932677	2.9447287463943	2.95037096233781	2.9432682272733	2.93500120483559	2.92951349446793	2.94254815339289	2.96192425328367	2.92241506433204	2.98645657944021	2.98126634484687	2.99584108042352	2.91472767062088	2.95786236381443	2.96040870132248	2.91184739107157	3.03891205006781	2.89259837375324	2.95433770289738	2.93230413614813
1	32351708	32351708	3.00914770185052	2.92743014731526	2.88978286747911	2.99437502843481	2.72383576531475	2.95337801440297	2.95474728945694	3.00881699804321	2.89419292779093	2.93785073014438	2.98604259734435	2.98546348239344	3.94519580986974	3.01062098656962	2.90848129202314	2.95167677384355	2.9899777453445	2.96829554929343	2.90418779555579	2.96377257424571	2.88338022734876	3.01124709269949	2.93295497133782	2.99232323264222	3.079500498893	2.93698265668843	2.96360859326884	2.98941065932677	2.9447287463943	2.95037096233781	2.9432682272733	2.93500120483559	2.92951349446793	2.94254815339289	2.96192425328367	2.92241506433204	2.98645657944021	2.98126634484687	2.99584108042352	2.91472767062088	2.95786236381443	2.96040870132248	2.91184739107157	3.03891205006781	2.89259837375324	2.95433770289738	2.93230413614813
1	32956662	32956662	3.00914770185052	2.92743014731526	2.88978286747911	2.99437502843481	2.72383576531475	2.95337801440297	2.95474728945694	3.00881699804321	2.89419292779093	2.93785073014438	2.98604259734435	2.98546348239344	3.94519580986974	3.01062098656962	2.90848129202314	2.95167677384355	2.9899777453445	2.96829554929343	2.90418779555579	2.96377257424571	2.88338022734876	3.01124709269949	2.93295497133782	2.99232323264222	3.079500498893	2.93698265668843	2.96360859326884	2.98941065932677	2.9447287463943	2.95037096233781	2.9432682272733	2.93500120483559	2.92951349446793	2.94254815339289	2.96192425328367	2.92241506433204	2.98645657944021	2.98126634484687	2.99584108042352	2.91472767062088	2.95786236381443	2.96040870132248	2.91184739107157	3.03891205006781	2.89259837375324	2.95433770289738	2.93230413614813
1	33562070	33562070	3.00914770185052	2.92743014731526	2.88978286747911	2.99437502843481	2.72383576531475	2.95337801440297	2.95474728945694	3.00881699804321	2.89419292779093	2.93785073014438	2.98604259734435	2.98546348239344	3.94519580986974	3.01062098656962	2.90848129202314	2.95167677384355	2.9899777453445	2.96829554929343	2.90418779555579	2.96377257424571	2.88338022734876	3.01124709269949	2.93295497133782	2.99232323264222	3.079500498893	2.93698265668843	2.96360859326884	2.98941065932677	2.9447287463943	2.95037096233781	2.9432682272733	2.93500120483559	2.92951349446793	2.94254815339289	2.96192425328367	2.92241506433204	2.98645657944021	2.98126634484687	2.99584108042352	2.91472767062088	2.95786236381443	2.96040870132248	2.91184739107157	3.03891205006781	2.89259837375324	2.95433770289738	2.93230413614813
1	34100961	34100961	3.00914770185052	2.92743014731526	2.88978286747911	2.99437502843481	2.72383576531475	2.95337801440297	2.95474728945694	3.00881699804321	2.89419292779093	2.93785073014438	2.98604259734435	2.98546348239344	3.94519580986974	3.01062098656962	2.90848129202314	2.95167677384355	2.9899777453445	2.96829554929343	2.90418779555579	2.96377257424571	2.88338022734876	3.01124709269949	2.93295497133782	2.99232323264222	3.079500498893	2.93698265668843	2.96360859326884	2.98941065932677	2.9447287463943	2.95037096233781	2.9432682272733	2.93500120483559	2.92951349446793	2.94254815339289	2.96192425328367	2.92241506433204	2.98645657944021	2.98126634484687	2.99584108042352	2.91472767062088	2.95786236381443	2.96040870132248	2.91184739107157	3.03891205006781	2.89259837375324	2.95433770289738	2.93230413614813
1	34637157	34637157	3.00914770185052	2.92743014731526	2.88978286747911	2.99437502843481	2.72383576531475	2.95337801440297	2.95474728945694	3.00881699804321	2.89419292779093	2.93785073014438	2.98604259734435	2.98546348239344	3.94519580986974	3.01062098656962	2.90848129202314	2.95167677384355	2.9899777453445	2.96829554929343	2.90418779555579	2.96377257424571	2.88338022734876	3.01124709269949	2.93295497133782	2.99232323264222	3.079500498893	2.93698265668843	2.96360859326884	2.98941065932677	2.9447287463943	2.95037096233781	2.9432682272733	2.93500120483559	2.92951349446793	2.94254815339289	2.96192425328367	2.92241506433204	2.98645657944021	2.98126634484687	2.99584108042352	2.91472767062088	2.95786236381443	2.96040870132248	2.91184739107157	3.03891205006781	2.89259837375324	2.95433770289738	2.93230413614813
1	35170931	35170931	3.00914770185052	2.92743014731526	2.88978286747911	2.99437502843481	2.72383576531475	2.95337801440297	2.95474728945694	3.00881699804321	2.89419292779093	2.93785073014438	2.98604259734435	2.98546348239344	3.94519580986974	3.01062098656962	2.90848129202314	2.95167677384355	2.9899777453445	2.96829554929343	2.90418779555579	2.96377257424571	2.88338022734876	3.01124709269949	2.93295497133782	2.99232323264222	3.079500498893	2.93698265668843	2.96360859326884	2.98941065932677	2.9447287463943	2.95037096233781	2.9432682272733	2.93500120483559	2.92951349446793	2.94254815339289	2.96192425328367	2.92241506433204	2.98645657944021	2.98126634484687	2.99584108042352	2.91472767062088	2.95786236381443	2.96040870132248	2.91184739107157	3.03891205006781	2.89259837375324	2.95433770289738	2.93230413614813
1	35750993	35750993	3.00914770185052	2.92743014731526	2.88978286747911	2.99437502843481	2.72383576531475	2.95337801440297	2.95474728945694	3.00881699804321	2.89419292779093	2.93785073014438	2.98604259734435	2.98546348239344	3.94519580986974	3.01062098656962	2.90848129202314	2.95167677384355	2.9899777453445	2.96829554929343	2.90418779555579	2.96377257424571	2.88338022734876	3.01124709269949	2.93295497133782	2.99232323264222	3.079500498893	2.93698265668843	2.96360859326884	2.98941065932677	2.9447287463943	2.95037096233781	2.9432682272733	2.93500120483559	2.92951349446793	2.94254815339289	2.96192425328367	2.92241506433204	2.98645657944021	2.98126634484687	2.99584108042352	2.91472767062088	2.95786236381443	2.96040870132248	2.91184739107157	3.03891205006781	2.89259837375324	2.95433770289738	2.93230413614813
1	36319516	36319516	3.00914770185052	2.92743014731526	2.88978286747911	2.99437502843481	2.72383576531475	2.95337801440297	2.95474728945694	3.00881699804321	2.89419292779093	2.93785073014438	2.98604259734435	2.98546348239344	3.94519580986974	3.01062098656962	2.90848129202314	2.95167677384355	2.9899777453445	2.96829554929343	2.90418779555579	2.96377257424571	2.88338022734876	3.01124709269949	2.93295497133782	2.99232323264222	3.079500498893	2.93698265668843	2.96360859326884	2.98941065932677	2.9447287463943	2.95037096233781	2.9432682272733	2.93500120483559	2.92951349446793	2.94254815339289	2.96192425328367	2.92241506433204	2.98645657944021	2.98126634484687	2.99584108042352	2.91472767062088	2.95786236381443	2.96040870132248	2.91184739107157	3.03891205006781	2.89259837375324	2.95433770289738	2.93230413614813
1	36900818	36900818	3.00914770185052	2.92743014731526	2.88978286747911	2.99437502843481	2.72383576531475	2.95337801440297	2.95474728945694	3.00881699804321	2.89419292779093	2.93785073014438	2.98604259734435	2.98546348239344	3.94519580986974	3.01062098656962	2.90848129202314	2.95167677384355	2.9899777453445	2.96829554929343	2.90418779555579	2.96377257424571	2.88338022734876	3.01124709269949	2.93295497133782	2.99232323264222	3.079500498893	2.93698265668843	2.96360859326884	2.98941065932677	2.9447287463943	2.95037096233781	2.9432682272733	2.93500120483559	2.92951349446793	2.94254815339289	2.96192425328367	2.92241506433204	2.98645657944021	2.98126634484687	2.99584108042352	2.91472767062088	2.95786236381443	2.96040870132248	2.91184739107157	3.03891205006781	2.89259837375324	2.95433770289738	2.93230413614813
1	37428485	37428485	3.00914770185052	2.92743014731526	2.88978286747911	2.99437502843481	2.72383576531475	2.95337801440297	2.95474728945694	3.00881699804321	2.89419292779093	2.93785073014438	2.98604259734435	2.98546348239344	3.94519580986974	3.01062098656962	2.90848129202314	2.95167677384355	2.9899777453445	2.96829554929343	2.90418779555579	2.96377257424571	2.88338022734876	3.01124709269949	2.93295497133782	2.99232323264222	3.079500498893	2.93698265668843	2.96360859326884	2.98941065932677	2.9447287463943	2.95037096233781	2.9432682272733	2.93500120483559	2.92951349446793	2.94254815339289	2.96192425328367	2.92241506433204	2.98645657944021	2.98126634484687	2.99584108042352	2.91472767062088	2.95786236381443	2.96040870132248	2.91184739107157	3.03891205006781	2.89259837375324	2.95433770289738	2.93230413614813
1	37965421	37965421	3.00914770185052	2.92743014731526	2.88978286747911	2.99437502843481	2.72383576531475	2.95337801440297	2.95474728945694	3.00881699804321	2.89419292779093	2.93785073014438	2.98604259734435	2.98546348239344	3.94519580986974	3.01062098656962	2.90848129202314	2.95167677384355	2.9899777453445	2.96829554929343	2.90418779555579	2.96377257424571	2.88338022734876	3.01124709269949	2.93295497133782	2.99232323264222	3.079500498893	2.93698265668843	2.96360859326884	2.98941065932677	2.9447287463943	2.95037096233781	2.9432682272733	2.93500120483559	2.92951349446793	2.94254815339289	2.96192425328367	2.92241506433204	2.98645657944021	2.98126634484687	2.99584108042352	2.91472767062088	2.95786236381443	2.96040870132248	2.91184739107157	3.03891205006781	2.89259837375324	2.95433770289738	2.93230413614813
1	38542604	38542604	3.00914770185052	2.92743014731526	2.88978286747911	2.99437502843481	2.72383576531475	2.95337801440297	2.95474728945694	3.00881699804321	2.89419292779093	2.93785073014438	2.98604259734435	2.98546348239344	3.94519580986974	3.01062098656962	2.90848129202314	2.95167677384355	2.9899777453445	2.96829554929343	2.90418779555579	2.96377257424571	2.88338022734876	3.01124709269949	2.93295497133782	2.99232323264222	3.079500498893	2.93698265668843	2.96360859326884	2.98941065932677	2.9447287463943	2.95037096233781	2.9432682272733	2.93500120483559	2.92951349446793	2.94254815339289	2.96192425328367	2.92241506433204	2.98645657944021	2.98126634484687	2.99584108042352	2.91472767062088	2.95786236381443	2.96040870132248	2.91184739107157	3.03891205006781	2.89259837375324	2.95433770289738	2.93230413614813
1	39073178	39073178	3.00914770185052	2.92743014731526	2.88978286747911	2.99437502843481	2.72383576531475	2.95337801440297	2.95474728945694	3.00881699804321	2.89419292779093	2.93785073014438	2.98604259734435	2.98546348239344	3.94519580986974	3.01062098656962	2.90848129202314	2.95167677384355	2.9899777453445	2.96829554929343	2.90418779555579	2.96377257424571	2.88338022734876	3.01124709269949	2.93295497133782	2.99232323264222	3.079500498893	2.93698265668843	2.96360859326884	2.98941065932677	2.9447287463943	2.95037096233781	2.9432682272733	2.93500120483559	2.92951349446793	2.94254815339289	2.96192425328367	2.92241506433204	2.98645657944021	2.98126634484687	2.99584108042352	2.91472767062088	2.95786236381443	2.96040870132248	2.91184739107157	3.03891205006781	2.89259837375324	2.95433770289738	2.93230413614813
1	39663210	39663210	3.00914770185052	2.92743014731526	2.88978286747911	2.99437502843481	2.72383576531475	2.95337801440297	2.95474728945694	3.00881699804321	2.89419292779093	2.93785073014438	2.98604259734435	2.98546348239344	3.94519580986974	3.01062098656962	2.90848129202314	2.95167677384355	2.9899777453445	2.96829554929343	2.90418779555579	2.96377257424571	2.88338022734876	3.01124709269949	2.93295497133782	2.99232323264222	3.079500498893	2.93698265668843	2.96360859326884	2.98941065932677	2.9447287463943	2.95037096233781	2.9432682272733	2.93500120483559	2.92951349446793	2.94254815339289	2.96192425328367	2.92241506433204	2.98645657944021	2.98126634484687	2.99584108042352	2.91472767062088	2.95786236381443	2.96040870132248	2.91184739107157	3.03891205006781	2.89259837375324	2.95433770289738	2.93230413614813
1	40254118	40254118	3.00914770185052	2.92743014731526	2.88978286747911	2.99437502843481	2.17187296077326	2.95337801440297	2.95474728945694	3.00881699804321	2.89419292779093	2.93785073014438	2.98604259734435	2.98546348239344	3.94519580986974	3.01062098656962	2.90848129202314	2.95167677384355	2.9899777453445	2.96829554929343	2.90418779555579	2.96377257424571	2.88338022734876	3.01124709269949	2.93295497133782	2.99232323264222	3.079500498893	2.93698265668843	2.96360859326884	2.98941065932677	2.9447287463943	2.95037096233781	2.9432682272733	2.93500120483559	2.92951349446793	2.94254815339289	2.96192425328367	2.92241506433204	2.98645657944021	2.98126634484687	2.99584108042352	2.91472767062088	2.95786236381443	2.96040870132248	2.91184739107157	3.03891205006781	2.89259837375324	2.95433770289738	2.93230413614813
1	40844200	40844200	3.00914770185052	2.92743014731526	2.88978286747911	2.99437502843481	2.17187296077326	2.95337801440297	2.95474728945694	3.00881699804321	2.89419292779093	2.93785073014438	2.98604259734435	2.98546348239344	3.94519580986974	3.01062098656962	2.90848129202314	2.95167677384355	2.9899777453445	2.96829554929343	2.90418779555579	2.96377257424571	2.88338022734876	3.01124709269949	2.93295497133782	2.99232323264222	3.079500498893	2.93698265668843	2.96360859326884	2.98941065932677	2.9447287463943	2.95037096233781	2.9432682272733	2.93500120483559	2.92951349446793	2.94254815339289	2.96192425328367	2.92241506433204	2.98645657944021	2.98126634484687	2.99584108042352	2.91472767062088	2.95786236381443	2.96040870132248	2.91184739107157	3.03891205006781	2.89259837375324	2.95433770289738	2.93230413614813
1	41406493	41406493	3.00914770185052	2.92743014731526	2.88978286747911	2.99437502843481	2.17187296077326	2.95337801440297	2.95474728945694	3.00881699804321	2.89419292779093	2.93785073014438	2.98604259734435	2.98546348239344	3.94519580986974	3.01062098656962	2.90848129202314	2.95167677384355	2.9899777453445	2.96829554929343	2.90418779555579	2.96377257424571	2.88338022734876	3.01124709269949	2.93295497133782	2.99232323264222	3.079500498893	2.93698265668843	2.96360859326884	2.98941065932677	2.9447287463943	2.95037096233781	2.9432682272733	2.93500120483559	2.92951349446793	2.94254815339289	2.96192425328367	2.92241506433204	2.98645657944021	2.98126634484687	2.99584108042352	2.91472767062088	2.95786236381443	2.96040870132248	2.91184739107157	3.03891205006781	2.89259837375324	2.95433770289738	2.93230413614813
1	41955921	41955921	3.00914770185052	2.92743014731526	2.88978286747911	2.99437502843481	2.17187296077326	2.95337801440297	2.95474728945694	3.00881699804321	2.89419292779093	2.93785073014438	2.98604259734435	2.98546348239344	3.94519580986974	3.01062098656962	2.90848129202314	2.95167677384355	2.9899777453445	2.96829554929343	2.90418779555579	2.96377257424571	2.88338022734876	3.01124709269949	2.93295497133782	2.99232323264222	3.079500498893	2.93698265668843	2.96360859326884	2.98941065932677	2.9447287463943	2.95037096233781	2.9432682272733	2.93500120483559	2.92951349446793	2.94254815339289	2.96192425328367	2.92241506433204	2.98645657944021	2.98126634484687	2.99584108042352	2.91472767062088	2.95786236381443	2.96040870132248	2.91184739107157	3.03891205006781	2.89259837375324	2.95433770289738	2.93230413614813
1	42484024	42484024	3.00914770185052	2.92743014731526	2.88978286747911	2.99437502843481	2.17187296077326	2.95337801440297	2.95474728945694	3.00881699804321	2.89419292779093	2.93785073014438	2.98604259734435	2.98546348239344	3.94519580986974	3.01062098656962	2.90848129202314	2.95167677384355	2.9899777453445	2.96829554929343	2.90418779555579	2.96377257424571	2.88338022734876	3.01124709269949	2.93295497133782	2.99232323264222	3.079500498893	2.93698265668843	2.96360859326884	2.98941065932677	2.9447287463943	2.95037096233781	2.9432682272733	2.93500120483559	2.92951349446793	2.94254815339289	2.96192425328367	2.92241506433204	2.98645657944021	2.98126634484687	2.99584108042352	2.91472767062088	2.95786236381443	2.96040870132248	2.91184739107157	3.03891205006781	2.89259837375324	2.95433770289738	2.93230413614813
1	43039816	43039816	3.00914770185052	2.92743014731526	2.88978286747911	2.99437502843481	2.17187296077326	2.95337801440297	2.95474728945694	3.00881699804321	2.89419292779093	2.93785073014438	2.98604259734435	2.98546348239344	3.94519580986974	3.01062098656962	2.90848129202314	2.95167677384355	2.9899777453445	2.96829554929343	2.90418779555579	2.96377257424571	2.88338022734876	3.01124709269949	2.93295497133782	2.99232323264222	3.079500498893	2.93698265668843	2.96360859326884	2.98941065932677	2.9447287463943	2.95037096233781	2.9432682272733	2.93500120483559	2.92951349446793	2.94254815339289	2.96192425328367	2.92241506433204	2.98645657944021	2.98126634484687	2.99584108042352	2.91472767062088	2.95786236381443	2.96040870132248	2.91184739107157	3.03891205006781	2.89259837375324	2.95433770289738	2.93230413614813
1	43613613	43613613	3.00914770185052	2.92743014731526	2.88978286747911	2.99437502843481	2.17187296077326	2.95337801440297	2.95474728945694	3.00881699804321	2.89419292779093	2.93785073014438	2.98604259734435	2.98546348239344	3.94519580986974	3.01062098656962	2.90848129202314	2.95167677384355	2.9899777453445	2.96829554929343	2.90418779555579	2.96377257424571	2.88338022734876	3.01124709269949	2.93295497133782	2.99232323264222	3.079500498893	2.93698265668843	2.96360859326884	2.98941065932677	2.9447287463943	2.95037096233781	2.9432682272733	2.93500120483559	2.92951349446793	2.94254815339289	2.96192425328367	2.92241506433204	2.98645657944021	2.98126634484687	2.99584108042352	2.91472767062088	2.95786236381443	2.96040870132248	2.91184739107157	3.03891205006781	2.89259837375324	2.95433770289738	2.93230413614813
1	44162975	44162975	3.00914770185052	2.92743014731526	2.88978286747911	2.99437502843481	2.17187296077326	2.95337801440297	2.95474728945694	3.00881699804321	2.89419292779093	2.93785073014438	2.98604259734435	2.98546348239344	3.94519580986974	3.01062098656962	2.90848129202314	2.95167677384355	2.9899777453445	2.96829554929343	2.90418779555579	2.96377257424571	2.88338022734876	3.01124709269949	2.93295497133782	2.99232323264222	3.079500498893	2.93698265668843	2.96360859326884	2.98941065932677	2.9447287463943	2.95037096233781	2.9432682272733	2.93500120483559	2.92951349446793	2.94254815339289	2.96192425328367	2.92241506433204	2.98645657944021	2.98126634484687	2.99584108042352	2.91472767062088	2.95786236381443	2.96040870132248	2.91184739107157	3.03891205006781	2.89259837375324	2.95433770289738	2.93230413614813
1	44711039	44711039	3.00914770185052	2.92743014731526	2.88978286747911	2.99437502843481	2.17187296077326	2.95337801440297	2.95474728945694	3.00881699804321	2.89419292779093	2.93785073014438	2.98604259734435	2.98546348239344	3.94519580986974	3.01062098656962	2.90848129202314	2.95167677384355	2.9899777453445	2.96829554929343	2.90418779555579	2.96377257424571	2.88338022734876	3.01124709269949	2.93295497133782	2.99232323264222	3.079500498893	2.93698265668843	2.96360859326884	2.98941065932677	2.9447287463943	2.95037096233781	2.9432682272733	2.93500120483559	2.92951349446793	2.94254815339289	2.96192425328367	2.92241506433204	2.98645657944021	2.98126634484687	2.99584108042352	2.91472767062088	2.95786236381443	2.96040870132248	2.91184739107157	3.03891205006781	2.89259837375324	2.95433770289738	2.93230413614813
1	45259305	45259305	3.00914770185052	2.92743014731526	2.88978286747911	2.99437502843481	2.17187296077326	2.95337801440297	2.95474728945694	3.00881699804321	2.89419292779093	2.93785073014438	2.98604259734435	2.98546348239344	3.94519580986974	3.01062098656962	2.90848129202314	2.95167677384355	2.9899777453445	2.96829554929343	2.90418779555579	2.96377257424571	2.88338022734876	3.01124709269949	2.93295497133782	2.99232323264222	3.079500498893	2.93698265668843	2.96360859326884	2.98941065932677	2.9447287463943	2.95037096233781	2.9432682272733	2.93500120483559	2.92951349446793	2.94254815339289	2.96192425328367	2.92241506433204	2.98645657944021	2.98126634484687	2.99584108042352	2.91472767062088	2.95786236381443	2.96040870132248	2.91184739107157	3.03891205006781	2.89259837375324	2.95433770289738	2.93230413614813
1	45867098	45867098	3.00914770185052	2.92743014731526	2.88978286747911	2.99437502843481	2.17187296077326	2.95337801440297	2.95474728945694	3.00881699804321	2.89419292779093	2.93785073014438	2.98604259734435	2.98546348239344	3.94519580986974	3.01062098656962	2.90848129202314	2.95167677384355	2.9899777453445	2.96829554929343	2.90418779555579	2.96377257424571	2.88338022734876	3.01124709269949	2.93295497133782	2.99232323264222	3.079500498893	2.93698265668843	2.96360859326884	2.98941065932677	2.9447287463943	2.95037096233781	2.9432682272733	2.93500120483559	2.92951349446793	2.94254815339289	2.96192425328367	2.92241506433204	2.98645657944021	2.98126634484687	2.99584108042352	2.91472767062088	2.95786236381443	2.96040870132248	2.91184739107157	3.03891205006781	2.89259837375324	2.95433770289738	2.93230413614813
1	46467709	46467709	3.00914770185052	2.92743014731526	2.88978286747911	2.99437502843481	2.17187296077326	2.95337801440297	2.95474728945694	3.00881699804321	2.89419292779093	2.93785073014438	2.98604259734435	2.98546348239344	3.94519580986974	3.01062098656962	2.90848129202314	2.95167677384355	2.9899777453445	2.96829554929343	2.90418779555579	2.96377257424571	2.88338022734876	3.01124709269949	2.93295497133782	2.99232323264222	3.079500498893	2.93698265668843	2.96360859326884	2.98941065932677	2.9447287463943	2.95037096233781	2.9432682272733	2.93500120483559	2.92951349446793	2.94254815339289	2.96192425328367	2.92241506433204	2.98645657944021	2.98126634484687	2.99584108042352	2.91472767062088	2.95786236381443	2.96040870132248	2.91184739107157	3.03891205006781	2.89259837375324	2.95433770289738	2.93230413614813
1	47042550	47042550	3.00914770185052	2.92743014731526	2.88978286747911	2.99437502843481	2.87874443708267	2.95337801440297	2.95474728945694	3.00881699804321	2.89419292779093	2.93785073014438	2.98604259734435	2.98546348239344	3.94519580986974	3.01062098656962	2.90848129202314	2.95167677384355	2.9899777453445	2.96829554929343	2.90418779555579	2.96377257424571	2.88338022734876	3.01124709269949	2.93295497133782	2.99232323264222	3.079500498893	2.93698265668843	2.96360859326884	2.98941065932677	2.9447287463943	2.95037096233781	2.9432682272733	2.93500120483559	2.92951349446793	2.94254815339289	2.96192425328367	2.92241506433204	2.98645657944021	2.98126634484687	2.99584108042352	2.91472767062088	2.95786236381443	2.96040870132248	2.91184739107157	3.03891205006781	2.89259837375324	2.95433770289738	2.93230413614813
1	47721010	47721010	3.00914770185052	2.92743014731526	2.88978286747911	2.99437502843481	2.87874443708267	2.95337801440297	2.95474728945694	3.00881699804321	2.89419292779093	2.93785073014438	2.98604259734435	2.98546348239344	3.94519580986974	3.01062098656962	2.90848129202314	2.95167677384355	2.9899777453445	2.96829554929343	2.90418779555579	2.96377257424571	2.88338022734876	3.01124709269949	2.93295497133782	2.99232323264222	3.079500498893	2.93698265668843	2.96360859326884	2.98941065932677	2.9447287463943	2.95037096233781	2.9432682272733	2.93500120483559	2.92951349446793	2.94254815339289	2.96192425328367	2.92241506433204	2.98645657944021	2.98126634484687	2.99584108042352	2.91472767062088	2.95786236381443	2.96040870132248	2.91184739107157	3.03891205006781	2.89259837375324	2.95433770289738	2.93230413614813
1	48263105	48263105	3.00914770185052	2.92743014731526	2.88978286747911	2.99437502843481	2.87874443708267	2.95337801440297	2.95474728945694	3.00881699804321	2.89419292779093	2.93785073014438	2.98604259734435	2.98546348239344	3.94519580986974	3.01062098656962	2.90848129202314	2.95167677384355	2.9899777453445	2.96829554929343	2.90418779555579	2.96377257424571	2.88338022734876	3.01124709269949	2.93295497133782	2.99232323264222	3.079500498893	2.93698265668843	2.96360859326884	2.98941065932677	2.9447287463943	2.95037096233781	2.9432682272733	2.93500120483559	2.92951349446793	2.94254815339289	2.96192425328367	2.92241506433204	2.98645657944021	2.98126634484687	2.99584108042352	2.91472767062088	2.95786236381443	2.96040870132248	2.91184739107157	3.03891205006781	2.89259837375324	2.95433770289738	2.93230413614813
1	48815705	48815705	3.00914770185052	2.92743014731526	2.88978286747911	2.99437502843481	2.87874443708267	2.95337801440297	2.95474728945694	3.00881699804321	2.89419292779093	2.93785073014438	2.98604259734435	2.98546348239344	3.94519580986974	3.01062098656962	2.90848129202314	2.95167677384355	2.9899777453445	2.96829554929343	2.90418779555579	2.96377257424571	2.88338022734876	3.01124709269949	2.93295497133782	2.99232323264222	3.079500498893	2.93698265668843	2.96360859326884	2.98941065932677	2.9447287463943	2.95037096233781	2.9432682272733	2.93500120483559	2.92951349446793	2.94254815339289	2.96192425328367	2.92241506433204	2.98645657944021	2.98126634484687	2.99584108042352	2.91472767062088	2.95786236381443	2.96040870132248	2.91184739107157	3.03891205006781	2.89259837375324	2.95433770289738	2.93230413614813
1	49352965	49352965	3.00914770185052	2.92743014731526	2.88978286747911	2.99437502843481	2.87874443708267	2.95337801440297	2.95474728945694	3.00881699804321	2.89419292779093	2.93785073014438	2.98604259734435	2.98546348239344	3.94519580986974	3.01062098656962	2.90848129202314	2.95167677384355	2.9899777453445	2.96829554929343	2.90418779555579	2.96377257424571	2.88338022734876	3.01124709269949	2.93295497133782	2.99232323264222	3.079500498893	2.93698265668843	2.96360859326884	2.98941065932677	2.9447287463943	2.95037096233781	2.9432682272733	2.93500120483559	2.92951349446793	2.94254815339289	2.96192425328367	2.92241506433204	2.98645657944021	2.98126634484687	2.99584108042352	2.91472767062088	2.95786236381443	2.96040870132248	2.91184739107157	3.03891205006781	2.89259837375324	2.95433770289738	2.93230413614813
1	49908902	49908902	3.00914770185052	2.92743014731526	2.88978286747911	2.99437502843481	2.87874443708267	2.95337801440297	2.95474728945694	3.00881699804321	2.89419292779093	2.93785073014438	2.98604259734435	2.98546348239344	3.94519580986974	3.01062098656962	2.90848129202314	2.95167677384355	2.9899777453445	2.96829554929343	2.90418779555579	2.96377257424571	2.88338022734876	3.01124709269949	2.93295497133782	2.99232323264222	3.079500498893	2.93698265668843	2.96360859326884	2.98941065932677	2.9447287463943	2.95037096233781	2.9432682272733	2.93500120483559	2.92951349446793	2.94254815339289	2.96192425328367	2.92241506433204	2.98645657944021	2.98126634484687	2.99584108042352	2.91472767062088	2.95786236381443	2.96040870132248	2.91184739107157	3.03891205006781	2.89259837375324	2.95433770289738	2.93230413614813
1	50497242	50497242	3.00914770185052	2.92743014731526	2.88978286747911	2.99437502843481	2.87874443708267	2.95337801440297	2.95474728945694	3.00881699804321	2.89419292779093	2.93785073014438	2.98604259734435	2.98546348239344	3.94519580986974	3.01062098656962	2.90848129202314	2.95167677384355	2.9899777453445	2.96829554929343	2.90418779555579	2.96377257424571	2.88338022734876	3.01124709269949	2.93295497133782	2.99232323264222	3.079500498893	2.93698265668843	2.96360859326884	2.98941065932677	2.9447287463943	2.95037096233781	2.9432682272733	2.93500120483559	2.92951349446793	2.94254815339289	2.96192425328367	2.92241506433204	2.98645657944021	2.98126634484687	2.99584108042352	2.91472767062088	2.95786236381443	2.96040870132248	2.91184739107157	3.03891205006781	2.89259837375324	2.95433770289738	2.93230413614813
1	51031169	51031169	3.00914770185052	2.92743014731526	2.88978286747911	2.99437502843481	2.87874443708267	2.95337801440297	2.95474728945694	3.00881699804321	2.89419292779093	2.93785073014438	2.98604259734435	2.98546348239344	3.94519580986974	3.01062098656962	2.90848129202314	2.95167677384355	2.9899777453445	2.96829554929343	2.90418779555579	2.96377257424571	2.88338022734876	3.01124709269949	2.93295497133782	2.99232323264222	3.079500498893	2.93698265668843	2.96360859326884	2.98941065932677	2.9447287463943	2.95037096233781	2.9432682272733	2.93500120483559	2.92951349446793	2.94254815339289	2.96192425328367	2.92241506433204	2.98645657944021	2.98126634484687	2.99584108042352	2.91472767062088	2.95786236381443	2.96040870132248	2.91184739107157	3.03891205006781	2.89259837375324	2.95433770289738	2.93230413614813
1	51609342	51609342	3.00914770185052	2.92743014731526	2.88978286747911	2.99437502843481	2.87874443708267	2.95337801440297	2.95474728945694	3.00881699804321	2.89419292779093	2.93785073014438	2.98604259734435	2.98546348239344	3.94519580986974	3.01062098656962	2.90848129202314	2.95167677384355	2.9899777453445	2.96829554929343	2.90418779555579	2.96377257424571	2.88338022734876	3.01124709269949	2.93295497133782	2.99232323264222	3.079500498893	2.93698265668843	2.96360859326884	2.98941065932677	2.9447287463943	2.95037096233781	2.9432682272733	2.93500120483559	2.92951349446793	2.94254815339289	2.96192425328367	2.92241506433204	2.98645657944021	2.98126634484687	2.99584108042352	2.91472767062088	2.95786236381443	2.96040870132248	2.91184739107157	3.03891205006781	2.89259837375324	2.95433770289738	2.93230413614813
1	52183223	52183223	3.00914770185052	2.92743014731526	2.88978286747911	2.99437502843481	2.87874443708267	2.95337801440297	2.95474728945694	3.00881699804321	2.89419292779093	2.93785073014438	2.98604259734435	2.98546348239344	3.94519580986974	3.01062098656962	2.90848129202314	2.95167677384355	2.9899777453445	2.96829554929343	2.90418779555579	2.96377257424571	2.88338022734876	3.01124709269949	2.93295497133782	2.99232323264222	3.079500498893	2.93698265668843	2.96360859326884	2.98941065932677	2.9447287463943	2.95037096233781	2.9432682272733	2.93500120483559	2.92951349446793	2.94254815339289	2.96192425328367	2.92241506433204	2.98645657944021	2.98126634484687	2.99584108042352	2.91472767062088	2.95786236381443	2.96040870132248	2.91184739107157	3.03891205006781	2.89259837375324	2.95433770289738	2.93230413614813
1	52759680	52759680	3.00914770185052	2.92743014731526	2.88978286747911	2.99437502843481	2.87874443708267	2.95337801440297	2.95474728945694	3.00881699804321	2.89419292779093	2.93785073014438	2.98604259734435	2.98546348239344	3.94519580986974	3.01062098656962	2.90848129202314	2.95167677384355	2.9899777453445	2.96829554929343	2.90418779555579	2.96377257424571	2.88338022734876	3.01124709269949	2.93295497133782	2.99232323264222	3.079500498893	2.93698265668843	2.96360859326884	2.98941065932677	2.9447287463943	2.95037096233781	2.9432682272733	2.93500120483559	2.92951349446793	2.94254815339289	2.96192425328367	2.92241506433204	2.98645657944021	2.98126634484687	2.99584108042352	2.91472767062088	2.95786236381443	2.96040870132248	2.91184739107157	3.03891205006781	2.89259837375324	2.95433770289738	2.93230413614813
1	53346074	53346074	3.00914770185052	2.92743014731526	2.88978286747911	2.99437502843481	2.87874443708267	2.95337801440297	2.95474728945694	3.00881699804321	2.89419292779093	2.93785073014438	2.98604259734435	2.98546348239344	3.94519580986974	3.01062098656962	2.90848129202314	2.95167677384355	2.9899777453445	2.96829554929343	2.90418779555579	2.96377257424571	2.88338022734876	3.01124709269949	2.93295497133782	2.99232323264222	3.079500498893	2.93698265668843	2.96360859326884	2.98941065932677	2.9447287463943	2.95037096233781	2.9432682272733	2.93500120483559	2.92951349446793	2.94254815339289	2.96192425328367	2.92241506433204	2.98645657944021	2.98126634484687	2.99584108042352	2.91472767062088	2.95786236381443	2.96040870132248	2.91184739107157	3.03891205006781	2.89259837375324	2.95433770289738	2.93230413614813
1	53889482	53889482	3.00914770185052	2.92743014731526	2.88978286747911	2.99437502843481	2.87874443708267	2.95337801440297	2.95474728945694	3.00881699804321	2.89419292779093	2.93785073014438	2.98604259734435	2.98546348239344	3.94519580986974	3.01062098656962	2.90848129202314	2.95167677384355	2.9899777453445	2.96829554929343	2.90418779555579	2.96377257424571	2.88338022734876	3.01124709269949	2.93295497133782	2.99232323264222	3.079500498893	2.93698265668843	2.96360859326884	2.98941065932677	2.9447287463943	2.95037096233781	2.9432682272733	2.93500120483559	2.92951349446793	2.94254815339289	2.96192425328367	2.92241506433204	2.98645657944021	2.98126634484687	2.99584108042352	2.91472767062088	2.95786236381443	2.96040870132248	2.91184739107157	3.03891205006781	2.89259837375324	2.95433770289738	2.93230413614813
1	54430856	54430856	3.00914770185052	2.92743014731526	2.88978286747911	2.99437502843481	2.87874443708267	2.95337801440297	2.95474728945694	3.00881699804321	2.89419292779093	2.93785073014438	2.98604259734435	2.98546348239344	3.94519580986974	3.01062098656962	2.90848129202314	2.95167677384355	2.9899777453445	2.96829554929343	2.90418779555579	2.96377257424571	2.88338022734876	3.01124709269949	2.93295497133782	2.99232323264222	3.079500498893	2.93698265668843	2.96360859326884	2.98941065932677	2.9447287463943	2.95037096233781	2.9432682272733	2.93500120483559	2.92951349446793	2.94254815339289	2.96192425328367	2.92241506433204	2.98645657944021	2.98126634484687	2.99584108042352	2.91472767062088	2.95786236381443	2.96040870132248	2.91184739107157	3.03891205006781	2.89259837375324	2.95433770289738	2.93230413614813
1	54990804	54990804	3.00914770185052	2.92743014731526	2.88978286747911	2.99437502843481	2.87874443708267	2.95337801440297	2.95474728945694	3.00881699804321	2.89419292779093	2.93785073014438	2.98604259734435	2.98546348239344	3.94519580986974	3.01062098656962	2.90848129202314	2.95167677384355	2.9899777453445	2.96829554929343	2.90418779555579	2.96377257424571	2.88338022734876	3.01124709269949	2.93295497133782	2.99232323264222	3.079500498893	2.93698265668843	2.96360859326884	2.98941065932677	2.9447287463943	2.95037096233781	2.9432682272733	2.93500120483559	2.92951349446793	2.94254815339289	2.96192425328367	2.92241506433204	2.98645657944021	2.98126634484687	2.99584108042352	2.91472767062088	2.95786236381443	2.96040870132248	2.91184739107157	3.03891205006781	2.89259837375324	2.95433770289738	2.93230413614813
1	55556185	55556185	3.00914770185052	2.92743014731526	2.88978286747911	2.99437502843481	2.87874443708267	2.95337801440297	2.95474728945694	3.00881699804321	2.89419292779093	2.93785073014438	2.98604259734435	2.98546348239344	3.94519580986974	3.01062098656962	2.90848129202314	2.95167677384355	2.9899777453445	2.96829554929343	2.90418779555579	2.96377257424571	2.88338022734876	3.01124709269949	2.93295497133782	2.99232323264222	3.079500498893	2.93698265668843	2.96360859326884	2.98941065932677	2.9447287463943	2.95037096233781	2.9432682272733	2.93500120483559	2.92951349446793	2.94254815339289	2.96192425328367	2.92241506433204	2.98645657944021	2.98126634484687	2.99584108042352	2.91472767062088	2.95786236381443	2.96040870132248	2.91184739107157	3.03891205006781	2.89259837375324	2.95433770289738	2.93230413614813
1	56100409	56100409	3.00914770185052	2.92743014731526	2.88978286747911	2.99437502843481	2.87874443708267	2.95337801440297	2.95474728945694	3.00881699804321	2.89419292779093	2.93785073014438	2.98604259734435	2.98546348239344	3.94519580986974	3.01062098656962	2.90848129202314	2.95167677384355	2.9899777453445	2.96829554929343	2.90418779555579	2.96377257424571	2.88338022734876	3.01124709269949	2.93295497133782	2.99232323264222	3.079500498893	2.93698265668843	2.96360859326884	2.98941065932677	2.9447287463943	2.95037096233781	2.9432682272733	2.93500120483559	2.92951349446793	2.94254815339289	2.96192425328367	2.92241506433204	2.98645657944021	2.98126634484687	2.99584108042352	2.91472767062088	2.95786236381443	2.96040870132248	2.91184739107157	3.03891205006781	2.89259837375324	2.95433770289738	2.93230413614813
1	56634486	56634486	3.00914770185052	2.92743014731526	2.88978286747911	2.99437502843481	2.87874443708267	2.95337801440297	2.95474728945694	3.00881699804321	2.89419292779093	2.93785073014438	2.98604259734435	2.98546348239344	3.94519580986974	3.01062098656962	2.90848129202314	2.95167677384355	2.9899777453445	2.96829554929343	2.90418779555579	2.96377257424571	2.88338022734876	3.01124709269949	2.93295497133782	2.99232323264222	3.079500498893	2.93698265668843	2.96360859326884	2.98941065932677	2.9447287463943	2.95037096233781	2.9432682272733	2.93500120483559	2.92951349446793	2.94254815339289	2.96192425328367	2.92241506433204	2.98645657944021	2.98126634484687	2.99584108042352	2.91472767062088	2.95786236381443	2.96040870132248	2.91184739107157	3.03891205006781	2.89259837375324	2.95433770289738	2.93230413614813
1	57176704	57176704	3.00914770185052	2.92743014731526	2.88978286747911	2.99437502843481	2.87874443708267	2.95337801440297	2.95474728945694	3.00881699804321	2.89419292779093	2.93785073014438	2.98604259734435	2.98546348239344	3.94519580986974	3.01062098656962	2.90848129202314	2.95167677384355	2.9899777453445	2.96829554929343	2.90418779555579	2.96377257424571	2.88338022734876	3.01124709269949	2.93295497133782	2.99232323264222	3.079500498893	2.43114298496532	2.96360859326884	2.98941065932677	2.9447287463943	2.95037096233781	2.9432682272733	2.93500120483559	2.92951349446793	2.94254815339289	2.96192425328367	2.92241506433204	2.98645657944021	2.98126634484687	2.99584108042352	2.91472767062088	2.95786236381443	2.96040870132248	2.91184739107157	3.03891205006781	2.89259837375324	2.95433770289738	2.93230413614813
1	57695026	57695026	3.00914770185052	2.92743014731526	2.88978286747911	2.99437502843481	2.87874443708267	2.95337801440297	2.95474728945694	3.00881699804321	2.89419292779093	2.93785073014438	2.98604259734435	2.98546348239344	3.94519580986974	3.01062098656962	2.90848129202314	2.95167677384355	2.9899777453445	2.96829554929343	2.90418779555579	2.96377257424571	2.88338022734876	3.01124709269949	2.93295497133782	2.99232323264222	3.079500498893	2.43114298496532	2.96360859326884	2.98941065932677	2.9447287463943	2.95037096233781	2.9432682272733	2.93500120483559	2.92951349446793	2.94254815339289	2.96192425328367	2.92241506433204	2.98645657944021	2.98126634484687	2.99584108042352	2.91472767062088	2.95786236381443	2.96040870132248	2.91184739107157	3.03891205006781	2.89259837375324	2.95433770289738	2.93230413614813
1	58226514	58226514	3.00914770185052	2.92743014731526	2.88978286747911	2.99437502843481	2.87874443708267	2.95337801440297	2.95474728945694	3.00881699804321	2.89419292779093	2.93785073014438	2.98604259734435	2.98546348239344	3.94519580986974	3.01062098656962	2.90848129202314	2.95167677384355	2.9899777453445	2.96829554929343	2.90418779555579	2.96377257424571	2.88338022734876	3.01124709269949	2.93295497133782	2.99232323264222	3.079500498893	2.43114298496532	2.96360859326884	2.98941065932677	2.9447287463943	2.95037096233781	2.9432682272733	2.93500120483559	2.92951349446793	2.94254815339289	2.96192425328367	2.92241506433204	2.98645657944021	2.98126634484687	2.99584108042352	2.91472767062088	2.95786236381443	2.96040870132248	2.91184739107157	3.03891205006781	2.89259837375324	2.95433770289738	2.93230413614813
1	58765632	58765632	3.00914770185052	2.92743014731526	2.88978286747911	2.99437502843481	2.87874443708267	2.95337801440297	2.95474728945694	3.00881699804321	2.89419292779093	2.93785073014438	2.98604259734435	2.98546348239344	3.94519580986974	3.01062098656962	2.90848129202314	2.95167677384355	2.9899777453445	2.96829554929343	2.90418779555579	2.96377257424571	2.88338022734876	3.01124709269949	2.93295497133782	2.99232323264222	3.079500498893	2.43114298496532	2.96360859326884	2.98941065932677	2.9447287463943	2.95037096233781	2.9432682272733	2.93500120483559	2.92951349446793	2.94254815339289	2.96192425328367	2.92241506433204	2.98645657944021	2.98126634484687	2.99584108042352	2.91472767062088	2.95786236381443	2.96040870132248	2.91184739107157	3.03891205006781	2.89259837375324	2.95433770289738	2.93230413614813
1	59308504	59308504	3.00914770185052	2.92743014731526	2.88978286747911	2.99437502843481	2.87874443708267	2.95337801440297	2.95474728945694	3.00881699804321	2.89419292779093	2.93785073014438	2.98604259734435	2.98546348239344	3.94519580986974	3.01062098656962	2.90848129202314	2.95167677384355	2.9899777453445	2.96829554929343	2.90418779555579	2.96377257424571	2.88338022734876	3.01124709269949	2.93295497133782	2.99232323264222	3.079500498893	2.43114298496532	2.96360859326884	2.98941065932677	2.9447287463943	2.95037096233781	2.9432682272733	2.93500120483559	2.92951349446793	2.94254815339289	2.96192425328367	2.92241506433204	2.98645657944021	2.98126634484687	2.99584108042352	2.91472767062088	2.95786236381443	2.96040870132248	2.91184739107157	3.03891205006781	2.89259837375324	2.95433770289738	2.93230413614813
1	59848435	59848435	3.00914770185052	2.92743014731526	2.88978286747911	2.99437502843481	2.87874443708267	2.95337801440297	2.95474728945694	3.00881699804321	2.89419292779093	2.93785073014438	2.98604259734435	2.98546348239344	3.94519580986974	3.01062098656962	2.90848129202314	2.95167677384355	2.9899777453445	2.96829554929343	2.90418779555579	2.96377257424571	2.88338022734876	3.01124709269949	2.93295497133782	2.99232323264222	3.079500498893	2.43114298496532	2.96360859326884	2.98941065932677	2.9447287463943	2.95037096233781	2.9432682272733	2.93500120483559	2.92951349446793	2.94254815339289	2.96192425328367	2.92241506433204	2.98645657944021	2.98126634484687	2.99584108042352	2.91472767062088	2.95786236381443	2.96040870132248	2.91184739107157	3.03891205006781	2.89259837375324	2.95433770289738	2.93230413614813
1	60402266	60402266	3.00914770185052	2.92743014731526	2.88978286747911	2.99437502843481	2.87874443708267	2.95337801440297	2.95474728945694	3.00881699804321	2.89419292779093	2.93785073014438	2.98604259734435	2.98546348239344	3.94519580986974	3.01062098656962	2.90848129202314	2.95167677384355	2.9899777453445	2.96829554929343	2.90418779555579	2.96377257424571	2.88338022734876	3.01124709269949	2.93295497133782	2.99232323264222	3.079500498893	2.43114298496532	2.96360859326884	2.98941065932677	2.9447287463943	2.95037096233781	2.9432682272733	2.93500120483559	2.92951349446793	2.94254815339289	2.96192425328367	2.92241506433204	2.98645657944021	2.98126634484687	2.99584108042352	2.91472767062088	2.95786236381443	2.96040870132248	2.91184739107157	3.03891205006781	2.89259837375324	2.95433770289738	2.93230413614813
1	60940681	60940681	3.00914770185052	2.92743014731526	2.88978286747911	2.99437502843481	2.87874443708267	2.95337801440297	2.95474728945694	3.00881699804321	2.89419292779093	2.93785073014438	2.98604259734435	2.98546348239344	3.94519580986974	3.01062098656962	2.90848129202314	2.95167677384355	2.9899777453445	2.96829554929343	2.90418779555579	2.96377257424571	2.88338022734876	3.01124709269949	2.93295497133782	2.99232323264222	3.079500498893	2.43114298496532	2.96360859326884	2.98941065932677	2.9447287463943	2.95037096233781	2.9432682272733	2.93500120483559	2.92951349446793	2.94254815339289	2.96192425328367	2.92241506433204	2.98645657944021	2.98126634484687	2.99584108042352	2.91472767062088	2.95786236381443	2.96040870132248	2.91184739107157	3.03891205006781	2.89259837375324	2.95433770289738	2.93230413614813
1	61489303	61489303	3.00914770185052	2.92743014731526	2.88978286747911	2.99437502843481	2.87874443708267	2.95337801440297	2.95474728945694	3.00881699804321	2.89419292779093	2.93785073014438	2.98604259734435	2.98546348239344	3.94519580986974	3.01062098656962	2.90848129202314	2.95167677384355	2.9899777453445	2.96829554929343	2.90418779555579	2.96377257424571	2.88338022734876	3.01124709269949	2.93295497133782	2.99232323264222	3.079500498893	2.43114298496532	2.96360859326884	2.98941065932677	2.9447287463943	2.95037096233781	2.9432682272733	2.93500120483559	2.92951349446793	2.94254815339289	2.96192425328367	2.92241506433204	2.98645657944021	2.98126634484687	2.99584108042352	2.91472767062088	2.95786236381443	2.96040870132248	2.91184739107157	3.03891205006781	2.89259837375324	2.95433770289738	2.93230413614813
1	62016033	62016033	3.00914770185052	2.92743014731526	2.88978286747911	2.99437502843481	2.87874443708267	2.95337801440297	2.95474728945694	3.00881699804321	2.89419292779093	2.93785073014438	2.98604259734435	2.98546348239344	3.94519580986974	3.01062098656962	2.90848129202314	2.95167677384355	2.9899777453445	2.96829554929343	2.90418779555579	2.96377257424571	2.88338022734876	3.01124709269949	2.93295497133782	2.99232323264222	3.079500498893	2.43114298496532	2.96360859326884	2.98941065932677	2.9447287463943	2.95037096233781	2.9432682272733	2.93500120483559	2.92951349446793	2.94254815339289	2.96192425328367	2.92241506433204	2.98645657944021	2.98126634484687	2.99584108042352	2.91472767062088	2.95786236381443	2.96040870132248	2.91184739107157	3.03891205006781	2.89259837375324	2.95433770289738	2.93230413614813
1	62587363	62587363	3.00914770185052	2.92743014731526	2.88978286747911	2.99437502843481	2.87874443708267	2.95337801440297	2.95474728945694	3.00881699804321	2.89419292779093	2.93785073014438	2.98604259734435	2.98546348239344	3.94519580986974	3.01062098656962	2.90848129202314	2.95167677384355	2.9899777453445	2.96829554929343	2.90418779555579	2.96377257424571	2.88338022734876	3.01124709269949	2.93295497133782	2.99232323264222	3.079500498893	2.43114298496532	2.96360859326884	2.98941065932677	2.9447287463943	2.95037096233781	2.9432682272733	2.93500120483559	2.92951349446793	2.94254815339289	2.96192425328367	2.92241506433204	2.98645657944021	2.98126634484687	2.99584108042352	2.91472767062088	2.95786236381443	2.96040870132248	2.91184739107157	3.03891205006781	2.89259837375324	2.95433770289738	2.93230413614813
1	63158348	63158348	3.00914770185052	2.92743014731526	2.88978286747911	2.99437502843481	2.87874443708267	2.95337801440297	2.95474728945694	3.00881699804321	2.89419292779093	2.93785073014438	2.98604259734435	2.98546348239344	3.94519580986974	3.01062098656962	2.90848129202314	2.95167677384355	2.9899777453445	2.96829554929343	2.90418779555579	2.96377257424571	2.88338022734876	3.01124709269949	2.93295497133782	2.99232323264222	3.079500498893	2.43114298496532	2.96360859326884	2.98941065932677	2.9447287463943	2.95037096233781	2.9432682272733	2.93500120483559	2.92951349446793	2.94254815339289	2.96192425328367	2.92241506433204	2.98645657944021	2.98126634484687	2.99584108042352	2.91472767062088	2.95786236381443	2.96040870132248	2.91184739107157	3.03891205006781	2.89259837375324	2.95433770289738	2.93230413614813
1	63709196	63709196	3.00914770185052	2.92743014731526	2.88978286747911	2.99437502843481	2.87874443708267	2.95337801440297	2.95474728945694	3.00881699804321	2.89419292779093	2.93785073014438	2.98604259734435	2.98546348239344	3.94519580986974	3.01062098656962	2.90848129202314	2.95167677384355	2.9899777453445	2.96829554929343	2.90418779555579	2.96377257424571	2.88338022734876	3.01124709269949	2.93295497133782	2.99232323264222	3.079500498893	2.43114298496532	2.96360859326884	2.98941065932677	2.9447287463943	2.95037096233781	2.9432682272733	2.93500120483559	2.92951349446793	2.94254815339289	2.96192425328367	2.92241506433204	2.98645657944021	2.98126634484687	2.99584108042352	2.91472767062088	2.95786236381443	2.96040870132248	2.91184739107157	3.03891205006781	2.89259837375324	2.95433770289738	2.93230413614813
1	64261621	64261621	3.00914770185052	2.92743014731526	2.88978286747911	2.99437502843481	2.87874443708267	2.95337801440297	2.95474728945694	3.00881699804321	2.89419292779093	2.93785073014438	2.98604259734435	2.98546348239344	3.94519580986974	3.01062098656962	2.90848129202314	2.95167677384355	2.9899777453445	2.96829554929343	2.90418779555579	2.96377257424571	2.88338022734876	3.01124709269949	2.93295497133782	2.99232323264222	3.079500498893	2.43114298496532	2.96360859326884	2.98941065932677	2.9447287463943	2.95037096233781	2.9432682272733	2.93500120483559	2.92951349446793	2.94254815339289	2.96192425328367	2.92241506433204	2.98645657944021	2.98126634484687	2.99584108042352	2.91472767062088	2.95786236381443	2.96040870132248	2.91184739107157	3.03891205006781	2.89259837375324	2.95433770289738	2.93230413614813
1	64797016	64797016	3.00914770185052	2.92743014731526	2.88978286747911	2.99437502843481	2.87874443708267	2.95337801440297	2.95474728945694	3.00881699804321	2.89419292779093	2.93785073014438	2.98604259734435	2.98546348239344	3.94519580986974	3.01062098656962	2.90848129202314	2.95167677384355	2.9899777453445	2.96829554929343	2.90418779555579	2.96377257424571	2.88338022734876	3.01124709269949	2.93295497133782	2.99232323264222	3.079500498893	2.43114298496532	2.96360859326884	2.98941065932677	2.9447287463943	2.95037096233781	2.9432682272733	2.93500120483559	2.92951349446793	2.94254815339289	2.96192425328367	2.92241506433204	2.98645657944021	2.98126634484687	2.99584108042352	2.91472767062088	2.95786236381443	2.96040870132248	2.91184739107157	3.03891205006781	2.89259837375324	2.95433770289738	2.93230413614813
1	65336828	65336828	3.00914770185052	2.92743014731526	2.88978286747911	2.99437502843481	2.87874443708267	2.95337801440297	2.95474728945694	3.00881699804321	2.89419292779093	2.93785073014438	2.98604259734435	2.98546348239344	3.94519580986974	3.01062098656962	2.06060220787469	2.95167677384355	2.9899777453445	2.96829554929343	2.90418779555579	2.96377257424571	2.88338022734876	3.01124709269949	2.93295497133782	2.99232323264222	3.079500498893	2.43114298496532	2.96360859326884	2.98941065932677	2.9447287463943	2.95037096233781	2.9432682272733	2.93500120483559	2.92951349446793	2.94254815339289	2.96192425328367	2.92241506433204	2.98645657944021	2.98126634484687	2.99584108042352	2.91472767062088	2.95786236381443	2.96040870132248	2.91184739107157	3.03891205006781	2.89259837375324	2.95433770289738	2.93230413614813
1	65886461	65886461	3.00914770185052	2.92743014731526	2.88978286747911	2.99437502843481	2.87874443708267	2.95337801440297	2.95474728945694	3.00881699804321	2.89419292779093	2.93785073014438	2.98604259734435	2.98546348239344	3.94519580986974	3.01062098656962	2.06060220787469	2.95167677384355	2.9899777453445	2.96829554929343	2.90418779555579	2.96377257424571	2.88338022734876	3.01124709269949	2.93295497133782	2.99232323264222	3.079500498893	2.43114298496532	2.96360859326884	2.98941065932677	2.9447287463943	2.95037096233781	2.9432682272733	2.93500120483559	2.92951349446793	2.94254815339289	2.96192425328367	2.92241506433204	2.98645657944021	2.98126634484687	2.99584108042352	2.91472767062088	2.95786236381443	2.96040870132248	2.91184739107157	3.03891205006781	2.89259837375324	2.95433770289738	2.93230413614813
1	66458675	66458675	3.00914770185052	2.92743014731526	2.88978286747911	2.99437502843481	2.87874443708267	2.95337801440297	2.95474728945694	3.00881699804321	2.89419292779093	2.93785073014438	2.98604259734435	2.98546348239344	3.94519580986974	3.01062098656962	2.06060220787469	2.95167677384355	2.9899777453445	2.96829554929343	2.21228115425129	2.96377257424571	2.88338022734876	3.01124709269949	2.93295497133782	2.99232323264222	3.079500498893	2.43114298496532	2.96360859326884	2.98941065932677	2.9447287463943	2.95037096233781	2.9432682272733	2.93500120483559	2.92951349446793	2.94254815339289	2.96192425328367	2.92241506433204	2.98645657944021	2.98126634484687	2.99584108042352	2.91472767062088	2.95786236381443	2.96040870132248	2.91184739107157	3.03891205006781	2.89259837375324	2.95433770289738	2.93230413614813
1	67007788	67007788	3.00914770185052	2.92743014731526	2.88978286747911	2.99437502843481	2.87874443708267	2.95337801440297	2.95474728945694	3.00881699804321	2.89419292779093	2.93785073014438	2.98604259734435	2.98546348239344	3.94519580986974	3.01062098656962	2.06060220787469	2.95167677384355	2.9899777453445	2.96829554929343	2.21228115425129	2.96377257424571	2.88338022734876	3.01124709269949	2.93295497133782	2.99232323264222	3.079500498893	2.43114298496532	2.96360859326884	2.98941065932677	2.9447287463943	2.95037096233781	2.9432682272733	2.93500120483559	2.92951349446793	2.94254815339289	2.96192425328367	2.92241506433204	2.98645657944021	2.98126634484687	2.99584108042352	2.91472767062088	2.95786236381443	2.96040870132248	2.91184739107157	3.03891205006781	2.89259837375324	2.95433770289738	2.93230413614813
1	67543866	67543866	3.00914770185052	2.92743014731526	2.88978286747911	2.99437502843481	2.87874443708267	2.95337801440297	2.95474728945694	3.00881699804321	2.89419292779093	2.93785073014438	2.98604259734435	2.98546348239344	3.94519580986974	3.01062098656962	2.06060220787469	2.95167677384355	2.9899777453445	2.96829554929343	2.21228115425129	2.96377257424571	2.88338022734876	3.01124709269949	2.93295497133782	2.99232323264222	3.079500498893	2.43114298496532	2.96360859326884	2.98941065932677	2.9447287463943	2.95037096233781	2.9432682272733	2.93500120483559	2.92951349446793	2.94254815339289	2.96192425328367	2.92241506433204	2.98645657944021	2.98126634484687	2.99584108042352	2.91472767062088	2.95786236381443	2.96040870132248	2.91184739107157	3.03891205006781	2.89259837375324	2.95433770289738	2.93230413614813
1	68118328	68118328	3.00914770185052	2.92743014731526	2.88978286747911	2.99437502843481	2.87874443708267	2.95337801440297	2.95474728945694	3.00881699804321	2.89419292779093	2.93785073014438	2.98604259734435	2.98546348239344	3.94519580986974	3.01062098656962	2.06060220787469	2.95167677384355	2.9899777453445	2.96829554929343	2.21228115425129	2.96377257424571	2.88338022734876	3.01124709269949	2.93295497133782	2.99232323264222	3.079500498893	2.43114298496532	2.96360859326884	2.98941065932677	2.9447287463943	2.95037096233781	2.9432682272733	2.93500120483559	2.92951349446793	2.94254815339289	2.96192425328367	2.92241506433204	2.98645657944021	2.98126634484687	2.99584108042352	2.91472767062088	2.95786236381443	2.96040870132248	2.91184739107157	3.03891205006781	2.89259837375324	2.95433770289738	2.93230413614813
1	68652604	68652604	3.00914770185052	2.92743014731526	2.88978286747911	2.99437502843481	2.87874443708267	2.95337801440297	2.95474728945694	3.00881699804321	2.89419292779093	2.93785073014438	2.98604259734435	2.98546348239344	3.94519580986974	3.01062098656962	3.07154820346303	2.95167677384355	2.9899777453445	2.96829554929343	2.21228115425129	2.96377257424571	2.88338022734876	3.01124709269949	2.93295497133782	2.99232323264222	3.079500498893	2.43114298496532	2.96360859326884	2.98941065932677	2.9447287463943	2.95037096233781	2.9432682272733	2.93500120483559	2.92951349446793	2.94254815339289	2.96192425328367	2.92241506433204	2.98645657944021	2.98126634484687	2.99584108042352	2.91472767062088	2.95786236381443	2.96040870132248	2.91184739107157	3.03891205006781	2.89259837375324	2.95433770289738	2.93230413614813
1	69198180	69198180	3.00914770185052	2.92743014731526	2.88978286747911	2.99437502843481	2.87874443708267	2.95337801440297	2.95474728945694	3.00881699804321	2.89419292779093	2.93785073014438	2.98604259734435	2.98546348239344	3.94519580986974	3.01062098656962	3.07154820346303	2.95167677384355	2.9899777453445	2.96829554929343	2.21228115425129	2.96377257424571	2.88338022734876	3.01124709269949	2.93295497133782	2.99232323264222	3.079500498893	2.43114298496532	2.96360859326884	2.98941065932677	2.9447287463943	2.95037096233781	2.9432682272733	2.93500120483559	2.92951349446793	2.94254815339289	2.96192425328367	2.92241506433204	2.98645657944021	2.98126634484687	2.99584108042352	2.91472767062088	2.95786236381443	2.96040870132248	2.91184739107157	3.03891205006781	2.89259837375324	2.95433770289738	2.93230413614813
1	69761139	69761139	3.00914770185052	2.92743014731526	2.88978286747911	2.99437502843481	2.87874443708267	2.95337801440297	2.95474728945694	3.00881699804321	2.89419292779093	2.93785073014438	2.98604259734435	2.98546348239344	3.94519580986974	3.01062098656962	3.07154820346303	2.95167677384355	2.9899777453445	2.96829554929343	2.21228115425129	2.96377257424571	2.88338022734876	3.01124709269949	2.93295497133782	2.99232323264222	3.079500498893	2.43114298496532	2.96360859326884	2.98941065932677	2.9447287463943	2.95037096233781	2.9432682272733	2.93500120483559	2.92951349446793	2.94254815339289	2.96192425328367	2.92241506433204	2.98645657944021	2.98126634484687	2.99584108042352	2.91472767062088	2.95786236381443	2.96040870132248	2.91184739107157	3.03891205006781	2.89259837375324	2.95433770289738	2.93230413614813
1	70298667	70298667	3.00914770185052	2.92743014731526	2.88978286747911	2.99437502843481	2.87874443708267	2.95337801440297	2.95474728945694	3.00881699804321	2.89419292779093	2.93785073014438	2.98604259734435	2.98546348239344	3.94519580986974	3.01062098656962	3.07154820346303	2.95167677384355	2.9899777453445	2.96829554929343	3.05873420494307	2.96377257424571	2.88338022734876	3.01124709269949	2.93295497133782	2.99232323264222	3.079500498893	2.43114298496532	2.96360859326884	2.98941065932677	2.9447287463943	2.95037096233781	2.9432682272733	2.93500120483559	2.92951349446793	2.94254815339289	2.96192425328367	2.92241506433204	2.98645657944021	2.98126634484687	2.99584108042352	2.91472767062088	2.95786236381443	2.96040870132248	2.91184739107157	3.03891205006781	2.89259837375324	2.95433770289738	2.93230413614813
1	70857892	70857892	3.00914770185052	2.92743014731526	2.88978286747911	2.99437502843481	2.87874443708267	2.95337801440297	2.95474728945694	3.00881699804321	2.89419292779093	2.93785073014438	2.98604259734435	2.98546348239344	3.94519580986974	3.01062098656962	3.07154820346303	2.95167677384355	2.9899777453445	2.96829554929343	3.05873420494307	2.96377257424571	2.88338022734876	3.01124709269949	2.93295497133782	2.99232323264222	3.079500498893	2.43114298496532	2.96360859326884	2.98941065932677	2.9447287463943	2.95037096233781	2.9432682272733	2.93500120483559	2.92951349446793	2.94254815339289	2.96192425328367	2.92241506433204	2.98645657944021	2.98126634484687	2.99584108042352	2.91472767062088	2.95786236381443	2.96040870132248	2.91184739107157	3.03891205006781	2.89259837375324	2.95433770289738	2.93230413614813
1	71414459	71414459	3.00914770185052	2.92743014731526	2.88978286747911	2.99437502843481	2.87874443708267	2.95337801440297	2.95474728945694	3.00881699804321	2.89419292779093	2.93785073014438	2.98604259734435	2.98546348239344	3.94519580986974	3.01062098656962	3.07154820346303	2.95167677384355	2.9899777453445	2.96829554929343	3.05873420494307	2.96377257424571	2.88338022734876	3.01124709269949	2.93295497133782	2.99232323264222	3.079500498893	2.43114298496532	2.96360859326884	2.98941065932677	2.9447287463943	2.95037096233781	2.9432682272733	2.93500120483559	2.92951349446793	2.94254815339289	2.96192425328367	2.92241506433204	2.98645657944021	2.98126634484687	2.99584108042352	2.91472767062088	2.95786236381443	2.96040870132248	2.91184739107157	3.03891205006781	2.89259837375324	2.95433770289738	2.93230413614813
1	71952599	71952599	3.00914770185052	2.92743014731526	2.88978286747911	2.99437502843481	2.87874443708267	2.95337801440297	2.95474728945694	3.00881699804321	2.89419292779093	2.93785073014438	2.98604259734435	2.98546348239344	3.94519580986974	3.01062098656962	3.07154820346303	2.95167677384355	2.9899777453445	2.96829554929343	3.05873420494307	2.96377257424571	2.88338022734876	3.01124709269949	2.93295497133782	2.99232323264222	3.079500498893	2.43114298496532	2.96360859326884	2.98941065932677	2.9447287463943	2.95037096233781	2.9432682272733	2.93500120483559	2.92951349446793	2.94254815339289	2.96192425328367	2.92241506433204	2.98645657944021	2.98126634484687	2.99584108042352	2.91472767062088	2.95786236381443	2.96040870132248	2.91184739107157	3.03891205006781	2.89259837375324	2.95433770289738	2.93230413614813
1	72482897	72482897	3.00914770185052	2.92743014731526	2.88978286747911	2.99437502843481	2.87874443708267	2.95337801440297	2.95474728945694	3.00881699804321	2.89419292779093	2.93785073014438	2.98604259734435	2.98546348239344	3.94519580986974	3.01062098656962	3.07154820346303	2.95167677384355	2.9899777453445	2.96829554929343	3.05873420494307	2.96377257424571	2.88338022734876	3.01124709269949	2.93295497133782	2.99232323264222	3.079500498893	2.43114298496532	2.96360859326884	2.98941065932677	2.9447287463943	2.95037096233781	2.9432682272733	2.93500120483559	2.92951349446793	2.94254815339289	2.96192425328367	2.92241506433204	2.98645657944021	2.98126634484687	2.99584108042352	2.91472767062088	2.95786236381443	2.96040870132248	2.91184739107157	3.03891205006781	2.89259837375324	2.95433770289738	2.93230413614813
1	73010724	73010724	3.00914770185052	2.92743014731526	2.88978286747911	2.99437502843481	2.87874443708267	2.95337801440297	2.95474728945694	3.00881699804321	2.89419292779093	2.93785073014438	2.98604259734435	2.98546348239344	3.94519580986974	3.01062098656962	3.07154820346303	2.95167677384355	2.9899777453445	2.96829554929343	3.05873420494307	2.96377257424571	2.88338022734876	3.01124709269949	2.93295497133782	2.99232323264222	3.079500498893	2.43114298496532	2.96360859326884	2.98941065932677	2.9447287463943	2.95037096233781	2.9432682272733	2.93500120483559	2.92951349446793	2.94254815339289	2.96192425328367	2.92241506433204	2.98645657944021	2.98126634484687	2.99584108042352	2.91472767062088	2.95786236381443	2.96040870132248	2.91184739107157	3.03891205006781	2.89259837375324	2.95433770289738	2.93230413614813
1	73550549	73550549	3.00914770185052	2.92743014731526	2.88978286747911	2.99437502843481	2.87874443708267	2.95337801440297	2.95474728945694	3.00881699804321	2.89419292779093	2.93785073014438	2.98604259734435	2.98546348239344	3.94519580986974	3.01062098656962	3.07154820346303	2.95167677384355	2.9899777453445	2.96829554929343	3.05873420494307	2.96377257424571	2.88338022734876	3.01124709269949	2.93295497133782	2.99232323264222	3.079500498893	2.43114298496532	2.96360859326884	2.98941065932677	2.9447287463943	2.95037096233781	2.9432682272733	2.93500120483559	2.92951349446793	2.94254815339289	2.96192425328367	2.92241506433204	2.98645657944021	2.98126634484687	2.99584108042352	2.91472767062088	2.95786236381443	2.96040870132248	2.91184739107157	3.03891205006781	2.89259837375324	2.95433770289738	2.93230413614813
1	74084658	74084658	3.00914770185052	2.92743014731526	2.88978286747911	2.99437502843481	2.87874443708267	2.95337801440297	2.95474728945694	3.00881699804321	2.89419292779093	2.93785073014438	2.98604259734435	2.98546348239344	3.94519580986974	3.01062098656962	3.07154820346303	2.95167677384355	2.9899777453445	2.96829554929343	3.05873420494307	2.96377257424571	2.88338022734876	3.01124709269949	2.93295497133782	2.99232323264222	3.079500498893	2.43114298496532	2.96360859326884	2.98941065932677	2.9447287463943	2.95037096233781	2.9432682272733	2.93500120483559	2.92951349446793	2.94254815339289	2.96192425328367	2.92241506433204	2.98645657944021	2.98126634484687	2.99584108042352	2.91472767062088	2.95786236381443	2.96040870132248	2.91184739107157	3.03891205006781	2.89259837375324	2.95433770289738	2.93230413614813
1	74618032	74618032	3.00914770185052	2.92743014731526	2.88978286747911	2.99437502843481	2.87874443708267	2.95337801440297	2.95474728945694	3.00881699804321	2.89419292779093	2.93785073014438	2.98604259734435	2.98546348239344	3.94519580986974	3.01062098656962	3.07154820346303	2.95167677384355	2.9899777453445	2.96829554929343	3.05873420494307	2.96377257424571	2.88338022734876	3.01124709269949	2.93295497133782	2.99232323264222	3.079500498893	2.43114298496532	2.96360859326884	2.98941065932677	2.9447287463943	2.95037096233781	2.9432682272733	2.93500120483559	2.92951349446793	2.94254815339289	2.96192425328367	2.92241506433204	2.98645657944021	2.98126634484687	2.99584108042352	2.91472767062088	2.95786236381443	2.96040870132248	2.91184739107157	3.03891205006781	2.89259837375324	2.95433770289738	2.93230413614813
1	75149814	75149814	3.00914770185052	2.92743014731526	2.88978286747911	2.99437502843481	2.87874443708267	2.95337801440297	2.95474728945694	3.00881699804321	2.89419292779093	2.93785073014438	2.98604259734435	2.98546348239344	3.94519580986974	3.01062098656962	3.07154820346303	2.95167677384355	2.9899777453445	2.96829554929343	3.05873420494307	2.96377257424571	2.88338022734876	3.01124709269949	2.93295497133782	2.99232323264222	3.079500498893	2.43114298496532	2.96360859326884	2.98941065932677	2.9447287463943	2.95037096233781	2.9432682272733	2.93500120483559	2.92951349446793	2.94254815339289	2.96192425328367	2.92241506433204	2.98645657944021	2.98126634484687	2.99584108042352	2.91472767062088	2.95786236381443	2.96040870132248	2.91184739107157	3.03891205006781	2.89259837375324	2.95433770289738	2.93230413614813
1	75707449	75707449	3.00914770185052	2.92743014731526	2.88978286747911	2.99437502843481	2.87874443708267	2.95337801440297	2.95474728945694	3.00881699804321	2.89419292779093	2.93785073014438	2.98604259734435	2.98546348239344	3.94519580986974	3.01062098656962	3.07154820346303	2.95167677384355	2.9899777453445	2.96829554929343	3.05873420494307	2.96377257424571	2.88338022734876	3.01124709269949	2.93295497133782	2.99232323264222	3.079500498893	2.92256425988185	2.96360859326884	2.98941065932677	2.9447287463943	2.95037096233781	2.9432682272733	2.93500120483559	2.92951349446793	2.94254815339289	2.96192425328367	2.92241506433204	2.98645657944021	2.98126634484687	2.99584108042352	2.91472767062088	2.95786236381443	2.96040870132248	2.91184739107157	3.03891205006781	2.89259837375324	2.95433770289738	2.93230413614813
1	76283952	76283952	3.00914770185052	2.92743014731526	2.88978286747911	2.99437502843481	2.87874443708267	2.95337801440297	2.95474728945694	3.00881699804321	2.89419292779093	2.93785073014438	2.98604259734435	2.98546348239344	3.94519580986974	3.01062098656962	3.07154820346303	2.95167677384355	2.9899777453445	2.96829554929343	3.05873420494307	2.96377257424571	2.88338022734876	3.01124709269949	2.93295497133782	2.99232323264222	3.079500498893	2.92256425988185	2.96360859326884	2.98941065932677	2.9447287463943	2.95037096233781	2.9432682272733	2.93500120483559	2.92951349446793	2.94254815339289	2.96192425328367	2.92241506433204	2.98645657944021	2.98126634484687	2.99584108042352	2.91472767062088	2.95786236381443	2.96040870132248	2.91184739107157	3.03891205006781	2.89259837375324	2.95433770289738	2.93230413614813
1	76828345	76828345	3.00914770185052	2.92743014731526	2.88978286747911	2.99437502843481	2.87874443708267	2.95337801440297	2.95474728945694	3.00881699804321	2.89419292779093	2.93785073014438	2.98604259734435	2.98546348239344	3.94519580986974	3.01062098656962	3.07154820346303	2.95167677384355	2.9899777453445	2.96829554929343	3.05873420494307	2.96377257424571	2.88338022734876	3.01124709269949	2.93295497133782	2.99232323264222	3.079500498893	2.92256425988185	2.96360859326884	2.98941065932677	2.9447287463943	2.95037096233781	2.9432682272733	2.93500120483559	2.92951349446793	2.94254815339289	2.96192425328367	2.92241506433204	2.98645657944021	2.98126634484687	2.99584108042352	2.91472767062088	2.95786236381443	2.96040870132248	2.91184739107157	3.03891205006781	2.89259837375324	2.95433770289738	2.93230413614813
1	77358985	77358985	3.00914770185052	2.92743014731526	2.88978286747911	2.99437502843481	2.87874443708267	2.95337801440297	2.95474728945694	3.00881699804321	2.89419292779093	2.93785073014438	2.98604259734435	2.98546348239344	3.94519580986974	3.01062098656962	3.07154820346303	2.95167677384355	2.9899777453445	2.96829554929343	3.05873420494307	2.96377257424571	2.88338022734876	3.01124709269949	2.93295497133782	2.99232323264222	3.079500498893	2.92256425988185	2.96360859326884	2.98941065932677	2.9447287463943	2.95037096233781	2.9432682272733	2.93500120483559	2.92951349446793	2.94254815339289	2.96192425328367	2.92241506433204	2.98645657944021	2.98126634484687	2.99584108042352	2.91472767062088	2.95786236381443	2.96040870132248	2.91184739107157	3.03891205006781	2.89259837375324	2.95433770289738	2.93230413614813
1	77911607	77911607	3.00914770185052	2.92743014731526	2.88978286747911	2.99437502843481	2.87874443708267	2.95337801440297	2.95474728945694	3.00881699804321	2.89419292779093	2.93785073014438	2.98604259734435	2.98546348239344	3.94519580986974	3.01062098656962	3.07154820346303	2.95167677384355	2.9899777453445	2.96829554929343	3.05873420494307	2.96377257424571	2.88338022734876	3.01124709269949	2.93295497133782	2.99232323264222	3.079500498893	2.92256425988185	2.96360859326884	2.98941065932677	2.9447287463943	2.95037096233781	2.9432682272733	2.93500120483559	2.92951349446793	2.94254815339289	2.96192425328367	2.92241506433204	2.98645657944021	2.98126634484687	2.99584108042352	2.91472767062088	2.95786236381443	2.96040870132248	2.91184739107157	3.03891205006781	2.89259837375324	2.95433770289738	2.93230413614813
1	78474042	78474042	3.00914770185052	2.92743014731526	2.88978286747911	2.99437502843481	2.87874443708267	2.95337801440297	2.95474728945694	3.00881699804321	2.89419292779093	2.93785073014438	2.98604259734435	2.98546348239344	3.94519580986974	3.01062098656962	3.07154820346303	2.95167677384355	2.9899777453445	2.96829554929343	3.05873420494307	2.96377257424571	2.88338022734876	3.01124709269949	2.93295497133782	2.99232323264222	3.079500498893	2.92256425988185	2.96360859326884	2.98941065932677	2.9447287463943	2.95037096233781	2.9432682272733	2.93500120483559	2.92951349446793	2.94254815339289	2.96192425328367	2.92241506433204	2.98645657944021	2.98126634484687	2.99584108042352	2.91472767062088	2.95786236381443	2.96040870132248	2.91184739107157	3.03891205006781	2.89259837375324	2.95433770289738	2.93230413614813
1	79038727	79038727	3.00914770185052	2.92743014731526	2.88978286747911	2.99437502843481	2.87874443708267	2.95337801440297	2.95474728945694	3.00881699804321	2.89419292779093	2.93785073014438	2.98604259734435	2.98546348239344	3.94519580986974	3.01062098656962	3.07154820346303	2.95167677384355	2.9899777453445	2.96829554929343	3.05873420494307	2.96377257424571	2.88338022734876	3.01124709269949	2.93295497133782	2.99232323264222	3.079500498893	2.92256425988185	2.96360859326884	2.98941065932677	2.9447287463943	2.95037096233781	2.9432682272733	2.93500120483559	2.92951349446793	2.94254815339289	2.96192425328367	2.92241506433204	2.98645657944021	2.98126634484687	2.99584108042352	2.91472767062088	2.95786236381443	2.96040870132248	2.91184739107157	3.03891205006781	2.89259837375324	2.95433770289738	2.93230413614813
1	79574660	79574660	3.00914770185052	2.92743014731526	2.88978286747911	2.99437502843481	2.87874443708267	2.95337801440297	2.95474728945694	3.00881699804321	2.89419292779093	2.93785073014438	2.98604259734435	2.98546348239344	3.94519580986974	3.01062098656962	3.07154820346303	2.95167677384355	2.9899777453445	2.96829554929343	3.05873420494307	2.96377257424571	2.88338022734876	3.01124709269949	2.93295497133782	2.99232323264222	3.079500498893	2.92256425988185	2.96360859326884	2.98941065932677	2.9447287463943	2.95037096233781	2.9432682272733	2.93500120483559	2.92951349446793	2.94254815339289	2.96192425328367	2.92241506433204	2.98645657944021	2.98126634484687	2.99584108042352	2.91472767062088	2.95786236381443	2.96040870132248	2.91184739107157	3.03891205006781	2.89259837375324	2.95433770289738	2.93230413614813
1	80118870	80118870	3.00914770185052	2.92743014731526	2.88978286747911	2.99437502843481	2.87874443708267	2.95337801440297	2.95474728945694	3.00881699804321	2.89419292779093	2.93785073014438	2.98604259734435	2.98546348239344	3.94519580986974	3.01062098656962	3.07154820346303	2.95167677384355	2.9899777453445	2.96829554929343	3.05873420494307	2.96377257424571	2.88338022734876	3.01124709269949	2.93295497133782	2.99232323264222	3.079500498893	2.92256425988185	2.96360859326884	2.98941065932677	2.9447287463943	2.95037096233781	2.9432682272733	2.93500120483559	2.92951349446793	2.94254815339289	2.96192425328367	2.92241506433204	2.98645657944021	2.98126634484687	2.99584108042352	2.91472767062088	2.95786236381443	2.96040870132248	2.91184739107157	3.03891205006781	2.89259837375324	2.95433770289738	2.93230413614813
1	80668353	80668353	3.00914770185052	2.92743014731526	2.88978286747911	2.99437502843481	2.87874443708267	2.95337801440297	2.95474728945694	3.00881699804321	2.89419292779093	2.93785073014438	2.98604259734435	2.98546348239344	3.94519580986974	3.01062098656962	3.07154820346303	2.95167677384355	2.9899777453445	2.96829554929343	3.05873420494307	2.96377257424571	2.88338022734876	3.01124709269949	2.93295497133782	2.99232323264222	3.079500498893	2.92256425988185	2.96360859326884	2.98941065932677	2.9447287463943	2.95037096233781	2.9432682272733	2.93500120483559	2.92951349446793	2.94254815339289	2.96192425328367	2.92241506433204	2.98645657944021	2.98126634484687	2.99584108042352	2.91472767062088	2.95786236381443	2.96040870132248	2.91184739107157	3.03891205006781	2.89259837375324	2.95433770289738	2.93230413614813
1	81209242	81209242	3.00914770185052	2.92743014731526	2.88978286747911	2.99437502843481	2.87874443708267	2.95337801440297	2.95474728945694	3.00881699804321	2.89419292779093	2.93785073014438	2.98604259734435	2.98546348239344	3.94519580986974	3.01062098656962	3.07154820346303	2.95167677384355	2.9899777453445	2.96829554929343	3.05873420494307	2.96377257424571	2.88338022734876	3.01124709269949	2.93295497133782	2.99232323264222	3.079500498893	2.92256425988185	2.96360859326884	2.98941065932677	2.9447287463943	2.95037096233781	2.9432682272733	2.93500120483559	2.92951349446793	2.94254815339289	2.96192425328367	2.92241506433204	2.98645657944021	2.98126634484687	2.99584108042352	2.91472767062088	2.95786236381443	2.96040870132248	2.91184739107157	3.03891205006781	2.89259837375324	2.95433770289738	2.93230413614813
1	81743486	81743486	3.00914770185052	2.92743014731526	2.88978286747911	2.99437502843481	2.87874443708267	2.95337801440297	2.95474728945694	3.00881699804321	2.89419292779093	2.93785073014438	2.98604259734435	2.98546348239344	3.94519580986974	3.01062098656962	3.07154820346303	2.95167677384355	2.9899777453445	2.96829554929343	3.05873420494307	2.96377257424571	2.88338022734876	3.01124709269949	2.93295497133782	2.99232323264222	3.079500498893	2.92256425988185	2.96360859326884	2.98941065932677	2.9447287463943	2.95037096233781	2.9432682272733	2.93500120483559	2.92951349446793	2.94254815339289	2.96192425328367	2.92241506433204	2.98645657944021	2.98126634484687	2.99584108042352	2.91472767062088	2.95786236381443	2.96040870132248	2.91184739107157	3.03891205006781	2.89259837375324	2.95433770289738	2.93230413614813
1	82275838	82275838	3.00914770185052	2.92743014731526	2.88978286747911	2.99437502843481	2.87874443708267	2.95337801440297	2.95474728945694	3.00881699804321	2.89419292779093	2.93785073014438	2.98604259734435	2.98546348239344	3.94519580986974	3.01062098656962	3.07154820346303	2.95167677384355	2.9899777453445	2.96829554929343	3.05873420494307	2.96377257424571	2.88338022734876	3.01124709269949	2.93295497133782	2.99232323264222	3.079500498893	2.92256425988185	2.96360859326884	2.98941065932677	2.9447287463943	2.95037096233781	2.9432682272733	2.93500120483559	2.92951349446793	2.94254815339289	2.96192425328367	2.92241506433204	2.98645657944021	2.98126634484687	2.99584108042352	2.91472767062088	2.95786236381443	2.96040870132248	2.91184739107157	3.03891205006781	2.89259837375324	2.95433770289738	2.93230413614813
1	82810893	82810893	3.00914770185052	2.92743014731526	2.88978286747911	2.99437502843481	2.87874443708267	2.95337801440297	2.95474728945694	3.00881699804321	2.89419292779093	2.93785073014438	2.98604259734435	2.98546348239344	3.94519580986974	3.01062098656962	3.07154820346303	2.95167677384355	2.9899777453445	2.96829554929343	3.05873420494307	2.96377257424571	2.88338022734876	3.01124709269949	2.93295497133782	2.99232323264222	3.079500498893	2.92256425988185	2.96360859326884	2.98941065932677	2.9447287463943	2.95037096233781	2.9432682272733	2.93500120483559	2.92951349446793	2.94254815339289	2.96192425328367	2.92241506433204	2.98645657944021	2.98126634484687	2.99584108042352	2.91472767062088	2.95786236381443	2.96040870132248	2.91184739107157	3.03891205006781	2.89259837375324	2.95433770289738	2.93230413614813
1	83333763	83333763	3.00914770185052	2.92743014731526	2.88978286747911	2.99437502843481	2.87874443708267	2.95337801440297	2.95474728945694	3.00881699804321	2.89419292779093	2.93785073014438	2.98604259734435	2.98546348239344	3.94519580986974	3.01062098656962	3.07154820346303	2.95167677384355	2.9899777453445	2.96829554929343	3.05873420494307	2.96377257424571	2.88338022734876	3.01124709269949	2.93295497133782	2.99232323264222	3.079500498893	2.92256425988185	2.96360859326884	2.98941065932677	2.9447287463943	2.95037096233781	2.9432682272733	2.93500120483559	2.92951349446793	2.94254815339289	2.96192425328367	2.92241506433204	2.98645657944021	2.98126634484687	2.99584108042352	2.91472767062088	2.95786236381443	2.96040870132248	2.91184739107157	3.03891205006781	2.89259837375324	2.95433770289738	2.93230413614813
1	84093613	84093613	3.00914770185052	2.92743014731526	2.88978286747911	2.99437502843481	2.87874443708267	2.95337801440297	2.95474728945694	3.00881699804321	2.89419292779093	2.93785073014438	2.98604259734435	2.98546348239344	3.94519580986974	3.01062098656962	3.07154820346303	2.95167677384355	2.9899777453445	2.96829554929343	3.05873420494307	2.96377257424571	2.88338022734876	3.01124709269949	2.93295497133782	2.99232323264222	3.079500498893	2.92256425988185	2.96360859326884	2.98941065932677	2.9447287463943	2.95037096233781	2.9432682272733	2.93500120483559	2.92951349446793	2.94254815339289	2.96192425328367	2.92241506433204	2.98645657944021	2.98126634484687	2.99584108042352	2.91472767062088	2.95786236381443	2.96040870132248	2.91184739107157	3.03891205006781	2.89259837375324	2.95433770289738	2.93230413614813
1	84625357	84625357	3.00914770185052	2.92743014731526	2.88978286747911	2.99437502843481	2.87874443708267	2.95337801440297	2.95474728945694	3.00881699804321	2.89419292779093	2.93785073014438	2.98604259734435	2.98546348239344	3.94519580986974	3.01062098656962	3.07154820346303	2.95167677384355	2.9899777453445	2.96829554929343	3.05873420494307	2.96377257424571	2.88338022734876	3.01124709269949	2.93295497133782	2.99232323264222	3.079500498893	2.92256425988185	2.96360859326884	2.98941065932677	2.9447287463943	2.95037096233781	2.9432682272733	2.93500120483559	2.92951349446793	2.94254815339289	2.96192425328367	2.92241506433204	2.98645657944021	2.98126634484687	2.99584108042352	2.91472767062088	2.95786236381443	2.96040870132248	2.91184739107157	3.03891205006781	2.89259837375324	2.95433770289738	2.93230413614813
1	85163643	85163643	3.00914770185052	2.92743014731526	2.88978286747911	2.99437502843481	2.87874443708267	2.95337801440297	2.95474728945694	3.00881699804321	2.89419292779093	2.93785073014438	2.98604259734435	2.98546348239344	3.94519580986974	3.01062098656962	3.07154820346303	2.95167677384355	2.9899777453445	2.96829554929343	3.05873420494307	2.96377257424571	2.88338022734876	3.01124709269949	2.93295497133782	2.99232323264222	3.079500498893	2.92256425988185	2.96360859326884	2.98941065932677	2.9447287463943	2.95037096233781	2.9432682272733	2.93500120483559	2.92951349446793	2.94254815339289	2.96192425328367	2.92241506433204	2.98645657944021	2.98126634484687	2.99584108042352	2.91472767062088	2.95786236381443	2.96040870132248	2.91184739107157	3.03891205006781	2.89259837375324	2.95433770289738	2.93230413614813
1	85701220	85701220	3.00914770185052	2.92743014731526	2.88978286747911	2.99437502843481	2.87874443708267	2.95337801440297	2.95474728945694	3.00881699804321	2.89419292779093	2.93785073014438	2.98604259734435	2.98546348239344	3.94519580986974	3.01062098656962	3.07154820346303	2.95167677384355	2.9899777453445	2.96829554929343	3.05873420494307	2.96377257424571	2.88338022734876	3.01124709269949	2.93295497133782	2.99232323264222	3.079500498893	2.92256425988185	2.96360859326884	2.98941065932677	2.9447287463943	2.95037096233781	2.9432682272733	2.93500120483559	2.92951349446793	2.94254815339289	2.96192425328367	2.92241506433204	2.98645657944021	2.98126634484687	2.99584108042352	2.91472767062088	2.95786236381443	2.96040870132248	2.91184739107157	3.03891205006781	2.89259837375324	2.95433770289738	2.93230413614813
1	86253418	86253418	3.00914770185052	2.92743014731526	2.88978286747911	2.99437502843481	2.87874443708267	2.95337801440297	2.95474728945694	3.00881699804321	2.89419292779093	2.93785073014438	2.98604259734435	2.98546348239344	3.94519580986974	3.01062098656962	3.07154820346303	2.95167677384355	2.9899777453445	2.96829554929343	3.05873420494307	2.96377257424571	2.88338022734876	3.01124709269949	2.93295497133782	2.99232323264222	3.079500498893	2.92256425988185	2.96360859326884	2.98941065932677	2.9447287463943	2.95037096233781	2.9432682272733	2.93500120483559	2.92951349446793	2.94254815339289	2.96192425328367	2.92241506433204	2.98645657944021	2.98126634484687	2.99584108042352	2.91472767062088	2.95786236381443	2.96040870132248	2.91184739107157	3.03891205006781	2.89259837375324	2.95433770289738	2.93230413614813
1	86825989	86825989	3.00914770185052	2.92743014731526	2.88978286747911	2.99437502843481	2.87874443708267	2.95337801440297	2.95474728945694	3.00881699804321	2.89419292779093	2.93785073014438	2.98604259734435	2.98546348239344	3.94519580986974	3.01062098656962	3.07154820346303	2.95167677384355	2.9899777453445	2.96829554929343	3.05873420494307	2.96377257424571	2.88338022734876	3.01124709269949	2.93295497133782	2.99232323264222	3.079500498893	2.92256425988185	2.96360859326884	2.98941065932677	2.9447287463943	2.95037096233781	2.9432682272733	2.93500120483559	2.92951349446793	2.94254815339289	2.96192425328367	2.92241506433204	2.98645657944021	2.98126634484687	2.99584108042352	2.91472767062088	2.95786236381443	2.96040870132248	2.91184739107157	3.03891205006781	2.89259837375324	2.95433770289738	2.93230413614813
1	87399574	87399574	3.00914770185052	2.92743014731526	2.88978286747911	2.99437502843481	2.87874443708267	2.95337801440297	2.95474728945694	3.00881699804321	2.89419292779093	2.93785073014438	2.98604259734435	2.98546348239344	3.94519580986974	3.01062098656962	3.07154820346303	2.95167677384355	2.9899777453445	2.96829554929343	3.05873420494307	2.96377257424571	2.88338022734876	3.01124709269949	2.93295497133782	2.99232323264222	3.079500498893	2.92256425988185	2.96360859326884	2.98941065932677	2.9447287463943	2.95037096233781	2.9432682272733	2.93500120483559	2.92951349446793	2.94254815339289	2.96192425328367	2.92241506433204	2.98645657944021	2.98126634484687	2.99584108042352	2.91472767062088	2.95786236381443	2.96040870132248	2.91184739107157	3.03891205006781	2.89259837375324	2.95433770289738	2.93230413614813
1	87932798	87932798	3.00914770185052	2.92743014731526	2.88978286747911	2.99437502843481	2.87874443708267	2.95337801440297	2.95474728945694	3.00881699804321	2.89419292779093	2.93785073014438	2.98604259734435	2.98546348239344	3.94519580986974	3.01062098656962	3.07154820346303	2.95167677384355	2.9899777453445	2.96829554929343	3.05873420494307	2.96377257424571	2.88338022734876	3.01124709269949	2.93295497133782	2.99232323264222	3.079500498893	2.92256425988185	2.96360859326884	2.98941065932677	2.9447287463943	2.95037096233781	2.9432682272733	2.93500120483559	2.92951349446793	2.94254815339289	2.96192425328367	2.92241506433204	2.98645657944021	2.98126634484687	2.99584108042352	2.91472767062088	2.95786236381443	2.96040870132248	2.91184739107157	3.03891205006781	2.89259837375324	2.95433770289738	2.93230413614813
1	88459943	88459943	3.00914770185052	2.92743014731526	2.88978286747911	2.99437502843481	2.87874443708267	2.95337801440297	2.95474728945694	3.00881699804321	2.89419292779093	2.93785073014438	2.98604259734435	2.98546348239344	3.94519580986974	3.01062098656962	3.07154820346303	2.95167677384355	2.9899777453445	2.96829554929343	3.05873420494307	2.96377257424571	2.88338022734876	3.01124709269949	2.93295497133782	2.99232323264222	3.079500498893	2.92256425988185	2.96360859326884	2.98941065932677	2.9447287463943	2.95037096233781	2.9432682272733	2.93500120483559	2.92951349446793	2.94254815339289	2.96192425328367	2.92241506433204	2.98645657944021	2.98126634484687	2.99584108042352	2.91472767062088	2.95786236381443	2.96040870132248	2.91184739107157	3.03891205006781	2.89259837375324	2.95433770289738	2.93230413614813
1	88984401	88984401	3.00914770185052	2.92743014731526	2.88978286747911	2.99437502843481	2.87874443708267	2.95337801440297	2.95474728945694	3.00881699804321	2.89419292779093	2.93785073014438	2.98604259734435	2.98546348239344	3.94519580986974	3.01062098656962	3.07154820346303	2.95167677384355	2.9899777453445	2.96829554929343	3.05873420494307	2.96377257424571	2.88338022734876	3.01124709269949	2.93295497133782	2.99232323264222	3.079500498893	2.92256425988185	2.96360859326884	2.98941065932677	2.9447287463943	2.95037096233781	2.9432682272733	2.93500120483559	2.92951349446793	2.94254815339289	2.96192425328367	2.92241506433204	2.98645657944021	2.98126634484687	2.99584108042352	2.91472767062088	2.95786236381443	2.96040870132248	2.91184739107157	3.03891205006781	2.89259837375324	2.95433770289738	2.93230413614813
1	89551506	89551506	3.00914770185052	2.92743014731526	2.88978286747911	2.99437502843481	2.87874443708267	2.95337801440297	2.95474728945694	3.00881699804321	2.89419292779093	2.93785073014438	2.98604259734435	2.98546348239344	3.94519580986974	3.01062098656962	3.07154820346303	2.95167677384355	2.9899777453445	2.96829554929343	3.05873420494307	2.96377257424571	2.88338022734876	3.01124709269949	2.93295497133782	2.99232323264222	3.079500498893	2.92256425988185	2.96360859326884	2.98941065932677	2.9447287463943	2.95037096233781	2.9432682272733	2.93500120483559	2.92951349446793	2.94254815339289	2.96192425328367	2.92241506433204	2.98645657944021	2.98126634484687	2.99584108042352	2.91472767062088	2.95786236381443	2.96040870132248	2.91184739107157	3.03891205006781	2.89259837375324	2.95433770289738	2.93230413614813
1	90127339	90127339	3.00914770185052	2.92743014731526	2.88978286747911	2.99437502843481	2.87874443708267	2.95337801440297	2.95474728945694	3.00881699804321	2.89419292779093	2.93785073014438	2.98604259734435	2.98546348239344	3.94519580986974	3.01062098656962	3.07154820346303	2.95167677384355	2.9899777453445	2.96829554929343	3.05873420494307	2.96377257424571	2.88338022734876	3.01124709269949	2.93295497133782	2.99232323264222	3.079500498893	2.92256425988185	2.96360859326884	2.98941065932677	2.9447287463943	2.95037096233781	2.9432682272733	2.93500120483559	2.92951349446793	2.94254815339289	2.96192425328367	2.92241506433204	2.98645657944021	2.98126634484687	2.99584108042352	2.91472767062088	2.95786236381443	2.96040870132248	2.91184739107157	3.03891205006781	2.89259837375324	2.95433770289738	2.93230413614813
1	90686520	90686520	3.00914770185052	2.92743014731526	2.88978286747911	2.99437502843481	2.87874443708267	2.95337801440297	2.95474728945694	3.00881699804321	2.89419292779093	2.93785073014438	2.98604259734435	2.98546348239344	3.94519580986974	3.01062098656962	3.07154820346303	2.95167677384355	2.9899777453445	2.96829554929343	3.05873420494307	2.96377257424571	2.88338022734876	3.01124709269949	2.93295497133782	2.99232323264222	3.079500498893	2.92256425988185	2.96360859326884	2.98941065932677	2.9447287463943	2.95037096233781	2.9432682272733	2.93500120483559	2.92951349446793	2.94254815339289	2.96192425328367	2.92241506433204	2.98645657944021	2.98126634484687	2.99584108042352	2.91472767062088	2.95786236381443	2.96040870132248	2.91184739107157	3.03891205006781	2.89259837375324	2.95433770289738	2.93230413614813
1	91222128	91222128	3.00914770185052	2.92743014731526	2.88978286747911	2.99437502843481	2.87874443708267	2.95337801440297	2.95474728945694	3.00881699804321	2.89419292779093	2.93785073014438	2.98604259734435	2.98546348239344	3.94519580986974	3.01062098656962	3.07154820346303	2.95167677384355	2.9899777453445	2.96829554929343	3.05873420494307	2.96377257424571	2.88338022734876	3.01124709269949	2.93295497133782	2.99232323264222	3.079500498893	2.92256425988185	2.96360859326884	2.98941065932677	2.9447287463943	2.95037096233781	2.9432682272733	2.93500120483559	2.92951349446793	2.94254815339289	2.96192425328367	2.92241506433204	2.98645657944021	2.98126634484687	2.99584108042352	2.91472767062088	2.95786236381443	2.96040870132248	2.91184739107157	3.03891205006781	2.89259837375324	2.95433770289738	2.93230413614813
1	91805588	91805588	3.00914770185052	2.92743014731526	2.88978286747911	2.99437502843481	2.87874443708267	2.95337801440297	2.95474728945694	3.00881699804321	2.89419292779093	2.93785073014438	2.98604259734435	2.98546348239344	3.94519580986974	3.01062098656962	3.07154820346303	2.95167677384355	2.9899777453445	2.96829554929343	3.05873420494307	2.96377257424571	2.88338022734876	3.01124709269949	2.93295497133782	2.99232323264222	3.079500498893	2.92256425988185	2.96360859326884	2.98941065932677	2.9447287463943	2.95037096233781	2.9432682272733	2.93500120483559	2.92951349446793	2.94254815339289	2.96192425328367	2.92241506433204	2.98645657944021	2.98126634484687	2.99584108042352	2.91472767062088	2.95786236381443	2.96040870132248	2.91184739107157	3.03891205006781	2.89259837375324	2.95433770289738	2.93230413614813
1	92362972	92362972	3.00914770185052	2.92743014731526	2.88978286747911	2.99437502843481	2.87874443708267	2.95337801440297	2.95474728945694	3.00881699804321	2.89419292779093	2.93785073014438	2.98604259734435	2.98546348239344	3.94519580986974	3.01062098656962	3.07154820346303	2.95167677384355	2.9899777453445	2.96829554929343	3.05873420494307	2.96377257424571	2.88338022734876	3.01124709269949	2.93295497133782	2.99232323264222	3.079500498893	2.92256425988185	2.96360859326884	2.98941065932677	2.9447287463943	2.95037096233781	2.9432682272733	2.93500120483559	2.92951349446793	2.94254815339289	2.96192425328367	2.92241506433204	2.98645657944021	2.98126634484687	2.99584108042352	2.91472767062088	2.95786236381443	2.96040870132248	2.91184739107157	3.03891205006781	2.89259837375324	2.95433770289738	2.93230413614813
1	92950447	92950447	3.00914770185052	2.92743014731526	2.88978286747911	2.99437502843481	2.87874443708267	2.95337801440297	2.95474728945694	3.00881699804321	2.89419292779093	2.93785073014438	2.98604259734435	2.98546348239344	3.94519580986974	3.01062098656962	3.07154820346303	2.95167677384355	2.9899777453445	2.96829554929343	3.05873420494307	2.96377257424571	2.88338022734876	3.01124709269949	2.93295497133782	2.99232323264222	3.079500498893	2.92256425988185	2.96360859326884	2.98941065932677	2.9447287463943	2.95037096233781	2.9432682272733	2.93500120483559	2.92951349446793	2.94254815339289	2.96192425328367	2.92241506433204	2.98645657944021	2.98126634484687	2.99584108042352	2.91472767062088	2.95786236381443	2.96040870132248	2.91184739107157	3.03891205006781	2.89259837375324	2.95433770289738	2.93230413614813
1	93535502	93535502	3.00914770185052	2.92743014731526	2.88978286747911	2.99437502843481	2.87874443708267	2.95337801440297	2.95474728945694	3.00881699804321	2.89419292779093	2.93785073014438	2.98604259734435	2.98546348239344	3.94519580986974	3.01062098656962	3.07154820346303	2.95167677384355	2.9899777453445	2.96829554929343	3.05873420494307	2.96377257424571	2.88338022734876	3.01124709269949	2.93295497133782	2.99232323264222	3.079500498893	2.92256425988185	2.96360859326884	2.98941065932677	2.9447287463943	2.95037096233781	2.9432682272733	2.93500120483559	2.92951349446793	2.94254815339289	2.96192425328367	2.92241506433204	2.98645657944021	2.98126634484687	2.99584108042352	2.91472767062088	2.95786236381443	2.96040870132248	2.91184739107157	3.03891205006781	2.89259837375324	2.95433770289738	2.93230413614813
1	94097510	94097510	3.00914770185052	2.92743014731526	2.88978286747911	2.99437502843481	2.87874443708267	2.95337801440297	2.95474728945694	3.00881699804321	2.89419292779093	2.93785073014438	2.98604259734435	2.98546348239344	3.94519580986974	3.01062098656962	3.07154820346303	2.95167677384355	2.9899777453445	2.96829554929343	3.05873420494307	2.96377257424571	2.88338022734876	3.01124709269949	2.93295497133782	2.99232323264222	3.079500498893	2.92256425988185	2.96360859326884	2.98941065932677	2.9447287463943	2.95037096233781	2.9432682272733	2.93500120483559	2.92951349446793	2.94254815339289	2.96192425328367	2.92241506433204	2.98645657944021	2.98126634484687	2.99584108042352	2.91472767062088	2.95786236381443	2.96040870132248	2.91184739107157	3.03891205006781	2.89259837375324	2.95433770289738	2.93230413614813
1	94655868	94655868	3.00914770185052	2.92743014731526	2.88978286747911	2.99437502843481	2.87874443708267	2.95337801440297	2.95474728945694	3.00881699804321	2.89419292779093	2.93785073014438	2.98604259734435	2.98546348239344	3.94519580986974	3.01062098656962	3.07154820346303	2.95167677384355	2.9899777453445	2.96829554929343	3.05873420494307	2.96377257424571	2.88338022734876	3.01124709269949	2.93295497133782	2.99232323264222	3.079500498893	2.92256425988185	2.96360859326884	2.98941065932677	2.9447287463943	2.95037096233781	2.9432682272733	2.93500120483559	2.92951349446793	2.94254815339289	2.96192425328367	2.92241506433204	2.98645657944021	2.98126634484687	2.99584108042352	2.91472767062088	2.95786236381443	2.96040870132248	2.91184739107157	3.03891205006781	2.89259837375324	2.95433770289738	2.93230413614813
1	95207249	95207249	3.00914770185052	2.92743014731526	2.88978286747911	2.99437502843481	2.87874443708267	2.95337801440297	2.95474728945694	3.00881699804321	2.89419292779093	2.93785073014438	2.98604259734435	2.98546348239344	3.94519580986974	3.01062098656962	3.07154820346303	2.95167677384355	2.9899777453445	2.96829554929343	3.05873420494307	2.96377257424571	2.88338022734876	3.01124709269949	2.93295497133782	2.99232323264222	3.079500498893	2.92256425988185	2.96360859326884	2.98941065932677	2.9447287463943	2.95037096233781	2.9432682272733	2.93500120483559	2.92951349446793	2.94254815339289	2.96192425328367	2.92241506433204	2.98645657944021	2.98126634484687	2.99584108042352	2.91472767062088	2.95786236381443	2.96040870132248	2.91184739107157	3.03891205006781	2.89259837375324	2.95433770289738	2.93230413614813
1	95764038	95764038	3.00914770185052	2.92743014731526	2.88978286747911	2.99437502843481	2.87874443708267	2.95337801440297	2.95474728945694	3.00881699804321	2.89419292779093	2.93785073014438	2.98604259734435	2.98546348239344	3.94519580986974	3.01062098656962	3.07154820346303	2.95167677384355	2.9899777453445	2.96829554929343	3.05873420494307	2.96377257424571	2.88338022734876	3.01124709269949	2.93295497133782	2.99232323264222	3.079500498893	2.92256425988185	2.96360859326884	2.98941065932677	2.9447287463943	2.95037096233781	2.9432682272733	2.93500120483559	2.92951349446793	2.94254815339289	2.96192425328367	2.92241506433204	2.98645657944021	2.98126634484687	2.99584108042352	2.91472767062088	2.95786236381443	2.96040870132248	2.91184739107157	3.03891205006781	2.89259837375324	2.95433770289738	2.93230413614813
1	96291927	96291927	3.00914770185052	2.92743014731526	2.88978286747911	2.99437502843481	2.87874443708267	2.95337801440297	2.95474728945694	3.00881699804321	2.89419292779093	2.93785073014438	2.98604259734435	2.98546348239344	3.94519580986974	3.01062098656962	3.07154820346303	2.95167677384355	2.9899777453445	2.96829554929343	3.05873420494307	2.96377257424571	2.88338022734876	3.01124709269949	2.93295497133782	2.99232323264222	3.079500498893	2.92256425988185	2.96360859326884	2.98941065932677	2.9447287463943	2.95037096233781	2.9432682272733	2.93500120483559	2.92951349446793	2.94254815339289	2.96192425328367	2.92241506433204	2.98645657944021	2.98126634484687	2.99584108042352	2.91472767062088	2.95786236381443	2.96040870132248	2.91184739107157	3.03891205006781	2.89259837375324	2.95433770289738	2.93230413614813
1	96833745	96833745	3.00914770185052	2.92743014731526	2.88978286747911	2.99437502843481	2.87874443708267	2.95337801440297	2.95474728945694	3.00881699804321	2.89419292779093	2.93785073014438	2.98604259734435	2.98546348239344	3.94519580986974	3.01062098656962	3.07154820346303	2.95167677384355	2.9899777453445	2.96829554929343	3.05873420494307	2.96377257424571	2.88338022734876	3.01124709269949	2.93295497133782	2.99232323264222	3.079500498893	2.92256425988185	2.96360859326884	2.98941065932677	2.9447287463943	2.95037096233781	2.9432682272733	2.93500120483559	2.92951349446793	2.94254815339289	2.96192425328367	2.92241506433204	2.98645657944021	2.98126634484687	2.99584108042352	2.91472767062088	2.95786236381443	2.96040870132248	2.91184739107157	3.03891205006781	2.89259837375324	2.95433770289738	2.93230413614813
1	97396062	97396062	3.00914770185052	2.92743014731526	2.88978286747911	2.99437502843481	2.87874443708267	2.95337801440297	2.95474728945694	3.00881699804321	2.89419292779093	2.93785073014438	2.98604259734435	2.98546348239344	3.94519580986974	3.01062098656962	3.07154820346303	2.95167677384355	2.9899777453445	2.96829554929343	3.05873420494307	2.96377257424571	2.88338022734876	3.01124709269949	2.93295497133782	2.99232323264222	3.079500498893	2.92256425988185	2.96360859326884	2.98941065932677	2.9447287463943	2.95037096233781	2.9432682272733	2.93500120483559	2.92951349446793	2.94254815339289	2.96192425328367	2.92241506433204	2.98645657944021	2.98126634484687	2.99584108042352	2.91472767062088	2.95786236381443	2.96040870132248	2.91184739107157	3.03891205006781	2.89259837375324	2.95433770289738	2.93230413614813
1	97931841	97931841	3.00914770185052	2.92743014731526	2.88978286747911	2.99437502843481	2.87874443708267	2.95337801440297	2.95474728945694	3.00881699804321	2.89419292779093	2.93785073014438	2.98604259734435	2.98546348239344	3.94519580986974	3.01062098656962	3.07154820346303	2.95167677384355	2.9899777453445	2.96829554929343	3.05873420494307	2.96377257424571	2.88338022734876	3.01124709269949	2.93295497133782	2.99232323264222	3.079500498893	2.92256425988185	2.96360859326884	2.98941065932677	2.9447287463943	2.95037096233781	2.9432682272733	2.93500120483559	2.92951349446793	2.94254815339289	2.96192425328367	2.92241506433204	2.98645657944021	2.98126634484687	2.99584108042352	2.91472767062088	2.95786236381443	2.96040870132248	2.91184739107157	3.03891205006781	2.89259837375324	2.95433770289738	2.93230413614813
1	98450950	98450950	3.00914770185052	2.92743014731526	2.88978286747911	2.99437502843481	2.87874443708267	2.95337801440297	2.95474728945694	3.00881699804321	2.89419292779093	2.93785073014438	2.98604259734435	2.98546348239344	3.94519580986974	3.01062098656962	3.07154820346303	2.95167677384355	2.9899777453445	2.96829554929343	3.05873420494307	2.96377257424571	2.88338022734876	3.01124709269949	2.93295497133782	2.99232323264222	3.079500498893	2.92256425988185	2.96360859326884	2.98941065932677	2.9447287463943	2.95037096233781	2.9432682272733	2.93500120483559	2.92951349446793	2.94254815339289	2.96192425328367	2.92241506433204	2.98645657944021	2.98126634484687	2.99584108042352	2.91472767062088	2.95786236381443	2.96040870132248	2.91184739107157	3.03891205006781	2.89259837375324	2.95433770289738	2.93230413614813
1	98975392	98975392	3.00914770185052	2.92743014731526	2.88978286747911	2.99437502843481	2.87874443708267	2.95337801440297	2.95474728945694	3.00881699804321	2.89419292779093	2.93785073014438	2.98604259734435	2.98546348239344	3.94519580986974	3.01062098656962	3.07154820346303	2.95167677384355	2.9899777453445	2.96829554929343	3.05873420494307	2.96377257424571	2.88338022734876	3.01124709269949	2.93295497133782	2.99232323264222	3.079500498893	2.92256425988185	2.96360859326884	2.98941065932677	2.9447287463943	2.95037096233781	2.9432682272733	2.93500120483559	2.92951349446793	2.94254815339289	2.96192425328367	2.92241506433204	2.98645657944021	2.98126634484687	2.99584108042352	2.91472767062088	2.95786236381443	2.96040870132248	2.91184739107157	3.03891205006781	2.89259837375324	2.95433770289738	2.93230413614813
1	99520318	99520318	3.00914770185052	2.92743014731526	2.88978286747911	2.99437502843481	2.87874443708267	2.95337801440297	2.95474728945694	3.00881699804321	2.89419292779093	2.93785073014438	2.98604259734435	2.98546348239344	3.94519580986974	3.01062098656962	3.07154820346303	2.95167677384355	2.9899777453445	2.96829554929343	3.05873420494307	2.96377257424571	2.88338022734876	3.01124709269949	2.93295497133782	2.99232323264222	3.079500498893	2.92256425988185	2.96360859326884	2.98941065932677	2.9447287463943	2.95037096233781	2.9432682272733	2.93500120483559	2.92951349446793	2.94254815339289	2.96192425328367	2.92241506433204	2.98645657944021	2.98126634484687	2.99584108042352	2.91472767062088	2.95786236381443	2.96040870132248	2.91184739107157	3.03891205006781	2.89259837375324	2.95433770289738	2.93230413614813
1	100075108	100075108	3.00914770185052	2.92743014731526	2.88978286747911	2.99437502843481	2.87874443708267	2.95337801440297	2.95474728945694	3.00881699804321	2.89419292779093	2.93785073014438	2.98604259734435	2.98546348239344	3.94519580986974	3.01062098656962	3.07154820346303	2.95167677384355	2.9899777453445	2.96829554929343	3.05873420494307	2.96377257424571	2.88338022734876	3.01124709269949	2.93295497133782	2.99232323264222	3.079500498893	2.92256425988185	2.96360859326884	2.98941065932677	2.9447287463943	2.95037096233781	2.9432682272733	2.93500120483559	2.92951349446793	2.94254815339289	2.96192425328367	2.92241506433204	2.98645657944021	2.98126634484687	2.99584108042352	2.91472767062088	2.95786236381443	2.96040870132248	2.91184739107157	3.03891205006781	2.89259837375324	2.95433770289738	2.93230413614813
1	100623332	100623332	3.00914770185052	2.92743014731526	2.88978286747911	2.99437502843481	2.87874443708267	2.95337801440297	2.95474728945694	3.00881699804321	2.89419292779093	2.93785073014438	2.98604259734435	2.98546348239344	3.44030125066918	3.01062098656962	3.07154820346303	2.95167677384355	2.9899777453445	2.96829554929343	3.05873420494307	2.96377257424571	2.88338022734876	3.01124709269949	2.93295497133782	2.99232323264222	3.079500498893	2.92256425988185	2.96360859326884	2.98941065932677	2.9447287463943	2.95037096233781	2.9432682272733	2.93500120483559	2.92951349446793	2.94254815339289	2.96192425328367	2.92241506433204	2.98645657944021	2.98126634484687	2.99584108042352	2.91472767062088	2.95786236381443	2.96040870132248	2.91184739107157	3.03891205006781	2.89259837375324	2.95433770289738	2.93230413614813
1	101186742	101186742	3.00914770185052	2.92743014731526	2.88978286747911	2.99437502843481	2.87874443708267	2.95337801440297	2.95474728945694	3.00881699804321	2.89419292779093	2.93785073014438	2.98604259734435	2.98546348239344	3.44030125066918	3.01062098656962	3.07154820346303	2.95167677384355	2.9899777453445	2.96829554929343	3.05873420494307	2.96377257424571	2.88338022734876	3.01124709269949	2.93295497133782	2.99232323264222	3.079500498893	2.92256425988185	2.96360859326884	2.98941065932677	2.9447287463943	2.95037096233781	2.9432682272733	2.93500120483559	2.92951349446793	2.94254815339289	2.96192425328367	2.92241506433204	2.98645657944021	2.98126634484687	2.99584108042352	2.91472767062088	2.95786236381443	2.96040870132248	2.91184739107157	3.03891205006781	2.89259837375324	2.95433770289738	2.93230413614813
1	101730376	101730376	3.00914770185052	2.92743014731526	2.88978286747911	2.99437502843481	2.87874443708267	2.95337801440297	2.95474728945694	3.00881699804321	2.89419292779093	2.93785073014438	2.98604259734435	2.98546348239344	3.44030125066918	3.01062098656962	3.07154820346303	2.95167677384355	2.9899777453445	2.96829554929343	3.05873420494307	2.96377257424571	2.88338022734876	3.01124709269949	2.93295497133782	2.99232323264222	3.079500498893	2.92256425988185	2.96360859326884	2.98941065932677	2.9447287463943	2.95037096233781	2.9432682272733	2.93500120483559	2.92951349446793	2.94254815339289	2.96192425328367	2.92241506433204	2.98645657944021	2.98126634484687	2.99584108042352	2.91472767062088	2.95786236381443	2.96040870132248	2.91184739107157	3.03891205006781	2.89259837375324	2.95433770289738	2.93230413614813
1	102267823	102267823	3.00914770185052	2.92743014731526	2.88978286747911	2.99437502843481	2.87874443708267	2.95337801440297	2.95474728945694	3.00881699804321	2.89419292779093	2.93785073014438	2.98604259734435	2.98546348239344	3.44030125066918	3.01062098656962	3.07154820346303	2.95167677384355	2.9899777453445	2.96829554929343	3.05873420494307	2.96377257424571	2.88338022734876	3.01124709269949	2.93295497133782	2.99232323264222	3.079500498893	2.92256425988185	2.96360859326884	2.98941065932677	2.9447287463943	2.95037096233781	2.9432682272733	2.93500120483559	2.92951349446793	2.94254815339289	2.96192425328367	2.92241506433204	2.98645657944021	2.98126634484687	2.99584108042352	2.91472767062088	2.95786236381443	2.96040870132248	2.91184739107157	3.03891205006781	2.89259837375324	2.95433770289738	2.93230413614813
1	102797436	102797436	3.00914770185052	2.92743014731526	2.88978286747911	2.99437502843481	2.87874443708267	2.95337801440297	2.95474728945694	3.00881699804321	2.89419292779093	2.93785073014438	2.98604259734435	2.98546348239344	3.44030125066918	3.01062098656962	3.07154820346303	2.95167677384355	2.9899777453445	2.96829554929343	3.05873420494307	2.96377257424571	2.88338022734876	3.01124709269949	2.93295497133782	2.99232323264222	3.079500498893	2.92256425988185	2.96360859326884	2.98941065932677	2.9447287463943	2.95037096233781	2.9432682272733	2.93500120483559	2.92951349446793	2.94254815339289	2.96192425328367	2.92241506433204	2.98645657944021	2.98126634484687	2.99584108042352	2.91472767062088	2.95786236381443	2.96040870132248	2.91184739107157	3.03891205006781	2.89259837375324	2.95433770289738	2.93230413614813
1	103357057	103357057	3.00914770185052	2.92743014731526	2.88978286747911	2.99437502843481	2.87874443708267	2.95337801440297	2.95474728945694	3.00881699804321	2.89419292779093	2.93785073014438	2.98604259734435	2.98546348239344	3.44030125066918	3.01062098656962	3.07154820346303	2.95167677384355	2.9899777453445	2.96829554929343	3.05873420494307	2.96377257424571	2.88338022734876	3.01124709269949	2.93295497133782	2.99232323264222	3.079500498893	2.92256425988185	2.96360859326884	2.98941065932677	2.9447287463943	2.95037096233781	2.9432682272733	2.93500120483559	2.92951349446793	2.94254815339289	2.96192425328367	2.92241506433204	2.98645657944021	2.98126634484687	2.99584108042352	2.91472767062088	2.95786236381443	2.96040870132248	2.91184739107157	3.03891205006781	2.89259837375324	2.95433770289738	2.93230413614813
1	104114997	104114997	3.00914770185052	2.92743014731526	2.88978286747911	2.99437502843481	2.87874443708267	2.95337801440297	2.95474728945694	3.00881699804321	2.89419292779093	2.93785073014438	2.98604259734435	2.98546348239344	3.44030125066918	3.01062098656962	3.07154820346303	2.95167677384355	2.9899777453445	2.96829554929343	3.05873420494307	2.96377257424571	2.88338022734876	3.01124709269949	2.93295497133782	2.99232323264222	3.079500498893	2.92256425988185	2.96360859326884	2.98941065932677	2.9447287463943	2.95037096233781	2.9432682272733	2.93500120483559	2.92951349446793	2.94254815339289	2.96192425328367	2.92241506433204	2.98645657944021	2.98126634484687	2.99584108042352	2.91472767062088	2.95786236381443	2.96040870132248	2.91184739107157	3.03891205006781	2.89259837375324	2.95433770289738	2.93230413614813
1	104814987	104814987	3.00914770185052	2.92743014731526	2.88978286747911	2.99437502843481	2.87874443708267	2.95337801440297	2.95474728945694	3.00881699804321	2.89419292779093	2.93785073014438	2.98604259734435	2.98546348239344	3.44030125066918	3.01062098656962	3.07154820346303	2.95167677384355	2.9899777453445	2.96829554929343	3.05873420494307	2.96377257424571	2.88338022734876	3.01124709269949	2.93295497133782	2.99232323264222	3.079500498893	2.92256425988185	2.96360859326884	2.98941065932677	2.9447287463943	2.95037096233781	2.9432682272733	2.93500120483559	2.92951349446793	2.94254815339289	2.96192425328367	2.92241506433204	2.98645657944021	2.98126634484687	2.99584108042352	2.91472767062088	2.95786236381443	2.96040870132248	2.91184739107157	3.03891205006781	2.89259837375324	2.95433770289738	2.93230413614813
1	105370289	105370289	3.00914770185052	2.92743014731526	2.88978286747911	2.99437502843481	2.87874443708267	2.95337801440297	2.95474728945694	3.00881699804321	2.89419292779093	2.93785073014438	2.98604259734435	2.98546348239344	3.14793015843877	3.01062098656962	3.07154820346303	2.95167677384355	2.9899777453445	2.96829554929343	3.05873420494307	2.96377257424571	2.88338022734876	3.01124709269949	2.93295497133782	2.99232323264222	3.079500498893	2.92256425988185	2.96360859326884	2.98941065932677	2.9447287463943	2.95037096233781	2.9432682272733	2.93500120483559	2.92951349446793	2.94254815339289	2.96192425328367	2.92241506433204	2.98645657944021	2.98126634484687	2.99584108042352	2.91472767062088	2.95786236381443	2.96040870132248	2.91184739107157	3.03891205006781	2.89259837375324	2.95433770289738	2.93230413614813
1	105924571	105924571	3.00914770185052	2.92743014731526	2.88978286747911	2.99437502843481	2.87874443708267	2.95337801440297	2.95474728945694	3.00881699804321	2.89419292779093	2.93785073014438	2.98604259734435	2.98546348239344	3.14793015843877	3.01062098656962	3.07154820346303	2.95167677384355	2.9899777453445	2.96829554929343	3.05873420494307	2.96377257424571	2.88338022734876	3.01124709269949	2.93295497133782	2.99232323264222	3.079500498893	2.92256425988185	2.96360859326884	2.98941065932677	2.9447287463943	2.95037096233781	2.9432682272733	2.93500120483559	2.92951349446793	2.94254815339289	2.96192425328367	2.92241506433204	2.98645657944021	2.98126634484687	2.99584108042352	2.91472767062088	2.95786236381443	2.96040870132248	2.91184739107157	3.03891205006781	2.89259837375324	2.95433770289738	2.93230413614813
1	106462037	106462037	3.00914770185052	2.92743014731526	2.88978286747911	2.99437502843481	2.87874443708267	2.95337801440297	2.95474728945694	3.00881699804321	2.89419292779093	2.93785073014438	2.98604259734435	2.98546348239344	3.14793015843877	3.01062098656962	3.07154820346303	2.95167677384355	2.9899777453445	2.96829554929343	3.05873420494307	2.96377257424571	2.88338022734876	3.01124709269949	2.93295497133782	2.99232323264222	3.079500498893	2.92256425988185	2.96360859326884	2.98941065932677	2.9447287463943	2.95037096233781	2.9432682272733	2.93500120483559	2.92951349446793	2.94254815339289	2.96192425328367	2.92241506433204	2.98645657944021	2.98126634484687	2.99584108042352	2.91472767062088	2.95786236381443	2.96040870132248	2.91184739107157	3.03891205006781	2.89259837375324	2.95433770289738	2.93230413614813
1	107006985	107006985	3.00914770185052	2.92743014731526	2.88978286747911	2.99437502843481	2.87874443708267	2.95337801440297	2.95474728945694	3.00881699804321	2.89419292779093	2.93785073014438	2.98604259734435	2.98546348239344	3.14793015843877	3.01062098656962	3.07154820346303	2.95167677384355	2.9899777453445	2.96829554929343	3.05873420494307	2.96377257424571	2.88338022734876	3.01124709269949	2.93295497133782	2.99232323264222	3.079500498893	2.92256425988185	2.96360859326884	2.98941065932677	2.9447287463943	2.95037096233781	2.9432682272733	2.93500120483559	2.92951349446793	2.94254815339289	2.96192425328367	2.92241506433204	2.98645657944021	2.98126634484687	2.99584108042352	2.91472767062088	2.95786236381443	2.96040870132248	2.91184739107157	3.03891205006781	2.89259837375324	2.95433770289738	2.93230413614813
1	107538366	107538366	3.00914770185052	2.92743014731526	2.88978286747911	2.99437502843481	2.87874443708267	2.95337801440297	2.95474728945694	3.00881699804321	2.89419292779093	2.93785073014438	2.98604259734435	2.98546348239344	3.14793015843877	3.01062098656962	3.07154820346303	2.95167677384355	2.9899777453445	2.96829554929343	3.05873420494307	2.96377257424571	2.88338022734876	3.01124709269949	2.93295497133782	2.99232323264222	3.079500498893	2.92256425988185	2.96360859326884	2.98941065932677	2.9447287463943	2.95037096233781	2.9432682272733	2.93500120483559	2.92951349446793	2.94254815339289	2.96192425328367	2.92241506433204	2.98645657944021	2.98126634484687	2.99584108042352	2.91472767062088	2.95786236381443	2.96040870132248	2.91184739107157	3.03891205006781	2.89259837375324	2.95433770289738	2.93230413614813
1	108059096	108059096	3.00914770185052	2.92743014731526	2.88978286747911	2.99437502843481	2.87874443708267	2.95337801440297	2.95474728945694	3.00881699804321	2.89419292779093	2.93785073014438	2.98604259734435	2.98546348239344	3.14793015843877	3.01062098656962	3.07154820346303	2.95167677384355	2.9899777453445	2.96829554929343	3.05873420494307	2.96377257424571	2.88338022734876	3.01124709269949	2.93295497133782	2.99232323264222	3.079500498893	2.92256425988185	2.96360859326884	2.98941065932677	2.9447287463943	2.95037096233781	2.9432682272733	2.93500120483559	2.92951349446793	2.94254815339289	2.96192425328367	2.92241506433204	2.98645657944021	2.98126634484687	2.99584108042352	2.91472767062088	2.95786236381443	2.96040870132248	2.91184739107157	3.03891205006781	2.89259837375324	2.95433770289738	2.93230413614813
1	108594913	108594913	3.00914770185052	2.92743014731526	2.88978286747911	2.99437502843481	2.87874443708267	2.95337801440297	2.95474728945694	3.00881699804321	2.89419292779093	2.93785073014438	2.98604259734435	2.98546348239344	3.14793015843877	3.01062098656962	3.07154820346303	2.95167677384355	2.9899777453445	2.96829554929343	3.05873420494307	2.96377257424571	2.88338022734876	3.01124709269949	2.93295497133782	2.99232323264222	3.079500498893	2.92256425988185	2.96360859326884	2.98941065932677	2.9447287463943	2.95037096233781	2.9432682272733	2.93500120483559	2.92951349446793	2.94254815339289	2.96192425328367	2.92241506433204	2.98645657944021	2.98126634484687	2.99584108042352	2.91472767062088	2.95786236381443	2.96040870132248	2.91184739107157	3.03891205006781	2.89259837375324	2.95433770289738	2.93230413614813
1	109364959	109364959	3.00914770185052	2.92743014731526	2.88978286747911	2.99437502843481	2.87874443708267	2.95337801440297	2.95474728945694	3.00881699804321	2.89419292779093	2.93785073014438	2.98604259734435	2.98546348239344	3.14793015843877	3.01062098656962	3.07154820346303	2.95167677384355	2.9899777453445	2.96829554929343	3.05873420494307	2.96377257424571	2.88338022734876	3.01124709269949	2.93295497133782	2.99232323264222	3.079500498893	2.92256425988185	2.96360859326884	2.98941065932677	2.9447287463943	2.95037096233781	2.9432682272733	2.93500120483559	2.92951349446793	2.94254815339289	2.96192425328367	2.92241506433204	2.98645657944021	2.98126634484687	2.99584108042352	2.91472767062088	2.95786236381443	2.96040870132248	2.91184739107157	3.03891205006781	2.89259837375324	2.95433770289738	2.93230413614813
1	109936333	109936333	3.00914770185052	2.92743014731526	2.88978286747911	2.99437502843481	2.87874443708267	2.95337801440297	2.95474728945694	3.00881699804321	2.89419292779093	2.93785073014438	2.98604259734435	2.98546348239344	3.14793015843877	3.01062098656962	3.07154820346303	2.95167677384355	2.9899777453445	2.96829554929343	3.05873420494307	2.96377257424571	2.88338022734876	3.01124709269949	2.93295497133782	2.99232323264222	3.079500498893	2.92256425988185	2.96360859326884	2.98941065932677	2.9447287463943	2.95037096233781	2.9432682272733	2.93500120483559	2.92951349446793	2.94254815339289	2.96192425328367	2.92241506433204	2.98645657944021	2.98126634484687	2.99584108042352	2.91472767062088	2.95786236381443	2.96040870132248	2.91184739107157	3.03891205006781	2.89259837375324	2.95433770289738	2.93230413614813
1	110508854	110508854	3.00914770185052	2.92743014731526	2.88978286747911	2.99437502843481	2.17669567573981	2.95337801440297	2.95474728945694	3.00881699804321	2.89419292779093	2.93785073014438	2.98604259734435	2.98546348239344	3.14793015843877	3.01062098656962	3.07154820346303	2.95167677384355	2.9899777453445	2.96829554929343	3.05873420494307	2.96377257424571	2.88338022734876	3.01124709269949	2.93295497133782	2.99232323264222	3.079500498893	2.92256425988185	2.96360859326884	2.98941065932677	2.9447287463943	2.95037096233781	2.9432682272733	2.93500120483559	2.92951349446793	2.94254815339289	2.96192425328367	2.92241506433204	2.98645657944021	2.98126634484687	2.99584108042352	2.91472767062088	2.95786236381443	2.96040870132248	2.91184739107157	3.03891205006781	2.89259837375324	2.95433770289738	2.93230413614813
1	111035660	111035660	3.00914770185052	2.92743014731526	2.88978286747911	2.99437502843481	2.17669567573981	2.95337801440297	2.95474728945694	3.00881699804321	2.89419292779093	2.93785073014438	2.98604259734435	2.98546348239344	3.14793015843877	3.01062098656962	3.07154820346303	2.95167677384355	2.9899777453445	2.96829554929343	3.05873420494307	2.96377257424571	2.88338022734876	3.01124709269949	2.93295497133782	2.99232323264222	3.079500498893	2.92256425988185	2.96360859326884	2.98941065932677	2.9447287463943	2.95037096233781	2.9432682272733	2.93500120483559	2.92951349446793	2.94254815339289	2.96192425328367	2.92241506433204	2.98645657944021	2.98126634484687	2.99584108042352	2.91472767062088	2.95786236381443	2.96040870132248	2.91184739107157	3.03891205006781	2.89259837375324	2.95433770289738	2.93230413614813
1	111570122	111570122	3.00914770185052	2.92743014731526	2.88978286747911	2.99437502843481	2.17669567573981	2.95337801440297	2.95474728945694	3.00881699804321	2.89419292779093	2.93785073014438	2.98604259734435	2.98546348239344	3.14793015843877	3.01062098656962	3.07154820346303	2.95167677384355	2.9899777453445	2.96829554929343	3.05873420494307	2.96377257424571	2.88338022734876	3.01124709269949	2.93295497133782	2.99232323264222	3.079500498893	2.92256425988185	2.96360859326884	2.98941065932677	2.9447287463943	2.95037096233781	2.9432682272733	2.93500120483559	2.92951349446793	2.94254815339289	2.96192425328367	2.92241506433204	2.98645657944021	2.98126634484687	2.99584108042352	2.91472767062088	2.95786236381443	2.96040870132248	2.91184739107157	3.03891205006781	2.89259837375324	2.95433770289738	2.93230413614813
1	112127180	112127180	3.00914770185052	2.92743014731526	2.88978286747911	2.99437502843481	2.17669567573981	2.95337801440297	2.95474728945694	3.00881699804321	2.89419292779093	2.93785073014438	2.98604259734435	2.98546348239344	3.14793015843877	3.01062098656962	3.07154820346303	2.95167677384355	2.9899777453445	2.96829554929343	3.05873420494307	2.96377257424571	2.88338022734876	3.01124709269949	2.93295497133782	2.99232323264222	3.079500498893	2.92256425988185	2.96360859326884	2.98941065932677	2.9447287463943	2.95037096233781	2.9432682272733	2.93500120483559	2.92951349446793	2.94254815339289	2.96192425328367	2.92241506433204	2.98645657944021	2.98126634484687	2.99584108042352	2.91472767062088	2.95786236381443	2.96040870132248	2.91184739107157	3.03891205006781	2.89259837375324	2.95433770289738	2.93230413614813
1	112648925	112648925	3.00914770185052	2.92743014731526	2.88978286747911	2.99437502843481	2.17669567573981	2.95337801440297	2.95474728945694	3.00881699804321	2.89419292779093	2.93785073014438	2.98604259734435	2.98546348239344	3.14793015843877	3.01062098656962	3.07154820346303	2.95167677384355	2.9899777453445	2.96829554929343	3.05873420494307	2.96377257424571	2.88338022734876	3.01124709269949	2.93295497133782	2.99232323264222	3.079500498893	2.92256425988185	2.96360859326884	2.98941065932677	2.9447287463943	2.95037096233781	2.9432682272733	2.93500120483559	2.92951349446793	2.94254815339289	2.96192425328367	2.92241506433204	2.98645657944021	2.98126634484687	2.99584108042352	2.91472767062088	2.95786236381443	2.96040870132248	2.91184739107157	3.03891205006781	2.89259837375324	2.95433770289738	2.93230413614813
1	113220802	113220802	3.00914770185052	2.92743014731526	2.88978286747911	2.99437502843481	2.17669567573981	2.95337801440297	2.95474728945694	3.00881699804321	2.89419292779093	2.93785073014438	2.98604259734435	2.98546348239344	3.14793015843877	3.01062098656962	3.07154820346303	2.95167677384355	2.9899777453445	2.96829554929343	3.05873420494307	2.96377257424571	2.88338022734876	3.01124709269949	2.93295497133782	2.99232323264222	3.079500498893	2.92256425988185	2.96360859326884	2.98941065932677	2.9447287463943	2.95037096233781	2.9432682272733	2.93500120483559	2.92951349446793	2.94254815339289	2.96192425328367	2.92241506433204	2.98645657944021	2.98126634484687	2.99584108042352	2.91472767062088	2.95786236381443	2.96040870132248	2.91184739107157	3.03891205006781	2.89259837375324	2.95433770289738	2.93230413614813
1	113825191	113825191	3.00914770185052	2.92743014731526	2.88978286747911	2.99437502843481	2.17669567573981	2.95337801440297	2.95474728945694	3.00881699804321	2.89419292779093	2.93785073014438	2.98604259734435	2.98546348239344	3.14793015843877	3.01062098656962	3.07154820346303	2.95167677384355	2.9899777453445	2.96829554929343	3.05873420494307	2.96377257424571	2.88338022734876	3.01124709269949	2.93295497133782	2.99232323264222	3.079500498893	2.92256425988185	2.96360859326884	2.98941065932677	2.9447287463943	2.95037096233781	2.9432682272733	2.93500120483559	2.92951349446793	2.94254815339289	2.96192425328367	2.92241506433204	2.98645657944021	2.98126634484687	2.99584108042352	2.91472767062088	2.95786236381443	2.96040870132248	2.91184739107157	3.03891205006781	2.89259837375324	2.95433770289738	2.93230413614813
1	114402025	114402025	3.00914770185052	2.92743014731526	2.88978286747911	2.99437502843481	2.17669567573981	2.95337801440297	2.95474728945694	3.00881699804321	2.89419292779093	2.93785073014438	2.98604259734435	2.98546348239344	3.14793015843877	3.01062098656962	3.07154820346303	2.95167677384355	2.9899777453445	2.96829554929343	3.05873420494307	2.96377257424571	2.88338022734876	3.01124709269949	2.93295497133782	2.99232323264222	3.079500498893	2.92256425988185	2.96360859326884	2.98941065932677	2.9447287463943	2.95037096233781	2.9432682272733	2.93500120483559	2.92951349446793	2.94254815339289	2.96192425328367	2.92241506433204	2.98645657944021	2.98126634484687	2.99584108042352	2.91472767062088	2.95786236381443	2.96040870132248	2.91184739107157	3.03891205006781	2.89259837375324	2.95433770289738	2.93230413614813
1	114952770	114952770	3.00914770185052	2.92743014731526	2.88978286747911	2.99437502843481	2.17669567573981	2.95337801440297	2.95474728945694	3.00881699804321	2.89419292779093	2.93785073014438	2.98604259734435	2.98546348239344	3.14793015843877	3.01062098656962	3.07154820346303	2.95167677384355	2.9899777453445	2.96829554929343	3.05873420494307	2.96377257424571	2.88338022734876	3.01124709269949	2.93295497133782	2.99232323264222	3.079500498893	2.92256425988185	2.96360859326884	2.98941065932677	2.9447287463943	2.95037096233781	2.9432682272733	2.93500120483559	2.92951349446793	2.94254815339289	2.96192425328367	2.92241506433204	2.98645657944021	2.98126634484687	2.99584108042352	2.91472767062088	2.95786236381443	2.96040870132248	2.91184739107157	3.03891205006781	2.89259837375324	2.95433770289738	2.93230413614813
1	115516909	115516909	3.00914770185052	2.92743014731526	2.88978286747911	2.99437502843481	2.17669567573981	2.95337801440297	2.95474728945694	3.00881699804321	2.89419292779093	2.93785073014438	2.98604259734435	2.98546348239344	3.14793015843877	3.01062098656962	3.07154820346303	2.95167677384355	2.9899777453445	2.96829554929343	3.05873420494307	2.96377257424571	2.88338022734876	3.01124709269949	2.93295497133782	2.99232323264222	3.079500498893	2.92256425988185	2.96360859326884	2.98941065932677	2.9447287463943	2.95037096233781	2.9432682272733	2.93500120483559	2.92951349446793	2.94254815339289	2.96192425328367	2.92241506433204	2.98645657944021	2.98126634484687	2.99584108042352	2.91472767062088	2.95786236381443	2.96040870132248	2.91184739107157	3.03891205006781	2.89259837375324	2.95433770289738	2.93230413614813
1	116049576	116049576	3.00914770185052	2.92743014731526	2.88978286747911	2.99437502843481	2.17669567573981	2.95337801440297	2.95474728945694	3.00881699804321	2.89419292779093	2.93785073014438	2.98604259734435	2.98546348239344	3.14793015843877	3.01062098656962	3.07154820346303	2.95167677384355	2.9899777453445	2.96829554929343	3.05873420494307	2.96377257424571	2.88338022734876	3.01124709269949	2.93295497133782	2.99232323264222	3.079500498893	2.92256425988185	2.96360859326884	2.98941065932677	2.9447287463943	2.95037096233781	2.9432682272733	2.93500120483559	2.92951349446793	2.94254815339289	2.96192425328367	2.92241506433204	2.98645657944021	2.98126634484687	2.99584108042352	2.91472767062088	2.95786236381443	2.96040870132248	2.91184739107157	3.03891205006781	2.89259837375324	2.95433770289738	2.93230413614813
1	116602357	116602357	3.00914770185052	2.92743014731526	2.88978286747911	2.99437502843481	2.96460463693975	2.95337801440297	2.95474728945694	3.00881699804321	2.89419292779093	2.93785073014438	2.98604259734435	2.98546348239344	3.14793015843877	3.01062098656962	3.07154820346303	2.95167677384355	2.9899777453445	2.96829554929343	3.05873420494307	2.96377257424571	2.88338022734876	3.01124709269949	2.93295497133782	2.99232323264222	3.079500498893	2.92256425988185	2.96360859326884	2.98941065932677	2.9447287463943	2.95037096233781	2.9432682272733	2.93500120483559	2.92951349446793	2.94254815339289	2.96192425328367	2.92241506433204	2.98645657944021	2.98126634484687	2.99584108042352	2.91472767062088	2.95786236381443	2.96040870132248	2.91184739107157	3.03891205006781	2.89259837375324	2.95433770289738	2.93230413614813
1	117128059	117128059	3.00914770185052	2.92743014731526	2.88978286747911	2.99437502843481	2.96460463693975	2.95337801440297	2.95474728945694	3.00881699804321	2.89419292779093	2.93785073014438	2.98604259734435	2.98546348239344	3.14793015843877	3.01062098656962	3.07154820346303	2.95167677384355	2.9899777453445	2.96829554929343	3.05873420494307	2.96377257424571	2.88338022734876	3.01124709269949	2.93295497133782	2.99232323264222	3.079500498893	2.92256425988185	2.96360859326884	2.98941065932677	2.9447287463943	2.95037096233781	2.9432682272733	2.93500120483559	2.92951349446793	2.94254815339289	2.96192425328367	2.92241506433204	2.98645657944021	2.98126634484687	2.99584108042352	2.91472767062088	2.95786236381443	2.96040870132248	2.91184739107157	3.03891205006781	2.89259837375324	2.95433770289738	2.93230413614813
1	117708896	117708896	3.00914770185052	2.92743014731526	2.88978286747911	2.99437502843481	2.96460463693975	2.95337801440297	2.95474728945694	3.00881699804321	2.89419292779093	2.93785073014438	2.98604259734435	2.98546348239344	3.14793015843877	3.01062098656962	3.07154820346303	2.95167677384355	2.9899777453445	2.96829554929343	3.05873420494307	2.96377257424571	2.88338022734876	3.01124709269949	2.93295497133782	2.99232323264222	3.079500498893	2.92256425988185	2.96360859326884	2.98941065932677	2.9447287463943	2.95037096233781	2.9432682272733	2.93500120483559	2.92951349446793	2.94254815339289	2.96192425328367	2.92241506433204	2.98645657944021	2.98126634484687	2.99584108042352	2.91472767062088	2.95786236381443	2.96040870132248	2.91184739107157	3.03891205006781	2.89259837375324	2.95433770289738	2.93230413614813
1	118258220	118258220	3.00914770185052	2.92743014731526	2.88978286747911	2.99437502843481	2.96460463693975	2.95337801440297	2.95474728945694	3.00881699804321	2.89419292779093	2.93785073014438	2.98604259734435	2.98546348239344	3.14793015843877	3.01062098656962	3.07154820346303	2.95167677384355	2.9899777453445	2.96829554929343	3.05873420494307	2.96377257424571	2.88338022734876	3.01124709269949	2.93295497133782	2.99232323264222	3.079500498893	2.92256425988185	2.96360859326884	2.98941065932677	2.9447287463943	2.95037096233781	2.9432682272733	2.93500120483559	2.92951349446793	2.94254815339289	2.96192425328367	2.92241506433204	2.98645657944021	2.98126634484687	2.99584108042352	2.91472767062088	2.95786236381443	2.96040870132248	2.91184739107157	3.03891205006781	2.89259837375324	2.95433770289738	2.93230413614813
1	118799867	118799867	3.00914770185052	2.92743014731526	2.88978286747911	2.99437502843481	2.96460463693975	2.95337801440297	2.95474728945694	3.00881699804321	2.89419292779093	2.93785073014438	2.98604259734435	2.98546348239344	3.14793015843877	3.01062098656962	3.07154820346303	2.95167677384355	2.9899777453445	2.96829554929343	3.05873420494307	2.96377257424571	2.88338022734876	3.01124709269949	2.93295497133782	2.99232323264222	3.079500498893	2.92256425988185	2.96360859326884	2.98941065932677	2.9447287463943	2.95037096233781	2.9432682272733	2.93500120483559	2.92951349446793	2.94254815339289	2.96192425328367	2.92241506433204	2.98645657944021	2.98126634484687	2.99584108042352	2.91472767062088	2.95786236381443	2.96040870132248	2.91184739107157	3.03891205006781	2.89259837375324	2.95433770289738	2.93230413614813
1	119372896	119372896	3.00914770185052	2.92743014731526	2.88978286747911	2.99437502843481	2.96460463693975	2.95337801440297	2.95474728945694	3.00881699804321	2.89419292779093	2.93785073014438	2.98604259734435	2.98546348239344	3.14793015843877	3.01062098656962	3.07154820346303	2.95167677384355	2.9899777453445	2.96829554929343	3.05873420494307	2.96377257424571	2.88338022734876	3.01124709269949	2.93295497133782	2.99232323264222	3.079500498893	2.92256425988185	2.96360859326884	2.98941065932677	2.9447287463943	2.95037096233781	2.9432682272733	2.93500120483559	2.92951349446793	2.94254815339289	2.96192425328367	2.92241506433204	2.98645657944021	2.98126634484687	2.99584108042352	2.91472767062088	2.95786236381443	2.96040870132248	2.91184739107157	3.03891205006781	2.89259837375324	2.95433770289738	2.93230413614813
1	119932172	119932172	3.00914770185052	2.92743014731526	2.88978286747911	2.99437502843481	2.96460463693975	2.95337801440297	2.95474728945694	3.00881699804321	2.89419292779093	2.93785073014438	2.98604259734435	2.98546348239344	3.14793015843877	3.01062098656962	3.07154820346303	2.95167677384355	2.9899777453445	2.96829554929343	3.05873420494307	2.96377257424571	2.88338022734876	3.01124709269949	2.93295497133782	2.99232323264222	3.079500498893	2.92256425988185	2.96360859326884	2.98941065932677	2.9447287463943	2.95037096233781	2.9432682272733	2.93500120483559	2.92951349446793	2.94254815339289	2.96192425328367	2.92241506433204	2.98645657944021	2.98126634484687	2.99584108042352	2.91472767062088	2.95786236381443	2.96040870132248	2.91184739107157	3.03891205006781	2.89259837375324	2.95433770289738	2.93230413614813
1	120500810	120500810	4.87326268088686	3.9518679655616	5.68382090120484	4.9479624587322	3.87003095760309	4.88747147427291	4.90153881064216	4.88919301795335	4.83043291542051	4.88503128121665	5.01599095408165	4.91995263716606	5.00886680659052	4.8885505462061	4.80077068172916	3.97637879623527	4.9335293211291	5.41929079096397	4.95224524609161	4.95850883582533	4.80682990308335	4.80941391709088	4.90128337476221	4.74607879584222	4.95984955935929	3.88963490849625	6.24739574882768	4.80241838314419	4.8700437957655	4.9000496310094	4.80984880059285	4.84085236373181	3.91811867457402	4.98750923450332	4.8380804063957	3.92545828933012	4.83875115324586	4.92671245082405	4.01155366047341	4.82599278480552	5.57145801886082	4.01333273509502	3.9873624349065	4.96407276863959	3.9137891218439	4.90901898571652	4.86262300959252
1	144922932	144922932	4.87326268088686	3.9518679655616	5.68382090120484	4.9479624587322	3.87003095760309	4.88747147427291	4.90153881064216	4.88919301795335	4.83043291542051	4.88503128121665	5.01599095408165	4.91995263716606	5.00886680659052	4.8885505462061	4.80077068172916	3.97637879623527	4.9335293211291	5.41929079096397	4.95224524609161	4.95850883582533	4.80682990308335	4.80941391709088	4.90128337476221	4.74607879584222	4.95984955935929	3.88963490849625	6.24739574882768	4.80241838314419	4.8700437957655	4.9000496310094	4.80984880059285	4.84085236373181	3.91811867457402	4.98750923450332	4.8380804063957	3.92545828933012	4.83875115324586	4.92671245082405	4.01155366047341	4.82599278480552	5.57145801886082	4.01333273509502	3.9873624349065	4.96407276863959	3.9137891218439	4.90901898571652	4.86262300959252
1	145771584	145771584	4.87326268088686	3.9518679655616	5.68382090120484	4.9479624587322	3.87003095760309	4.88747147427291	4.90153881064216	4.88919301795335	4.83043291542051	4.88503128121665	5.01599095408165	4.91995263716606	5.00886680659052	4.8885505462061	4.80077068172916	3.97637879623527	4.9335293211291	5.41929079096397	4.95224524609161	4.95850883582533	4.80682990308335	4.80941391709088	4.90128337476221	4.74607879584222	4.95984955935929	3.88963490849625	6.24739574882768	4.80241838314419	4.8700437957655	4.9000496310094	4.80984880059285	4.84085236373181	3.91811867457402	4.98750923450332	4.8380804063957	3.92545828933012	4.83875115324586	4.92671245082405	4.01155366047341	4.82599278480552	5.57145801886082	4.01333273509502	3.9873624349065	4.96407276863959	3.9137891218439	4.90901898571652	4.86262300959252
1	147063376	147063376	4.87326268088686	3.9518679655616	5.68382090120484	4.9479624587322	3.87003095760309	4.88747147427291	4.90153881064216	4.88919301795335	4.83043291542051	4.88503128121665	5.01599095408165	4.91995263716606	5.00886680659052	4.8885505462061	4.80077068172916	3.97637879623527	4.9335293211291	5.41929079096397	4.95224524609161	4.95850883582533	4.80682990308335	4.80941391709088	4.90128337476221	4.74607879584222	4.95984955935929	3.88963490849625	6.24739574882768	4.80241838314419	4.8700437957655	4.9000496310094	4.80984880059285	4.84085236373181	3.91811867457402	4.98750923450332	4.8380804063957	3.92545828933012	4.83875115324586	4.92671245082405	4.01155366047341	4.82599278480552	5.57145801886082	4.01333273509502	3.9873624349065	4.96407276863959	3.9137891218439	4.90901898571652	4.86262300959252
1	149110381	149110381	4.87326268088686	3.9518679655616	5.68382090120484	4.9479624587322	3.87003095760309	4.88747147427291	4.90153881064216	4.88919301795335	4.83043291542051	4.88503128121665	5.01599095408165	4.91995263716606	5.00886680659052	4.8885505462061	4.80077068172916	3.97637879623527	4.9335293211291	5.41929079096397	4.95224524609161	4.95850883582533	4.80682990308335	4.80941391709088	4.90128337476221	4.74607879584222	4.95984955935929	3.88963490849625	6.24739574882768	4.80241838314419	4.8700437957655	4.9000496310094	4.80984880059285	4.84085236373181	3.91811867457402	4.98750923450332	4.8380804063957	3.92545828933012	4.83875115324586	4.92671245082405	4.01155366047341	4.82599278480552	5.57145801886082	4.01333273509502	3.9873624349065	4.96407276863959	3.9137891218439	4.90901898571652	4.86262300959252
1	150224132	150224132	4.87326268088686	3.9518679655616	4.7742069187363	4.9479624587322	3.87003095760309	4.88747147427291	4.90153881064216	4.88919301795335	4.83043291542051	4.88503128121665	5.01599095408165	4.91995263716606	5.00886680659052	4.8885505462061	4.80077068172916	3.97637879623527	4.9335293211291	5.41929079096397	4.95224524609161	4.95850883582533	4.80682990308335	4.80941391709088	4.90128337476221	4.74607879584222	4.95984955935929	3.88963490849625	4.80772681700368	4.80241838314419	4.8700437957655	4.9000496310094	4.80984880059285	4.84085236373181	3.91811867457402	4.98750923450332	4.8380804063957	3.92545828933012	4.83875115324586	4.92671245082405	4.01155366047341	4.82599278480552	5.57145801886082	4.01333273509502	3.9873624349065	4.96407276863959	3.9137891218439	4.90901898571652	4.86262300959252
1	150838717	150838717	4.87326268088686	3.9518679655616	4.7742069187363	4.9479624587322	3.87003095760309	4.88747147427291	4.90153881064216	4.88919301795335	4.83043291542051	4.88503128121665	5.01599095408165	4.91995263716606	5.00886680659052	4.8885505462061	4.80077068172916	3.97637879623527	4.9335293211291	5.41929079096397	4.95224524609161	4.95850883582533	4.80682990308335	4.80941391709088	4.90128337476221	3.60017247613085	4.95984955935929	3.88963490849625	4.80772681700368	4.80241838314419	4.8700437957655	4.9000496310094	4.80984880059285	4.84085236373181	3.91811867457402	4.98750923450332	4.8380804063957	3.92545828933012	4.83875115324586	4.92671245082405	4.01155366047341	4.82599278480552	5.57145801886082	4.01333273509502	3.9873624349065	4.96407276863959	3.9137891218439	4.90901898571652	4.86262300959252
1	151442657	151442657	4.87326268088686	3.9518679655616	4.7742069187363	4.9479624587322	3.87003095760309	4.88747147427291	4.90153881064216	4.88919301795335	4.83043291542051	4.88503128121665	5.01599095408165	4.91995263716606	5.00886680659052	4.8885505462061	4.80077068172916	3.97637879623527	4.9335293211291	5.41929079096397	4.95224524609161	4.95850883582533	4.80682990308335	4.80941391709088	4.90128337476221	3.60017247613085	4.95984955935929	3.88963490849625	4.80772681700368	4.80241838314419	4.8700437957655	4.9000496310094	4.80984880059285	4.84085236373181	3.91811867457402	4.98750923450332	4.8380804063957	3.92545828933012	4.83875115324586	4.92671245082405	4.01155366047341	4.82599278480552	5.57145801886082	4.01333273509502	3.9873624349065	4.96407276863959	3.9137891218439	4.90901898571652	4.86262300959252
1	152006354	152006354	4.87326268088686	3.9518679655616	4.7742069187363	4.9479624587322	3.87003095760309	4.88747147427291	4.90153881064216	4.88919301795335	4.83043291542051	4.88503128121665	5.01599095408165	4.91995263716606	5.00886680659052	4.8885505462061	4.80077068172916	3.97637879623527	4.9335293211291	5.41929079096397	4.95224524609161	4.95850883582533	4.80682990308335	4.80941391709088	4.90128337476221	3.60017247613085	4.95984955935929	3.88963490849625	4.80772681700368	4.80241838314419	4.8700437957655	4.9000496310094	4.80984880059285	4.84085236373181	3.91811867457402	4.98750923450332	4.8380804063957	3.92545828933012	4.83875115324586	4.92671245082405	4.01155366047341	4.82599278480552	5.57145801886082	4.01333273509502	3.9873624349065	4.96407276863959	3.9137891218439	4.90901898571652	4.86262300959252
1	152585762	152585762	4.87326268088686	3.9518679655616	4.7742069187363	4.9479624587322	3.87003095760309	4.88747147427291	4.90153881064216	4.88919301795335	4.83043291542051	4.88503128121665	5.01599095408165	4.91995263716606	5.00886680659052	4.8885505462061	4.80077068172916	3.97637879623527	4.9335293211291	5.41929079096397	4.95224524609161	4.95850883582533	4.80682990308335	4.80941391709088	4.90128337476221	3.60017247613085	4.95984955935929	3.88963490849625	4.80772681700368	4.80241838314419	4.8700437957655	4.9000496310094	4.80984880059285	4.84085236373181	3.91811867457402	4.98750923450332	4.8380804063957	3.92545828933012	4.83875115324586	4.92671245082405	4.01155366047341	4.82599278480552	5.57145801886082	4.01333273509502	3.9873624349065	4.96407276863959	3.9137891218439	4.90901898571652	4.86262300959252
1	153144253	153144253	4.87326268088686	3.9518679655616	4.7742069187363	4.9479624587322	3.87003095760309	4.88747147427291	4.90153881064216	4.88919301795335	4.83043291542051	4.88503128121665	5.01599095408165	4.91995263716606	5.00886680659052	4.8885505462061	4.80077068172916	3.97637879623527	4.9335293211291	5.41929079096397	4.95224524609161	4.95850883582533	4.80682990308335	4.80941391709088	4.90128337476221	3.60017247613085	4.95984955935929	3.88963490849625	4.80772681700368	4.80241838314419	4.8700437957655	4.9000496310094	4.80984880059285	4.84085236373181	3.91811867457402	4.98750923450332	4.8380804063957	3.92545828933012	4.83875115324586	4.92671245082405	4.01155366047341	4.82599278480552	8.16784179215532	4.01333273509502	3.9873624349065	4.96407276863959	3.9137891218439	4.90901898571652	4.86262300959252
1	153721256	153721256	4.87326268088686	3.9518679655616	4.7742069187363	4.9479624587322	3.87003095760309	4.88747147427291	4.90153881064216	4.88919301795335	4.83043291542051	4.88503128121665	5.01599095408165	4.91995263716606	5.00886680659052	4.8885505462061	4.80077068172916	3.97637879623527	4.9335293211291	5.41929079096397	4.95224524609161	4.95850883582533	4.80682990308335	4.80941391709088	4.90128337476221	3.60017247613085	4.95984955935929	3.88963490849625	4.80772681700368	4.80241838314419	4.8700437957655	4.9000496310094	4.80984880059285	4.84085236373181	3.91811867457402	4.98750923450332	4.8380804063957	3.92545828933012	4.83875115324586	4.92671245082405	4.01155366047341	4.82599278480552	8.16784179215532	4.01333273509502	3.9873624349065	4.96407276863959	3.9137891218439	4.90901898571652	4.86262300959252
1	154333037	154333037	4.87326268088686	3.9518679655616	4.7742069187363	4.9479624587322	3.87003095760309	4.88747147427291	4.90153881064216	4.88919301795335	4.83043291542051	4.88503128121665	5.01599095408165	4.91995263716606	5.00886680659052	4.8885505462061	4.80077068172916	3.97637879623527	4.9335293211291	4.24991723676502	4.95224524609161	4.95850883582533	4.80682990308335	4.80941391709088	4.90128337476221	3.60017247613085	4.95984955935929	3.88963490849625	4.80772681700368	4.80241838314419	4.8700437957655	4.9000496310094	4.80984880059285	4.84085236373181	3.91811867457402	4.98750923450332	4.8380804063957	3.92545828933012	4.83875115324586	4.92671245082405	4.01155366047341	4.82599278480552	8.16784179215532	4.01333273509502	3.9873624349065	4.96407276863959	3.9137891218439	4.90901898571652	4.86262300959252
1	154893493	154893493	4.87326268088686	3.9518679655616	4.7742069187363	4.9479624587322	3.87003095760309	4.88747147427291	4.90153881064216	4.88919301795335	4.83043291542051	4.88503128121665	5.01599095408165	4.91995263716606	5.00886680659052	4.8885505462061	4.80077068172916	3.97637879623527	4.9335293211291	4.24991723676502	4.95224524609161	4.95850883582533	4.80682990308335	4.80941391709088	4.90128337476221	3.60017247613085	4.95984955935929	3.88963490849625	4.80772681700368	4.80241838314419	4.8700437957655	4.9000496310094	4.80984880059285	4.84085236373181	3.91811867457402	4.98750923450332	4.8380804063957	3.92545828933012	4.83875115324586	4.92671245082405	4.01155366047341	4.82599278480552	8.16784179215532	4.01333273509502	3.9873624349065	4.96407276863959	3.9137891218439	4.90901898571652	4.86262300959252
1	155484434	155484434	4.87326268088686	3.9518679655616	4.7742069187363	4.9479624587322	3.87003095760309	4.88747147427291	4.90153881064216	4.88919301795335	4.83043291542051	4.88503128121665	5.01599095408165	4.91995263716606	5.00886680659052	4.8885505462061	4.80077068172916	3.97637879623527	4.9335293211291	4.24991723676502	4.95224524609161	4.95850883582533	4.80682990308335	4.80941391709088	4.90128337476221	3.60017247613085	4.95984955935929	3.88963490849625	4.80772681700368	4.80241838314419	4.8700437957655	4.9000496310094	4.80984880059285	4.84085236373181	3.91811867457402	4.98750923450332	4.8380804063957	3.92545828933012	4.83875115324586	4.92671245082405	4.01155366047341	4.82599278480552	8.16784179215532	4.01333273509502	3.9873624349065	4.96407276863959	3.9137891218439	4.90901898571652	4.86262300959252
1	156128871	156128871	4.87326268088686	3.9518679655616	4.7742069187363	4.9479624587322	3.87003095760309	4.88747147427291	4.90153881064216	4.88919301795335	4.83043291542051	4.88503128121665	5.01599095408165	4.91995263716606	5.00886680659052	4.8885505462061	4.80077068172916	3.97637879623527	4.9335293211291	4.24991723676502	4.95224524609161	4.95850883582533	4.80682990308335	4.80941391709088	4.90128337476221	3.60017247613085	4.95984955935929	3.88963490849625	4.80772681700368	4.80241838314419	4.8700437957655	4.9000496310094	4.80984880059285	4.84085236373181	3.91811867457402	4.98750923450332	4.8380804063957	3.92545828933012	4.83875115324586	4.92671245082405	4.01155366047341	4.82599278480552	8.16784179215532	4.01333273509502	3.9873624349065	4.96407276863959	3.9137891218439	4.90901898571652	4.86262300959252
1	156698994	156698994	4.87326268088686	3.9518679655616	4.7742069187363	4.9479624587322	3.87003095760309	4.88747147427291	4.90153881064216	4.88919301795335	4.83043291542051	4.88503128121665	5.01599095408165	4.91995263716606	5.00886680659052	4.8885505462061	4.80077068172916	3.97637879623527	4.9335293211291	4.24991723676502	4.95224524609161	4.95850883582533	4.80682990308335	4.80941391709088	4.90128337476221	3.60017247613085	4.95984955935929	3.88963490849625	4.80772681700368	4.80241838314419	4.8700437957655	4.9000496310094	4.80984880059285	4.84085236373181	3.91811867457402	4.98750923450332	4.8380804063957	3.92545828933012	4.83875115324586	4.92671245082405	4.01155366047341	4.82599278480552	8.16784179215532	4.01333273509502	3.9873624349065	4.96407276863959	3.9137891218439	4.90901898571652	4.86262300959252
1	157245705	157245705	4.87326268088686	3.9518679655616	4.7742069187363	4.9479624587322	3.87003095760309	4.88747147427291	4.90153881064216	4.88919301795335	4.83043291542051	4.88503128121665	5.01599095408165	4.91995263716606	5.00886680659052	4.8885505462061	4.80077068172916	3.97637879623527	4.9335293211291	4.24991723676502	4.95224524609161	4.95850883582533	4.80682990308335	4.80941391709088	4.90128337476221	3.97034954032732	4.95984955935929	3.88963490849625	4.80772681700368	4.80241838314419	4.8700437957655	4.9000496310094	4.80984880059285	4.84085236373181	3.91811867457402	4.98750923450332	4.8380804063957	3.92545828933012	4.83875115324586	4.92671245082405	4.01155366047341	4.82599278480552	8.16784179215532	4.01333273509502	3.9873624349065	4.96407276863959	3.9137891218439	4.90901898571652	4.86262300959252
1	157808225	157808225	4.87326268088686	3.9518679655616	4.7742069187363	4.9479624587322	3.87003095760309	4.88747147427291	4.90153881064216	4.88919301795335	4.83043291542051	4.88503128121665	5.01599095408165	4.91995263716606	5.00886680659052	4.8885505462061	4.80077068172916	3.97637879623527	4.9335293211291	4.24991723676502	4.95224524609161	4.95850883582533	4.80682990308335	4.80941391709088	4.90128337476221	3.97034954032732	4.95984955935929	3.88963490849625	4.80772681700368	4.80241838314419	4.8700437957655	4.9000496310094	4.80984880059285	4.84085236373181	3.91811867457402	4.98750923450332	4.8380804063957	3.92545828933012	4.83875115324586	4.92671245082405	4.01155366047341	4.82599278480552	8.16784179215532	4.01333273509502	3.9873624349065	4.96407276863959	3.9137891218439	4.90901898571652	4.86262300959252
1	158383111	158383111	4.87326268088686	3.9518679655616	4.7742069187363	4.9479624587322	3.87003095760309	4.88747147427291	4.90153881064216	4.88919301795335	4.83043291542051	4.88503128121665	5.01599095408165	4.91995263716606	5.00886680659052	4.8885505462061	4.80077068172916	3.97637879623527	4.9335293211291	4.24991723676502	4.95224524609161	4.95850883582533	4.80682990308335	4.80941391709088	4.90128337476221	3.97034954032732	4.95984955935929	3.88963490849625	4.80772681700368	4.80241838314419	4.8700437957655	4.9000496310094	4.80984880059285	4.84085236373181	3.91811867457402	4.98750923450332	4.8380804063957	3.92545828933012	4.83875115324586	4.92671245082405	4.01155366047341	4.82599278480552	8.16784179215532	4.01333273509502	3.9873624349065	4.96407276863959	3.9137891218439	4.90901898571652	4.86262300959252
1	158929835	158929835	4.87326268088686	3.9518679655616	4.7742069187363	4.9479624587322	3.87003095760309	4.88747147427291	4.90153881064216	4.88919301795335	4.83043291542051	4.88503128121665	5.01599095408165	4.91995263716606	5.00886680659052	4.8885505462061	4.80077068172916	3.97637879623527	4.9335293211291	4.24991723676502	4.95224524609161	4.95850883582533	4.80682990308335	4.80941391709088	4.90128337476221	3.97034954032732	4.95984955935929	3.88963490849625	4.80772681700368	4.80241838314419	4.8700437957655	4.9000496310094	4.80984880059285	4.84085236373181	3.91811867457402	4.98750923450332	4.8380804063957	3.92545828933012	4.83875115324586	4.92671245082405	4.01155366047341	4.82599278480552	8.16784179215532	4.01333273509502	3.9873624349065	4.96407276863959	3.9137891218439	4.90901898571652	4.86262300959252
1	159486079	159486079	4.87326268088686	3.9518679655616	4.7742069187363	4.9479624587322	3.87003095760309	4.88747147427291	4.90153881064216	4.88919301795335	4.83043291542051	4.88503128121665	5.01599095408165	4.91995263716606	5.00886680659052	4.8885505462061	4.80077068172916	3.97637879623527	4.9335293211291	4.24991723676502	4.95224524609161	4.95850883582533	4.80682990308335	4.80941391709088	4.90128337476221	3.97034954032732	4.95984955935929	3.88963490849625	4.80772681700368	4.80241838314419	4.8700437957655	4.9000496310094	4.80984880059285	4.84085236373181	3.91811867457402	4.98750923450332	4.8380804063957	3.92545828933012	4.83875115324586	4.92671245082405	4.01155366047341	4.82599278480552	8.16784179215532	4.01333273509502	3.9873624349065	4.96407276863959	3.9137891218439	4.90901898571652	4.86262300959252
1	160040254	160040254	4.87326268088686	3.9518679655616	4.7742069187363	4.9479624587322	3.87003095760309	4.88747147427291	4.90153881064216	4.88919301795335	4.83043291542051	4.88503128121665	5.01599095408165	4.91995263716606	5.00886680659052	4.8885505462061	4.80077068172916	3.97637879623527	4.9335293211291	4.24991723676502	4.95224524609161	4.95850883582533	4.80682990308335	4.80941391709088	4.90128337476221	3.97034954032732	4.95984955935929	3.88963490849625	4.80772681700368	4.80241838314419	4.8700437957655	4.9000496310094	4.80984880059285	4.84085236373181	3.91811867457402	4.98750923450332	4.8380804063957	3.92545828933012	4.83875115324586	4.92671245082405	4.01155366047341	4.82599278480552	8.16784179215532	4.01333273509502	3.9873624349065	4.96407276863959	3.9137891218439	4.90901898571652	4.86262300959252
1	160593333	160593333	4.87326268088686	3.9518679655616	4.7742069187363	4.9479624587322	3.87003095760309	4.88747147427291	4.90153881064216	4.88919301795335	4.83043291542051	4.88503128121665	5.01599095408165	4.91995263716606	5.00886680659052	4.8885505462061	4.80077068172916	3.97637879623527	4.9335293211291	4.24991723676502	4.95224524609161	4.95850883582533	4.80682990308335	4.80941391709088	4.90128337476221	3.97034954032732	4.95984955935929	3.88963490849625	4.80772681700368	4.80241838314419	4.8700437957655	4.9000496310094	4.80984880059285	4.84085236373181	3.91811867457402	4.98750923450332	4.8380804063957	3.92545828933012	4.83875115324586	4.92671245082405	4.01155366047341	4.82599278480552	8.16784179215532	4.01333273509502	3.9873624349065	4.96407276863959	3.9137891218439	4.90901898571652	4.86262300959252
1	161180561	161180561	4.87326268088686	3.9518679655616	4.7742069187363	4.9479624587322	3.87003095760309	4.88747147427291	4.90153881064216	4.88919301795335	4.83043291542051	4.88503128121665	5.01599095408165	4.91995263716606	5.00886680659052	4.8885505462061	4.80077068172916	3.97637879623527	4.9335293211291	4.24991723676502	4.95224524609161	4.95850883582533	4.80682990308335	4.80941391709088	4.90128337476221	3.97034954032732	4.95984955935929	3.88963490849625	4.80772681700368	4.80241838314419	4.8700437957655	4.9000496310094	4.80984880059285	4.84085236373181	3.91811867457402	4.98750923450332	4.8380804063957	3.92545828933012	4.83875115324586	4.92671245082405	4.01155366047341	4.82599278480552	8.16784179215532	4.01333273509502	3.9873624349065	4.96407276863959	3.9137891218439	4.90901898571652	4.86262300959252
1	161898100	161898100	4.87326268088686	3.9518679655616	4.7742069187363	4.9479624587322	3.87003095760309	4.88747147427291	4.90153881064216	4.88919301795335	4.83043291542051	4.88503128121665	5.01599095408165	4.91995263716606	5.00886680659052	4.8885505462061	4.80077068172916	3.97637879623527	4.9335293211291	4.24991723676502	4.95224524609161	4.95850883582533	4.80682990308335	4.80941391709088	4.90128337476221	3.97034954032732	4.95984955935929	3.88963490849625	4.80772681700368	4.80241838314419	4.8700437957655	4.9000496310094	4.80984880059285	4.84085236373181	3.91811867457402	4.98750923450332	4.8380804063957	3.92545828933012	4.83875115324586	4.92671245082405	4.01155366047341	4.82599278480552	8.16784179215532	4.01333273509502	3.9873624349065	4.96407276863959	3.9137891218439	4.90901898571652	4.86262300959252
1	162434716	162434716	4.87326268088686	3.9518679655616	4.7742069187363	4.9479624587322	3.87003095760309	4.88747147427291	4.90153881064216	4.88919301795335	4.83043291542051	4.88503128121665	5.01599095408165	4.91995263716606	5.00886680659052	4.8885505462061	4.80077068172916	3.97637879623527	4.9335293211291	4.81332802844779	4.95224524609161	4.95850883582533	4.80682990308335	4.80941391709088	4.90128337476221	3.97034954032732	4.95984955935929	3.88963490849625	4.80772681700368	4.80241838314419	4.8700437957655	4.9000496310094	4.80984880059285	4.84085236373181	3.91811867457402	4.98750923450332	4.8380804063957	3.92545828933012	4.83875115324586	4.92671245082405	4.01155366047341	4.82599278480552	8.16784179215532	4.01333273509502	3.9873624349065	4.96407276863959	3.9137891218439	4.90901898571652	4.86262300959252
1	163001923	163001923	4.87326268088686	3.9518679655616	4.7742069187363	4.9479624587322	3.87003095760309	4.88747147427291	4.90153881064216	4.88919301795335	4.83043291542051	4.88503128121665	5.01599095408165	4.91995263716606	5.00886680659052	4.8885505462061	4.80077068172916	3.97637879623527	4.9335293211291	4.81332802844779	4.95224524609161	4.95850883582533	4.80682990308335	4.80941391709088	4.90128337476221	3.97034954032732	4.95984955935929	3.88963490849625	4.80772681700368	4.80241838314419	4.8700437957655	4.9000496310094	4.80984880059285	4.84085236373181	3.91811867457402	4.98750923450332	4.8380804063957	3.92545828933012	4.83875115324586	4.92671245082405	4.01155366047341	4.82599278480552	8.16784179215532	4.01333273509502	3.9873624349065	4.96407276863959	3.9137891218439	4.90901898571652	4.86262300959252
1	163533958	163533958	4.87326268088686	3.9518679655616	4.7742069187363	4.9479624587322	3.87003095760309	4.88747147427291	4.90153881064216	4.88919301795335	4.83043291542051	4.88503128121665	5.01599095408165	4.91995263716606	5.00886680659052	4.8885505462061	4.80077068172916	3.97637879623527	4.9335293211291	4.81332802844779	4.95224524609161	4.95850883582533	4.80682990308335	4.80941391709088	4.90128337476221	3.97034954032732	4.95984955935929	3.88963490849625	4.80772681700368	4.80241838314419	4.8700437957655	4.9000496310094	4.80984880059285	4.84085236373181	3.91811867457402	4.98750923450332	4.8380804063957	3.92545828933012	4.83875115324586	4.92671245082405	4.01155366047341	4.82599278480552	8.16784179215532	4.01333273509502	3.9873624349065	4.96407276863959	3.9137891218439	4.90901898571652	4.86262300959252
1	164077562	164077562	4.87326268088686	3.9518679655616	4.7742069187363	4.9479624587322	3.87003095760309	4.88747147427291	4.90153881064216	4.88919301795335	4.83043291542051	4.88503128121665	5.01599095408165	4.91995263716606	5.00886680659052	4.8885505462061	4.80077068172916	3.97637879623527	4.9335293211291	4.81332802844779	4.95224524609161	4.95850883582533	4.80682990308335	4.80941391709088	4.90128337476221	3.97034954032732	4.95984955935929	3.88963490849625	4.80772681700368	4.80241838314419	4.8700437957655	4.9000496310094	4.80984880059285	4.84085236373181	3.91811867457402	4.98750923450332	4.8380804063957	3.92545828933012	4.83875115324586	4.92671245082405	4.01155366047341	4.82599278480552	5.32194987394879	4.01333273509502	3.9873624349065	4.96407276863959	3.9137891218439	4.90901898571652	4.86262300959252
1	164635934	164635934	4.87326268088686	3.9518679655616	4.7742069187363	4.9479624587322	3.87003095760309	4.88747147427291	4.90153881064216	4.88919301795335	4.83043291542051	4.88503128121665	5.01599095408165	4.91995263716606	5.00886680659052	4.8885505462061	4.80077068172916	3.97637879623527	4.9335293211291	4.81332802844779	4.95224524609161	4.95850883582533	4.80682990308335	4.80941391709088	4.90128337476221	3.97034954032732	4.95984955935929	3.88963490849625	4.80772681700368	4.80241838314419	4.8700437957655	4.9000496310094	4.80984880059285	4.84085236373181	3.91811867457402	4.98750923450332	4.8380804063957	3.92545828933012	4.83875115324586	4.92671245082405	4.01155366047341	4.82599278480552	5.32194987394879	4.01333273509502	3.9873624349065	4.96407276863959	3.9137891218439	4.90901898571652	4.86262300959252
1	165168385	165168385	4.87326268088686	3.9518679655616	4.7742069187363	4.9479624587322	3.87003095760309	4.88747147427291	4.90153881064216	4.88919301795335	4.83043291542051	4.88503128121665	5.01599095408165	4.91995263716606	5.00886680659052	4.8885505462061	4.80077068172916	3.97637879623527	4.9335293211291	4.81332802844779	4.95224524609161	4.95850883582533	4.80682990308335	4.80941391709088	4.90128337476221	3.97034954032732	4.95984955935929	3.88963490849625	4.80772681700368	4.80241838314419	4.8700437957655	4.9000496310094	4.80984880059285	4.84085236373181	3.91811867457402	4.98750923450332	4.8380804063957	3.92545828933012	4.83875115324586	4.92671245082405	4.01155366047341	4.82599278480552	5.32194987394879	4.01333273509502	3.9873624349065	4.96407276863959	3.9137891218439	4.90901898571652	4.86262300959252
1	165693626	165693626	4.87326268088686	3.9518679655616	4.7742069187363	4.9479624587322	3.87003095760309	4.88747147427291	4.90153881064216	4.88919301795335	4.83043291542051	4.88503128121665	5.01599095408165	4.91995263716606	5.00886680659052	4.8885505462061	4.80077068172916	3.97637879623527	4.9335293211291	4.81332802844779	4.95224524609161	4.95850883582533	4.80682990308335	4.80941391709088	4.90128337476221	3.97034954032732	4.95984955935929	3.88963490849625	4.80772681700368	4.80241838314419	4.8700437957655	4.9000496310094	4.80984880059285	4.84085236373181	3.91811867457402	4.98750923450332	4.8380804063957	3.92545828933012	4.83875115324586	4.92671245082405	4.01155366047341	4.82599278480552	5.32194987394879	4.01333273509502	3.9873624349065	4.96407276863959	3.9137891218439	4.90901898571652	4.86262300959252
1	166269428	166269428	4.87326268088686	3.9518679655616	4.7742069187363	4.9479624587322	3.87003095760309	4.88747147427291	4.90153881064216	4.88919301795335	4.83043291542051	4.88503128121665	5.01599095408165	4.91995263716606	5.00886680659052	4.8885505462061	4.80077068172916	3.97637879623527	4.9335293211291	4.81332802844779	4.95224524609161	4.95850883582533	4.80682990308335	4.80941391709088	4.90128337476221	3.97034954032732	4.95984955935929	3.88963490849625	4.80772681700368	4.80241838314419	4.8700437957655	4.9000496310094	4.80984880059285	4.84085236373181	3.91811867457402	4.98750923450332	4.8380804063957	3.92545828933012	4.83875115324586	4.92671245082405	4.01155366047341	4.82599278480552	5.32194987394879	4.01333273509502	3.9873624349065	4.96407276863959	3.9137891218439	4.90901898571652	4.86262300959252
1	166840676	166840676	4.87326268088686	3.9518679655616	4.7742069187363	4.9479624587322	3.87003095760309	4.88747147427291	4.90153881064216	4.88919301795335	4.83043291542051	4.88503128121665	5.01599095408165	4.91995263716606	5.00886680659052	4.8885505462061	4.80077068172916	3.97637879623527	4.9335293211291	4.81332802844779	4.95224524609161	4.95850883582533	4.80682990308335	4.80941391709088	4.90128337476221	3.97034954032732	4.95984955935929	3.88963490849625	4.80772681700368	4.80241838314419	4.8700437957655	4.9000496310094	4.80984880059285	4.84085236373181	3.91811867457402	4.98750923450332	4.8380804063957	3.92545828933012	4.83875115324586	4.92671245082405	4.01155366047341	4.82599278480552	6.76905726591279	4.01333273509502	3.9873624349065	4.96407276863959	3.9137891218439	4.90901898571652	4.86262300959252
1	167369833	167369833	4.87326268088686	3.9518679655616	4.7742069187363	4.9479624587322	3.87003095760309	4.88747147427291	4.90153881064216	4.88919301795335	4.83043291542051	4.88503128121665	5.01599095408165	4.91995263716606	5.00886680659052	4.8885505462061	4.80077068172916	3.97637879623527	4.9335293211291	4.81332802844779	4.95224524609161	4.95850883582533	4.80682990308335	4.80941391709088	4.90128337476221	3.97034954032732	4.95984955935929	3.88963490849625	4.80772681700368	4.80241838314419	4.8700437957655	4.9000496310094	4.80984880059285	4.84085236373181	3.91811867457402	4.98750923450332	4.8380804063957	3.92545828933012	4.83875115324586	4.92671245082405	4.01155366047341	4.82599278480552	6.76905726591279	4.01333273509502	3.9873624349065	4.96407276863959	3.9137891218439	4.90901898571652	4.86262300959252
1	167920894	167920894	4.87326268088686	3.9518679655616	4.7742069187363	4.9479624587322	3.87003095760309	4.88747147427291	4.90153881064216	4.88919301795335	4.83043291542051	4.88503128121665	5.01599095408165	4.91995263716606	5.00886680659052	4.8885505462061	4.80077068172916	3.97637879623527	4.9335293211291	4.81332802844779	4.95224524609161	4.95850883582533	4.80682990308335	4.80941391709088	4.90128337476221	3.97034954032732	4.95984955935929	3.88963490849625	4.80772681700368	4.80241838314419	4.8700437957655	4.9000496310094	4.80984880059285	4.84085236373181	3.91811867457402	4.98750923450332	4.8380804063957	3.92545828933012	4.83875115324586	4.92671245082405	4.01155366047341	4.82599278480552	6.76905726591279	4.01333273509502	3.9873624349065	4.96407276863959	3.9137891218439	4.90901898571652	4.86262300959252
1	168470978	168470978	4.87326268088686	3.9518679655616	4.7742069187363	4.9479624587322	3.87003095760309	4.88747147427291	4.90153881064216	4.88919301795335	4.83043291542051	4.88503128121665	5.01599095408165	4.91995263716606	5.00886680659052	4.8885505462061	4.80077068172916	3.97637879623527	4.9335293211291	4.81332802844779	4.95224524609161	4.95850883582533	4.80682990308335	4.80941391709088	4.90128337476221	3.97034954032732	4.95984955935929	3.88963490849625	4.80772681700368	4.80241838314419	4.8700437957655	4.9000496310094	4.80984880059285	4.84085236373181	3.91811867457402	4.98750923450332	4.8380804063957	3.92545828933012	4.83875115324586	4.92671245082405	4.01155366047341	4.82599278480552	6.76905726591279	4.01333273509502	3.9873624349065	4.96407276863959	3.9137891218439	4.90901898571652	4.86262300959252
1	169021130	169021130	4.87326268088686	3.9518679655616	4.7742069187363	4.9479624587322	3.87003095760309	4.88747147427291	4.90153881064216	4.88919301795335	4.83043291542051	4.88503128121665	5.01599095408165	4.91995263716606	5.00886680659052	4.8885505462061	4.80077068172916	3.97637879623527	4.9335293211291	4.81332802844779	4.95224524609161	4.95850883582533	4.80682990308335	4.80941391709088	4.90128337476221	3.97034954032732	4.95984955935929	3.88963490849625	4.80772681700368	4.80241838314419	4.8700437957655	4.9000496310094	4.80984880059285	4.84085236373181	3.91811867457402	4.98750923450332	4.8380804063957	3.92545828933012	4.83875115324586	4.92671245082405	4.01155366047341	4.82599278480552	6.76905726591279	4.01333273509502	3.9873624349065	4.96407276863959	3.9137891218439	4.90901898571652	4.86262300959252
1	169573901	169573901	4.87326268088686	3.9518679655616	4.7742069187363	4.9479624587322	3.87003095760309	4.88747147427291	4.90153881064216	4.88919301795335	4.83043291542051	4.88503128121665	5.01599095408165	4.91995263716606	5.00886680659052	4.8885505462061	4.80077068172916	3.97637879623527	4.9335293211291	4.81332802844779	4.95224524609161	4.95850883582533	4.80682990308335	4.80941391709088	4.90128337476221	3.97034954032732	4.95984955935929	3.88963490849625	4.80772681700368	4.80241838314419	4.8700437957655	4.9000496310094	4.80984880059285	4.84085236373181	3.91811867457402	4.98750923450332	4.8380804063957	3.92545828933012	4.83875115324586	4.92671245082405	4.01155366047341	4.82599278480552	6.76905726591279	4.01333273509502	3.9873624349065	4.96407276863959	3.9137891218439	4.90901898571652	4.86262300959252
1	170134639	170134639	4.87326268088686	3.9518679655616	4.7742069187363	4.9479624587322	3.87003095760309	4.88747147427291	4.90153881064216	4.88919301795335	4.83043291542051	4.88503128121665	5.01599095408165	4.91995263716606	5.00886680659052	4.8885505462061	4.80077068172916	3.97637879623527	4.9335293211291	4.81332802844779	4.95224524609161	4.95850883582533	4.80682990308335	4.80941391709088	4.90128337476221	3.97034954032732	4.95984955935929	3.88963490849625	4.80772681700368	4.80241838314419	4.8700437957655	4.9000496310094	4.80984880059285	4.84085236373181	3.91811867457402	4.98750923450332	4.8380804063957	3.92545828933012	4.83875115324586	4.92671245082405	4.01155366047341	4.82599278480552	6.76905726591279	4.01333273509502	3.9873624349065	4.96407276863959	3.9137891218439	4.90901898571652	4.86262300959252
1	170686607	170686607	4.87326268088686	3.9518679655616	4.7742069187363	4.9479624587322	3.87003095760309	4.88747147427291	4.90153881064216	4.88919301795335	4.83043291542051	4.88503128121665	5.01599095408165	4.91995263716606	5.00886680659052	4.8885505462061	4.80077068172916	3.97637879623527	4.9335293211291	4.81332802844779	4.95224524609161	4.95850883582533	4.80682990308335	4.80941391709088	4.90128337476221	3.97034954032732	4.95984955935929	3.88963490849625	4.80772681700368	4.80241838314419	4.8700437957655	4.9000496310094	4.80984880059285	4.84085236373181	3.91811867457402	4.98750923450332	4.8380804063957	3.92545828933012	4.83875115324586	4.92671245082405	4.01155366047341	4.82599278480552	6.76905726591279	4.01333273509502	3.9873624349065	4.96407276863959	3.9137891218439	4.90901898571652	4.86262300959252
1	171236786	171236786	4.87326268088686	3.9518679655616	4.7742069187363	4.9479624587322	3.87003095760309	4.88747147427291	4.90153881064216	4.88919301795335	4.83043291542051	4.88503128121665	5.01599095408165	4.91995263716606	5.00886680659052	4.8885505462061	4.80077068172916	3.97637879623527	4.9335293211291	4.81332802844779	4.95224524609161	4.95850883582533	4.80682990308335	4.80941391709088	4.90128337476221	3.97034954032732	4.95984955935929	3.88963490849625	4.80772681700368	4.80241838314419	4.8700437957655	4.9000496310094	4.80984880059285	4.84085236373181	3.91811867457402	4.98750923450332	4.8380804063957	3.92545828933012	4.83875115324586	4.92671245082405	4.01155366047341	4.82599278480552	6.76905726591279	4.01333273509502	3.9873624349065	4.96407276863959	3.9137891218439	4.90901898571652	4.86262300959252
1	171813037	171813037	4.87326268088686	3.9518679655616	4.7742069187363	4.9479624587322	3.87003095760309	4.88747147427291	4.90153881064216	4.88919301795335	4.83043291542051	4.88503128121665	5.01599095408165	4.91995263716606	5.00886680659052	4.8885505462061	4.80077068172916	3.97637879623527	4.9335293211291	4.81332802844779	4.95224524609161	4.95850883582533	4.80682990308335	4.80941391709088	4.90128337476221	3.97034954032732	4.95984955935929	3.88963490849625	4.80772681700368	4.80241838314419	4.8700437957655	4.9000496310094	4.80984880059285	4.84085236373181	3.91811867457402	4.98750923450332	4.8380804063957	3.92545828933012	4.83875115324586	4.92671245082405	4.01155366047341	4.82599278480552	6.76905726591279	4.01333273509502	3.9873624349065	4.96407276863959	3.9137891218439	4.90901898571652	4.86262300959252
1	172365466	172365466	4.87326268088686	3.9518679655616	4.7742069187363	4.9479624587322	3.87003095760309	4.88747147427291	4.90153881064216	4.88919301795335	4.83043291542051	4.88503128121665	5.01599095408165	4.91995263716606	5.00886680659052	4.8885505462061	4.80077068172916	3.97637879623527	4.9335293211291	4.81332802844779	4.95224524609161	4.95850883582533	4.80682990308335	4.80941391709088	4.90128337476221	3.97034954032732	4.95984955935929	3.88963490849625	4.80772681700368	4.80241838314419	4.8700437957655	4.9000496310094	4.80984880059285	4.84085236373181	3.91811867457402	4.98750923450332	4.8380804063957	3.92545828933012	4.83875115324586	4.92671245082405	4.01155366047341	4.82599278480552	6.76905726591279	4.01333273509502	3.9873624349065	4.96407276863959	3.9137891218439	4.90901898571652	4.86262300959252
1	172904441	172904441	4.87326268088686	3.9518679655616	4.7742069187363	4.9479624587322	3.87003095760309	4.88747147427291	4.90153881064216	4.88919301795335	4.83043291542051	4.88503128121665	5.01599095408165	4.91995263716606	5.00886680659052	4.8885505462061	4.80077068172916	3.97637879623527	4.9335293211291	4.81332802844779	4.95224524609161	4.95850883582533	4.80682990308335	4.80941391709088	4.90128337476221	3.97034954032732	4.95984955935929	3.88963490849625	4.80772681700368	4.80241838314419	4.8700437957655	4.9000496310094	4.80984880059285	4.84085236373181	3.91811867457402	4.98750923450332	4.8380804063957	3.92545828933012	4.83875115324586	4.92671245082405	4.01155366047341	4.82599278480552	6.76905726591279	4.01333273509502	3.9873624349065	4.96407276863959	3.9137891218439	4.90901898571652	4.86262300959252
1	173476419	173476419	4.87326268088686	3.9518679655616	4.7742069187363	4.9479624587322	3.87003095760309	4.88747147427291	4.90153881064216	4.88919301795335	4.83043291542051	4.88503128121665	5.01599095408165	4.91995263716606	5.00886680659052	4.8885505462061	4.80077068172916	3.97637879623527	4.9335293211291	4.81332802844779	4.95224524609161	4.95850883582533	4.80682990308335	4.80941391709088	4.90128337476221	3.97034954032732	4.95984955935929	3.88963490849625	4.80772681700368	4.80241838314419	4.8700437957655	4.9000496310094	4.80984880059285	4.84085236373181	3.91811867457402	4.98750923450332	4.8380804063957	3.92545828933012	4.83875115324586	4.92671245082405	4.01155366047341	4.82599278480552	6.76905726591279	4.01333273509502	3.9873624349065	4.96407276863959	3.9137891218439	4.90901898571652	4.86262300959252
1	174071246	174071246	4.87326268088686	3.9518679655616	4.7742069187363	4.9479624587322	3.87003095760309	4.88747147427291	4.90153881064216	4.88919301795335	4.83043291542051	4.88503128121665	5.01599095408165	4.91995263716606	5.00886680659052	4.8885505462061	4.80077068172916	3.97637879623527	4.9335293211291	4.81332802844779	4.95224524609161	4.95850883582533	4.80682990308335	4.80941391709088	4.90128337476221	3.97034954032732	4.95984955935929	3.88963490849625	4.80772681700368	4.80241838314419	4.8700437957655	4.9000496310094	4.80984880059285	4.84085236373181	3.91811867457402	4.98750923450332	4.8380804063957	3.92545828933012	4.83875115324586	4.92671245082405	4.01155366047341	4.82599278480552	6.76905726591279	4.01333273509502	3.9873624349065	4.96407276863959	3.9137891218439	4.90901898571652	4.86262300959252
1	174673461	174673461	4.87326268088686	3.9518679655616	4.7742069187363	4.9479624587322	3.87003095760309	4.88747147427291	4.90153881064216	4.88919301795335	4.83043291542051	4.88503128121665	5.01599095408165	4.91995263716606	5.00886680659052	4.8885505462061	4.80077068172916	3.97637879623527	4.9335293211291	4.81332802844779	4.95224524609161	4.95850883582533	4.80682990308335	4.80941391709088	4.90128337476221	3.97034954032732	4.95984955935929	3.88963490849625	4.80772681700368	4.80241838314419	4.8700437957655	4.9000496310094	4.80984880059285	4.84085236373181	3.91811867457402	4.98750923450332	4.8380804063957	3.92545828933012	4.83875115324586	4.92671245082405	4.01155366047341	4.82599278480552	6.76905726591279	4.01333273509502	3.9873624349065	4.96407276863959	3.9137891218439	4.90901898571652	4.86262300959252
1	175236220	175236220	4.87326268088686	3.9518679655616	4.7742069187363	4.9479624587322	3.87003095760309	4.88747147427291	4.90153881064216	4.88919301795335	4.83043291542051	4.88503128121665	5.01599095408165	4.91995263716606	5.00886680659052	4.8885505462061	4.80077068172916	3.97637879623527	4.9335293211291	4.81332802844779	4.95224524609161	4.95850883582533	4.80682990308335	4.80941391709088	4.90128337476221	3.97034954032732	4.95984955935929	3.88963490849625	4.80772681700368	4.80241838314419	4.8700437957655	4.9000496310094	4.80984880059285	4.84085236373181	3.91811867457402	4.98750923450332	4.8380804063957	3.92545828933012	4.83875115324586	4.92671245082405	4.01155366047341	4.82599278480552	6.76905726591279	4.01333273509502	3.9873624349065	4.96407276863959	3.9137891218439	4.90901898571652	4.86262300959252
1	175756542	175756542	4.87326268088686	3.9518679655616	4.7742069187363	4.9479624587322	3.87003095760309	4.88747147427291	4.90153881064216	4.88919301795335	4.83043291542051	4.88503128121665	5.01599095408165	4.91995263716606	5.00886680659052	4.8885505462061	4.80077068172916	3.97637879623527	4.9335293211291	4.81332802844779	4.95224524609161	4.95850883582533	4.80682990308335	4.80941391709088	4.90128337476221	3.97034954032732	4.95984955935929	3.88963490849625	4.80772681700368	4.80241838314419	4.8700437957655	4.9000496310094	4.80984880059285	4.84085236373181	3.91811867457402	4.98750923450332	4.8380804063957	3.92545828933012	4.83875115324586	4.92671245082405	4.01155366047341	4.82599278480552	6.76905726591279	4.01333273509502	3.9873624349065	4.96407276863959	3.9137891218439	4.90901898571652	4.86262300959252
1	176318592	176318592	4.87326268088686	3.9518679655616	4.7742069187363	4.9479624587322	3.87003095760309	4.88747147427291	4.90153881064216	4.88919301795335	4.83043291542051	4.88503128121665	5.01599095408165	4.91995263716606	5.00886680659052	4.8885505462061	4.80077068172916	3.97637879623527	4.9335293211291	4.81332802844779	4.95224524609161	4.95850883582533	4.80682990308335	4.80941391709088	4.90128337476221	3.97034954032732	4.95984955935929	3.88963490849625	4.80772681700368	4.80241838314419	4.8700437957655	4.9000496310094	4.80984880059285	4.84085236373181	3.91811867457402	4.98750923450332	4.8380804063957	3.92545828933012	4.83875115324586	4.92671245082405	4.01155366047341	4.82599278480552	6.76905726591279	4.01333273509502	3.9873624349065	4.96407276863959	3.9137891218439	4.90901898571652	4.86262300959252
1	176851545	176851545	4.87326268088686	3.9518679655616	4.7742069187363	4.9479624587322	3.87003095760309	4.88747147427291	4.90153881064216	4.88919301795335	4.83043291542051	4.88503128121665	5.01599095408165	4.91995263716606	5.00886680659052	4.8885505462061	4.80077068172916	3.97637879623527	4.9335293211291	4.81332802844779	4.95224524609161	4.95850883582533	4.80682990308335	4.80941391709088	4.90128337476221	3.97034954032732	4.95984955935929	3.88963490849625	4.80772681700368	4.80241838314419	4.8700437957655	4.9000496310094	4.80984880059285	4.84085236373181	3.91811867457402	4.98750923450332	4.8380804063957	3.92545828933012	4.83875115324586	4.92671245082405	4.01155366047341	4.82599278480552	6.76905726591279	4.01333273509502	3.9873624349065	4.96407276863959	3.9137891218439	4.90901898571652	4.86262300959252
1	177376481	177376481	4.87326268088686	3.9518679655616	4.7742069187363	4.9479624587322	3.87003095760309	4.88747147427291	4.90153881064216	4.88919301795335	4.83043291542051	4.88503128121665	5.01599095408165	4.91995263716606	5.00886680659052	4.8885505462061	4.80077068172916	3.97637879623527	4.9335293211291	4.81332802844779	4.95224524609161	4.95850883582533	4.80682990308335	4.80941391709088	4.90128337476221	3.97034954032732	4.95984955935929	3.88963490849625	4.80772681700368	4.80241838314419	4.8700437957655	4.9000496310094	4.80984880059285	4.84085236373181	3.91811867457402	4.98750923450332	4.8380804063957	3.92545828933012	4.83875115324586	4.92671245082405	4.01155366047341	4.82599278480552	6.76905726591279	4.01333273509502	3.9873624349065	4.96407276863959	3.9137891218439	4.90901898571652	4.86262300959252
1	177923850	177923850	4.87326268088686	3.9518679655616	4.7742069187363	4.9479624587322	3.87003095760309	4.88747147427291	4.90153881064216	4.88919301795335	4.83043291542051	4.88503128121665	5.01599095408165	4.91995263716606	5.00886680659052	4.8885505462061	4.80077068172916	3.97637879623527	4.9335293211291	4.81332802844779	4.95224524609161	4.95850883582533	4.80682990308335	4.80941391709088	4.90128337476221	3.97034954032732	4.95984955935929	3.88963490849625	4.80772681700368	4.80241838314419	4.8700437957655	4.9000496310094	4.80984880059285	4.84085236373181	3.91811867457402	4.98750923450332	4.8380804063957	3.92545828933012	4.83875115324586	4.92671245082405	4.01155366047341	4.82599278480552	6.76905726591279	4.01333273509502	3.9873624349065	4.96407276863959	3.9137891218439	4.90901898571652	4.86262300959252
1	178475797	178475797	4.87326268088686	3.9518679655616	4.7742069187363	4.9479624587322	3.87003095760309	4.88747147427291	4.90153881064216	4.88919301795335	4.83043291542051	4.88503128121665	5.01599095408165	4.91995263716606	5.00886680659052	4.8885505462061	4.80077068172916	3.97637879623527	4.9335293211291	4.81332802844779	4.95224524609161	4.95850883582533	4.80682990308335	4.80941391709088	4.90128337476221	3.97034954032732	4.95984955935929	3.88963490849625	4.80772681700368	4.80241838314419	4.8700437957655	4.9000496310094	4.80984880059285	4.84085236373181	3.91811867457402	4.98750923450332	4.8380804063957	3.92545828933012	4.83875115324586	4.92671245082405	4.01155366047341	4.82599278480552	6.76905726591279	4.01333273509502	3.9873624349065	4.96407276863959	3.9137891218439	4.90901898571652	4.86262300959252
1	179042816	179042816	4.87326268088686	3.9518679655616	4.7742069187363	4.9479624587322	3.87003095760309	4.88747147427291	4.90153881064216	4.88919301795335	4.83043291542051	4.88503128121665	5.01599095408165	4.91995263716606	5.00886680659052	4.8885505462061	4.80077068172916	3.97637879623527	4.9335293211291	4.81332802844779	4.95224524609161	4.95850883582533	4.80682990308335	4.80941391709088	4.90128337476221	3.97034954032732	4.95984955935929	3.88963490849625	4.80772681700368	4.80241838314419	4.8700437957655	4.9000496310094	4.80984880059285	4.84085236373181	3.91811867457402	4.98750923450332	4.8380804063957	3.92545828933012	4.83875115324586	4.92671245082405	4.01155366047341	4.82599278480552	6.76905726591279	4.01333273509502	3.9873624349065	4.96407276863959	3.9137891218439	4.90901898571652	4.86262300959252
1	179635361	179635361	4.87326268088686	3.9518679655616	4.7742069187363	4.9479624587322	3.87003095760309	4.88747147427291	4.90153881064216	4.88919301795335	4.83043291542051	4.88503128121665	5.01599095408165	4.91995263716606	5.00886680659052	4.8885505462061	4.80077068172916	3.97637879623527	4.9335293211291	4.81332802844779	4.95224524609161	4.95850883582533	4.80682990308335	4.80941391709088	4.90128337476221	3.97034954032732	4.95984955935929	3.88963490849625	4.80772681700368	4.80241838314419	4.8700437957655	4.9000496310094	4.80984880059285	4.84085236373181	3.91811867457402	4.98750923450332	4.8380804063957	3.92545828933012	4.83875115324586	4.92671245082405	4.01155366047341	4.82599278480552	6.76905726591279	4.01333273509502	3.9873624349065	4.96407276863959	3.9137891218439	4.90901898571652	4.86262300959252
1	180186313	180186313	4.87326268088686	3.9518679655616	4.7742069187363	4.9479624587322	3.87003095760309	4.88747147427291	4.90153881064216	4.88919301795335	4.83043291542051	4.88503128121665	5.01599095408165	4.91995263716606	5.00886680659052	4.8885505462061	4.80077068172916	3.97637879623527	4.9335293211291	4.81332802844779	4.95224524609161	4.95850883582533	4.80682990308335	4.80941391709088	4.90128337476221	3.97034954032732	4.95984955935929	3.88963490849625	4.80772681700368	4.80241838314419	4.8700437957655	4.9000496310094	4.80984880059285	4.84085236373181	3.91811867457402	4.98750923450332	4.8380804063957	3.92545828933012	4.83875115324586	4.92671245082405	4.01155366047341	4.82599278480552	6.76905726591279	4.01333273509502	3.9873624349065	4.96407276863959	3.9137891218439	4.90901898571652	4.86262300959252
1	180745307	180745307	4.87326268088686	3.9518679655616	4.7742069187363	4.9479624587322	3.87003095760309	4.88747147427291	4.90153881064216	4.88919301795335	4.83043291542051	4.88503128121665	5.01599095408165	4.91995263716606	5.00886680659052	4.8885505462061	4.80077068172916	3.97637879623527	4.9335293211291	4.81332802844779	4.95224524609161	4.95850883582533	4.80682990308335	4.80941391709088	4.90128337476221	3.97034954032732	4.95984955935929	3.88963490849625	4.80772681700368	4.80241838314419	4.8700437957655	4.9000496310094	4.80984880059285	4.84085236373181	3.91811867457402	4.98750923450332	4.8380804063957	3.92545828933012	4.83875115324586	4.92671245082405	4.01155366047341	4.82599278480552	6.76905726591279	4.01333273509502	3.9873624349065	4.96407276863959	3.9137891218439	4.90901898571652	4.86262300959252
1	181307162	181307162	4.87326268088686	3.9518679655616	4.7742069187363	4.9479624587322	3.87003095760309	4.88747147427291	4.90153881064216	4.88919301795335	4.83043291542051	4.88503128121665	5.01599095408165	4.91995263716606	5.00886680659052	4.8885505462061	4.80077068172916	3.97637879623527	4.9335293211291	4.81332802844779	4.95224524609161	4.95850883582533	4.80682990308335	4.80941391709088	4.90128337476221	3.97034954032732	4.95984955935929	3.88963490849625	4.80772681700368	4.80241838314419	4.8700437957655	4.9000496310094	4.80984880059285	4.84085236373181	3.91811867457402	4.98750923450332	4.8380804063957	3.92545828933012	4.83875115324586	4.92671245082405	4.01155366047341	4.82599278480552	6.76905726591279	4.01333273509502	3.9873624349065	4.96407276863959	3.9137891218439	4.90901898571652	4.86262300959252
1	181825873	181825873	4.87326268088686	3.9518679655616	4.7742069187363	4.9479624587322	3.87003095760309	4.88747147427291	4.90153881064216	4.88919301795335	4.83043291542051	4.88503128121665	5.01599095408165	4.91995263716606	5.00886680659052	4.8885505462061	4.80077068172916	3.97637879623527	4.9335293211291	4.81332802844779	4.95224524609161	4.95850883582533	4.80682990308335	4.80941391709088	4.90128337476221	3.97034954032732	4.95984955935929	3.88963490849625	4.80772681700368	4.80241838314419	4.8700437957655	4.9000496310094	4.80984880059285	4.84085236373181	3.91811867457402	4.98750923450332	4.8380804063957	3.92545828933012	4.83875115324586	4.92671245082405	4.01155366047341	4.82599278480552	6.76905726591279	4.01333273509502	3.9873624349065	4.96407276863959	3.9137891218439	4.90901898571652	4.86262300959252
1	182385372	182385372	4.87326268088686	3.9518679655616	4.7742069187363	4.9479624587322	3.87003095760309	4.88747147427291	4.90153881064216	4.88919301795335	4.83043291542051	4.88503128121665	5.01599095408165	4.91995263716606	5.00886680659052	4.8885505462061	4.80077068172916	3.97637879623527	4.9335293211291	4.81332802844779	4.95224524609161	4.95850883582533	4.80682990308335	4.80941391709088	4.90128337476221	3.97034954032732	4.95984955935929	3.88963490849625	4.80772681700368	4.80241838314419	4.8700437957655	4.9000496310094	4.80984880059285	4.84085236373181	3.91811867457402	4.98750923450332	4.8380804063957	3.92545828933012	4.83875115324586	4.92671245082405	4.01155366047341	4.82599278480552	6.76905726591279	4.01333273509502	3.9873624349065	4.96407276863959	3.9137891218439	4.90901898571652	4.86262300959252
1	182929695	182929695	4.87326268088686	3.9518679655616	4.7742069187363	4.9479624587322	3.87003095760309	4.88747147427291	4.90153881064216	4.88919301795335	4.83043291542051	4.88503128121665	5.01599095408165	4.91995263716606	5.00886680659052	4.8885505462061	4.80077068172916	3.97637879623527	4.9335293211291	4.81332802844779	4.95224524609161	4.95850883582533	4.80682990308335	4.80941391709088	4.90128337476221	3.97034954032732	4.95984955935929	3.88963490849625	4.80772681700368	4.80241838314419	4.8700437957655	4.9000496310094	4.80984880059285	4.84085236373181	3.91811867457402	4.98750923450332	4.8380804063957	3.92545828933012	4.83875115324586	4.92671245082405	4.01155366047341	4.82599278480552	6.76905726591279	4.01333273509502	3.9873624349065	4.96407276863959	3.9137891218439	4.90901898571652	4.86262300959252
1	183477887	183477887	4.87326268088686	3.9518679655616	4.7742069187363	4.9479624587322	3.87003095760309	4.88747147427291	4.90153881064216	4.88919301795335	4.83043291542051	4.88503128121665	5.01599095408165	4.91995263716606	5.00886680659052	4.8885505462061	4.80077068172916	3.97637879623527	4.9335293211291	4.81332802844779	4.95224524609161	4.95850883582533	4.80682990308335	4.80941391709088	4.90128337476221	3.97034954032732	4.95984955935929	3.88963490849625	4.80772681700368	4.80241838314419	4.8700437957655	4.9000496310094	4.80984880059285	4.84085236373181	3.91811867457402	4.98750923450332	4.8380804063957	3.92545828933012	4.83875115324586	4.92671245082405	4.01155366047341	4.82599278480552	6.76905726591279	4.01333273509502	3.9873624349065	4.96407276863959	3.9137891218439	4.90901898571652	4.86262300959252
1	184021090	184021090	4.87326268088686	3.9518679655616	4.7742069187363	4.9479624587322	3.87003095760309	4.88747147427291	4.90153881064216	4.88919301795335	4.83043291542051	4.88503128121665	5.01599095408165	4.91995263716606	5.00886680659052	4.8885505462061	4.80077068172916	3.97637879623527	4.9335293211291	4.81332802844779	4.95224524609161	4.95850883582533	4.80682990308335	4.80941391709088	4.90128337476221	3.97034954032732	4.95984955935929	3.88963490849625	4.80772681700368	4.80241838314419	4.8700437957655	4.9000496310094	4.80984880059285	4.84085236373181	3.91811867457402	4.98750923450332	4.8380804063957	3.92545828933012	4.83875115324586	4.92671245082405	4.01155366047341	4.82599278480552	6.76905726591279	4.01333273509502	3.9873624349065	4.96407276863959	3.9137891218439	4.90901898571652	4.86262300959252
1	184563890	184563890	4.87326268088686	3.9518679655616	4.7742069187363	4.9479624587322	3.87003095760309	4.88747147427291	4.90153881064216	4.88919301795335	4.83043291542051	4.88503128121665	5.01599095408165	4.91995263716606	5.00886680659052	4.8885505462061	4.80077068172916	3.97637879623527	4.9335293211291	4.81332802844779	4.95224524609161	4.95850883582533	4.80682990308335	4.80941391709088	4.90128337476221	3.97034954032732	4.95984955935929	3.88963490849625	4.80772681700368	4.80241838314419	4.8700437957655	4.9000496310094	4.80984880059285	4.84085236373181	3.91811867457402	4.98750923450332	4.8380804063957	3.92545828933012	4.83875115324586	4.92671245082405	4.01155366047341	4.82599278480552	6.76905726591279	4.01333273509502	3.9873624349065	4.96407276863959	3.9137891218439	4.90901898571652	4.86262300959252
1	185114574	185114574	4.87326268088686	3.9518679655616	4.7742069187363	4.9479624587322	3.87003095760309	4.88747147427291	4.90153881064216	4.88919301795335	4.83043291542051	4.88503128121665	5.01599095408165	4.91995263716606	5.00886680659052	4.8885505462061	4.80077068172916	3.97637879623527	4.9335293211291	4.81332802844779	4.95224524609161	4.95850883582533	4.80682990308335	4.80941391709088	4.90128337476221	3.97034954032732	4.95984955935929	3.88963490849625	4.80772681700368	4.80241838314419	4.8700437957655	4.9000496310094	4.80984880059285	4.84085236373181	3.91811867457402	4.98750923450332	4.8380804063957	3.92545828933012	4.83875115324586	4.92671245082405	4.01155366047341	4.82599278480552	6.76905726591279	4.01333273509502	3.9873624349065	4.96407276863959	3.9137891218439	4.90901898571652	4.86262300959252
1	185672951	185672951	4.87326268088686	3.9518679655616	4.7742069187363	4.9479624587322	3.87003095760309	4.88747147427291	4.90153881064216	4.88919301795335	4.83043291542051	4.88503128121665	5.01599095408165	4.91995263716606	5.00886680659052	4.8885505462061	4.80077068172916	3.97637879623527	4.9335293211291	4.81332802844779	4.95224524609161	4.95850883582533	4.80682990308335	4.80941391709088	4.90128337476221	3.97034954032732	4.95984955935929	3.88963490849625	4.80772681700368	4.80241838314419	4.8700437957655	4.9000496310094	4.80984880059285	4.84085236373181	3.91811867457402	4.98750923450332	4.8380804063957	3.92545828933012	4.83875115324586	4.92671245082405	4.01155366047341	4.82599278480552	6.76905726591279	4.01333273509502	3.9873624349065	4.96407276863959	3.9137891218439	4.90901898571652	4.86262300959252
1	186217266	186217266	4.87326268088686	3.9518679655616	4.7742069187363	4.9479624587322	3.87003095760309	4.88747147427291	4.90153881064216	4.88919301795335	4.83043291542051	4.88503128121665	5.01599095408165	4.91995263716606	5.00886680659052	4.8885505462061	4.80077068172916	3.97637879623527	4.9335293211291	4.81332802844779	4.95224524609161	4.95850883582533	4.80682990308335	4.80941391709088	4.90128337476221	3.97034954032732	4.95984955935929	3.88963490849625	4.80772681700368	4.80241838314419	4.8700437957655	4.9000496310094	4.80984880059285	4.84085236373181	3.91811867457402	4.98750923450332	4.8380804063957	3.92545828933012	4.83875115324586	4.92671245082405	4.01155366047341	4.82599278480552	6.76905726591279	4.01333273509502	3.9873624349065	4.96407276863959	3.9137891218439	4.90901898571652	4.86262300959252
1	186771733	186771733	4.87326268088686	3.9518679655616	4.7742069187363	4.9479624587322	3.87003095760309	4.88747147427291	4.90153881064216	4.88919301795335	4.83043291542051	4.88503128121665	5.01599095408165	4.91995263716606	5.00886680659052	4.8885505462061	4.80077068172916	3.97637879623527	4.9335293211291	4.81332802844779	4.95224524609161	4.95850883582533	4.80682990308335	4.80941391709088	4.90128337476221	3.97034954032732	4.95984955935929	3.88963490849625	4.80772681700368	4.80241838314419	4.8700437957655	4.9000496310094	4.80984880059285	4.84085236373181	3.91811867457402	4.98750923450332	4.8380804063957	3.92545828933012	4.83875115324586	4.92671245082405	4.01155366047341	4.82599278480552	6.76905726591279	4.01333273509502	3.9873624349065	4.96407276863959	3.9137891218439	4.90901898571652	4.86262300959252
1	187306354	187306354	4.87326268088686	3.9518679655616	4.7742069187363	4.9479624587322	3.87003095760309	4.88747147427291	4.90153881064216	4.88919301795335	4.83043291542051	4.88503128121665	5.01599095408165	4.91995263716606	5.00886680659052	4.8885505462061	4.80077068172916	3.97637879623527	4.9335293211291	4.81332802844779	4.95224524609161	4.95850883582533	4.80682990308335	4.80941391709088	4.90128337476221	3.97034954032732	4.95984955935929	3.88963490849625	4.80772681700368	4.80241838314419	4.8700437957655	4.9000496310094	4.80984880059285	4.84085236373181	3.91811867457402	4.98750923450332	4.8380804063957	3.92545828933012	4.83875115324586	4.92671245082405	4.01155366047341	4.82599278480552	6.76905726591279	4.01333273509502	3.9873624349065	4.96407276863959	3.9137891218439	4.90901898571652	4.86262300959252
1	187863851	187863851	4.87326268088686	3.9518679655616	4.7742069187363	4.9479624587322	3.87003095760309	4.88747147427291	4.90153881064216	4.88919301795335	4.83043291542051	4.88503128121665	5.01599095408165	4.91995263716606	5.00886680659052	4.8885505462061	4.80077068172916	3.97637879623527	4.9335293211291	4.81332802844779	4.95224524609161	4.95850883582533	4.80682990308335	4.80941391709088	4.90128337476221	3.97034954032732	4.95984955935929	3.88963490849625	4.80772681700368	4.80241838314419	4.8700437957655	4.9000496310094	4.80984880059285	4.84085236373181	3.91811867457402	4.98750923450332	4.8380804063957	3.92545828933012	4.83875115324586	4.92671245082405	4.01155366047341	4.82599278480552	6.76905726591279	4.01333273509502	3.9873624349065	4.96407276863959	3.9137891218439	4.90901898571652	4.86262300959252
1	188388592	188388592	4.87326268088686	3.9518679655616	4.7742069187363	4.9479624587322	3.87003095760309	4.88747147427291	4.90153881064216	4.88919301795335	4.83043291542051	4.88503128121665	5.01599095408165	4.91995263716606	5.00886680659052	4.8885505462061	4.80077068172916	3.97637879623527	4.9335293211291	4.81332802844779	4.95224524609161	4.95850883582533	4.80682990308335	4.80941391709088	4.90128337476221	3.97034954032732	4.95984955935929	3.88963490849625	4.80772681700368	4.80241838314419	4.8700437957655	4.9000496310094	4.80984880059285	4.84085236373181	3.91811867457402	4.98750923450332	4.8380804063957	3.92545828933012	4.83875115324586	4.92671245082405	4.01155366047341	4.82599278480552	6.76905726591279	4.01333273509502	3.9873624349065	4.96407276863959	3.9137891218439	4.90901898571652	4.86262300959252
1	188924834	188924834	4.87326268088686	3.9518679655616	4.7742069187363	4.9479624587322	3.87003095760309	4.88747147427291	4.90153881064216	4.88919301795335	4.83043291542051	4.88503128121665	5.01599095408165	4.91995263716606	5.00886680659052	4.8885505462061	4.80077068172916	3.97637879623527	4.9335293211291	4.81332802844779	4.95224524609161	4.95850883582533	4.80682990308335	4.80941391709088	4.90128337476221	3.97034954032732	4.95984955935929	3.88963490849625	4.80772681700368	4.80241838314419	4.8700437957655	4.9000496310094	4.80984880059285	4.84085236373181	3.91811867457402	4.98750923450332	4.8380804063957	3.92545828933012	4.83875115324586	4.92671245082405	4.01155366047341	4.82599278480552	6.76905726591279	4.01333273509502	3.9873624349065	4.96407276863959	3.9137891218439	4.90901898571652	4.86262300959252
1	189477775	189477775	4.87326268088686	3.9518679655616	4.7742069187363	4.9479624587322	3.87003095760309	4.88747147427291	4.90153881064216	4.88919301795335	4.83043291542051	4.88503128121665	5.01599095408165	4.91995263716606	5.00886680659052	4.8885505462061	4.80077068172916	3.97637879623527	4.9335293211291	4.81332802844779	4.95224524609161	4.95850883582533	4.80682990308335	4.80941391709088	4.90128337476221	3.97034954032732	4.95984955935929	3.88963490849625	4.80772681700368	4.80241838314419	4.8700437957655	4.9000496310094	4.80984880059285	4.84085236373181	3.91811867457402	4.98750923450332	4.8380804063957	3.92545828933012	4.83875115324586	4.92671245082405	4.01155366047341	4.82599278480552	6.76905726591279	4.01333273509502	3.9873624349065	4.96407276863959	3.9137891218439	4.90901898571652	4.86262300959252
1	190007577	190007577	4.87326268088686	3.9518679655616	4.7742069187363	4.9479624587322	3.87003095760309	4.88747147427291	4.90153881064216	4.88919301795335	4.83043291542051	4.88503128121665	5.01599095408165	4.91995263716606	5.00886680659052	4.8885505462061	4.80077068172916	3.97637879623527	4.9335293211291	4.81332802844779	4.95224524609161	4.95850883582533	4.80682990308335	4.80941391709088	4.90128337476221	3.97034954032732	4.95984955935929	3.88963490849625	4.80772681700368	4.80241838314419	4.8700437957655	4.9000496310094	4.80984880059285	4.84085236373181	3.91811867457402	4.98750923450332	4.8380804063957	3.92545828933012	4.83875115324586	4.92671245082405	4.01155366047341	4.82599278480552	6.76905726591279	4.01333273509502	3.9873624349065	4.96407276863959	3.9137891218439	4.90901898571652	4.86262300959252
1	190526136	190526136	4.87326268088686	3.9518679655616	4.7742069187363	4.9479624587322	3.87003095760309	4.88747147427291	4.90153881064216	4.88919301795335	4.83043291542051	4.88503128121665	5.01599095408165	4.91995263716606	5.00886680659052	4.8885505462061	4.80077068172916	3.97637879623527	4.9335293211291	4.81332802844779	4.95224524609161	4.95850883582533	4.80682990308335	4.80941391709088	4.90128337476221	3.97034954032732	4.95984955935929	3.88963490849625	4.80772681700368	4.80241838314419	4.8700437957655	4.9000496310094	4.80984880059285	4.84085236373181	3.91811867457402	4.98750923450332	4.8380804063957	3.92545828933012	4.83875115324586	4.92671245082405	4.01155366047341	4.82599278480552	6.76905726591279	4.01333273509502	3.9873624349065	4.96407276863959	3.9137891218439	4.90901898571652	4.86262300959252
1	191063465	191063465	4.87326268088686	3.9518679655616	4.7742069187363	4.9479624587322	3.87003095760309	4.88747147427291	4.90153881064216	4.88919301795335	4.83043291542051	4.88503128121665	5.01599095408165	4.91995263716606	5.00886680659052	4.8885505462061	4.80077068172916	3.97637879623527	4.9335293211291	4.81332802844779	4.95224524609161	4.95850883582533	4.80682990308335	4.80941391709088	4.90128337476221	3.97034954032732	4.95984955935929	3.88963490849625	4.80772681700368	4.80241838314419	4.8700437957655	4.9000496310094	4.80984880059285	4.84085236373181	3.91811867457402	4.98750923450332	4.8380804063957	3.92545828933012	4.83875115324586	4.92671245082405	4.01155366047341	4.82599278480552	6.76905726591279	4.01333273509502	3.9873624349065	4.96407276863959	3.9137891218439	4.90901898571652	4.86262300959252
1	191597069	191597069	4.87326268088686	3.9518679655616	4.7742069187363	4.9479624587322	3.87003095760309	4.88747147427291	4.90153881064216	4.88919301795335	4.83043291542051	4.88503128121665	5.01599095408165	4.91995263716606	5.00886680659052	4.8885505462061	4.80077068172916	3.97637879623527	4.9335293211291	4.81332802844779	4.95224524609161	4.95850883582533	4.80682990308335	4.80941391709088	4.90128337476221	3.97034954032732	4.95984955935929	3.88963490849625	4.80772681700368	4.80241838314419	4.8700437957655	4.9000496310094	4.80984880059285	4.84085236373181	3.91811867457402	4.98750923450332	4.8380804063957	3.92545828933012	4.83875115324586	4.92671245082405	4.01155366047341	4.82599278480552	6.76905726591279	4.01333273509502	3.9873624349065	4.96407276863959	3.9137891218439	4.90901898571652	4.86262300959252
1	192126376	192126376	4.87326268088686	3.9518679655616	4.7742069187363	4.9479624587322	3.87003095760309	4.88747147427291	4.90153881064216	4.88919301795335	4.83043291542051	4.88503128121665	5.01599095408165	4.91995263716606	5.00886680659052	4.8885505462061	4.80077068172916	3.97637879623527	4.9335293211291	4.81332802844779	4.95224524609161	4.95850883582533	4.80682990308335	4.80941391709088	4.90128337476221	3.97034954032732	4.95984955935929	3.88963490849625	4.80772681700368	4.80241838314419	4.8700437957655	4.9000496310094	4.80984880059285	4.84085236373181	3.91811867457402	4.98750923450332	4.8380804063957	3.92545828933012	4.83875115324586	4.92671245082405	4.01155366047341	4.82599278480552	6.76905726591279	4.01333273509502	3.9873624349065	4.96407276863959	3.9137891218439	4.90901898571652	4.86262300959252
1	192671400	192671400	4.87326268088686	3.9518679655616	4.7742069187363	4.9479624587322	3.87003095760309	4.88747147427291	4.90153881064216	4.88919301795335	4.83043291542051	4.88503128121665	5.01599095408165	4.91995263716606	5.00886680659052	4.8885505462061	4.80077068172916	3.97637879623527	4.9335293211291	4.81332802844779	4.95224524609161	4.95850883582533	4.80682990308335	4.80941391709088	4.90128337476221	3.97034954032732	4.95984955935929	3.88963490849625	4.80772681700368	4.80241838314419	4.8700437957655	4.9000496310094	4.80984880059285	4.84085236373181	3.91811867457402	4.98750923450332	4.8380804063957	3.92545828933012	4.83875115324586	4.92671245082405	4.01155366047341	4.82599278480552	6.76905726591279	4.01333273509502	3.9873624349065	4.96407276863959	3.9137891218439	4.90901898571652	4.86262300959252
1	193209686	193209686	4.87326268088686	3.9518679655616	4.7742069187363	4.9479624587322	3.87003095760309	4.88747147427291	4.90153881064216	4.88919301795335	4.83043291542051	4.88503128121665	5.01599095408165	4.91995263716606	5.00886680659052	4.8885505462061	4.80077068172916	3.97637879623527	4.9335293211291	4.81332802844779	4.95224524609161	4.95850883582533	4.80682990308335	4.80941391709088	4.90128337476221	3.97034954032732	4.95984955935929	3.88963490849625	4.80772681700368	4.80241838314419	4.8700437957655	4.9000496310094	4.80984880059285	4.84085236373181	3.91811867457402	4.98750923450332	4.8380804063957	3.92545828933012	4.83875115324586	4.92671245082405	4.01155366047341	4.82599278480552	6.76905726591279	4.01333273509502	3.9873624349065	4.96407276863959	3.9137891218439	4.90901898571652	4.86262300959252
1	193749109	193749109	4.87326268088686	3.9518679655616	4.7742069187363	4.9479624587322	3.87003095760309	4.88747147427291	4.90153881064216	4.88919301795335	4.83043291542051	4.88503128121665	5.01599095408165	4.91995263716606	5.00886680659052	4.8885505462061	4.80077068172916	3.97637879623527	4.9335293211291	4.81332802844779	4.95224524609161	4.95850883582533	4.80682990308335	4.80941391709088	4.90128337476221	3.97034954032732	4.95984955935929	3.88963490849625	4.80772681700368	4.80241838314419	4.8700437957655	4.9000496310094	4.80984880059285	4.84085236373181	3.91811867457402	4.98750923450332	4.8380804063957	3.92545828933012	4.83875115324586	4.92671245082405	4.01155366047341	4.82599278480552	6.76905726591279	4.01333273509502	3.9873624349065	4.96407276863959	3.9137891218439	4.90901898571652	4.86262300959252
1	194295488	194295488	4.87326268088686	3.9518679655616	4.7742069187363	4.9479624587322	3.87003095760309	4.88747147427291	4.90153881064216	4.88919301795335	4.83043291542051	4.88503128121665	5.01599095408165	4.91995263716606	5.00886680659052	4.8885505462061	4.80077068172916	3.97637879623527	4.9335293211291	4.81332802844779	4.95224524609161	4.95850883582533	4.80682990308335	4.80941391709088	4.90128337476221	3.97034954032732	4.95984955935929	3.88963490849625	4.80772681700368	4.80241838314419	4.8700437957655	4.9000496310094	4.80984880059285	4.84085236373181	3.91811867457402	4.98750923450332	4.8380804063957	3.92545828933012	4.83875115324586	4.92671245082405	4.01155366047341	4.82599278480552	6.76905726591279	4.01333273509502	3.9873624349065	4.96407276863959	3.9137891218439	4.90901898571652	4.86262300959252
1	194831608	194831608	4.87326268088686	3.9518679655616	4.7742069187363	4.9479624587322	3.87003095760309	4.88747147427291	4.90153881064216	4.88919301795335	4.83043291542051	4.88503128121665	5.01599095408165	4.91995263716606	5.00886680659052	4.8885505462061	4.80077068172916	3.97637879623527	4.9335293211291	4.81332802844779	4.95224524609161	4.95850883582533	4.80682990308335	4.80941391709088	4.90128337476221	3.97034954032732	4.95984955935929	3.88963490849625	4.80772681700368	4.80241838314419	4.8700437957655	4.9000496310094	4.80984880059285	4.84085236373181	3.91811867457402	4.98750923450332	4.8380804063957	3.92545828933012	4.83875115324586	4.92671245082405	4.01155366047341	4.82599278480552	6.76905726591279	4.01333273509502	3.9873624349065	4.96407276863959	3.9137891218439	4.90901898571652	4.86262300959252
1	195363758	195363758	4.87326268088686	3.9518679655616	4.7742069187363	4.9479624587322	3.87003095760309	4.88747147427291	4.90153881064216	4.88919301795335	4.83043291542051	4.88503128121665	5.01599095408165	4.91995263716606	5.00886680659052	4.8885505462061	4.80077068172916	3.97637879623527	4.9335293211291	4.81332802844779	4.95224524609161	4.95850883582533	4.80682990308335	4.80941391709088	4.90128337476221	3.97034954032732	4.95984955935929	3.88963490849625	4.80772681700368	4.80241838314419	4.8700437957655	4.9000496310094	4.80984880059285	4.84085236373181	3.91811867457402	4.98750923450332	4.8380804063957	3.92545828933012	4.83875115324586	4.92671245082405	4.01155366047341	4.82599278480552	6.76905726591279	4.01333273509502	3.9873624349065	4.96407276863959	3.9137891218439	4.90901898571652	4.86262300959252
1	195901143	195901143	4.87326268088686	3.9518679655616	4.7742069187363	4.9479624587322	3.87003095760309	4.88747147427291	4.90153881064216	4.88919301795335	4.83043291542051	4.88503128121665	5.01599095408165	4.91995263716606	5.00886680659052	4.8885505462061	4.80077068172916	3.97637879623527	4.9335293211291	4.81332802844779	4.95224524609161	4.95850883582533	4.80682990308335	4.80941391709088	4.90128337476221	3.97034954032732	4.95984955935929	3.88963490849625	4.80772681700368	4.80241838314419	4.8700437957655	4.9000496310094	4.80984880059285	4.84085236373181	3.91811867457402	4.98750923450332	4.8380804063957	3.92545828933012	4.83875115324586	4.92671245082405	4.01155366047341	4.82599278480552	6.76905726591279	4.01333273509502	3.9873624349065	4.96407276863959	3.9137891218439	4.90901898571652	4.86262300959252
1	196436068	196436068	4.87326268088686	3.9518679655616	4.7742069187363	4.9479624587322	3.87003095760309	4.88747147427291	4.90153881064216	4.88919301795335	4.83043291542051	4.88503128121665	5.01599095408165	4.91995263716606	5.00886680659052	4.8885505462061	4.80077068172916	3.97637879623527	4.9335293211291	4.81332802844779	4.95224524609161	4.95850883582533	4.80682990308335	4.80941391709088	4.90128337476221	3.97034954032732	4.95984955935929	3.88963490849625	4.80772681700368	4.80241838314419	4.8700437957655	4.9000496310094	4.80984880059285	4.84085236373181	3.91811867457402	4.98750923450332	4.8380804063957	3.92545828933012	4.83875115324586	4.92671245082405	4.01155366047341	4.82599278480552	6.76905726591279	4.01333273509502	3.9873624349065	4.96407276863959	3.9137891218439	4.90901898571652	4.86262300959252
1	197059186	197059186	4.87326268088686	3.9518679655616	4.7742069187363	4.9479624587322	3.87003095760309	4.88747147427291	4.90153881064216	4.88919301795335	4.83043291542051	4.88503128121665	5.01599095408165	4.91995263716606	5.00886680659052	4.8885505462061	4.80077068172916	3.97637879623527	4.9335293211291	4.81332802844779	4.95224524609161	4.95850883582533	4.80682990308335	4.80941391709088	4.90128337476221	3.97034954032732	4.95984955935929	3.88963490849625	4.80772681700368	4.80241838314419	4.8700437957655	4.9000496310094	4.80984880059285	4.84085236373181	3.91811867457402	4.98750923450332	4.8380804063957	3.92545828933012	4.83875115324586	4.92671245082405	4.01155366047341	4.82599278480552	6.76905726591279	4.01333273509502	3.9873624349065	4.96407276863959	3.9137891218439	4.90901898571652	4.86262300959252
1	197589627	197589627	4.87326268088686	3.9518679655616	4.7742069187363	4.9479624587322	3.87003095760309	4.88747147427291	4.90153881064216	4.88919301795335	4.83043291542051	4.88503128121665	5.01599095408165	4.91995263716606	5.00886680659052	4.8885505462061	4.80077068172916	3.97637879623527	4.9335293211291	4.81332802844779	4.95224524609161	4.95850883582533	4.80682990308335	4.80941391709088	4.90128337476221	3.97034954032732	4.95984955935929	3.88963490849625	4.80772681700368	4.80241838314419	4.8700437957655	4.9000496310094	4.80984880059285	4.84085236373181	3.91811867457402	4.98750923450332	4.8380804063957	3.92545828933012	4.83875115324586	4.92671245082405	4.01155366047341	4.82599278480552	6.76905726591279	4.01333273509502	3.9873624349065	4.96407276863959	3.9137891218439	4.90901898571652	4.86262300959252
1	198141751	198141751	4.87326268088686	3.9518679655616	4.7742069187363	4.9479624587322	3.87003095760309	4.88747147427291	4.90153881064216	4.88919301795335	4.83043291542051	4.88503128121665	5.01599095408165	4.91995263716606	5.00886680659052	4.8885505462061	4.80077068172916	3.97637879623527	4.9335293211291	4.81332802844779	4.95224524609161	4.95850883582533	4.80682990308335	4.80941391709088	4.90128337476221	3.97034954032732	4.95984955935929	3.88963490849625	4.80772681700368	4.80241838314419	4.8700437957655	4.9000496310094	4.80984880059285	4.84085236373181	3.91811867457402	4.98750923450332	4.8380804063957	3.92545828933012	4.83875115324586	4.92671245082405	4.01155366047341	4.82599278480552	6.76905726591279	4.01333273509502	3.9873624349065	4.96407276863959	3.9137891218439	4.90901898571652	4.86262300959252
1	198670535	198670535	4.87326268088686	3.9518679655616	4.7742069187363	4.9479624587322	3.87003095760309	4.88747147427291	4.90153881064216	4.88919301795335	4.83043291542051	4.88503128121665	5.01599095408165	4.91995263716606	5.00886680659052	4.8885505462061	4.80077068172916	3.97637879623527	4.9335293211291	4.81332802844779	4.95224524609161	4.95850883582533	4.80682990308335	4.80941391709088	4.90128337476221	3.97034954032732	4.95984955935929	3.88963490849625	4.80772681700368	4.80241838314419	4.8700437957655	4.9000496310094	4.80984880059285	4.84085236373181	3.91811867457402	4.98750923450332	4.8380804063957	3.92545828933012	4.83875115324586	4.92671245082405	4.01155366047341	4.82599278480552	6.76905726591279	4.01333273509502	3.9873624349065	4.96407276863959	3.9137891218439	4.90901898571652	4.86262300959252
1	199194224	199194224	4.87326268088686	3.9518679655616	4.7742069187363	4.9479624587322	3.87003095760309	4.88747147427291	4.90153881064216	4.88919301795335	4.83043291542051	4.88503128121665	5.01599095408165	4.91995263716606	5.00886680659052	4.8885505462061	4.80077068172916	3.97637879623527	4.9335293211291	4.81332802844779	4.95224524609161	4.95850883582533	4.80682990308335	4.80941391709088	4.90128337476221	3.97034954032732	4.95984955935929	3.88963490849625	4.80772681700368	4.80241838314419	4.8700437957655	4.9000496310094	4.80984880059285	4.84085236373181	3.91811867457402	4.98750923450332	4.8380804063957	3.92545828933012	4.83875115324586	4.92671245082405	4.01155366047341	4.82599278480552	6.76905726591279	4.01333273509502	3.9873624349065	4.96407276863959	3.9137891218439	4.90901898571652	4.86262300959252
1	199737268	199737268	4.87326268088686	3.9518679655616	4.7742069187363	4.9479624587322	3.87003095760309	4.88747147427291	4.90153881064216	4.88919301795335	4.83043291542051	4.88503128121665	5.01599095408165	4.91995263716606	5.00886680659052	4.8885505462061	4.80077068172916	3.97637879623527	4.9335293211291	4.81332802844779	4.95224524609161	4.95850883582533	4.80682990308335	4.80941391709088	4.90128337476221	3.97034954032732	4.95984955935929	3.88963490849625	4.80772681700368	4.80241838314419	4.8700437957655	4.9000496310094	4.80984880059285	4.84085236373181	3.91811867457402	4.98750923450332	4.8380804063957	3.92545828933012	4.83875115324586	4.92671245082405	4.01155366047341	4.82599278480552	6.76905726591279	4.01333273509502	3.9873624349065	4.96407276863959	3.9137891218439	4.90901898571652	4.86262300959252
1	200303053	200303053	4.87326268088686	3.9518679655616	4.7742069187363	4.9479624587322	3.87003095760309	4.88747147427291	4.90153881064216	4.88919301795335	4.83043291542051	4.88503128121665	4.02122412118646	4.91995263716606	5.00886680659052	4.8885505462061	4.80077068172916	3.97637879623527	4.9335293211291	4.81332802844779	4.95224524609161	4.95850883582533	4.80682990308335	4.80941391709088	4.90128337476221	3.97034954032732	4.95984955935929	3.88963490849625	4.80772681700368	4.80241838314419	4.8700437957655	4.9000496310094	4.80984880059285	4.84085236373181	3.91811867457402	4.98750923450332	4.8380804063957	3.92545828933012	4.83875115324586	4.92671245082405	4.01155366047341	4.82599278480552	6.76905726591279	4.01333273509502	3.9873624349065	4.96407276863959	3.9137891218439	4.90901898571652	4.86262300959252
1	200867375	200867375	4.87326268088686	3.9518679655616	4.7742069187363	4.9479624587322	3.87003095760309	4.88747147427291	4.90153881064216	4.88919301795335	4.83043291542051	4.88503128121665	4.02122412118646	4.91995263716606	5.00886680659052	4.8885505462061	4.80077068172916	3.97637879623527	4.9335293211291	4.81332802844779	4.95224524609161	4.95850883582533	4.80682990308335	4.80941391709088	4.90128337476221	3.97034954032732	4.95984955935929	3.88963490849625	4.80772681700368	4.80241838314419	4.8700437957655	4.9000496310094	4.80984880059285	4.84085236373181	3.91811867457402	4.98750923450332	4.8380804063957	3.92545828933012	4.83875115324586	4.92671245082405	4.01155366047341	4.82599278480552	6.76905726591279	4.01333273509502	3.9873624349065	4.96407276863959	3.9137891218439	4.90901898571652	4.86262300959252
1	201400507	201400507	4.87326268088686	3.9518679655616	4.7742069187363	4.9479624587322	3.87003095760309	4.88747147427291	4.90153881064216	4.88919301795335	4.83043291542051	4.88503128121665	4.02122412118646	4.91995263716606	5.00886680659052	4.8885505462061	4.80077068172916	3.97637879623527	4.9335293211291	4.81332802844779	4.95224524609161	4.95850883582533	4.80682990308335	4.80941391709088	4.90128337476221	3.97034954032732	4.95984955935929	3.88963490849625	4.80772681700368	4.80241838314419	4.8700437957655	4.9000496310094	4.80984880059285	4.84085236373181	3.91811867457402	4.98750923450332	4.8380804063957	3.92545828933012	4.83875115324586	4.92671245082405	4.01155366047341	4.82599278480552	6.76905726591279	4.01333273509502	3.9873624349065	4.96407276863959	3.9137891218439	4.90901898571652	4.86262300959252
1	201949533	201949533	4.87326268088686	3.9518679655616	4.7742069187363	4.9479624587322	3.87003095760309	4.88747147427291	4.90153881064216	4.88919301795335	4.83043291542051	4.88503128121665	4.02122412118646	4.91995263716606	5.00886680659052	4.8885505462061	4.80077068172916	3.97637879623527	4.9335293211291	4.81332802844779	4.95224524609161	4.95850883582533	4.80682990308335	4.80941391709088	4.90128337476221	3.97034954032732	4.95984955935929	3.88963490849625	4.80772681700368	4.80241838314419	4.8700437957655	4.9000496310094	4.80984880059285	4.84085236373181	3.91811867457402	4.98750923450332	4.8380804063957	3.92545828933012	4.83875115324586	4.92671245082405	4.01155366047341	4.82599278480552	6.76905726591279	4.01333273509502	3.9873624349065	4.96407276863959	3.9137891218439	4.90901898571652	4.86262300959252
1	202584523	202584523	4.87326268088686	3.9518679655616	4.7742069187363	4.9479624587322	3.87003095760309	4.88747147427291	4.90153881064216	4.88919301795335	4.83043291542051	4.88503128121665	4.02122412118646	4.91995263716606	5.00886680659052	4.8885505462061	4.80077068172916	3.97637879623527	4.9335293211291	4.81332802844779	4.95224524609161	4.95850883582533	4.80682990308335	4.80941391709088	4.90128337476221	3.97034954032732	4.95984955935929	3.88963490849625	4.80772681700368	4.80241838314419	4.8700437957655	4.9000496310094	4.80984880059285	4.84085236373181	3.91811867457402	4.98750923450332	4.8380804063957	3.92545828933012	4.83875115324586	4.92671245082405	4.01155366047341	4.82599278480552	6.76905726591279	4.01333273509502	3.9873624349065	4.96407276863959	3.9137891218439	4.90901898571652	4.86262300959252
1	203140598	203140598	4.87326268088686	3.9518679655616	4.7742069187363	4.9479624587322	3.87003095760309	4.88747147427291	4.90153881064216	4.88919301795335	4.83043291542051	4.88503128121665	4.84714333921915	4.91995263716606	5.00886680659052	4.8885505462061	4.80077068172916	3.97637879623527	4.9335293211291	4.81332802844779	4.95224524609161	4.95850883582533	4.80682990308335	4.80941391709088	4.90128337476221	3.97034954032732	4.95984955935929	3.88963490849625	4.80772681700368	4.80241838314419	4.8700437957655	4.9000496310094	4.80984880059285	4.84085236373181	3.91811867457402	4.98750923450332	4.8380804063957	3.92545828933012	4.83875115324586	4.92671245082405	4.01155366047341	4.82599278480552	6.76905726591279	4.01333273509502	3.9873624349065	4.96407276863959	3.9137891218439	4.90901898571652	4.86262300959252
1	203696988	203696988	4.87326268088686	3.9518679655616	4.7742069187363	4.9479624587322	3.87003095760309	4.88747147427291	4.90153881064216	4.88919301795335	4.83043291542051	4.88503128121665	4.84714333921915	4.91995263716606	5.00886680659052	4.8885505462061	4.80077068172916	3.97637879623527	4.9335293211291	4.81332802844779	4.95224524609161	4.95850883582533	4.80682990308335	4.80941391709088	4.90128337476221	3.97034954032732	4.95984955935929	3.88963490849625	4.80772681700368	4.80241838314419	4.8700437957655	4.9000496310094	4.80984880059285	4.84085236373181	3.91811867457402	4.98750923450332	4.8380804063957	3.92545828933012	4.83875115324586	4.92671245082405	4.01155366047341	4.82599278480552	6.76905726591279	4.01333273509502	3.9873624349065	4.96407276863959	3.9137891218439	4.90901898571652	4.86262300959252
1	204271279	204271279	4.87326268088686	3.9518679655616	4.7742069187363	4.9479624587322	3.87003095760309	4.88747147427291	4.90153881064216	4.88919301795335	4.83043291542051	4.88503128121665	4.84714333921915	4.91995263716606	5.00886680659052	4.8885505462061	4.80077068172916	3.97637879623527	4.9335293211291	4.81332802844779	4.95224524609161	4.95850883582533	4.80682990308335	4.80941391709088	4.90128337476221	3.97034954032732	4.95984955935929	3.88963490849625	4.80772681700368	4.80241838314419	4.8700437957655	4.9000496310094	4.80984880059285	4.84085236373181	3.91811867457402	4.98750923450332	4.8380804063957	3.92545828933012	4.83875115324586	4.92671245082405	4.01155366047341	4.82599278480552	6.76905726591279	4.01333273509502	3.9873624349065	4.96407276863959	3.9137891218439	4.90901898571652	4.86262300959252
1	204806017	204806017	4.87326268088686	3.9518679655616	4.7742069187363	4.9479624587322	3.87003095760309	4.88747147427291	4.90153881064216	4.88919301795335	4.83043291542051	4.88503128121665	4.84714333921915	4.91995263716606	5.00886680659052	4.8885505462061	4.80077068172916	3.97637879623527	4.9335293211291	4.81332802844779	4.95224524609161	4.95850883582533	4.80682990308335	4.80941391709088	4.90128337476221	3.97034954032732	4.95984955935929	3.88963490849625	4.80772681700368	4.80241838314419	4.8700437957655	4.9000496310094	4.80984880059285	4.84085236373181	3.91811867457402	4.98750923450332	4.8380804063957	3.92545828933012	4.83875115324586	4.92671245082405	4.01155366047341	4.82599278480552	6.76905726591279	4.01333273509502	3.9873624349065	4.96407276863959	3.9137891218439	4.90901898571652	4.86262300959252
1	205348127	205348127	4.87326268088686	3.9518679655616	4.7742069187363	4.9479624587322	3.87003095760309	4.88747147427291	4.90153881064216	4.88919301795335	4.83043291542051	4.88503128121665	4.84714333921915	4.91995263716606	5.00886680659052	4.8885505462061	4.80077068172916	3.97637879623527	4.9335293211291	4.81332802844779	4.95224524609161	4.95850883582533	4.80682990308335	4.80941391709088	4.90128337476221	3.97034954032732	4.95984955935929	3.88963490849625	4.80772681700368	4.80241838314419	4.8700437957655	4.9000496310094	4.80984880059285	4.84085236373181	3.91811867457402	4.98750923450332	4.8380804063957	3.92545828933012	4.83875115324586	4.92671245082405	4.01155366047341	4.82599278480552	6.76905726591279	4.01333273509502	3.9873624349065	4.96407276863959	3.9137891218439	4.90901898571652	4.86262300959252
1	205915792	205915792	4.87326268088686	3.9518679655616	4.7742069187363	4.9479624587322	3.87003095760309	4.88747147427291	4.90153881064216	4.88919301795335	4.83043291542051	4.88503128121665	4.84714333921915	4.91995263716606	5.00886680659052	4.8885505462061	4.80077068172916	3.97637879623527	4.9335293211291	4.81332802844779	4.95224524609161	4.95850883582533	4.80682990308335	4.80941391709088	4.90128337476221	3.97034954032732	4.95984955935929	3.88963490849625	4.80772681700368	4.80241838314419	4.8700437957655	4.9000496310094	4.80984880059285	4.84085236373181	3.91811867457402	4.98750923450332	4.8380804063957	3.92545828933012	4.83875115324586	4.92671245082405	4.01155366047341	4.82599278480552	6.76905726591279	4.01333273509502	3.9873624349065	4.96407276863959	3.9137891218439	4.90901898571652	4.86262300959252
1	206941459	206941459	4.87326268088686	3.9518679655616	4.7742069187363	4.9479624587322	3.87003095760309	4.88747147427291	4.90153881064216	4.88919301795335	4.83043291542051	4.88503128121665	4.84714333921915	4.91995263716606	5.00886680659052	4.8885505462061	4.80077068172916	3.97637879623527	4.9335293211291	4.81332802844779	4.95224524609161	4.95850883582533	4.80682990308335	4.80941391709088	4.90128337476221	3.97034954032732	4.95984955935929	3.88963490849625	4.80772681700368	4.80241838314419	4.8700437957655	4.9000496310094	4.80984880059285	4.84085236373181	3.91811867457402	4.98750923450332	4.8380804063957	3.92545828933012	4.83875115324586	4.92671245082405	4.01155366047341	4.82599278480552	6.76905726591279	4.01333273509502	3.9873624349065	4.96407276863959	3.9137891218439	4.90901898571652	4.86262300959252
1	207480087	207480087	4.87326268088686	3.9518679655616	4.7742069187363	4.9479624587322	3.87003095760309	4.88747147427291	4.90153881064216	4.88919301795335	4.83043291542051	4.88503128121665	4.84714333921915	4.91995263716606	5.00886680659052	4.8885505462061	4.80077068172916	3.97637879623527	4.9335293211291	4.81332802844779	4.95224524609161	4.95850883582533	4.80682990308335	4.80941391709088	4.90128337476221	3.97034954032732	4.95984955935929	3.88963490849625	4.80772681700368	4.80241838314419	4.8700437957655	4.9000496310094	4.80984880059285	4.84085236373181	3.91811867457402	4.98750923450332	4.8380804063957	3.92545828933012	4.83875115324586	4.92671245082405	4.01155366047341	4.82599278480552	6.76905726591279	4.01333273509502	3.9873624349065	4.96407276863959	3.9137891218439	4.90901898571652	4.86262300959252
1	208090090	208090090	4.87326268088686	3.9518679655616	4.7742069187363	4.9479624587322	3.87003095760309	4.88747147427291	4.90153881064216	4.88919301795335	4.83043291542051	4.88503128121665	4.84714333921915	4.91995263716606	5.00886680659052	4.8885505462061	4.80077068172916	3.97637879623527	4.9335293211291	4.81332802844779	4.95224524609161	4.95850883582533	4.80682990308335	4.80941391709088	4.90128337476221	3.97034954032732	4.95984955935929	3.88963490849625	4.80772681700368	4.80241838314419	4.8700437957655	4.9000496310094	4.80984880059285	4.84085236373181	3.91811867457402	4.98750923450332	4.8380804063957	3.92545828933012	4.83875115324586	4.92671245082405	4.01155366047341	4.82599278480552	6.76905726591279	4.01333273509502	3.9873624349065	4.96407276863959	3.9137891218439	4.90901898571652	4.86262300959252
1	208603812	208603812	4.87326268088686	3.9518679655616	4.7742069187363	4.9479624587322	3.87003095760309	4.88747147427291	4.90153881064216	4.88919301795335	4.83043291542051	4.88503128121665	4.84714333921915	4.91995263716606	5.00886680659052	4.8885505462061	4.80077068172916	3.97637879623527	4.9335293211291	4.81332802844779	4.95224524609161	4.95850883582533	4.80682990308335	4.80941391709088	4.90128337476221	3.97034954032732	4.95984955935929	3.88963490849625	4.80772681700368	4.80241838314419	4.8700437957655	4.9000496310094	4.80984880059285	4.84085236373181	3.91811867457402	4.98750923450332	4.8380804063957	3.92545828933012	4.83875115324586	4.92671245082405	4.01155366047341	4.82599278480552	6.76905726591279	4.01333273509502	3.9873624349065	4.96407276863959	3.9137891218439	4.90901898571652	4.86262300959252
1	209136854	209136854	4.87326268088686	3.9518679655616	4.7742069187363	4.9479624587322	3.87003095760309	4.88747147427291	4.90153881064216	4.88919301795335	4.83043291542051	4.88503128121665	4.84714333921915	4.91995263716606	5.00886680659052	4.8885505462061	4.80077068172916	3.97637879623527	4.9335293211291	4.81332802844779	4.95224524609161	4.95850883582533	4.80682990308335	4.80941391709088	4.90128337476221	3.97034954032732	4.95984955935929	3.88963490849625	4.80772681700368	4.80241838314419	4.8700437957655	4.9000496310094	4.80984880059285	4.84085236373181	3.91811867457402	4.98750923450332	4.8380804063957	3.92545828933012	4.83875115324586	4.92671245082405	4.01155366047341	4.82599278480552	6.76905726591279	4.01333273509502	3.9873624349065	4.96407276863959	3.9137891218439	4.90901898571652	4.86262300959252
1	209675409	209675409	4.87326268088686	3.9518679655616	4.7742069187363	4.9479624587322	3.87003095760309	4.88747147427291	4.90153881064216	4.88919301795335	4.83043291542051	4.88503128121665	4.84714333921915	4.91995263716606	5.00886680659052	4.8885505462061	4.80077068172916	3.97637879623527	4.9335293211291	4.81332802844779	4.95224524609161	4.95850883582533	4.80682990308335	4.80941391709088	4.90128337476221	3.97034954032732	4.95984955935929	3.88963490849625	4.80772681700368	4.80241838314419	4.8700437957655	4.9000496310094	4.80984880059285	4.84085236373181	3.91811867457402	4.98750923450332	4.8380804063957	3.92545828933012	4.83875115324586	4.92671245082405	4.01155366047341	4.82599278480552	6.76905726591279	4.01333273509502	3.9873624349065	4.96407276863959	3.9137891218439	4.90901898571652	4.86262300959252
1	210209516	210209516	4.87326268088686	3.9518679655616	4.7742069187363	4.9479624587322	3.87003095760309	4.88747147427291	4.90153881064216	4.88919301795335	4.83043291542051	4.88503128121665	4.84714333921915	4.91995263716606	5.00886680659052	4.8885505462061	4.80077068172916	3.97637879623527	4.9335293211291	4.81332802844779	4.95224524609161	4.95850883582533	4.80682990308335	4.80941391709088	4.90128337476221	3.97034954032732	4.95984955935929	3.88963490849625	4.80772681700368	4.80241838314419	4.8700437957655	4.9000496310094	4.80984880059285	4.84085236373181	3.91811867457402	4.98750923450332	4.8380804063957	3.92545828933012	4.83875115324586	4.92671245082405	4.01155366047341	4.82599278480552	6.76905726591279	4.01333273509502	3.9873624349065	4.96407276863959	3.9137891218439	4.90901898571652	4.86262300959252
1	210753871	210753871	4.87326268088686	3.9518679655616	4.7742069187363	4.9479624587322	3.87003095760309	4.88747147427291	4.90153881064216	4.88919301795335	4.83043291542051	4.88503128121665	4.84714333921915	4.91995263716606	5.00886680659052	4.8885505462061	4.80077068172916	3.97637879623527	4.9335293211291	4.81332802844779	4.95224524609161	4.95850883582533	4.80682990308335	4.80941391709088	4.90128337476221	3.97034954032732	4.95984955935929	3.88963490849625	4.80772681700368	4.80241838314419	4.8700437957655	4.9000496310094	4.80984880059285	4.84085236373181	3.91811867457402	4.98750923450332	4.8380804063957	3.92545828933012	4.83875115324586	4.92671245082405	4.01155366047341	4.82599278480552	6.76905726591279	4.01333273509502	3.9873624349065	4.96407276863959	3.9137891218439	4.90901898571652	4.86262300959252
1	211323557	211323557	4.87326268088686	3.9518679655616	4.7742069187363	4.9479624587322	3.87003095760309	4.88747147427291	4.90153881064216	4.88919301795335	4.83043291542051	4.88503128121665	4.84714333921915	4.91995263716606	5.00886680659052	4.8885505462061	4.80077068172916	3.97637879623527	4.9335293211291	4.81332802844779	4.95224524609161	4.95850883582533	4.80682990308335	4.80941391709088	4.90128337476221	3.97034954032732	4.95984955935929	3.88963490849625	4.80772681700368	4.80241838314419	4.8700437957655	4.9000496310094	4.80984880059285	4.84085236373181	3.91811867457402	4.98750923450332	4.8380804063957	3.92545828933012	4.83875115324586	4.92671245082405	4.01155366047341	4.82599278480552	6.76905726591279	4.01333273509502	3.9873624349065	4.96407276863959	3.9137891218439	4.90901898571652	4.86262300959252
1	211903097	211903097	4.87326268088686	3.9518679655616	4.7742069187363	4.9479624587322	3.87003095760309	4.88747147427291	4.90153881064216	4.88919301795335	4.83043291542051	4.88503128121665	4.84714333921915	4.91995263716606	5.00886680659052	4.8885505462061	4.80077068172916	3.97637879623527	4.9335293211291	4.81332802844779	4.95224524609161	4.95850883582533	4.80682990308335	4.80941391709088	4.90128337476221	3.97034954032732	4.95984955935929	3.88963490849625	4.80772681700368	4.80241838314419	4.8700437957655	4.9000496310094	4.80984880059285	4.84085236373181	3.91811867457402	4.98750923450332	4.8380804063957	3.92545828933012	4.83875115324586	4.92671245082405	4.01155366047341	4.82599278480552	6.76905726591279	4.01333273509502	3.9873624349065	4.96407276863959	3.9137891218439	4.90901898571652	4.86262300959252
1	212462719	212462719	4.87326268088686	3.9518679655616	4.7742069187363	4.9479624587322	3.87003095760309	4.88747147427291	4.90153881064216	4.88919301795335	4.83043291542051	4.88503128121665	4.84714333921915	4.91995263716606	5.00886680659052	4.8885505462061	4.80077068172916	3.97637879623527	4.9335293211291	4.81332802844779	4.95224524609161	4.95850883582533	4.80682990308335	4.80941391709088	4.90128337476221	3.97034954032732	4.95984955935929	3.88963490849625	4.80772681700368	4.80241838314419	4.8700437957655	4.9000496310094	4.80984880059285	4.84085236373181	3.91811867457402	4.98750923450332	4.8380804063957	3.92545828933012	4.83875115324586	4.92671245082405	4.01155366047341	4.82599278480552	6.76905726591279	4.01333273509502	3.9873624349065	4.96407276863959	3.9137891218439	4.90901898571652	4.86262300959252
1	213030587	213030587	4.87326268088686	3.9518679655616	4.7742069187363	4.9479624587322	3.87003095760309	4.88747147427291	4.90153881064216	4.88919301795335	4.83043291542051	4.88503128121665	4.84714333921915	4.91995263716606	5.00886680659052	4.8885505462061	4.80077068172916	3.97637879623527	4.9335293211291	4.81332802844779	4.95224524609161	4.95850883582533	4.80682990308335	4.80941391709088	4.90128337476221	3.97034954032732	4.95984955935929	3.88963490849625	4.80772681700368	4.80241838314419	4.8700437957655	4.9000496310094	4.80984880059285	4.84085236373181	3.91811867457402	4.98750923450332	4.8380804063957	3.92545828933012	4.83875115324586	4.92671245082405	4.01155366047341	4.82599278480552	6.76905726591279	4.01333273509502	3.9873624349065	4.96407276863959	3.9137891218439	4.90901898571652	4.86262300959252
1	213593663	213593663	4.87326268088686	3.9518679655616	4.7742069187363	4.9479624587322	3.87003095760309	4.88747147427291	4.90153881064216	4.88919301795335	4.83043291542051	4.88503128121665	4.84714333921915	4.91995263716606	5.00886680659052	4.8885505462061	4.80077068172916	3.97637879623527	4.9335293211291	4.81332802844779	4.95224524609161	4.95850883582533	4.80682990308335	4.80941391709088	4.90128337476221	3.97034954032732	4.95984955935929	3.88963490849625	4.80772681700368	4.80241838314419	4.8700437957655	4.9000496310094	4.80984880059285	4.84085236373181	3.91811867457402	4.98750923450332	4.8380804063957	3.92545828933012	4.83875115324586	4.92671245082405	4.01155366047341	4.82599278480552	6.76905726591279	4.01333273509502	3.9873624349065	4.96407276863959	3.9137891218439	4.90901898571652	4.86262300959252
1	214127585	214127585	4.87326268088686	3.9518679655616	4.7742069187363	4.9479624587322	3.87003095760309	4.88747147427291	4.90153881064216	4.88919301795335	4.83043291542051	4.88503128121665	4.84714333921915	4.91995263716606	5.00886680659052	4.8885505462061	4.80077068172916	3.97637879623527	4.9335293211291	4.81332802844779	4.95224524609161	4.95850883582533	4.80682990308335	4.80941391709088	4.90128337476221	3.97034954032732	4.95984955935929	3.88963490849625	4.80772681700368	4.80241838314419	4.8700437957655	4.9000496310094	4.80984880059285	4.84085236373181	3.91811867457402	4.98750923450332	4.8380804063957	3.92545828933012	4.83875115324586	4.92671245082405	4.01155366047341	4.82599278480552	6.76905726591279	4.01333273509502	3.9873624349065	4.96407276863959	3.9137891218439	4.90901898571652	4.86262300959252
1	214652073	214652073	4.87326268088686	3.9518679655616	4.7742069187363	4.9479624587322	3.87003095760309	4.88747147427291	4.90153881064216	4.88919301795335	4.83043291542051	4.88503128121665	4.84714333921915	4.91995263716606	5.00886680659052	4.8885505462061	4.80077068172916	3.97637879623527	4.9335293211291	4.81332802844779	4.95224524609161	4.95850883582533	4.80682990308335	4.80941391709088	4.90128337476221	3.97034954032732	4.95984955935929	3.88963490849625	4.80772681700368	4.80241838314419	4.8700437957655	4.9000496310094	4.80984880059285	4.84085236373181	3.91811867457402	4.98750923450332	4.8380804063957	3.92545828933012	4.83875115324586	4.92671245082405	4.01155366047341	4.82599278480552	6.76905726591279	4.01333273509502	3.9873624349065	4.96407276863959	3.9137891218439	4.90901898571652	4.86262300959252
1	215199454	215199454	4.87326268088686	3.9518679655616	4.7742069187363	4.9479624587322	3.87003095760309	4.88747147427291	4.90153881064216	4.88919301795335	4.83043291542051	4.88503128121665	4.84714333921915	4.91995263716606	5.00886680659052	4.8885505462061	4.80077068172916	3.97637879623527	4.9335293211291	4.81332802844779	4.95224524609161	4.95850883582533	4.80682990308335	4.80941391709088	4.90128337476221	3.97034954032732	4.95984955935929	3.88963490849625	4.80772681700368	4.80241838314419	4.8700437957655	4.9000496310094	4.80984880059285	4.84085236373181	3.91811867457402	4.98750923450332	4.8380804063957	3.92545828933012	4.83875115324586	4.92671245082405	4.01155366047341	4.82599278480552	6.76905726591279	4.01333273509502	3.9873624349065	4.96407276863959	3.9137891218439	4.90901898571652	4.86262300959252
1	215740043	215740043	4.87326268088686	3.9518679655616	4.7742069187363	4.9479624587322	3.87003095760309	4.88747147427291	4.90153881064216	4.88919301795335	4.83043291542051	4.88503128121665	4.84714333921915	4.91995263716606	5.00886680659052	4.8885505462061	4.80077068172916	3.97637879623527	4.9335293211291	4.81332802844779	4.95224524609161	4.95850883582533	4.80682990308335	4.80941391709088	4.90128337476221	3.97034954032732	4.95984955935929	3.88963490849625	4.80772681700368	4.80241838314419	4.8700437957655	4.9000496310094	4.80984880059285	4.84085236373181	3.91811867457402	4.98750923450332	4.8380804063957	3.92545828933012	4.83875115324586	4.92671245082405	4.01155366047341	4.82599278480552	6.76905726591279	4.01333273509502	3.9873624349065	4.96407276863959	3.9137891218439	4.90901898571652	4.86262300959252
1	216273765	216273765	4.87326268088686	3.9518679655616	4.7742069187363	4.9479624587322	3.87003095760309	4.88747147427291	4.90153881064216	4.88919301795335	4.83043291542051	4.88503128121665	4.84714333921915	4.91995263716606	5.00886680659052	4.8885505462061	4.80077068172916	3.97637879623527	4.9335293211291	4.81332802844779	4.95224524609161	4.95850883582533	4.80682990308335	4.80941391709088	4.90128337476221	3.97034954032732	4.95984955935929	3.88963490849625	4.80772681700368	4.80241838314419	4.8700437957655	4.9000496310094	4.80984880059285	4.84085236373181	3.91811867457402	4.98750923450332	4.8380804063957	3.92545828933012	4.83875115324586	4.92671245082405	4.01155366047341	4.82599278480552	6.76905726591279	4.01333273509502	3.9873624349065	4.96407276863959	3.9137891218439	4.90901898571652	4.86262300959252
1	216801060	216801060	4.87326268088686	3.9518679655616	4.7742069187363	4.9479624587322	3.87003095760309	4.88747147427291	4.90153881064216	4.88919301795335	4.83043291542051	4.88503128121665	4.84714333921915	4.91995263716606	5.00886680659052	4.8885505462061	4.80077068172916	3.97637879623527	4.9335293211291	4.81332802844779	4.95224524609161	4.95850883582533	4.80682990308335	4.80941391709088	4.90128337476221	3.97034954032732	4.95984955935929	3.88963490849625	4.80772681700368	4.80241838314419	4.8700437957655	4.9000496310094	4.80984880059285	4.84085236373181	3.91811867457402	4.98750923450332	4.8380804063957	3.92545828933012	4.83875115324586	4.92671245082405	4.01155366047341	4.82599278480552	6.76905726591279	4.01333273509502	3.9873624349065	4.96407276863959	3.9137891218439	4.90901898571652	4.86262300959252
1	217315246	217315246	4.87326268088686	3.9518679655616	4.7742069187363	4.9479624587322	3.87003095760309	4.88747147427291	4.90153881064216	4.88919301795335	4.83043291542051	4.88503128121665	4.84714333921915	4.91995263716606	5.00886680659052	4.8885505462061	4.80077068172916	3.97637879623527	4.9335293211291	4.81332802844779	4.95224524609161	4.95850883582533	4.80682990308335	4.80941391709088	4.90128337476221	3.97034954032732	4.95984955935929	3.88963490849625	4.80772681700368	4.80241838314419	4.8700437957655	4.9000496310094	4.80984880059285	4.84085236373181	3.91811867457402	4.98750923450332	4.8380804063957	3.92545828933012	4.83875115324586	4.92671245082405	4.01155366047341	4.82599278480552	6.76905726591279	4.01333273509502	3.9873624349065	4.96407276863959	3.9137891218439	4.90901898571652	4.86262300959252
1	217851577	217851577	4.87326268088686	3.9518679655616	4.7742069187363	4.9479624587322	3.87003095760309	4.88747147427291	4.90153881064216	4.88919301795335	4.83043291542051	4.88503128121665	4.84714333921915	4.91995263716606	5.00886680659052	4.8885505462061	4.80077068172916	3.97637879623527	4.9335293211291	4.81332802844779	4.95224524609161	4.95850883582533	4.80682990308335	4.80941391709088	4.90128337476221	3.97034954032732	4.95984955935929	3.88963490849625	4.80772681700368	4.80241838314419	4.8700437957655	4.9000496310094	4.80984880059285	4.84085236373181	3.91811867457402	4.98750923450332	4.8380804063957	3.92545828933012	4.83875115324586	4.92671245082405	4.01155366047341	4.82599278480552	6.76905726591279	4.01333273509502	3.9873624349065	4.96407276863959	3.9137891218439	4.90901898571652	4.86262300959252
1	218390083	218390083	4.87326268088686	3.9518679655616	4.7742069187363	4.9479624587322	3.87003095760309	4.88747147427291	4.90153881064216	4.88919301795335	4.83043291542051	4.88503128121665	4.84714333921915	4.91995263716606	5.00886680659052	4.8885505462061	4.80077068172916	3.97637879623527	4.9335293211291	4.81332802844779	4.95224524609161	4.95850883582533	4.80682990308335	4.80941391709088	4.90128337476221	3.97034954032732	4.95984955935929	3.88963490849625	4.80772681700368	4.80241838314419	4.8700437957655	4.9000496310094	4.80984880059285	4.84085236373181	3.91811867457402	4.98750923450332	4.8380804063957	3.92545828933012	4.83875115324586	4.92671245082405	4.01155366047341	4.82599278480552	6.76905726591279	4.01333273509502	3.9873624349065	4.96407276863959	3.9137891218439	4.90901898571652	4.86262300959252
1	218933669	218933669	4.87326268088686	3.9518679655616	4.7742069187363	4.9479624587322	3.87003095760309	4.88747147427291	4.90153881064216	4.88919301795335	4.83043291542051	4.88503128121665	4.84714333921915	4.91995263716606	5.00886680659052	4.8885505462061	4.80077068172916	3.97637879623527	4.9335293211291	4.81332802844779	4.95224524609161	4.95850883582533	4.80682990308335	4.80941391709088	4.90128337476221	3.97034954032732	4.95984955935929	3.88963490849625	4.80772681700368	4.80241838314419	4.8700437957655	4.9000496310094	4.80984880059285	4.84085236373181	3.91811867457402	4.98750923450332	4.8380804063957	3.92545828933012	4.83875115324586	4.92671245082405	4.01155366047341	4.82599278480552	6.76905726591279	4.01333273509502	3.9873624349065	4.96407276863959	3.9137891218439	4.90901898571652	4.86262300959252
1	219457932	219457932	4.87326268088686	3.9518679655616	4.7742069187363	4.9479624587322	3.87003095760309	4.88747147427291	4.90153881064216	4.88919301795335	4.83043291542051	4.88503128121665	4.84714333921915	4.91995263716606	5.00886680659052	4.8885505462061	4.80077068172916	3.97637879623527	4.9335293211291	4.81332802844779	4.95224524609161	4.95850883582533	4.80682990308335	4.80941391709088	4.90128337476221	3.97034954032732	4.95984955935929	3.88963490849625	4.80772681700368	4.80241838314419	4.8700437957655	4.9000496310094	4.80984880059285	4.84085236373181	3.91811867457402	4.98750923450332	4.8380804063957	3.92545828933012	4.83875115324586	4.92671245082405	4.01155366047341	4.82599278480552	6.76905726591279	4.01333273509502	3.9873624349065	4.96407276863959	3.9137891218439	4.90901898571652	4.86262300959252
1	220007585	220007585	4.87326268088686	3.9518679655616	4.7742069187363	4.9479624587322	3.87003095760309	4.88747147427291	4.90153881064216	4.88919301795335	4.83043291542051	4.88503128121665	4.84714333921915	4.91995263716606	5.00886680659052	4.8885505462061	4.80077068172916	3.97637879623527	4.9335293211291	4.81332802844779	4.95224524609161	4.95850883582533	4.80682990308335	4.80941391709088	4.90128337476221	3.97034954032732	4.95984955935929	3.88963490849625	4.80772681700368	4.80241838314419	4.8700437957655	4.9000496310094	4.80984880059285	4.84085236373181	3.91811867457402	4.98750923450332	4.8380804063957	3.92545828933012	4.83875115324586	4.92671245082405	4.01155366047341	4.82599278480552	6.76905726591279	4.01333273509502	3.9873624349065	4.96407276863959	3.9137891218439	4.90901898571652	4.86262300959252
1	220582350	220582350	4.87326268088686	3.9518679655616	4.7742069187363	4.9479624587322	3.87003095760309	4.88747147427291	4.90153881064216	4.88919301795335	4.83043291542051	4.88503128121665	4.84714333921915	4.91995263716606	5.00886680659052	4.8885505462061	4.80077068172916	3.97637879623527	4.9335293211291	4.81332802844779	4.95224524609161	4.95850883582533	4.80682990308335	4.80941391709088	4.90128337476221	3.97034954032732	4.95984955935929	3.88963490849625	4.80772681700368	4.80241838314419	4.8700437957655	4.9000496310094	4.80984880059285	4.84085236373181	3.91811867457402	4.98750923450332	4.8380804063957	3.92545828933012	4.83875115324586	4.92671245082405	4.01155366047341	4.82599278480552	6.76905726591279	4.01333273509502	3.9873624349065	4.96407276863959	3.9137891218439	4.90901898571652	4.86262300959252
1	221125133	221125133	4.87326268088686	3.9518679655616	4.7742069187363	4.9479624587322	3.87003095760309	4.88747147427291	4.90153881064216	4.88919301795335	4.83043291542051	4.88503128121665	4.84714333921915	4.91995263716606	5.00886680659052	4.8885505462061	4.80077068172916	3.97637879623527	4.9335293211291	4.81332802844779	4.95224524609161	4.95850883582533	4.80682990308335	4.80941391709088	4.90128337476221	3.97034954032732	4.95984955935929	3.88963490849625	4.80772681700368	4.80241838314419	4.8700437957655	4.9000496310094	4.80984880059285	4.84085236373181	3.91811867457402	4.98750923450332	4.8380804063957	3.92545828933012	4.83875115324586	4.92671245082405	4.01155366047341	4.82599278480552	6.76905726591279	4.01333273509502	3.9873624349065	4.96407276863959	3.9137891218439	4.90901898571652	4.86262300959252
1	221665670	221665670	4.87326268088686	3.9518679655616	4.7742069187363	4.9479624587322	3.87003095760309	4.88747147427291	4.90153881064216	4.88919301795335	4.83043291542051	4.88503128121665	4.84714333921915	4.91995263716606	5.00886680659052	4.8885505462061	4.80077068172916	3.97637879623527	4.9335293211291	4.81332802844779	4.95224524609161	4.95850883582533	4.80682990308335	4.80941391709088	4.90128337476221	3.97034954032732	4.95984955935929	3.88963490849625	4.80772681700368	4.80241838314419	4.8700437957655	4.9000496310094	4.80984880059285	4.84085236373181	3.91811867457402	4.98750923450332	4.8380804063957	3.92545828933012	4.83875115324586	4.92671245082405	4.01155366047341	4.82599278480552	6.76905726591279	4.01333273509502	3.9873624349065	4.96407276863959	3.9137891218439	4.90901898571652	4.86262300959252
1	222196518	222196518	4.87326268088686	3.9518679655616	4.7742069187363	4.9479624587322	3.87003095760309	4.88747147427291	4.90153881064216	4.88919301795335	4.83043291542051	4.88503128121665	4.84714333921915	4.91995263716606	5.00886680659052	4.8885505462061	4.80077068172916	3.97637879623527	4.9335293211291	4.81332802844779	4.95224524609161	4.95850883582533	4.80682990308335	4.80941391709088	4.90128337476221	3.97034954032732	4.95984955935929	3.88963490849625	4.80772681700368	4.80241838314419	4.8700437957655	4.9000496310094	4.80984880059285	4.84085236373181	3.91811867457402	4.98750923450332	4.8380804063957	3.92545828933012	4.83875115324586	4.92671245082405	4.01155366047341	4.82599278480552	6.76905726591279	4.01333273509502	3.9873624349065	4.96407276863959	3.9137891218439	4.90901898571652	4.86262300959252
1	222780181	222780181	4.87326268088686	3.9518679655616	4.7742069187363	4.9479624587322	3.87003095760309	4.88747147427291	4.90153881064216	4.88919301795335	4.83043291542051	4.88503128121665	4.84714333921915	4.91995263716606	5.00886680659052	4.8885505462061	4.80077068172916	3.97637879623527	4.9335293211291	4.81332802844779	4.95224524609161	4.95850883582533	4.80682990308335	4.80941391709088	4.90128337476221	3.97034954032732	4.95984955935929	3.88963490849625	4.80772681700368	4.80241838314419	4.8700437957655	4.9000496310094	4.80984880059285	4.84085236373181	3.91811867457402	4.98750923450332	4.8380804063957	3.92545828933012	4.83875115324586	4.92671245082405	4.01155366047341	4.82599278480552	6.76905726591279	4.01333273509502	3.9873624349065	4.96407276863959	3.9137891218439	4.90901898571652	4.86262300959252
1	223333671	223333671	4.87326268088686	3.9518679655616	4.7742069187363	4.9479624587322	3.87003095760309	4.88747147427291	4.90153881064216	4.88919301795335	4.83043291542051	4.88503128121665	4.84714333921915	4.91995263716606	5.00886680659052	4.8885505462061	4.80077068172916	3.97637879623527	4.9335293211291	4.81332802844779	4.95224524609161	4.95850883582533	4.80682990308335	4.80941391709088	4.90128337476221	3.97034954032732	4.95984955935929	3.88963490849625	4.80772681700368	4.80241838314419	4.8700437957655	4.9000496310094	4.80984880059285	4.84085236373181	3.91811867457402	4.98750923450332	4.8380804063957	3.92545828933012	4.83875115324586	4.92671245082405	4.01155366047341	4.82599278480552	6.76905726591279	4.01333273509502	3.9873624349065	4.96407276863959	3.9137891218439	4.90901898571652	4.86262300959252
1	223962622	223962622	4.87326268088686	3.9518679655616	4.7742069187363	4.9479624587322	3.87003095760309	4.88747147427291	4.90153881064216	4.88919301795335	4.83043291542051	4.88503128121665	4.84714333921915	4.91995263716606	5.00886680659052	4.8885505462061	4.80077068172916	3.97637879623527	4.9335293211291	4.81332802844779	4.95224524609161	4.95850883582533	4.80682990308335	4.80941391709088	4.90128337476221	3.97034954032732	4.95984955935929	3.88963490849625	4.80772681700368	4.80241838314419	4.8700437957655	4.9000496310094	4.80984880059285	4.84085236373181	3.91811867457402	4.98750923450332	4.8380804063957	3.92545828933012	4.83875115324586	4.92671245082405	4.01155366047341	4.82599278480552	6.76905726591279	4.01333273509502	3.9873624349065	4.96407276863959	3.9137891218439	4.90901898571652	4.86262300959252
1	224669215	224669215	4.87326268088686	3.9518679655616	4.7742069187363	4.9479624587322	3.87003095760309	4.88747147427291	4.90153881064216	4.88919301795335	4.83043291542051	4.88503128121665	4.84714333921915	4.91995263716606	5.00886680659052	4.8885505462061	4.80077068172916	3.97637879623527	4.9335293211291	4.81332802844779	4.95224524609161	4.95850883582533	4.80682990308335	4.80941391709088	4.90128337476221	3.97034954032732	4.95984955935929	3.88963490849625	4.80772681700368	4.80241838314419	4.8700437957655	4.9000496310094	4.80984880059285	4.84085236373181	3.91811867457402	4.98750923450332	4.8380804063957	3.92545828933012	4.83875115324586	4.92671245082405	4.01155366047341	4.82599278480552	6.76905726591279	4.01333273509502	3.9873624349065	4.96407276863959	3.9137891218439	4.90901898571652	4.86262300959252
1	225218729	225218729	4.87326268088686	3.9518679655616	4.7742069187363	4.9479624587322	3.87003095760309	4.88747147427291	4.90153881064216	4.88919301795335	4.83043291542051	4.88503128121665	4.84714333921915	4.91995263716606	5.00886680659052	4.8885505462061	4.80077068172916	3.97637879623527	4.9335293211291	4.81332802844779	4.95224524609161	4.95850883582533	4.80682990308335	4.80941391709088	4.90128337476221	3.97034954032732	4.95984955935929	3.88963490849625	4.80772681700368	4.80241838314419	4.8700437957655	4.9000496310094	4.80984880059285	4.84085236373181	3.91811867457402	4.98750923450332	4.8380804063957	3.92545828933012	4.83875115324586	4.92671245082405	4.01155366047341	4.82599278480552	6.76905726591279	4.01333273509502	3.9873624349065	4.96407276863959	3.9137891218439	4.90901898571652	4.86262300959252
1	225798513	225798513	4.87326268088686	3.9518679655616	4.7742069187363	4.9479624587322	3.87003095760309	4.88747147427291	4.90153881064216	4.88919301795335	4.83043291542051	4.88503128121665	4.84714333921915	4.91995263716606	5.00886680659052	4.8885505462061	4.80077068172916	3.97637879623527	4.9335293211291	4.81332802844779	4.95224524609161	4.95850883582533	4.80682990308335	4.80941391709088	4.90128337476221	3.97034954032732	4.95984955935929	3.88963490849625	4.80772681700368	4.80241838314419	4.8700437957655	4.9000496310094	4.80984880059285	4.84085236373181	3.91811867457402	4.98750923450332	4.8380804063957	3.92545828933012	4.83875115324586	4.92671245082405	4.01155366047341	4.82599278480552	6.76905726591279	4.01333273509502	3.9873624349065	4.96407276863959	3.9137891218439	4.90901898571652	4.86262300959252
1	226389464	226389464	4.87326268088686	3.9518679655616	4.7742069187363	4.9479624587322	3.87003095760309	4.88747147427291	4.90153881064216	4.88919301795335	4.83043291542051	4.88503128121665	4.84714333921915	4.91995263716606	5.00886680659052	4.8885505462061	4.80077068172916	3.97637879623527	4.9335293211291	4.81332802844779	4.95224524609161	4.95850883582533	4.80682990308335	4.80941391709088	4.90128337476221	3.97034954032732	4.95984955935929	3.88963490849625	4.80772681700368	4.80241838314419	4.8700437957655	4.9000496310094	4.80984880059285	4.84085236373181	3.91811867457402	4.98750923450332	4.8380804063957	3.92545828933012	4.83875115324586	4.92671245082405	4.01155366047341	4.82599278480552	6.76905726591279	4.01333273509502	3.9873624349065	4.96407276863959	3.9137891218439	4.90901898571652	4.86262300959252
1	226936983	226936983	4.87326268088686	3.9518679655616	4.7742069187363	4.9479624587322	3.87003095760309	4.88747147427291	4.90153881064216	4.88919301795335	4.83043291542051	4.88503128121665	4.84714333921915	4.91995263716606	5.00886680659052	4.8885505462061	4.80077068172916	3.97637879623527	4.9335293211291	4.81332802844779	4.95224524609161	4.95850883582533	4.80682990308335	4.80941391709088	4.90128337476221	3.97034954032732	4.95984955935929	3.88963490849625	4.80772681700368	4.80241838314419	4.8700437957655	4.9000496310094	4.80984880059285	4.84085236373181	3.91811867457402	4.98750923450332	4.8380804063957	3.92545828933012	4.83875115324586	4.92671245082405	4.01155366047341	4.82599278480552	6.76905726591279	4.01333273509502	3.9873624349065	4.96407276863959	3.9137891218439	4.90901898571652	4.86262300959252
1	227492636	227492636	4.87326268088686	3.9518679655616	4.7742069187363	4.9479624587322	3.87003095760309	4.88747147427291	4.90153881064216	4.88919301795335	4.83043291542051	4.88503128121665	4.84714333921915	4.91995263716606	5.00886680659052	4.8885505462061	4.80077068172916	3.97637879623527	4.9335293211291	4.81332802844779	4.95224524609161	4.95850883582533	4.80682990308335	4.80941391709088	4.90128337476221	3.97034954032732	4.95984955935929	3.88963490849625	4.80772681700368	4.80241838314419	4.8700437957655	4.9000496310094	4.80984880059285	4.84085236373181	3.91811867457402	4.98750923450332	4.8380804063957	3.92545828933012	4.83875115324586	4.92671245082405	4.01155366047341	4.82599278480552	6.76905726591279	4.01333273509502	3.9873624349065	4.96407276863959	3.9137891218439	4.90901898571652	4.86262300959252
1	228074772	228074772	4.87326268088686	3.9518679655616	4.7742069187363	4.9479624587322	3.87003095760309	4.88747147427291	4.90153881064216	4.88919301795335	4.83043291542051	4.88503128121665	4.84714333921915	4.91995263716606	5.00886680659052	4.8885505462061	4.80077068172916	3.97637879623527	4.9335293211291	4.81332802844779	4.95224524609161	4.95850883582533	4.80682990308335	4.80941391709088	4.90128337476221	3.97034954032732	4.95984955935929	3.88963490849625	4.80772681700368	4.80241838314419	4.8700437957655	4.9000496310094	4.80984880059285	4.84085236373181	3.91811867457402	4.98750923450332	4.8380804063957	3.92545828933012	4.83875115324586	4.92671245082405	4.01155366047341	4.82599278480552	6.76905726591279	4.01333273509502	3.9873624349065	4.96407276863959	3.9137891218439	4.90901898571652	4.86262300959252
1	228616664	228616664	4.87326268088686	3.9518679655616	4.7742069187363	4.9479624587322	3.87003095760309	4.88747147427291	4.90153881064216	4.88919301795335	4.83043291542051	4.88503128121665	4.84714333921915	4.91995263716606	5.00886680659052	4.8885505462061	4.80077068172916	3.97637879623527	4.9335293211291	4.81332802844779	4.95224524609161	4.95850883582533	4.80682990308335	4.80941391709088	4.90128337476221	3.97034954032732	4.95984955935929	3.88963490849625	4.80772681700368	4.80241838314419	4.8700437957655	4.9000496310094	4.80984880059285	4.84085236373181	3.91811867457402	4.98750923450332	4.8380804063957	3.92545828933012	4.83875115324586	4.92671245082405	4.01155366047341	4.82599278480552	6.76905726591279	4.01333273509502	3.9873624349065	4.96407276863959	3.9137891218439	4.90901898571652	4.86262300959252
1	229205320	229205320	4.87326268088686	3.9518679655616	4.7742069187363	4.9479624587322	3.87003095760309	4.88747147427291	4.90153881064216	4.88919301795335	4.83043291542051	4.88503128121665	4.84714333921915	4.91995263716606	5.00886680659052	4.8885505462061	4.80077068172916	3.97637879623527	4.9335293211291	4.81332802844779	4.95224524609161	4.95850883582533	4.80682990308335	4.80941391709088	4.90128337476221	3.97034954032732	4.95984955935929	3.88963490849625	4.80772681700368	4.80241838314419	4.8700437957655	4.9000496310094	4.80984880059285	4.84085236373181	3.91811867457402	4.98750923450332	4.8380804063957	3.92545828933012	4.83875115324586	4.92671245082405	4.01155366047341	4.82599278480552	6.76905726591279	4.01333273509502	3.9873624349065	4.96407276863959	3.9137891218439	4.90901898571652	4.86262300959252
1	229760926	229760926	4.87326268088686	3.9518679655616	4.7742069187363	4.9479624587322	3.87003095760309	4.88747147427291	4.90153881064216	4.88919301795335	4.83043291542051	4.88503128121665	4.84714333921915	4.91995263716606	5.00886680659052	4.8885505462061	4.80077068172916	3.97637879623527	4.9335293211291	4.81332802844779	4.95224524609161	4.95850883582533	4.80682990308335	4.80941391709088	4.90128337476221	3.97034954032732	4.95984955935929	3.88963490849625	4.80772681700368	4.80241838314419	4.8700437957655	4.9000496310094	4.80984880059285	4.84085236373181	3.91811867457402	4.98750923450332	4.8380804063957	3.92545828933012	4.83875115324586	4.92671245082405	4.01155366047341	4.82599278480552	6.76905726591279	4.01333273509502	3.9873624349065	4.96407276863959	3.9137891218439	4.90901898571652	4.86262300959252
1	230291982	230291982	4.87326268088686	3.9518679655616	4.7742069187363	4.9479624587322	3.87003095760309	4.88747147427291	4.90153881064216	4.88919301795335	4.83043291542051	4.88503128121665	4.84714333921915	4.91995263716606	5.00886680659052	4.8885505462061	4.80077068172916	3.97637879623527	4.9335293211291	4.81332802844779	4.95224524609161	4.95850883582533	4.80682990308335	4.80941391709088	4.90128337476221	3.97034954032732	4.95984955935929	3.88963490849625	4.80772681700368	4.80241838314419	4.8700437957655	4.9000496310094	4.80984880059285	4.84085236373181	3.91811867457402	4.98750923450332	4.8380804063957	3.92545828933012	4.83875115324586	4.92671245082405	4.01155366047341	4.82599278480552	6.76905726591279	4.01333273509502	3.9873624349065	4.96407276863959	3.9137891218439	4.90901898571652	4.86262300959252
1	230833226	230833226	4.87326268088686	3.9518679655616	4.7742069187363	4.9479624587322	3.87003095760309	4.88747147427291	4.90153881064216	4.88919301795335	4.83043291542051	4.88503128121665	4.84714333921915	4.91995263716606	5.00886680659052	4.8885505462061	4.80077068172916	3.97637879623527	4.9335293211291	4.81332802844779	4.95224524609161	4.95850883582533	4.80682990308335	4.80941391709088	4.90128337476221	3.97034954032732	4.95984955935929	3.88963490849625	4.80772681700368	4.80241838314419	4.8700437957655	4.9000496310094	4.80984880059285	4.84085236373181	3.91811867457402	4.98750923450332	4.8380804063957	3.92545828933012	4.83875115324586	4.92671245082405	4.01155366047341	4.82599278480552	6.76905726591279	4.01333273509502	3.9873624349065	4.96407276863959	3.9137891218439	4.90901898571652	4.86262300959252
1	231371288	231371288	4.87326268088686	3.9518679655616	4.7742069187363	4.9479624587322	3.87003095760309	4.88747147427291	4.90153881064216	4.88919301795335	4.83043291542051	4.88503128121665	4.84714333921915	4.91995263716606	5.00886680659052	4.8885505462061	4.80077068172916	3.97637879623527	4.9335293211291	4.81332802844779	4.95224524609161	4.95850883582533	4.80682990308335	4.80941391709088	4.90128337476221	3.97034954032732	4.95984955935929	3.88963490849625	4.80772681700368	4.80241838314419	4.8700437957655	4.9000496310094	4.80984880059285	4.84085236373181	3.91811867457402	4.98750923450332	4.8380804063957	3.92545828933012	4.83875115324586	4.92671245082405	4.01155366047341	4.82599278480552	6.76905726591279	4.01333273509502	3.9873624349065	4.96407276863959	3.9137891218439	4.90901898571652	4.86262300959252
1	231929655	231929655	4.87326268088686	3.9518679655616	4.7742069187363	4.9479624587322	3.87003095760309	4.88747147427291	4.90153881064216	4.88919301795335	4.83043291542051	4.88503128121665	4.84714333921915	4.91995263716606	5.00886680659052	4.8885505462061	4.80077068172916	3.97637879623527	4.9335293211291	4.81332802844779	4.95224524609161	4.95850883582533	4.80682990308335	4.80941391709088	4.90128337476221	3.97034954032732	4.95984955935929	3.88963490849625	4.80772681700368	4.80241838314419	4.8700437957655	4.9000496310094	4.80984880059285	4.84085236373181	3.91811867457402	4.98750923450332	4.8380804063957	3.92545828933012	4.83875115324586	4.92671245082405	4.01155366047341	4.82599278480552	6.76905726591279	4.01333273509502	3.9873624349065	4.96407276863959	3.9137891218439	4.90901898571652	4.86262300959252
1	232482890	232482890	4.87326268088686	3.9518679655616	4.7742069187363	4.9479624587322	3.87003095760309	4.88747147427291	4.90153881064216	4.88919301795335	4.83043291542051	4.88503128121665	4.84714333921915	4.91995263716606	5.00886680659052	4.8885505462061	4.80077068172916	3.97637879623527	4.9335293211291	4.81332802844779	4.95224524609161	4.95850883582533	4.80682990308335	4.80941391709088	4.90128337476221	3.97034954032732	4.95984955935929	3.88963490849625	4.80772681700368	4.80241838314419	4.8700437957655	4.9000496310094	4.80984880059285	4.84085236373181	3.91811867457402	4.98750923450332	4.8380804063957	3.92545828933012	4.83875115324586	4.92671245082405	4.01155366047341	4.82599278480552	6.76905726591279	4.01333273509502	3.9873624349065	4.96407276863959	3.9137891218439	4.90901898571652	4.86262300959252
1	233012405	233012405	4.87326268088686	3.9518679655616	4.7742069187363	4.9479624587322	3.87003095760309	4.88747147427291	4.90153881064216	4.88919301795335	4.83043291542051	4.88503128121665	4.84714333921915	4.91995263716606	5.00886680659052	4.8885505462061	4.80077068172916	3.97637879623527	4.9335293211291	4.81332802844779	4.95224524609161	4.95850883582533	4.80682990308335	4.80941391709088	4.90128337476221	3.97034954032732	4.95984955935929	3.88963490849625	4.80772681700368	4.80241838314419	4.8700437957655	4.9000496310094	4.80984880059285	4.84085236373181	3.91811867457402	4.98750923450332	4.8380804063957	3.92545828933012	4.83875115324586	4.92671245082405	4.01155366047341	4.82599278480552	6.76905726591279	4.01333273509502	3.9873624349065	4.96407276863959	3.9137891218439	4.90901898571652	4.86262300959252
1	233545900	233545900	4.87326268088686	3.9518679655616	4.7742069187363	4.9479624587322	3.87003095760309	4.88747147427291	4.90153881064216	4.88919301795335	4.83043291542051	4.88503128121665	4.84714333921915	4.91995263716606	5.00886680659052	4.8885505462061	4.80077068172916	3.97637879623527	4.9335293211291	4.81332802844779	4.95224524609161	4.95850883582533	4.80682990308335	4.80941391709088	4.90128337476221	3.97034954032732	4.95984955935929	3.88963490849625	4.80772681700368	4.80241838314419	4.8700437957655	4.9000496310094	4.80984880059285	4.84085236373181	3.91811867457402	4.98750923450332	4.8380804063957	3.92545828933012	4.83875115324586	4.92671245082405	4.01155366047341	4.82599278480552	6.76905726591279	4.01333273509502	3.9873624349065	4.96407276863959	3.9137891218439	4.90901898571652	4.86262300959252
1	234092162	234092162	4.87326268088686	3.9518679655616	4.7742069187363	4.9479624587322	3.87003095760309	4.88747147427291	4.90153881064216	4.88919301795335	4.83043291542051	4.88503128121665	4.84714333921915	4.91995263716606	5.00886680659052	4.8885505462061	4.80077068172916	3.97637879623527	4.9335293211291	4.81332802844779	4.95224524609161	4.95850883582533	4.80682990308335	4.80941391709088	4.90128337476221	3.97034954032732	4.95984955935929	3.88963490849625	4.80772681700368	4.80241838314419	4.8700437957655	4.9000496310094	4.80984880059285	4.84085236373181	3.91811867457402	4.98750923450332	4.8380804063957	3.92545828933012	4.83875115324586	4.92671245082405	4.01155366047341	4.82599278480552	6.76905726591279	4.01333273509502	3.9873624349065	4.96407276863959	3.9137891218439	4.90901898571652	4.86262300959252
1	234635499	234635499	4.87326268088686	3.9518679655616	4.7742069187363	4.9479624587322	3.87003095760309	4.88747147427291	4.90153881064216	4.88919301795335	4.83043291542051	4.88503128121665	4.84714333921915	4.91995263716606	5.00886680659052	4.8885505462061	4.80077068172916	3.97637879623527	4.9335293211291	4.81332802844779	4.95224524609161	4.95850883582533	4.80682990308335	4.80941391709088	4.90128337476221	3.97034954032732	4.95984955935929	3.88963490849625	4.80772681700368	4.80241838314419	4.8700437957655	4.9000496310094	4.80984880059285	4.84085236373181	3.91811867457402	4.98750923450332	4.8380804063957	3.92545828933012	4.83875115324586	4.92671245082405	4.01155366047341	4.82599278480552	6.76905726591279	4.01333273509502	3.9873624349065	4.96407276863959	3.9137891218439	4.90901898571652	4.86262300959252
1	235250394	235250394	4.87326268088686	3.9518679655616	4.7742069187363	4.9479624587322	3.87003095760309	4.88747147427291	4.90153881064216	4.88919301795335	4.83043291542051	4.88503128121665	4.84714333921915	4.91995263716606	5.00886680659052	4.8885505462061	4.80077068172916	3.97637879623527	4.9335293211291	4.81332802844779	4.95224524609161	4.95850883582533	4.80682990308335	4.80941391709088	4.90128337476221	3.97034954032732	4.95984955935929	3.88963490849625	4.80772681700368	4.80241838314419	4.8700437957655	4.9000496310094	4.80984880059285	4.84085236373181	3.91811867457402	4.98750923450332	4.8380804063957	3.92545828933012	4.83875115324586	4.92671245082405	4.01155366047341	4.82599278480552	6.76905726591279	4.01333273509502	3.9873624349065	4.96407276863959	3.9137891218439	4.90901898571652	4.86262300959252
1	235843116	235843116	4.87326268088686	3.9518679655616	4.7742069187363	4.9479624587322	3.87003095760309	4.88747147427291	4.90153881064216	4.88919301795335	4.83043291542051	4.88503128121665	4.84714333921915	4.91995263716606	5.00886680659052	4.8885505462061	4.80077068172916	3.97637879623527	4.9335293211291	4.81332802844779	4.95224524609161	4.95850883582533	4.80682990308335	4.80941391709088	4.90128337476221	3.97034954032732	4.95984955935929	3.88963490849625	4.80772681700368	4.80241838314419	4.8700437957655	4.9000496310094	4.80984880059285	4.84085236373181	3.91811867457402	4.98750923450332	4.8380804063957	3.92545828933012	4.83875115324586	4.92671245082405	4.01155366047341	4.82599278480552	6.76905726591279	4.01333273509502	3.9873624349065	4.96407276863959	3.9137891218439	4.90901898571652	4.86262300959252
1	236407048	236407048	4.87326268088686	3.9518679655616	4.7742069187363	4.9479624587322	3.87003095760309	4.88747147427291	4.90153881064216	4.88919301795335	4.83043291542051	4.88503128121665	4.84714333921915	4.91995263716606	5.00886680659052	4.8885505462061	4.80077068172916	3.97637879623527	4.9335293211291	4.81332802844779	4.95224524609161	4.95850883582533	4.80682990308335	4.80941391709088	4.90128337476221	3.97034954032732	4.95984955935929	3.88963490849625	4.80772681700368	4.80241838314419	4.8700437957655	4.9000496310094	4.80984880059285	4.84085236373181	3.91811867457402	4.98750923450332	4.8380804063957	3.92545828933012	4.83875115324586	4.92671245082405	4.01155366047341	4.82599278480552	6.76905726591279	4.01333273509502	3.9873624349065	4.96407276863959	3.9137891218439	4.90901898571652	4.86262300959252
1	236972099	236972099	4.87326268088686	3.9518679655616	4.7742069187363	4.9479624587322	3.87003095760309	4.88747147427291	4.90153881064216	4.88919301795335	4.83043291542051	4.88503128121665	4.84714333921915	4.91995263716606	5.00886680659052	4.8885505462061	4.80077068172916	3.97637879623527	4.9335293211291	4.81332802844779	4.95224524609161	4.95850883582533	4.80682990308335	4.80941391709088	4.90128337476221	3.97034954032732	4.95984955935929	3.88963490849625	4.80772681700368	4.80241838314419	4.8700437957655	4.9000496310094	4.80984880059285	4.84085236373181	3.91811867457402	4.98750923450332	4.8380804063957	3.92545828933012	4.83875115324586	4.92671245082405	4.01155366047341	4.82599278480552	7.63196694072917	4.01333273509502	3.9873624349065	4.96407276863959	3.9137891218439	4.90901898571652	4.86262300959252
1	237523729	237523729	4.87326268088686	3.9518679655616	4.7742069187363	4.9479624587322	3.87003095760309	4.88747147427291	4.90153881064216	4.88919301795335	4.83043291542051	4.88503128121665	4.84714333921915	4.91995263716606	5.00886680659052	4.8885505462061	4.80077068172916	3.97637879623527	4.9335293211291	4.81332802844779	4.95224524609161	4.95850883582533	4.80682990308335	4.80941391709088	4.90128337476221	3.97034954032732	4.95984955935929	3.88963490849625	4.80772681700368	4.80241838314419	4.8700437957655	4.9000496310094	4.80984880059285	4.84085236373181	3.91811867457402	4.98750923450332	4.8380804063957	3.92545828933012	4.83875115324586	4.92671245082405	4.01155366047341	4.82599278480552	7.63196694072917	4.01333273509502	3.9873624349065	4.96407276863959	3.9137891218439	4.90901898571652	4.86262300959252
1	238061575	238061575	4.87326268088686	3.9518679655616	4.7742069187363	4.9479624587322	3.87003095760309	4.88747147427291	4.90153881064216	4.88919301795335	4.83043291542051	4.88503128121665	4.84714333921915	4.91995263716606	5.00886680659052	4.8885505462061	4.80077068172916	3.97637879623527	4.9335293211291	4.81332802844779	4.95224524609161	4.95850883582533	4.80682990308335	4.80941391709088	4.90128337476221	3.97034954032732	4.95984955935929	3.88963490849625	4.80772681700368	4.80241838314419	4.8700437957655	4.9000496310094	4.80984880059285	4.84085236373181	3.91811867457402	4.98750923450332	4.8380804063957	3.92545828933012	4.83875115324586	4.92671245082405	4.01155366047341	4.82599278480552	7.63196694072917	4.01333273509502	3.9873624349065	4.96407276863959	3.9137891218439	4.90901898571652	4.86262300959252
1	238606392	238606392	4.87326268088686	3.9518679655616	4.7742069187363	4.9479624587322	3.87003095760309	4.88747147427291	4.90153881064216	4.88919301795335	4.83043291542051	4.88503128121665	4.84714333921915	4.91995263716606	5.00886680659052	4.8885505462061	4.80077068172916	3.97637879623527	4.9335293211291	4.81332802844779	4.95224524609161	4.95850883582533	4.80682990308335	4.80941391709088	4.90128337476221	3.97034954032732	4.95984955935929	3.88963490849625	4.80772681700368	4.80241838314419	4.8700437957655	4.9000496310094	4.80984880059285	4.84085236373181	3.91811867457402	4.98750923450332	4.8380804063957	3.92545828933012	4.83875115324586	4.92671245082405	4.01155366047341	4.82599278480552	7.63196694072917	4.01333273509502	3.9873624349065	4.96407276863959	3.9137891218439	4.90901898571652	4.86262300959252
1	239142946	239142946	4.87326268088686	3.9518679655616	4.7742069187363	4.9479624587322	3.87003095760309	4.88747147427291	4.90153881064216	4.88919301795335	4.83043291542051	4.88503128121665	4.84714333921915	4.91995263716606	5.00886680659052	4.8885505462061	4.80077068172916	3.97637879623527	4.9335293211291	4.81332802844779	4.95224524609161	4.95850883582533	4.80682990308335	4.80941391709088	4.90128337476221	3.97034954032732	4.95984955935929	3.88963490849625	4.80772681700368	4.80241838314419	4.8700437957655	4.9000496310094	4.80984880059285	4.84085236373181	3.91811867457402	4.98750923450332	4.8380804063957	3.92545828933012	4.83875115324586	4.92671245082405	4.01155366047341	4.82599278480552	7.63196694072917	4.01333273509502	3.9873624349065	4.96407276863959	3.9137891218439	4.90901898571652	4.86262300959252
1	239674169	239674169	4.87326268088686	3.9518679655616	4.7742069187363	4.9479624587322	3.87003095760309	4.88747147427291	4.90153881064216	4.88919301795335	4.83043291542051	4.88503128121665	4.84714333921915	4.91995263716606	5.00886680659052	4.8885505462061	4.80077068172916	3.97637879623527	4.9335293211291	4.81332802844779	4.95224524609161	4.95850883582533	4.80682990308335	4.80941391709088	4.90128337476221	3.97034954032732	4.95984955935929	3.88963490849625	4.80772681700368	4.80241838314419	4.8700437957655	4.9000496310094	4.80984880059285	4.84085236373181	3.91811867457402	4.98750923450332	4.8380804063957	3.92545828933012	4.83875115324586	4.92671245082405	4.01155366047341	4.82599278480552	5.6633469759936	4.01333273509502	3.9873624349065	4.96407276863959	3.9137891218439	4.90901898571652	4.86262300959252
1	240212004	240212004	4.87326268088686	3.9518679655616	4.7742069187363	4.9479624587322	3.87003095760309	4.88747147427291	4.90153881064216	4.88919301795335	4.83043291542051	4.88503128121665	4.84714333921915	4.91995263716606	5.00886680659052	4.8885505462061	4.80077068172916	3.97637879623527	4.9335293211291	4.81332802844779	4.95224524609161	4.95850883582533	4.80682990308335	4.80941391709088	4.90128337476221	3.97034954032732	4.95984955935929	3.88963490849625	4.80772681700368	4.80241838314419	4.8700437957655	4.9000496310094	4.80984880059285	4.84085236373181	3.91811867457402	4.98750923450332	4.8380804063957	3.92545828933012	4.83875115324586	4.92671245082405	4.01155366047341	4.82599278480552	5.6633469759936	4.01333273509502	3.9873624349065	4.96407276863959	3.9137891218439	4.90901898571652	4.86262300959252
1	240756725	240756725	4.87326268088686	3.9518679655616	4.7742069187363	4.9479624587322	3.87003095760309	4.88747147427291	4.90153881064216	4.88919301795335	4.83043291542051	4.88503128121665	4.84714333921915	4.91995263716606	5.00886680659052	4.8885505462061	4.80077068172916	3.97637879623527	4.9335293211291	4.81332802844779	4.95224524609161	4.95850883582533	4.80682990308335	4.80941391709088	4.90128337476221	3.97034954032732	4.95984955935929	3.88963490849625	4.80772681700368	4.80241838314419	4.8700437957655	4.9000496310094	4.80984880059285	4.84085236373181	3.91811867457402	4.98750923450332	4.8380804063957	3.92545828933012	4.83875115324586	4.92671245082405	4.01155366047341	4.82599278480552	5.6633469759936	4.01333273509502	3.9873624349065	4.96407276863959	3.9137891218439	4.90901898571652	4.86262300959252
1	241312131	241312131	4.87326268088686	3.9518679655616	4.7742069187363	4.9479624587322	3.87003095760309	4.88747147427291	4.90153881064216	4.88919301795335	4.83043291542051	4.88503128121665	4.84714333921915	4.91995263716606	5.00886680659052	4.8885505462061	4.80077068172916	3.97637879623527	4.9335293211291	4.81332802844779	4.95224524609161	4.95850883582533	4.80682990308335	4.80941391709088	4.90128337476221	3.97034954032732	4.95984955935929	3.88963490849625	4.80772681700368	4.80241838314419	4.8700437957655	4.9000496310094	4.80984880059285	4.84085236373181	3.91811867457402	4.98750923450332	4.8380804063957	3.92545828933012	4.83875115324586	4.92671245082405	4.01155366047341	4.82599278480552	5.6633469759936	4.01333273509502	3.9873624349065	4.96407276863959	3.9137891218439	4.90901898571652	4.86262300959252
1	241849298	241849298	4.87326268088686	3.9518679655616	4.7742069187363	4.9479624587322	3.87003095760309	4.88747147427291	4.90153881064216	4.88919301795335	4.83043291542051	4.88503128121665	4.84714333921915	4.91995263716606	5.00886680659052	4.8885505462061	4.80077068172916	3.97637879623527	4.9335293211291	4.81332802844779	4.95224524609161	4.95850883582533	4.80682990308335	4.80941391709088	4.90128337476221	3.97034954032732	4.95984955935929	3.88963490849625	4.80772681700368	4.80241838314419	4.8700437957655	4.9000496310094	4.80984880059285	4.84085236373181	3.91811867457402	4.98750923450332	4.8380804063957	3.92545828933012	4.83875115324586	4.92671245082405	4.01155366047341	4.82599278480552	5.6633469759936	4.01333273509502	3.9873624349065	4.96407276863959	3.9137891218439	4.90901898571652	4.86262300959252
1	242445853	242445853	4.87326268088686	3.9518679655616	4.7742069187363	4.9479624587322	3.87003095760309	4.88747147427291	4.90153881064216	4.88919301795335	4.83043291542051	4.88503128121665	4.84714333921915	4.91995263716606	5.00886680659052	4.8885505462061	4.80077068172916	3.97637879623527	4.9335293211291	4.81332802844779	4.95224524609161	4.95850883582533	4.80682990308335	4.80941391709088	4.90128337476221	3.97034954032732	4.95984955935929	3.88963490849625	4.80772681700368	4.80241838314419	4.8700437957655	4.9000496310094	4.80984880059285	4.84085236373181	3.91811867457402	4.98750923450332	4.8380804063957	3.92545828933012	4.83875115324586	4.92671245082405	4.01155366047341	4.82599278480552	5.6633469759936	4.01333273509502	3.9873624349065	4.96407276863959	3.9137891218439	4.90901898571652	4.86262300959252
1	243069865	243069865	4.87326268088686	3.9518679655616	4.7742069187363	4.9479624587322	3.87003095760309	4.88747147427291	4.90153881064216	4.88919301795335	4.83043291542051	4.88503128121665	4.84714333921915	4.91995263716606	5.00886680659052	4.8885505462061	4.80077068172916	3.97637879623527	4.9335293211291	4.81332802844779	4.95224524609161	4.95850883582533	4.80682990308335	4.80941391709088	4.90128337476221	3.97034954032732	4.95984955935929	3.88963490849625	4.80772681700368	4.80241838314419	4.8700437957655	4.9000496310094	4.80984880059285	4.84085236373181	3.91811867457402	4.98750923450332	4.8380804063957	3.92545828933012	4.83875115324586	4.92671245082405	4.01155366047341	4.82599278480552	5.6633469759936	4.01333273509502	3.9873624349065	4.96407276863959	3.9137891218439	4.90901898571652	4.86262300959252
1	243804934	243804934	4.87326268088686	3.9518679655616	4.7742069187363	4.9479624587322	3.87003095760309	4.88747147427291	4.90153881064216	4.88919301795335	4.83043291542051	4.88503128121665	4.84714333921915	4.91995263716606	5.00886680659052	4.8885505462061	4.80077068172916	3.97637879623527	4.9335293211291	4.81332802844779	4.95224524609161	4.95850883582533	4.80682990308335	4.80941391709088	4.90128337476221	3.97034954032732	4.95984955935929	3.88963490849625	4.80772681700368	4.80241838314419	4.8700437957655	4.9000496310094	4.80984880059285	4.84085236373181	3.91811867457402	4.98750923450332	4.8380804063957	3.92545828933012	4.83875115324586	4.92671245082405	4.01155366047341	4.82599278480552	5.6633469759936	4.01333273509502	3.9873624349065	4.96407276863959	3.9137891218439	4.90901898571652	4.86262300959252
1	244343777	244343777	4.87326268088686	3.9518679655616	4.7742069187363	4.9479624587322	3.87003095760309	4.88747147427291	4.90153881064216	4.88919301795335	4.83043291542051	4.88503128121665	4.84714333921915	4.91995263716606	5.00886680659052	4.8885505462061	4.80077068172916	3.97637879623527	4.9335293211291	4.81332802844779	4.95224524609161	4.95850883582533	4.80682990308335	4.80941391709088	4.90128337476221	3.97034954032732	4.95984955935929	3.88963490849625	4.80772681700368	4.80241838314419	4.8700437957655	4.9000496310094	4.80984880059285	4.84085236373181	3.91811867457402	4.98750923450332	4.8380804063957	3.92545828933012	4.83875115324586	4.92671245082405	4.01155366047341	4.82599278480552	5.6633469759936	4.01333273509502	3.9873624349065	4.96407276863959	3.9137891218439	4.90901898571652	4.86262300959252
1	244909768	244909768	4.87326268088686	3.9518679655616	4.7742069187363	4.9479624587322	3.87003095760309	4.88747147427291	4.90153881064216	4.88919301795335	4.83043291542051	4.88503128121665	4.84714333921915	4.91995263716606	5.00886680659052	4.8885505462061	4.80077068172916	3.97637879623527	4.9335293211291	4.81332802844779	4.95224524609161	4.95850883582533	4.80682990308335	4.80941391709088	4.90128337476221	3.97034954032732	4.95984955935929	3.88963490849625	4.80772681700368	4.80241838314419	4.8700437957655	4.9000496310094	4.80984880059285	4.84085236373181	3.91811867457402	4.98750923450332	4.8380804063957	3.92545828933012	4.83875115324586	4.92671245082405	4.01155366047341	4.82599278480552	5.6633469759936	4.01333273509502	3.9873624349065	4.96407276863959	3.9137891218439	4.90901898571652	4.86262300959252
1	245483890	245483890	4.87326268088686	3.9518679655616	4.7742069187363	4.9479624587322	3.87003095760309	4.88747147427291	4.90153881064216	4.88919301795335	4.83043291542051	4.88503128121665	4.84714333921915	4.91995263716606	5.00886680659052	4.8885505462061	4.80077068172916	3.97637879623527	4.9335293211291	4.81332802844779	4.95224524609161	4.95850883582533	4.80682990308335	4.80941391709088	4.90128337476221	3.97034954032732	4.95984955935929	3.88963490849625	4.80772681700368	4.80241838314419	4.8700437957655	4.9000496310094	4.80984880059285	4.84085236373181	3.91811867457402	4.98750923450332	4.8380804063957	3.92545828933012	4.83875115324586	4.92671245082405	4.01155366047341	4.82599278480552	5.6633469759936	4.01333273509502	3.9873624349065	4.96407276863959	3.9137891218439	4.90901898571652	4.86262300959252
1	246034915	246034915	4.87326268088686	3.9518679655616	4.7742069187363	4.9479624587322	3.87003095760309	4.88747147427291	4.90153881064216	4.88919301795335	4.83043291542051	4.88503128121665	4.84714333921915	4.91995263716606	5.00886680659052	4.8885505462061	4.80077068172916	3.97637879623527	4.9335293211291	4.81332802844779	4.95224524609161	4.95850883582533	4.80682990308335	4.80941391709088	4.90128337476221	3.97034954032732	4.95984955935929	3.88963490849625	4.80772681700368	4.80241838314419	4.8700437957655	4.9000496310094	4.80984880059285	4.84085236373181	3.91811867457402	4.98750923450332	4.8380804063957	3.92545828933012	4.83875115324586	4.92671245082405	4.01155366047341	4.82599278480552	5.6633469759936	4.01333273509502	3.9873624349065	4.96407276863959	3.9137891218439	4.90901898571652	4.86262300959252
1	246587210	246587210	4.87326268088686	3.9518679655616	4.7742069187363	4.9479624587322	3.87003095760309	4.88747147427291	4.90153881064216	4.88919301795335	4.83043291542051	4.88503128121665	4.84714333921915	4.91995263716606	5.00886680659052	4.8885505462061	4.80077068172916	3.97637879623527	4.9335293211291	4.81332802844779	4.95224524609161	4.95850883582533	4.80682990308335	4.80941391709088	4.90128337476221	3.97034954032732	4.95984955935929	3.88963490849625	4.80772681700368	4.80241838314419	4.8700437957655	4.9000496310094	4.80984880059285	4.84085236373181	3.91811867457402	4.98750923450332	4.8380804063957	3.92545828933012	4.83875115324586	4.92671245082405	4.01155366047341	4.82599278480552	5.6633469759936	4.01333273509502	3.9873624349065	4.96407276863959	3.9137891218439	4.90901898571652	4.86262300959252
1	247172472	247172472	4.87326268088686	3.9518679655616	4.7742069187363	4.9479624587322	3.87003095760309	4.88747147427291	4.90153881064216	4.88919301795335	4.83043291542051	4.88503128121665	4.84714333921915	4.91995263716606	5.00886680659052	4.8885505462061	4.80077068172916	3.97637879623527	4.9335293211291	4.81332802844779	4.95224524609161	4.95850883582533	4.80682990308335	4.80941391709088	4.90128337476221	3.97034954032732	4.95984955935929	3.88963490849625	4.80772681700368	4.80241838314419	4.8700437957655	4.9000496310094	4.80984880059285	4.84085236373181	3.91811867457402	4.98750923450332	4.8380804063957	3.92545828933012	4.83875115324586	4.92671245082405	4.01155366047341	4.82599278480552	5.6633469759936	4.01333273509502	3.9873624349065	4.96407276863959	3.9137891218439	4.90901898571652	4.86262300959252
1	247759502	247759502	4.87326268088686	3.9518679655616	4.7742069187363	4.9479624587322	3.87003095760309	4.88747147427291	4.90153881064216	4.88919301795335	4.83043291542051	4.88503128121665	4.84714333921915	4.91995263716606	5.00886680659052	4.8885505462061	4.80077068172916	3.97637879623527	4.9335293211291	4.81332802844779	4.95224524609161	4.95850883582533	4.80682990308335	4.80941391709088	4.90128337476221	3.97034954032732	4.95984955935929	3.88963490849625	4.80772681700368	4.80241838314419	4.8700437957655	4.9000496310094	4.80984880059285	4.84085236373181	3.91811867457402	4.98750923450332	4.8380804063957	3.92545828933012	4.83875115324586	4.92671245082405	4.01155366047341	4.82599278480552	5.6633469759936	4.01333273509502	3.9873624349065	4.96407276863959	3.9137891218439	4.90901898571652	4.86262300959252
1	248364647	248364647	4.87326268088686	3.9518679655616	4.7742069187363	4.9479624587322	3.87003095760309	4.88747147427291	4.90153881064216	4.88919301795335	4.83043291542051	4.88503128121665	4.84714333921915	4.91995263716606	5.00886680659052	4.8885505462061	4.80077068172916	3.97637879623527	4.9335293211291	4.81332802844779	4.95224524609161	4.95850883582533	4.80682990308335	4.80941391709088	4.90128337476221	3.97034954032732	4.95984955935929	3.88963490849625	4.80772681700368	4.80241838314419	4.8700437957655	4.9000496310094	4.80984880059285	4.84085236373181	3.91811867457402	4.98750923450332	4.8380804063957	3.92545828933012	4.83875115324586	4.92671245082405	4.01155366047341	4.82599278480552	5.6633469759936	4.01333273509502	3.9873624349065	4.96407276863959	3.9137891218439	4.90901898571652	4.86262300959252
2	0	249250621	5.67041734518233	5.2298006234267	4.2069104118817	5.68458457545088	5.24324416147583	5.72608893049727	5.24571262023741	5.79776300617343	5.49058966106088	5.62503118874925	5.17093425711739	5.77954100336511	5.86404797518616	4.63625878227965	5.33380848449595	4.72604952090105	5.65346257897262	5.5725387604797	5.62375890541421	4.77411972399582	5.1328535402064	5.08619745189659	5.70669287686941	5.67281975153518	5.59173643740095	5.3003249428494	5.32103951496776	5.10482355304641	5.59964258831526	5.63063004009527	5.20110810487025	5.64769075899218	5.62386161800345	4.88463034806859	5.67151728275713	4.21976043282379	5.63585598474843	5.1383351854152	5.04187760272812	5.11686828015873	5.82417991288522	5.84254265530144	5.70621753232448	5.9050731120089	5.65985865394619	5.73556156459868	5.25552447958034
2	557486	249808107	5.67041734518233	5.2298006234267	4.2069104118817	5.68458457545088	5.24324416147583	5.72608893049727	5.24571262023741	5.79776300617343	5.49058966106088	5.62503118874925	5.17093425711739	5.77954100336511	5.86404797518616	4.63625878227965	5.33380848449595	4.72604952090105	5.65346257897262	5.5725387604797	5.62375890541421	4.77411972399582	5.1328535402064	5.08619745189659	5.70669287686941	5.67281975153518	5.59173643740095	5.3003249428494	5.32103951496776	5.10482355304641	5.59964258831526	5.63063004009527	5.20110810487025	5.64769075899218	5.62386161800345	4.88463034806859	5.67151728275713	4.21976043282379	5.63585598474843	5.1383351854152	5.04187760272812	5.11686828015873	5.82417991288522	5.84254265530144	5.70621753232448	5.9050731120089	5.65985865394619	5.73556156459868	5.25552447958034
2	1094467	250345088	5.67041734518233	5.2298006234267	4.2069104118817	5.68458457545088	5.24324416147583	5.72608893049727	5.24571262023741	5.79776300617343	5.49058966106088	5.62503118874925	5.17093425711739	5.77954100336511	5.86404797518616	4.63625878227965	5.33380848449595	4.72604952090105	5.65346257897262	5.5725387604797	5.62375890541421	4.77411972399582	5.1328535402064	5.08619745189659	5.70669287686941	5.67281975153518	5.59173643740095	5.3003249428494	5.32103951496776	5.10482355304641	5.59964258831526	5.63063004009527	5.20110810487025	5.64769075899218	5.62386161800345	4.88463034806859	5.67151728275713	4.21976043282379	5.63585598474843	5.1383351854152	5.04187760272812	5.11686828015873	5.82417991288522	5.84254265530144	5.70621753232448	5.9050731120089	5.65985865394619	5.73556156459868	5.25552447958034
2	1664170	250914791	5.67041734518233	5.2298006234267	4.2069104118817	5.68458457545088	5.24324416147583	5.72608893049727	5.24571262023741	5.79776300617343	5.49058966106088	5.62503118874925	5.17093425711739	5.77954100336511	5.86404797518616	4.63625878227965	5.33380848449595	4.72604952090105	5.65346257897262	5.5725387604797	5.62375890541421	4.77411972399582	5.1328535402064	5.08619745189659	5.70669287686941	5.67281975153518	5.59173643740095	5.3003249428494	5.32103951496776	5.10482355304641	5.59964258831526	5.63063004009527	5.20110810487025	5.64769075899218	5.62386161800345	4.88463034806859	5.67151728275713	4.21976043282379	5.63585598474843	5.1383351854152	5.04187760272812	5.11686828015873	5.82417991288522	5.84254265530144	5.70621753232448	5.9050731120089	5.65985865394619	5.73556156459868	5.25552447958034
2	2209305	251459926	5.67041734518233	5.2298006234267	4.2069104118817	5.68458457545088	5.24324416147583	5.72608893049727	5.24571262023741	5.79776300617343	5.49058966106088	5.62503118874925	5.17093425711739	5.77954100336511	5.86404797518616	4.63625878227965	5.33380848449595	4.72604952090105	5.65346257897262	5.5725387604797	5.62375890541421	4.77411972399582	5.1328535402064	5.08619745189659	5.70669287686941	5.67281975153518	5.59173643740095	5.3003249428494	5.32103951496776	5.10482355304641	5.59964258831526	5.63063004009527	5.20110810487025	5.64769075899218	5.62386161800345	4.88463034806859	5.67151728275713	4.21976043282379	5.63585598474843	5.1383351854152	5.04187760272812	5.11686828015873	5.82417991288522	5.84254265530144	5.70621753232448	5.9050731120089	5.65985865394619	5.73556156459868	5.25552447958034
2	2735946	251986567	5.67041734518233	5.2298006234267	4.2069104118817	5.68458457545088	5.24324416147583	5.72608893049727	5.24571262023741	5.79776300617343	5.49058966106088	5.62503118874925	5.17093425711739	5.77954100336511	5.86404797518616	4.63625878227965	5.33380848449595	4.72604952090105	5.65346257897262	5.5725387604797	5.62375890541421	4.77411972399582	5.1328535402064	5.08619745189659	5.70669287686941	5.67281975153518	5.59173643740095	5.3003249428494	5.32103951496776	5.10482355304641	5.59964258831526	5.63063004009527	5.20110810487025	5.64769075899218	5.62386161800345	4.88463034806859	5.67151728275713	4.21976043282379	5.63585598474843	5.1383351854152	5.04187760272812	5.11686828015873	5.82417991288522	5.84254265530144	5.70621753232448	5.9050731120089	5.65985865394619	5.73556156459868	5.25552447958034
2	3272874	252523495	5.67041734518233	5.2298006234267	4.2069104118817	5.68458457545088	5.24324416147583	5.72608893049727	5.24571262023741	5.79776300617343	5.49058966106088	5.62503118874925	5.17093425711739	5.77954100336511	5.86404797518616	4.63625878227965	5.33380848449595	4.72604952090105	5.65346257897262	5.5725387604797	5.62375890541421	4.77411972399582	5.1328535402064	5.08619745189659	5.70669287686941	5.67281975153518	5.59173643740095	5.3003249428494	5.32103951496776	5.10482355304641	5.59964258831526	5.63063004009527	5.20110810487025	5.64769075899218	5.62386161800345	4.88463034806859	5.67151728275713	4.21976043282379	5.63585598474843	5.1383351854152	5.04187760272812	5.11686828015873	5.82417991288522	5.84254265530144	5.70621753232448	5.9050731120089	5.65985865394619	5.73556156459868	5.25552447958034
2	3880296	253130917	5.67041734518233	5.2298006234267	4.2069104118817	5.68458457545088	5.24324416147583	5.72608893049727	5.24571262023741	5.79776300617343	5.49058966106088	5.62503118874925	5.17093425711739	5.77954100336511	5.86404797518616	4.63625878227965	5.33380848449595	4.72604952090105	5.65346257897262	5.5725387604797	5.62375890541421	4.77411972399582	5.1328535402064	5.08619745189659	5.70669287686941	5.67281975153518	5.59173643740095	5.3003249428494	5.32103951496776	5.10482355304641	5.59964258831526	5.63063004009527	5.20110810487025	5.64769075899218	5.62386161800345	4.88463034806859	5.67151728275713	4.21976043282379	5.63585598474843	5.1383351854152	5.04187760272812	5.11686828015873	5.82417991288522	5.84254265530144	5.70621753232448	5.9050731120089	5.65985865394619	5.73556156459868	5.25552447958034
2	4425049	253675670	5.67041734518233	5.2298006234267	4.2069104118817	5.68458457545088	5.24324416147583	5.72608893049727	5.24571262023741	5.79776300617343	5.49058966106088	5.62503118874925	5.17093425711739	5.77954100336511	5.86404797518616	4.63625878227965	5.33380848449595	4.72604952090105	5.65346257897262	5.5725387604797	5.62375890541421	4.77411972399582	5.1328535402064	5.08619745189659	5.70669287686941	5.67281975153518	5.59173643740095	5.3003249428494	5.32103951496776	5.10482355304641	5.59964258831526	5.63063004009527	5.20110810487025	5.64769075899218	5.62386161800345	4.88463034806859	5.67151728275713	4.21976043282379	5.63585598474843	5.1383351854152	5.04187760272812	5.11686828015873	5.82417991288522	5.84254265530144	5.70621753232448	5.9050731120089	5.65985865394619	5.73556156459868	5.25552447958034
2	4959582	254210203	5.67041734518233	5.2298006234267	4.2069104118817	5.68458457545088	5.24324416147583	5.72608893049727	5.24571262023741	5.79776300617343	5.49058966106088	5.62503118874925	5.17093425711739	5.77954100336511	5.86404797518616	4.63625878227965	5.33380848449595	4.72604952090105	5.65346257897262	5.5725387604797	5.62375890541421	4.77411972399582	5.1328535402064	5.08619745189659	5.70669287686941	5.67281975153518	5.59173643740095	5.3003249428494	5.32103951496776	5.10482355304641	5.59964258831526	5.63063004009527	5.20110810487025	5.64769075899218	5.62386161800345	4.88463034806859	5.67151728275713	4.21976043282379	5.63585598474843	5.1383351854152	5.04187760272812	5.11686828015873	5.82417991288522	5.84254265530144	5.70621753232448	5.9050731120089	5.65985865394619	5.73556156459868	5.25552447958034
2	5590420	254841041	5.67041734518233	5.2298006234267	4.2069104118817	5.68458457545088	5.24324416147583	5.72608893049727	5.24571262023741	5.79776300617343	5.49058966106088	5.62503118874925	5.17093425711739	5.77954100336511	5.86404797518616	4.63625878227965	5.33380848449595	4.72604952090105	5.65346257897262	5.5725387604797	5.62375890541421	4.77411972399582	5.1328535402064	5.08619745189659	5.70669287686941	5.67281975153518	5.59173643740095	5.3003249428494	5.32103951496776	5.10482355304641	5.59964258831526	5.63063004009527	5.20110810487025	5.64769075899218	5.62386161800345	4.88463034806859	5.67151728275713	4.21976043282379	5.63585598474843	5.1383351854152	5.04187760272812	5.11686828015873	5.82417991288522	5.84254265530144	5.70621753232448	5.9050731120089	5.65985865394619	5.73556156459868	5.25552447958034
2	6135300	255385921	5.67041734518233	5.2298006234267	4.2069104118817	5.68458457545088	5.24324416147583	5.72608893049727	5.24571262023741	5.79776300617343	5.49058966106088	5.62503118874925	5.17093425711739	5.77954100336511	5.86404797518616	4.63625878227965	5.33380848449595	4.72604952090105	5.65346257897262	5.5725387604797	5.62375890541421	4.77411972399582	5.1328535402064	5.08619745189659	5.70669287686941	5.67281975153518	5.59173643740095	5.3003249428494	5.32103951496776	5.10482355304641	5.59964258831526	5.63063004009527	5.20110810487025	5.64769075899218	5.62386161800345	4.88463034806859	5.67151728275713	4.21976043282379	5.63585598474843	5.1383351854152	5.04187760272812	5.11686828015873	5.82417991288522	5.84254265530144	5.70621753232448	5.9050731120089	5.65985865394619	5.73556156459868	5.25552447958034
2	6662527	255913148	5.67041734518233	5.2298006234267	4.2069104118817	5.68458457545088	5.24324416147583	4.71470016486697	5.24571262023741	5.79776300617343	5.49058966106088	5.62503118874925	5.17093425711739	5.77954100336511	5.86404797518616	4.63625878227965	5.33380848449595	4.72604952090105	5.65346257897262	5.5725387604797	5.62375890541421	4.77411972399582	5.1328535402064	5.08619745189659	5.70669287686941	5.67281975153518	5.59173643740095	5.3003249428494	5.32103951496776	5.10482355304641	5.59964258831526	5.63063004009527	5.20110810487025	5.64769075899218	5.62386161800345	4.88463034806859	5.67151728275713	4.21976043282379	5.63585598474843	5.1383351854152	5.04187760272812	5.11686828015873	5.82417991288522	5.84254265530144	5.70621753232448	5.9050731120089	5.65985865394619	5.73556156459868	5.25552447958034
2	7180839	256431460	5.67041734518233	5.2298006234267	4.2069104118817	5.68458457545088	5.24324416147583	4.71470016486697	5.24571262023741	5.79776300617343	5.49058966106088	5.62503118874925	5.17093425711739	5.77954100336511	5.86404797518616	4.63625878227965	5.33380848449595	4.72604952090105	5.65346257897262	5.5725387604797	5.62375890541421	4.77411972399582	5.1328535402064	5.08619745189659	5.70669287686941	5.67281975153518	5.59173643740095	5.3003249428494	5.32103951496776	5.10482355304641	5.59964258831526	5.63063004009527	5.20110810487025	5.64769075899218	5.62386161800345	4.88463034806859	5.67151728275713	4.21976043282379	5.63585598474843	5.1383351854152	5.04187760272812	5.11686828015873	5.82417991288522	5.84254265530144	5.70621753232448	5.9050731120089	5.65985865394619	5.73556156459868	5.25552447958034
2	7704051	256954672	5.67041734518233	5.2298006234267	4.2069104118817	5.68458457545088	5.24324416147583	4.71470016486697	5.24571262023741	5.79776300617343	5.49058966106088	5.62503118874925	5.17093425711739	5.77954100336511	5.86404797518616	4.63625878227965	5.33380848449595	4.72604952090105	5.65346257897262	5.5725387604797	5.62375890541421	4.77411972399582	5.1328535402064	5.08619745189659	5.70669287686941	5.67281975153518	5.59173643740095	5.3003249428494	5.32103951496776	5.10482355304641	5.59964258831526	5.63063004009527	5.20110810487025	5.64769075899218	5.62386161800345	4.88463034806859	5.67151728275713	4.21976043282379	5.63585598474843	5.1383351854152	5.04187760272812	5.11686828015873	5.82417991288522	5.84254265530144	5.70621753232448	5.9050731120089	5.65985865394619	5.73556156459868	5.25552447958034
2	8227848	257478469	5.67041734518233	5.2298006234267	4.2069104118817	5.68458457545088	5.24324416147583	4.71470016486697	5.24571262023741	5.79776300617343	5.49058966106088	5.62503118874925	5.17093425711739	5.77954100336511	5.86404797518616	4.63625878227965	5.33380848449595	4.72604952090105	5.65346257897262	5.5725387604797	5.62375890541421	4.77411972399582	5.1328535402064	5.08619745189659	5.70669287686941	5.67281975153518	5.59173643740095	5.3003249428494	5.32103951496776	5.10482355304641	5.59964258831526	5.63063004009527	5.20110810487025	5.64769075899218	5.62386161800345	4.88463034806859	5.67151728275713	4.21976043282379	5.63585598474843	5.1383351854152	5.04187760272812	5.11686828015873	5.82417991288522	5.84254265530144	5.70621753232448	5.9050731120089	5.65985865394619	5.73556156459868	5.25552447958034
2	8753003	258003624	5.67041734518233	5.2298006234267	4.2069104118817	5.68458457545088	5.24324416147583	4.71470016486697	5.24571262023741	5.79776300617343	5.49058966106088	5.62503118874925	5.17093425711739	5.77954100336511	5.86404797518616	4.63625878227965	5.33380848449595	4.72604952090105	5.65346257897262	5.5725387604797	5.62375890541421	4.77411972399582	5.1328535402064	5.08619745189659	5.70669287686941	5.67281975153518	5.59173643740095	5.3003249428494	5.32103951496776	5.10482355304641	5.59964258831526	5.63063004009527	5.20110810487025	5.64769075899218	5.62386161800345	4.88463034806859	5.67151728275713	4.21976043282379	5.63585598474843	5.1383351854152	5.04187760272812	5.11686828015873	5.82417991288522	5.84254265530144	5.70621753232448	5.9050731120089	5.65985865394619	5.73556156459868	5.25552447958034
2	9296366	258546987	5.67041734518233	5.2298006234267	4.2069104118817	5.68458457545088	5.24324416147583	4.71470016486697	5.24571262023741	5.79776300617343	5.49058966106088	5.62503118874925	5.17093425711739	5.77954100336511	5.86404797518616	4.63625878227965	5.33380848449595	4.72604952090105	5.65346257897262	5.5725387604797	5.62375890541421	4.77411972399582	5.1328535402064	5.08619745189659	5.70669287686941	5.67281975153518	5.59173643740095	5.3003249428494	5.32103951496776	5.10482355304641	5.59964258831526	5.63063004009527	5.20110810487025	5.64769075899218	5.62386161800345	4.88463034806859	5.67151728275713	4.21976043282379	5.63585598474843	5.1383351854152	5.04187760272812	5.11686828015873	5.82417991288522	5.84254265530144	5.70621753232448	5.9050731120089	5.65985865394619	5.73556156459868	5.25552447958034
2	9850361	259100982	5.67041734518233	5.2298006234267	4.2069104118817	5.68458457545088	5.24324416147583	4.71470016486697	5.24571262023741	5.79776300617343	5.49058966106088	5.62503118874925	5.17093425711739	5.77954100336511	5.86404797518616	4.63625878227965	5.33380848449595	4.72604952090105	5.65346257897262	5.5725387604797	5.62375890541421	4.77411972399582	5.1328535402064	5.08619745189659	5.70669287686941	5.67281975153518	5.59173643740095	5.3003249428494	5.32103951496776	5.10482355304641	5.59964258831526	5.63063004009527	5.20110810487025	5.64769075899218	5.62386161800345	4.88463034806859	5.67151728275713	4.21976043282379	5.63585598474843	5.1383351854152	5.04187760272812	5.11686828015873	5.82417991288522	5.84254265530144	5.70621753232448	5.9050731120089	5.65985865394619	5.73556156459868	5.25552447958034
2	10407491	259658112	5.67041734518233	5.2298006234267	4.2069104118817	5.68458457545088	5.24324416147583	4.71470016486697	5.24571262023741	5.79776300617343	5.49058966106088	5.62503118874925	5.17093425711739	5.77954100336511	5.86404797518616	4.63625878227965	5.33380848449595	4.72604952090105	5.65346257897262	5.5725387604797	5.62375890541421	4.77411972399582	5.1328535402064	5.08619745189659	5.70669287686941	5.67281975153518	5.59173643740095	5.3003249428494	5.32103951496776	5.10482355304641	5.59964258831526	5.63063004009527	5.20110810487025	5.64769075899218	5.62386161800345	4.88463034806859	5.67151728275713	4.21976043282379	5.63585598474843	5.1383351854152	5.04187760272812	5.11686828015873	5.82417991288522	5.84254265530144	5.70621753232448	5.9050731120089	5.65985865394619	5.73556156459868	5.25552447958034
2	10958816	260209437	5.67041734518233	5.2298006234267	4.2069104118817	5.68458457545088	5.24324416147583	4.71470016486697	5.24571262023741	5.79776300617343	5.49058966106088	5.62503118874925	5.17093425711739	5.77954100336511	5.86404797518616	4.63625878227965	5.33380848449595	4.72604952090105	5.65346257897262	5.5725387604797	5.62375890541421	4.77411972399582	5.1328535402064	5.08619745189659	5.70669287686941	5.67281975153518	5.59173643740095	5.3003249428494	5.32103951496776	5.10482355304641	5.59964258831526	5.63063004009527	5.20110810487025	5.64769075899218	5.62386161800345	4.88463034806859	5.67151728275713	4.21976043282379	5.63585598474843	5.1383351854152	5.04187760272812	5.11686828015873	5.82417991288522	5.84254265530144	5.70621753232448	5.9050731120089	5.65985865394619	5.73556156459868	5.25552447958034
2	11510926	260761547	5.67041734518233	5.2298006234267	4.2069104118817	5.68458457545088	5.24324416147583	4.71470016486697	5.24571262023741	5.79776300617343	5.49058966106088	5.62503118874925	5.17093425711739	5.77954100336511	5.86404797518616	4.63625878227965	5.33380848449595	4.72604952090105	5.65346257897262	5.5725387604797	5.62375890541421	4.77411972399582	5.1328535402064	5.08619745189659	5.70669287686941	5.67281975153518	5.59173643740095	5.3003249428494	5.32103951496776	5.10482355304641	5.59964258831526	5.63063004009527	5.20110810487025	5.64769075899218	5.62386161800345	4.88463034806859	5.67151728275713	4.21976043282379	5.63585598474843	5.1383351854152	5.04187760272812	5.11686828015873	5.82417991288522	5.84254265530144	5.70621753232448	5.9050731120089	5.65985865394619	5.73556156459868	5.25552447958034
2	12057328	261307949	5.67041734518233	5.2298006234267	4.2069104118817	5.68458457545088	5.24324416147583	4.71470016486697	5.24571262023741	5.79776300617343	5.49058966106088	5.62503118874925	5.17093425711739	5.77954100336511	5.86404797518616	4.63625878227965	5.33380848449595	4.72604952090105	5.65346257897262	5.5725387604797	5.62375890541421	4.77411972399582	5.1328535402064	5.08619745189659	5.70669287686941	5.67281975153518	5.59173643740095	5.3003249428494	5.32103951496776	5.10482355304641	5.59964258831526	5.63063004009527	5.20110810487025	5.64769075899218	5.62386161800345	4.88463034806859	5.67151728275713	4.21976043282379	5.63585598474843	5.1383351854152	5.04187760272812	5.11686828015873	5.82417991288522	5.84254265530144	5.70621753232448	5.9050731120089	5.65985865394619	5.73556156459868	5.25552447958034
2	12580925	261831546	5.67041734518233	5.2298006234267	4.2069104118817	5.68458457545088	5.24324416147583	4.71470016486697	5.24571262023741	5.79776300617343	5.49058966106088	5.62503118874925	5.17093425711739	5.77954100336511	5.86404797518616	4.63625878227965	5.33380848449595	4.72604952090105	5.65346257897262	5.5725387604797	5.62375890541421	4.77411972399582	5.1328535402064	5.08619745189659	5.70669287686941	5.67281975153518	5.59173643740095	5.3003249428494	5.32103951496776	5.10482355304641	5.59964258831526	5.63063004009527	5.20110810487025	5.64769075899218	5.62386161800345	4.88463034806859	5.67151728275713	4.21976043282379	5.63585598474843	5.1383351854152	5.04187760272812	5.11686828015873	5.82417991288522	5.84254265530144	5.70621753232448	5.9050731120089	5.65985865394619	5.73556156459868	5.25552447958034
2	13118270	262368891	5.67041734518233	5.2298006234267	4.2069104118817	5.68458457545088	5.24324416147583	4.71470016486697	5.24571262023741	5.79776300617343	5.49058966106088	5.62503118874925	5.17093425711739	5.77954100336511	5.86404797518616	4.63625878227965	5.33380848449595	4.72604952090105	5.65346257897262	5.5725387604797	5.62375890541421	4.77411972399582	5.1328535402064	5.08619745189659	5.70669287686941	5.67281975153518	5.59173643740095	5.3003249428494	5.32103951496776	5.10482355304641	5.59964258831526	5.63063004009527	5.20110810487025	5.64769075899218	5.62386161800345	4.88463034806859	5.67151728275713	4.21976043282379	5.63585598474843	5.1383351854152	5.04187760272812	5.11686828015873	5.82417991288522	5.84254265530144	5.70621753232448	5.9050731120089	5.65985865394619	5.73556156459868	5.25552447958034
2	13666229	262916850	5.67041734518233	5.2298006234267	4.2069104118817	5.68458457545088	5.24324416147583	4.71470016486697	5.24571262023741	5.79776300617343	5.49058966106088	5.62503118874925	5.17093425711739	5.77954100336511	5.86404797518616	4.63625878227965	5.33380848449595	4.72604952090105	5.65346257897262	5.5725387604797	5.62375890541421	4.77411972399582	5.1328535402064	5.08619745189659	5.70669287686941	5.67281975153518	5.59173643740095	5.3003249428494	5.32103951496776	5.10482355304641	5.59964258831526	5.63063004009527	5.20110810487025	5.64769075899218	5.62386161800345	4.88463034806859	5.67151728275713	4.21976043282379	5.63585598474843	5.1383351854152	5.04187760272812	5.11686828015873	5.82417991288522	5.84254265530144	5.70621753232448	5.9050731120089	5.65985865394619	5.73556156459868	5.25552447958034
2	14216122	263466743	5.67041734518233	5.2298006234267	4.2069104118817	5.68458457545088	5.24324416147583	4.71470016486697	5.24571262023741	5.79776300617343	5.49058966106088	5.62503118874925	5.17093425711739	5.77954100336511	5.86404797518616	4.63625878227965	5.33380848449595	4.72604952090105	5.65346257897262	5.5725387604797	5.62375890541421	4.77411972399582	5.1328535402064	5.08619745189659	5.70669287686941	5.67281975153518	5.59173643740095	5.3003249428494	5.32103951496776	5.10482355304641	5.59964258831526	5.63063004009527	5.20110810487025	5.64769075899218	5.62386161800345	4.88463034806859	5.67151728275713	4.21976043282379	5.63585598474843	5.1383351854152	5.04187760272812	5.11686828015873	5.82417991288522	5.84254265530144	5.70621753232448	5.9050731120089	5.65985865394619	5.73556156459868	5.25552447958034
2	14759596	264010217	5.67041734518233	5.2298006234267	4.2069104118817	5.68458457545088	5.24324416147583	4.71470016486697	5.24571262023741	5.79776300617343	5.49058966106088	5.62503118874925	5.17093425711739	5.77954100336511	5.86404797518616	4.63625878227965	5.33380848449595	4.72604952090105	5.65346257897262	5.5725387604797	5.62375890541421	4.77411972399582	5.1328535402064	5.08619745189659	5.70669287686941	5.67281975153518	5.59173643740095	5.3003249428494	5.32103951496776	5.10482355304641	5.59964258831526	5.63063004009527	5.20110810487025	5.64769075899218	5.62386161800345	4.88463034806859	5.67151728275713	4.21976043282379	5.63585598474843	5.1383351854152	5.04187760272812	5.11686828015873	5.82417991288522	5.84254265530144	5.70621753232448	5.9050731120089	5.65985865394619	5.73556156459868	5.25552447958034
2	15293722	264544343	5.67041734518233	5.2298006234267	4.2069104118817	5.68458457545088	5.24324416147583	4.71470016486697	5.24571262023741	5.79776300617343	5.49058966106088	5.62503118874925	5.17093425711739	5.77954100336511	5.86404797518616	4.63625878227965	5.33380848449595	4.72604952090105	5.65346257897262	5.5725387604797	5.62375890541421	4.77411972399582	5.1328535402064	5.08619745189659	5.70669287686941	5.67281975153518	5.59173643740095	5.3003249428494	5.32103951496776	5.10482355304641	5.59964258831526	5.63063004009527	5.20110810487025	5.64769075899218	5.62386161800345	4.88463034806859	5.67151728275713	4.21976043282379	5.63585598474843	5.1383351854152	5.04187760272812	5.11686828015873	5.82417991288522	5.84254265530144	5.70621753232448	5.9050731120089	5.65985865394619	5.73556156459868	5.25552447958034
2	15834108	265084729	5.67041734518233	5.2298006234267	4.2069104118817	5.68458457545088	5.24324416147583	4.71470016486697	5.24571262023741	5.79776300617343	5.49058966106088	5.62503118874925	5.17093425711739	5.77954100336511	5.86404797518616	4.63625878227965	5.33380848449595	4.72604952090105	5.65346257897262	5.5725387604797	5.62375890541421	4.77411972399582	5.1328535402064	5.08619745189659	5.70669287686941	5.67281975153518	5.59173643740095	5.3003249428494	5.32103951496776	5.10482355304641	5.59964258831526	5.63063004009527	5.20110810487025	5.64769075899218	5.62386161800345	4.88463034806859	5.67151728275713	4.21976043282379	5.63585598474843	5.1383351854152	5.04187760272812	5.11686828015873	5.82417991288522	5.84254265530144	5.70621753232448	5.9050731120089	5.65985865394619	5.73556156459868	5.25552447958034
2	16429499	265680120	5.67041734518233	5.2298006234267	4.2069104118817	5.68458457545088	5.24324416147583	4.71470016486697	5.24571262023741	5.79776300617343	5.49058966106088	5.62503118874925	5.17093425711739	5.77954100336511	5.86404797518616	4.63625878227965	5.33380848449595	4.72604952090105	5.65346257897262	5.5725387604797	5.62375890541421	4.77411972399582	5.1328535402064	5.08619745189659	5.70669287686941	5.67281975153518	5.59173643740095	5.3003249428494	5.32103951496776	5.10482355304641	5.59964258831526	5.63063004009527	5.20110810487025	5.64769075899218	5.62386161800345	4.88463034806859	5.67151728275713	4.21976043282379	5.63585598474843	5.1383351854152	5.04187760272812	5.11686828015873	5.82417991288522	5.84254265530144	5.70621753232448	5.9050731120089	5.65985865394619	5.73556156459868	5.25552447958034
2	16951063	266201684	5.67041734518233	5.2298006234267	4.2069104118817	5.68458457545088	5.24324416147583	4.71470016486697	5.24571262023741	5.79776300617343	5.49058966106088	5.62503118874925	5.17093425711739	5.77954100336511	5.86404797518616	4.63625878227965	5.33380848449595	4.72604952090105	5.65346257897262	5.5725387604797	5.62375890541421	4.77411972399582	5.1328535402064	5.08619745189659	5.70669287686941	5.67281975153518	5.59173643740095	5.3003249428494	5.32103951496776	5.10482355304641	5.59964258831526	5.63063004009527	5.20110810487025	5.64769075899218	5.62386161800345	4.88463034806859	5.67151728275713	4.21976043282379	5.63585598474843	5.1383351854152	5.04187760272812	5.11686828015873	5.82417991288522	5.84254265530144	5.70621753232448	5.9050731120089	5.65985865394619	5.73556156459868	5.25552447958034
2	17486052	266736673	5.67041734518233	5.2298006234267	4.2069104118817	5.68458457545088	5.24324416147583	4.71470016486697	5.24571262023741	5.79776300617343	5.49058966106088	5.62503118874925	5.17093425711739	5.77954100336511	5.86404797518616	4.63625878227965	5.33380848449595	4.72604952090105	5.65346257897262	5.5725387604797	5.62375890541421	4.77411972399582	5.1328535402064	5.08619745189659	5.70669287686941	5.67281975153518	5.59173643740095	5.3003249428494	5.32103951496776	5.10482355304641	5.59964258831526	5.63063004009527	5.20110810487025	5.64769075899218	5.62386161800345	4.88463034806859	5.67151728275713	4.21976043282379	5.63585598474843	5.1383351854152	5.04187760272812	5.11686828015873	5.82417991288522	5.84254265530144	5.70621753232448	5.9050731120089	5.65985865394619	5.73556156459868	5.25552447958034
2	18022328	267272949	5.67041734518233	5.2298006234267	4.2069104118817	5.68458457545088	5.24324416147583	4.71470016486697	5.24571262023741	5.79776300617343	5.49058966106088	5.62503118874925	5.17093425711739	5.77954100336511	5.86404797518616	4.63625878227965	5.33380848449595	4.72604952090105	5.65346257897262	5.5725387604797	5.62375890541421	4.77411972399582	5.1328535402064	5.08619745189659	5.70669287686941	5.67281975153518	5.59173643740095	5.3003249428494	5.32103951496776	5.10482355304641	5.59964258831526	5.63063004009527	5.20110810487025	5.64769075899218	5.62386161800345	4.88463034806859	5.67151728275713	4.21976043282379	5.63585598474843	5.1383351854152	5.04187760272812	5.11686828015873	5.82417991288522	5.84254265530144	5.70621753232448	5.9050731120089	5.65985865394619	5.73556156459868	5.25552447958034
2	18575989	267826610	5.67041734518233	5.2298006234267	4.2069104118817	5.68458457545088	5.24324416147583	4.71470016486697	5.24571262023741	5.79776300617343	5.49058966106088	5.62503118874925	5.17093425711739	5.77954100336511	5.86404797518616	4.63625878227965	5.33380848449595	4.72604952090105	5.65346257897262	5.5725387604797	5.62375890541421	4.77411972399582	5.1328535402064	5.08619745189659	5.70669287686941	5.67281975153518	5.59173643740095	5.3003249428494	5.32103951496776	5.10482355304641	5.59964258831526	5.63063004009527	5.20110810487025	5.64769075899218	5.62386161800345	4.88463034806859	5.67151728275713	4.21976043282379	5.63585598474843	5.1383351854152	5.04187760272812	5.11686828015873	5.82417991288522	5.84254265530144	5.70621753232448	5.9050731120089	5.65985865394619	5.73556156459868	5.25552447958034
2	19106725	268357346	5.67041734518233	5.2298006234267	4.2069104118817	5.68458457545088	5.24324416147583	4.71470016486697	5.24571262023741	5.79776300617343	5.49058966106088	5.62503118874925	5.17093425711739	5.77954100336511	5.86404797518616	4.63625878227965	5.33380848449595	4.72604952090105	5.65346257897262	5.5725387604797	5.62375890541421	4.77411972399582	5.1328535402064	5.08619745189659	5.70669287686941	5.67281975153518	5.59173643740095	5.3003249428494	5.32103951496776	5.10482355304641	5.59964258831526	5.63063004009527	5.20110810487025	5.64769075899218	5.62386161800345	4.88463034806859	5.67151728275713	4.21976043282379	5.63585598474843	5.1383351854152	5.04187760272812	5.11686828015873	5.82417991288522	5.84254265530144	5.70621753232448	5.9050731120089	5.65985865394619	5.73556156459868	5.25552447958034
2	19688689	268939310	5.67041734518233	5.2298006234267	4.2069104118817	5.68458457545088	5.24324416147583	4.71470016486697	5.24571262023741	5.79776300617343	5.49058966106088	5.62503118874925	5.17093425711739	5.77954100336511	5.86404797518616	4.63625878227965	5.33380848449595	4.72604952090105	5.65346257897262	5.5725387604797	5.62375890541421	4.77411972399582	5.1328535402064	5.08619745189659	5.70669287686941	5.67281975153518	5.59173643740095	5.3003249428494	5.32103951496776	5.10482355304641	5.59964258831526	5.63063004009527	5.20110810487025	5.64769075899218	5.62386161800345	4.88463034806859	5.67151728275713	4.21976043282379	5.63585598474843	5.1383351854152	5.04187760272812	5.11686828015873	5.82417991288522	5.84254265530144	5.70621753232448	5.9050731120089	5.65985865394619	5.73556156459868	5.25552447958034
2	20218467	269469088	5.67041734518233	5.2298006234267	4.2069104118817	5.68458457545088	5.24324416147583	4.71470016486697	5.24571262023741	5.79776300617343	5.49058966106088	5.62503118874925	5.17093425711739	5.77954100336511	5.86404797518616	4.63625878227965	5.33380848449595	4.72604952090105	5.65346257897262	5.5725387604797	5.62375890541421	4.77411972399582	5.1328535402064	5.08619745189659	5.70669287686941	5.67281975153518	5.59173643740095	5.3003249428494	5.32103951496776	5.10482355304641	5.59964258831526	5.63063004009527	5.20110810487025	5.64769075899218	5.62386161800345	4.88463034806859	5.67151728275713	4.21976043282379	5.63585598474843	5.1383351854152	5.04187760272812	5.11686828015873	5.82417991288522	5.84254265530144	5.70621753232448	5.9050731120089	5.65985865394619	5.73556156459868	5.25552447958034
2	20763059	270013680	5.67041734518233	5.2298006234267	4.2069104118817	5.68458457545088	5.24324416147583	4.71470016486697	5.24571262023741	5.79776300617343	5.49058966106088	5.62503118874925	5.17093425711739	5.77954100336511	5.86404797518616	4.63625878227965	5.33380848449595	4.72604952090105	5.65346257897262	5.5725387604797	5.62375890541421	4.77411972399582	5.1328535402064	5.08619745189659	5.70669287686941	5.67281975153518	5.59173643740095	5.3003249428494	5.32103951496776	5.10482355304641	5.59964258831526	5.63063004009527	5.20110810487025	5.64769075899218	5.62386161800345	4.88463034806859	5.67151728275713	4.21976043282379	5.63585598474843	5.1383351854152	5.04187760272812	5.11686828015873	5.82417991288522	5.84254265530144	5.70621753232448	5.9050731120089	5.65985865394619	5.73556156459868	5.25552447958034
2	21321154	270571775	5.67041734518233	5.2298006234267	4.2069104118817	5.68458457545088	5.24324416147583	4.71470016486697	5.24571262023741	5.79776300617343	5.49058966106088	5.62503118874925	5.17093425711739	5.77954100336511	5.86404797518616	4.63625878227965	5.33380848449595	4.72604952090105	5.65346257897262	5.5725387604797	5.62375890541421	4.77411972399582	5.1328535402064	5.08619745189659	5.70669287686941	5.67281975153518	5.59173643740095	5.3003249428494	5.32103951496776	5.10482355304641	5.59964258831526	5.63063004009527	5.20110810487025	5.64769075899218	5.62386161800345	4.88463034806859	5.67151728275713	4.21976043282379	5.63585598474843	5.1383351854152	5.04187760272812	5.11686828015873	5.82417991288522	5.84254265530144	5.70621753232448	5.9050731120089	5.65985865394619	5.73556156459868	5.25552447958034
2	21860775	271111396	5.67041734518233	5.2298006234267	4.2069104118817	5.68458457545088	5.24324416147583	4.71470016486697	5.24571262023741	5.79776300617343	5.49058966106088	5.62503118874925	5.17093425711739	5.77954100336511	5.86404797518616	4.63625878227965	5.33380848449595	4.72604952090105	5.65346257897262	5.5725387604797	5.62375890541421	4.77411972399582	5.1328535402064	5.08619745189659	5.70669287686941	5.67281975153518	5.59173643740095	5.3003249428494	5.32103951496776	5.10482355304641	5.59964258831526	5.63063004009527	5.20110810487025	5.64769075899218	5.62386161800345	4.88463034806859	5.67151728275713	4.21976043282379	5.63585598474843	5.1383351854152	5.04187760272812	5.11686828015873	5.82417991288522	5.84254265530144	5.70621753232448	5.9050731120089	5.65985865394619	5.73556156459868	5.25552447958034
2	22386138	271636759	5.67041734518233	5.2298006234267	4.2069104118817	5.68458457545088	5.24324416147583	4.71470016486697	5.24571262023741	5.79776300617343	5.49058966106088	5.62503118874925	5.17093425711739	5.77954100336511	5.86404797518616	4.63625878227965	5.33380848449595	4.72604952090105	5.65346257897262	5.5725387604797	5.62375890541421	4.77411972399582	5.1328535402064	5.08619745189659	5.70669287686941	5.67281975153518	5.59173643740095	5.3003249428494	5.32103951496776	5.10482355304641	5.59964258831526	5.63063004009527	5.20110810487025	5.64769075899218	5.62386161800345	4.88463034806859	5.67151728275713	4.21976043282379	5.63585598474843	5.1383351854152	5.04187760272812	5.11686828015873	5.82417991288522	5.84254265530144	5.70621753232448	5.9050731120089	5.65985865394619	5.73556156459868	5.25552447958034
2	22914297	272164918	5.67041734518233	5.2298006234267	4.2069104118817	5.68458457545088	5.24324416147583	4.71470016486697	5.24571262023741	5.79776300617343	5.49058966106088	5.62503118874925	5.17093425711739	5.77954100336511	5.86404797518616	4.63625878227965	5.33380848449595	4.72604952090105	5.65346257897262	5.5725387604797	5.62375890541421	4.77411972399582	5.1328535402064	5.08619745189659	5.70669287686941	5.67281975153518	5.59173643740095	5.3003249428494	5.32103951496776	5.10482355304641	5.59964258831526	5.63063004009527	5.20110810487025	5.64769075899218	5.62386161800345	4.88463034806859	5.67151728275713	4.21976043282379	5.63585598474843	5.1383351854152	5.04187760272812	5.11686828015873	5.82417991288522	5.84254265530144	5.70621753232448	5.9050731120089	5.65985865394619	5.73556156459868	5.25552447958034
2	23444646	272695267	5.67041734518233	5.2298006234267	4.2069104118817	5.68458457545088	5.24324416147583	4.71470016486697	5.24571262023741	5.79776300617343	5.49058966106088	5.62503118874925	5.17093425711739	5.77954100336511	5.86404797518616	4.63625878227965	5.33380848449595	4.72604952090105	5.65346257897262	5.5725387604797	5.62375890541421	4.77411972399582	5.1328535402064	5.08619745189659	5.70669287686941	5.67281975153518	5.59173643740095	5.3003249428494	5.32103951496776	5.10482355304641	5.59964258831526	5.63063004009527	5.20110810487025	5.64769075899218	5.62386161800345	4.88463034806859	5.67151728275713	4.21976043282379	5.63585598474843	5.1383351854152	5.04187760272812	5.11686828015873	5.82417991288522	5.84254265530144	5.70621753232448	5.9050731120089	5.65985865394619	5.73556156459868	5.25552447958034
2	23975938	273226559	5.67041734518233	5.2298006234267	4.2069104118817	5.68458457545088	5.24324416147583	4.71470016486697	5.24571262023741	5.79776300617343	5.49058966106088	5.62503118874925	5.17093425711739	5.77954100336511	5.86404797518616	4.63625878227965	5.33380848449595	4.72604952090105	5.65346257897262	5.5725387604797	5.62375890541421	4.77411972399582	5.1328535402064	5.08619745189659	5.70669287686941	5.67281975153518	5.59173643740095	5.3003249428494	5.32103951496776	5.10482355304641	5.59964258831526	5.63063004009527	5.20110810487025	5.64769075899218	5.62386161800345	4.88463034806859	5.67151728275713	4.21976043282379	5.63585598474843	5.1383351854152	5.04187760272812	5.11686828015873	5.82417991288522	5.84254265530144	5.70621753232448	5.9050731120089	5.65985865394619	5.73556156459868	5.25552447958034
2	24557494	273808115	5.67041734518233	5.2298006234267	4.2069104118817	5.68458457545088	5.24324416147583	4.71470016486697	5.24571262023741	5.79776300617343	5.49058966106088	5.62503118874925	5.17093425711739	5.77954100336511	5.86404797518616	4.63625878227965	5.33380848449595	4.72604952090105	5.65346257897262	5.5725387604797	5.62375890541421	4.77411972399582	5.1328535402064	5.08619745189659	5.70669287686941	5.67281975153518	5.59173643740095	5.3003249428494	5.32103951496776	5.10482355304641	5.59964258831526	5.63063004009527	5.20110810487025	5.64769075899218	5.62386161800345	4.88463034806859	5.67151728275713	4.21976043282379	5.63585598474843	5.1383351854152	5.04187760272812	5.11686828015873	5.82417991288522	5.84254265530144	5.70621753232448	5.9050731120089	5.65985865394619	5.73556156459868	5.25552447958034
2	25122569	274373190	5.67041734518233	5.2298006234267	4.2069104118817	5.68458457545088	5.24324416147583	4.71470016486697	5.24571262023741	5.79776300617343	5.49058966106088	5.62503118874925	5.17093425711739	5.77954100336511	5.86404797518616	4.63625878227965	5.33380848449595	4.72604952090105	5.65346257897262	5.5725387604797	5.62375890541421	4.77411972399582	5.1328535402064	5.08619745189659	5.70669287686941	5.67281975153518	5.59173643740095	5.3003249428494	5.32103951496776	5.10482355304641	5.59964258831526	5.63063004009527	5.20110810487025	5.64769075899218	5.62386161800345	4.88463034806859	5.67151728275713	4.21976043282379	5.63585598474843	5.1383351854152	5.04187760272812	5.11686828015873	5.82417991288522	5.84254265530144	5.70621753232448	5.9050731120089	5.65985865394619	5.73556156459868	5.25552447958034
2	25690641	274941262	5.67041734518233	5.2298006234267	4.2069104118817	5.68458457545088	5.24324416147583	4.71470016486697	5.24571262023741	5.79776300617343	5.49058966106088	5.62503118874925	5.17093425711739	5.77954100336511	5.86404797518616	4.63625878227965	5.33380848449595	4.72604952090105	5.65346257897262	5.5725387604797	5.62375890541421	4.77411972399582	5.1328535402064	5.08619745189659	5.70669287686941	5.67281975153518	5.59173643740095	5.3003249428494	5.32103951496776	5.10482355304641	5.59964258831526	5.63063004009527	5.20110810487025	5.64769075899218	5.62386161800345	4.88463034806859	5.67151728275713	4.21976043282379	5.63585598474843	5.1383351854152	5.04187760272812	5.11686828015873	5.82417991288522	5.84254265530144	5.70621753232448	5.9050731120089	5.65985865394619	5.73556156459868	5.25552447958034
2	26276327	275526948	5.67041734518233	5.2298006234267	4.2069104118817	5.68458457545088	5.24324416147583	4.71470016486697	5.24571262023741	5.79776300617343	5.49058966106088	5.62503118874925	5.17093425711739	5.77954100336511	5.86404797518616	4.63625878227965	5.33380848449595	4.72604952090105	5.65346257897262	5.5725387604797	5.62375890541421	4.77411972399582	5.1328535402064	5.08619745189659	5.70669287686941	5.67281975153518	5.59173643740095	5.3003249428494	5.32103951496776	5.10482355304641	5.59964258831526	5.63063004009527	5.20110810487025	5.64769075899218	5.62386161800345	4.88463034806859	5.67151728275713	4.21976043282379	5.63585598474843	5.1383351854152	5.04187760272812	5.11686828015873	5.82417991288522	5.84254265530144	5.70621753232448	5.9050731120089	5.65985865394619	5.73556156459868	5.25552447958034
2	26828038	276078659	5.67041734518233	5.2298006234267	4.2069104118817	5.68458457545088	5.24324416147583	4.71470016486697	5.24571262023741	5.79776300617343	5.49058966106088	5.62503118874925	5.17093425711739	5.77954100336511	5.86404797518616	4.63625878227965	5.33380848449595	4.72604952090105	5.65346257897262	5.5725387604797	5.62375890541421	4.77411972399582	5.1328535402064	5.08619745189659	5.70669287686941	5.67281975153518	5.59173643740095	5.3003249428494	5.32103951496776	5.10482355304641	5.59964258831526	5.63063004009527	5.20110810487025	5.64769075899218	5.62386161800345	4.88463034806859	5.67151728275713	4.21976043282379	5.63585598474843	5.1383351854152	5.04187760272812	5.11686828015873	5.82417991288522	5.84254265530144	5.70621753232448	5.9050731120089	5.65985865394619	5.73556156459868	5.25552447958034
2	27376652	276627273	5.67041734518233	5.2298006234267	4.2069104118817	5.68458457545088	5.24324416147583	4.71470016486697	5.24571262023741	5.79776300617343	5.49058966106088	5.62503118874925	5.17093425711739	5.77954100336511	5.86404797518616	4.63625878227965	5.33380848449595	4.72604952090105	5.65346257897262	5.5725387604797	5.62375890541421	4.77411972399582	5.1328535402064	5.08619745189659	5.70669287686941	5.67281975153518	5.59173643740095	5.3003249428494	5.32103951496776	5.10482355304641	5.59964258831526	5.63063004009527	5.20110810487025	5.64769075899218	5.62386161800345	4.88463034806859	5.67151728275713	4.21976043282379	5.63585598474843	5.1383351854152	5.04187760272812	5.11686828015873	5.82417991288522	5.84254265530144	5.70621753232448	5.9050731120089	5.65985865394619	5.73556156459868	5.25552447958034
2	27955504	277206125	5.67041734518233	5.2298006234267	4.2069104118817	5.68458457545088	5.24324416147583	4.71470016486697	5.24571262023741	5.79776300617343	5.49058966106088	5.62503118874925	5.17093425711739	5.77954100336511	5.86404797518616	4.63625878227965	5.33380848449595	4.72604952090105	5.65346257897262	5.5725387604797	5.62375890541421	4.77411972399582	5.1328535402064	5.08619745189659	5.70669287686941	5.67281975153518	5.59173643740095	5.3003249428494	5.32103951496776	5.10482355304641	5.59964258831526	5.63063004009527	5.20110810487025	5.64769075899218	5.62386161800345	4.88463034806859	5.67151728275713	4.21976043282379	5.63585598474843	5.1383351854152	5.04187760272812	5.11686828015873	5.82417991288522	5.84254265530144	5.70621753232448	5.9050731120089	5.65985865394619	5.73556156459868	5.25552447958034
2	28500494	277751115	5.67041734518233	5.2298006234267	4.2069104118817	5.68458457545088	5.24324416147583	4.71470016486697	5.24571262023741	5.79776300617343	5.49058966106088	5.62503118874925	5.17093425711739	5.77954100336511	5.86404797518616	4.63625878227965	5.33380848449595	4.72604952090105	5.65346257897262	5.5725387604797	5.62375890541421	4.77411972399582	5.1328535402064	5.08619745189659	5.70669287686941	5.67281975153518	5.59173643740095	5.3003249428494	5.32103951496776	5.10482355304641	5.59964258831526	5.63063004009527	5.20110810487025	5.64769075899218	5.62386161800345	4.88463034806859	5.67151728275713	4.21976043282379	5.63585598474843	5.1383351854152	5.04187760272812	5.11686828015873	5.82417991288522	5.84254265530144	5.70621753232448	5.9050731120089	5.65985865394619	5.73556156459868	5.25552447958034
2	29042087	278292708	5.67041734518233	5.2298006234267	4.2069104118817	5.68458457545088	5.24324416147583	4.71470016486697	5.24571262023741	5.79776300617343	5.49058966106088	5.62503118874925	5.17093425711739	5.77954100336511	5.86404797518616	4.63625878227965	5.33380848449595	4.72604952090105	5.65346257897262	5.5725387604797	5.62375890541421	4.77411972399582	5.1328535402064	5.08619745189659	5.70669287686941	5.67281975153518	5.59173643740095	5.3003249428494	5.32103951496776	5.10482355304641	5.59964258831526	5.63063004009527	5.20110810487025	5.64769075899218	5.62386161800345	4.88463034806859	5.67151728275713	4.21976043282379	5.63585598474843	5.1383351854152	5.04187760272812	5.11686828015873	5.82417991288522	5.84254265530144	5.70621753232448	5.9050731120089	5.65985865394619	5.73556156459868	5.25552447958034
2	29581749	278832370	5.67041734518233	5.2298006234267	4.2069104118817	5.68458457545088	5.24324416147583	4.71470016486697	5.24571262023741	5.79776300617343	5.49058966106088	5.62503118874925	5.17093425711739	5.77954100336511	5.86404797518616	4.63625878227965	5.33380848449595	4.72604952090105	5.65346257897262	5.5725387604797	5.62375890541421	4.77411972399582	5.1328535402064	5.08619745189659	5.70669287686941	5.67281975153518	5.59173643740095	5.3003249428494	5.32103951496776	5.10482355304641	5.59964258831526	5.63063004009527	5.20110810487025	5.64769075899218	5.62386161800345	4.88463034806859	5.67151728275713	4.21976043282379	5.63585598474843	5.1383351854152	5.04187760272812	5.11686828015873	5.82417991288522	5.84254265530144	5.70621753232448	5.9050731120089	5.65985865394619	5.73556156459868	5.25552447958034
2	30106496	279357117	5.67041734518233	5.2298006234267	4.2069104118817	5.68458457545088	5.24324416147583	4.71470016486697	5.24571262023741	5.79776300617343	5.49058966106088	5.62503118874925	5.17093425711739	5.77954100336511	5.86404797518616	4.63625878227965	5.33380848449595	4.72604952090105	5.65346257897262	5.5725387604797	5.62375890541421	4.77411972399582	5.1328535402064	5.08619745189659	5.70669287686941	5.67281975153518	5.59173643740095	5.3003249428494	5.32103951496776	5.10482355304641	5.59964258831526	5.63063004009527	5.20110810487025	5.64769075899218	5.62386161800345	4.88463034806859	5.67151728275713	4.21976043282379	5.63585598474843	5.1383351854152	5.04187760272812	5.11686828015873	5.82417991288522	5.84254265530144	5.70621753232448	5.9050731120089	5.65985865394619	5.73556156459868	5.25552447958034
2	30642447	279893068	5.67041734518233	5.2298006234267	4.2069104118817	5.68458457545088	5.24324416147583	4.71470016486697	5.24571262023741	5.79776300617343	5.49058966106088	5.62503118874925	5.17093425711739	5.77954100336511	5.86404797518616	4.63625878227965	5.33380848449595	4.72604952090105	5.65346257897262	5.5725387604797	5.62375890541421	4.77411972399582	5.1328535402064	5.08619745189659	5.70669287686941	5.67281975153518	5.59173643740095	5.3003249428494	5.32103951496776	5.10482355304641	5.59964258831526	5.63063004009527	5.20110810487025	5.64769075899218	5.62386161800345	4.88463034806859	5.67151728275713	4.21976043282379	5.63585598474843	5.1383351854152	5.04187760272812	5.11686828015873	5.82417991288522	5.84254265530144	5.70621753232448	5.9050731120089	5.65985865394619	5.73556156459868	5.25552447958034
2	31190263	280440884	5.67041734518233	5.2298006234267	4.2069104118817	5.68458457545088	5.24324416147583	4.71470016486697	5.24571262023741	5.79776300617343	5.49058966106088	5.62503118874925	5.17093425711739	5.77954100336511	5.86404797518616	4.63625878227965	5.33380848449595	4.72604952090105	5.65346257897262	5.5725387604797	5.62375890541421	4.77411972399582	5.1328535402064	5.08619745189659	5.70669287686941	5.67281975153518	5.59173643740095	5.3003249428494	5.32103951496776	5.10482355304641	5.59964258831526	5.63063004009527	5.20110810487025	5.64769075899218	5.62386161800345	4.88463034806859	5.67151728275713	4.21976043282379	5.63585598474843	5.1383351854152	5.04187760272812	5.11686828015873	5.82417991288522	5.84254265530144	5.70621753232448	5.9050731120089	5.65985865394619	5.73556156459868	5.25552447958034
2	31725608	280976229	5.67041734518233	5.2298006234267	4.2069104118817	5.68458457545088	5.24324416147583	4.71470016486697	5.24571262023741	5.79776300617343	5.49058966106088	5.62503118874925	5.17093425711739	5.77954100336511	5.86404797518616	4.63625878227965	5.33380848449595	4.72604952090105	5.65346257897262	5.5725387604797	5.62375890541421	4.77411972399582	5.1328535402064	5.08619745189659	5.70669287686941	5.67281975153518	5.59173643740095	5.3003249428494	5.32103951496776	5.10482355304641	5.59964258831526	5.63063004009527	5.20110810487025	5.64769075899218	5.62386161800345	4.88463034806859	5.67151728275713	4.21976043282379	5.63585598474843	5.1383351854152	5.04187760272812	5.11686828015873	5.82417991288522	5.84254265530144	5.70621753232448	5.9050731120089	5.65985865394619	5.73556156459868	5.25552447958034
2	32309212	281559833	5.67041734518233	5.2298006234267	4.2069104118817	5.68458457545088	5.24324416147583	4.71470016486697	5.24571262023741	5.79776300617343	5.49058966106088	5.62503118874925	5.17093425711739	5.77954100336511	5.86404797518616	4.63625878227965	5.33380848449595	4.72604952090105	5.65346257897262	5.5725387604797	5.62375890541421	4.77411972399582	5.1328535402064	5.08619745189659	5.70669287686941	5.67281975153518	5.59173643740095	5.3003249428494	5.32103951496776	5.10482355304641	5.59964258831526	5.63063004009527	5.20110810487025	5.64769075899218	5.62386161800345	4.88463034806859	5.67151728275713	4.21976043282379	5.63585598474843	5.1383351854152	5.04187760272812	5.11686828015873	5.82417991288522	5.84254265530144	5.70621753232448	5.9050731120089	5.65985865394619	5.73556156459868	5.25552447958034
2	32898188	282148809	5.67041734518233	5.2298006234267	4.2069104118817	5.68458457545088	5.24324416147583	4.71470016486697	5.24571262023741	5.79776300617343	5.49058966106088	5.62503118874925	5.17093425711739	5.77954100336511	5.86404797518616	4.63625878227965	5.33380848449595	4.72604952090105	5.65346257897262	5.5725387604797	5.62375890541421	4.77411972399582	5.1328535402064	5.08619745189659	5.70669287686941	5.67281975153518	5.59173643740095	5.3003249428494	5.32103951496776	5.10482355304641	5.59964258831526	5.63063004009527	5.20110810487025	5.64769075899218	5.62386161800345	4.88463034806859	5.67151728275713	4.21976043282379	5.63585598474843	5.1383351854152	5.04187760272812	5.11686828015873	5.82417991288522	5.84254265530144	5.70621753232448	5.9050731120089	5.65985865394619	5.73556156459868	5.25552447958034
2	33457180	282707801	5.67041734518233	5.2298006234267	4.2069104118817	5.68458457545088	5.24324416147583	4.71470016486697	5.24571262023741	5.79776300617343	5.49058966106088	5.62503118874925	5.17093425711739	5.77954100336511	5.86404797518616	4.63625878227965	5.33380848449595	4.72604952090105	5.65346257897262	5.5725387604797	5.62375890541421	4.77411972399582	5.1328535402064	5.08619745189659	5.70669287686941	5.67281975153518	5.59173643740095	5.3003249428494	5.32103951496776	5.10482355304641	5.59964258831526	5.63063004009527	5.20110810487025	5.64769075899218	5.62386161800345	4.88463034806859	5.67151728275713	4.21976043282379	5.63585598474843	5.1383351854152	5.04187760272812	5.11686828015873	5.82417991288522	5.84254265530144	5.70621753232448	5.9050731120089	5.65985865394619	5.73556156459868	5.25552447958034
2	34013727	283264348	5.67041734518233	5.2298006234267	4.2069104118817	5.68458457545088	5.24324416147583	4.71470016486697	5.24571262023741	5.79776300617343	5.49058966106088	5.62503118874925	5.17093425711739	5.77954100336511	5.86404797518616	4.63625878227965	5.33380848449595	4.72604952090105	5.65346257897262	5.5725387604797	5.62375890541421	4.77411972399582	5.1328535402064	5.08619745189659	5.70669287686941	5.67281975153518	5.59173643740095	5.3003249428494	5.32103951496776	5.10482355304641	5.59964258831526	5.63063004009527	5.20110810487025	5.64769075899218	5.62386161800345	4.88463034806859	5.67151728275713	4.21976043282379	5.63585598474843	5.1383351854152	5.04187760272812	5.11686828015873	5.82417991288522	5.84254265530144	5.70621753232448	5.9050731120089	5.65985865394619	5.73556156459868	5.25552447958034
2	34562326	283812947	5.67041734518233	5.2298006234267	4.2069104118817	5.68458457545088	5.24324416147583	4.71470016486697	5.24571262023741	5.79776300617343	5.49058966106088	5.62503118874925	5.17093425711739	5.77954100336511	5.86404797518616	4.63625878227965	5.33380848449595	4.72604952090105	5.65346257897262	5.5725387604797	5.62375890541421	4.77411972399582	5.1328535402064	5.08619745189659	5.70669287686941	5.67281975153518	5.59173643740095	5.3003249428494	5.32103951496776	5.10482355304641	5.59964258831526	5.63063004009527	5.20110810487025	5.64769075899218	5.62386161800345	4.88463034806859	5.67151728275713	4.21976043282379	5.63585598474843	5.1383351854152	5.04187760272812	5.11686828015873	5.82417991288522	5.84254265530144	5.70621753232448	5.9050731120089	5.65985865394619	5.73556156459868	5.25552447958034
2	35128713	284379334	5.67041734518233	5.2298006234267	4.2069104118817	5.68458457545088	5.24324416147583	4.71470016486697	5.24571262023741	5.79776300617343	5.49058966106088	5.62503118874925	5.17093425711739	5.77954100336511	5.86404797518616	4.63625878227965	5.33380848449595	4.72604952090105	5.65346257897262	5.5725387604797	5.62375890541421	4.77411972399582	5.1328535402064	5.08619745189659	5.70669287686941	5.67281975153518	5.59173643740095	5.3003249428494	5.32103951496776	5.10482355304641	5.59964258831526	5.63063004009527	5.20110810487025	5.64769075899218	5.62386161800345	4.88463034806859	5.67151728275713	4.21976043282379	5.63585598474843	5.1383351854152	5.04187760272812	5.11686828015873	5.82417991288522	5.84254265530144	5.70621753232448	5.9050731120089	5.65985865394619	5.73556156459868	5.25552447958034
2	35677169	284927790	5.67041734518233	5.2298006234267	4.2069104118817	5.68458457545088	5.24324416147583	4.71470016486697	5.24571262023741	5.79776300617343	5.49058966106088	5.62503118874925	5.17093425711739	5.77954100336511	5.86404797518616	4.63625878227965	5.33380848449595	4.72604952090105	5.65346257897262	5.5725387604797	4.98183564198836	4.77411972399582	5.1328535402064	5.08619745189659	5.70669287686941	5.67281975153518	5.59173643740095	5.3003249428494	5.32103951496776	5.10482355304641	5.59964258831526	5.63063004009527	5.20110810487025	5.64769075899218	5.01129014552437	4.88463034806859	5.67151728275713	4.21976043282379	5.63585598474843	5.1383351854152	5.04187760272812	5.11686828015873	5.82417991288522	5.84254265530144	5.70621753232448	5.9050731120089	5.65985865394619	5.73556156459868	5.25552447958034
2	36226361	285476982	5.0397596148014	5.2298006234267	4.2069104118817	4.98624897608263	5.24324416147583	4.08701201830571	5.24571262023741	4.98001294369966	4.91237234918836	4.98553853434338	5.17093425711739	4.9992265496436	5.11732060054079	4.0229031166253	5.33380848449595	4.0259653243121	5.01173957048506	4.90065622721353	4.98183564198836	4.03574423420513	5.1328535402064	5.08619745189659	4.88939147830804	4.89972352530758	4.88398867055093	5.3003249428494	5.32103951496776	5.10482355304641	4.91494636656242	4.99857483938483	5.20110810487025	5.64769075899218	5.01129014552437	4.88463034806859	5.67151728275713	4.21976043282379	4.415677310102	5.1383351854152	4.09191234709063	5.11686828015873	4.97106484305301	5.84254265530144	5.01379769264448	5.9050731120089	4.95197993082602	5.73556156459868	5.25552447958034
2	36770812	286021433	5.0397596148014	5.2298006234267	4.2069104118817	4.98624897608263	5.24324416147583	4.08701201830571	5.24571262023741	4.98001294369966	4.91237234918836	4.98553853434338	5.17093425711739	4.9992265496436	5.11732060054079	4.0229031166253	5.33380848449595	4.0259653243121	5.01173957048506	4.90065622721353	4.98183564198836	4.03574423420513	5.1328535402064	5.08619745189659	4.88939147830804	4.89972352530758	4.88398867055093	5.3003249428494	5.32103951496776	5.10482355304641	4.91494636656242	4.99857483938483	5.20110810487025	4.9527322980822	5.01129014552437	4.88463034806859	4.95073314032555	4.21976043282379	4.415677310102	5.1383351854152	4.09191234709063	5.11686828015873	4.97106484305301	5.06809788428703	5.01379769264448	5.16596349883378	4.95197993082602	4.93223477472964	5.25552447958034
2	37328573	286579194	5.0397596148014	5.2298006234267	4.2069104118817	4.98624897608263	5.24324416147583	4.08701201830571	5.24571262023741	4.98001294369966	4.91237234918836	4.98553853434338	5.17093425711739	4.9992265496436	5.11732060054079	4.0229031166253	5.33380848449595	4.0259653243121	5.01173957048506	4.90065622721353	4.98183564198836	4.03574423420513	5.1328535402064	5.08619745189659	4.88939147830804	4.89972352530758	4.88398867055093	5.3003249428494	5.32103951496776	5.10482355304641	4.91494636656242	4.99857483938483	5.20110810487025	4.9527322980822	5.01129014552437	4.88463034806859	4.95073314032555	4.21976043282379	4.415677310102	5.1383351854152	4.09191234709063	5.11686828015873	4.97106484305301	5.06809788428703	5.01379769264448	5.16596349883378	4.95197993082602	4.93223477472964	5.25552447958034
2	37875779	287126400	5.0397596148014	5.2298006234267	4.2069104118817	4.98624897608263	5.24324416147583	4.08701201830571	5.24571262023741	4.98001294369966	4.91237234918836	4.98553853434338	5.17093425711739	4.9992265496436	5.11732060054079	4.0229031166253	5.33380848449595	4.0259653243121	5.01173957048506	4.90065622721353	4.98183564198836	4.03574423420513	5.1328535402064	5.08619745189659	4.88939147830804	4.89972352530758	4.88398867055093	5.3003249428494	5.32103951496776	5.10482355304641	4.91494636656242	4.99857483938483	5.20110810487025	4.9527322980822	5.01129014552437	4.88463034806859	4.95073314032555	4.21976043282379	4.415677310102	5.1383351854152	4.09191234709063	5.11686828015873	4.97106484305301	5.06809788428703	5.01379769264448	5.16596349883378	4.95197993082602	4.93223477472964	5.25552447958034
2	38431248	287681869	5.0397596148014	5.2298006234267	4.2069104118817	4.98624897608263	5.24324416147583	4.08701201830571	5.24571262023741	4.98001294369966	4.91237234918836	4.98553853434338	5.17093425711739	4.9992265496436	5.11732060054079	4.0229031166253	5.33380848449595	4.0259653243121	5.01173957048506	4.90065622721353	4.98183564198836	4.03574423420513	5.1328535402064	5.08619745189659	4.88939147830804	4.89972352530758	4.88398867055093	5.3003249428494	5.32103951496776	5.10482355304641	4.91494636656242	4.99857483938483	5.20110810487025	4.9527322980822	5.01129014552437	4.88463034806859	4.95073314032555	4.21976043282379	4.415677310102	5.1383351854152	4.09191234709063	5.11686828015873	4.97106484305301	5.06809788428703	5.01379769264448	5.16596349883378	4.95197993082602	4.93223477472964	5.25552447958034
2	39004172	288254793	5.0397596148014	5.2298006234267	4.2069104118817	4.98624897608263	5.24324416147583	4.08701201830571	5.24571262023741	4.98001294369966	4.91237234918836	4.98553853434338	5.17093425711739	4.9992265496436	5.11732060054079	4.0229031166253	5.33380848449595	4.0259653243121	5.01173957048506	4.90065622721353	4.98183564198836	4.03574423420513	5.1328535402064	5.08619745189659	4.88939147830804	4.89972352530758	4.88398867055093	5.3003249428494	5.32103951496776	5.10482355304641	4.91494636656242	4.99857483938483	5.20110810487025	4.9527322980822	5.01129014552437	4.88463034806859	4.95073314032555	4.21976043282379	4.415677310102	5.1383351854152	4.09191234709063	5.11686828015873	4.97106484305301	5.06809788428703	5.01379769264448	5.16596349883378	4.95197993082602	4.93223477472964	5.25552447958034
2	39564771	288815392	5.0397596148014	5.2298006234267	4.2069104118817	4.98624897608263	5.24324416147583	4.08701201830571	5.24571262023741	4.98001294369966	4.91237234918836	4.98553853434338	5.17093425711739	4.9992265496436	5.11732060054079	4.0229031166253	5.33380848449595	4.0259653243121	5.01173957048506	4.90065622721353	4.98183564198836	4.03574423420513	5.1328535402064	5.08619745189659	4.88939147830804	4.89972352530758	4.88398867055093	5.3003249428494	5.32103951496776	5.10482355304641	4.91494636656242	4.99857483938483	5.20110810487025	4.9527322980822	5.01129014552437	4.88463034806859	4.95073314032555	4.21976043282379	4.415677310102	5.1383351854152	4.09191234709063	5.11686828015873	4.97106484305301	5.06809788428703	5.01379769264448	5.16596349883378	4.95197993082602	4.93223477472964	5.25552447958034
2	40112880	289363501	5.0397596148014	5.2298006234267	4.2069104118817	4.98624897608263	5.24324416147583	4.08701201830571	5.24571262023741	4.98001294369966	4.91237234918836	4.98553853434338	5.17093425711739	4.9992265496436	5.11732060054079	4.0229031166253	5.33380848449595	4.0259653243121	5.01173957048506	4.90065622721353	4.98183564198836	4.03574423420513	5.1328535402064	5.08619745189659	4.88939147830804	4.89972352530758	4.88398867055093	5.3003249428494	5.32103951496776	5.10482355304641	4.91494636656242	4.99857483938483	5.20110810487025	4.9527322980822	5.01129014552437	4.88463034806859	4.95073314032555	4.21976043282379	4.415677310102	5.1383351854152	4.09191234709063	5.11686828015873	4.97106484305301	5.06809788428703	5.01379769264448	5.16596349883378	4.95197993082602	4.93223477472964	5.25552447958034
2	40653940	289904561	5.0397596148014	5.2298006234267	4.2069104118817	4.98624897608263	5.24324416147583	4.08701201830571	5.24571262023741	4.98001294369966	4.91237234918836	4.98553853434338	5.17093425711739	4.9992265496436	5.11732060054079	4.0229031166253	5.33380848449595	4.0259653243121	5.01173957048506	4.90065622721353	4.98183564198836	4.03574423420513	5.1328535402064	5.08619745189659	4.88939147830804	4.89972352530758	4.88398867055093	5.3003249428494	5.32103951496776	5.10482355304641	4.91494636656242	4.99857483938483	5.20110810487025	4.9527322980822	5.01129014552437	4.88463034806859	4.95073314032555	4.21976043282379	4.415677310102	5.1383351854152	4.09191234709063	5.11686828015873	4.97106484305301	5.06809788428703	5.01379769264448	5.16596349883378	4.95197993082602	4.93223477472964	5.25552447958034
2	41183789	290434410	5.0397596148014	5.2298006234267	4.2069104118817	4.98624897608263	5.24324416147583	4.08701201830571	5.24571262023741	4.98001294369966	4.91237234918836	4.98553853434338	5.17093425711739	4.9992265496436	5.11732060054079	4.0229031166253	5.33380848449595	4.0259653243121	5.01173957048506	4.90065622721353	4.98183564198836	4.03574423420513	5.1328535402064	5.08619745189659	4.88939147830804	4.89972352530758	4.88398867055093	5.3003249428494	5.32103951496776	5.10482355304641	4.91494636656242	4.99857483938483	5.20110810487025	4.9527322980822	5.01129014552437	4.88463034806859	4.95073314032555	4.21976043282379	4.415677310102	5.1383351854152	4.09191234709063	5.11686828015873	4.97106484305301	5.06809788428703	5.01379769264448	5.16596349883378	4.95197993082602	4.93223477472964	5.25552447958034
2	41720796	290971417	5.0397596148014	5.2298006234267	4.2069104118817	4.98624897608263	5.24324416147583	4.08701201830571	5.24571262023741	4.98001294369966	4.91237234918836	4.98553853434338	5.17093425711739	4.9992265496436	5.11732060054079	4.0229031166253	5.33380848449595	4.0259653243121	5.01173957048506	4.90065622721353	4.98183564198836	4.03574423420513	5.1328535402064	5.08619745189659	4.88939147830804	4.89972352530758	4.88398867055093	5.3003249428494	5.32103951496776	5.10482355304641	4.91494636656242	4.99857483938483	5.20110810487025	4.9527322980822	5.01129014552437	4.88463034806859	4.95073314032555	4.21976043282379	4.415677310102	5.1383351854152	4.09191234709063	5.11686828015873	4.97106484305301	5.06809788428703	5.01379769264448	5.16596349883378	4.95197993082602	4.93223477472964	5.25552447958034
2	42261432	291512053	5.0397596148014	5.2298006234267	4.2069104118817	4.98624897608263	5.24324416147583	4.08701201830571	5.24571262023741	4.98001294369966	4.91237234918836	4.98553853434338	5.17093425711739	4.9992265496436	5.11732060054079	4.0229031166253	5.33380848449595	4.0259653243121	5.01173957048506	4.90065622721353	4.98183564198836	4.03574423420513	5.1328535402064	5.08619745189659	4.88939147830804	4.89972352530758	4.88398867055093	5.3003249428494	5.32103951496776	5.10482355304641	4.91494636656242	4.99857483938483	5.20110810487025	4.9527322980822	5.01129014552437	4.88463034806859	4.95073314032555	4.21976043282379	4.415677310102	5.1383351854152	4.09191234709063	5.11686828015873	4.97106484305301	5.06809788428703	5.01379769264448	5.16596349883378	4.95197993082602	4.93223477472964	5.25552447958034
2	42823765	292074386	5.0397596148014	5.2298006234267	4.2069104118817	4.98624897608263	5.24324416147583	4.08701201830571	5.24571262023741	4.98001294369966	4.91237234918836	4.98553853434338	5.17093425711739	4.9992265496436	5.11732060054079	4.0229031166253	5.33380848449595	4.0259653243121	5.01173957048506	4.90065622721353	4.98183564198836	4.03574423420513	5.1328535402064	5.08619745189659	4.88939147830804	4.89972352530758	4.88398867055093	5.3003249428494	5.32103951496776	5.10482355304641	4.91494636656242	4.99857483938483	5.20110810487025	4.9527322980822	5.01129014552437	4.88463034806859	4.95073314032555	4.21976043282379	4.415677310102	5.1383351854152	4.09191234709063	5.11686828015873	4.97106484305301	5.06809788428703	5.01379769264448	5.16596349883378	4.95197993082602	4.93223477472964	5.25552447958034
2	43384529	292635150	5.0397596148014	5.2298006234267	4.2069104118817	4.98624897608263	5.24324416147583	4.08701201830571	5.24571262023741	4.98001294369966	4.91237234918836	4.98553853434338	5.17093425711739	4.9992265496436	5.11732060054079	4.0229031166253	5.33380848449595	4.0259653243121	5.01173957048506	4.90065622721353	4.98183564198836	4.03574423420513	5.1328535402064	5.08619745189659	4.88939147830804	4.89972352530758	4.88398867055093	5.3003249428494	5.32103951496776	5.10482355304641	4.91494636656242	4.99857483938483	5.20110810487025	4.9527322980822	5.01129014552437	4.88463034806859	4.95073314032555	4.21976043282379	4.415677310102	5.1383351854152	4.09191234709063	5.11686828015873	4.97106484305301	5.06809788428703	5.01379769264448	5.16596349883378	4.95197993082602	4.93223477472964	5.25552447958034
2	43941069	293191690	5.0397596148014	5.2298006234267	4.2069104118817	4.98624897608263	5.24324416147583	4.08701201830571	5.24571262023741	4.98001294369966	4.91237234918836	4.98553853434338	5.17093425711739	4.9992265496436	5.11732060054079	4.0229031166253	5.33380848449595	4.0259653243121	5.01173957048506	4.90065622721353	4.98183564198836	4.03574423420513	5.1328535402064	5.08619745189659	4.88939147830804	4.89972352530758	4.88398867055093	5.3003249428494	5.32103951496776	5.10482355304641	4.91494636656242	4.99857483938483	5.20110810487025	4.9527322980822	5.01129014552437	4.88463034806859	4.95073314032555	4.21976043282379	4.415677310102	5.1383351854152	4.09191234709063	5.11686828015873	4.97106484305301	5.06809788428703	5.01379769264448	5.16596349883378	4.95197993082602	4.93223477472964	5.25552447958034
2	44504303	293754924	5.0397596148014	5.2298006234267	4.2069104118817	4.98624897608263	5.24324416147583	4.08701201830571	5.24571262023741	4.98001294369966	4.91237234918836	4.98553853434338	5.17093425711739	4.9992265496436	5.11732060054079	4.0229031166253	5.33380848449595	4.0259653243121	5.01173957048506	4.90065622721353	4.98183564198836	4.03574423420513	5.1328535402064	5.08619745189659	4.88939147830804	4.89972352530758	4.88398867055093	5.3003249428494	5.32103951496776	5.10482355304641	4.91494636656242	4.99857483938483	5.20110810487025	4.9527322980822	5.01129014552437	4.88463034806859	4.95073314032555	4.21976043282379	4.415677310102	5.1383351854152	4.09191234709063	5.11686828015873	4.97106484305301	5.06809788428703	5.01379769264448	5.16596349883378	4.95197993082602	4.93223477472964	5.25552447958034
2	45049053	294299674	5.0397596148014	5.2298006234267	4.2069104118817	4.98624897608263	5.24324416147583	4.08701201830571	5.24571262023741	4.98001294369966	4.91237234918836	4.98553853434338	5.17093425711739	4.9992265496436	5.11732060054079	4.0229031166253	5.33380848449595	4.0259653243121	5.01173957048506	4.90065622721353	4.98183564198836	4.03574423420513	5.1328535402064	5.08619745189659	4.88939147830804	4.89972352530758	4.88398867055093	5.3003249428494	5.32103951496776	5.10482355304641	4.91494636656242	4.99857483938483	5.20110810487025	4.9527322980822	5.01129014552437	4.88463034806859	4.95073314032555	4.21976043282379	4.415677310102	5.1383351854152	4.09191234709063	5.11686828015873	4.97106484305301	5.06809788428703	5.01379769264448	5.16596349883378	4.95197993082602	4.93223477472964	5.25552447958034
2	45586697	294837318	5.0397596148014	5.2298006234267	4.2069104118817	4.98624897608263	5.24324416147583	4.08701201830571	5.24571262023741	4.98001294369966	4.91237234918836	4.98553853434338	5.17093425711739	4.9992265496436	5.11732060054079	4.0229031166253	5.33380848449595	4.0259653243121	5.01173957048506	4.90065622721353	4.98183564198836	4.03574423420513	5.1328535402064	5.08619745189659	4.88939147830804	4.89972352530758	4.88398867055093	5.3003249428494	5.32103951496776	5.10482355304641	4.91494636656242	4.99857483938483	5.20110810487025	4.9527322980822	5.01129014552437	4.88463034806859	4.95073314032555	4.21976043282379	5.02678068414153	5.1383351854152	4.09191234709063	5.11686828015873	4.97106484305301	5.06809788428703	5.01379769264448	5.16596349883378	4.95197993082602	4.93223477472964	5.25552447958034
2	46112597	295363218	5.0397596148014	5.2298006234267	4.2069104118817	4.98624897608263	5.24324416147583	4.08701201830571	5.24571262023741	4.98001294369966	4.91237234918836	4.98553853434338	5.17093425711739	4.9992265496436	5.11732060054079	4.0229031166253	5.33380848449595	4.0259653243121	5.01173957048506	4.90065622721353	4.98183564198836	4.03574423420513	5.1328535402064	5.08619745189659	4.88939147830804	4.89972352530758	4.88398867055093	5.3003249428494	5.32103951496776	5.10482355304641	4.91494636656242	4.99857483938483	5.20110810487025	4.9527322980822	5.01129014552437	4.88463034806859	4.95073314032555	4.21976043282379	5.02678068414153	5.1383351854152	4.09191234709063	5.11686828015873	4.97106484305301	5.06809788428703	5.01379769264448	5.16596349883378	4.95197993082602	4.93223477472964	5.25552447958034
2	46636309	295886930	5.0397596148014	5.2298006234267	4.2069104118817	4.98624897608263	5.24324416147583	4.08701201830571	5.24571262023741	4.98001294369966	4.91237234918836	4.98553853434338	5.17093425711739	4.9992265496436	5.11732060054079	4.0229031166253	5.33380848449595	4.0259653243121	5.01173957048506	4.90065622721353	4.98183564198836	4.03574423420513	5.1328535402064	5.08619745189659	4.88939147830804	4.89972352530758	4.88398867055093	5.3003249428494	5.32103951496776	5.10482355304641	4.91494636656242	4.99857483938483	5.20110810487025	4.9527322980822	5.01129014552437	4.88463034806859	4.95073314032555	4.21976043282379	5.02678068414153	5.1383351854152	4.09191234709063	5.11686828015873	4.97106484305301	5.06809788428703	5.01379769264448	5.16596349883378	4.95197993082602	4.93223477472964	5.25552447958034
2	47175085	296425706	5.0397596148014	5.2298006234267	4.2069104118817	4.98624897608263	5.24324416147583	4.08701201830571	5.24571262023741	4.98001294369966	4.91237234918836	4.98553853434338	5.17093425711739	4.9992265496436	5.11732060054079	4.0229031166253	5.33380848449595	4.0259653243121	5.01173957048506	4.90065622721353	4.98183564198836	4.03574423420513	5.1328535402064	5.08619745189659	4.88939147830804	4.89972352530758	4.88398867055093	5.3003249428494	5.32103951496776	5.10482355304641	4.91494636656242	4.99857483938483	5.20110810487025	4.9527322980822	5.01129014552437	4.88463034806859	4.95073314032555	4.21976043282379	5.02678068414153	5.1383351854152	4.09191234709063	5.11686828015873	4.97106484305301	5.06809788428703	5.01379769264448	5.16596349883378	4.95197993082602	4.93223477472964	5.25552447958034
2	47742557	296993178	5.0397596148014	5.2298006234267	4.2069104118817	4.98624897608263	5.24324416147583	4.08701201830571	5.24571262023741	4.98001294369966	4.91237234918836	4.98553853434338	5.17093425711739	4.9992265496436	5.11732060054079	4.0229031166253	5.33380848449595	4.0259653243121	5.01173957048506	4.90065622721353	4.98183564198836	4.03574423420513	5.1328535402064	5.08619745189659	4.88939147830804	4.89972352530758	4.88398867055093	5.3003249428494	5.32103951496776	5.10482355304641	4.91494636656242	4.99857483938483	5.20110810487025	4.9527322980822	5.01129014552437	4.88463034806859	4.95073314032555	4.21976043282379	5.02678068414153	5.1383351854152	4.09191234709063	5.11686828015873	4.97106484305301	5.06809788428703	5.01379769264448	5.16596349883378	4.95197993082602	4.93223477472964	5.25552447958034
2	48313939	297564560	5.0397596148014	5.2298006234267	4.2069104118817	4.98624897608263	5.24324416147583	4.08701201830571	5.24571262023741	4.98001294369966	4.91237234918836	4.98553853434338	5.17093425711739	4.9992265496436	5.11732060054079	4.0229031166253	5.33380848449595	4.0259653243121	5.01173957048506	4.90065622721353	4.98183564198836	4.03574423420513	5.1328535402064	5.08619745189659	4.88939147830804	4.89972352530758	4.88398867055093	5.3003249428494	5.32103951496776	5.10482355304641	4.91494636656242	4.99857483938483	5.20110810487025	4.9527322980822	5.01129014552437	4.88463034806859	4.95073314032555	4.21976043282379	5.02678068414153	5.1383351854152	4.09191234709063	5.11686828015873	4.97106484305301	5.06809788428703	5.01379769264448	5.16596349883378	4.95197993082602	4.93223477472964	5.25552447958034
2	48870857	298121478	5.0397596148014	5.2298006234267	4.2069104118817	4.98624897608263	5.24324416147583	4.08701201830571	5.24571262023741	4.98001294369966	4.91237234918836	4.98553853434338	5.17093425711739	4.9992265496436	5.11732060054079	4.0229031166253	5.33380848449595	4.0259653243121	5.01173957048506	4.90065622721353	4.98183564198836	4.03574423420513	5.1328535402064	5.08619745189659	4.88939147830804	4.89972352530758	4.88398867055093	5.3003249428494	5.32103951496776	5.10482355304641	4.91494636656242	4.99857483938483	5.20110810487025	4.9527322980822	5.01129014552437	4.88463034806859	4.95073314032555	4.21976043282379	5.02678068414153	5.1383351854152	4.09191234709063	5.11686828015873	4.97106484305301	5.06809788428703	5.01379769264448	5.16596349883378	4.95197993082602	4.93223477472964	5.25552447958034
2	49416907	298667528	5.0397596148014	5.2298006234267	4.2069104118817	4.98624897608263	5.24324416147583	4.08701201830571	5.24571262023741	4.98001294369966	4.91237234918836	4.98553853434338	5.17093425711739	4.9992265496436	5.11732060054079	4.0229031166253	5.33380848449595	4.0259653243121	5.01173957048506	4.90065622721353	4.98183564198836	4.03574423420513	5.1328535402064	5.08619745189659	4.88939147830804	4.89972352530758	4.88398867055093	5.3003249428494	5.32103951496776	5.10482355304641	4.91494636656242	4.99857483938483	5.20110810487025	4.9527322980822	5.01129014552437	4.88463034806859	4.95073314032555	4.21976043282379	5.02678068414153	5.1383351854152	4.09191234709063	5.11686828015873	4.97106484305301	5.06809788428703	5.01379769264448	5.16596349883378	4.95197993082602	4.93223477472964	5.25552447958034
2	49969688	299220309	5.0397596148014	5.2298006234267	4.2069104118817	4.98624897608263	5.24324416147583	4.08701201830571	5.24571262023741	4.98001294369966	4.91237234918836	4.98553853434338	5.17093425711739	4.9992265496436	5.11732060054079	4.0229031166253	5.33380848449595	4.0259653243121	5.01173957048506	4.90065622721353	4.98183564198836	4.03574423420513	5.1328535402064	5.08619745189659	4.88939147830804	4.89972352530758	4.88398867055093	5.3003249428494	5.32103951496776	5.10482355304641	4.91494636656242	4.99857483938483	5.20110810487025	4.9527322980822	5.01129014552437	4.88463034806859	4.95073314032555	4.21976043282379	5.02678068414153	5.1383351854152	4.09191234709063	5.11686828015873	4.97106484305301	5.06809788428703	5.01379769264448	5.16596349883378	4.95197993082602	4.93223477472964	5.25552447958034
2	50495427	299746048	5.0397596148014	5.2298006234267	4.2069104118817	4.98624897608263	5.24324416147583	4.08701201830571	5.24571262023741	4.98001294369966	4.91237234918836	4.98553853434338	5.17093425711739	4.9992265496436	5.11732060054079	4.0229031166253	5.33380848449595	4.0259653243121	5.01173957048506	4.90065622721353	4.98183564198836	4.03574423420513	5.1328535402064	5.08619745189659	4.88939147830804	4.89972352530758	4.88398867055093	5.3003249428494	5.32103951496776	5.10482355304641	4.91494636656242	4.99857483938483	5.20110810487025	4.9527322980822	5.01129014552437	4.88463034806859	4.95073314032555	4.21976043282379	5.02678068414153	5.1383351854152	4.09191234709063	5.11686828015873	4.97106484305301	5.06809788428703	5.01379769264448	5.16596349883378	4.95197993082602	4.93223477472964	5.25552447958034
2	51011692	300262313	5.0397596148014	5.2298006234267	4.2069104118817	4.98624897608263	5.24324416147583	4.08701201830571	5.24571262023741	4.98001294369966	4.91237234918836	4.98553853434338	5.17093425711739	4.9992265496436	5.11732060054079	4.0229031166253	5.33380848449595	4.0259653243121	5.01173957048506	4.90065622721353	4.98183564198836	4.03574423420513	5.1328535402064	5.08619745189659	4.88939147830804	4.89972352530758	4.88398867055093	5.3003249428494	5.32103951496776	5.10482355304641	4.91494636656242	4.99857483938483	5.20110810487025	4.9527322980822	5.01129014552437	4.88463034806859	4.95073314032555	4.21976043282379	5.02678068414153	5.1383351854152	4.09191234709063	5.11686828015873	4.97106484305301	5.06809788428703	5.01379769264448	5.16596349883378	4.95197993082602	4.93223477472964	5.25552447958034
[truncated: 4,514 more rows]
[truncated: 56 more columns]
