# Supplementary material for: Novel insights into breast cancer copy number genetic heterogeneity revealed by single-cell genome sequencing
Source: eLife. 2020 May 13;9:e51480. doi: 10.7554/eLife.51480 (PMC7220379; doi:10.7554/eLife.51480)
Supplement: Figure 2—source data 1. [file elife-51480-fig2-data1.zip › P9.CNA.calls.5k.seg.quantal.primary.txt]

chrom	chrompos	abspos	CTB8051.	CTB8052.	CTB8053.	CTB8056.	CTB8057.	CTB8059.	CTB8060.	CTB8064.	CTB8065.	CTB8066.	CTB8069.	CTB8070.	CTB8071.	CTB8073.	CTB8077.	CTB8080.	CTB8081.	CTB8088.	CTB8089.	CTB8090.	CTB8092.	CTB8094.	CTB8096.	CTB8100.	CTB8101.	CTB8105.	CTB8106.	CTB8153.	CTB8156.	CTB8158.	CTB8159.	CTB8162.	CTB8164.	CTB8165.	CTB8167.	CTB8170.	CTB8171.	CTB8176.	CTB8177.	CTB8178.	CTB8182.	CTB8186.	CTB8191.	CTB8192.	CTB8193.	CTB8194.	CTB8195.
1	0	0	3.37635877781327	3.58052689792552	2.80444434862796	3.74559805815544	3.56517974057012	3.86289919304687	3.74965635583536	3.58522654902587	3.54662056874072	3.63465566554013	3.531726497268	3.22235583616327	3.89774658911935	3.48140152408889	3.47292638046819	3.79180858853753	4.04696316589968	3.56863389933647	3.78695272932903	3.94969080341672	3.52214137065487	4.10519806127901	3.6129953733685	3.70447273505603	3.58623966435739	3.61843542281627	3.68621371974493	2.56392103297187	3.60313280680149	3.58300042704797	3.55598199596578	3.30408735204036	3.66049744651359	4.06551951036812	3.85601120190623	3.29016662626739	3.5497244924286	3.81700140644437	3.48914101334871	3.49422353687256	3.74514291409059	3.50584569858201	3.72272963507886	3.83550077942188	3.58798014090401	3.63811890504558	3.61769224902897
1	1311584	1311584	3.37635877781327	3.58052689792552	2.80444434862796	3.74559805815544	3.56517974057012	3.86289919304687	3.74965635583536	3.58522654902587	3.54662056874072	3.63465566554013	3.531726497268	3.22235583616327	3.89774658911935	3.48140152408889	3.47292638046819	3.79180858853753	4.04696316589968	3.56863389933647	3.78695272932903	3.94969080341672	3.52214137065487	4.10519806127901	3.6129953733685	3.70447273505603	3.58623966435739	3.61843542281627	3.68621371974493	2.56392103297187	3.60313280680149	3.58300042704797	3.55598199596578	3.30408735204036	3.66049744651359	4.06551951036812	3.85601120190623	3.29016662626739	3.5497244924286	3.81700140644437	3.48914101334871	3.49422353687256	3.74514291409059	3.50584569858201	3.72272963507886	3.83550077942188	3.58798014090401	3.63811890504558	3.61769224902897
1	1988508	1988508	3.37635877781327	3.58052689792552	2.80444434862796	3.74559805815544	3.56517974057012	3.86289919304687	3.74965635583536	3.58522654902587	3.54662056874072	3.63465566554013	3.531726497268	3.22235583616327	3.89774658911935	3.48140152408889	3.47292638046819	3.79180858853753	4.04696316589968	3.56863389933647	3.78695272932903	3.94969080341672	3.52214137065487	4.10519806127901	3.6129953733685	3.70447273505603	3.58623966435739	3.61843542281627	3.68621371974493	2.56392103297187	3.60313280680149	3.58300042704797	3.55598199596578	3.30408735204036	3.66049744651359	4.06551951036812	3.85601120190623	3.29016662626739	3.5497244924286	3.81700140644437	3.48914101334871	3.49422353687256	3.74514291409059	3.50584569858201	3.72272963507886	3.83550077942188	3.58798014090401	3.63811890504558	3.61769224902897
1	2529293	2529293	3.37635877781327	3.58052689792552	2.80444434862796	3.74559805815544	3.56517974057012	3.86289919304687	3.74965635583536	3.58522654902587	3.54662056874072	3.63465566554013	3.531726497268	3.22235583616327	3.89774658911935	3.48140152408889	3.47292638046819	3.79180858853753	4.04696316589968	3.56863389933647	3.78695272932903	3.94969080341672	3.52214137065487	4.10519806127901	3.6129953733685	3.70447273505603	3.58623966435739	3.61843542281627	3.68621371974493	2.56392103297187	3.60313280680149	3.58300042704797	3.55598199596578	3.30408735204036	3.66049744651359	4.06551951036812	3.85601120190623	3.29016662626739	3.5497244924286	3.81700140644437	3.48914101334871	3.49422353687256	3.74514291409059	3.50584569858201	3.72272963507886	3.83550077942188	3.58798014090401	3.63811890504558	3.61769224902897
1	3144678	3144678	3.37635877781327	3.58052689792552	2.80444434862796	3.74559805815544	3.56517974057012	3.86289919304687	3.74965635583536	3.58522654902587	3.54662056874072	3.63465566554013	3.531726497268	3.22235583616327	3.89774658911935	3.48140152408889	3.47292638046819	3.79180858853753	4.04696316589968	3.56863389933647	3.78695272932903	3.94969080341672	3.52214137065487	4.10519806127901	3.6129953733685	3.70447273505603	3.58623966435739	3.61843542281627	3.68621371974493	2.56392103297187	3.60313280680149	3.58300042704797	3.55598199596578	3.30408735204036	3.66049744651359	4.06551951036812	3.85601120190623	3.29016662626739	3.5497244924286	3.81700140644437	3.48914101334871	3.49422353687256	3.74514291409059	3.50584569858201	3.72272963507886	3.83550077942188	3.58798014090401	3.63811890504558	3.61769224902897
1	3664503	3664503	3.37635877781327	3.58052689792552	2.80444434862796	3.74559805815544	3.56517974057012	3.86289919304687	3.74965635583536	3.58522654902587	3.54662056874072	3.63465566554013	3.531726497268	3.22235583616327	3.89774658911935	3.48140152408889	3.47292638046819	3.79180858853753	4.04696316589968	3.56863389933647	3.78695272932903	3.94969080341672	3.52214137065487	4.10519806127901	3.6129953733685	3.70447273505603	3.58623966435739	3.61843542281627	3.68621371974493	2.56392103297187	3.60313280680149	3.58300042704797	3.55598199596578	3.30408735204036	3.66049744651359	4.06551951036812	3.85601120190623	3.29016662626739	3.5497244924286	3.81700140644437	3.48914101334871	3.49422353687256	3.74514291409059	3.50584569858201	3.72272963507886	3.83550077942188	3.58798014090401	3.63811890504558	3.61769224902897
1	4369116	4369116	3.37635877781327	3.58052689792552	2.80444434862796	3.74559805815544	3.56517974057012	3.86289919304687	3.74965635583536	3.58522654902587	3.54662056874072	3.63465566554013	3.531726497268	3.22235583616327	3.89774658911935	3.48140152408889	3.47292638046819	3.79180858853753	4.04696316589968	3.56863389933647	3.78695272932903	3.94969080341672	3.52214137065487	4.10519806127901	3.6129953733685	3.70447273505603	3.58623966435739	3.61843542281627	3.68621371974493	2.56392103297187	3.60313280680149	3.58300042704797	3.55598199596578	3.30408735204036	3.66049744651359	4.06551951036812	3.85601120190623	3.29016662626739	3.5497244924286	3.81700140644437	3.48914101334871	3.49422353687256	3.74514291409059	3.50584569858201	3.72272963507886	3.83550077942188	3.58798014090401	3.63811890504558	3.61769224902897
1	4893186	4893186	3.37635877781327	3.58052689792552	2.80444434862796	3.74559805815544	3.56517974057012	3.86289919304687	3.74965635583536	3.58522654902587	3.54662056874072	3.63465566554013	3.531726497268	3.22235583616327	3.89774658911935	3.48140152408889	3.47292638046819	3.79180858853753	4.04696316589968	3.56863389933647	3.78695272932903	3.94969080341672	3.52214137065487	4.10519806127901	3.6129953733685	3.70447273505603	3.58623966435739	3.61843542281627	3.68621371974493	2.56392103297187	3.60313280680149	3.58300042704797	3.55598199596578	3.30408735204036	3.66049744651359	4.06551951036812	3.85601120190623	3.29016662626739	3.5497244924286	3.81700140644437	3.48914101334871	3.49422353687256	3.74514291409059	3.50584569858201	3.72272963507886	3.83550077942188	3.58798014090401	3.63811890504558	3.61769224902897
1	5434547	5434547	3.37635877781327	3.58052689792552	2.80444434862796	3.74559805815544	3.56517974057012	3.86289919304687	3.74965635583536	3.58522654902587	3.54662056874072	3.63465566554013	3.531726497268	3.22235583616327	3.89774658911935	3.48140152408889	3.47292638046819	3.79180858853753	4.04696316589968	3.56863389933647	3.78695272932903	3.94969080341672	3.52214137065487	4.10519806127901	3.6129953733685	3.70447273505603	3.58623966435739	3.61843542281627	3.68621371974493	2.56392103297187	3.60313280680149	3.58300042704797	3.55598199596578	3.30408735204036	3.66049744651359	4.06551951036812	3.85601120190623	3.29016662626739	3.5497244924286	3.81700140644437	3.48914101334871	3.49422353687256	3.74514291409059	3.50584569858201	3.72272963507886	3.83550077942188	3.58798014090401	3.63811890504558	3.61769224902897
1	5964110	5964110	3.37635877781327	3.58052689792552	2.80444434862796	3.74559805815544	3.56517974057012	3.86289919304687	3.74965635583536	3.58522654902587	3.54662056874072	3.63465566554013	3.531726497268	3.22235583616327	3.89774658911935	3.48140152408889	3.47292638046819	3.79180858853753	4.04696316589968	3.56863389933647	3.78695272932903	3.94969080341672	3.52214137065487	4.10519806127901	3.6129953733685	3.70447273505603	3.58623966435739	3.61843542281627	3.68621371974493	2.56392103297187	3.60313280680149	3.58300042704797	3.55598199596578	3.30408735204036	3.66049744651359	4.06551951036812	3.85601120190623	3.29016662626739	3.5497244924286	3.81700140644437	3.48914101334871	3.49422353687256	3.74514291409059	3.50584569858201	3.72272963507886	3.83550077942188	3.58798014090401	3.63811890504558	3.61769224902897
1	6523265	6523265	3.37635877781327	3.58052689792552	2.80444434862796	3.74559805815544	3.56517974057012	3.86289919304687	3.74965635583536	3.58522654902587	3.54662056874072	3.63465566554013	3.531726497268	3.22235583616327	3.89774658911935	3.48140152408889	3.47292638046819	3.79180858853753	4.04696316589968	3.56863389933647	3.78695272932903	3.94969080341672	3.52214137065487	4.10519806127901	3.6129953733685	3.70447273505603	3.58623966435739	3.61843542281627	3.68621371974493	2.56392103297187	3.60313280680149	3.58300042704797	3.55598199596578	3.30408735204036	3.66049744651359	4.06551951036812	3.85601120190623	3.29016662626739	3.5497244924286	3.22285597580382	3.48914101334871	3.49422353687256	3.74514291409059	3.50584569858201	3.72272963507886	3.83550077942188	3.58798014090401	3.63811890504558	3.61769224902897
1	7082402	7082402	3.37635877781327	3.58052689792552	2.80444434862796	3.74559805815544	3.56517974057012	3.86289919304687	3.74965635583536	3.58522654902587	3.54662056874072	3.63465566554013	3.531726497268	3.22235583616327	3.89774658911935	3.48140152408889	3.47292638046819	3.79180858853753	4.04696316589968	3.56863389933647	3.78695272932903	3.94969080341672	3.52214137065487	4.10519806127901	3.6129953733685	3.70447273505603	3.58623966435739	3.61843542281627	3.68621371974493	2.56392103297187	3.60313280680149	3.58300042704797	3.55598199596578	3.30408735204036	3.66049744651359	4.06551951036812	3.85601120190623	3.29016662626739	3.5497244924286	3.22285597580382	3.48914101334871	3.49422353687256	3.74514291409059	3.50584569858201	3.72272963507886	3.83550077942188	3.58798014090401	3.63811890504558	3.61769224902897
1	7616467	7616467	3.37635877781327	3.58052689792552	2.80444434862796	3.40921531461857	3.56517974057012	3.25	3.74965635583536	3.58522654902587	3.54662056874072	3.63465566554013	3.531726497268	3.22235583616327	3.31828940854838	3.48140152408889	3.47292638046819	3.25255151071978	4.04696316589968	3.56863389933647	3.78695272932903	3.94969080341672	3.52214137065487	4.10519806127901	3.6129953733685	3.70447273505603	3.58623966435739	3.61843542281627	3.68621371974493	2.56392103297187	3.60313280680149	3.58300042704797	3.55598199596578	3.30408735204036	3.66049744651359	4.06551951036812	3.85601120190623	3.29016662626739	3.5497244924286	3.22285597580382	3.48914101334871	3.49422353687256	3.74514291409059	3.50584569858201	3.72272963507886	3.83550077942188	3.58798014090401	3.63811890504558	3.26085847678077
1	8179701	8179701	3.37635877781327	3.58052689792552	2.80444434862796	3.40921531461857	3.56517974057012	3.25	3.74965635583536	3.58522654902587	3.54662056874072	3.63465566554013	3.531726497268	3.22235583616327	3.31828940854838	3.48140152408889	3.47292638046819	3.25255151071978	4.04696316589968	3.56863389933647	3.78695272932903	3.94969080341672	3.52214137065487	4.10519806127901	3.6129953733685	3.70447273505603	3.58623966435739	3.61843542281627	3.68621371974493	2.56392103297187	3.60313280680149	3.58300042704797	3.55598199596578	3.30408735204036	3.66049744651359	4.06551951036812	3.85601120190623	3.29016662626739	3.08821223713511	3.22285597580382	3.48914101334871	3.49422353687256	3.74514291409059	3.50584569858201	3.72272963507886	3.83550077942188	3.58798014090401	3.63811890504558	3.26085847678077
1	8750759	8750759	3.37635877781327	3.58052689792552	2.80444434862796	3.40921531461857	2.96918753116478	3.25	3.04632151638261	3.58522654902587	3.54662056874072	3.63465566554013	3.531726497268	3.22235583616327	3.31828940854838	3.48140152408889	3.47292638046819	3.25255151071978	4.04696316589968	3.56863389933647	2.95107322361964	3.94969080341672	3.52214137065487	4.10519806127901	3.6129953733685	3.70447273505603	3.58623966435739	3.61843542281627	3.68621371974493	2.56392103297187	3.60313280680149	3.58300042704797	3.55598199596578	3.30408735204036	3.66049744651359	4.06551951036812	3.85601120190623	3.29016662626739	3.08821223713511	3.22285597580382	3.48914101334871	3.49422353687256	3.0421013439188	3.50584569858201	3.19534543937883	3.83550077942188	3.58798014090401	3.63811890504558	3.26085847678077
1	9336762	9336762	3.37635877781327	3.58052689792552	2.80444434862796	3.40921531461857	2.96918753116478	3.25	3.04632151638261	3.58522654902587	3.54662056874072	3.63465566554013	3.531726497268	3.22235583616327	3.31828940854838	3.48140152408889	3.47292638046819	3.25255151071978	4.04696316589968	3.56863389933647	2.95107322361964	3.94969080341672	3.52214137065487	4.10519806127901	3.6129953733685	3.70447273505603	3.58623966435739	3.61843542281627	3.68621371974493	2.56392103297187	3.60313280680149	3.58300042704797	3.55598199596578	3.30408735204036	3.66049744651359	4.06551951036812	3.85601120190623	3.29016662626739	3.08821223713511	3.22285597580382	3.48914101334871	3.49422353687256	3.0421013439188	3.50584569858201	3.19534543937883	3.83550077942188	3.58798014090401	3.63811890504558	3.26085847678077
1	9924954	9924954	3.37635877781327	3.58052689792552	2.80444434862796	3.40921531461857	2.96918753116478	3.25	3.04632151638261	3.58522654902587	3.54662056874072	3.63465566554013	3.531726497268	3.22235583616327	3.31828940854838	3.48140152408889	3.47292638046819	3.25255151071978	4.04696316589968	3.56863389933647	2.95107322361964	3.94969080341672	3.52214137065487	4.10519806127901	3.6129953733685	3.70447273505603	3.58623966435739	3.61843542281627	3.68621371974493	2.56392103297187	3.60313280680149	3.58300042704797	3.55598199596578	3.30408735204036	3.66049744651359	4.06551951036812	3.85601120190623	3.29016662626739	3.08821223713511	3.22285597580382	3.48914101334871	3.49422353687256	3.0421013439188	3.50584569858201	3.19534543937883	3.83550077942188	3.58798014090401	3.63811890504558	3.26085847678077
1	10539461	10539461	3.37635877781327	3.58052689792552	2.80444434862796	3.40921531461857	2.96918753116478	3.25	3.04632151638261	3.58522654902587	3.54662056874072	3.63465566554013	3.531726497268	3.22235583616327	3.31828940854838	3.48140152408889	3.47292638046819	3.25255151071978	4.04696316589968	3.56863389933647	2.95107322361964	3.94969080341672	3.52214137065487	4.10519806127901	3.6129953733685	3.70447273505603	3.58623966435739	3.61843542281627	3.68621371974493	2.56392103297187	3.60313280680149	3.58300042704797	3.55598199596578	3.30408735204036	3.66049744651359	4.06551951036812	3.85601120190623	3.29016662626739	3.08821223713511	3.22285597580382	3.48914101334871	3.49422353687256	3.0421013439188	3.50584569858201	3.19534543937883	3.83550077942188	3.58798014090401	3.63811890504558	3.26085847678077
1	11088815	11088815	3.37635877781327	3.58052689792552	2.80444434862796	3.40921531461857	2.96918753116478	3.25	3.04632151638261	3.58522654902587	3.54662056874072	5.35148660688318	3.531726497268	5.04995980601295	3.31828940854838	3.48140152408889	3.47292638046819	3.25255151071978	4.04696316589968	3.56863389933647	2.95107322361964	3.94969080341672	3.52214137065487	4.10519806127901	3.6129953733685	3.70447273505603	3.58623966435739	3.61843542281627	3.68621371974493	2.56392103297187	3.60313280680149	3.58300042704797	3.55598199596578	3.30408735204036	3.66049744651359	4.06551951036812	3.85601120190623	3.29016662626739	3.08821223713511	3.22285597580382	3.48914101334871	3.49422353687256	3.0421013439188	3.50584569858201	3.19534543937883	3.83550077942188	3.58798014090401	3.63811890504558	3.26085847678077
1	11659398	11659398	4.97248912382587	4.99980526487264	4.47012431774798	5.14132323842821	5.34825485921507	5.11324699911422	5.31462616677666	5.31120685179027	5.14314856724011	5.35148660688318	5.26465764770039	5.04995980601295	5.4977439549495	4.92071587049216	5.30242323167936	5.54455588096056	4.04696316589968	5.33900871929434	5.4085419405321	3.94969080341672	5.54212679649172	4.10519806127901	5.10023068012691	5.14463318362327	5.41804323155484	3.61843542281627	5.44087890028224	4.27508121809159	3.60313280680149	3.58300042704797	5.22369949536577	5.27310172558494	3.66049744651359	4.06551951036812	3.85601120190623	5.04764077797698	5.32053715236586	5.21634654777745	5.17217792435971	5.27025184782613	5.17539226768275	3.50584569858201	5.23892898161284	3.83550077942188	5.31537657524175	5.51963131510237	5.13068633388567
1	12236298	12236298	4.97248912382587	4.99980526487264	4.47012431774798	5.14132323842821	5.34825485921507	5.11324699911422	5.31462616677666	5.31120685179027	5.14314856724011	5.35148660688318	5.26465764770039	5.04995980601295	5.4977439549495	4.92071587049216	5.30242323167936	5.54455588096056	4.04696316589968	5.33900871929434	5.4085419405321	3.94969080341672	5.54212679649172	4.10519806127901	5.10023068012691	5.14463318362327	5.41804323155484	5.46289625185221	5.44087890028224	4.27508121809159	3.60313280680149	3.58300042704797	5.22369949536577	5.27310172558494	3.66049744651359	4.06551951036812	3.85601120190623	5.04764077797698	5.32053715236586	5.21634654777745	5.17217792435971	5.27025184782613	5.17539226768275	5.38468705300293	5.23892898161284	3.83550077942188	5.31537657524175	5.51963131510237	5.13068633388567
1	12790486	12790486	4.97248912382587	4.99980526487264	4.47012431774798	5.14132323842821	5.34825485921507	5.11324699911422	5.31462616677666	5.31120685179027	5.14314856724011	5.35148660688318	5.26465764770039	5.04995980601295	5.4977439549495	4.92071587049216	5.30242323167936	5.54455588096056	4.04696316589968	5.33900871929434	5.4085419405321	3.94969080341672	5.54212679649172	4.10519806127901	5.10023068012691	5.14463318362327	5.41804323155484	5.46289625185221	5.44087890028224	4.27508121809159	5.65627329448957	5.61648769989931	5.22369949536577	5.27310172558494	3.66049744651359	4.06551951036812	3.85601120190623	5.04764077797698	5.32053715236586	5.21634654777745	5.17217792435971	5.27025184782613	5.17539226768275	5.38468705300293	5.23892898161284	3.83550077942188	5.31537657524175	5.51963131510237	5.13068633388567
1	14208871	14208871	4.97248912382587	4.99980526487264	4.47012431774798	5.14132323842821	5.34825485921507	5.11324699911422	5.31462616677666	5.31120685179027	5.14314856724011	5.35148660688318	5.26465764770039	5.04995980601295	5.4977439549495	4.92071587049216	5.30242323167936	5.54455588096056	4.04696316589968	5.33900871929434	5.4085419405321	3.94969080341672	5.54212679649172	4.10519806127901	5.10023068012691	5.14463318362327	5.41804323155484	5.46289625185221	5.44087890028224	4.27508121809159	5.65627329448957	5.61648769989931	5.22369949536577	5.27310172558494	3.66049744651359	4.06551951036812	3.85601120190623	5.04764077797698	5.32053715236586	5.21634654777745	5.17217792435971	5.27025184782613	5.17539226768275	5.38468705300293	5.23892898161284	3.83550077942188	5.31537657524175	5.51963131510237	5.13068633388567
1	14754110	14754110	4.97248912382587	4.99980526487264	4.47012431774798	5.14132323842821	5.34825485921507	5.11324699911422	5.31462616677666	5.31120685179027	5.14314856724011	5.35148660688318	5.26465764770039	5.04995980601295	5.4977439549495	4.92071587049216	5.30242323167936	5.54455588096056	4.04696316589968	5.33900871929434	5.4085419405321	3.94969080341672	5.54212679649172	4.10519806127901	5.10023068012691	5.14463318362327	5.41804323155484	5.46289625185221	5.44087890028224	4.27508121809159	5.65627329448957	5.61648769989931	5.22369949536577	5.27310172558494	4.15215836278753	4.06551951036812	3.85601120190623	5.04764077797698	5.32053715236586	5.21634654777745	5.17217792435971	5.27025184782613	5.17539226768275	5.38468705300293	5.23892898161284	3.83550077942188	5.31537657524175	5.51963131510237	5.13068633388567
1	15289749	15289749	4.97248912382587	4.99980526487264	4.47012431774798	5.14132323842821	5.34825485921507	5.11324699911422	5.31462616677666	5.31120685179027	5.14314856724011	5.35148660688318	5.26465764770039	5.04995980601295	5.4977439549495	4.92071587049216	5.30242323167936	5.54455588096056	4.04696316589968	5.33900871929434	5.4085419405321	3.94969080341672	5.54212679649172	4.10519806127901	5.10023068012691	5.14463318362327	5.41804323155484	5.46289625185221	5.44087890028224	4.27508121809159	5.65627329448957	5.61648769989931	5.22369949536577	5.27310172558494	4.15215836278753	4.06551951036812	3.85601120190623	5.04764077797698	5.32053715236586	5.21634654777745	5.17217792435971	5.27025184782613	5.17539226768275	5.38468705300293	5.23892898161284	3.83550077942188	5.31537657524175	5.51963131510237	5.13068633388567
1	15848620	15848620	4.97248912382587	4.99980526487264	4.47012431774798	5.14132323842821	5.34825485921507	5.11324699911422	5.31462616677666	5.31120685179027	5.14314856724011	5.35148660688318	5.26465764770039	5.04995980601295	5.4977439549495	4.92071587049216	5.30242323167936	5.54455588096056	4.04696316589968	5.33900871929434	5.4085419405321	3.94969080341672	5.54212679649172	4.10519806127901	5.10023068012691	5.14463318362327	5.41804323155484	5.46289625185221	5.44087890028224	4.27508121809159	5.65627329448957	5.61648769989931	5.22369949536577	5.27310172558494	4.15215836278753	4.06551951036812	3.85601120190623	5.04764077797698	5.32053715236586	5.21634654777745	5.17217792435971	5.27025184782613	5.17539226768275	5.38468705300293	5.23892898161284	3.83550077942188	5.31537657524175	5.51963131510237	5.13068633388567
1	16446714	16446714	4.97248912382587	4.99980526487264	4.47012431774798	5.14132323842821	5.34825485921507	5.11324699911422	5.31462616677666	5.31120685179027	5.14314856724011	5.35148660688318	5.26465764770039	5.04995980601295	5.4977439549495	4.92071587049216	5.30242323167936	5.54455588096056	4.04696316589968	5.33900871929434	5.4085419405321	3.94969080341672	5.54212679649172	4.10519806127901	5.10023068012691	5.14463318362327	5.41804323155484	5.46289625185221	5.44087890028224	4.27508121809159	5.65627329448957	5.61648769989931	5.22369949536577	5.27310172558494	4.15215836278753	4.06551951036812	3.85601120190623	5.04764077797698	5.32053715236586	5.21634654777745	5.17217792435971	5.27025184782613	5.17539226768275	5.38468705300293	5.23892898161284	3.83550077942188	5.31537657524175	5.51963131510237	5.13068633388567
1	17307125	17307125	4.97248912382587	4.99980526487264	2.27255459637631	2.87376027280387	2.74740237026155	2.86858589583078	2.81760273659571	3.50773489786854	2.82206619521721	3.02773663272337	3.40590859613133	2.91899533483298	2.93007931564307	2.94581782782517	2.93864651219309	2.98901866318531	2.80060732844011	2.93929855299974	2.9072189289799	3.0093245732138	2.8911424986726	2.79888425819759	3.1415194249425	2.87023371349888	2.9151536076923	2.91069974382616	3.14726660134846	2.07779284966485	2.83559566308886	5.61648769989931	3.37870854350898	2.67335574127701	4.15215836278753	2.8969599066652	2.74900445082779	2.94202446298162	2.82269236863097	2.84600800181562	2.77516183439995	2.86070732506144	2.77958252418976	2.94356095002124	2.94623376801837	3.09280302659696	3.48068656391051	2.80572168097651	2.80704429293067
1	17878680	17878680	3.02276372647947	4.99980526487264	2.27255459637631	2.87376027280387	2.74740237026155	2.86858589583078	2.81760273659571	3.50773489786854	2.82206619521721	3.02773663272337	3.40590859613133	2.91899533483298	2.93007931564307	2.94581782782517	2.93864651219309	2.98901866318531	2.80060732844011	2.93929855299974	2.9072189289799	3.0093245732138	2.8911424986726	2.79888425819759	3.1415194249425	2.87023371349888	2.9151536076923	2.91069974382616	3.14726660134846	2.07779284966485	2.83559566308886	3.11356676473631	3.37870854350898	2.67335574127701	4.15215836278753	2.8969599066652	2.74900445082779	2.94202446298162	2.82269236863097	2.84600800181562	2.77516183439995	2.86070732506144	2.77958252418976	2.94356095002124	2.94623376801837	3.09280302659696	3.48068656391051	2.80572168097651	2.80704429293067
1	18403245	18403245	3.02276372647947	2.89040549999763	2.27255459637631	2.87376027280387	2.74740237026155	2.86858589583078	2.81760273659571	3.50773489786854	2.82206619521721	3.02773663272337	3.40590859613133	2.91899533483298	2.93007931564307	2.94581782782517	2.93864651219309	2.98901866318531	2.80060732844011	2.93929855299974	2.9072189289799	3.0093245732138	2.8911424986726	2.79888425819759	3.1415194249425	2.87023371349888	2.9151536076923	2.91069974382616	3.14726660134846	2.07779284966485	2.83559566308886	3.11356676473631	3.37870854350898	2.67335574127701	4.15215836278753	2.8969599066652	2.74900445082779	2.94202446298162	2.82269236863097	2.84600800181562	2.77516183439995	2.86070732506144	2.77958252418976	2.94356095002124	2.94623376801837	3.09280302659696	3.48068656391051	2.80572168097651	2.80704429293067
1	18925640	18925640	3.02276372647947	2.89040549999763	2.27255459637631	2.87376027280387	2.74740237026155	2.86858589583078	2.81760273659571	3.50773489786854	2.82206619521721	3.02773663272337	3.40590859613133	2.91899533483298	2.93007931564307	2.94581782782517	2.93864651219309	2.98901866318531	2.80060732844011	2.93929855299974	2.9072189289799	3.0093245732138	2.8911424986726	2.79888425819759	3.1415194249425	2.87023371349888	2.9151536076923	2.91069974382616	3.14726660134846	2.07779284966485	2.83559566308886	3.11356676473631	3.37870854350898	2.67335574127701	4.15215836278753	2.8969599066652	2.74900445082779	2.94202446298162	2.82269236863097	2.84600800181562	2.77516183439995	2.86070732506144	2.77958252418976	2.94356095002124	2.94623376801837	3.09280302659696	3.48068656391051	2.80572168097651	2.80704429293067
1	19452724	19452724	3.02276372647947	2.89040549999763	2.27255459637631	2.87376027280387	2.74740237026155	2.86858589583078	2.81760273659571	3.50773489786854	2.82206619521721	3.02773663272337	3.40590859613133	2.91899533483298	2.93007931564307	2.94581782782517	2.93864651219309	2.98901866318531	2.80060732844011	2.93929855299974	2.9072189289799	3.0093245732138	2.8911424986726	2.79888425819759	3.1415194249425	2.87023371349888	2.9151536076923	2.91069974382616	3.14726660134846	2.07779284966485	2.83559566308886	3.11356676473631	3.37870854350898	2.67335574127701	4.15215836278753	2.8969599066652	2.74900445082779	2.94202446298162	2.82269236863097	2.84600800181562	2.77516183439995	2.86070732506144	2.77958252418976	2.94356095002124	2.94623376801837	3.09280302659696	3.48068656391051	2.80572168097651	2.80704429293067
1	20014359	20014359	3.02276372647947	2.89040549999763	2.27255459637631	2.87376027280387	2.74740237026155	2.86858589583078	2.81760273659571	2.81013554225467	2.82206619521721	3.02773663272337	2.80429810108265	2.91899533483298	2.93007931564307	2.94581782782517	2.93864651219309	2.98901866318531	2.80060732844011	2.93929855299974	2.9072189289799	3.0093245732138	2.8911424986726	2.79888425819759	3.1415194249425	2.87023371349888	2.9151536076923	2.91069974382616	3.14726660134846	2.07779284966485	2.83559566308886	3.11356676473631	2.76843740987196	2.67335574127701	4.15215836278753	2.8969599066652	2.74900445082779	2.94202446298162	2.82269236863097	2.84600800181562	2.77516183439995	2.86070732506144	2.77958252418976	2.94356095002124	2.94623376801837	3.09280302659696	3.48068656391051	2.80572168097651	2.80704429293067
1	20575804	20575804	3.02276372647947	2.89040549999763	2.27255459637631	2.87376027280387	2.74740237026155	2.86858589583078	2.81760273659571	2.81013554225467	2.82206619521721	3.02773663272337	2.80429810108265	2.91899533483298	2.93007931564307	2.94581782782517	2.93864651219309	2.98901866318531	2.80060732844011	2.93929855299974	2.9072189289799	3.0093245732138	2.8911424986726	2.79888425819759	3.1415194249425	2.87023371349888	2.9151536076923	2.91069974382616	3.14726660134846	2.07779284966485	2.83559566308886	3.11356676473631	2.76843740987196	2.67335574127701	4.15215836278753	2.8969599066652	2.74900445082779	2.94202446298162	2.82269236863097	2.84600800181562	2.77516183439995	2.86070732506144	2.77958252418976	2.94356095002124	2.94623376801837	3.09280302659696	3.48068656391051	2.80572168097651	2.80704429293067
1	21126184	21126184	3.02276372647947	2.89040549999763	2.27255459637631	2.87376027280387	2.74740237026155	2.86858589583078	2.81760273659571	2.81013554225467	2.82206619521721	3.02773663272337	2.80429810108265	2.91899533483298	2.93007931564307	2.94581782782517	2.93864651219309	2.98901866318531	2.80060732844011	2.93929855299974	2.9072189289799	3.0093245732138	2.8911424986726	2.79888425819759	3.1415194249425	2.87023371349888	2.9151536076923	2.91069974382616	3.14726660134846	2.07779284966485	2.83559566308886	3.11356676473631	2.76843740987196	2.67335574127701	4.15215836278753	2.8969599066652	2.74900445082779	2.94202446298162	2.82269236863097	2.84600800181562	2.77516183439995	2.86070732506144	2.77958252418976	2.94356095002124	2.94623376801837	3.09280302659696	2.81995453948913	2.80572168097651	2.80704429293067
1	21698064	21698064	3.02276372647947	2.89040549999763	2.27255459637631	2.87376027280387	2.74740237026155	2.86858589583078	2.81760273659571	2.81013554225467	2.82206619521721	3.02773663272337	2.80429810108265	2.91899533483298	2.93007931564307	2.94581782782517	2.93864651219309	2.98901866318531	2.80060732844011	2.93929855299974	2.9072189289799	3.0093245732138	2.8911424986726	2.79888425819759	3.1415194249425	2.87023371349888	2.9151536076923	2.91069974382616	3.14726660134846	2.07779284966485	2.83559566308886	3.11356676473631	2.76843740987196	2.67335574127701	4.15215836278753	2.8969599066652	2.74900445082779	2.94202446298162	2.82269236863097	2.84600800181562	2.77516183439995	2.86070732506144	2.77958252418976	2.94356095002124	2.94623376801837	3.09280302659696	2.81995453948913	2.80572168097651	2.80704429293067
1	22303596	22303596	3.02276372647947	2.89040549999763	2.27255459637631	2.87376027280387	2.74740237026155	2.86858589583078	2.81760273659571	2.81013554225467	2.82206619521721	3.02773663272337	2.80429810108265	2.91899533483298	2.93007931564307	2.94581782782517	2.93864651219309	2.98901866318531	2.80060732844011	2.93929855299974	2.9072189289799	3.0093245732138	2.8911424986726	2.79888425819759	3.1415194249425	2.87023371349888	2.9151536076923	2.91069974382616	3.14726660134846	2.07779284966485	2.83559566308886	3.11356676473631	2.76843740987196	2.67335574127701	4.15215836278753	2.8969599066652	2.74900445082779	2.94202446298162	2.82269236863097	2.84600800181562	2.77516183439995	2.86070732506144	2.77958252418976	2.94356095002124	2.94623376801837	3.09280302659696	2.81995453948913	2.80572168097651	2.80704429293067
1	22867590	22867590	3.02276372647947	2.89040549999763	2.27255459637631	2.87376027280387	2.74740237026155	2.86858589583078	2.81760273659571	2.81013554225467	2.82206619521721	3.02773663272337	2.80429810108265	2.91899533483298	2.93007931564307	2.94581782782517	2.93864651219309	2.98901866318531	2.80060732844011	2.93929855299974	2.9072189289799	3.0093245732138	2.8911424986726	2.79888425819759	3.1415194249425	2.87023371349888	2.9151536076923	2.91069974382616	3.14726660134846	2.07779284966485	2.83559566308886	3.11356676473631	2.76843740987196	2.67335574127701	4.15215836278753	2.8969599066652	2.74900445082779	2.94202446298162	2.82269236863097	2.84600800181562	2.77516183439995	2.86070732506144	2.77958252418976	2.94356095002124	2.94623376801837	3.09280302659696	2.81995453948913	2.80572168097651	2.80704429293067
1	23407094	23407094	3.02276372647947	2.89040549999763	2.27255459637631	2.87376027280387	2.74740237026155	2.86858589583078	2.81760273659571	2.81013554225467	2.82206619521721	3.02773663272337	2.80429810108265	2.91899533483298	2.93007931564307	2.94581782782517	2.93864651219309	2.98901866318531	2.80060732844011	2.93929855299974	2.9072189289799	3.0093245732138	2.8911424986726	2.79888425819759	2.61056576031346	2.87023371349888	2.9151536076923	2.91069974382616	2.58728632103103	2.07779284966485	2.83559566308886	3.11356676473631	2.76843740987196	2.67335574127701	4.15215836278753	2.8969599066652	2.74900445082779	2.94202446298162	2.82269236863097	2.84600800181562	2.77516183439995	2.86070732506144	2.77958252418976	2.94356095002124	2.94623376801837	2.24297719853673	2.81995453948913	2.80572168097651	2.80704429293067
1	23983067	23983067	3.02276372647947	2.89040549999763	2.27255459637631	2.87376027280387	2.74740237026155	2.86858589583078	2.81760273659571	2.81013554225467	2.82206619521721	3.02773663272337	2.80429810108265	2.91899533483298	2.93007931564307	2.94581782782517	2.93864651219309	2.98901866318531	2.80060732844011	2.93929855299974	2.9072189289799	3.0093245732138	2.8911424986726	2.79888425819759	2.61056576031346	2.87023371349888	2.9151536076923	2.91069974382616	2.58728632103103	2.07779284966485	2.83559566308886	3.11356676473631	2.76843740987196	2.67335574127701	4.15215836278753	2.8969599066652	2.74900445082779	2.94202446298162	2.82269236863097	2.84600800181562	2.77516183439995	2.86070732506144	2.77958252418976	2.94356095002124	2.94623376801837	2.24297719853673	2.81995453948913	2.80572168097651	2.80704429293067
1	24666387	24666387	3.02276372647947	2.89040549999763	2.27255459637631	2.87376027280387	2.74740237026155	2.86858589583078	2.81760273659571	2.81013554225467	2.82206619521721	3.02773663272337	2.80429810108265	2.91899533483298	2.93007931564307	2.94581782782517	2.93864651219309	2.98901866318531	2.80060732844011	2.93929855299974	2.9072189289799	3.0093245732138	2.8911424986726	2.79888425819759	2.61056576031346	2.87023371349888	2.9151536076923	2.91069974382616	2.58728632103103	2.07779284966485	2.83559566308886	3.11356676473631	2.76843740987196	2.67335574127701	4.15215836278753	2.8969599066652	2.74900445082779	2.94202446298162	2.82269236863097	2.84600800181562	2.77516183439995	2.86070732506144	2.77958252418976	2.94356095002124	2.94623376801837	2.24297719853673	2.81995453948913	2.80572168097651	2.80704429293067
1	25238653	25238653	3.02276372647947	2.89040549999763	2.27255459637631	2.87376027280387	2.74740237026155	2.86858589583078	2.81760273659571	2.81013554225467	2.82206619521721	3.02773663272337	2.80429810108265	2.91899533483298	2.93007931564307	2.94581782782517	2.93864651219309	2.98901866318531	2.80060732844011	2.93929855299974	2.9072189289799	3.0093245732138	2.8911424986726	2.79888425819759	2.61056576031346	2.87023371349888	2.9151536076923	2.91069974382616	2.58728632103103	2.07779284966485	2.83559566308886	3.11356676473631	2.76843740987196	2.67335574127701	4.15215836278753	2.8969599066652	2.74900445082779	2.94202446298162	2.82269236863097	2.84600800181562	2.77516183439995	2.86070732506144	2.77958252418976	2.94356095002124	2.94623376801837	2.24297719853673	2.81995453948913	2.80572168097651	2.80704429293067
1	25879931	25879931	3.02276372647947	2.89040549999763	2.27255459637631	2.87376027280387	2.74740237026155	2.86858589583078	2.81760273659571	2.81013554225467	2.82206619521721	3.02773663272337	2.80429810108265	2.91899533483298	2.93007931564307	2.94581782782517	2.93864651219309	2.98901866318531	2.80060732844011	2.93929855299974	2.9072189289799	3.0093245732138	2.8911424986726	2.79888425819759	2.61056576031346	2.87023371349888	2.9151536076923	2.91069974382616	2.58728632103103	2.07779284966485	2.83559566308886	3.11356676473631	2.76843740987196	2.67335574127701	4.15215836278753	2.8969599066652	2.74900445082779	2.94202446298162	2.82269236863097	2.84600800181562	2.77516183439995	2.86070732506144	2.77958252418976	2.94356095002124	2.94623376801837	2.24297719853673	2.81995453948913	2.80572168097651	2.80704429293067
1	26437154	26437154	3.02276372647947	2.89040549999763	2.27255459637631	2.87376027280387	2.74740237026155	2.86858589583078	2.81760273659571	2.81013554225467	2.82206619521721	3.02773663272337	2.80429810108265	2.91899533483298	2.93007931564307	2.94581782782517	2.93864651219309	2.98901866318531	2.80060732844011	2.93929855299974	2.9072189289799	3.0093245732138	2.8911424986726	2.79888425819759	2.61056576031346	2.87023371349888	2.9151536076923	2.91069974382616	2.58728632103103	2.07779284966485	2.83559566308886	3.11356676473631	2.76843740987196	2.67335574127701	4.15215836278753	2.8969599066652	2.74900445082779	2.94202446298162	3.87439730657729	2.84600800181562	2.77516183439995	2.86070732506144	2.77958252418976	2.94356095002124	2.94623376801837	2.24297719853673	2.81995453948913	2.80572168097651	2.80704429293067
1	27036861	27036861	3.02276372647947	2.89040549999763	2.27255459637631	2.87376027280387	2.74740237026155	2.86858589583078	2.81760273659571	2.81013554225467	2.82206619521721	3.02773663272337	2.80429810108265	2.91899533483298	2.93007931564307	2.94581782782517	2.93864651219309	2.98901866318531	2.80060732844011	2.93929855299974	2.9072189289799	3.0093245732138	2.8911424986726	2.79888425819759	2.61056576031346	2.87023371349888	2.9151536076923	2.91069974382616	2.58728632103103	2.07779284966485	2.83559566308886	3.11356676473631	2.76843740987196	2.67335574127701	4.15215836278753	2.8969599066652	2.74900445082779	2.94202446298162	3.87439730657729	2.84600800181562	2.77516183439995	2.86070732506144	2.77958252418976	2.94356095002124	2.94623376801837	2.24297719853673	2.81995453948913	2.80572168097651	2.80704429293067
1	27644604	27644604	3.02276372647947	2.89040549999763	2.27255459637631	2.87376027280387	2.74740237026155	2.86858589583078	2.81760273659571	2.81013554225467	2.82206619521721	3.02773663272337	2.80429810108265	2.91899533483298	2.93007931564307	2.94581782782517	2.93864651219309	2.98901866318531	2.80060732844011	2.93929855299974	2.9072189289799	3.0093245732138	2.8911424986726	2.79888425819759	2.61056576031346	2.87023371349888	2.9151536076923	2.91069974382616	2.58728632103103	2.07779284966485	2.83559566308886	3.11356676473631	2.76843740987196	2.67335574127701	4.15215836278753	2.8969599066652	2.74900445082779	2.94202446298162	3.87439730657729	2.84600800181562	2.77516183439995	2.86070732506144	2.77958252418976	2.94356095002124	2.94623376801837	2.24297719853673	2.81995453948913	2.80572168097651	2.80704429293067
1	28228163	28228163	3.02276372647947	2.89040549999763	2.27255459637631	2.87376027280387	2.74740237026155	2.86858589583078	2.81760273659571	2.81013554225467	2.82206619521721	3.02773663272337	2.80429810108265	2.91899533483298	2.93007931564307	2.94581782782517	2.93864651219309	2.98901866318531	2.80060732844011	2.93929855299974	2.9072189289799	3.0093245732138	2.8911424986726	2.79888425819759	2.61056576031346	2.87023371349888	2.9151536076923	2.91069974382616	2.58728632103103	2.07779284966485	2.83559566308886	3.11356676473631	2.76843740987196	2.67335574127701	4.15215836278753	2.8969599066652	2.74900445082779	2.94202446298162	3.87439730657729	2.84600800181562	2.77516183439995	2.86070732506144	2.77958252418976	2.94356095002124	2.94623376801837	2.24297719853673	2.81995453948913	2.80572168097651	2.80704429293067
1	28838239	28838239	3.02276372647947	2.89040549999763	3.47211553516399	2.87376027280387	2.74740237026155	2.86858589583078	2.81760273659571	2.81013554225467	2.82206619521721	3.02773663272337	2.80429810108265	2.91899533483298	2.93007931564307	2.94581782782517	2.93864651219309	2.98901866318531	2.80060732844011	2.93929855299974	2.9072189289799	3.0093245732138	2.8911424986726	2.79888425819759	2.61056576031346	2.87023371349888	2.9151536076923	2.91069974382616	2.58728632103103	2.07779284966485	2.83559566308886	3.11356676473631	2.76843740987196	2.67335574127701	4.15215836278753	2.8969599066652	2.74900445082779	2.94202446298162	3.87439730657729	2.84600800181562	3.65778912591576	2.86070732506144	2.77958252418976	2.94356095002124	2.94623376801837	2.24297719853673	2.81995453948913	2.80572168097651	2.80704429293067
1	29459303	29459303	3.85804030547836	3.75879935200146	3.47211553516399	2.87376027280387	3.8478917556903	3.84995002336197	3.8231669880671	3.79484173308052	3.83879050163036	3.93493476449256	3.90125883172349	3.83458886828614	3.74311589562001	2.94581782782517	3.87300087851209	2.98901866318531	3.79221226064354	3.89999400181198	3.95242946950088	3.0093245732138	3.73249342284907	2.79888425819759	3.76686022449503	3.87734259727391	3.8596550238726	3.87126841035443	3.80142339362775	2.94925757941865	3.86629529104077	3.11356676473631	3.95525827659007	3.92407285904384	4.15215836278753	3.96780112962615	3.68792481129175	2.94202446298162	4.80445206590016	3.83476911510765	3.65778912591576	2.86070732506144	2.77958252418976	2.94356095002124	3.78074855877721	3.01344755004885	2.81995453948913	2.80572168097651	2.80704429293067
1	30152496	30152496	3.85804030547836	3.75879935200146	3.47211553516399	3.92431192233111	3.8478917556903	3.84995002336197	3.8231669880671	3.79484173308052	3.83879050163036	3.93493476449256	3.90125883172349	3.83458886828614	3.74311589562001	2.94581782782517	3.87300087851209	3.91353380017484	3.79221226064354	3.89999400181198	3.95242946950088	3.92186457260844	3.73249342284907	3.88267736120041	3.76686022449503	3.87734259727391	3.8596550238726	3.87126841035443	3.80142339362775	2.94925757941865	3.86629529104077	3.11356676473631	3.95525827659007	3.92407285904384	4.15215836278753	3.96780112962615	3.68792481129175	2.94202446298162	4.80445206590016	3.83476911510765	3.65778912591576	2.86070732506144	2.77958252418976	2.94356095002124	3.78074855877721	3.01344755004885	3.88650104759282	3.85003591789316	3.79040453189843
1	30680350	30680350	3.85804030547836	3.75879935200146	3.47211553516399	3.92431192233111	3.8478917556903	3.84995002336197	3.8231669880671	3.79484173308052	3.83879050163036	3.93493476449256	3.90125883172349	3.83458886828614	3.74311589562001	2.94581782782517	3.87300087851209	3.91353380017484	3.79221226064354	3.89999400181198	3.95242946950088	3.92186457260844	3.73249342284907	3.88267736120041	3.76686022449503	3.87734259727391	3.8596550238726	3.87126841035443	3.80142339362775	2.94925757941865	3.86629529104077	3.11356676473631	3.95525827659007	3.92407285904384	4.15215836278753	3.96780112962615	3.68792481129175	2.94202446298162	4.80445206590016	3.83476911510765	3.65778912591576	3.88353886804312	3.68398762567649	2.94356095002124	3.78074855877721	3.01344755004885	3.88650104759282	3.85003591789316	3.79040453189843
1	31224889	31224889	3.85804030547836	3.75879935200146	3.47211553516399	3.92431192233111	3.8478917556903	3.84995002336197	3.8231669880671	3.79484173308052	3.83879050163036	3.93493476449256	3.90125883172349	3.83458886828614	3.74311589562001	3.86902007783195	3.87300087851209	3.91353380017484	3.79221226064354	3.89999400181198	3.95242946950088	3.92186457260844	3.73249342284907	3.88267736120041	3.76686022449503	3.87734259727391	3.8596550238726	3.87126841035443	3.80142339362775	2.94925757941865	3.86629529104077	4.47152894685393	3.95525827659007	3.92407285904384	4.15215836278753	3.96780112962615	3.68792481129175	2.94202446298162	4.80445206590016	3.83476911510765	3.65778912591576	3.88353886804312	3.68398762567649	2.94356095002124	3.78074855877721	3.01344755004885	3.88650104759282	3.85003591789316	3.79040453189843
1	31802308	31802308	3.85804030547836	3.75879935200146	3.47211553516399	3.92431192233111	3.8478917556903	3.84995002336197	3.8231669880671	3.79484173308052	3.83879050163036	3.93493476449256	3.90125883172349	3.83458886828614	3.74311589562001	3.86902007783195	3.87300087851209	3.91353380017484	3.79221226064354	3.89999400181198	3.95242946950088	3.92186457260844	3.73249342284907	3.88267736120041	3.76686022449503	3.87734259727391	3.8596550238726	3.87126841035443	3.80142339362775	2.94925757941865	3.86629529104077	4.47152894685393	3.95525827659007	3.92407285904384	4.15215836278753	3.96780112962615	3.68792481129175	2.94202446298162	4.80445206590016	3.83476911510765	3.65778912591576	3.88353886804312	3.68398762567649	4.10124662272671	3.78074855877721	3.01344755004885	3.88650104759282	3.85003591789316	3.79040453189843
1	32351708	32351708	3.85804030547836	3.75879935200146	3.47211553516399	3.92431192233111	3.8478917556903	3.84995002336197	3.8231669880671	3.79484173308052	3.83879050163036	3.93493476449256	3.90125883172349	3.83458886828614	3.74311589562001	3.86902007783195	3.87300087851209	3.91353380017484	3.79221226064354	3.89999400181198	3.95242946950088	3.92186457260844	3.73249342284907	3.88267736120041	3.76686022449503	3.87734259727391	3.8596550238726	3.87126841035443	3.80142339362775	2.94925757941865	3.86629529104077	4.47152894685393	3.95525827659007	3.92407285904384	4.15215836278753	3.96780112962615	3.68792481129175	2.94202446298162	4.80445206590016	3.83476911510765	3.65778912591576	3.88353886804312	3.68398762567649	4.10124662272671	3.78074855877721	3.01344755004885	3.88650104759282	3.85003591789316	3.79040453189843
1	32956662	32956662	3.85804030547836	3.75879935200146	3.47211553516399	3.92431192233111	3.8478917556903	3.84995002336197	3.8231669880671	3.79484173308052	3.83879050163036	3.93493476449256	3.90125883172349	3.83458886828614	3.74311589562001	3.86902007783195	3.87300087851209	3.91353380017484	3.79221226064354	3.89999400181198	3.95242946950088	3.92186457260844	3.73249342284907	3.88267736120041	3.76686022449503	3.87734259727391	3.8596550238726	3.87126841035443	3.80142339362775	2.94925757941865	3.86629529104077	4.47152894685393	3.95525827659007	3.92407285904384	4.15215836278753	3.96780112962615	3.68792481129175	2.94202446298162	4.80445206590016	3.83476911510765	3.65778912591576	3.88353886804312	3.68398762567649	4.10124662272671	3.78074855877721	3.01344755004885	3.88650104759282	3.85003591789316	3.79040453189843
1	33562070	33562070	3.85804030547836	3.75879935200146	3.47211553516399	3.92431192233111	3.8478917556903	3.84995002336197	3.8231669880671	3.79484173308052	3.83879050163036	3.93493476449256	3.90125883172349	3.83458886828614	3.74311589562001	3.86902007783195	3.87300087851209	3.91353380017484	3.79221226064354	3.89999400181198	3.95242946950088	3.92186457260844	3.73249342284907	3.88267736120041	3.76686022449503	3.87734259727391	3.8596550238726	3.87126841035443	3.80142339362775	2.94925757941865	3.86629529104077	4.47152894685393	3.95525827659007	3.92407285904384	4.15215836278753	3.96780112962615	3.68792481129175	2.94202446298162	4.80445206590016	3.83476911510765	3.65778912591576	3.88353886804312	3.68398762567649	4.10124662272671	3.78074855877721	3.01344755004885	3.88650104759282	3.85003591789316	3.79040453189843
1	34100961	34100961	3.85804030547836	3.75879935200146	3.47211553516399	3.92431192233111	3.8478917556903	3.84995002336197	3.8231669880671	3.79484173308052	3.83879050163036	3.93493476449256	3.90125883172349	3.83458886828614	3.74311589562001	3.86902007783195	3.87300087851209	3.91353380017484	3.79221226064354	3.89999400181198	3.95242946950088	3.92186457260844	3.73249342284907	3.88267736120041	3.76686022449503	3.87734259727391	3.8596550238726	3.87126841035443	3.80142339362775	2.94925757941865	3.86629529104077	4.47152894685393	3.95525827659007	3.92407285904384	4.15215836278753	3.96780112962615	3.68792481129175	2.94202446298162	4.80445206590016	3.83476911510765	3.65778912591576	3.88353886804312	3.68398762567649	4.10124662272671	3.78074855877721	3.01344755004885	3.88650104759282	3.85003591789316	3.79040453189843
1	34637157	34637157	3.85804030547836	3.75879935200146	3.47211553516399	3.92431192233111	3.8478917556903	3.84995002336197	3.8231669880671	3.79484173308052	3.83879050163036	3.93493476449256	3.90125883172349	3.83458886828614	3.74311589562001	3.86902007783195	3.87300087851209	3.91353380017484	3.79221226064354	3.89999400181198	3.95242946950088	3.92186457260844	3.73249342284907	3.88267736120041	3.76686022449503	3.87734259727391	3.8596550238726	3.87126841035443	3.80142339362775	2.94925757941865	3.86629529104077	4.47152894685393	3.95525827659007	3.92407285904384	4.15215836278753	3.96780112962615	3.68792481129175	2.94202446298162	4.80445206590016	3.83476911510765	3.65778912591576	3.88353886804312	3.68398762567649	4.10124662272671	3.78074855877721	3.01344755004885	3.88650104759282	3.85003591789316	3.79040453189843
1	35170931	35170931	3.85804030547836	3.75879935200146	3.47211553516399	3.92431192233111	3.8478917556903	3.84995002336197	2.99357251005665	3.79484173308052	3.83879050163036	3.93493476449256	3.90125883172349	3.83458886828614	3.74311589562001	3.86902007783195	2.83461309079596	3.91353380017484	2.84088359446362	2.95339005283961	3.95242946950088	3.92186457260844	3.73249342284907	3.88267736120041	3.76686022449503	3.87734259727391	3.8596550238726	3.87126841035443	3.80142339362775	2.94925757941865	2.81425260325483	4.47152894685393	2.88060511805853	3.92407285904384	4.15215836278753	3.96780112962615	2.90917330415963	2.94202446298162	4.80445206590016	3.83476911510765	3.65778912591576	3.88353886804312	2.97083445491943	4.10124662272671	3.78074855877721	3.01344755004885	3.88650104759282	3.85003591789316	2.88876296294561
1	35750993	35750993	3.15200148720506	2.79853522140415	2.15967609367133	2.96604342110464	2.95665972266368	2.79478968004562	2.99357251005665	2.75459404334632	2.91895471446578	2.79478968004562	2.96337194888045	2.94786795997437	2.93516115799342	2.81038584537844	2.83461309079596	3.03305551666733	2.84088359446362	2.95339005283961	2.83871835452581	2.88533677266278	2.81657076320777	2.90744485500009	2.87719400009271	2.79678279609391	2.80902975235046	3.00625215793268	2.84502182150636	2.11865962447355	2.81425260325483	2.86089830445622	2.88060511805853	2.82911697458439	4.15215836278753	2.75440311605396	2.90917330415963	2.94202446298162	3.2652012282539	2.9169076646686	2.7073321671731	2.96220586036472	2.97083445491943	2.80453677495249	2.86050904281178	3.01344755004885	2.95359477333343	2.89903329995009	2.88876296294561
1	36319516	36319516	3.15200148720506	2.79853522140415	2.15967609367133	2.96604342110464	2.95665972266368	2.79478968004562	2.99357251005665	2.75459404334632	2.91895471446578	2.79478968004562	2.96337194888045	2.94786795997437	2.93516115799342	2.81038584537844	2.83461309079596	3.03305551666733	2.84088359446362	2.95339005283961	2.83871835452581	2.88533677266278	2.81657076320777	2.90744485500009	2.87719400009271	2.79678279609391	2.80902975235046	3.00625215793268	2.84502182150636	2.11865962447355	2.81425260325483	2.86089830445622	2.88060511805853	2.82911697458439	4.15215836278753	2.75440311605396	2.90917330415963	2.94202446298162	3.2652012282539	2.9169076646686	2.7073321671731	2.96220586036472	2.97083445491943	2.80453677495249	2.86050904281178	3.01344755004885	2.95359477333343	2.89903329995009	2.88876296294561
1	36900818	36900818	3.15200148720506	2.79853522140415	2.15967609367133	2.96604342110464	2.95665972266368	2.79478968004562	2.99357251005665	2.75459404334632	2.91895471446578	2.79478968004562	2.96337194888045	2.94786795997437	2.93516115799342	2.81038584537844	2.83461309079596	3.03305551666733	2.84088359446362	2.95339005283961	2.83871835452581	2.88533677266278	2.81657076320777	2.90744485500009	2.87719400009271	2.79678279609391	2.80902975235046	3.00625215793268	2.84502182150636	2.11865962447355	2.81425260325483	2.86089830445622	2.88060511805853	2.82911697458439	4.15215836278753	2.75440311605396	2.90917330415963	2.94202446298162	3.2652012282539	2.9169076646686	2.7073321671731	2.96220586036472	2.97083445491943	2.80453677495249	2.86050904281178	3.01344755004885	2.95359477333343	2.89903329995009	2.88876296294561
1	37428485	37428485	3.15200148720506	2.79853522140415	2.15967609367133	2.96604342110464	2.95665972266368	2.79478968004562	2.99357251005665	2.75459404334632	2.91895471446578	2.79478968004562	2.96337194888045	2.94786795997437	2.93516115799342	2.81038584537844	2.83461309079596	3.03305551666733	2.84088359446362	2.95339005283961	2.83871835452581	2.88533677266278	2.81657076320777	2.90744485500009	2.87719400009271	2.79678279609391	2.80902975235046	3.00625215793268	2.84502182150636	2.11865962447355	2.81425260325483	2.86089830445622	2.88060511805853	2.82911697458439	4.15215836278753	2.75440311605396	2.90917330415963	2.94202446298162	3.2652012282539	2.9169076646686	2.7073321671731	2.96220586036472	2.97083445491943	2.80453677495249	2.86050904281178	3.01344755004885	2.95359477333343	2.89903329995009	2.88876296294561
1	37965421	37965421	3.15200148720506	2.79853522140415	2.15967609367133	2.96604342110464	2.95665972266368	2.79478968004562	2.99357251005665	2.75459404334632	2.91895471446578	2.79478968004562	2.96337194888045	2.94786795997437	2.93516115799342	2.81038584537844	2.83461309079596	3.03305551666733	2.84088359446362	2.95339005283961	2.83871835452581	2.88533677266278	2.81657076320777	2.90744485500009	2.87719400009271	2.79678279609391	2.80902975235046	3.00625215793268	2.84502182150636	2.11865962447355	2.81425260325483	2.86089830445622	2.88060511805853	2.82911697458439	4.15215836278753	2.75440311605396	2.90917330415963	2.94202446298162	3.2652012282539	2.9169076646686	2.7073321671731	2.96220586036472	2.97083445491943	2.80453677495249	2.86050904281178	3.01344755004885	2.95359477333343	2.89903329995009	2.88876296294561
1	38542604	38542604	3.15200148720506	2.79853522140415	2.15967609367133	2.96604342110464	2.95665972266368	2.79478968004562	2.99357251005665	2.75459404334632	2.91895471446578	2.79478968004562	2.96337194888045	2.94786795997437	2.93516115799342	2.81038584537844	2.83461309079596	3.03305551666733	2.84088359446362	2.95339005283961	2.83871835452581	2.88533677266278	2.81657076320777	2.90744485500009	2.87719400009271	2.79678279609391	2.80902975235046	3.00625215793268	2.84502182150636	2.11865962447355	2.81425260325483	2.86089830445622	2.88060511805853	2.82911697458439	4.15215836278753	2.75440311605396	2.90917330415963	2.94202446298162	3.2652012282539	2.9169076646686	2.7073321671731	2.96220586036472	2.97083445491943	2.80453677495249	2.86050904281178	3.01344755004885	2.95359477333343	2.89903329995009	2.88876296294561
1	39073178	39073178	3.15200148720506	2.79853522140415	2.15967609367133	2.96604342110464	2.95665972266368	2.79478968004562	2.99357251005665	2.75459404334632	2.91895471446578	2.79478968004562	2.96337194888045	2.94786795997437	2.93516115799342	2.81038584537844	2.83461309079596	3.03305551666733	2.84088359446362	2.95339005283961	2.83871835452581	2.88533677266278	2.81657076320777	2.90744485500009	2.87719400009271	2.79678279609391	2.80902975235046	3.00625215793268	2.84502182150636	2.11865962447355	2.81425260325483	2.86089830445622	2.88060511805853	2.82911697458439	4.15215836278753	2.75440311605396	2.90917330415963	2.94202446298162	3.2652012282539	2.9169076646686	2.7073321671731	2.96220586036472	2.97083445491943	2.80453677495249	2.86050904281178	3.01344755004885	2.95359477333343	2.89903329995009	2.88876296294561
1	39663210	39663210	3.15200148720506	2.79853522140415	2.15967609367133	2.96604342110464	2.95665972266368	2.79478968004562	2.99357251005665	2.75459404334632	2.91895471446578	2.79478968004562	2.96337194888045	2.94786795997437	2.93516115799342	2.81038584537844	2.83461309079596	3.03305551666733	2.84088359446362	2.95339005283961	2.83871835452581	2.88533677266278	2.81657076320777	2.90744485500009	2.87719400009271	2.79678279609391	2.80902975235046	3.00625215793268	2.84502182150636	2.11865962447355	2.81425260325483	2.86089830445622	2.88060511805853	2.82911697458439	4.15215836278753	2.75440311605396	2.90917330415963	2.94202446298162	3.2652012282539	2.9169076646686	2.7073321671731	2.96220586036472	2.97083445491943	2.80453677495249	2.86050904281178	3.01344755004885	2.95359477333343	2.89903329995009	2.88876296294561
1	40254118	40254118	3.15200148720506	2.79853522140415	2.15967609367133	2.96604342110464	2.95665972266368	2.79478968004562	2.99357251005665	2.75459404334632	2.91895471446578	2.79478968004562	2.96337194888045	2.94786795997437	2.93516115799342	2.81038584537844	2.83461309079596	3.03305551666733	2.84088359446362	2.95339005283961	2.83871835452581	2.88533677266278	2.81657076320777	2.90744485500009	2.87719400009271	2.79678279609391	2.80902975235046	3.00625215793268	2.84502182150636	2.11865962447355	2.81425260325483	2.86089830445622	2.88060511805853	2.82911697458439	4.15215836278753	2.75440311605396	2.90917330415963	2.94202446298162	3.2652012282539	2.9169076646686	2.7073321671731	2.96220586036472	2.97083445491943	2.80453677495249	2.86050904281178	3.01344755004885	2.95359477333343	2.89903329995009	2.88876296294561
1	40844200	40844200	3.15200148720506	2.79853522140415	2.15967609367133	2.96604342110464	2.95665972266368	2.79478968004562	2.99357251005665	2.75459404334632	2.91895471446578	2.79478968004562	2.96337194888045	2.94786795997437	2.93516115799342	2.81038584537844	2.83461309079596	3.03305551666733	2.84088359446362	2.95339005283961	2.83871835452581	2.88533677266278	2.81657076320777	2.90744485500009	2.87719400009271	2.79678279609391	2.80902975235046	3.00625215793268	2.84502182150636	2.11865962447355	2.81425260325483	2.86089830445622	2.88060511805853	2.82911697458439	4.15215836278753	2.75440311605396	2.90917330415963	2.94202446298162	3.2652012282539	2.9169076646686	2.7073321671731	2.96220586036472	2.97083445491943	2.80453677495249	2.86050904281178	3.01344755004885	2.95359477333343	2.89903329995009	2.88876296294561
1	41406493	41406493	3.15200148720506	2.79853522140415	3.71616601691753	2.96604342110464	2.95665972266368	2.79478968004562	2.99357251005665	2.75459404334632	2.91895471446578	2.79478968004562	2.96337194888045	2.94786795997437	2.93516115799342	2.81038584537844	2.83461309079596	3.03305551666733	2.84088359446362	2.95339005283961	2.83871835452581	2.88533677266278	2.81657076320777	2.90744485500009	2.87719400009271	2.79678279609391	2.80902975235046	3.00625215793268	2.84502182150636	2.11865962447355	2.81425260325483	4.0599676035679	2.88060511805853	2.82911697458439	4.15215836278753	2.75440311605396	2.90917330415963	2.94202446298162	4.70720898377733	2.9169076646686	2.7073321671731	2.96220586036472	2.97083445491943	2.80453677495249	2.86050904281178	3.01344755004885	2.95359477333343	2.89903329995009	2.88876296294561
1	41955921	41955921	4.1132199358512	4.08510144490195	3.71616601691753	4.02737473839285	3.93746804587025	3.89990699271295	4.12635577366828	2.75459404334632	3.96618460397949	4.12541632172346	4.09379743482905	2.94786795997437	4.12741847189326	3.90999893750985	4.13518486943709	3.03305551666733	2.84088359446362	2.95339005283961	4.06157621923378	4.13572345070985	4.12741847189326	2.90744485500009	4.06220346079977	4.17410882900385	2.80902975235046	3.00625215793268	3.90585859040629	2.11865962447355	4.03495288766202	4.0599676035679	4.20169635186548	3.9650850965403	4.15215836278753	3.86278054940844	2.90917330415963	2.94202446298162	4.70720898377733	2.9169076646686	4.07181468961455	2.96220586036472	3.97365939287617	2.80453677495249	2.86050904281178	3.96883326513939	3.97422046105899	4.08340285220955	3.98962135016475
1	42484024	42484024	4.1132199358512	4.08510144490195	3.71616601691753	4.02737473839285	3.93746804587025	3.89990699271295	4.12635577366828	4.05285825165636	3.96618460397949	4.12541632172346	4.09379743482905	4.0090819418444	4.12741847189326	3.90999893750985	4.13518486943709	4.08651747854213	4.60895511595824	3.98774153626101	4.06157621923378	4.13572345070985	4.12741847189326	4.13432507131518	4.06220346079977	4.17410882900385	4.19122480395458	4.0333148337259	3.90585859040629	2.11865962447355	4.03495288766202	4.0599676035679	4.20169635186548	3.9650850965403	4.15215836278753	3.86278054940844	4.03903106649565	4.20005797668132	4.70720898377733	4.06157621923378	4.07181468961455	4.04172707702423	3.97365939287617	3.95715205024468	3.9571778455287	3.96883326513939	3.97422046105899	4.08340285220955	3.98962135016475
1	43039816	43039816	4.1132199358512	4.08510144490195	3.71616601691753	4.02737473839285	3.93746804587025	3.89990699271295	4.12635577366828	4.05285825165636	3.96618460397949	4.12541632172346	4.09379743482905	4.0090819418444	4.12741847189326	3.90999893750985	4.13518486943709	4.08651747854213	4.60895511595824	3.98774153626101	4.06157621923378	4.13572345070985	4.12741847189326	4.13432507131518	4.06220346079977	4.17410882900385	4.19122480395458	4.0333148337259	3.90585859040629	3.16773539133114	4.03495288766202	4.0599676035679	4.20169635186548	3.9650850965403	4.15215836278753	3.86278054940844	4.03903106649565	4.20005797668132	4.70720898377733	4.06157621923378	4.07181468961455	4.04172707702423	3.97365939287617	3.95715205024468	3.9571778455287	3.96883326513939	3.97422046105899	4.08340285220955	3.98962135016475
1	43613613	43613613	4.1132199358512	4.08510144490195	3.71616601691753	4.02737473839285	3.93746804587025	3.89990699271295	4.12635577366828	4.05285825165636	3.96618460397949	4.12541632172346	4.09379743482905	4.0090819418444	4.12741847189326	3.90999893750985	4.13518486943709	4.08651747854213	4.60895511595824	3.98774153626101	4.06157621923378	4.13572345070985	4.12741847189326	4.13432507131518	4.06220346079977	4.17410882900385	4.19122480395458	4.0333148337259	3.90585859040629	3.16773539133114	4.03495288766202	4.0599676035679	4.20169635186548	3.9650850965403	4.15215836278753	3.86278054940844	4.03903106649565	4.20005797668132	4.70720898377733	4.06157621923378	4.07181468961455	4.04172707702423	3.97365939287617	3.95715205024468	3.9571778455287	3.96883326513939	3.97422046105899	4.08340285220955	3.98962135016475
1	44162975	44162975	4.1132199358512	4.08510144490195	3.71616601691753	4.02737473839285	3.93746804587025	3.89990699271295	4.12635577366828	4.05285825165636	3.96618460397949	4.12541632172346	4.09379743482905	4.0090819418444	4.12741847189326	3.90999893750985	4.13518486943709	4.08651747854213	4.60895511595824	3.98774153626101	4.06157621923378	4.13572345070985	4.12741847189326	4.13432507131518	4.06220346079977	4.17410882900385	4.19122480395458	4.0333148337259	3.90585859040629	3.16773539133114	4.03495288766202	4.0599676035679	4.20169635186548	3.9650850965403	4.15215836278753	3.86278054940844	4.03903106649565	4.20005797668132	4.70720898377733	4.06157621923378	4.07181468961455	4.04172707702423	3.97365939287617	3.95715205024468	3.9571778455287	3.96883326513939	3.97422046105899	4.08340285220955	3.98962135016475
1	44711039	44711039	4.1132199358512	4.08510144490195	3.71616601691753	4.02737473839285	3.93746804587025	3.89990699271295	4.12635577366828	4.05285825165636	3.96618460397949	4.12541632172346	4.09379743482905	4.0090819418444	4.12741847189326	3.90999893750985	4.13518486943709	4.08651747854213	4.60895511595824	3.98774153626101	4.06157621923378	4.13572345070985	4.12741847189326	4.13432507131518	4.06220346079977	4.17410882900385	4.19122480395458	4.0333148337259	3.90585859040629	3.16773539133114	4.03495288766202	4.0599676035679	4.20169635186548	3.9650850965403	4.15215836278753	3.86278054940844	4.03903106649565	4.20005797668132	4.70720898377733	4.06157621923378	4.07181468961455	4.04172707702423	3.97365939287617	3.95715205024468	3.9571778455287	3.96883326513939	3.97422046105899	4.08340285220955	3.98962135016475
1	45259305	45259305	4.1132199358512	4.08510144490195	3.71616601691753	4.02737473839285	3.93746804587025	3.89990699271295	4.12635577366828	4.05285825165636	3.96618460397949	4.12541632172346	4.09379743482905	4.0090819418444	4.12741847189326	3.90999893750985	4.13518486943709	4.08651747854213	3.94339907080825	3.98774153626101	4.06157621923378	4.13572345070985	4.12741847189326	4.13432507131518	4.06220346079977	4.17410882900385	4.19122480395458	4.0333148337259	3.90585859040629	3.16773539133114	4.03495288766202	4.0599676035679	4.20169635186548	3.9650850965403	4.15215836278753	3.86278054940844	4.03903106649565	4.20005797668132	3.8832696909705	4.06157621923378	4.07181468961455	4.04172707702423	3.97365939287617	3.95715205024468	3.9571778455287	3.96883326513939	3.97422046105899	4.08340285220955	3.98962135016475
1	45867098	45867098	4.1132199358512	4.08510144490195	3.71616601691753	4.02737473839285	3.93746804587025	3.89990699271295	4.12635577366828	4.05285825165636	3.96618460397949	4.12541632172346	4.09379743482905	4.0090819418444	4.12741847189326	3.90999893750985	4.13518486943709	4.08651747854213	3.94339907080825	3.98774153626101	4.06157621923378	4.13572345070985	4.12741847189326	4.13432507131518	4.06220346079977	4.17410882900385	4.19122480395458	4.0333148337259	3.90585859040629	3.16773539133114	4.03495288766202	4.0599676035679	4.20169635186548	3.9650850965403	4.15215836278753	3.86278054940844	4.03903106649565	4.20005797668132	3.8832696909705	4.06157621923378	4.07181468961455	4.04172707702423	3.97365939287617	3.95715205024468	3.9571778455287	3.96883326513939	3.97422046105899	4.08340285220955	3.98962135016475
1	46467709	46467709	4.1132199358512	4.08510144490195	3.71616601691753	4.02737473839285	3.93746804587025	3.89990699271295	4.12635577366828	4.05285825165636	3.96618460397949	4.12541632172346	4.09379743482905	4.0090819418444	4.12741847189326	3.90999893750985	4.13518486943709	4.08651747854213	3.94339907080825	3.98774153626101	4.06157621923378	4.13572345070985	4.12741847189326	4.13432507131518	4.06220346079977	4.17410882900385	4.19122480395458	4.0333148337259	3.90585859040629	3.16773539133114	4.03495288766202	4.0599676035679	4.20169635186548	3.9650850965403	4.15215836278753	3.86278054940844	4.03903106649565	4.20005797668132	3.8832696909705	4.06157621923378	4.07181468961455	4.04172707702423	3.97365939287617	3.95715205024468	3.9571778455287	3.96883326513939	3.97422046105899	4.08340285220955	3.98962135016475
1	47042550	47042550	4.1132199358512	4.08510144490195	3.71616601691753	4.02737473839285	3.93746804587025	3.89990699271295	4.12635577366828	4.05285825165636	3.96618460397949	4.12541632172346	4.09379743482905	4.0090819418444	4.12741847189326	3.90999893750985	4.13518486943709	4.08651747854213	3.94339907080825	3.98774153626101	4.06157621923378	4.13572345070985	4.12741847189326	4.13432507131518	4.06220346079977	4.17410882900385	4.19122480395458	4.0333148337259	3.90585859040629	3.16773539133114	4.03495288766202	4.0599676035679	4.20169635186548	3.9650850965403	4.15215836278753	3.86278054940844	4.03903106649565	4.20005797668132	3.8832696909705	4.06157621923378	4.07181468961455	4.04172707702423	3.97365939287617	3.95715205024468	3.9571778455287	3.96883326513939	3.97422046105899	4.08340285220955	3.98962135016475
1	47721010	47721010	4.1132199358512	4.08510144490195	3.71616601691753	4.02737473839285	3.93746804587025	3.89990699271295	4.12635577366828	4.05285825165636	3.96618460397949	4.12541632172346	4.09379743482905	4.0090819418444	4.12741847189326	3.90999893750985	4.13518486943709	4.08651747854213	3.94339907080825	3.98774153626101	4.06157621923378	4.13572345070985	4.12741847189326	4.13432507131518	4.06220346079977	4.17410882900385	4.19122480395458	4.0333148337259	3.90585859040629	3.16773539133114	4.03495288766202	4.0599676035679	4.20169635186548	3.9650850965403	4.15215836278753	3.86278054940844	4.03903106649565	4.20005797668132	3.8832696909705	4.06157621923378	4.07181468961455	4.04172707702423	3.97365939287617	3.95715205024468	3.9571778455287	3.96883326513939	3.97422046105899	4.08340285220955	3.98962135016475
1	48263105	48263105	4.1132199358512	4.08510144490195	3.71616601691753	4.02737473839285	3.93746804587025	3.89990699271295	4.12635577366828	4.05285825165636	3.96618460397949	4.12541632172346	4.09379743482905	4.0090819418444	4.12741847189326	3.90999893750985	4.13518486943709	4.08651747854213	3.94339907080825	3.98774153626101	4.06157621923378	4.13572345070985	4.12741847189326	4.13432507131518	4.06220346079977	4.17410882900385	4.19122480395458	4.0333148337259	3.90585859040629	3.16773539133114	4.03495288766202	4.0599676035679	4.20169635186548	3.9650850965403	4.15215836278753	3.86278054940844	4.03903106649565	4.20005797668132	3.8832696909705	4.06157621923378	4.07181468961455	4.04172707702423	3.97365939287617	3.95715205024468	3.9571778455287	3.96883326513939	3.97422046105899	4.08340285220955	3.98962135016475
1	48815705	48815705	4.1132199358512	4.08510144490195	3.71616601691753	4.02737473839285	3.93746804587025	3.89990699271295	4.12635577366828	4.05285825165636	3.96618460397949	4.12541632172346	4.09379743482905	4.0090819418444	4.12741847189326	3.90999893750985	4.13518486943709	4.08651747854213	3.94339907080825	3.98774153626101	4.06157621923378	4.13572345070985	4.12741847189326	4.13432507131518	4.06220346079977	4.17410882900385	4.19122480395458	4.0333148337259	3.90585859040629	3.16773539133114	4.03495288766202	4.0599676035679	4.20169635186548	3.9650850965403	4.15215836278753	3.86278054940844	4.03903106649565	4.20005797668132	3.8832696909705	4.06157621923378	4.07181468961455	4.04172707702423	3.97365939287617	3.95715205024468	3.9571778455287	3.96883326513939	3.97422046105899	4.08340285220955	3.98962135016475
1	49352965	49352965	4.1132199358512	4.08510144490195	3.71616601691753	4.02737473839285	3.93746804587025	3.89990699271295	4.12635577366828	4.05285825165636	3.96618460397949	4.12541632172346	4.09379743482905	4.0090819418444	4.12741847189326	3.90999893750985	4.13518486943709	4.08651747854213	3.94339907080825	3.98774153626101	4.06157621923378	4.13572345070985	4.12741847189326	4.13432507131518	4.06220346079977	4.17410882900385	4.19122480395458	4.0333148337259	3.90585859040629	3.16773539133114	4.03495288766202	4.0599676035679	4.20169635186548	3.9650850965403	4.15215836278753	3.86278054940844	4.03903106649565	4.20005797668132	3.8832696909705	4.06157621923378	4.07181468961455	4.04172707702423	3.97365939287617	3.95715205024468	3.9571778455287	3.96883326513939	3.97422046105899	4.08340285220955	3.98962135016475
1	49908902	49908902	4.1132199358512	4.08510144490195	3.71616601691753	4.02737473839285	3.93746804587025	3.89990699271295	4.12635577366828	4.05285825165636	3.96618460397949	4.12541632172346	4.09379743482905	4.0090819418444	4.12741847189326	3.90999893750985	4.13518486943709	4.08651747854213	3.94339907080825	3.98774153626101	4.06157621923378	4.13572345070985	4.12741847189326	4.13432507131518	4.06220346079977	4.17410882900385	4.19122480395458	4.0333148337259	3.90585859040629	3.16773539133114	4.03495288766202	4.0599676035679	4.20169635186548	3.9650850965403	4.15215836278753	3.86278054940844	4.03903106649565	4.20005797668132	3.8832696909705	4.06157621923378	4.07181468961455	4.04172707702423	3.97365939287617	3.95715205024468	3.9571778455287	3.96883326513939	3.97422046105899	4.08340285220955	3.98962135016475
1	50497242	50497242	4.1132199358512	4.08510144490195	3.71616601691753	4.02737473839285	3.93746804587025	3.89990699271295	4.12635577366828	4.05285825165636	3.96618460397949	4.12541632172346	4.09379743482905	4.0090819418444	4.12741847189326	3.90999893750985	4.13518486943709	4.08651747854213	3.94339907080825	3.98774153626101	4.06157621923378	4.13572345070985	4.12741847189326	4.13432507131518	4.06220346079977	4.17410882900385	4.19122480395458	4.0333148337259	3.90585859040629	3.16773539133114	4.03495288766202	4.0599676035679	4.20169635186548	3.9650850965403	4.15215836278753	3.86278054940844	4.03903106649565	4.20005797668132	3.8832696909705	4.06157621923378	4.07181468961455	4.04172707702423	3.97365939287617	3.95715205024468	3.9571778455287	3.96883326513939	3.97422046105899	4.08340285220955	3.98962135016475
1	51031169	51031169	4.1132199358512	4.08510144490195	3.71616601691753	4.02737473839285	3.93746804587025	3.89990699271295	4.12635577366828	4.05285825165636	3.96618460397949	4.12541632172346	4.09379743482905	4.0090819418444	4.12741847189326	3.90999893750985	4.13518486943709	4.08651747854213	3.94339907080825	3.98774153626101	4.06157621923378	4.13572345070985	4.12741847189326	4.13432507131518	4.06220346079977	4.17410882900385	4.19122480395458	4.0333148337259	3.90585859040629	3.16773539133114	4.03495288766202	4.0599676035679	4.20169635186548	3.9650850965403	4.15215836278753	3.86278054940844	4.03903106649565	4.20005797668132	3.8832696909705	4.06157621923378	4.07181468961455	4.04172707702423	3.97365939287617	3.95715205024468	3.9571778455287	3.96883326513939	3.97422046105899	4.08340285220955	3.98962135016475
1	51609342	51609342	4.1132199358512	4.08510144490195	3.71616601691753	4.02737473839285	3.93746804587025	3.89990699271295	4.12635577366828	4.05285825165636	3.96618460397949	4.12541632172346	4.09379743482905	4.0090819418444	4.12741847189326	3.90999893750985	4.13518486943709	4.08651747854213	3.94339907080825	3.98774153626101	4.06157621923378	4.13572345070985	4.12741847189326	4.13432507131518	4.06220346079977	4.17410882900385	4.19122480395458	4.0333148337259	3.90585859040629	3.16773539133114	4.03495288766202	4.0599676035679	4.20169635186548	3.9650850965403	4.15215836278753	3.86278054940844	4.03903106649565	4.20005797668132	3.8832696909705	4.06157621923378	4.07181468961455	4.04172707702423	3.97365939287617	3.95715205024468	3.9571778455287	3.96883326513939	3.97422046105899	4.08340285220955	3.98962135016475
1	52183223	52183223	4.1132199358512	4.08510144490195	3.71616601691753	4.02737473839285	3.93746804587025	3.89990699271295	4.12635577366828	4.05285825165636	3.96618460397949	4.12541632172346	4.09379743482905	4.0090819418444	4.12741847189326	3.90999893750985	4.13518486943709	4.08651747854213	3.94339907080825	3.98774153626101	4.06157621923378	4.13572345070985	4.12741847189326	4.13432507131518	4.06220346079977	4.17410882900385	4.19122480395458	4.0333148337259	3.90585859040629	3.16773539133114	4.03495288766202	4.0599676035679	4.20169635186548	3.9650850965403	4.15215836278753	3.86278054940844	4.03903106649565	4.20005797668132	3.8832696909705	4.06157621923378	4.07181468961455	4.04172707702423	3.97365939287617	3.95715205024468	3.9571778455287	3.96883326513939	3.97422046105899	4.08340285220955	3.98962135016475
1	52759680	52759680	4.1132199358512	4.08510144490195	3.71616601691753	4.02737473839285	3.93746804587025	3.89990699271295	4.12635577366828	4.05285825165636	3.96618460397949	4.12541632172346	4.09379743482905	4.0090819418444	4.12741847189326	3.90999893750985	4.13518486943709	4.08651747854213	3.94339907080825	3.98774153626101	4.06157621923378	4.13572345070985	4.12741847189326	4.13432507131518	4.06220346079977	4.17410882900385	4.19122480395458	4.0333148337259	3.90585859040629	3.16773539133114	4.03495288766202	4.0599676035679	4.20169635186548	3.9650850965403	4.15215836278753	3.86278054940844	4.03903106649565	4.20005797668132	3.8832696909705	4.06157621923378	4.07181468961455	4.04172707702423	3.97365939287617	3.95715205024468	3.9571778455287	3.96883326513939	3.97422046105899	4.08340285220955	3.98962135016475
1	53346074	53346074	4.1132199358512	4.08510144490195	3.71616601691753	4.02737473839285	3.93746804587025	3.89990699271295	4.12635577366828	4.05285825165636	3.96618460397949	4.12541632172346	4.09379743482905	4.0090819418444	4.12741847189326	3.90999893750985	4.13518486943709	4.08651747854213	3.94339907080825	3.98774153626101	4.06157621923378	4.13572345070985	4.12741847189326	4.13432507131518	4.06220346079977	4.17410882900385	4.19122480395458	4.0333148337259	3.90585859040629	3.16773539133114	4.03495288766202	4.0599676035679	4.20169635186548	3.9650850965403	4.15215836278753	3.86278054940844	4.03903106649565	4.20005797668132	3.8832696909705	4.06157621923378	4.07181468961455	4.04172707702423	3.97365939287617	3.95715205024468	3.9571778455287	3.96883326513939	3.97422046105899	4.08340285220955	3.98962135016475
1	53889482	53889482	4.1132199358512	4.08510144490195	3.71616601691753	4.02737473839285	3.93746804587025	3.89990699271295	4.12635577366828	4.05285825165636	3.96618460397949	4.12541632172346	4.09379743482905	4.0090819418444	4.12741847189326	3.90999893750985	4.13518486943709	4.08651747854213	3.94339907080825	3.98774153626101	4.06157621923378	4.13572345070985	4.12741847189326	4.13432507131518	4.06220346079977	4.17410882900385	4.19122480395458	4.0333148337259	3.90585859040629	3.16773539133114	4.03495288766202	4.0599676035679	4.20169635186548	3.9650850965403	4.15215836278753	3.86278054940844	4.03903106649565	4.20005797668132	3.8832696909705	4.06157621923378	4.07181468961455	4.04172707702423	3.97365939287617	3.95715205024468	3.9571778455287	3.96883326513939	3.97422046105899	4.08340285220955	3.98962135016475
1	54430856	54430856	4.1132199358512	4.08510144490195	3.71616601691753	4.02737473839285	3.93746804587025	4.66876093890939	4.12635577366828	4.05285825165636	3.96618460397949	4.12541632172346	4.09379743482905	4.0090819418444	4.12741847189326	3.90999893750985	4.13518486943709	4.08651747854213	3.94339907080825	4.60107797163464	4.06157621923378	4.13572345070985	4.12741847189326	4.13432507131518	4.06220346079977	4.17410882900385	4.19122480395458	4.70001716103843	3.90585859040629	3.16773539133114	4.03495288766202	4.0599676035679	4.20169635186548	3.9650850965403	4.15215836278753	3.86278054940844	4.03903106649565	4.20005797668132	4.79746374921509	4.06157621923378	4.07181468961455	4.04172707702423	3.97365939287617	3.95715205024468	4.73863620041043	3.96883326513939	3.97422046105899	4.08340285220955	3.98962135016475
1	54990804	54990804	4.1132199358512	4.08510144490195	4.37919154345041	4.02737473839285	3.93746804587025	4.66876093890939	4.61000468078022	4.05285825165636	4.85459798265797	4.12541632172346	4.09379743482905	4.0090819418444	4.12741847189326	3.90999893750985	4.13518486943709	4.08651747854213	4.70840923294093	4.60107797163464	4.06157621923378	4.13572345070985	4.70547289040279	4.13432507131518	4.06220346079977	4.17410882900385	4.19122480395458	4.70001716103843	4.73163805072269	3.16773539133114	4.86301765290051	4.80877096895307	4.20169635186548	3.9650850965403	4.15215836278753	4.77579105273816	4.03903106649565	4.20005797668132	4.79746374921509	4.06157621923378	4.07181468961455	4.04172707702423	3.97365939287617	4.79344374338162	4.73863620041043	4.82261270453585	4.69547758762864	4.08340285220955	3.98962135016475
1	55556185	55556185	4.1132199358512	4.08510144490195	4.37919154345041	4.02737473839285	4.73763881489198	4.66876093890939	4.61000468078022	4.05285825165636	4.85459798265797	4.12541632172346	4.09379743482905	4.76895082051287	4.12741847189326	4.69611655408525	4.13518486943709	4.08651747854213	4.70840923294093	4.60107797163464	4.06157621923378	4.13572345070985	4.70547289040279	4.13432507131518	4.06220346079977	4.17410882900385	4.19122480395458	4.70001716103843	4.73163805072269	3.16773539133114	4.86301765290051	4.80877096895307	4.20169635186548	3.9650850965403	4.15215836278753	4.77579105273816	4.03903106649565	4.20005797668132	4.79746374921509	4.06157621923378	4.07181468961455	4.04172707702423	3.97365939287617	4.79344374338162	4.73863620041043	4.82261270453585	4.69547758762864	4.08340285220955	3.98962135016475
1	56100409	56100409	4.1132199358512	4.08510144490195	4.37919154345041	4.02737473839285	4.73763881489198	4.66876093890939	4.61000468078022	4.05285825165636	4.85459798265797	4.12541632172346	4.09379743482905	4.76895082051287	4.12741847189326	4.69611655408525	4.13518486943709	4.08651747854213	4.70840923294093	4.60107797163464	4.06157621923378	4.13572345070985	4.70547289040279	4.13432507131518	4.06220346079977	4.17410882900385	4.19122480395458	4.70001716103843	4.73163805072269	3.16773539133114	4.86301765290051	4.80877096895307	4.20169635186548	3.9650850965403	4.15215836278753	4.77579105273816	4.03903106649565	4.20005797668132	4.79746374921509	4.06157621923378	4.07181468961455	4.04172707702423	3.97365939287617	4.79344374338162	4.73863620041043	4.82261270453585	4.69547758762864	4.08340285220955	3.98962135016475
1	56634486	56634486	4.1132199358512	4.08510144490195	4.37919154345041	4.02737473839285	4.73763881489198	4.66876093890939	4.61000468078022	4.05285825165636	4.85459798265797	4.12541632172346	4.09379743482905	4.76895082051287	4.12741847189326	4.69611655408525	4.13518486943709	4.08651747854213	4.70840923294093	4.60107797163464	4.06157621923378	4.13572345070985	4.70547289040279	4.13432507131518	4.06220346079977	4.17410882900385	4.19122480395458	4.70001716103843	4.73163805072269	3.16773539133114	4.86301765290051	4.80877096895307	4.20169635186548	3.9650850965403	4.15215836278753	4.77579105273816	4.03903106649565	4.20005797668132	4.79746374921509	4.06157621923378	4.07181468961455	4.04172707702423	3.97365939287617	4.79344374338162	4.73863620041043	4.82261270453585	4.69547758762864	4.08340285220955	3.98962135016475
1	57176704	57176704	4.1132199358512	4.08510144490195	4.37919154345041	4.02737473839285	4.73763881489198	4.66876093890939	4.61000468078022	4.05285825165636	4.85459798265797	4.12541632172346	4.09379743482905	4.76895082051287	4.12741847189326	4.69611655408525	4.13518486943709	4.08651747854213	4.70840923294093	4.60107797163464	4.06157621923378	4.13572345070985	4.70547289040279	4.13432507131518	4.06220346079977	4.17410882900385	4.19122480395458	4.70001716103843	4.73163805072269	3.16773539133114	4.86301765290051	4.80877096895307	4.20169635186548	3.9650850965403	4.15215836278753	4.77579105273816	4.03903106649565	4.20005797668132	4.79746374921509	4.06157621923378	4.07181468961455	4.04172707702423	3.97365939287617	4.79344374338162	4.73863620041043	4.82261270453585	4.69547758762864	4.08340285220955	3.98962135016475
1	57695026	57695026	4.1132199358512	4.08510144490195	4.37919154345041	4.02737473839285	4.73763881489198	4.66876093890939	4.61000468078022	4.05285825165636	4.85459798265797	4.12541632172346	4.09379743482905	4.76895082051287	4.12741847189326	4.69611655408525	4.13518486943709	4.08651747854213	4.70840923294093	4.60107797163464	4.06157621923378	4.13572345070985	4.70547289040279	4.13432507131518	4.06220346079977	4.17410882900385	4.19122480395458	4.70001716103843	4.73163805072269	3.16773539133114	4.86301765290051	4.80877096895307	4.20169635186548	3.9650850965403	4.15215836278753	4.77579105273816	4.03903106649565	4.20005797668132	4.79746374921509	4.06157621923378	4.07181468961455	4.04172707702423	3.97365939287617	4.79344374338162	4.73863620041043	4.82261270453585	4.69547758762864	4.08340285220955	3.98962135016475
1	58226514	58226514	4.1132199358512	4.08510144490195	4.37919154345041	4.02737473839285	4.73763881489198	4.66876093890939	4.61000468078022	4.05285825165636	4.85459798265797	4.12541632172346	4.09379743482905	4.76895082051287	4.12741847189326	4.69611655408525	4.77450718450775	4.08651747854213	4.70840923294093	4.60107797163464	4.06157621923378	4.13572345070985	4.70547289040279	4.13432507131518	4.06220346079977	4.17410882900385	4.19122480395458	4.70001716103843	4.73163805072269	3.16773539133114	4.86301765290051	4.80877096895307	4.20169635186548	3.9650850965403	4.15215836278753	4.77579105273816	4.03903106649565	4.20005797668132	4.79746374921509	4.83105982424541	4.07181468961455	4.7815286002197	3.97365939287617	4.79344374338162	4.73863620041043	4.82261270453585	4.69547758762864	4.8918219864781	3.98962135016475
1	58765632	58765632	4.1132199358512	4.08510144490195	4.37919154345041	4.02737473839285	4.73763881489198	4.66876093890939	4.61000468078022	4.05285825165636	4.85459798265797	4.12541632172346	4.09379743482905	4.76895082051287	4.12741847189326	4.69611655408525	4.77450718450775	4.08651747854213	4.70840923294093	4.60107797163464	4.06157621923378	4.13572345070985	4.70547289040279	4.13432507131518	4.06220346079977	4.17410882900385	4.19122480395458	4.70001716103843	4.73163805072269	3.16773539133114	4.86301765290051	4.80877096895307	4.20169635186548	3.9650850965403	4.15215836278753	4.77579105273816	4.03903106649565	4.20005797668132	4.79746374921509	4.83105982424541	4.07181468961455	4.7815286002197	3.97365939287617	4.79344374338162	4.73863620041043	4.82261270453585	4.69547758762864	4.8918219864781	3.98962135016475
1	59308504	59308504	4.86914416206091	4.8134520044438	4.37919154345041	4.74740693210657	4.73763881489198	4.66876093890939	4.61000468078022	4.81301099197989	4.85459798265797	4.9820507512984	4.71788325143595	4.76895082051287	4.92471323141726	4.69611655408525	4.77450718450775	4.85096545282753	4.70840923294093	4.60107797163464	4.76752240378779	4.13572345070985	4.70547289040279	4.85897439030911	4.75307939577318	4.88875875804463	4.83753434878886	4.70001716103843	4.73163805072269	3.85185081762589	4.86301765290051	4.80877096895307	4.20169635186548	4.71334677490615	4.15215836278753	4.77579105273816	4.78529956780511	4.20005797668132	4.79746374921509	4.83105982424541	4.81478676174616	4.7815286002197	4.73862408162478	4.79344374338162	4.73863620041043	4.82261270453585	4.69547758762864	4.8918219864781	4.89684261561196
1	59848435	59848435	4.86914416206091	4.8134520044438	4.37919154345041	4.74740693210657	4.73763881489198	4.66876093890939	4.61000468078022	4.81301099197989	4.85459798265797	4.9820507512984	4.71788325143595	4.76895082051287	4.92471323141726	4.69611655408525	4.77450718450775	4.85096545282753	4.70840923294093	4.60107797163464	4.76752240378779	4.13572345070985	4.70547289040279	4.85897439030911	4.75307939577318	4.88875875804463	4.83753434878886	4.70001716103843	4.73163805072269	3.85185081762589	4.86301765290051	4.80877096895307	4.20169635186548	4.71334677490615	4.15215836278753	4.77579105273816	4.78529956780511	4.20005797668132	4.79746374921509	4.83105982424541	4.81478676174616	4.7815286002197	4.73862408162478	4.79344374338162	4.73863620041043	4.82261270453585	4.69547758762864	4.8918219864781	4.89684261561196
1	60402266	60402266	4.86914416206091	4.8134520044438	4.37919154345041	4.74740693210657	4.73763881489198	4.66876093890939	4.61000468078022	4.81301099197989	4.85459798265797	4.9820507512984	4.71788325143595	4.76895082051287	4.92471323141726	4.69611655408525	4.77450718450775	4.85096545282753	4.70840923294093	4.60107797163464	4.76752240378779	4.13572345070985	4.70547289040279	4.85897439030911	4.75307939577318	4.88875875804463	4.83753434878886	4.70001716103843	4.73163805072269	3.85185081762589	4.86301765290051	4.80877096895307	4.20169635186548	4.71334677490615	4.15215836278753	4.77579105273816	4.78529956780511	4.20005797668132	4.79746374921509	4.83105982424541	4.81478676174616	4.7815286002197	4.73862408162478	4.79344374338162	4.73863620041043	4.82261270453585	4.69547758762864	4.8918219864781	4.89684261561196
1	60940681	60940681	4.86914416206091	4.8134520044438	4.37919154345041	4.74740693210657	4.73763881489198	4.66876093890939	4.61000468078022	4.81301099197989	4.85459798265797	4.9820507512984	4.71788325143595	4.76895082051287	4.92471323141726	4.69611655408525	4.77450718450775	4.85096545282753	4.70840923294093	4.60107797163464	4.76752240378779	4.13572345070985	4.70547289040279	4.85897439030911	4.75307939577318	4.88875875804463	4.83753434878886	4.70001716103843	4.73163805072269	3.85185081762589	4.86301765290051	4.80877096895307	4.20169635186548	4.71334677490615	4.15215836278753	4.77579105273816	4.78529956780511	4.20005797668132	4.79746374921509	4.83105982424541	4.81478676174616	4.7815286002197	4.73862408162478	4.79344374338162	4.73863620041043	4.82261270453585	4.69547758762864	4.8918219864781	4.89684261561196
1	61489303	61489303	4.86914416206091	4.8134520044438	4.37919154345041	4.74740693210657	4.73763881489198	4.66876093890939	4.61000468078022	4.81301099197989	4.85459798265797	4.9820507512984	4.71788325143595	4.76895082051287	4.92471323141726	4.69611655408525	4.77450718450775	4.85096545282753	4.70840923294093	4.60107797163464	4.76752240378779	4.13572345070985	4.70547289040279	4.85897439030911	4.75307939577318	4.88875875804463	4.83753434878886	4.70001716103843	4.73163805072269	3.85185081762589	4.86301765290051	4.80877096895307	4.20169635186548	4.71334677490615	4.15215836278753	4.77579105273816	4.78529956780511	4.20005797668132	4.79746374921509	4.83105982424541	4.81478676174616	4.7815286002197	4.73862408162478	4.79344374338162	4.73863620041043	4.82261270453585	4.69547758762864	4.8918219864781	4.89684261561196
1	62016033	62016033	4.86914416206091	4.8134520044438	4.37919154345041	4.74740693210657	4.73763881489198	4.66876093890939	4.61000468078022	4.81301099197989	4.85459798265797	4.9820507512984	4.71788325143595	4.76895082051287	4.92471323141726	4.69611655408525	4.77450718450775	4.85096545282753	4.70840923294093	4.60107797163464	4.76752240378779	4.13572345070985	4.70547289040279	4.85897439030911	4.75307939577318	4.88875875804463	4.83753434878886	4.70001716103843	4.73163805072269	3.85185081762589	4.86301765290051	4.80877096895307	4.20169635186548	4.71334677490615	4.15215836278753	4.77579105273816	4.78529956780511	4.20005797668132	4.79746374921509	4.83105982424541	4.81478676174616	4.7815286002197	4.73862408162478	4.79344374338162	4.73863620041043	4.82261270453585	4.69547758762864	4.8918219864781	4.89684261561196
1	62587363	62587363	4.86914416206091	4.8134520044438	4.37919154345041	4.74740693210657	4.73763881489198	4.66876093890939	4.61000468078022	4.81301099197989	4.85459798265797	4.9820507512984	4.71788325143595	4.76895082051287	4.92471323141726	4.69611655408525	4.77450718450775	4.85096545282753	4.70840923294093	4.60107797163464	4.76752240378779	4.13572345070985	4.70547289040279	4.85897439030911	4.75307939577318	4.88875875804463	4.83753434878886	4.70001716103843	4.73163805072269	3.85185081762589	4.86301765290051	4.80877096895307	4.20169635186548	4.71334677490615	4.15215836278753	4.77579105273816	4.78529956780511	4.20005797668132	4.79746374921509	4.83105982424541	4.81478676174616	4.7815286002197	4.73862408162478	4.79344374338162	4.73863620041043	4.82261270453585	4.69547758762864	4.8918219864781	4.89684261561196
1	63158348	63158348	4.86914416206091	4.8134520044438	4.37919154345041	4.74740693210657	4.73763881489198	4.66876093890939	4.61000468078022	4.81301099197989	4.85459798265797	4.9820507512984	4.71788325143595	4.76895082051287	4.92471323141726	4.69611655408525	4.77450718450775	4.85096545282753	4.70840923294093	4.60107797163464	4.76752240378779	4.13572345070985	4.70547289040279	4.85897439030911	4.75307939577318	4.88875875804463	4.83753434878886	4.70001716103843	4.73163805072269	3.85185081762589	4.86301765290051	4.80877096895307	4.20169635186548	4.71334677490615	4.15215836278753	4.77579105273816	4.78529956780511	4.20005797668132	4.79746374921509	4.83105982424541	4.81478676174616	4.7815286002197	4.73862408162478	4.79344374338162	4.73863620041043	4.82261270453585	4.69547758762864	4.8918219864781	4.89684261561196
1	63709196	63709196	4.86914416206091	4.8134520044438	4.37919154345041	4.74740693210657	4.73763881489198	4.66876093890939	4.61000468078022	4.81301099197989	4.85459798265797	4.9820507512984	4.71788325143595	4.76895082051287	4.92471323141726	4.69611655408525	4.77450718450775	4.85096545282753	4.70840923294093	4.60107797163464	4.76752240378779	4.13572345070985	4.70547289040279	4.85897439030911	4.75307939577318	4.88875875804463	4.83753434878886	4.70001716103843	4.73163805072269	3.85185081762589	4.86301765290051	4.80877096895307	4.20169635186548	4.71334677490615	4.15215836278753	4.77579105273816	4.78529956780511	4.20005797668132	4.79746374921509	4.83105982424541	4.81478676174616	4.7815286002197	4.73862408162478	4.79344374338162	4.73863620041043	4.82261270453585	4.69547758762864	4.8918219864781	4.89684261561196
1	64261621	64261621	4.86914416206091	4.8134520044438	4.37919154345041	4.74740693210657	4.73763881489198	4.66876093890939	4.61000468078022	4.81301099197989	4.85459798265797	4.9820507512984	4.71788325143595	4.76895082051287	4.92471323141726	4.69611655408525	4.77450718450775	4.85096545282753	4.70840923294093	4.60107797163464	4.76752240378779	4.13572345070985	4.70547289040279	4.85897439030911	4.75307939577318	4.88875875804463	4.83753434878886	4.70001716103843	4.73163805072269	3.85185081762589	4.86301765290051	4.80877096895307	4.20169635186548	4.71334677490615	4.15215836278753	4.77579105273816	4.78529956780511	4.20005797668132	4.79746374921509	4.83105982424541	4.81478676174616	4.7815286002197	4.73862408162478	4.79344374338162	4.73863620041043	4.82261270453585	4.69547758762864	4.8918219864781	4.89684261561196
1	64797016	64797016	4.86914416206091	4.8134520044438	4.37919154345041	4.74740693210657	4.73763881489198	4.66876093890939	4.61000468078022	4.81301099197989	4.85459798265797	4.9820507512984	4.71788325143595	4.76895082051287	4.92471323141726	4.69611655408525	4.77450718450775	4.85096545282753	4.70840923294093	4.60107797163464	4.76752240378779	4.13572345070985	4.70547289040279	4.85897439030911	4.75307939577318	4.88875875804463	4.83753434878886	4.70001716103843	4.73163805072269	3.85185081762589	4.86301765290051	4.80877096895307	4.20169635186548	4.71334677490615	4.15215836278753	4.77579105273816	4.78529956780511	4.20005797668132	4.79746374921509	4.83105982424541	4.81478676174616	4.7815286002197	4.73862408162478	4.79344374338162	4.73863620041043	4.82261270453585	4.69547758762864	4.8918219864781	4.89684261561196
1	65336828	65336828	4.86914416206091	4.8134520044438	4.37919154345041	4.74740693210657	4.73763881489198	4.66876093890939	4.61000468078022	4.81301099197989	4.85459798265797	4.9820507512984	4.71788325143595	4.76895082051287	4.92471323141726	4.69611655408525	4.77450718450775	4.85096545282753	4.70840923294093	4.60107797163464	4.76752240378779	4.13572345070985	4.70547289040279	4.85897439030911	4.75307939577318	4.88875875804463	4.83753434878886	4.70001716103843	4.73163805072269	3.85185081762589	4.86301765290051	4.80877096895307	4.20169635186548	4.71334677490615	4.15215836278753	4.77579105273816	4.78529956780511	4.20005797668132	4.79746374921509	4.83105982424541	4.81478676174616	4.7815286002197	4.73862408162478	4.79344374338162	4.73863620041043	4.82261270453585	4.69547758762864	4.8918219864781	4.89684261561196
1	65886461	65886461	4.86914416206091	4.8134520044438	4.37919154345041	4.74740693210657	4.73763881489198	4.66876093890939	4.61000468078022	4.81301099197989	4.85459798265797	4.9820507512984	4.71788325143595	4.76895082051287	4.92471323141726	4.69611655408525	4.77450718450775	4.85096545282753	4.70840923294093	4.60107797163464	4.76752240378779	4.13572345070985	4.70547289040279	4.85897439030911	4.75307939577318	4.88875875804463	4.83753434878886	4.70001716103843	4.73163805072269	3.85185081762589	4.86301765290051	4.80877096895307	4.20169635186548	4.71334677490615	4.15215836278753	4.77579105273816	4.78529956780511	4.20005797668132	4.79746374921509	4.83105982424541	4.81478676174616	4.7815286002197	4.73862408162478	4.79344374338162	4.73863620041043	4.82261270453585	4.69547758762864	4.8918219864781	4.89684261561196
1	66458675	66458675	4.86914416206091	4.8134520044438	4.37919154345041	4.74740693210657	4.73763881489198	4.66876093890939	4.61000468078022	4.81301099197989	4.85459798265797	4.9820507512984	4.71788325143595	4.76895082051287	4.92471323141726	4.69611655408525	4.77450718450775	4.85096545282753	4.70840923294093	4.60107797163464	4.76752240378779	4.13572345070985	4.70547289040279	4.85897439030911	4.75307939577318	4.88875875804463	4.83753434878886	4.70001716103843	4.73163805072269	3.85185081762589	4.86301765290051	4.80877096895307	4.20169635186548	4.71334677490615	4.15215836278753	4.77579105273816	4.78529956780511	4.20005797668132	4.79746374921509	4.83105982424541	4.81478676174616	4.7815286002197	4.73862408162478	4.79344374338162	4.73863620041043	4.82261270453585	4.69547758762864	4.8918219864781	4.89684261561196
1	67007788	67007788	4.86914416206091	4.8134520044438	4.37919154345041	4.74740693210657	4.73763881489198	4.66876093890939	4.61000468078022	4.81301099197989	4.85459798265797	4.9820507512984	4.71788325143595	4.76895082051287	4.92471323141726	4.69611655408525	4.77450718450775	4.85096545282753	4.70840923294093	4.60107797163464	4.76752240378779	4.13572345070985	4.70547289040279	4.85897439030911	4.75307939577318	4.88875875804463	4.83753434878886	4.70001716103843	4.73163805072269	3.85185081762589	4.86301765290051	4.80877096895307	4.20169635186548	4.71334677490615	4.15215836278753	4.77579105273816	4.78529956780511	4.20005797668132	4.79746374921509	4.83105982424541	4.81478676174616	4.7815286002197	4.73862408162478	4.79344374338162	4.73863620041043	4.82261270453585	4.69547758762864	4.8918219864781	4.89684261561196
1	67543866	67543866	4.86914416206091	4.8134520044438	4.37919154345041	4.74740693210657	4.73763881489198	4.66876093890939	4.61000468078022	4.81301099197989	4.85459798265797	4.9820507512984	4.71788325143595	4.76895082051287	4.92471323141726	4.69611655408525	4.77450718450775	4.85096545282753	4.70840923294093	4.60107797163464	4.76752240378779	4.13572345070985	4.70547289040279	4.85897439030911	4.75307939577318	4.88875875804463	4.83753434878886	4.70001716103843	4.73163805072269	3.85185081762589	4.86301765290051	4.80877096895307	4.20169635186548	4.71334677490615	4.15215836278753	4.77579105273816	4.78529956780511	4.20005797668132	4.79746374921509	4.83105982424541	4.81478676174616	4.7815286002197	4.73862408162478	4.79344374338162	4.73863620041043	4.82261270453585	4.69547758762864	4.8918219864781	4.89684261561196
1	68118328	68118328	4.86914416206091	4.8134520044438	4.37919154345041	4.74740693210657	4.73763881489198	4.66876093890939	4.61000468078022	4.81301099197989	4.85459798265797	4.9820507512984	4.71788325143595	4.76895082051287	4.92471323141726	4.69611655408525	4.77450718450775	4.85096545282753	4.70840923294093	4.60107797163464	4.76752240378779	4.13572345070985	4.70547289040279	4.85897439030911	4.75307939577318	4.88875875804463	4.83753434878886	4.70001716103843	4.73163805072269	3.85185081762589	4.86301765290051	4.80877096895307	4.20169635186548	4.71334677490615	4.15215836278753	4.77579105273816	4.78529956780511	4.20005797668132	4.79746374921509	4.83105982424541	4.81478676174616	4.7815286002197	4.73862408162478	4.79344374338162	4.73863620041043	4.82261270453585	4.69547758762864	4.8918219864781	4.89684261561196
1	68652604	68652604	4.86914416206091	4.8134520044438	4.37919154345041	4.74740693210657	4.73763881489198	4.66876093890939	4.61000468078022	4.81301099197989	4.85459798265797	4.9820507512984	4.71788325143595	4.76895082051287	4.92471323141726	4.69611655408525	4.77450718450775	4.85096545282753	4.70840923294093	4.60107797163464	4.76752240378779	4.13572345070985	4.70547289040279	4.85897439030911	4.75307939577318	4.88875875804463	4.83753434878886	4.70001716103843	4.73163805072269	3.85185081762589	4.86301765290051	4.80877096895307	4.20169635186548	4.71334677490615	4.15215836278753	4.77579105273816	4.78529956780511	4.20005797668132	4.79746374921509	4.83105982424541	4.81478676174616	4.7815286002197	4.73862408162478	4.79344374338162	4.73863620041043	4.82261270453585	4.69547758762864	4.8918219864781	4.89684261561196
1	69198180	69198180	4.86914416206091	4.8134520044438	4.37919154345041	4.74740693210657	4.73763881489198	4.66876093890939	4.61000468078022	4.81301099197989	4.85459798265797	4.9820507512984	4.71788325143595	4.76895082051287	4.92471323141726	4.69611655408525	4.77450718450775	4.85096545282753	4.70840923294093	4.60107797163464	4.76752240378779	4.13572345070985	4.70547289040279	4.85897439030911	4.75307939577318	4.88875875804463	4.83753434878886	4.70001716103843	4.73163805072269	3.85185081762589	4.86301765290051	4.80877096895307	4.20169635186548	4.71334677490615	4.15215836278753	4.77579105273816	4.78529956780511	4.20005797668132	4.79746374921509	4.83105982424541	4.81478676174616	4.7815286002197	4.73862408162478	4.79344374338162	4.73863620041043	4.82261270453585	4.69547758762864	4.8918219864781	4.89684261561196
1	69761139	69761139	4.86914416206091	4.8134520044438	4.37919154345041	4.74740693210657	4.73763881489198	4.66876093890939	4.61000468078022	4.81301099197989	4.85459798265797	4.9820507512984	4.71788325143595	4.76895082051287	4.92471323141726	4.69611655408525	4.77450718450775	4.85096545282753	4.70840923294093	4.60107797163464	4.76752240378779	4.13572345070985	4.70547289040279	4.85897439030911	4.75307939577318	4.88875875804463	4.83753434878886	4.70001716103843	4.73163805072269	3.85185081762589	4.86301765290051	4.80877096895307	4.20169635186548	4.71334677490615	4.15215836278753	4.77579105273816	4.78529956780511	4.20005797668132	4.79746374921509	4.83105982424541	4.81478676174616	4.7815286002197	4.73862408162478	4.79344374338162	4.73863620041043	4.82261270453585	4.69547758762864	4.8918219864781	4.89684261561196
1	70298667	70298667	4.86914416206091	4.8134520044438	4.37919154345041	4.74740693210657	4.73763881489198	4.66876093890939	4.61000468078022	4.81301099197989	4.85459798265797	4.9820507512984	4.71788325143595	4.76895082051287	4.92471323141726	4.69611655408525	4.77450718450775	4.85096545282753	4.70840923294093	4.60107797163464	4.76752240378779	4.13572345070985	4.70547289040279	4.85897439030911	4.75307939577318	4.88875875804463	4.83753434878886	4.70001716103843	4.73163805072269	3.85185081762589	4.86301765290051	4.80877096895307	4.20169635186548	4.71334677490615	4.15215836278753	4.77579105273816	4.78529956780511	4.20005797668132	4.79746374921509	4.83105982424541	4.81478676174616	4.7815286002197	4.73862408162478	4.79344374338162	4.73863620041043	4.82261270453585	4.69547758762864	4.8918219864781	4.89684261561196
1	70857892	70857892	4.86914416206091	4.8134520044438	4.37919154345041	4.74740693210657	4.73763881489198	4.66876093890939	4.61000468078022	4.81301099197989	4.85459798265797	4.9820507512984	4.71788325143595	4.76895082051287	4.92471323141726	4.69611655408525	4.77450718450775	4.85096545282753	4.70840923294093	4.60107797163464	4.76752240378779	4.13572345070985	4.70547289040279	4.85897439030911	4.75307939577318	4.88875875804463	4.83753434878886	4.70001716103843	4.73163805072269	3.85185081762589	4.86301765290051	4.80877096895307	4.20169635186548	4.71334677490615	4.15215836278753	4.77579105273816	4.78529956780511	4.20005797668132	4.79746374921509	4.83105982424541	4.81478676174616	4.7815286002197	4.73862408162478	4.79344374338162	4.73863620041043	4.82261270453585	4.69547758762864	4.8918219864781	4.89684261561196
1	71414459	71414459	4.86914416206091	4.8134520044438	4.37919154345041	4.74740693210657	4.73763881489198	4.66876093890939	4.61000468078022	4.81301099197989	4.85459798265797	4.9820507512984	4.71788325143595	4.76895082051287	4.92471323141726	4.69611655408525	4.77450718450775	4.85096545282753	4.70840923294093	4.60107797163464	4.76752240378779	4.13572345070985	4.70547289040279	4.85897439030911	4.75307939577318	4.88875875804463	4.83753434878886	4.10324706491562	4.73163805072269	3.85185081762589	4.86301765290051	4.80877096895307	4.20169635186548	4.71334677490615	4.15215836278753	4.77579105273816	4.78529956780511	4.20005797668132	4.79746374921509	4.83105982424541	4.81478676174616	4.7815286002197	4.73862408162478	4.79344374338162	4.73863620041043	4.82261270453585	4.69547758762864	4.8918219864781	4.04531438877224
1	71952599	71952599	4.86914416206091	4.8134520044438	4.37919154345041	4.74740693210657	4.73763881489198	4.66876093890939	4.61000468078022	4.81301099197989	4.85459798265797	4.9820507512984	4.71788325143595	4.76895082051287	4.92471323141726	4.69611655408525	4.77450718450775	4.85096545282753	4.70840923294093	4.60107797163464	4.76752240378779	4.13572345070985	4.70547289040279	4.85897439030911	4.75307939577318	4.88875875804463	4.83753434878886	4.10324706491562	4.73163805072269	3.85185081762589	4.86301765290051	4.80877096895307	4.20169635186548	4.71334677490615	4.15215836278753	4.77579105273816	4.78529956780511	4.20005797668132	4.79746374921509	4.83105982424541	4.81478676174616	4.7815286002197	4.73862408162478	4.79344374338162	4.73863620041043	4.82261270453585	4.69547758762864	4.8918219864781	4.04531438877224
1	72482897	72482897	4.86914416206091	4.8134520044438	4.37919154345041	4.74740693210657	4.08084585079847	4.66876093890939	4.61000468078022	4.81301099197989	4.85459798265797	4.9820507512984	4.71788325143595	4.76895082051287	4.92471323141726	4.69611655408525	4.77450718450775	4.85096545282753	4.70840923294093	4.60107797163464	4.76752240378779	4.13572345070985	4.70547289040279	4.85897439030911	4.75307939577318	4.88875875804463	4.83753434878886	4.10324706491562	4.73163805072269	3.85185081762589	4.86301765290051	4.80877096895307	4.20169635186548	4.71334677490615	4.15215836278753	4.77579105273816	4.78529956780511	4.20005797668132	4.79746374921509	4.83105982424541	4.81478676174616	4.7815286002197	4.73862408162478	4.79344374338162	4.73863620041043	4.82261270453585	4.69547758762864	4.8918219864781	4.04531438877224
1	73010724	73010724	4.86914416206091	4.8134520044438	4.37919154345041	4.74740693210657	4.08084585079847	4.66876093890939	4.61000468078022	4.81301099197989	4.85459798265797	4.9820507512984	4.71788325143595	4.76895082051287	4.92471323141726	4.69611655408525	4.77450718450775	4.85096545282753	4.70840923294093	4.60107797163464	4.76752240378779	4.13572345070985	4.70547289040279	4.85897439030911	4.75307939577318	4.88875875804463	4.83753434878886	4.10324706491562	4.73163805072269	3.85185081762589	4.86301765290051	4.80877096895307	4.20169635186548	4.71334677490615	4.15215836278753	4.77579105273816	4.78529956780511	4.20005797668132	4.79746374921509	4.83105982424541	4.81478676174616	4.7815286002197	4.16216843319871	4.79344374338162	4.73863620041043	4.82261270453585	4.69547758762864	4.8918219864781	4.04531438877224
1	73550549	73550549	3.88519427942383	3.96762259405706	4.37919154345041	4.38470999454242	4.08084585079847	4.11798826329368	4.61000468078022	4.15670313915164	4.17753474855692	4.9820507512984	4.23982770827492	4.76895082051287	3.97633613367857	4.13895974021732	4.00042098045039	4.38984157169577	4.06636499928814	4.60107797163464	4.04584126499205	4.13572345070985	4.34434447502352	4.18362003388932	4.10295263797801	4.12378242173852	4.1723838975059	4.10324706491562	3.92465807543518	3.85185081762589	4.09468317660461	4.2391066875956	4.20169635186548	4.71334677490615	4.15215836278753	4.09124438751398	4.78529956780511	4.20005797668132	4.19645731166469	4.07027371078909	4.81478676174616	4.08878415339461	4.16216843319871	4.02855513573813	4.06589203076737	3.99976421068491	3.95665707410126	4.1657374218374	4.04531438877224
1	74084658	74084658	3.88519427942383	3.96762259405706	4.37919154345041	4.38470999454242	4.08084585079847	4.11798826329368	4.61000468078022	4.15670313915164	4.17753474855692	3.66964300089968	4.23982770827492	4.76895082051287	3.97633613367857	4.13895974021732	4.00042098045039	4.38984157169577	4.06636499928814	4.60107797163464	4.04584126499205	4.13572345070985	4.34434447502352	4.18362003388932	4.10295263797801	4.12378242173852	4.1723838975059	4.10324706491562	3.92465807543518	2.82265308840357	4.09468317660461	4.2391066875956	4.20169635186548	3.97519998060787	4.15215836278753	4.09124438751398	4.12675915534557	4.20005797668132	4.19645731166469	4.07027371078909	4.18104356125346	4.08878415339461	4.16216843319871	4.02855513573813	4.06589203076737	3.99976421068491	3.95665707410126	4.1657374218374	4.04531438877224
1	74618032	74618032	3.88519427942383	3.96762259405706	4.37919154345041	4.38470999454242	4.08084585079847	4.11798826329368	4.04087241186478	4.15670313915164	4.17753474855692	3.66964300089968	4.23982770827492	4.09105208550707	3.97633613367857	4.13895974021732	4.00042098045039	4.38984157169577	4.06636499928814	4.60107797163464	4.04584126499205	4.13572345070985	4.34434447502352	4.18362003388932	4.10295263797801	4.12378242173852	4.1723838975059	4.10324706491562	3.92465807543518	2.82265308840357	4.09468317660461	4.2391066875956	4.20169635186548	3.97519998060787	4.15215836278753	4.09124438751398	4.12675915534557	4.20005797668132	4.19645731166469	4.07027371078909	4.18104356125346	4.08878415339461	4.16216843319871	4.02855513573813	4.06589203076737	3.99976421068491	3.95665707410126	4.1657374218374	4.04531438877224
1	75149814	75149814	3.88519427942383	3.96762259405706	4.37919154345041	4.38470999454242	4.08084585079847	4.11798826329368	4.04087241186478	4.15670313915164	4.17753474855692	3.66964300089968	4.23982770827492	4.09105208550707	3.97633613367857	4.13895974021732	4.00042098045039	4.38984157169577	4.06636499928814	4.60107797163464	4.04584126499205	4.13572345070985	4.34434447502352	4.18362003388932	4.10295263797801	4.12378242173852	4.1723838975059	4.10324706491562	3.92465807543518	2.82265308840357	4.09468317660461	4.2391066875956	4.20169635186548	3.97519998060787	4.15215836278753	4.09124438751398	4.12675915534557	4.20005797668132	4.19645731166469	4.07027371078909	4.18104356125346	4.08878415339461	4.16216843319871	4.02855513573813	4.06589203076737	3.99976421068491	3.95665707410126	4.1657374218374	4.04531438877224
1	75707449	75707449	3.88519427942383	3.96762259405706	4.37919154345041	4.38470999454242	4.08084585079847	4.11798826329368	4.04087241186478	4.15670313915164	4.17753474855692	3.66964300089968	4.23982770827492	4.09105208550707	3.97633613367857	4.13895974021732	4.00042098045039	4.38984157169577	4.06636499928814	4.60107797163464	4.04584126499205	4.13572345070985	4.34434447502352	4.18362003388932	4.10295263797801	4.12378242173852	4.1723838975059	4.10324706491562	3.92465807543518	2.82265308840357	4.09468317660461	4.2391066875956	4.20169635186548	3.97519998060787	4.15215836278753	4.09124438751398	4.12675915534557	4.20005797668132	4.19645731166469	4.07027371078909	4.18104356125346	4.08878415339461	4.16216843319871	4.02855513573813	4.06589203076737	3.99976421068491	3.95665707410126	4.1657374218374	4.04531438877224
1	76283952	76283952	3.88519427942383	3.96762259405706	4.37919154345041	4.38470999454242	4.08084585079847	4.11798826329368	4.04087241186478	4.15670313915164	4.17753474855692	3.66964300089968	4.23982770827492	4.09105208550707	3.97633613367857	4.13895974021732	4.00042098045039	4.38984157169577	4.06636499928814	4.60107797163464	4.04584126499205	4.13572345070985	4.34434447502352	4.18362003388932	4.10295263797801	4.12378242173852	4.1723838975059	4.10324706491562	3.92465807543518	2.82265308840357	4.09468317660461	4.2391066875956	4.20169635186548	3.97519998060787	4.15215836278753	4.09124438751398	4.12675915534557	4.20005797668132	4.19645731166469	4.07027371078909	4.18104356125346	4.08878415339461	4.16216843319871	4.02855513573813	4.06589203076737	3.99976421068491	3.95665707410126	4.1657374218374	4.04531438877224
1	76828345	76828345	3.88519427942383	3.96762259405706	4.37919154345041	4.38470999454242	4.08084585079847	4.11798826329368	4.04087241186478	4.15670313915164	4.17753474855692	3.66964300089968	4.23982770827492	4.09105208550707	3.97633613367857	4.13895974021732	4.00042098045039	4.38984157169577	4.06636499928814	4.60107797163464	4.04584126499205	4.13572345070985	4.34434447502352	4.18362003388932	4.10295263797801	4.12378242173852	4.1723838975059	4.10324706491562	3.92465807543518	2.82265308840357	4.09468317660461	4.2391066875956	4.20169635186548	3.97519998060787	4.15215836278753	4.09124438751398	4.12675915534557	4.20005797668132	4.19645731166469	4.07027371078909	4.18104356125346	4.08878415339461	4.16216843319871	4.02855513573813	4.06589203076737	3.99976421068491	3.95665707410126	4.1657374218374	4.04531438877224
1	77358985	77358985	3.88519427942383	3.96762259405706	4.37919154345041	4.38470999454242	4.08084585079847	4.11798826329368	4.04087241186478	4.15670313915164	4.17753474855692	3.66964300089968	4.23982770827492	4.09105208550707	3.97633613367857	4.13895974021732	4.00042098045039	4.38984157169577	4.06636499928814	4.60107797163464	4.04584126499205	4.13572345070985	4.34434447502352	4.18362003388932	4.10295263797801	4.12378242173852	4.1723838975059	4.10324706491562	3.92465807543518	2.82265308840357	4.09468317660461	4.2391066875956	4.20169635186548	3.97519998060787	4.15215836278753	4.09124438751398	4.12675915534557	4.20005797668132	4.19645731166469	4.07027371078909	4.18104356125346	4.08878415339461	4.16216843319871	4.02855513573813	4.06589203076737	3.99976421068491	3.95665707410126	4.1657374218374	4.04531438877224
1	77911607	77911607	3.88519427942383	3.96762259405706	4.37919154345041	4.38470999454242	4.08084585079847	4.11798826329368	4.04087241186478	4.15670313915164	4.17753474855692	3.66964300089968	4.23982770827492	4.09105208550707	3.97633613367857	4.13895974021732	4.00042098045039	4.38984157169577	4.06636499928814	4.60107797163464	4.04584126499205	4.13572345070985	4.34434447502352	4.18362003388932	4.10295263797801	4.12378242173852	4.1723838975059	4.10324706491562	3.92465807543518	2.82265308840357	4.09468317660461	4.2391066875956	4.20169635186548	3.97519998060787	4.15215836278753	4.09124438751398	4.12675915534557	4.20005797668132	4.19645731166469	4.07027371078909	4.18104356125346	4.08878415339461	4.16216843319871	4.02855513573813	4.06589203076737	3.99976421068491	3.95665707410126	4.1657374218374	4.04531438877224
1	78474042	78474042	3.88519427942383	3.96762259405706	4.37919154345041	4.38470999454242	4.08084585079847	4.11798826329368	4.04087241186478	4.15670313915164	4.17753474855692	3.66964300089968	4.23982770827492	4.09105208550707	3.97633613367857	4.13895974021732	4.00042098045039	4.38984157169577	4.06636499928814	4.60107797163464	4.04584126499205	4.13572345070985	4.34434447502352	4.18362003388932	4.10295263797801	4.12378242173852	4.1723838975059	4.10324706491562	3.92465807543518	2.82265308840357	4.09468317660461	4.2391066875956	4.20169635186548	3.97519998060787	4.15215836278753	4.09124438751398	4.12675915534557	4.20005797668132	4.19645731166469	4.07027371078909	4.18104356125346	4.08878415339461	4.16216843319871	4.02855513573813	4.06589203076737	3.99976421068491	3.95665707410126	4.1657374218374	4.04531438877224
1	79038727	79038727	3.88519427942383	3.96762259405706	4.37919154345041	4.38470999454242	4.08084585079847	4.11798826329368	4.04087241186478	4.15670313915164	4.17753474855692	3.66964300089968	4.23982770827492	4.09105208550707	3.97633613367857	4.13895974021732	4.00042098045039	4.38984157169577	4.06636499928814	4.60107797163464	4.04584126499205	4.13572345070985	4.34434447502352	4.18362003388932	4.10295263797801	4.12378242173852	4.1723838975059	4.10324706491562	3.92465807543518	2.82265308840357	4.09468317660461	4.2391066875956	4.20169635186548	3.97519998060787	4.15215836278753	4.09124438751398	4.12675915534557	4.20005797668132	4.19645731166469	4.07027371078909	4.18104356125346	4.08878415339461	4.16216843319871	4.02855513573813	4.06589203076737	3.99976421068491	3.95665707410126	4.1657374218374	4.04531438877224
1	79574660	79574660	3.88519427942383	3.96762259405706	4.37919154345041	4.38470999454242	4.08084585079847	4.11798826329368	4.04087241186478	4.15670313915164	4.17753474855692	3.66964300089968	4.23982770827492	4.09105208550707	3.97633613367857	4.13895974021732	4.00042098045039	4.38984157169577	4.06636499928814	4.60107797163464	4.04584126499205	4.13572345070985	4.34434447502352	4.18362003388932	4.10295263797801	4.12378242173852	4.1723838975059	4.10324706491562	3.92465807543518	2.82265308840357	4.09468317660461	4.2391066875956	4.20169635186548	3.97519998060787	4.15215836278753	4.09124438751398	4.12675915534557	4.20005797668132	4.19645731166469	4.07027371078909	4.18104356125346	4.08878415339461	4.16216843319871	4.02855513573813	4.06589203076737	3.99976421068491	3.95665707410126	4.1657374218374	4.04531438877224
1	80118870	80118870	3.88519427942383	3.96762259405706	4.37919154345041	4.38470999454242	4.08084585079847	4.11798826329368	4.04087241186478	4.15670313915164	4.17753474855692	3.66964300089968	4.23982770827492	4.09105208550707	3.97633613367857	4.13895974021732	4.00042098045039	4.38984157169577	4.06636499928814	4.60107797163464	4.04584126499205	4.13572345070985	4.34434447502352	4.18362003388932	4.10295263797801	4.12378242173852	4.1723838975059	4.10324706491562	3.92465807543518	2.82265308840357	4.09468317660461	4.2391066875956	4.20169635186548	3.97519998060787	4.15215836278753	4.09124438751398	4.12675915534557	4.20005797668132	4.19645731166469	4.07027371078909	4.18104356125346	4.08878415339461	4.16216843319871	4.02855513573813	4.06589203076737	3.99976421068491	3.95665707410126	4.1657374218374	4.04531438877224
1	80668353	80668353	3.88519427942383	3.96762259405706	4.37919154345041	4.38470999454242	4.08084585079847	4.11798826329368	4.04087241186478	4.15670313915164	4.17753474855692	4.17866595930478	4.23982770827492	4.09105208550707	3.97633613367857	4.13895974021732	4.78510913391846	4.38984157169577	4.06636499928814	4.60107797163464	4.04584126499205	4.13572345070985	4.34434447502352	4.18362003388932	4.10295263797801	4.12378242173852	4.1723838975059	4.10324706491562	3.92465807543518	3.2267504879621	4.09468317660461	4.2391066875956	4.20169635186548	3.97519998060787	4.15215836278753	4.09124438751398	4.12675915534557	4.20005797668132	4.19645731166469	4.07027371078909	4.18104356125346	4.08878415339461	4.16216843319871	4.02855513573813	4.06589203076737	3.99976421068491	3.95665707410126	4.1657374218374	4.04531438877224
1	81209242	81209242	3.88519427942383	3.96762259405706	4.37919154345041	4.38470999454242	4.08084585079847	4.11798826329368	4.04087241186478	4.15670313915164	4.17753474855692	4.17866595930478	4.23982770827492	4.09105208550707	3.97633613367857	4.13895974021732	4.78510913391846	4.38984157169577	4.06636499928814	4.60107797163464	4.04584126499205	4.13572345070985	4.34434447502352	4.18362003388932	4.10295263797801	4.12378242173852	4.1723838975059	4.10324706491562	3.92465807543518	3.2267504879621	4.09468317660461	4.2391066875956	4.20169635186548	3.97519998060787	4.15215836278753	4.09124438751398	4.12675915534557	4.20005797668132	4.19645731166469	4.07027371078909	4.18104356125346	4.08878415339461	4.16216843319871	4.02855513573813	4.06589203076737	3.99976421068491	3.95665707410126	4.1657374218374	4.04531438877224
1	81743486	81743486	3.88519427942383	3.96762259405706	4.37919154345041	4.38470999454242	4.08084585079847	4.11798826329368	4.04087241186478	4.15670313915164	4.17753474855692	4.17866595930478	4.23982770827492	4.09105208550707	3.97633613367857	4.13895974021732	4.78510913391846	4.38984157169577	4.06636499928814	4.60107797163464	4.04584126499205	4.13572345070985	4.34434447502352	4.18362003388932	4.10295263797801	4.12378242173852	4.1723838975059	4.10324706491562	3.92465807543518	3.2267504879621	4.09468317660461	4.2391066875956	4.20169635186548	3.97519998060787	4.15215836278753	4.09124438751398	4.12675915534557	4.20005797668132	4.19645731166469	4.07027371078909	4.18104356125346	4.08878415339461	4.16216843319871	4.02855513573813	4.06589203076737	3.99976421068491	3.95665707410126	4.1657374218374	4.04531438877224
1	82275838	82275838	3.88519427942383	3.96762259405706	4.37919154345041	4.38470999454242	4.08084585079847	4.11798826329368	4.04087241186478	4.15670313915164	4.17753474855692	4.17866595930478	3.91643148066883	4.09105208550707	3.97633613367857	4.13895974021732	4.78510913391846	3.99853607801985	4.06636499928814	3.97807894049261	4.04584126499205	4.13572345070985	3.95434766556072	4.18362003388932	4.10295263797801	4.12378242173852	4.1723838975059	4.10324706491562	3.92465807543518	3.2267504879621	4.09468317660461	4.2391066875956	4.20169635186548	3.97519998060787	4.15215836278753	4.09124438751398	4.12675915534557	4.20005797668132	4.19645731166469	4.07027371078909	4.18104356125346	4.08878415339461	4.16216843319871	4.02855513573813	4.06589203076737	3.99976421068491	3.95665707410126	4.1657374218374	4.04531438877224
1	82810893	82810893	3.88519427942383	3.96762259405706	3.7045927507615	4.06692875625077	4.08084585079847	4.11798826329368	4.04087241186478	4.15670313915164	4.17753474855692	4.17866595930478	3.91643148066883	4.09105208550707	3.97633613367857	4.13895974021732	4.78510913391846	3.99853607801985	4.06636499928814	3.97807894049261	4.04584126499205	4.13572345070985	3.95434766556072	4.18362003388932	4.10295263797801	4.12378242173852	4.1723838975059	4.10324706491562	3.92465807543518	3.2267504879621	4.09468317660461	4.2391066875956	4.20169635186548	3.97519998060787	4.15215836278753	4.09124438751398	4.12675915534557	4.20005797668132	4.19645731166469	4.07027371078909	4.18104356125346	4.08878415339461	4.16216843319871	4.02855513573813	4.06589203076737	3.99976421068491	3.95665707410126	4.1657374218374	4.04531438877224
1	83333763	83333763	3.88519427942383	3.96762259405706	3.7045927507615	4.06692875625077	4.08084585079847	4.11798826329368	4.04087241186478	4.15670313915164	4.17753474855692	4.17866595930478	3.91643148066883	4.09105208550707	3.97633613367857	4.13895974021732	4.78510913391846	3.99853607801985	4.06636499928814	3.97807894049261	4.04584126499205	4.13572345070985	3.95434766556072	4.18362003388932	4.10295263797801	4.12378242173852	4.1723838975059	4.10324706491562	3.92465807543518	3.2267504879621	4.09468317660461	4.2391066875956	4.20169635186548	3.97519998060787	4.15215836278753	4.09124438751398	4.12675915534557	4.20005797668132	4.19645731166469	4.07027371078909	4.18104356125346	4.08878415339461	4.16216843319871	4.02855513573813	4.06589203076737	3.99976421068491	3.95665707410126	4.1657374218374	4.04531438877224
1	84093613	84093613	3.88519427942383	3.96762259405706	3.7045927507615	4.06692875625077	4.08084585079847	4.11798826329368	4.04087241186478	4.15670313915164	4.17753474855692	4.17866595930478	3.91643148066883	4.09105208550707	3.97633613367857	4.13895974021732	4.78510913391846	3.99853607801985	4.06636499928814	3.97807894049261	4.04584126499205	4.13572345070985	3.95434766556072	4.18362003388932	4.10295263797801	4.12378242173852	4.1723838975059	4.10324706491562	3.92465807543518	3.2267504879621	4.09468317660461	4.2391066875956	4.20169635186548	3.97519998060787	4.15215836278753	4.09124438751398	4.12675915534557	4.20005797668132	4.19645731166469	4.07027371078909	4.18104356125346	4.08878415339461	4.16216843319871	4.02855513573813	4.06589203076737	3.99976421068491	3.95665707410126	4.1657374218374	4.04531438877224
1	84625357	84625357	3.88519427942383	3.96762259405706	3.7045927507615	4.06692875625077	4.08084585079847	4.11798826329368	4.04087241186478	4.15670313915164	4.17753474855692	4.17866595930478	3.91643148066883	4.09105208550707	3.97633613367857	4.13895974021732	4.09837452300386	3.99853607801985	4.06636499928814	3.97807894049261	4.04584126499205	4.13572345070985	3.95434766556072	4.18362003388932	4.10295263797801	4.12378242173852	4.1723838975059	4.10324706491562	3.92465807543518	3.2267504879621	4.09468317660461	4.2391066875956	4.20169635186548	3.97519998060787	4.15215836278753	4.09124438751398	4.12675915534557	4.20005797668132	4.19645731166469	4.07027371078909	4.18104356125346	4.08878415339461	4.16216843319871	4.02855513573813	4.06589203076737	3.99976421068491	3.95665707410126	4.1657374218374	4.04531438877224
1	85163643	85163643	3.88519427942383	3.96762259405706	3.7045927507615	4.06692875625077	4.08084585079847	4.11798826329368	4.04087241186478	4.15670313915164	4.17753474855692	4.17866595930478	3.91643148066883	4.09105208550707	3.97633613367857	4.13895974021732	4.09837452300386	3.99853607801985	4.06636499928814	3.97807894049261	4.04584126499205	4.13572345070985	3.95434766556072	4.18362003388932	4.10295263797801	4.12378242173852	4.1723838975059	4.10324706491562	3.92465807543518	3.2267504879621	4.09468317660461	4.2391066875956	4.20169635186548	3.97519998060787	4.15215836278753	4.09124438751398	4.12675915534557	4.20005797668132	4.19645731166469	4.07027371078909	4.18104356125346	4.08878415339461	4.16216843319871	4.02855513573813	4.06589203076737	3.99976421068491	3.95665707410126	4.1657374218374	4.04531438877224
1	85701220	85701220	3.88519427942383	3.96762259405706	3.7045927507615	4.06692875625077	4.08084585079847	4.11798826329368	4.04087241186478	4.15670313915164	4.17753474855692	4.17866595930478	3.91643148066883	4.09105208550707	3.97633613367857	4.13895974021732	4.09837452300386	3.99853607801985	4.06636499928814	3.97807894049261	4.04584126499205	4.13572345070985	3.95434766556072	4.18362003388932	4.10295263797801	4.12378242173852	4.1723838975059	4.10324706491562	3.92465807543518	3.2267504879621	4.09468317660461	4.2391066875956	4.20169635186548	3.97519998060787	4.15215836278753	4.09124438751398	4.12675915534557	4.20005797668132	4.19645731166469	4.07027371078909	4.18104356125346	4.08878415339461	4.16216843319871	4.02855513573813	4.06589203076737	3.99976421068491	3.95665707410126	4.1657374218374	4.04531438877224
1	86253418	86253418	3.88519427942383	3.96762259405706	3.7045927507615	4.06692875625077	4.08084585079847	4.11798826329368	4.04087241186478	4.15670313915164	4.17753474855692	4.17866595930478	3.91643148066883	4.09105208550707	3.97633613367857	4.13895974021732	4.09837452300386	3.99853607801985	4.06636499928814	3.97807894049261	4.04584126499205	4.13572345070985	3.95434766556072	4.18362003388932	4.10295263797801	4.12378242173852	4.1723838975059	4.10324706491562	3.92465807543518	3.2267504879621	4.09468317660461	4.2391066875956	4.20169635186548	3.97519998060787	4.15215836278753	4.09124438751398	4.12675915534557	4.20005797668132	4.19645731166469	4.07027371078909	4.18104356125346	4.08878415339461	4.16216843319871	4.02855513573813	4.06589203076737	3.99976421068491	3.95665707410126	4.1657374218374	4.04531438877224
1	86825989	86825989	3.88519427942383	3.96762259405706	3.7045927507615	4.06692875625077	4.08084585079847	4.11798826329368	4.04087241186478	4.15670313915164	4.17753474855692	4.17866595930478	3.91643148066883	4.09105208550707	3.97633613367857	4.13895974021732	4.09837452300386	3.99853607801985	4.06636499928814	3.97807894049261	4.04584126499205	4.13572345070985	3.95434766556072	4.18362003388932	4.10295263797801	4.12378242173852	4.1723838975059	4.10324706491562	3.92465807543518	3.2267504879621	4.09468317660461	4.2391066875956	4.20169635186548	3.97519998060787	4.15215836278753	4.09124438751398	4.12675915534557	4.20005797668132	4.19645731166469	4.07027371078909	4.18104356125346	4.08878415339461	4.16216843319871	4.02855513573813	4.06589203076737	3.99976421068491	3.95665707410126	4.1657374218374	4.04531438877224
1	87399574	87399574	3.88519427942383	3.96762259405706	3.7045927507615	4.06692875625077	4.08084585079847	4.11798826329368	4.04087241186478	4.15670313915164	4.17753474855692	4.17866595930478	3.91643148066883	4.09105208550707	3.97633613367857	4.13895974021732	4.09837452300386	3.99853607801985	4.06636499928814	3.97807894049261	4.04584126499205	4.13572345070985	3.95434766556072	4.18362003388932	4.10295263797801	4.12378242173852	4.1723838975059	4.10324706491562	3.92465807543518	3.2267504879621	4.09468317660461	4.2391066875956	4.20169635186548	3.97519998060787	4.15215836278753	4.09124438751398	4.12675915534557	4.20005797668132	4.19645731166469	4.07027371078909	4.18104356125346	4.08878415339461	4.16216843319871	4.02855513573813	4.06589203076737	3.99976421068491	3.95665707410126	4.1657374218374	4.04531438877224
1	87932798	87932798	3.88519427942383	3.96762259405706	3.7045927507615	4.06692875625077	4.08084585079847	4.11798826329368	4.04087241186478	4.15670313915164	4.17753474855692	4.17866595930478	3.91643148066883	4.09105208550707	3.97633613367857	4.13895974021732	4.09837452300386	3.99853607801985	4.06636499928814	3.97807894049261	4.04584126499205	4.13572345070985	3.95434766556072	4.18362003388932	4.10295263797801	4.12378242173852	4.1723838975059	4.10324706491562	3.92465807543518	3.2267504879621	4.09468317660461	4.2391066875956	4.20169635186548	3.97519998060787	4.15215836278753	4.09124438751398	4.12675915534557	4.20005797668132	4.19645731166469	4.07027371078909	4.18104356125346	4.08878415339461	4.16216843319871	4.02855513573813	4.06589203076737	3.99976421068491	3.95665707410126	4.1657374218374	4.04531438877224
1	88459943	88459943	3.88519427942383	3.96762259405706	3.7045927507615	4.06692875625077	4.08084585079847	4.11798826329368	4.04087241186478	4.15670313915164	4.17753474855692	4.17866595930478	3.91643148066883	4.09105208550707	3.97633613367857	4.13895974021732	4.09837452300386	3.99853607801985	4.06636499928814	3.97807894049261	4.04584126499205	4.13572345070985	3.95434766556072	4.18362003388932	4.10295263797801	4.12378242173852	4.1723838975059	4.10324706491562	3.92465807543518	3.2267504879621	4.09468317660461	4.2391066875956	4.20169635186548	3.97519998060787	4.15215836278753	4.09124438751398	4.12675915534557	4.20005797668132	4.19645731166469	4.07027371078909	4.18104356125346	4.08878415339461	4.16216843319871	4.02855513573813	4.06589203076737	3.99976421068491	3.95665707410126	4.1657374218374	4.04531438877224
1	88984401	88984401	3.88519427942383	3.96762259405706	3.02223313544871	4.06692875625077	4.08084585079847	4.11798826329368	4.04087241186478	4.15670313915164	4.17753474855692	4.17866595930478	3.91643148066883	4.09105208550707	3.97633613367857	4.13895974021732	4.09837452300386	3.99853607801985	4.06636499928814	3.97807894049261	4.04584126499205	4.13572345070985	3.95434766556072	4.18362003388932	4.10295263797801	4.12378242173852	4.1723838975059	4.10324706491562	3.92465807543518	3.2267504879621	4.09468317660461	4.2391066875956	4.20169635186548	3.97519998060787	4.15215836278753	4.09124438751398	4.12675915534557	4.20005797668132	4.19645731166469	4.07027371078909	4.18104356125346	4.08878415339461	4.16216843319871	4.02855513573813	4.06589203076737	3.99976421068491	3.95665707410126	4.1657374218374	4.04531438877224
1	89551506	89551506	3.88519427942383	3.96762259405706	3.02223313544871	4.06692875625077	4.08084585079847	4.11798826329368	4.04087241186478	4.15670313915164	4.17753474855692	4.17866595930478	3.91643148066883	4.09105208550707	3.97633613367857	4.13895974021732	4.09837452300386	3.99853607801985	4.06636499928814	3.97807894049261	4.04584126499205	4.13572345070985	3.95434766556072	4.18362003388932	4.10295263797801	4.12378242173852	4.1723838975059	4.10324706491562	3.92465807543518	3.2267504879621	4.09468317660461	4.2391066875956	4.20169635186548	3.97519998060787	4.15215836278753	4.09124438751398	4.12675915534557	4.20005797668132	4.19645731166469	4.07027371078909	4.18104356125346	4.08878415339461	4.16216843319871	4.02855513573813	4.06589203076737	3.99976421068491	3.95665707410126	4.1657374218374	4.04531438877224
1	90127339	90127339	3.88519427942383	3.96762259405706	3.02223313544871	4.06692875625077	4.08084585079847	4.11798826329368	4.04087241186478	4.15670313915164	4.17753474855692	4.17866595930478	3.91643148066883	4.09105208550707	3.97633613367857	4.13895974021732	4.09837452300386	3.99853607801985	4.06636499928814	3.97807894049261	4.04584126499205	4.13572345070985	3.95434766556072	4.18362003388932	4.10295263797801	4.12378242173852	4.1723838975059	4.10324706491562	3.92465807543518	3.2267504879621	4.09468317660461	4.2391066875956	4.20169635186548	3.97519998060787	4.15215836278753	4.09124438751398	4.12675915534557	4.20005797668132	4.19645731166469	4.07027371078909	4.18104356125346	4.08878415339461	4.16216843319871	4.02855513573813	4.06589203076737	3.99976421068491	3.95665707410126	4.1657374218374	4.04531438877224
1	90686520	90686520	3.88519427942383	3.96762259405706	3.02223313544871	4.06692875625077	4.08084585079847	4.11798826329368	4.04087241186478	4.15670313915164	4.17753474855692	4.17866595930478	3.91643148066883	4.09105208550707	3.97633613367857	4.13895974021732	4.09837452300386	3.99853607801985	4.06636499928814	3.97807894049261	4.04584126499205	4.13572345070985	3.95434766556072	4.18362003388932	4.10295263797801	4.12378242173852	4.1723838975059	4.10324706491562	3.92465807543518	3.2267504879621	4.09468317660461	4.2391066875956	4.20169635186548	3.97519998060787	4.15215836278753	4.09124438751398	4.12675915534557	4.20005797668132	4.19645731166469	4.07027371078909	4.18104356125346	4.08878415339461	4.16216843319871	4.02855513573813	4.06589203076737	3.99976421068491	3.95665707410126	4.1657374218374	4.04531438877224
1	91222128	91222128	3.88519427942383	3.96762259405706	3.02223313544871	4.06692875625077	4.08084585079847	4.11798826329368	4.04087241186478	4.15670313915164	4.17753474855692	4.17866595930478	3.91643148066883	4.09105208550707	3.97633613367857	4.13895974021732	4.09837452300386	3.99853607801985	4.06636499928814	3.97807894049261	4.04584126499205	4.13572345070985	3.95434766556072	4.18362003388932	4.10295263797801	4.12378242173852	4.1723838975059	4.10324706491562	3.92465807543518	3.2267504879621	4.09468317660461	4.2391066875956	4.20169635186548	3.97519998060787	4.15215836278753	4.09124438751398	4.12675915534557	4.20005797668132	4.19645731166469	4.07027371078909	4.18104356125346	4.08878415339461	4.16216843319871	4.02855513573813	4.06589203076737	3.99976421068491	3.95665707410126	4.1657374218374	4.04531438877224
1	91805588	91805588	3.88519427942383	3.96762259405706	3.02223313544871	4.06692875625077	4.08084585079847	4.11798826329368	4.04087241186478	4.15670313915164	4.17753474855692	4.17866595930478	3.91643148066883	4.09105208550707	3.97633613367857	4.13895974021732	4.09837452300386	3.99853607801985	4.06636499928814	3.97807894049261	4.04584126499205	4.13572345070985	3.95434766556072	4.18362003388932	4.10295263797801	4.12378242173852	4.1723838975059	4.10324706491562	3.92465807543518	3.2267504879621	4.09468317660461	4.2391066875956	4.20169635186548	3.97519998060787	4.15215836278753	4.09124438751398	4.12675915534557	4.20005797668132	4.19645731166469	4.07027371078909	4.18104356125346	4.08878415339461	4.16216843319871	4.02855513573813	4.06589203076737	3.99976421068491	3.95665707410126	4.1657374218374	4.04531438877224
1	92362972	92362972	3.88519427942383	3.96762259405706	3.02223313544871	4.06692875625077	4.08084585079847	4.11798826329368	4.04087241186478	4.15670313915164	4.17753474855692	4.17866595930478	3.91643148066883	4.09105208550707	3.97633613367857	4.13895974021732	4.09837452300386	3.99853607801985	4.06636499928814	3.97807894049261	4.04584126499205	4.13572345070985	3.95434766556072	4.18362003388932	4.10295263797801	4.12378242173852	4.1723838975059	4.10324706491562	3.92465807543518	3.2267504879621	4.09468317660461	4.2391066875956	4.20169635186548	3.97519998060787	4.15215836278753	4.09124438751398	4.12675915534557	4.20005797668132	4.19645731166469	4.07027371078909	4.18104356125346	4.08878415339461	4.16216843319871	4.02855513573813	4.06589203076737	3.99976421068491	3.95665707410126	4.1657374218374	4.04531438877224
1	92950447	92950447	3.88519427942383	3.96762259405706	3.02223313544871	4.06692875625077	4.08084585079847	4.11798826329368	4.04087241186478	4.15670313915164	4.17753474855692	4.17866595930478	3.91643148066883	4.09105208550707	3.97633613367857	4.13895974021732	4.09837452300386	3.99853607801985	4.06636499928814	3.97807894049261	4.04584126499205	4.13572345070985	3.95434766556072	4.18362003388932	4.10295263797801	4.12378242173852	4.1723838975059	4.10324706491562	3.92465807543518	3.2267504879621	4.09468317660461	4.2391066875956	4.20169635186548	3.97519998060787	4.15215836278753	4.09124438751398	4.12675915534557	4.20005797668132	4.19645731166469	4.07027371078909	4.18104356125346	4.08878415339461	4.16216843319871	4.02855513573813	4.06589203076737	3.99976421068491	3.95665707410126	4.1657374218374	4.04531438877224
1	93535502	93535502	3.88519427942383	3.96762259405706	3.02223313544871	4.06692875625077	4.08084585079847	4.11798826329368	4.04087241186478	4.15670313915164	4.17753474855692	4.17866595930478	3.91643148066883	4.09105208550707	3.97633613367857	4.13895974021732	4.09837452300386	3.99853607801985	4.06636499928814	3.97807894049261	4.04584126499205	4.13572345070985	3.95434766556072	4.18362003388932	4.10295263797801	4.12378242173852	4.1723838975059	4.10324706491562	3.92465807543518	3.2267504879621	4.09468317660461	4.2391066875956	4.20169635186548	3.97519998060787	4.15215836278753	4.09124438751398	4.12675915534557	4.20005797668132	4.19645731166469	4.07027371078909	4.18104356125346	4.08878415339461	4.16216843319871	4.02855513573813	4.06589203076737	3.99976421068491	3.95665707410126	4.1657374218374	4.04531438877224
1	94097510	94097510	3.88519427942383	3.96762259405706	3.02223313544871	4.06692875625077	4.08084585079847	4.11798826329368	4.04087241186478	4.15670313915164	4.17753474855692	4.17866595930478	3.91643148066883	4.09105208550707	3.97633613367857	4.13895974021732	4.09837452300386	3.99853607801985	4.06636499928814	3.97807894049261	4.04584126499205	4.13572345070985	3.95434766556072	4.18362003388932	4.10295263797801	4.12378242173852	4.1723838975059	4.10324706491562	3.92465807543518	3.2267504879621	4.09468317660461	4.2391066875956	4.20169635186548	3.97519998060787	4.15215836278753	4.09124438751398	4.12675915534557	4.20005797668132	4.19645731166469	4.07027371078909	4.18104356125346	4.08878415339461	4.16216843319871	4.02855513573813	4.06589203076737	3.99976421068491	3.95665707410126	4.1657374218374	4.04531438877224
1	94655868	94655868	3.88519427942383	3.96762259405706	3.02223313544871	4.06692875625077	4.08084585079847	4.11798826329368	4.04087241186478	4.15670313915164	4.17753474855692	4.17866595930478	3.91643148066883	4.09105208550707	3.97633613367857	4.13895974021732	4.09837452300386	3.99853607801985	4.06636499928814	3.97807894049261	4.04584126499205	4.13572345070985	3.95434766556072	4.18362003388932	4.10295263797801	4.12378242173852	4.1723838975059	4.10324706491562	3.92465807543518	3.2267504879621	4.09468317660461	4.2391066875956	4.20169635186548	3.97519998060787	4.15215836278753	4.09124438751398	4.12675915534557	4.20005797668132	4.19645731166469	4.07027371078909	4.18104356125346	4.08878415339461	4.16216843319871	4.02855513573813	4.06589203076737	3.99976421068491	3.95665707410126	4.1657374218374	4.04531438877224
1	95207249	95207249	3.88519427942383	3.96762259405706	3.02223313544871	4.06692875625077	4.08084585079847	4.11798826329368	4.04087241186478	4.15670313915164	4.17753474855692	4.17866595930478	3.91643148066883	4.09105208550707	3.97633613367857	4.13895974021732	4.09837452300386	3.99853607801985	4.06636499928814	3.97807894049261	4.04584126499205	4.13572345070985	3.95434766556072	4.18362003388932	4.10295263797801	4.12378242173852	4.1723838975059	4.10324706491562	3.92465807543518	3.2267504879621	4.09468317660461	4.2391066875956	4.20169635186548	3.97519998060787	4.15215836278753	4.09124438751398	4.12675915534557	4.20005797668132	4.19645731166469	4.07027371078909	4.18104356125346	4.08878415339461	4.16216843319871	4.02855513573813	4.06589203076737	3.99976421068491	3.95665707410126	4.1657374218374	4.04531438877224
1	95764038	95764038	3.88519427942383	3.96762259405706	3.02223313544871	4.06692875625077	4.08084585079847	4.11798826329368	4.04087241186478	4.15670313915164	4.17753474855692	4.17866595930478	3.91643148066883	4.09105208550707	3.97633613367857	4.13895974021732	4.09837452300386	3.99853607801985	4.06636499928814	3.97807894049261	4.04584126499205	4.13572345070985	3.95434766556072	4.18362003388932	4.10295263797801	4.12378242173852	4.1723838975059	4.10324706491562	3.92465807543518	3.2267504879621	4.09468317660461	4.2391066875956	4.20169635186548	3.97519998060787	4.15215836278753	4.09124438751398	4.12675915534557	4.20005797668132	4.19645731166469	4.07027371078909	4.18104356125346	4.08878415339461	4.16216843319871	4.02855513573813	4.06589203076737	3.99976421068491	3.95665707410126	4.1657374218374	4.04531438877224
1	96291927	96291927	3.88519427942383	3.96762259405706	3.02223313544871	4.06692875625077	4.08084585079847	4.11798826329368	4.04087241186478	4.15670313915164	4.17753474855692	4.17866595930478	3.91643148066883	4.09105208550707	3.97633613367857	4.13895974021732	4.09837452300386	3.99853607801985	4.06636499928814	3.97807894049261	4.04584126499205	4.13572345070985	3.95434766556072	4.18362003388932	4.10295263797801	4.12378242173852	4.1723838975059	4.10324706491562	3.92465807543518	3.2267504879621	4.09468317660461	4.2391066875956	4.20169635186548	3.97519998060787	4.15215836278753	4.09124438751398	4.12675915534557	4.20005797668132	4.19645731166469	4.07027371078909	4.18104356125346	4.08878415339461	4.16216843319871	4.02855513573813	4.06589203076737	3.99976421068491	3.95665707410126	4.1657374218374	4.04531438877224
1	96833745	96833745	3.88519427942383	3.96762259405706	3.02223313544871	4.06692875625077	4.08084585079847	4.11798826329368	4.04087241186478	4.15670313915164	4.17753474855692	4.17866595930478	3.91643148066883	4.09105208550707	3.97633613367857	4.13895974021732	4.09837452300386	3.99853607801985	4.06636499928814	3.97807894049261	4.04584126499205	4.13572345070985	3.95434766556072	4.18362003388932	4.10295263797801	4.12378242173852	4.1723838975059	4.10324706491562	3.92465807543518	3.2267504879621	4.09468317660461	4.2391066875956	4.20169635186548	3.97519998060787	4.15215836278753	4.09124438751398	4.12675915534557	4.20005797668132	4.19645731166469	4.07027371078909	4.18104356125346	4.08878415339461	4.16216843319871	4.02855513573813	4.06589203076737	3.99976421068491	3.95665707410126	4.1657374218374	4.04531438877224
1	97396062	97396062	3.88519427942383	3.96762259405706	3.02223313544871	4.06692875625077	4.08084585079847	4.11798826329368	4.04087241186478	4.15670313915164	4.17753474855692	4.17866595930478	3.91643148066883	4.09105208550707	3.97633613367857	4.13895974021732	4.09837452300386	3.99853607801985	4.06636499928814	3.97807894049261	4.04584126499205	4.13572345070985	3.95434766556072	4.18362003388932	4.10295263797801	4.12378242173852	4.1723838975059	4.10324706491562	3.92465807543518	4.14810490031247	4.09468317660461	4.2391066875956	4.20169635186548	3.97519998060787	4.15215836278753	4.09124438751398	4.12675915534557	4.20005797668132	4.19645731166469	4.07027371078909	4.18104356125346	4.08878415339461	4.16216843319871	4.02855513573813	4.06589203076737	3.99976421068491	3.95665707410126	4.1657374218374	4.04531438877224
1	97931841	97931841	3.88519427942383	3.96762259405706	3.02223313544871	4.06692875625077	4.08084585079847	4.11798826329368	4.04087241186478	4.15670313915164	4.17753474855692	4.17866595930478	3.91643148066883	4.09105208550707	3.97633613367857	4.13895974021732	4.09837452300386	3.99853607801985	4.06636499928814	3.97807894049261	4.04584126499205	4.13572345070985	3.95434766556072	4.18362003388932	4.10295263797801	4.12378242173852	4.1723838975059	4.10324706491562	3.92465807543518	4.14810490031247	4.09468317660461	4.2391066875956	4.20169635186548	3.97519998060787	4.15215836278753	4.09124438751398	4.12675915534557	4.20005797668132	4.19645731166469	4.07027371078909	4.18104356125346	4.08878415339461	4.16216843319871	4.02855513573813	4.06589203076737	3.99976421068491	3.95665707410126	4.1657374218374	4.04531438877224
1	98450950	98450950	3.88519427942383	3.96762259405706	3.02223313544871	4.06692875625077	4.08084585079847	4.11798826329368	4.04087241186478	4.15670313915164	4.17753474855692	4.17866595930478	3.91643148066883	4.09105208550707	3.97633613367857	4.13895974021732	4.09837452300386	3.99853607801985	4.06636499928814	3.97807894049261	4.04584126499205	4.13572345070985	3.95434766556072	4.18362003388932	4.10295263797801	4.12378242173852	4.1723838975059	4.10324706491562	3.92465807543518	4.14810490031247	4.09468317660461	4.2391066875956	4.20169635186548	3.97519998060787	4.15215836278753	4.09124438751398	4.12675915534557	4.20005797668132	4.19645731166469	4.07027371078909	4.18104356125346	4.08878415339461	4.16216843319871	4.02855513573813	4.06589203076737	3.99976421068491	3.95665707410126	4.1657374218374	4.04531438877224
1	98975392	98975392	3.88519427942383	3.96762259405706	3.02223313544871	4.06692875625077	4.08084585079847	4.11798826329368	4.04087241186478	4.15670313915164	4.17753474855692	4.17866595930478	3.91643148066883	4.09105208550707	3.97633613367857	4.13895974021732	4.09837452300386	3.99853607801985	4.06636499928814	3.97807894049261	4.04584126499205	4.13572345070985	3.95434766556072	4.18362003388932	4.10295263797801	4.12378242173852	4.1723838975059	4.10324706491562	3.92465807543518	4.14810490031247	4.09468317660461	4.2391066875956	4.20169635186548	3.97519998060787	4.15215836278753	4.09124438751398	4.12675915534557	4.20005797668132	4.19645731166469	4.07027371078909	4.18104356125346	4.08878415339461	4.16216843319871	4.02855513573813	4.06589203076737	3.99976421068491	3.95665707410126	4.1657374218374	4.04531438877224
1	99520318	99520318	3.88519427942383	3.96762259405706	3.02223313544871	4.06692875625077	4.08084585079847	4.11798826329368	4.04087241186478	4.15670313915164	4.17753474855692	4.17866595930478	3.91643148066883	4.09105208550707	3.97633613367857	4.13895974021732	4.09837452300386	3.99853607801985	4.06636499928814	3.97807894049261	4.04584126499205	4.13572345070985	3.95434766556072	4.18362003388932	4.10295263797801	4.12378242173852	4.1723838975059	4.10324706491562	3.92465807543518	4.14810490031247	4.09468317660461	4.2391066875956	4.20169635186548	3.97519998060787	4.15215836278753	4.09124438751398	4.12675915534557	4.20005797668132	4.19645731166469	4.07027371078909	4.18104356125346	4.08878415339461	4.16216843319871	4.02855513573813	4.06589203076737	3.99976421068491	3.95665707410126	4.1657374218374	4.04531438877224
1	100075108	100075108	3.88519427942383	3.96762259405706	3.02223313544871	4.06692875625077	4.08084585079847	4.11798826329368	4.04087241186478	4.15670313915164	4.17753474855692	4.17866595930478	3.91643148066883	4.09105208550707	3.97633613367857	4.13895974021732	4.09837452300386	3.99853607801985	4.06636499928814	3.97807894049261	4.04584126499205	4.13572345070985	3.95434766556072	4.18362003388932	4.10295263797801	4.12378242173852	4.1723838975059	4.10324706491562	3.92465807543518	4.14810490031247	4.09468317660461	4.2391066875956	4.20169635186548	3.97519998060787	4.15215836278753	4.09124438751398	4.12675915534557	4.20005797668132	4.19645731166469	4.07027371078909	4.18104356125346	4.08878415339461	4.16216843319871	4.02855513573813	4.06589203076737	3.99976421068491	3.95665707410126	4.1657374218374	4.04531438877224
1	100623332	100623332	3.88519427942383	3.96762259405706	3.02223313544871	4.06692875625077	4.08084585079847	4.11798826329368	4.04087241186478	4.15670313915164	4.17753474855692	4.17866595930478	3.91643148066883	4.09105208550707	3.97633613367857	4.13895974021732	4.09837452300386	3.99853607801985	4.06636499928814	3.97807894049261	4.04584126499205	4.13572345070985	3.95434766556072	4.18362003388932	4.10295263797801	4.12378242173852	4.1723838975059	4.10324706491562	3.92465807543518	4.14810490031247	4.09468317660461	4.2391066875956	4.20169635186548	3.97519998060787	4.15215836278753	4.09124438751398	4.12675915534557	4.20005797668132	4.19645731166469	4.07027371078909	4.18104356125346	4.08878415339461	4.16216843319871	4.02855513573813	4.06589203076737	3.99976421068491	3.95665707410126	4.1657374218374	4.04531438877224
1	101186742	101186742	3.88519427942383	3.96762259405706	3.02223313544871	4.06692875625077	4.08084585079847	4.11798826329368	4.04087241186478	4.15670313915164	4.17753474855692	4.17866595930478	3.91643148066883	4.09105208550707	3.97633613367857	4.13895974021732	4.09837452300386	3.99853607801985	4.06636499928814	3.97807894049261	4.04584126499205	4.13572345070985	3.95434766556072	4.18362003388932	4.10295263797801	4.12378242173852	4.1723838975059	4.10324706491562	3.92465807543518	4.14810490031247	4.09468317660461	4.2391066875956	4.20169635186548	3.97519998060787	4.15215836278753	4.09124438751398	4.12675915534557	4.20005797668132	4.19645731166469	4.07027371078909	4.18104356125346	4.08878415339461	4.16216843319871	4.02855513573813	4.06589203076737	3.99976421068491	3.95665707410126	4.1657374218374	4.04531438877224
1	101730376	101730376	3.88519427942383	3.96762259405706	3.02223313544871	4.06692875625077	4.08084585079847	4.11798826329368	4.04087241186478	4.15670313915164	4.17753474855692	4.17866595930478	3.91643148066883	4.09105208550707	3.97633613367857	4.13895974021732	4.09837452300386	3.99853607801985	4.06636499928814	3.97807894049261	4.04584126499205	4.13572345070985	3.95434766556072	4.18362003388932	4.10295263797801	4.12378242173852	4.1723838975059	4.10324706491562	3.92465807543518	4.14810490031247	4.09468317660461	4.2391066875956	4.20169635186548	3.97519998060787	4.15215836278753	4.09124438751398	4.12675915534557	4.20005797668132	4.19645731166469	4.07027371078909	4.18104356125346	4.08878415339461	4.16216843319871	4.02855513573813	4.06589203076737	3.99976421068491	3.95665707410126	4.1657374218374	4.04531438877224
1	102267823	102267823	3.88519427942383	3.96762259405706	3.02223313544871	4.06692875625077	4.08084585079847	4.11798826329368	4.04087241186478	4.15670313915164	4.17753474855692	4.17866595930478	3.91643148066883	4.09105208550707	3.97633613367857	4.13895974021732	4.09837452300386	3.99853607801985	4.06636499928814	3.97807894049261	4.04584126499205	4.13572345070985	3.95434766556072	4.18362003388932	4.10295263797801	4.12378242173852	4.1723838975059	4.10324706491562	3.92465807543518	4.14810490031247	4.09468317660461	4.2391066875956	4.20169635186548	3.97519998060787	4.15215836278753	4.09124438751398	4.12675915534557	4.20005797668132	4.19645731166469	4.07027371078909	4.18104356125346	4.08878415339461	4.16216843319871	4.02855513573813	4.06589203076737	3.99976421068491	3.95665707410126	4.1657374218374	4.04531438877224
1	102797436	102797436	3.88519427942383	3.96762259405706	3.02223313544871	4.06692875625077	4.08084585079847	4.11798826329368	4.04087241186478	4.15670313915164	4.17753474855692	4.17866595930478	3.91643148066883	4.09105208550707	3.97633613367857	4.13895974021732	4.09837452300386	3.99853607801985	4.06636499928814	3.97807894049261	4.04584126499205	4.13572345070985	3.95434766556072	4.18362003388932	4.10295263797801	4.12378242173852	4.1723838975059	4.10324706491562	3.92465807543518	4.14810490031247	4.09468317660461	4.2391066875956	4.20169635186548	3.97519998060787	4.15215836278753	4.09124438751398	4.12675915534557	4.20005797668132	4.19645731166469	4.07027371078909	4.18104356125346	4.08878415339461	4.16216843319871	4.02855513573813	4.06589203076737	3.99976421068491	3.95665707410126	4.1657374218374	4.04531438877224
1	103357057	103357057	3.88519427942383	3.96762259405706	3.02223313544871	4.06692875625077	4.08084585079847	4.11798826329368	4.04087241186478	4.15670313915164	4.17753474855692	4.17866595930478	3.91643148066883	4.09105208550707	3.97633613367857	4.13895974021732	4.09837452300386	3.99853607801985	4.06636499928814	3.97807894049261	4.04584126499205	4.13572345070985	3.95434766556072	4.18362003388932	4.10295263797801	4.12378242173852	4.1723838975059	4.10324706491562	3.92465807543518	4.14810490031247	4.09468317660461	4.2391066875956	4.20169635186548	3.97519998060787	4.15215836278753	4.09124438751398	4.12675915534557	4.20005797668132	4.19645731166469	4.07027371078909	4.18104356125346	4.08878415339461	4.16216843319871	4.02855513573813	4.06589203076737	3.99976421068491	3.95665707410126	4.1657374218374	4.04531438877224
1	104114997	104114997	3.88519427942383	3.96762259405706	3.02223313544871	4.06692875625077	4.08084585079847	4.11798826329368	4.04087241186478	4.15670313915164	4.17753474855692	4.17866595930478	3.91643148066883	4.09105208550707	3.97633613367857	4.13895974021732	4.09837452300386	3.99853607801985	4.06636499928814	3.97807894049261	4.04584126499205	4.13572345070985	3.95434766556072	4.18362003388932	4.10295263797801	4.12378242173852	4.1723838975059	4.10324706491562	3.92465807543518	4.14810490031247	4.09468317660461	4.2391066875956	4.20169635186548	3.97519998060787	4.15215836278753	4.09124438751398	4.12675915534557	4.20005797668132	4.19645731166469	4.07027371078909	4.18104356125346	4.08878415339461	4.16216843319871	4.02855513573813	4.06589203076737	3.99976421068491	3.95665707410126	4.1657374218374	4.04531438877224
1	104814987	104814987	3.88519427942383	3.96762259405706	3.02223313544871	4.06692875625077	4.08084585079847	4.11798826329368	4.04087241186478	4.15670313915164	4.17753474855692	4.17866595930478	3.91643148066883	4.09105208550707	3.97633613367857	4.13895974021732	4.09837452300386	3.99853607801985	4.06636499928814	3.97807894049261	4.04584126499205	4.13572345070985	3.95434766556072	4.18362003388932	4.10295263797801	4.12378242173852	4.1723838975059	4.10324706491562	3.92465807543518	4.14810490031247	4.09468317660461	4.2391066875956	4.20169635186548	3.97519998060787	4.15215836278753	4.09124438751398	4.12675915534557	4.20005797668132	4.19645731166469	4.07027371078909	4.18104356125346	4.08878415339461	4.16216843319871	4.02855513573813	4.06589203076737	3.99976421068491	3.95665707410126	4.1657374218374	4.04531438877224
1	105370289	105370289	3.88519427942383	3.96762259405706	3.02223313544871	4.06692875625077	4.08084585079847	4.11798826329368	4.04087241186478	4.15670313915164	4.17753474855692	4.17866595930478	3.91643148066883	4.09105208550707	3.97633613367857	4.13895974021732	4.09837452300386	3.99853607801985	4.06636499928814	3.97807894049261	4.04584126499205	4.13572345070985	3.95434766556072	4.18362003388932	4.10295263797801	4.12378242173852	4.1723838975059	4.10324706491562	3.92465807543518	4.14810490031247	4.09468317660461	4.2391066875956	4.20169635186548	3.97519998060787	4.15215836278753	4.09124438751398	4.12675915534557	4.20005797668132	4.19645731166469	4.07027371078909	4.18104356125346	4.08878415339461	4.16216843319871	4.02855513573813	4.06589203076737	3.99976421068491	3.95665707410126	4.1657374218374	4.04531438877224
1	105924571	105924571	3.88519427942383	3.96762259405706	3.92642122931004	4.06692875625077	4.08084585079847	4.11798826329368	4.04087241186478	4.15670313915164	4.17753474855692	4.17866595930478	3.91643148066883	4.09105208550707	3.97633613367857	4.13895974021732	4.09837452300386	3.99853607801985	4.06636499928814	3.97807894049261	4.04584126499205	4.13572345070985	3.95434766556072	4.18362003388932	4.10295263797801	4.12378242173852	4.1723838975059	4.10324706491562	3.92465807543518	4.14810490031247	4.09468317660461	4.2391066875956	4.20169635186548	3.97519998060787	4.15215836278753	4.09124438751398	4.12675915534557	4.20005797668132	4.19645731166469	4.07027371078909	4.18104356125346	4.08878415339461	4.16216843319871	4.02855513573813	4.06589203076737	3.99976421068491	3.95665707410126	4.1657374218374	4.04531438877224
1	106462037	106462037	3.88519427942383	3.96762259405706	3.92642122931004	4.06692875625077	4.08084585079847	4.11798826329368	4.04087241186478	4.15670313915164	4.17753474855692	4.17866595930478	3.91643148066883	4.09105208550707	3.97633613367857	4.13895974021732	4.09837452300386	3.99853607801985	4.06636499928814	3.97807894049261	4.04584126499205	4.13572345070985	3.95434766556072	4.18362003388932	4.10295263797801	4.12378242173852	4.1723838975059	4.10324706491562	3.92465807543518	4.14810490031247	4.09468317660461	4.2391066875956	4.20169635186548	3.97519998060787	4.15215836278753	4.09124438751398	4.12675915534557	4.20005797668132	4.19645731166469	4.07027371078909	4.18104356125346	4.08878415339461	4.16216843319871	4.02855513573813	4.06589203076737	3.99976421068491	3.95665707410126	4.1657374218374	4.04531438877224
1	107006985	107006985	3.88519427942383	3.96762259405706	3.92642122931004	4.06692875625077	4.08084585079847	4.11798826329368	4.04087241186478	4.15670313915164	4.17753474855692	4.17866595930478	3.91643148066883	4.09105208550707	3.97633613367857	4.13895974021732	4.09837452300386	3.99853607801985	4.06636499928814	3.97807894049261	4.04584126499205	4.13572345070985	3.95434766556072	4.18362003388932	4.10295263797801	4.12378242173852	4.1723838975059	4.10324706491562	3.92465807543518	4.14810490031247	4.09468317660461	4.2391066875956	4.20169635186548	3.97519998060787	4.15215836278753	4.09124438751398	4.12675915534557	4.20005797668132	4.19645731166469	4.07027371078909	4.18104356125346	4.08878415339461	4.16216843319871	4.02855513573813	4.06589203076737	3.99976421068491	3.95665707410126	4.1657374218374	4.04531438877224
1	107538366	107538366	3.88519427942383	3.96762259405706	3.92642122931004	4.06692875625077	4.08084585079847	4.11798826329368	4.04087241186478	4.15670313915164	4.17753474855692	4.17866595930478	3.91643148066883	4.09105208550707	3.97633613367857	4.13895974021732	4.09837452300386	3.99853607801985	4.06636499928814	3.97807894049261	4.04584126499205	4.13572345070985	3.95434766556072	4.18362003388932	4.10295263797801	4.12378242173852	4.1723838975059	4.10324706491562	3.92465807543518	4.14810490031247	4.09468317660461	4.2391066875956	4.20169635186548	3.97519998060787	4.15215836278753	4.09124438751398	4.12675915534557	4.20005797668132	4.19645731166469	4.07027371078909	4.18104356125346	4.08878415339461	4.16216843319871	4.02855513573813	4.06589203076737	3.99976421068491	3.95665707410126	4.1657374218374	4.04531438877224
1	108059096	108059096	3.88519427942383	3.96762259405706	3.92642122931004	4.06692875625077	4.08084585079847	4.11798826329368	4.04087241186478	4.15670313915164	4.17753474855692	4.17866595930478	3.91643148066883	4.09105208550707	3.97633613367857	4.13895974021732	4.09837452300386	3.99853607801985	4.06636499928814	3.97807894049261	4.04584126499205	4.13572345070985	3.95434766556072	4.18362003388932	4.10295263797801	4.12378242173852	4.1723838975059	4.10324706491562	3.92465807543518	4.14810490031247	4.09468317660461	4.2391066875956	4.20169635186548	3.97519998060787	4.15215836278753	4.09124438751398	4.12675915534557	4.20005797668132	4.19645731166469	4.07027371078909	4.18104356125346	4.08878415339461	4.16216843319871	4.02855513573813	4.06589203076737	3.99976421068491	3.95665707410126	4.1657374218374	4.04531438877224
1	108594913	108594913	3.88519427942383	3.96762259405706	3.92642122931004	4.06692875625077	4.08084585079847	4.11798826329368	4.04087241186478	4.15670313915164	4.17753474855692	4.17866595930478	3.91643148066883	4.09105208550707	3.97633613367857	4.13895974021732	4.09837452300386	3.99853607801985	4.06636499928814	3.97807894049261	4.04584126499205	4.13572345070985	3.95434766556072	4.18362003388932	4.10295263797801	4.12378242173852	4.1723838975059	4.10324706491562	3.92465807543518	4.14810490031247	4.09468317660461	4.2391066875956	4.20169635186548	3.97519998060787	4.15215836278753	4.09124438751398	4.12675915534557	4.20005797668132	4.19645731166469	4.07027371078909	4.18104356125346	4.08878415339461	4.16216843319871	4.02855513573813	4.06589203076737	3.99976421068491	3.95665707410126	4.1657374218374	4.04531438877224
1	109364959	109364959	3.88519427942383	3.96762259405706	2.88388763614065	4.06692875625077	4.08084585079847	4.11798826329368	4.04087241186478	4.15670313915164	4.17753474855692	4.17866595930478	3.91643148066883	4.09105208550707	3.97633613367857	4.13895974021732	4.09837452300386	3.99853607801985	4.06636499928814	3.97807894049261	4.04584126499205	4.13572345070985	3.95434766556072	4.18362003388932	4.10295263797801	4.12378242173852	4.1723838975059	4.10324706491562	3.92465807543518	4.14810490031247	4.09468317660461	4.2391066875956	4.20169635186548	3.97519998060787	4.15215836278753	4.09124438751398	4.12675915534557	4.20005797668132	4.19645731166469	4.07027371078909	4.18104356125346	4.08878415339461	4.16216843319871	4.02855513573813	4.06589203076737	3.99976421068491	3.95665707410126	4.1657374218374	4.04531438877224
1	109936333	109936333	3.88519427942383	3.96762259405706	2.88388763614065	4.06692875625077	4.08084585079847	4.11798826329368	4.04087241186478	4.15670313915164	4.17753474855692	4.17866595930478	3.91643148066883	4.09105208550707	3.97633613367857	4.13895974021732	4.09837452300386	3.99853607801985	4.06636499928814	3.97807894049261	4.04584126499205	4.13572345070985	3.95434766556072	4.18362003388932	4.10295263797801	4.12378242173852	4.1723838975059	4.10324706491562	3.92465807543518	4.14810490031247	4.09468317660461	4.2391066875956	4.20169635186548	3.97519998060787	4.15215836278753	4.09124438751398	4.12675915534557	4.20005797668132	4.19645731166469	4.07027371078909	4.18104356125346	4.08878415339461	4.16216843319871	4.02855513573813	4.06589203076737	3.99976421068491	3.95665707410126	4.1657374218374	4.04531438877224
1	110508854	110508854	3.88519427942383	3.96762259405706	2.88388763614065	4.06692875625077	4.08084585079847	4.11798826329368	4.04087241186478	4.15670313915164	4.17753474855692	4.17866595930478	3.91643148066883	4.09105208550707	3.97633613367857	4.13895974021732	4.09837452300386	3.99853607801985	4.06636499928814	3.97807894049261	4.04584126499205	4.13572345070985	3.95434766556072	4.18362003388932	4.10295263797801	4.12378242173852	4.1723838975059	4.10324706491562	3.92465807543518	4.14810490031247	4.09468317660461	4.2391066875956	4.20169635186548	3.97519998060787	4.15215836278753	4.09124438751398	4.12675915534557	4.20005797668132	4.19645731166469	4.07027371078909	4.18104356125346	4.08878415339461	4.16216843319871	4.02855513573813	4.06589203076737	3.99976421068491	3.95665707410126	4.1657374218374	4.04531438877224
1	111035660	111035660	3.88519427942383	3.96762259405706	2.88388763614065	4.06692875625077	4.08084585079847	4.11798826329368	4.04087241186478	4.15670313915164	4.17753474855692	4.17866595930478	3.91643148066883	4.09105208550707	3.97633613367857	4.13895974021732	4.09837452300386	3.99853607801985	4.06636499928814	3.97807894049261	4.04584126499205	4.13572345070985	3.95434766556072	4.18362003388932	4.10295263797801	4.12378242173852	4.1723838975059	4.10324706491562	3.92465807543518	4.14810490031247	4.09468317660461	4.2391066875956	4.20169635186548	3.97519998060787	4.15215836278753	4.09124438751398	4.12675915534557	4.20005797668132	4.19645731166469	4.07027371078909	4.18104356125346	4.08878415339461	4.16216843319871	4.02855513573813	4.06589203076737	3.99976421068491	3.95665707410126	4.1657374218374	4.04531438877224
1	111570122	111570122	3.88519427942383	3.96762259405706	2.88388763614065	4.06692875625077	4.08084585079847	4.11798826329368	4.04087241186478	4.15670313915164	4.17753474855692	4.17866595930478	3.91643148066883	4.09105208550707	3.97633613367857	4.13895974021732	4.09837452300386	3.99853607801985	4.06636499928814	3.97807894049261	4.04584126499205	4.13572345070985	3.95434766556072	4.18362003388932	4.10295263797801	4.12378242173852	4.1723838975059	4.10324706491562	3.92465807543518	4.14810490031247	4.09468317660461	4.2391066875956	4.20169635186548	3.97519998060787	4.15215836278753	4.09124438751398	4.12675915534557	4.20005797668132	4.19645731166469	4.07027371078909	4.18104356125346	4.08878415339461	4.16216843319871	4.02855513573813	4.06589203076737	3.99976421068491	3.95665707410126	4.1657374218374	4.04531438877224
1	112127180	112127180	3.88519427942383	3.96762259405706	2.88388763614065	4.06692875625077	4.08084585079847	4.11798826329368	4.04087241186478	4.15670313915164	4.17753474855692	4.17866595930478	3.91643148066883	4.09105208550707	3.97633613367857	4.13895974021732	4.09837452300386	3.99853607801985	4.06636499928814	3.97807894049261	4.04584126499205	4.13572345070985	3.95434766556072	4.18362003388932	4.10295263797801	4.12378242173852	4.1723838975059	4.10324706491562	3.92465807543518	4.14810490031247	4.09468317660461	4.2391066875956	4.20169635186548	3.97519998060787	4.15215836278753	4.09124438751398	4.12675915534557	4.20005797668132	4.19645731166469	4.07027371078909	4.18104356125346	4.08878415339461	4.16216843319871	4.02855513573813	4.06589203076737	3.99976421068491	3.95665707410126	4.1657374218374	4.04531438877224
1	112648925	112648925	3.88519427942383	3.96762259405706	2.88388763614065	4.06692875625077	4.08084585079847	4.11798826329368	4.04087241186478	4.15670313915164	4.17753474855692	4.17866595930478	3.91643148066883	4.09105208550707	3.97633613367857	4.13895974021732	4.09837452300386	3.99853607801985	4.06636499928814	3.97807894049261	4.04584126499205	4.13572345070985	3.95434766556072	4.18362003388932	4.10295263797801	4.12378242173852	4.1723838975059	4.10324706491562	3.92465807543518	4.14810490031247	4.09468317660461	4.2391066875956	4.20169635186548	3.97519998060787	4.15215836278753	4.09124438751398	4.12675915534557	4.20005797668132	4.19645731166469	4.07027371078909	4.18104356125346	4.08878415339461	4.16216843319871	4.02855513573813	4.06589203076737	3.99976421068491	3.95665707410126	4.1657374218374	4.04531438877224
1	113220802	113220802	3.88519427942383	3.96762259405706	2.88388763614065	4.06692875625077	4.08084585079847	4.11798826329368	4.04087241186478	4.15670313915164	4.17753474855692	4.17866595930478	3.91643148066883	4.09105208550707	3.97633613367857	4.13895974021732	4.09837452300386	3.99853607801985	4.06636499928814	3.97807894049261	4.04584126499205	4.13572345070985	3.95434766556072	4.18362003388932	4.10295263797801	4.12378242173852	4.1723838975059	4.10324706491562	3.92465807543518	4.14810490031247	4.09468317660461	4.2391066875956	4.20169635186548	3.97519998060787	4.15215836278753	4.09124438751398	4.12675915534557	4.20005797668132	4.19645731166469	4.07027371078909	4.18104356125346	4.08878415339461	4.16216843319871	4.02855513573813	4.06589203076737	3.99976421068491	3.95665707410126	4.1657374218374	4.04531438877224
1	113825191	113825191	3.88519427942383	3.96762259405706	2.88388763614065	4.06692875625077	4.08084585079847	4.11798826329368	4.04087241186478	4.15670313915164	4.17753474855692	4.17866595930478	3.91643148066883	4.09105208550707	3.97633613367857	4.13895974021732	4.09837452300386	3.99853607801985	4.06636499928814	3.97807894049261	4.04584126499205	4.13572345070985	3.95434766556072	4.18362003388932	4.10295263797801	4.12378242173852	4.1723838975059	4.10324706491562	3.92465807543518	4.14810490031247	4.09468317660461	4.2391066875956	4.20169635186548	3.97519998060787	4.15215836278753	4.09124438751398	4.12675915534557	4.20005797668132	4.19645731166469	4.07027371078909	4.18104356125346	4.08878415339461	4.16216843319871	4.02855513573813	4.06589203076737	3.99976421068491	3.95665707410126	4.1657374218374	4.04531438877224
1	114402025	114402025	3.88519427942383	3.96762259405706	2.88388763614065	4.06692875625077	4.08084585079847	4.11798826329368	4.04087241186478	4.15670313915164	4.17753474855692	4.17866595930478	3.91643148066883	4.09105208550707	3.97633613367857	4.13895974021732	4.09837452300386	3.99853607801985	4.06636499928814	3.97807894049261	4.04584126499205	4.13572345070985	3.95434766556072	4.18362003388932	4.10295263797801	4.12378242173852	4.1723838975059	4.10324706491562	3.92465807543518	4.14810490031247	4.09468317660461	4.2391066875956	4.20169635186548	3.97519998060787	4.15215836278753	4.09124438751398	4.12675915534557	4.20005797668132	4.19645731166469	4.07027371078909	4.18104356125346	4.08878415339461	4.16216843319871	4.02855513573813	4.06589203076737	3.99976421068491	3.95665707410126	4.1657374218374	4.04531438877224
1	114952770	114952770	3.88519427942383	3.96762259405706	2.88388763614065	4.06692875625077	4.08084585079847	4.11798826329368	4.04087241186478	4.15670313915164	4.17753474855692	4.17866595930478	3.91643148066883	4.09105208550707	3.97633613367857	4.13895974021732	4.09837452300386	3.99853607801985	4.06636499928814	3.97807894049261	4.04584126499205	4.13572345070985	3.95434766556072	4.18362003388932	4.10295263797801	4.12378242173852	4.1723838975059	4.10324706491562	3.92465807543518	4.14810490031247	4.09468317660461	4.2391066875956	4.20169635186548	3.97519998060787	4.15215836278753	4.09124438751398	4.12675915534557	4.20005797668132	4.19645731166469	4.07027371078909	4.18104356125346	4.08878415339461	4.16216843319871	4.02855513573813	4.06589203076737	3.99976421068491	3.95665707410126	4.1657374218374	4.04531438877224
1	115516909	115516909	3.88519427942383	3.96762259405706	2.88388763614065	4.06692875625077	4.08084585079847	4.11798826329368	4.04087241186478	4.15670313915164	4.17753474855692	4.17866595930478	3.91643148066883	4.09105208550707	3.97633613367857	4.13895974021732	4.09837452300386	3.99853607801985	4.06636499928814	3.97807894049261	4.04584126499205	4.13572345070985	3.95434766556072	4.18362003388932	4.10295263797801	4.12378242173852	4.1723838975059	4.10324706491562	3.92465807543518	4.14810490031247	4.09468317660461	4.2391066875956	4.20169635186548	3.97519998060787	4.15215836278753	4.09124438751398	4.12675915534557	4.20005797668132	4.19645731166469	4.07027371078909	4.18104356125346	4.08878415339461	4.16216843319871	4.02855513573813	4.06589203076737	3.99976421068491	3.95665707410126	4.1657374218374	4.04531438877224
1	116049576	116049576	3.88519427942383	3.96762259405706	2.88388763614065	4.06692875625077	4.08084585079847	4.11798826329368	4.04087241186478	4.15670313915164	4.17753474855692	4.17866595930478	3.91643148066883	4.09105208550707	3.97633613367857	4.13895974021732	4.09837452300386	3.99853607801985	4.06636499928814	3.97807894049261	4.04584126499205	4.13572345070985	3.95434766556072	4.18362003388932	4.10295263797801	4.12378242173852	4.1723838975059	4.10324706491562	3.92465807543518	4.14810490031247	4.09468317660461	4.2391066875956	4.20169635186548	3.97519998060787	4.15215836278753	4.09124438751398	4.12675915534557	4.20005797668132	4.19645731166469	4.07027371078909	4.18104356125346	4.08878415339461	4.16216843319871	4.02855513573813	4.06589203076737	3.99976421068491	3.95665707410126	4.1657374218374	4.04531438877224
1	116602357	116602357	3.88519427942383	3.96762259405706	2.88388763614065	4.06692875625077	4.08084585079847	4.11798826329368	4.04087241186478	4.15670313915164	4.17753474855692	4.17866595930478	3.91643148066883	4.09105208550707	3.97633613367857	4.13895974021732	4.09837452300386	3.99853607801985	4.06636499928814	3.97807894049261	4.04584126499205	4.13572345070985	3.95434766556072	4.18362003388932	4.10295263797801	4.12378242173852	4.1723838975059	4.10324706491562	3.92465807543518	4.14810490031247	4.09468317660461	4.2391066875956	4.20169635186548	3.97519998060787	4.15215836278753	4.09124438751398	4.12675915534557	4.20005797668132	4.19645731166469	4.07027371078909	4.18104356125346	4.08878415339461	4.16216843319871	4.02855513573813	4.06589203076737	3.99976421068491	3.95665707410126	4.1657374218374	4.04531438877224
1	117128059	117128059	3.88519427942383	3.96762259405706	2.88388763614065	4.06692875625077	4.08084585079847	4.11798826329368	4.04087241186478	4.15670313915164	4.17753474855692	4.17866595930478	3.91643148066883	4.09105208550707	3.97633613367857	4.13895974021732	4.09837452300386	3.99853607801985	4.06636499928814	3.97807894049261	4.04584126499205	4.13572345070985	3.95434766556072	4.18362003388932	4.10295263797801	4.12378242173852	4.1723838975059	4.10324706491562	3.92465807543518	4.14810490031247	4.09468317660461	4.2391066875956	4.20169635186548	3.97519998060787	4.15215836278753	4.09124438751398	4.12675915534557	4.20005797668132	4.19645731166469	4.07027371078909	4.18104356125346	4.08878415339461	4.16216843319871	4.02855513573813	4.06589203076737	3.99976421068491	3.95665707410126	4.1657374218374	4.04531438877224
1	117708896	117708896	3.88519427942383	3.96762259405706	2.88388763614065	4.06692875625077	4.08084585079847	4.11798826329368	4.04087241186478	4.15670313915164	4.17753474855692	4.17866595930478	3.91643148066883	4.09105208550707	3.97633613367857	4.13895974021732	4.09837452300386	3.99853607801985	4.06636499928814	3.97807894049261	4.04584126499205	4.13572345070985	3.95434766556072	4.18362003388932	4.10295263797801	4.12378242173852	4.1723838975059	4.10324706491562	3.92465807543518	4.14810490031247	4.09468317660461	4.2391066875956	4.20169635186548	3.97519998060787	4.15215836278753	4.09124438751398	4.12675915534557	4.20005797668132	4.19645731166469	4.07027371078909	4.18104356125346	4.08878415339461	4.16216843319871	4.02855513573813	4.06589203076737	3.99976421068491	3.95665707410126	4.1657374218374	4.04531438877224
1	118258220	118258220	3.88519427942383	3.96762259405706	2.88388763614065	4.06692875625077	4.08084585079847	4.11798826329368	4.04087241186478	4.15670313915164	4.17753474855692	4.17866595930478	3.91643148066883	4.09105208550707	3.97633613367857	4.13895974021732	4.09837452300386	3.99853607801985	4.06636499928814	3.97807894049261	4.04584126499205	4.13572345070985	3.95434766556072	4.18362003388932	4.10295263797801	4.12378242173852	4.1723838975059	4.10324706491562	3.92465807543518	4.14810490031247	4.09468317660461	4.2391066875956	4.20169635186548	3.97519998060787	4.15215836278753	4.09124438751398	4.12675915534557	4.20005797668132	4.19645731166469	4.07027371078909	4.18104356125346	4.08878415339461	4.16216843319871	4.02855513573813	4.06589203076737	3.99976421068491	3.95665707410126	4.1657374218374	4.04531438877224
1	118799867	118799867	3.88519427942383	3.96762259405706	2.88388763614065	4.06692875625077	4.08084585079847	4.11798826329368	4.04087241186478	4.15670313915164	4.17753474855692	4.17866595930478	3.91643148066883	4.09105208550707	3.97633613367857	4.13895974021732	4.09837452300386	3.99853607801985	4.06636499928814	3.97807894049261	4.04584126499205	4.13572345070985	3.95434766556072	4.18362003388932	4.10295263797801	4.12378242173852	4.1723838975059	4.10324706491562	3.92465807543518	4.14810490031247	4.09468317660461	4.2391066875956	4.20169635186548	3.97519998060787	4.15215836278753	4.09124438751398	4.12675915534557	4.20005797668132	4.19645731166469	4.07027371078909	4.18104356125346	4.08878415339461	4.16216843319871	4.02855513573813	4.06589203076737	3.99976421068491	3.95665707410126	4.1657374218374	4.04531438877224
1	119372896	119372896	3.88519427942383	3.96762259405706	2.88388763614065	4.06692875625077	4.08084585079847	4.11798826329368	4.04087241186478	4.15670313915164	4.17753474855692	4.17866595930478	3.91643148066883	4.09105208550707	3.97633613367857	4.13895974021732	4.09837452300386	3.99853607801985	4.06636499928814	3.97807894049261	4.04584126499205	4.13572345070985	3.95434766556072	4.18362003388932	4.10295263797801	4.12378242173852	4.1723838975059	4.10324706491562	3.92465807543518	4.14810490031247	4.09468317660461	4.2391066875956	4.20169635186548	3.97519998060787	4.15215836278753	4.09124438751398	4.12675915534557	4.20005797668132	4.19645731166469	4.07027371078909	4.18104356125346	4.08878415339461	4.16216843319871	4.02855513573813	4.06589203076737	3.99976421068491	3.95665707410126	4.1657374218374	4.04531438877224
1	119932172	119932172	4.8516255782671	4.66821790429358	2.88388763614065	4.06692875625077	4.08084585079847	4.11798826329368	4.04087241186478	4.15670313915164	4.17753474855692	4.17866595930478	3.91643148066883	4.09105208550707	5.20082220230074	4.13895974021732	4.09837452300386	3.99853607801985	4.06636499928814	3.97807894049261	4.04584126499205	4.13572345070985	4.95347069860425	4.18362003388932	4.10295263797801	4.12378242173852	4.1723838975059	4.10324706491562	3.92465807543518	4.14810490031247	4.09468317660461	4.2391066875956	4.20169635186548	3.97519998060787	4.15215836278753	4.09124438751398	4.12675915534557	4.20005797668132	4.19645731166469	4.07027371078909	4.18104356125346	4.08878415339461	4.16216843319871	4.02855513573813	4.06589203076737	3.99976421068491	3.95665707410126	4.1657374218374	4.04531438877224
1	120500810	120500810	4.8516255782671	4.66821790429358	3.95921648552504	4.06692875625077	4.08084585079847	4.11798826329368	4.33726915528952	4.15670313915164	4.17753474855692	4.17866595930478	4.70579906023357	4.09105208550707	5.20082220230074	4.13895974021732	4.09837452300386	4.44789882251316	4.06636499928814	5.04576111396018	4.04584126499205	4.13572345070985	4.95347069860425	4.18362003388932	4.10295263797801	4.12378242173852	4.1723838975059	4.10324706491562	4.29647438143748	4.14810490031247	4.09468317660461	4.2391066875956	4.20169635186548	5.01778907819946	5.00486643165553	4.09124438751398	4.12675915534557	4.20005797668132	4.19645731166469	4.07027371078909	4.18104356125346	4.08878415339461	4.16216843319871	4.02855513573813	4.06589203076737	3.99976421068491	4.30982965839336	4.1657374218374	4.04531438877224
1	144922932	144922932	4.8516255782671	4.66821790429358	3.95921648552504	4.06692875625077	4.08084585079847	4.11798826329368	4.33726915528952	4.15670313915164	4.17753474855692	4.17866595930478	4.70579906023357	4.09105208550707	5.20082220230074	4.13895974021732	4.09837452300386	4.44789882251316	4.06636499928814	5.04576111396018	4.04584126499205	4.13572345070985	4.95347069860425	4.18362003388932	4.10295263797801	4.12378242173852	4.1723838975059	4.10324706491562	4.29647438143748	4.14810490031247	4.09468317660461	4.2391066875956	4.20169635186548	5.01778907819946	5.00486643165553	4.09124438751398	4.12675915534557	4.20005797668132	4.19645731166469	4.07027371078909	4.18104356125346	4.08878415339461	4.16216843319871	4.02855513573813	4.06589203076737	3.99976421068491	4.30982965839336	4.1657374218374	4.04531438877224
1	145771584	145771584	4.8516255782671	4.66821790429358	3.95921648552504	4.06692875625077	4.08084585079847	4.11798826329368	4.33726915528952	4.15670313915164	4.17753474855692	4.17866595930478	4.70579906023357	4.09105208550707	5.20082220230074	4.13895974021732	4.09837452300386	4.44789882251316	4.06636499928814	5.04576111396018	4.04584126499205	4.13572345070985	4.95347069860425	4.18362003388932	4.10295263797801	4.12378242173852	4.1723838975059	4.10324706491562	4.29647438143748	4.14810490031247	4.09468317660461	4.2391066875956	4.20169635186548	5.01778907819946	5.00486643165553	4.09124438751398	4.12675915534557	4.20005797668132	4.19645731166469	4.07027371078909	4.18104356125346	4.08878415339461	4.16216843319871	4.02855513573813	4.06589203076737	3.99976421068491	4.30982965839336	4.1657374218374	4.04531438877224
1	147063376	147063376	4.8516255782671	4.66821790429358	3.95921648552504	4.06692875625077	4.08084585079847	4.11798826329368	4.33726915528952	4.15670313915164	4.17753474855692	4.17866595930478	4.70579906023357	4.09105208550707	5.20082220230074	4.13895974021732	4.09837452300386	4.44789882251316	4.06636499928814	5.04576111396018	4.04584126499205	4.13572345070985	4.95347069860425	4.18362003388932	4.10295263797801	4.12378242173852	4.1723838975059	4.10324706491562	4.29647438143748	4.14810490031247	4.09468317660461	4.2391066875956	4.20169635186548	5.01778907819946	5.00486643165553	4.09124438751398	4.12675915534557	4.20005797668132	4.19645731166469	4.07027371078909	4.18104356125346	4.08878415339461	4.16216843319871	4.02855513573813	4.06589203076737	3.99976421068491	4.30982965839336	4.1657374218374	4.04531438877224
1	149110381	149110381	4.8516255782671	4.66821790429358	3.95921648552504	4.06692875625077	4.08084585079847	4.11798826329368	4.33726915528952	4.15670313915164	4.17753474855692	4.17866595930478	4.70579906023357	4.09105208550707	4.23640265283617	4.13895974021732	4.09837452300386	4.44789882251316	4.06636499928814	5.04576111396018	4.04584126499205	4.13572345070985	4.95347069860425	4.18362003388932	4.10295263797801	4.12378242173852	4.1723838975059	4.10324706491562	4.29647438143748	4.14810490031247	4.09468317660461	4.2391066875956	4.20169635186548	5.01778907819946	5.00486643165553	4.09124438751398	4.12675915534557	4.20005797668132	4.19645731166469	4.07027371078909	4.18104356125346	4.08878415339461	4.16216843319871	4.02855513573813	4.06589203076737	3.99976421068491	4.30982965839336	4.1657374218374	4.04531438877224
1	150224132	150224132	4.8516255782671	4.66821790429358	3.95921648552504	4.06692875625077	4.08084585079847	4.11798826329368	4.33726915528952	4.15670313915164	4.17753474855692	4.17866595930478	4.70579906023357	4.09105208550707	4.23640265283617	4.13895974021732	4.09837452300386	4.44789882251316	4.06636499928814	4.22213264839623	4.04584126499205	4.13572345070985	4.95347069860425	4.18362003388932	4.10295263797801	4.12378242173852	4.1723838975059	4.10324706491562	4.29647438143748	4.14810490031247	4.09468317660461	4.2391066875956	4.20169635186548	4.00985989220576	5.00486643165553	4.09124438751398	4.12675915534557	4.20005797668132	4.19645731166469	4.07027371078909	4.18104356125346	4.08878415339461	4.16216843319871	4.02855513573813	4.06589203076737	3.99976421068491	4.30982965839336	4.1657374218374	4.04531438877224
1	150838717	150838717	4.8516255782671	4.66821790429358	3.95921648552504	4.06692875625077	4.08084585079847	4.11798826329368	4.33726915528952	4.15670313915164	4.17753474855692	4.17866595930478	4.70579906023357	4.09105208550707	4.23640265283617	4.13895974021732	4.09837452300386	4.44789882251316	4.06636499928814	4.22213264839623	4.04584126499205	4.13572345070985	4.22467311871904	4.18362003388932	4.10295263797801	4.12378242173852	4.1723838975059	4.10324706491562	4.29647438143748	4.14810490031247	4.09468317660461	4.2391066875956	4.20169635186548	4.00985989220576	5.00486643165553	4.09124438751398	4.12675915534557	4.20005797668132	4.19645731166469	4.07027371078909	4.18104356125346	4.08878415339461	4.16216843319871	4.02855513573813	4.06589203076737	3.99976421068491	4.30982965839336	4.1657374218374	4.04531438877224
1	151442657	151442657	4.8516255782671	4.66821790429358	3.95921648552504	4.06692875625077	4.08084585079847	4.11798826329368	4.33726915528952	4.15670313915164	4.17753474855692	4.17866595930478	4.70579906023357	4.09105208550707	4.23640265283617	4.13895974021732	4.09837452300386	4.44789882251316	4.06636499928814	4.22213264839623	4.04584126499205	4.13572345070985	4.22467311871904	4.18362003388932	4.10295263797801	4.12378242173852	4.1723838975059	4.10324706491562	4.29647438143748	4.14810490031247	4.09468317660461	4.2391066875956	4.20169635186548	4.00985989220576	5.00486643165553	4.09124438751398	4.12675915534557	4.20005797668132	4.19645731166469	4.07027371078909	4.18104356125346	4.08878415339461	4.16216843319871	4.02855513573813	4.06589203076737	3.99976421068491	4.30982965839336	4.1657374218374	4.04531438877224
1	152006354	152006354	4.8516255782671	4.66821790429358	3.95921648552504	4.06692875625077	4.08084585079847	4.11798826329368	4.33726915528952	4.15670313915164	4.17753474855692	4.17866595930478	4.70579906023357	4.09105208550707	4.23640265283617	4.13895974021732	4.09837452300386	4.44789882251316	4.06636499928814	4.22213264839623	4.04584126499205	4.13572345070985	4.22467311871904	4.18362003388932	4.10295263797801	4.12378242173852	4.1723838975059	4.10324706491562	4.29647438143748	4.14810490031247	4.09468317660461	4.2391066875956	4.20169635186548	4.00985989220576	5.00486643165553	4.09124438751398	4.12675915534557	4.20005797668132	4.19645731166469	4.07027371078909	4.18104356125346	4.08878415339461	4.16216843319871	4.02855513573813	4.06589203076737	3.99976421068491	4.30982965839336	4.1657374218374	4.04531438877224
1	152585762	152585762	4.8516255782671	4.66821790429358	3.95921648552504	4.06692875625077	4.08084585079847	4.11798826329368	4.33726915528952	4.15670313915164	4.17753474855692	4.17866595930478	4.70579906023357	4.09105208550707	4.23640265283617	4.13895974021732	4.09837452300386	4.44789882251316	4.06636499928814	4.22213264839623	4.04584126499205	4.13572345070985	4.22467311871904	4.18362003388932	4.10295263797801	4.12378242173852	4.1723838975059	4.10324706491562	4.29647438143748	4.14810490031247	4.09468317660461	4.2391066875956	4.20169635186548	4.00985989220576	5.00486643165553	4.09124438751398	4.12675915534557	4.20005797668132	4.19645731166469	4.07027371078909	4.18104356125346	4.08878415339461	4.16216843319871	4.02855513573813	4.06589203076737	3.99976421068491	4.30982965839336	4.1657374218374	4.04531438877224
1	153144253	153144253	4.8516255782671	4.66821790429358	3.95921648552504	4.06692875625077	4.08084585079847	4.11798826329368	4.33726915528952	4.15670313915164	4.17753474855692	4.17866595930478	4.70579906023357	4.09105208550707	4.23640265283617	4.13895974021732	4.09837452300386	4.44789882251316	4.06636499928814	4.22213264839623	4.04584126499205	4.13572345070985	4.22467311871904	4.18362003388932	4.10295263797801	4.12378242173852	4.1723838975059	4.10324706491562	4.29647438143748	4.14810490031247	4.09468317660461	4.2391066875956	4.20169635186548	4.00985989220576	5.00486643165553	4.09124438751398	4.12675915534557	4.20005797668132	4.19645731166469	4.07027371078909	4.18104356125346	4.08878415339461	4.16216843319871	4.02855513573813	4.06589203076737	3.99976421068491	4.30982965839336	4.1657374218374	4.04531438877224
1	153721256	153721256	4.8516255782671	4.66821790429358	3.95921648552504	4.06692875625077	4.08084585079847	4.11798826329368	4.33726915528952	4.15670313915164	4.17753474855692	4.17866595930478	4.70579906023357	4.09105208550707	4.23640265283617	4.13895974021732	4.09837452300386	4.44789882251316	4.06636499928814	4.22213264839623	4.04584126499205	4.13572345070985	4.22467311871904	4.18362003388932	4.10295263797801	4.12378242173852	4.1723838975059	4.10324706491562	4.29647438143748	4.14810490031247	4.09468317660461	4.2391066875956	4.20169635186548	4.00985989220576	5.00486643165553	4.09124438751398	4.12675915534557	4.20005797668132	4.19645731166469	4.07027371078909	4.18104356125346	4.08878415339461	4.16216843319871	4.02855513573813	4.06589203076737	3.99976421068491	4.30982965839336	4.1657374218374	4.04531438877224
1	154333037	154333037	4.8516255782671	4.66821790429358	3.95921648552504	4.06692875625077	4.08084585079847	4.11798826329368	4.33726915528952	4.15670313915164	4.17753474855692	4.17866595930478	4.70579906023357	4.09105208550707	4.23640265283617	4.13895974021732	4.09837452300386	4.44789882251316	4.06636499928814	4.22213264839623	4.04584126499205	4.13572345070985	4.22467311871904	4.18362003388932	4.10295263797801	4.12378242173852	4.1723838975059	4.10324706491562	4.29647438143748	4.14810490031247	4.09468317660461	4.2391066875956	4.20169635186548	4.00985989220576	5.00486643165553	4.09124438751398	4.12675915534557	4.20005797668132	4.19645731166469	4.07027371078909	4.18104356125346	4.08878415339461	4.16216843319871	4.02855513573813	4.06589203076737	3.99976421068491	4.30982965839336	4.1657374218374	4.04531438877224
1	154893493	154893493	3.96320670783497	4.66821790429358	3.95921648552504	4.06692875625077	4.08084585079847	4.11798826329368	4.33726915528952	4.15670313915164	4.17753474855692	4.17866595930478	4.70579906023357	4.09105208550707	4.23640265283617	4.13895974021732	4.09837452300386	4.44789882251316	4.06636499928814	4.22213264839623	4.04584126499205	4.13572345070985	4.22467311871904	4.18362003388932	4.10295263797801	4.12378242173852	4.1723838975059	4.10324706491562	4.29647438143748	4.14810490031247	4.09468317660461	4.2391066875956	4.20169635186548	4.00985989220576	5.00486643165553	4.09124438751398	4.12675915534557	4.20005797668132	4.19645731166469	4.07027371078909	4.18104356125346	4.08878415339461	4.16216843319871	4.02855513573813	4.06589203076737	3.99976421068491	4.30982965839336	4.1657374218374	4.04531438877224
1	155484434	155484434	3.96320670783497	4.66821790429358	3.95921648552504	4.06692875625077	4.08084585079847	4.11798826329368	4.33726915528952	4.15670313915164	4.17753474855692	4.17866595930478	4.08699284633653	4.09105208550707	4.23640265283617	4.13895974021732	4.09837452300386	4.44789882251316	4.06636499928814	4.22213264839623	4.04584126499205	4.13572345070985	4.22467311871904	4.18362003388932	4.10295263797801	4.12378242173852	4.1723838975059	4.10324706491562	4.29647438143748	4.14810490031247	4.09468317660461	4.2391066875956	4.20169635186548	4.00985989220576	5.00486643165553	4.09124438751398	4.12675915534557	4.20005797668132	4.19645731166469	4.07027371078909	4.18104356125346	4.08878415339461	4.16216843319871	4.02855513573813	4.06589203076737	3.99976421068491	4.30982965839336	4.1657374218374	4.04531438877224
1	156128871	156128871	3.96320670783497	4.66821790429358	3.95921648552504	4.06692875625077	4.08084585079847	4.11798826329368	4.33726915528952	4.15670313915164	4.17753474855692	4.17866595930478	4.08699284633653	4.09105208550707	4.23640265283617	4.13895974021732	4.09837452300386	4.44789882251316	4.06636499928814	4.22213264839623	4.04584126499205	4.13572345070985	4.22467311871904	4.18362003388932	4.10295263797801	4.12378242173852	4.1723838975059	4.10324706491562	4.29647438143748	4.14810490031247	4.09468317660461	4.2391066875956	4.20169635186548	4.00985989220576	5.00486643165553	4.09124438751398	4.12675915534557	4.20005797668132	4.19645731166469	4.07027371078909	4.18104356125346	4.08878415339461	4.16216843319871	4.02855513573813	4.06589203076737	3.99976421068491	4.30982965839336	4.1657374218374	4.04531438877224
1	156698994	156698994	3.96320670783497	4.66821790429358	3.95921648552504	4.06692875625077	4.08084585079847	4.11798826329368	4.33726915528952	4.15670313915164	4.17753474855692	4.17866595930478	4.08699284633653	4.09105208550707	4.23640265283617	4.13895974021732	4.09837452300386	4.44789882251316	4.06636499928814	4.22213264839623	4.04584126499205	4.13572345070985	4.22467311871904	4.18362003388932	4.10295263797801	4.12378242173852	4.1723838975059	4.10324706491562	4.29647438143748	4.14810490031247	4.09468317660461	4.2391066875956	4.20169635186548	4.00985989220576	5.00486643165553	4.09124438751398	4.12675915534557	4.20005797668132	4.19645731166469	4.07027371078909	4.18104356125346	4.08878415339461	4.16216843319871	4.02855513573813	4.06589203076737	3.99976421068491	4.30982965839336	4.1657374218374	4.04531438877224
1	157245705	157245705	3.96320670783497	4.66821790429358	3.95921648552504	4.06692875625077	4.08084585079847	4.11798826329368	4.33726915528952	4.15670313915164	4.17753474855692	4.17866595930478	4.08699284633653	4.09105208550707	4.23640265283617	4.13895974021732	4.09837452300386	4.44789882251316	4.06636499928814	4.22213264839623	4.04584126499205	4.13572345070985	4.22467311871904	4.18362003388932	4.10295263797801	4.12378242173852	4.1723838975059	4.10324706491562	4.29647438143748	4.14810490031247	4.09468317660461	4.2391066875956	4.20169635186548	4.00985989220576	5.00486643165553	4.09124438751398	4.12675915534557	4.20005797668132	4.19645731166469	4.07027371078909	4.18104356125346	4.08878415339461	4.16216843319871	4.02855513573813	4.06589203076737	3.99976421068491	4.30982965839336	4.1657374218374	4.04531438877224
1	157808225	157808225	3.96320670783497	4.66821790429358	3.95921648552504	4.06692875625077	4.08084585079847	4.11798826329368	4.33726915528952	4.15670313915164	4.17753474855692	4.17866595930478	4.08699284633653	4.09105208550707	4.23640265283617	4.13895974021732	4.09837452300386	4.44789882251316	4.06636499928814	4.22213264839623	4.04584126499205	4.13572345070985	4.22467311871904	4.18362003388932	4.10295263797801	4.12378242173852	4.1723838975059	4.10324706491562	4.29647438143748	4.14810490031247	4.09468317660461	4.2391066875956	4.20169635186548	4.00985989220576	5.00486643165553	4.09124438751398	4.12675915534557	4.20005797668132	4.19645731166469	4.07027371078909	4.18104356125346	4.08878415339461	4.16216843319871	4.02855513573813	4.06589203076737	3.99976421068491	4.30982965839336	4.1657374218374	4.04531438877224
1	158383111	158383111	3.96320670783497	4.66821790429358	3.95921648552504	4.06692875625077	4.08084585079847	4.11798826329368	4.33726915528952	4.15670313915164	4.17753474855692	4.17866595930478	4.08699284633653	4.09105208550707	4.23640265283617	4.13895974021732	4.09837452300386	4.44789882251316	4.06636499928814	4.22213264839623	4.04584126499205	4.13572345070985	4.22467311871904	4.18362003388932	4.10295263797801	4.12378242173852	4.1723838975059	4.10324706491562	4.29647438143748	4.14810490031247	4.09468317660461	4.2391066875956	4.20169635186548	4.00985989220576	5.00486643165553	4.09124438751398	4.12675915534557	4.20005797668132	4.19645731166469	4.07027371078909	4.18104356125346	4.08878415339461	4.16216843319871	4.02855513573813	4.06589203076737	3.99976421068491	4.30982965839336	4.1657374218374	4.04531438877224
1	158929835	158929835	3.96320670783497	4.66821790429358	3.95921648552504	4.06692875625077	4.08084585079847	4.11798826329368	4.33726915528952	4.15670313915164	4.17753474855692	4.17866595930478	4.08699284633653	4.09105208550707	4.23640265283617	4.13895974021732	4.09837452300386	4.44789882251316	4.06636499928814	4.22213264839623	4.04584126499205	4.13572345070985	4.22467311871904	4.18362003388932	4.10295263797801	4.12378242173852	4.1723838975059	4.10324706491562	4.29647438143748	4.14810490031247	4.09468317660461	4.2391066875956	4.20169635186548	4.00985989220576	5.00486643165553	4.09124438751398	4.12675915534557	4.20005797668132	4.19645731166469	4.07027371078909	4.18104356125346	4.08878415339461	4.16216843319871	4.02855513573813	4.06589203076737	3.99976421068491	4.30982965839336	4.1657374218374	4.04531438877224
1	159486079	159486079	3.96320670783497	4.66821790429358	3.95921648552504	4.06692875625077	4.08084585079847	4.11798826329368	4.33726915528952	4.15670313915164	4.17753474855692	4.17866595930478	4.08699284633653	4.09105208550707	4.23640265283617	4.13895974021732	4.09837452300386	4.44789882251316	4.06636499928814	4.22213264839623	4.04584126499205	4.13572345070985	4.22467311871904	4.18362003388932	4.10295263797801	4.12378242173852	4.1723838975059	4.10324706491562	4.29647438143748	4.14810490031247	4.09468317660461	4.2391066875956	4.20169635186548	4.00985989220576	3.88156842033726	4.09124438751398	4.12675915534557	4.20005797668132	4.19645731166469	4.07027371078909	4.18104356125346	4.08878415339461	4.16216843319871	4.02855513573813	4.06589203076737	3.99976421068491	4.30982965839336	4.1657374218374	4.04531438877224
1	160040254	160040254	3.96320670783497	4.66821790429358	3.95921648552504	4.06692875625077	4.08084585079847	4.11798826329368	4.33726915528952	4.15670313915164	4.17753474855692	4.17866595930478	4.08699284633653	4.09105208550707	4.23640265283617	4.13895974021732	4.09837452300386	4.44789882251316	4.06636499928814	4.22213264839623	4.04584126499205	4.13572345070985	4.22467311871904	4.18362003388932	4.10295263797801	4.12378242173852	4.1723838975059	4.10324706491562	4.29647438143748	4.14810490031247	4.09468317660461	4.2391066875956	4.20169635186548	4.00985989220576	3.88156842033726	4.09124438751398	4.12675915534557	4.20005797668132	4.19645731166469	4.07027371078909	4.18104356125346	4.08878415339461	4.16216843319871	4.02855513573813	4.06589203076737	3.99976421068491	4.30982965839336	4.1657374218374	4.04531438877224
1	160593333	160593333	3.96320670783497	4.66821790429358	3.95921648552504	4.06692875625077	4.08084585079847	4.11798826329368	4.33726915528952	4.15670313915164	4.17753474855692	4.17866595930478	4.08699284633653	4.09105208550707	4.23640265283617	4.13895974021732	4.09837452300386	4.44789882251316	4.06636499928814	4.22213264839623	4.04584126499205	4.13572345070985	4.22467311871904	4.18362003388932	4.10295263797801	4.12378242173852	4.1723838975059	4.10324706491562	4.29647438143748	4.14810490031247	4.09468317660461	4.2391066875956	4.20169635186548	4.00985989220576	3.88156842033726	4.09124438751398	4.12675915534557	4.20005797668132	4.19645731166469	4.07027371078909	4.18104356125346	4.08878415339461	4.16216843319871	4.02855513573813	4.06589203076737	3.99976421068491	4.30982965839336	4.1657374218374	4.04531438877224
1	161180561	161180561	3.96320670783497	3.97614923273933	3.95921648552504	4.06692875625077	4.08084585079847	4.11798826329368	4.33726915528952	4.15670313915164	4.17753474855692	4.17866595930478	4.08699284633653	4.09105208550707	4.23640265283617	4.13895974021732	4.09837452300386	4.44789882251316	4.06636499928814	4.22213264839623	4.04584126499205	4.13572345070985	4.22467311871904	4.18362003388932	4.10295263797801	4.12378242173852	4.1723838975059	4.10324706491562	4.29647438143748	4.14810490031247	4.09468317660461	4.2391066875956	4.20169635186548	4.00985989220576	3.88156842033726	4.09124438751398	4.12675915534557	4.20005797668132	4.19645731166469	4.07027371078909	4.18104356125346	4.08878415339461	4.16216843319871	4.02855513573813	4.06589203076737	3.99976421068491	4.30982965839336	4.1657374218374	4.04531438877224
1	161898100	161898100	3.96320670783497	3.97614923273933	3.95921648552504	4.06692875625077	4.08084585079847	4.11798826329368	4.33726915528952	4.15670313915164	4.17753474855692	4.17866595930478	4.08699284633653	4.09105208550707	4.23640265283617	4.13895974021732	4.09837452300386	4.44789882251316	4.06636499928814	4.22213264839623	4.04584126499205	4.13572345070985	4.22467311871904	4.18362003388932	4.10295263797801	4.12378242173852	4.1723838975059	4.10324706491562	4.29647438143748	4.14810490031247	4.09468317660461	4.2391066875956	4.20169635186548	4.00985989220576	3.88156842033726	4.09124438751398	4.12675915534557	4.20005797668132	4.19645731166469	4.07027371078909	4.18104356125346	4.08878415339461	4.16216843319871	4.02855513573813	4.06589203076737	3.99976421068491	4.30982965839336	4.1657374218374	4.04531438877224
1	162434716	162434716	3.96320670783497	3.97614923273933	3.95921648552504	4.06692875625077	4.08084585079847	4.11798826329368	4.33726915528952	4.15670313915164	4.17753474855692	4.17866595930478	4.08699284633653	4.09105208550707	4.23640265283617	4.13895974021732	4.09837452300386	4.44789882251316	4.06636499928814	4.22213264839623	4.04584126499205	4.13572345070985	4.22467311871904	4.18362003388932	4.10295263797801	4.12378242173852	4.1723838975059	4.10324706491562	4.29647438143748	4.14810490031247	4.09468317660461	4.2391066875956	4.20169635186548	4.00985989220576	3.88156842033726	4.09124438751398	4.12675915534557	4.20005797668132	4.19645731166469	4.07027371078909	4.18104356125346	4.08878415339461	4.16216843319871	4.02855513573813	4.06589203076737	3.99976421068491	4.30982965839336	4.1657374218374	4.04531438877224
1	163001923	163001923	3.96320670783497	3.97614923273933	3.95921648552504	4.06692875625077	4.08084585079847	4.11798826329368	4.33726915528952	4.15670313915164	4.17753474855692	4.17866595930478	4.08699284633653	4.09105208550707	4.23640265283617	4.13895974021732	4.09837452300386	4.44789882251316	4.06636499928814	4.22213264839623	4.04584126499205	4.13572345070985	4.22467311871904	4.18362003388932	4.10295263797801	4.12378242173852	4.1723838975059	4.10324706491562	4.29647438143748	4.14810490031247	4.09468317660461	4.2391066875956	4.20169635186548	4.00985989220576	3.88156842033726	4.09124438751398	4.12675915534557	4.20005797668132	4.19645731166469	4.07027371078909	4.18104356125346	4.08878415339461	4.16216843319871	4.02855513573813	4.06589203076737	3.99976421068491	4.30982965839336	4.1657374218374	4.04531438877224
1	163533958	163533958	3.96320670783497	3.97614923273933	3.95921648552504	4.06692875625077	4.08084585079847	4.11798826329368	4.33726915528952	4.15670313915164	4.17753474855692	4.17866595930478	4.08699284633653	4.09105208550707	4.23640265283617	4.13895974021732	4.09837452300386	4.44789882251316	4.06636499928814	4.22213264839623	4.04584126499205	4.13572345070985	4.22467311871904	4.18362003388932	4.10295263797801	4.12378242173852	4.1723838975059	4.10324706491562	4.29647438143748	4.14810490031247	4.09468317660461	4.2391066875956	4.20169635186548	4.00985989220576	3.88156842033726	4.09124438751398	4.12675915534557	4.20005797668132	4.19645731166469	4.07027371078909	4.18104356125346	4.08878415339461	4.16216843319871	4.02855513573813	4.06589203076737	3.99976421068491	4.30982965839336	4.1657374218374	4.04531438877224
1	164077562	164077562	3.96320670783497	3.97614923273933	3.95921648552504	4.06692875625077	4.08084585079847	4.11798826329368	4.33726915528952	4.15670313915164	4.17753474855692	4.17866595930478	4.08699284633653	4.09105208550707	4.23640265283617	4.13895974021732	4.09837452300386	4.44789882251316	4.06636499928814	4.22213264839623	4.04584126499205	4.13572345070985	4.22467311871904	4.18362003388932	4.10295263797801	4.12378242173852	4.1723838975059	4.10324706491562	4.29647438143748	4.14810490031247	4.09468317660461	4.2391066875956	4.20169635186548	4.00985989220576	3.88156842033726	4.09124438751398	4.12675915534557	4.20005797668132	4.19645731166469	4.07027371078909	4.18104356125346	4.08878415339461	4.16216843319871	4.02855513573813	4.06589203076737	3.99976421068491	4.30982965839336	4.1657374218374	4.04531438877224
1	164635934	164635934	3.96320670783497	3.97614923273933	3.95921648552504	4.06692875625077	4.08084585079847	4.11798826329368	4.33726915528952	4.15670313915164	4.17753474855692	4.17866595930478	4.08699284633653	4.09105208550707	4.23640265283617	4.13895974021732	4.09837452300386	4.44789882251316	4.06636499928814	4.22213264839623	4.04584126499205	4.13572345070985	4.22467311871904	4.18362003388932	4.10295263797801	4.12378242173852	4.1723838975059	4.10324706491562	4.29647438143748	4.14810490031247	4.09468317660461	4.2391066875956	4.20169635186548	4.00985989220576	3.88156842033726	4.09124438751398	4.12675915534557	4.20005797668132	4.19645731166469	4.07027371078909	4.18104356125346	4.08878415339461	4.16216843319871	4.02855513573813	4.06589203076737	3.99976421068491	4.30982965839336	4.1657374218374	4.04531438877224
1	165168385	165168385	3.96320670783497	3.97614923273933	3.95921648552504	4.06692875625077	4.08084585079847	4.11798826329368	4.33726915528952	4.15670313915164	4.17753474855692	4.17866595930478	4.08699284633653	4.09105208550707	4.23640265283617	4.13895974021732	4.09837452300386	4.44789882251316	4.06636499928814	4.22213264839623	4.04584126499205	4.13572345070985	4.22467311871904	4.18362003388932	4.10295263797801	4.12378242173852	4.1723838975059	4.10324706491562	4.29647438143748	4.14810490031247	4.09468317660461	4.2391066875956	4.20169635186548	4.00985989220576	3.88156842033726	4.09124438751398	4.12675915534557	4.20005797668132	4.19645731166469	4.07027371078909	4.18104356125346	4.08878415339461	4.16216843319871	4.02855513573813	4.06589203076737	3.99976421068491	4.30982965839336	4.1657374218374	4.04531438877224
1	165693626	165693626	3.96320670783497	3.97614923273933	3.95921648552504	4.06692875625077	4.08084585079847	4.11798826329368	4.33726915528952	4.15670313915164	4.17753474855692	4.17866595930478	4.08699284633653	4.09105208550707	4.23640265283617	4.13895974021732	4.09837452300386	4.44789882251316	4.06636499928814	4.22213264839623	4.04584126499205	4.13572345070985	4.22467311871904	4.18362003388932	4.10295263797801	4.12378242173852	4.1723838975059	4.10324706491562	4.29647438143748	4.14810490031247	4.09468317660461	4.2391066875956	4.20169635186548	4.00985989220576	3.88156842033726	4.09124438751398	4.12675915534557	4.20005797668132	4.19645731166469	4.07027371078909	4.18104356125346	4.08878415339461	4.16216843319871	4.02855513573813	4.06589203076737	3.99976421068491	4.30982965839336	4.1657374218374	4.04531438877224
1	166269428	166269428	3.96320670783497	3.97614923273933	3.95921648552504	4.06692875625077	4.08084585079847	4.11798826329368	4.33726915528952	4.15670313915164	4.17753474855692	4.17866595930478	4.08699284633653	4.09105208550707	4.23640265283617	4.13895974021732	4.09837452300386	4.44789882251316	4.06636499928814	4.22213264839623	4.04584126499205	4.13572345070985	4.22467311871904	4.18362003388932	4.10295263797801	4.12378242173852	4.1723838975059	4.10324706491562	4.29647438143748	4.14810490031247	4.09468317660461	4.2391066875956	4.20169635186548	4.00985989220576	3.88156842033726	4.09124438751398	4.12675915534557	4.20005797668132	4.19645731166469	4.07027371078909	4.18104356125346	4.08878415339461	4.16216843319871	4.02855513573813	4.06589203076737	3.99976421068491	4.30982965839336	4.1657374218374	4.04531438877224
1	166840676	166840676	3.96320670783497	3.97614923273933	3.95921648552504	4.06692875625077	4.08084585079847	4.11798826329368	4.33726915528952	4.15670313915164	4.17753474855692	4.17866595930478	4.08699284633653	4.09105208550707	4.23640265283617	4.13895974021732	4.09837452300386	4.44789882251316	4.06636499928814	4.22213264839623	4.04584126499205	4.13572345070985	4.22467311871904	4.18362003388932	4.10295263797801	4.12378242173852	4.1723838975059	4.10324706491562	4.29647438143748	4.14810490031247	4.09468317660461	4.2391066875956	4.20169635186548	4.00985989220576	3.88156842033726	4.09124438751398	4.12675915534557	4.20005797668132	4.19645731166469	4.07027371078909	4.18104356125346	4.08878415339461	4.16216843319871	4.02855513573813	4.06589203076737	3.99976421068491	4.30982965839336	4.1657374218374	4.04531438877224
1	167369833	167369833	3.96320670783497	3.97614923273933	3.95921648552504	4.06692875625077	4.08084585079847	4.11798826329368	4.33726915528952	4.15670313915164	4.17753474855692	4.17866595930478	4.08699284633653	4.09105208550707	4.23640265283617	4.13895974021732	4.09837452300386	4.44789882251316	4.06636499928814	4.22213264839623	4.04584126499205	4.13572345070985	4.22467311871904	4.18362003388932	4.10295263797801	4.12378242173852	4.1723838975059	4.10324706491562	4.29647438143748	4.14810490031247	4.09468317660461	4.2391066875956	4.20169635186548	4.00985989220576	3.88156842033726	4.09124438751398	4.12675915534557	4.20005797668132	4.19645731166469	4.07027371078909	4.18104356125346	4.08878415339461	4.16216843319871	4.02855513573813	4.06589203076737	3.99976421068491	4.30982965839336	4.1657374218374	4.04531438877224
1	167920894	167920894	3.96320670783497	3.97614923273933	3.95921648552504	4.06692875625077	4.08084585079847	4.11798826329368	4.33726915528952	4.15670313915164	4.17753474855692	4.17866595930478	4.08699284633653	4.09105208550707	4.23640265283617	4.13895974021732	4.09837452300386	4.44789882251316	4.06636499928814	4.22213264839623	4.04584126499205	4.13572345070985	4.22467311871904	4.18362003388932	4.10295263797801	4.12378242173852	4.1723838975059	4.10324706491562	4.29647438143748	4.14810490031247	4.09468317660461	4.2391066875956	4.20169635186548	4.00985989220576	3.88156842033726	4.09124438751398	4.12675915534557	4.20005797668132	4.19645731166469	4.07027371078909	4.18104356125346	4.08878415339461	4.16216843319871	4.02855513573813	4.06589203076737	3.99976421068491	4.30982965839336	4.1657374218374	4.04531438877224
1	168470978	168470978	3.96320670783497	3.97614923273933	3.95921648552504	4.06692875625077	4.08084585079847	4.11798826329368	4.33726915528952	4.15670313915164	4.17753474855692	4.17866595930478	4.08699284633653	4.09105208550707	4.23640265283617	4.13895974021732	4.09837452300386	4.44789882251316	4.06636499928814	4.22213264839623	4.04584126499205	4.13572345070985	4.22467311871904	4.18362003388932	4.10295263797801	4.12378242173852	4.1723838975059	4.10324706491562	4.29647438143748	4.14810490031247	4.09468317660461	4.2391066875956	4.20169635186548	4.00985989220576	3.88156842033726	4.09124438751398	4.12675915534557	4.20005797668132	4.19645731166469	4.07027371078909	4.18104356125346	4.08878415339461	4.16216843319871	4.02855513573813	4.06589203076737	3.99976421068491	4.30982965839336	4.1657374218374	4.04531438877224
1	169021130	169021130	3.96320670783497	3.97614923273933	3.95921648552504	4.06692875625077	4.08084585079847	4.11798826329368	4.33726915528952	4.15670313915164	4.17753474855692	4.17866595930478	4.08699284633653	4.09105208550707	4.23640265283617	4.13895974021732	4.09837452300386	4.44789882251316	4.06636499928814	4.22213264839623	4.04584126499205	4.13572345070985	4.22467311871904	4.18362003388932	4.10295263797801	4.12378242173852	4.1723838975059	4.10324706491562	4.29647438143748	4.14810490031247	4.09468317660461	4.2391066875956	4.20169635186548	4.00985989220576	3.88156842033726	4.09124438751398	4.12675915534557	4.20005797668132	4.19645731166469	4.07027371078909	4.18104356125346	4.08878415339461	4.16216843319871	4.02855513573813	4.06589203076737	3.99976421068491	4.30982965839336	4.1657374218374	4.04531438877224
1	169573901	169573901	3.96320670783497	3.97614923273933	3.95921648552504	4.06692875625077	4.08084585079847	4.11798826329368	4.33726915528952	4.15670313915164	4.17753474855692	4.17866595930478	4.08699284633653	4.09105208550707	4.23640265283617	4.13895974021732	4.09837452300386	4.44789882251316	4.06636499928814	4.22213264839623	4.04584126499205	4.13572345070985	4.22467311871904	4.18362003388932	4.10295263797801	4.12378242173852	4.1723838975059	4.10324706491562	4.29647438143748	4.14810490031247	4.09468317660461	4.2391066875956	4.20169635186548	4.00985989220576	3.88156842033726	4.09124438751398	4.12675915534557	4.20005797668132	4.19645731166469	4.07027371078909	4.18104356125346	4.08878415339461	4.16216843319871	4.02855513573813	4.06589203076737	3.99976421068491	4.30982965839336	4.1657374218374	4.04531438877224
1	170134639	170134639	3.96320670783497	3.97614923273933	3.95921648552504	4.06692875625077	4.08084585079847	4.11798826329368	4.33726915528952	4.15670313915164	4.17753474855692	4.17866595930478	4.08699284633653	4.09105208550707	4.23640265283617	4.13895974021732	4.09837452300386	4.44789882251316	4.06636499928814	4.22213264839623	4.04584126499205	4.13572345070985	4.22467311871904	4.18362003388932	4.10295263797801	4.12378242173852	4.1723838975059	4.10324706491562	4.29647438143748	4.14810490031247	4.09468317660461	4.2391066875956	4.20169635186548	4.00985989220576	3.88156842033726	4.09124438751398	4.12675915534557	4.20005797668132	4.19645731166469	4.07027371078909	4.18104356125346	4.08878415339461	4.16216843319871	4.02855513573813	4.06589203076737	3.99976421068491	4.30982965839336	4.1657374218374	4.04531438877224
1	170686607	170686607	3.96320670783497	3.97614923273933	3.95921648552504	4.06692875625077	4.08084585079847	4.11798826329368	4.33726915528952	4.15670313915164	4.17753474855692	4.17866595930478	4.08699284633653	4.09105208550707	4.23640265283617	4.13895974021732	4.09837452300386	4.44789882251316	4.06636499928814	4.22213264839623	4.04584126499205	4.13572345070985	4.22467311871904	4.18362003388932	4.10295263797801	4.12378242173852	4.1723838975059	4.10324706491562	4.29647438143748	4.14810490031247	4.09468317660461	4.2391066875956	4.20169635186548	4.00985989220576	3.88156842033726	4.09124438751398	4.12675915534557	4.20005797668132	4.19645731166469	4.07027371078909	4.18104356125346	4.08878415339461	4.16216843319871	4.9388066882034	4.06589203076737	3.99976421068491	4.30982965839336	4.1657374218374	4.04531438877224
1	171236786	171236786	3.96320670783497	3.97614923273933	3.95921648552504	4.06692875625077	4.08084585079847	4.11798826329368	4.33726915528952	4.15670313915164	4.17753474855692	4.17866595930478	4.08699284633653	4.09105208550707	4.23640265283617	4.13895974021732	4.09837452300386	4.44789882251316	4.06636499928814	4.22213264839623	4.04584126499205	4.13572345070985	4.22467311871904	4.18362003388932	4.10295263797801	4.12378242173852	4.1723838975059	4.10324706491562	4.29647438143748	4.14810490031247	4.09468317660461	4.2391066875956	4.20169635186548	4.00985989220576	3.88156842033726	4.09124438751398	4.12675915534557	4.20005797668132	4.19645731166469	4.07027371078909	4.18104356125346	4.08878415339461	4.16216843319871	4.9388066882034	4.06589203076737	3.99976421068491	4.30982965839336	4.1657374218374	4.04531438877224
1	171813037	171813037	4.88808107914893	4.77126529133242	3.95921648552504	4.06692875625077	4.08084585079847	4.11798826329368	4.84759178739728	4.15670313915164	4.17753474855692	4.17866595930478	4.08699284633653	4.09105208550707	4.23640265283617	4.13895974021732	4.09837452300386	5.01090749604187	4.06636499928814	4.22213264839623	4.04584126499205	4.13572345070985	4.87512671517891	4.18362003388932	4.10295263797801	5.05625146482438	4.1723838975059	4.10324706491562	4.89442614342864	4.14810490031247	4.09468317660461	4.2391066875956	4.20169635186548	4.00985989220576	3.88156842033726	4.09124438751398	4.12675915534557	4.20005797668132	4.19645731166469	4.07027371078909	4.18104356125346	4.08878415339461	5.05029693881188	4.9388066882034	4.06589203076737	5.1423041899871	4.30982965839336	4.1657374218374	4.9707096287663
1	172365466	172365466	4.88808107914893	4.77126529133242	4.94515230314512	5.08426672779013	5.17001410122497	4.11798826329368	4.84759178739728	4.15670313915164	4.17753474855692	4.17866595930478	4.9301779428829	4.09105208550707	4.95656179849208	4.13895974021732	4.09837452300386	5.01090749604187	4.06636499928814	4.22213264839623	5.08920292566753	4.13572345070985	4.87512671517891	4.18362003388932	4.10295263797801	5.05625146482438	4.1723838975059	4.10324706491562	4.89442614342864	4.14810490031247	4.09468317660461	4.2391066875956	4.20169635186548	4.97484586877917	5.34333221659785	4.09124438751398	4.12675915534557	4.20005797668132	4.19645731166469	4.81501308327367	4.18104356125346	4.08878415339461	5.05029693881188	4.9388066882034	4.06589203076737	5.1423041899871	4.30982965839336	4.1657374218374	4.9707096287663
1	172904441	172904441	4.88808107914893	4.77126529133242	4.94515230314512	5.08426672779013	5.17001410122497	4.11798826329368	4.84759178739728	4.15670313915164	4.17753474855692	4.17866595930478	4.9301779428829	4.09105208550707	4.95656179849208	4.13895974021732	4.09837452300386	5.01090749604187	4.06636499928814	4.22213264839623	5.08920292566753	4.13572345070985	4.87512671517891	4.18362003388932	4.10295263797801	5.05625146482438	4.1723838975059	4.10324706491562	4.89442614342864	4.14810490031247	4.09468317660461	4.2391066875956	4.20169635186548	4.97484586877917	5.34333221659785	4.09124438751398	4.12675915534557	4.20005797668132	4.19645731166469	4.81501308327367	4.18104356125346	4.08878415339461	5.05029693881188	4.9388066882034	4.06589203076737	5.1423041899871	4.30982965839336	4.1657374218374	4.9707096287663
1	173476419	173476419	4.88808107914893	4.77126529133242	4.94515230314512	5.08426672779013	5.17001410122497	4.11798826329368	4.84759178739728	4.15670313915164	4.17753474855692	4.17866595930478	4.9301779428829	4.09105208550707	4.95656179849208	4.13895974021732	4.09837452300386	5.01090749604187	4.06636499928814	4.22213264839623	5.08920292566753	4.13572345070985	4.87512671517891	4.18362003388932	4.10295263797801	5.05625146482438	4.1723838975059	4.10324706491562	4.89442614342864	4.14810490031247	4.09468317660461	4.2391066875956	4.20169635186548	4.97484586877917	5.34333221659785	4.09124438751398	4.12675915534557	4.20005797668132	4.19645731166469	4.81501308327367	4.18104356125346	4.08878415339461	5.05029693881188	4.9388066882034	4.06589203076737	5.1423041899871	4.30982965839336	4.1657374218374	4.9707096287663
1	174071246	174071246	4.88808107914893	4.77126529133242	4.94515230314512	5.08426672779013	5.17001410122497	4.11798826329368	4.84759178739728	4.15670313915164	4.17753474855692	4.17866595930478	4.9301779428829	4.09105208550707	4.95656179849208	4.13895974021732	4.09837452300386	5.01090749604187	4.06636499928814	4.22213264839623	5.08920292566753	4.13572345070985	4.87512671517891	4.18362003388932	4.10295263797801	5.05625146482438	4.1723838975059	4.10324706491562	4.89442614342864	4.14810490031247	4.09468317660461	4.2391066875956	4.20169635186548	4.97484586877917	5.34333221659785	4.09124438751398	4.12675915534557	4.20005797668132	4.19645731166469	4.81501308327367	4.18104356125346	4.08878415339461	5.05029693881188	4.9388066882034	4.06589203076737	5.1423041899871	4.30982965839336	4.1657374218374	4.9707096287663
1	174673461	174673461	4.88808107914893	4.77126529133242	4.94515230314512	5.08426672779013	5.17001410122497	4.11798826329368	4.84759178739728	4.15670313915164	4.17753474855692	4.17866595930478	4.9301779428829	4.09105208550707	4.95656179849208	4.13895974021732	4.09837452300386	5.01090749604187	4.06636499928814	4.22213264839623	5.08920292566753	4.13572345070985	4.87512671517891	4.18362003388932	4.10295263797801	5.05625146482438	4.1723838975059	4.10324706491562	4.89442614342864	4.14810490031247	4.09468317660461	4.2391066875956	4.20169635186548	4.97484586877917	5.34333221659785	4.09124438751398	4.12675915534557	4.20005797668132	4.19645731166469	4.81501308327367	4.18104356125346	4.08878415339461	5.05029693881188	4.9388066882034	4.06589203076737	5.1423041899871	4.30982965839336	4.1657374218374	4.9707096287663
1	175236220	175236220	4.88808107914893	4.77126529133242	4.94515230314512	5.08426672779013	5.17001410122497	4.11798826329368	4.84759178739728	4.15670313915164	4.17753474855692	4.17866595930478	4.9301779428829	4.09105208550707	4.95656179849208	4.13895974021732	4.09837452300386	5.01090749604187	4.06636499928814	4.22213264839623	5.08920292566753	4.13572345070985	4.87512671517891	4.18362003388932	4.10295263797801	5.05625146482438	4.1723838975059	4.10324706491562	4.89442614342864	4.14810490031247	4.09468317660461	4.2391066875956	4.20169635186548	4.97484586877917	5.34333221659785	4.09124438751398	4.12675915534557	4.20005797668132	4.19645731166469	4.81501308327367	4.18104356125346	4.08878415339461	5.05029693881188	4.9388066882034	4.06589203076737	5.1423041899871	4.30982965839336	4.1657374218374	4.9707096287663
1	175756542	175756542	4.88808107914893	4.77126529133242	4.94515230314512	5.08426672779013	5.17001410122497	4.11798826329368	4.84759178739728	4.15670313915164	4.17753474855692	4.17866595930478	4.9301779428829	4.09105208550707	4.95656179849208	4.13895974021732	4.09837452300386	5.01090749604187	4.06636499928814	4.22213264839623	5.08920292566753	4.13572345070985	4.87512671517891	4.18362003388932	4.10295263797801	5.05625146482438	4.1723838975059	4.10324706491562	4.89442614342864	4.14810490031247	4.09468317660461	4.2391066875956	4.20169635186548	4.97484586877917	5.34333221659785	4.09124438751398	4.12675915534557	4.20005797668132	4.19645731166469	4.81501308327367	4.18104356125346	4.08878415339461	5.05029693881188	4.9388066882034	4.06589203076737	5.1423041899871	4.30982965839336	4.1657374218374	4.9707096287663
1	176318592	176318592	4.88808107914893	4.77126529133242	4.94515230314512	5.08426672779013	5.17001410122497	4.11798826329368	4.84759178739728	4.15670313915164	4.17753474855692	4.17866595930478	4.9301779428829	4.09105208550707	4.95656179849208	4.13895974021732	4.09837452300386	5.01090749604187	4.06636499928814	4.22213264839623	5.08920292566753	4.13572345070985	4.87512671517891	4.18362003388932	4.10295263797801	5.05625146482438	4.1723838975059	4.10324706491562	4.89442614342864	4.14810490031247	4.09468317660461	4.2391066875956	4.20169635186548	4.97484586877917	5.34333221659785	4.09124438751398	4.12675915534557	4.20005797668132	4.19645731166469	4.81501308327367	4.18104356125346	4.08878415339461	5.05029693881188	4.9388066882034	4.06589203076737	5.1423041899871	4.30982965839336	4.1657374218374	4.9707096287663
1	176851545	176851545	4.88808107914893	4.77126529133242	4.94515230314512	5.08426672779013	5.17001410122497	4.11798826329368	3.97944769929966	4.15670313915164	4.17753474855692	4.17866595930478	4.9301779428829	4.09105208550707	4.95656179849208	4.13895974021732	4.09837452300386	5.01090749604187	4.06636499928814	4.22213264839623	5.08920292566753	4.13572345070985	4.87512671517891	4.18362003388932	4.10295263797801	5.05625146482438	4.1723838975059	4.10324706491562	4.89442614342864	4.14810490031247	4.09468317660461	4.2391066875956	4.20169635186548	4.97484586877917	5.34333221659785	4.09124438751398	4.12675915534557	4.20005797668132	4.19645731166469	4.81501308327367	4.18104356125346	4.08878415339461	5.05029693881188	4.9388066882034	4.06589203076737	5.1423041899871	4.30982965839336	4.1657374218374	4.9707096287663
1	177376481	177376481	4.88808107914893	4.77126529133242	4.00004735072563	5.08426672779013	5.17001410122497	4.11798826329368	3.97944769929966	4.15670313915164	4.17753474855692	4.17866595930478	4.9301779428829	4.09105208550707	4.95656179849208	4.13895974021732	4.09837452300386	5.01090749604187	4.06636499928814	4.22213264839623	4.14720602177533	4.13572345070985	4.87512671517891	4.18362003388932	4.10295263797801	4.11749876005928	4.1723838975059	4.10324706491562	4.89442614342864	4.14810490031247	4.09468317660461	4.2391066875956	4.20169635186548	4.08702715408458	4.10118185765915	4.09124438751398	4.12675915534557	4.20005797668132	4.19645731166469	4.81501308327367	4.18104356125346	4.08878415339461	5.05029693881188	4.0780020503612	4.06589203076737	5.1423041899871	4.30982965839336	4.1657374218374	4.9707096287663
1	177923850	177923850	4.05293830800344	4.77126529133242	4.00004735072563	4.01845163506554	4.10809121573581	4.11798826329368	3.97944769929966	4.15670313915164	4.17753474855692	4.17866595930478	4.10345666642505	4.09105208550707	4.10829482540015	4.13895974021732	4.09837452300386	4.05716479951915	4.06636499928814	4.22213264839623	4.14720602177533	4.13572345070985	4.05932462748127	4.18362003388932	4.10295263797801	4.11749876005928	4.1723838975059	4.10324706491562	4.07144162657639	4.14810490031247	4.09468317660461	4.2391066875956	4.20169635186548	4.08702715408458	4.10118185765915	4.09124438751398	4.12675915534557	4.20005797668132	4.19645731166469	3.92403991918367	4.18104356125346	4.08878415339461	4.07462761422121	4.0780020503612	4.06589203076737	3.94251147601505	4.30982965839336	4.1657374218374	3.84864827027153
1	178475797	178475797	4.05293830800344	4.02830216616761	4.00004735072563	4.01845163506554	4.10809121573581	4.11798826329368	3.97944769929966	4.15670313915164	4.17753474855692	4.17866595930478	4.10345666642505	4.09105208550707	4.10829482540015	4.13895974021732	4.09837452300386	4.05716479951915	4.06636499928814	4.22213264839623	4.14720602177533	4.13572345070985	4.05932462748127	4.18362003388932	4.10295263797801	4.11749876005928	4.1723838975059	4.10324706491562	4.07144162657639	4.14810490031247	4.09468317660461	4.2391066875956	4.20169635186548	4.08702715408458	4.10118185765915	4.09124438751398	4.12675915534557	4.20005797668132	4.19645731166469	3.92403991918367	4.18104356125346	4.08878415339461	4.07462761422121	4.0780020503612	4.06589203076737	3.94251147601505	4.30982965839336	4.1657374218374	3.84864827027153
1	179042816	179042816	4.05293830800344	4.02830216616761	4.00004735072563	4.01845163506554	4.10809121573581	4.11798826329368	3.97944769929966	4.15670313915164	4.17753474855692	4.17866595930478	4.10345666642505	4.09105208550707	4.10829482540015	4.13895974021732	4.09837452300386	4.05716479951915	4.06636499928814	4.22213264839623	4.14720602177533	4.13572345070985	4.05932462748127	4.18362003388932	4.10295263797801	4.11749876005928	4.1723838975059	4.10324706491562	4.07144162657639	4.14810490031247	4.09468317660461	4.2391066875956	4.20169635186548	4.08702715408458	4.10118185765915	4.09124438751398	4.12675915534557	4.20005797668132	4.19645731166469	3.92403991918367	4.18104356125346	4.08878415339461	4.07462761422121	4.0780020503612	4.06589203076737	3.94251147601505	4.30982965839336	4.1657374218374	3.84864827027153
1	179635361	179635361	4.05293830800344	4.02830216616761	4.00004735072563	4.01845163506554	4.10809121573581	4.11798826329368	3.97944769929966	4.15670313915164	4.17753474855692	4.17866595930478	4.10345666642505	4.09105208550707	4.10829482540015	4.13895974021732	4.09837452300386	4.05716479951915	4.06636499928814	4.22213264839623	4.14720602177533	4.13572345070985	4.05932462748127	4.18362003388932	4.10295263797801	4.11749876005928	4.1723838975059	4.10324706491562	4.07144162657639	4.14810490031247	4.09468317660461	4.2391066875956	4.20169635186548	4.08702715408458	4.10118185765915	4.09124438751398	4.12675915534557	4.20005797668132	4.19645731166469	3.92403991918367	4.18104356125346	4.08878415339461	4.07462761422121	4.0780020503612	4.06589203076737	3.94251147601505	4.30982965839336	4.1657374218374	3.84864827027153
1	180186313	180186313	4.05293830800344	4.02830216616761	4.00004735072563	4.01845163506554	4.10809121573581	4.11798826329368	3.97944769929966	4.15670313915164	4.17753474855692	4.17866595930478	4.10345666642505	4.09105208550707	4.10829482540015	4.13895974021732	4.09837452300386	4.05716479951915	4.06636499928814	4.22213264839623	4.14720602177533	4.13572345070985	4.05932462748127	4.18362003388932	4.10295263797801	4.11749876005928	4.1723838975059	4.10324706491562	4.07144162657639	4.14810490031247	4.09468317660461	4.2391066875956	4.20169635186548	4.08702715408458	4.10118185765915	4.09124438751398	4.12675915534557	4.20005797668132	4.19645731166469	3.92403991918367	4.18104356125346	4.08878415339461	4.07462761422121	4.0780020503612	4.06589203076737	3.94251147601505	4.30982965839336	4.1657374218374	3.84864827027153
1	180745307	180745307	4.05293830800344	4.02830216616761	4.00004735072563	4.01845163506554	4.10809121573581	4.11798826329368	3.97944769929966	4.15670313915164	4.17753474855692	4.17866595930478	4.10345666642505	4.09105208550707	4.10829482540015	4.13895974021732	4.09837452300386	4.05716479951915	4.06636499928814	4.22213264839623	4.14720602177533	4.13572345070985	4.05932462748127	4.18362003388932	4.10295263797801	4.11749876005928	4.1723838975059	4.10324706491562	4.07144162657639	4.14810490031247	4.09468317660461	4.2391066875956	4.20169635186548	4.08702715408458	4.10118185765915	4.09124438751398	4.12675915534557	4.20005797668132	4.19645731166469	3.92403991918367	4.18104356125346	4.08878415339461	4.07462761422121	4.0780020503612	4.06589203076737	3.94251147601505	4.30982965839336	4.1657374218374	3.84864827027153
1	181307162	181307162	4.05293830800344	4.02830216616761	4.00004735072563	4.01845163506554	4.10809121573581	4.11798826329368	3.97944769929966	4.15670313915164	4.17753474855692	4.17866595930478	4.10345666642505	4.09105208550707	4.10829482540015	4.13895974021732	4.09837452300386	4.05716479951915	4.06636499928814	4.22213264839623	4.14720602177533	4.13572345070985	4.05932462748127	4.18362003388932	4.10295263797801	4.11749876005928	4.1723838975059	4.10324706491562	4.07144162657639	4.14810490031247	4.09468317660461	4.2391066875956	4.20169635186548	4.08702715408458	4.10118185765915	4.09124438751398	4.12675915534557	4.20005797668132	4.19645731166469	3.92403991918367	4.18104356125346	4.08878415339461	4.07462761422121	4.0780020503612	4.06589203076737	3.94251147601505	4.30982965839336	4.1657374218374	3.84864827027153
1	181825873	181825873	4.05293830800344	4.02830216616761	4.00004735072563	4.01845163506554	4.10809121573581	4.11798826329368	3.97944769929966	4.15670313915164	4.17753474855692	4.17866595930478	4.10345666642505	4.09105208550707	4.10829482540015	4.13895974021732	4.09837452300386	4.05716479951915	4.06636499928814	4.22213264839623	4.14720602177533	4.13572345070985	4.05932462748127	4.18362003388932	4.10295263797801	4.11749876005928	4.1723838975059	4.10324706491562	4.07144162657639	4.14810490031247	4.09468317660461	4.2391066875956	4.20169635186548	4.08702715408458	4.10118185765915	4.09124438751398	4.12675915534557	4.20005797668132	4.19645731166469	3.92403991918367	4.18104356125346	4.08878415339461	4.07462761422121	4.0780020503612	4.06589203076737	3.94251147601505	4.30982965839336	4.1657374218374	3.84864827027153
1	182385372	182385372	4.05293830800344	4.02830216616761	4.00004735072563	4.01845163506554	4.10809121573581	4.11798826329368	3.97944769929966	4.15670313915164	4.17753474855692	4.17866595930478	4.10345666642505	4.09105208550707	4.10829482540015	4.13895974021732	4.09837452300386	4.05716479951915	4.06636499928814	4.22213264839623	4.14720602177533	4.13572345070985	4.05932462748127	4.18362003388932	4.10295263797801	4.11749876005928	4.1723838975059	4.10324706491562	4.07144162657639	4.14810490031247	4.09468317660461	4.2391066875956	4.20169635186548	4.08702715408458	4.10118185765915	4.09124438751398	4.12675915534557	4.20005797668132	4.19645731166469	3.92403991918367	4.18104356125346	4.08878415339461	4.07462761422121	4.0780020503612	4.06589203076737	3.94251147601505	4.30982965839336	4.1657374218374	3.84864827027153
1	182929695	182929695	4.05293830800344	4.02830216616761	4.00004735072563	4.01845163506554	4.10809121573581	4.11798826329368	3.97944769929966	4.15670313915164	4.17753474855692	4.17866595930478	4.10345666642505	4.09105208550707	4.10829482540015	4.13895974021732	4.09837452300386	4.05716479951915	4.06636499928814	4.22213264839623	4.14720602177533	4.13572345070985	4.05932462748127	4.18362003388932	4.10295263797801	4.11749876005928	4.1723838975059	4.10324706491562	4.07144162657639	4.14810490031247	4.09468317660461	4.2391066875956	4.20169635186548	4.08702715408458	4.10118185765915	4.09124438751398	4.12675915534557	4.20005797668132	4.19645731166469	3.92403991918367	4.18104356125346	4.08878415339461	4.07462761422121	4.0780020503612	4.06589203076737	3.94251147601505	4.30982965839336	4.1657374218374	3.84864827027153
1	183477887	183477887	4.05293830800344	4.02830216616761	4.00004735072563	4.01845163506554	4.10809121573581	4.11798826329368	3.97944769929966	4.15670313915164	4.17753474855692	4.17866595930478	4.10345666642505	4.09105208550707	4.10829482540015	4.13895974021732	4.09837452300386	4.05716479951915	4.06636499928814	4.22213264839623	4.14720602177533	4.13572345070985	4.05932462748127	4.18362003388932	4.10295263797801	4.11749876005928	4.1723838975059	4.10324706491562	4.07144162657639	4.14810490031247	4.09468317660461	4.2391066875956	4.20169635186548	4.08702715408458	4.10118185765915	4.09124438751398	4.12675915534557	4.20005797668132	4.19645731166469	3.92403991918367	4.18104356125346	4.08878415339461	4.07462761422121	4.0780020503612	4.06589203076737	3.94251147601505	4.30982965839336	4.1657374218374	3.84864827027153
1	184021090	184021090	4.05293830800344	4.02830216616761	4.00004735072563	4.01845163506554	4.10809121573581	4.11798826329368	3.97944769929966	4.15670313915164	4.17753474855692	4.17866595930478	4.10345666642505	4.09105208550707	4.10829482540015	4.13895974021732	4.09837452300386	4.05716479951915	4.06636499928814	4.22213264839623	4.14720602177533	4.13572345070985	4.05932462748127	4.18362003388932	4.10295263797801	4.11749876005928	4.1723838975059	4.10324706491562	4.07144162657639	4.14810490031247	4.09468317660461	4.2391066875956	4.20169635186548	4.08702715408458	4.10118185765915	4.09124438751398	4.12675915534557	4.20005797668132	4.19645731166469	3.92403991918367	4.18104356125346	4.08878415339461	4.07462761422121	4.0780020503612	4.06589203076737	3.94251147601505	4.30982965839336	4.1657374218374	3.84864827027153
1	184563890	184563890	4.05293830800344	4.02830216616761	4.00004735072563	4.01845163506554	4.10809121573581	4.11798826329368	3.97944769929966	4.15670313915164	4.17753474855692	4.17866595930478	4.10345666642505	4.09105208550707	4.10829482540015	4.13895974021732	4.09837452300386	4.05716479951915	4.06636499928814	4.22213264839623	4.14720602177533	4.13572345070985	4.05932462748127	4.18362003388932	4.10295263797801	4.11749876005928	4.1723838975059	4.10324706491562	4.07144162657639	4.14810490031247	4.09468317660461	4.2391066875956	4.20169635186548	4.08702715408458	4.10118185765915	4.09124438751398	4.12675915534557	4.20005797668132	4.19645731166469	3.92403991918367	4.18104356125346	4.08878415339461	4.07462761422121	4.0780020503612	4.06589203076737	3.94251147601505	4.30982965839336	4.1657374218374	3.84864827027153
1	185114574	185114574	4.05293830800344	4.02830216616761	4.00004735072563	4.01845163506554	4.10809121573581	4.11798826329368	3.97944769929966	4.15670313915164	4.17753474855692	4.17866595930478	4.10345666642505	4.09105208550707	4.10829482540015	4.13895974021732	4.09837452300386	4.05716479951915	4.06636499928814	4.22213264839623	4.14720602177533	4.13572345070985	4.05932462748127	4.18362003388932	4.10295263797801	4.11749876005928	4.1723838975059	4.10324706491562	4.07144162657639	4.14810490031247	4.09468317660461	4.2391066875956	4.20169635186548	4.08702715408458	4.10118185765915	4.09124438751398	4.12675915534557	4.20005797668132	4.19645731166469	3.92403991918367	4.18104356125346	4.08878415339461	4.07462761422121	4.0780020503612	4.06589203076737	3.94251147601505	4.30982965839336	4.1657374218374	3.84864827027153
1	185672951	185672951	4.05293830800344	4.02830216616761	4.00004735072563	4.01845163506554	4.10809121573581	4.11798826329368	3.97944769929966	4.15670313915164	4.17753474855692	4.17866595930478	4.10345666642505	4.09105208550707	4.10829482540015	4.13895974021732	4.09837452300386	4.05716479951915	4.06636499928814	4.22213264839623	4.14720602177533	4.13572345070985	4.05932462748127	4.18362003388932	4.10295263797801	4.11749876005928	4.1723838975059	4.10324706491562	4.07144162657639	4.14810490031247	4.09468317660461	4.2391066875956	4.20169635186548	4.08702715408458	4.10118185765915	4.09124438751398	4.12675915534557	4.20005797668132	4.19645731166469	3.92403991918367	4.18104356125346	4.08878415339461	4.07462761422121	4.0780020503612	4.06589203076737	3.94251147601505	4.30982965839336	4.1657374218374	3.84864827027153
1	186217266	186217266	4.05293830800344	4.02830216616761	4.00004735072563	4.01845163506554	4.10809121573581	4.11798826329368	3.97944769929966	4.15670313915164	4.17753474855692	4.17866595930478	4.10345666642505	4.09105208550707	4.10829482540015	4.13895974021732	4.09837452300386	4.05716479951915	4.06636499928814	4.22213264839623	4.14720602177533	4.13572345070985	4.05932462748127	4.18362003388932	4.10295263797801	4.11749876005928	4.1723838975059	4.10324706491562	4.07144162657639	4.14810490031247	4.09468317660461	4.2391066875956	4.20169635186548	4.08702715408458	4.10118185765915	4.09124438751398	4.12675915534557	4.20005797668132	4.19645731166469	3.92403991918367	4.18104356125346	4.08878415339461	4.07462761422121	4.0780020503612	4.06589203076737	3.94251147601505	4.30982965839336	4.1657374218374	3.84864827027153
1	186771733	186771733	4.05293830800344	4.02830216616761	4.00004735072563	4.01845163506554	4.10809121573581	4.11798826329368	3.97944769929966	4.15670313915164	4.17753474855692	4.17866595930478	4.10345666642505	4.09105208550707	4.10829482540015	4.13895974021732	4.09837452300386	4.05716479951915	4.06636499928814	4.22213264839623	4.14720602177533	4.13572345070985	4.05932462748127	4.18362003388932	4.10295263797801	4.11749876005928	4.1723838975059	4.10324706491562	4.07144162657639	4.14810490031247	4.09468317660461	4.2391066875956	4.20169635186548	4.08702715408458	4.10118185765915	4.09124438751398	4.12675915534557	4.20005797668132	4.19645731166469	3.92403991918367	4.18104356125346	4.08878415339461	4.07462761422121	4.0780020503612	4.06589203076737	3.94251147601505	4.30982965839336	4.1657374218374	3.84864827027153
1	187306354	187306354	4.05293830800344	4.02830216616761	4.00004735072563	4.01845163506554	4.10809121573581	4.11798826329368	3.97944769929966	4.15670313915164	4.17753474855692	4.17866595930478	4.10345666642505	4.09105208550707	4.10829482540015	4.13895974021732	4.09837452300386	4.05716479951915	4.06636499928814	4.22213264839623	4.14720602177533	4.13572345070985	4.05932462748127	4.18362003388932	4.10295263797801	4.11749876005928	4.1723838975059	4.10324706491562	4.07144162657639	4.14810490031247	4.09468317660461	4.2391066875956	4.20169635186548	4.08702715408458	4.10118185765915	4.09124438751398	4.12675915534557	4.20005797668132	4.19645731166469	3.92403991918367	4.18104356125346	4.08878415339461	4.07462761422121	4.0780020503612	4.06589203076737	3.94251147601505	4.30982965839336	4.1657374218374	3.84864827027153
1	187863851	187863851	4.05293830800344	4.02830216616761	4.00004735072563	4.01845163506554	4.10809121573581	4.11798826329368	3.97944769929966	4.15670313915164	4.17753474855692	4.17866595930478	4.10345666642505	4.09105208550707	4.10829482540015	4.13895974021732	4.09837452300386	4.05716479951915	4.06636499928814	4.22213264839623	4.14720602177533	4.13572345070985	4.05932462748127	4.18362003388932	4.10295263797801	4.11749876005928	4.1723838975059	4.10324706491562	4.07144162657639	4.14810490031247	4.09468317660461	4.2391066875956	4.20169635186548	4.08702715408458	4.10118185765915	4.09124438751398	4.12675915534557	4.20005797668132	4.19645731166469	3.92403991918367	4.18104356125346	4.08878415339461	4.07462761422121	4.0780020503612	4.06589203076737	3.94251147601505	4.30982965839336	4.1657374218374	4.43044566417554
1	188388592	188388592	4.05293830800344	4.02830216616761	4.00004735072563	4.01845163506554	4.10809121573581	4.11798826329368	3.97944769929966	4.15670313915164	4.17753474855692	4.17866595930478	4.10345666642505	4.09105208550707	4.10829482540015	4.13895974021732	4.09837452300386	4.05716479951915	4.06636499928814	4.22213264839623	4.14720602177533	4.13572345070985	4.05932462748127	4.18362003388932	4.10295263797801	4.11749876005928	4.1723838975059	4.10324706491562	4.07144162657639	4.14810490031247	4.09468317660461	4.2391066875956	4.20169635186548	4.08702715408458	4.10118185765915	4.09124438751398	4.12675915534557	4.20005797668132	4.19645731166469	3.92403991918367	4.18104356125346	4.08878415339461	4.07462761422121	4.0780020503612	4.06589203076737	3.94251147601505	4.30982965839336	4.1657374218374	4.43044566417554
1	188924834	188924834	4.05293830800344	4.02830216616761	4.00004735072563	4.01845163506554	4.10809121573581	4.11798826329368	3.97944769929966	4.15670313915164	4.17753474855692	4.17866595930478	4.10345666642505	4.09105208550707	4.10829482540015	4.13895974021732	4.09837452300386	4.05716479951915	4.06636499928814	4.22213264839623	4.14720602177533	4.13572345070985	4.05932462748127	4.18362003388932	4.10295263797801	4.11749876005928	4.1723838975059	4.10324706491562	4.07144162657639	4.14810490031247	4.09468317660461	4.2391066875956	4.20169635186548	4.08702715408458	4.10118185765915	4.09124438751398	4.12675915534557	4.20005797668132	4.19645731166469	3.92403991918367	4.71864260746555	4.08878415339461	4.07462761422121	4.0780020503612	4.06589203076737	3.94251147601505	4.30982965839336	4.1657374218374	4.43044566417554
1	189477775	189477775	4.05293830800344	4.02830216616761	4.00004735072563	4.01845163506554	4.10809121573581	4.11798826329368	3.97944769929966	4.15670313915164	4.17753474855692	4.17866595930478	4.10345666642505	4.09105208550707	4.10829482540015	4.13895974021732	4.09837452300386	4.05716479951915	4.06636499928814	4.22213264839623	4.14720602177533	4.13572345070985	4.05932462748127	4.18362003388932	4.10295263797801	4.11749876005928	4.1723838975059	4.10324706491562	4.07144162657639	4.14810490031247	4.09468317660461	4.2391066875956	4.20169635186548	4.08702715408458	4.10118185765915	4.09124438751398	4.12675915534557	4.20005797668132	4.19645731166469	3.92403991918367	4.71864260746555	4.08878415339461	4.07462761422121	4.0780020503612	4.06589203076737	3.94251147601505	4.30982965839336	4.1657374218374	4.43044566417554
1	190007577	190007577	4.05293830800344	4.02830216616761	4.00004735072563	4.01845163506554	4.10809121573581	4.11798826329368	3.97944769929966	4.15670313915164	4.17753474855692	4.17866595930478	4.10345666642505	4.09105208550707	4.10829482540015	4.13895974021732	4.09837452300386	4.05716479951915	4.06636499928814	4.22213264839623	4.14720602177533	4.13572345070985	4.05932462748127	4.18362003388932	4.10295263797801	4.11749876005928	4.1723838975059	4.10324706491562	4.07144162657639	4.14810490031247	4.09468317660461	4.2391066875956	4.20169635186548	4.08702715408458	4.10118185765915	4.09124438751398	4.12675915534557	4.20005797668132	4.19645731166469	3.92403991918367	4.71864260746555	4.08878415339461	4.07462761422121	4.0780020503612	4.06589203076737	3.94251147601505	4.30982965839336	4.1657374218374	4.43044566417554
1	190526136	190526136	4.05293830800344	4.02830216616761	4.00004735072563	4.01845163506554	4.10809121573581	4.11798826329368	3.97944769929966	4.15670313915164	4.17753474855692	4.17866595930478	4.10345666642505	4.09105208550707	4.10829482540015	4.13895974021732	4.09837452300386	4.05716479951915	4.06636499928814	4.22213264839623	4.14720602177533	4.13572345070985	4.05932462748127	4.18362003388932	4.10295263797801	4.11749876005928	4.1723838975059	4.10324706491562	4.07144162657639	4.14810490031247	4.09468317660461	4.2391066875956	4.20169635186548	4.08702715408458	4.10118185765915	4.09124438751398	4.12675915534557	4.20005797668132	4.19645731166469	3.92403991918367	4.71864260746555	4.08878415339461	4.07462761422121	4.0780020503612	4.06589203076737	3.94251147601505	4.30982965839336	4.1657374218374	4.43044566417554
1	191063465	191063465	4.05293830800344	4.02830216616761	4.00004735072563	4.01845163506554	4.10809121573581	4.11798826329368	3.97944769929966	4.15670313915164	4.17753474855692	4.17866595930478	4.10345666642505	4.09105208550707	4.10829482540015	4.13895974021732	4.09837452300386	4.05716479951915	4.06636499928814	4.22213264839623	4.14720602177533	4.13572345070985	4.05932462748127	4.18362003388932	4.10295263797801	4.11749876005928	4.1723838975059	4.10324706491562	4.07144162657639	4.14810490031247	4.09468317660461	4.2391066875956	4.20169635186548	4.08702715408458	4.10118185765915	4.09124438751398	4.12675915534557	4.20005797668132	4.19645731166469	3.92403991918367	4.71864260746555	4.08878415339461	4.07462761422121	4.0780020503612	4.06589203076737	3.94251147601505	4.30982965839336	4.1657374218374	4.43044566417554
1	191597069	191597069	4.05293830800344	4.02830216616761	4.00004735072563	4.01845163506554	4.10809121573581	4.11798826329368	3.97944769929966	4.15670313915164	4.17753474855692	4.17866595930478	4.10345666642505	4.09105208550707	4.10829482540015	4.13895974021732	4.09837452300386	4.05716479951915	4.06636499928814	4.22213264839623	4.14720602177533	4.13572345070985	4.05932462748127	4.18362003388932	4.10295263797801	4.11749876005928	4.1723838975059	4.10324706491562	4.07144162657639	4.14810490031247	4.09468317660461	4.2391066875956	4.20169635186548	4.08702715408458	4.10118185765915	4.09124438751398	4.12675915534557	4.20005797668132	4.19645731166469	3.92403991918367	4.71864260746555	4.08878415339461	4.07462761422121	4.0780020503612	4.06589203076737	3.94251147601505	4.30982965839336	4.1657374218374	4.43044566417554
1	192126376	192126376	4.05293830800344	4.02830216616761	4.00004735072563	4.01845163506554	4.10809121573581	4.11798826329368	3.97944769929966	4.15670313915164	4.17753474855692	4.17866595930478	4.10345666642505	4.09105208550707	4.10829482540015	4.13895974021732	4.09837452300386	4.05716479951915	4.06636499928814	4.22213264839623	4.14720602177533	4.13572345070985	4.05932462748127	4.18362003388932	4.10295263797801	4.11749876005928	4.1723838975059	4.10324706491562	4.07144162657639	4.14810490031247	4.09468317660461	4.2391066875956	4.20169635186548	4.08702715408458	4.10118185765915	4.09124438751398	4.12675915534557	4.20005797668132	4.19645731166469	3.92403991918367	4.71864260746555	4.08878415339461	4.07462761422121	4.0780020503612	4.06589203076737	3.94251147601505	4.30982965839336	4.1657374218374	4.43044566417554
1	192671400	192671400	4.05293830800344	4.02830216616761	4.00004735072563	4.01845163506554	4.10809121573581	4.11798826329368	3.97944769929966	4.15670313915164	4.17753474855692	4.17866595930478	4.10345666642505	4.09105208550707	4.10829482540015	4.13895974021732	4.09837452300386	4.05716479951915	4.06636499928814	4.22213264839623	4.14720602177533	4.13572345070985	4.05932462748127	4.18362003388932	4.10295263797801	4.11749876005928	4.1723838975059	4.10324706491562	4.07144162657639	4.14810490031247	4.09468317660461	4.2391066875956	4.20169635186548	4.08702715408458	4.10118185765915	4.09124438751398	4.12675915534557	4.20005797668132	4.19645731166469	3.92403991918367	4.71864260746555	4.08878415339461	4.07462761422121	4.0780020503612	4.06589203076737	3.94251147601505	4.30982965839336	4.1657374218374	4.43044566417554
1	193209686	193209686	4.05293830800344	4.02830216616761	4.00004735072563	4.01845163506554	4.10809121573581	4.11798826329368	3.97944769929966	4.15670313915164	4.17753474855692	4.17866595930478	4.10345666642505	4.09105208550707	4.10829482540015	4.13895974021732	4.09837452300386	4.05716479951915	4.06636499928814	4.22213264839623	4.14720602177533	4.13572345070985	4.05932462748127	4.18362003388932	4.10295263797801	4.11749876005928	4.1723838975059	4.10324706491562	4.07144162657639	4.14810490031247	4.09468317660461	4.2391066875956	4.20169635186548	4.08702715408458	4.10118185765915	4.09124438751398	4.12675915534557	4.20005797668132	4.19645731166469	3.92403991918367	4.71864260746555	4.08878415339461	4.07462761422121	4.0780020503612	4.06589203076737	3.94251147601505	4.30982965839336	4.1657374218374	4.43044566417554
1	193749109	193749109	4.05293830800344	4.02830216616761	4.00004735072563	4.01845163506554	4.10809121573581	4.11798826329368	3.97944769929966	4.15670313915164	4.17753474855692	4.17866595930478	4.10345666642505	4.09105208550707	4.10829482540015	4.13895974021732	4.09837452300386	4.05716479951915	4.06636499928814	4.22213264839623	4.14720602177533	4.13572345070985	4.05932462748127	4.18362003388932	4.10295263797801	4.11749876005928	4.1723838975059	4.10324706491562	4.07144162657639	4.14810490031247	4.09468317660461	4.2391066875956	4.20169635186548	4.08702715408458	4.10118185765915	4.09124438751398	4.12675915534557	4.20005797668132	4.19645731166469	3.92403991918367	3.73827293394798	4.08878415339461	4.07462761422121	4.0780020503612	4.06589203076737	3.94251147601505	4.30982965839336	4.1657374218374	4.43044566417554
1	194295488	194295488	4.05293830800344	4.02830216616761	4.00004735072563	4.01845163506554	4.10809121573581	4.11798826329368	3.97944769929966	4.15670313915164	4.17753474855692	4.17866595930478	4.10345666642505	4.09105208550707	4.10829482540015	4.13895974021732	4.09837452300386	4.05716479951915	4.06636499928814	4.22213264839623	4.14720602177533	4.13572345070985	4.05932462748127	4.18362003388932	4.10295263797801	4.11749876005928	4.1723838975059	4.10324706491562	4.07144162657639	4.14810490031247	4.09468317660461	4.2391066875956	4.20169635186548	4.08702715408458	4.10118185765915	4.09124438751398	4.12675915534557	4.20005797668132	4.19645731166469	3.92403991918367	3.73827293394798	4.08878415339461	4.07462761422121	4.0780020503612	4.06589203076737	3.94251147601505	4.30982965839336	4.1657374218374	4.43044566417554
1	194831608	194831608	4.05293830800344	4.02830216616761	4.00004735072563	4.01845163506554	4.10809121573581	4.11798826329368	3.97944769929966	4.15670313915164	4.17753474855692	4.17866595930478	4.10345666642505	4.09105208550707	4.10829482540015	4.13895974021732	4.09837452300386	4.05716479951915	4.06636499928814	4.22213264839623	4.14720602177533	4.13572345070985	4.05932462748127	4.18362003388932	4.10295263797801	4.11749876005928	4.1723838975059	4.10324706491562	4.07144162657639	4.14810490031247	4.09468317660461	4.2391066875956	4.20169635186548	4.08702715408458	4.10118185765915	4.09124438751398	4.12675915534557	4.20005797668132	4.19645731166469	3.92403991918367	3.73827293394798	4.08878415339461	4.07462761422121	4.0780020503612	4.06589203076737	3.94251147601505	4.30982965839336	4.1657374218374	4.43044566417554
1	195363758	195363758	4.05293830800344	4.02830216616761	4.00004735072563	4.01845163506554	4.10809121573581	4.11798826329368	3.34583944104383	4.15670313915164	4.17753474855692	4.17866595930478	4.10345666642505	4.09105208550707	4.10829482540015	4.13895974021732	4.09837452300386	4.05716479951915	4.06636499928814	4.22213264839623	4.14720602177533	4.13572345070985	4.05932462748127	4.18362003388932	4.10295263797801	4.11749876005928	4.1723838975059	4.10324706491562	4.07144162657639	4.14810490031247	4.09468317660461	4.2391066875956	4.20169635186548	4.08702715408458	4.10118185765915	4.09124438751398	4.12675915534557	4.20005797668132	4.19645731166469	3.92403991918367	3.73827293394798	4.08878415339461	4.07462761422121	4.0780020503612	4.06589203076737	3.94251147601505	4.30982965839336	4.1657374218374	4.43044566417554
1	195901143	195901143	4.05293830800344	4.02830216616761	4.00004735072563	4.01845163506554	4.10809121573581	4.11798826329368	3.34583944104383	4.15670313915164	4.17753474855692	4.17866595930478	4.10345666642505	4.09105208550707	4.10829482540015	4.13895974021732	4.09837452300386	4.05716479951915	4.06636499928814	4.22213264839623	4.14720602177533	4.13572345070985	4.05932462748127	4.18362003388932	4.10295263797801	4.11749876005928	4.1723838975059	4.10324706491562	4.07144162657639	4.14810490031247	4.09468317660461	4.2391066875956	4.20169635186548	4.08702715408458	4.10118185765915	4.09124438751398	4.12675915534557	4.20005797668132	4.19645731166469	3.92403991918367	3.73827293394798	4.08878415339461	4.07462761422121	4.0780020503612	4.06589203076737	3.94251147601505	4.30982965839336	4.1657374218374	4.43044566417554
1	196436068	196436068	4.05293830800344	4.02830216616761	4.00004735072563	4.01845163506554	4.10809121573581	4.11798826329368	3.34583944104383	4.15670313915164	4.17753474855692	4.17866595930478	4.10345666642505	4.09105208550707	4.10829482540015	4.13895974021732	4.09837452300386	4.05716479951915	4.06636499928814	4.22213264839623	4.14720602177533	4.13572345070985	4.05932462748127	4.18362003388932	4.10295263797801	4.11749876005928	4.1723838975059	4.10324706491562	4.07144162657639	4.14810490031247	4.09468317660461	4.2391066875956	4.20169635186548	4.08702715408458	4.10118185765915	4.09124438751398	4.12675915534557	4.20005797668132	4.19645731166469	3.92403991918367	3.73827293394798	4.08878415339461	4.07462761422121	4.0780020503612	4.06589203076737	3.94251147601505	4.30982965839336	4.1657374218374	4.43044566417554
1	197059186	197059186	4.05293830800344	4.02830216616761	4.00004735072563	4.01845163506554	4.10809121573581	4.11798826329368	3.34583944104383	4.15670313915164	4.17753474855692	4.17866595930478	4.10345666642505	4.09105208550707	4.10829482540015	4.13895974021732	4.09837452300386	4.05716479951915	4.06636499928814	4.22213264839623	4.14720602177533	4.13572345070985	4.05932462748127	4.18362003388932	4.10295263797801	4.11749876005928	4.1723838975059	4.10324706491562	4.07144162657639	4.14810490031247	4.09468317660461	4.2391066875956	4.20169635186548	4.08702715408458	4.10118185765915	4.09124438751398	4.12675915534557	4.20005797668132	4.19645731166469	3.92403991918367	3.73827293394798	4.08878415339461	4.07462761422121	4.0780020503612	4.06589203076737	3.94251147601505	4.30982965839336	4.1657374218374	4.43044566417554
1	197589627	197589627	4.05293830800344	4.02830216616761	4.00004735072563	4.01845163506554	4.10809121573581	4.11798826329368	3.34583944104383	4.15670313915164	4.17753474855692	4.17866595930478	4.10345666642505	4.09105208550707	4.10829482540015	4.13895974021732	4.09837452300386	4.05716479951915	4.06636499928814	4.22213264839623	4.14720602177533	4.13572345070985	4.05932462748127	4.18362003388932	4.10295263797801	4.11749876005928	4.1723838975059	4.10324706491562	4.07144162657639	4.14810490031247	4.09468317660461	4.2391066875956	4.20169635186548	4.08702715408458	4.10118185765915	4.09124438751398	4.12675915534557	4.20005797668132	4.19645731166469	3.92403991918367	3.73827293394798	4.08878415339461	4.07462761422121	4.0780020503612	4.06589203076737	3.94251147601505	4.30982965839336	4.1657374218374	3.71574585292103
1	198141751	198141751	4.05293830800344	4.02830216616761	4.00004735072563	4.01845163506554	4.10809121573581	4.11798826329368	3.34583944104383	4.15670313915164	4.17753474855692	4.17866595930478	4.10345666642505	4.09105208550707	4.10829482540015	4.13895974021732	4.09837452300386	4.05716479951915	4.06636499928814	4.22213264839623	4.14720602177533	4.13572345070985	4.05932462748127	4.18362003388932	4.10295263797801	4.11749876005928	4.1723838975059	4.10324706491562	4.07144162657639	4.14810490031247	4.09468317660461	4.2391066875956	4.20169635186548	4.08702715408458	4.10118185765915	4.09124438751398	4.12675915534557	4.20005797668132	4.19645731166469	3.92403991918367	3.73827293394798	4.08878415339461	4.07462761422121	4.0780020503612	4.06589203076737	3.94251147601505	4.30982965839336	4.1657374218374	3.71574585292103
1	198670535	198670535	4.05293830800344	4.02830216616761	4.00004735072563	4.01845163506554	4.10809121573581	4.11798826329368	3.34583944104383	4.15670313915164	4.17753474855692	4.17866595930478	4.10345666642505	4.09105208550707	4.10829482540015	4.13895974021732	4.09837452300386	4.05716479951915	4.06636499928814	4.22213264839623	4.14720602177533	4.13572345070985	4.05932462748127	4.18362003388932	4.10295263797801	4.11749876005928	4.1723838975059	4.10324706491562	4.07144162657639	4.14810490031247	4.09468317660461	4.2391066875956	4.20169635186548	4.08702715408458	4.10118185765915	4.09124438751398	4.12675915534557	4.20005797668132	4.19645731166469	3.92403991918367	3.73827293394798	4.08878415339461	4.07462761422121	4.0780020503612	4.06589203076737	3.94251147601505	4.30982965839336	4.1657374218374	3.71574585292103
1	199194224	199194224	4.05293830800344	4.02830216616761	4.00004735072563	4.01845163506554	4.10809121573581	4.11798826329368	3.34583944104383	4.15670313915164	4.17753474855692	4.17866595930478	4.10345666642505	4.09105208550707	4.10829482540015	4.13895974021732	4.09837452300386	4.05716479951915	4.06636499928814	4.22213264839623	4.14720602177533	4.13572345070985	4.05932462748127	4.18362003388932	4.10295263797801	4.11749876005928	4.1723838975059	4.10324706491562	4.07144162657639	4.14810490031247	4.09468317660461	4.2391066875956	4.20169635186548	4.08702715408458	4.10118185765915	4.09124438751398	4.12675915534557	4.20005797668132	4.19645731166469	3.92403991918367	3.73827293394798	4.08878415339461	4.07462761422121	4.0780020503612	4.06589203076737	3.94251147601505	4.30982965839336	4.1657374218374	3.71574585292103
1	199737268	199737268	4.05293830800344	4.02830216616761	4.00004735072563	4.01845163506554	4.10809121573581	4.11798826329368	3.34583944104383	4.15670313915164	4.17753474855692	4.17866595930478	4.10345666642505	4.09105208550707	4.10829482540015	4.13895974021732	4.09837452300386	4.05716479951915	4.06636499928814	4.22213264839623	4.14720602177533	4.13572345070985	4.05932462748127	4.18362003388932	4.10295263797801	4.11749876005928	4.1723838975059	4.10324706491562	4.07144162657639	4.14810490031247	4.09468317660461	4.2391066875956	4.20169635186548	4.08702715408458	4.10118185765915	4.09124438751398	4.12675915534557	4.20005797668132	4.19645731166469	3.92403991918367	3.73827293394798	4.08878415339461	4.07462761422121	4.0780020503612	4.06589203076737	3.94251147601505	4.30982965839336	4.1657374218374	3.71574585292103
1	200303053	200303053	4.05293830800344	4.02830216616761	4.00004735072563	4.01845163506554	4.10809121573581	4.11798826329368	3.34583944104383	4.15670313915164	4.17753474855692	4.17866595930478	4.10345666642505	4.09105208550707	4.10829482540015	4.13895974021732	4.09837452300386	4.05716479951915	4.06636499928814	4.22213264839623	4.14720602177533	4.13572345070985	4.05932462748127	4.18362003388932	4.10295263797801	4.11749876005928	4.1723838975059	4.10324706491562	4.07144162657639	4.14810490031247	4.09468317660461	4.2391066875956	4.20169635186548	4.08702715408458	4.10118185765915	4.09124438751398	4.12675915534557	4.20005797668132	4.19645731166469	3.92403991918367	3.73827293394798	4.08878415339461	4.07462761422121	4.0780020503612	4.06589203076737	3.94251147601505	4.30982965839336	4.1657374218374	3.71574585292103
1	200867375	200867375	4.05293830800344	4.02830216616761	4.00004735072563	4.01845163506554	4.10809121573581	4.11798826329368	3.34583944104383	4.15670313915164	4.17753474855692	4.17866595930478	4.10345666642505	4.09105208550707	4.10829482540015	4.13895974021732	4.09837452300386	4.05716479951915	4.06636499928814	4.22213264839623	4.14720602177533	4.13572345070985	4.05932462748127	4.18362003388932	4.10295263797801	4.11749876005928	4.1723838975059	4.10324706491562	4.07144162657639	4.14810490031247	4.09468317660461	4.2391066875956	4.20169635186548	4.08702715408458	4.10118185765915	4.09124438751398	4.12675915534557	4.20005797668132	4.19645731166469	3.92403991918367	3.73827293394798	4.08878415339461	4.07462761422121	4.0780020503612	4.06589203076737	3.94251147601505	4.30982965839336	4.1657374218374	3.71574585292103
1	201400507	201400507	4.05293830800344	4.02830216616761	4.00004735072563	4.01845163506554	4.10809121573581	4.11798826329368	3.34583944104383	4.15670313915164	4.17753474855692	4.17866595930478	4.10345666642505	4.09105208550707	4.10829482540015	4.13895974021732	4.09837452300386	4.05716479951915	4.06636499928814	4.22213264839623	4.14720602177533	4.13572345070985	4.05932462748127	4.18362003388932	4.10295263797801	4.11749876005928	4.1723838975059	4.10324706491562	4.07144162657639	4.14810490031247	4.09468317660461	4.2391066875956	4.20169635186548	4.08702715408458	4.10118185765915	4.09124438751398	4.12675915534557	4.20005797668132	4.19645731166469	3.92403991918367	3.73827293394798	4.08878415339461	4.07462761422121	4.0780020503612	4.06589203076737	3.94251147601505	4.30982965839336	4.1657374218374	3.71574585292103
1	201949533	201949533	4.05293830800344	4.02830216616761	4.00004735072563	4.01845163506554	4.10809121573581	4.11798826329368	5.31819358331032	4.15670313915164	4.17753474855692	4.17866595930478	4.10345666642505	4.09105208550707	4.10829482540015	4.13895974021732	4.09837452300386	4.05716479951915	4.06636499928814	4.22213264839623	4.14720602177533	4.13572345070985	4.05932462748127	4.18362003388932	4.10295263797801	4.11749876005928	4.1723838975059	4.10324706491562	4.07144162657639	4.14810490031247	4.09468317660461	5.38769512714509	4.20169635186548	4.08702715408458	4.10118185765915	4.09124438751398	4.12675915534557	4.20005797668132	4.19645731166469	3.92403991918367	3.73827293394798	4.08878415339461	4.07462761422121	4.0780020503612	4.06589203076737	3.94251147601505	4.30982965839336	4.1657374218374	3.71574585292103
1	202584523	202584523	6.73869026374347	6.64685510605077	4.00004735072563	4.01845163506554	6.84508385651815	6.61866255329941	5.31819358331032	4.15670313915164	6.77232790857816	6.67949817415804	4.10345666642505	4.09105208550707	4.10829482540015	4.13895974021732	6.68418576353507	4.05716479951915	6.7320211917592	4.22213264839623	4.14720602177533	6.7103722683399	4.05932462748127	5.66215729764949	4.10295263797801	5.73052856881892	4.1723838975059	4.10324706491562	6.71943401379537	6.61550746974147	4.09468317660461	5.38769512714509	5.55455719286764	6.63663452702396	6.8973382448183	4.09124438751398	5.65453834497256	6.60935387834464	4.19645731166469	5.69398904793632	3.73827293394798	4.08878415339461	6.67083896794483	6.76440247287253	4.06589203076737	6.42864620068477	5.64499344257195	4.1657374218374	5.6916692544217
1	203140598	203140598	6.73869026374347	6.64685510605077	4.00004735072563	6.82457742699078	6.84508385651815	6.61866255329941	5.31819358331032	4.15670313915164	6.77232790857816	6.67949817415804	4.10345666642505	6.69912144082995	6.71757124934464	5.73052856881892	6.68418576353507	6.84178090418189	6.7320211917592	6.81763756146057	6.77884610214137	6.7103722683399	5.57874155727554	5.66215729764949	4.10295263797801	5.73052856881892	5.81295566432909	6.83085431981142	6.71943401379537	6.61550746974147	5.56719967619545	5.38769512714509	5.55455719286764	6.63663452702396	6.8973382448183	4.09124438751398	5.65453834497256	6.60935387834464	4.19645731166469	5.69398904793632	6.69819280977145	6.72610781792915	6.67083896794483	6.76440247287253	6.76642357861151	6.42864620068477	5.64499344257195	6.65100292367661	5.6916692544217
1	203696988	203696988	6.73869026374347	6.64685510605077	4.00004735072563	6.82457742699078	6.84508385651815	6.61866255329941	5.31819358331032	6.70222313318069	6.77232790857816	6.67949817415804	6.71291659713884	6.69912144082995	6.71757124934464	5.73052856881892	6.68418576353507	6.84178090418189	6.7320211917592	6.81763756146057	6.77884610214137	6.7103722683399	5.57874155727554	5.66215729764949	6.76877336322512	5.73052856881892	5.81295566432909	6.83085431981142	6.71943401379537	6.61550746974147	5.56719967619545	5.38769512714509	5.55455719286764	6.63663452702396	6.8973382448183	6.77795554306087	5.65453834497256	6.60935387834464	6.45300840736484	5.69398904793632	6.69819280977145	6.72610781792915	6.67083896794483	6.76440247287253	6.76642357861151	6.42864620068477	5.64499344257195	6.65100292367661	5.6916692544217
1	204271279	204271279	6.73869026374347	6.64685510605077	4.00004735072563	6.82457742699078	6.84508385651815	6.61866255329941	5.31819358331032	6.70222313318069	6.77232790857816	6.67949817415804	6.71291659713884	6.69912144082995	6.71757124934464	5.73052856881892	6.68418576353507	6.84178090418189	6.7320211917592	6.81763756146057	6.77884610214137	6.7103722683399	5.57874155727554	5.66215729764949	6.76877336322512	5.73052856881892	5.81295566432909	6.83085431981142	6.71943401379537	6.61550746974147	5.56719967619545	5.38769512714509	5.55455719286764	6.63663452702396	6.8973382448183	6.77795554306087	5.65453834497256	6.60935387834464	6.45300840736484	5.69398904793632	6.69819280977145	6.72610781792915	6.67083896794483	6.76440247287253	6.76642357861151	6.42864620068477	5.64499344257195	6.65100292367661	5.6916692544217
1	204806017	204806017	6.73869026374347	6.64685510605077	4.00004735072563	6.82457742699078	6.84508385651815	6.61866255329941	5.31819358331032	6.70222313318069	6.77232790857816	6.67949817415804	6.71291659713884	6.69912144082995	6.71757124934464	5.73052856881892	6.68418576353507	6.84178090418189	6.7320211917592	6.81763756146057	6.77884610214137	6.7103722683399	5.57874155727554	5.66215729764949	6.76877336322512	5.73052856881892	5.81295566432909	6.83085431981142	6.71943401379537	6.61550746974147	5.56719967619545	5.38769512714509	5.55455719286764	6.63663452702396	6.8973382448183	6.77795554306087	5.65453834497256	6.60935387834464	6.45300840736484	5.69398904793632	6.69819280977145	6.72610781792915	6.67083896794483	6.76440247287253	6.76642357861151	6.42864620068477	5.64499344257195	6.65100292367661	5.6916692544217
1	205348127	205348127	6.73869026374347	6.64685510605077	4.00004735072563	6.82457742699078	6.84508385651815	6.61866255329941	5.31819358331032	6.70222313318069	6.77232790857816	6.67949817415804	6.71291659713884	6.69912144082995	6.71757124934464	5.73052856881892	6.68418576353507	6.84178090418189	6.7320211917592	6.81763756146057	6.77884610214137	6.7103722683399	5.57874155727554	5.66215729764949	6.76877336322512	5.73052856881892	5.81295566432909	6.83085431981142	6.71943401379537	6.61550746974147	5.56719967619545	5.38769512714509	5.55455719286764	6.63663452702396	6.8973382448183	6.77795554306087	5.65453834497256	6.60935387834464	6.45300840736484	5.69398904793632	6.69819280977145	6.72610781792915	6.67083896794483	6.76440247287253	6.76642357861151	6.42864620068477	5.64499344257195	6.65100292367661	5.6916692544217
1	205915792	205915792	6.73869026374347	6.64685510605077	6.68262516591652	6.82457742699078	6.84508385651815	6.61866255329941	7.21984675507103	6.70222313318069	6.77232790857816	6.67949817415804	6.71291659713884	6.69912144082995	6.71757124934464	7.34146617962795	6.68418576353507	6.84178090418189	6.7320211917592	6.81763756146057	6.77884610214137	6.7103722683399	6.85491947229457	7.56086779514074	6.76877336322512	7.27813199300048	7.50094261551689	6.83085431981142	6.71943401379537	6.61550746974147	6.91798472685841	6.99812393952202	6.80206081662631	6.63663452702396	6.8973382448183	6.77795554306087	6.71929207408443	6.60935387834464	6.45300840736484	6.78354646903936	6.69819280977145	6.72610781792915	6.67083896794483	6.76440247287253	6.76642357861151	6.42864620068477	7.51551467198594	6.65100292367661	7.23730127059286
1	206941459	206941459	6.73869026374347	6.64685510605077	6.68262516591652	6.82457742699078	6.84508385651815	6.61866255329941	7.21984675507103	6.70222313318069	6.77232790857816	6.67949817415804	6.71291659713884	6.69912144082995	6.71757124934464	7.34146617962795	6.68418576353507	6.84178090418189	6.7320211917592	6.81763756146057	6.77884610214137	6.7103722683399	6.85491947229457	7.56086779514074	6.76877336322512	7.27813199300048	7.50094261551689	6.83085431981142	6.71943401379537	6.61550746974147	6.91798472685841	6.99812393952202	6.80206081662631	6.63663452702396	6.8973382448183	6.77795554306087	6.71929207408443	6.60935387834464	6.45300840736484	6.78354646903936	6.69819280977145	6.72610781792915	6.67083896794483	6.76440247287253	6.76642357861151	6.42864620068477	7.51551467198594	6.65100292367661	7.23730127059286
1	207480087	207480087	6.73869026374347	6.64685510605077	6.68262516591652	6.82457742699078	6.84508385651815	6.61866255329941	7.21984675507103	6.70222313318069	6.77232790857816	6.67949817415804	6.71291659713884	6.69912144082995	6.71757124934464	7.34146617962795	6.68418576353507	6.84178090418189	6.7320211917592	6.81763756146057	6.77884610214137	6.7103722683399	6.85491947229457	7.56086779514074	6.76877336322512	7.27813199300048	7.50094261551689	6.83085431981142	6.71943401379537	6.61550746974147	6.91798472685841	6.99812393952202	6.80206081662631	6.63663452702396	6.8973382448183	6.77795554306087	6.71929207408443	6.60935387834464	6.45300840736484	6.78354646903936	6.69819280977145	6.72610781792915	6.67083896794483	6.76440247287253	6.76642357861151	6.42864620068477	7.51551467198594	6.65100292367661	7.23730127059286
1	208090090	208090090	6.73869026374347	6.64685510605077	6.68262516591652	6.82457742699078	6.84508385651815	6.61866255329941	7.21984675507103	6.70222313318069	6.77232790857816	6.67949817415804	6.71291659713884	6.69912144082995	6.71757124934464	7.34146617962795	6.68418576353507	6.84178090418189	6.7320211917592	6.81763756146057	6.77884610214137	6.7103722683399	6.85491947229457	7.56086779514074	6.76877336322512	7.27813199300048	7.50094261551689	6.83085431981142	6.71943401379537	6.61550746974147	6.91798472685841	6.99812393952202	6.80206081662631	6.63663452702396	6.8973382448183	6.77795554306087	6.71929207408443	6.60935387834464	6.45300840736484	6.78354646903936	6.69819280977145	6.72610781792915	6.67083896794483	6.76440247287253	6.76642357861151	6.42864620068477	7.51551467198594	6.65100292367661	7.23730127059286
1	208603812	208603812	6.73869026374347	6.64685510605077	6.68262516591652	6.82457742699078	6.84508385651815	6.61866255329941	7.21984675507103	6.70222313318069	6.77232790857816	6.67949817415804	6.71291659713884	6.69912144082995	6.71757124934464	7.34146617962795	6.68418576353507	6.84178090418189	6.7320211917592	6.81763756146057	6.77884610214137	6.7103722683399	6.85491947229457	7.56086779514074	6.76877336322512	7.27813199300048	7.50094261551689	6.83085431981142	6.71943401379537	6.61550746974147	6.91798472685841	6.99812393952202	6.80206081662631	6.63663452702396	6.8973382448183	6.77795554306087	6.71929207408443	6.60935387834464	6.45300840736484	6.78354646903936	6.69819280977145	6.72610781792915	6.67083896794483	6.76440247287253	6.76642357861151	6.42864620068477	7.51551467198594	6.65100292367661	7.23730127059286
1	209136854	209136854	6.73869026374347	6.64685510605077	6.68262516591652	6.82457742699078	6.84508385651815	6.61866255329941	7.21984675507103	6.70222313318069	6.77232790857816	6.67949817415804	6.71291659713884	6.69912144082995	6.71757124934464	7.34146617962795	6.68418576353507	6.84178090418189	6.7320211917592	6.81763756146057	6.77884610214137	6.7103722683399	6.85491947229457	7.56086779514074	6.76877336322512	7.27813199300048	7.50094261551689	6.83085431981142	6.71943401379537	6.61550746974147	6.91798472685841	6.99812393952202	6.80206081662631	6.63663452702396	6.8973382448183	6.77795554306087	6.71929207408443	6.60935387834464	6.45300840736484	6.78354646903936	6.69819280977145	6.72610781792915	6.67083896794483	6.76440247287253	6.76642357861151	6.42864620068477	7.51551467198594	6.65100292367661	7.23730127059286
1	209675409	209675409	6.73869026374347	6.64685510605077	6.68262516591652	6.82457742699078	6.84508385651815	6.61866255329941	7.21984675507103	6.70222313318069	6.77232790857816	6.67949817415804	6.71291659713884	6.69912144082995	6.71757124934464	7.34146617962795	6.68418576353507	6.84178090418189	6.7320211917592	6.81763756146057	6.77884610214137	6.7103722683399	6.85491947229457	7.56086779514074	6.76877336322512	7.27813199300048	7.50094261551689	6.83085431981142	6.71943401379537	6.61550746974147	6.91798472685841	6.99812393952202	6.80206081662631	6.63663452702396	6.8973382448183	6.77795554306087	6.71929207408443	6.60935387834464	6.45300840736484	6.78354646903936	6.69819280977145	6.72610781792915	6.67083896794483	6.76440247287253	6.76642357861151	6.42864620068477	7.51551467198594	6.65100292367661	7.23730127059286
1	210209516	210209516	6.73869026374347	6.64685510605077	6.68262516591652	6.82457742699078	6.84508385651815	6.61866255329941	7.21984675507103	6.70222313318069	6.77232790857816	6.67949817415804	6.71291659713884	6.69912144082995	6.71757124934464	7.34146617962795	6.68418576353507	6.84178090418189	6.7320211917592	6.81763756146057	6.77884610214137	6.7103722683399	6.85491947229457	7.56086779514074	6.76877336322512	7.27813199300048	7.50094261551689	6.83085431981142	6.71943401379537	6.61550746974147	6.91798472685841	6.99812393952202	6.80206081662631	6.63663452702396	6.8973382448183	6.77795554306087	6.71929207408443	6.60935387834464	6.45300840736484	6.78354646903936	6.69819280977145	6.72610781792915	6.67083896794483	6.76440247287253	6.76642357861151	6.42864620068477	7.51551467198594	6.65100292367661	7.23730127059286
1	210753871	210753871	6.73869026374347	6.64685510605077	6.68262516591652	6.82457742699078	6.84508385651815	6.61866255329941	7.21984675507103	6.70222313318069	6.77232790857816	6.67949817415804	6.71291659713884	6.69912144082995	6.71757124934464	7.34146617962795	6.68418576353507	6.84178090418189	6.7320211917592	6.81763756146057	6.77884610214137	6.7103722683399	6.85491947229457	7.56086779514074	6.76877336322512	7.27813199300048	7.50094261551689	6.83085431981142	6.71943401379537	6.61550746974147	6.91798472685841	6.99812393952202	6.80206081662631	6.63663452702396	6.8973382448183	6.77795554306087	6.71929207408443	6.60935387834464	6.45300840736484	6.78354646903936	6.69819280977145	6.72610781792915	6.67083896794483	6.76440247287253	6.76642357861151	6.42864620068477	7.51551467198594	6.65100292367661	5.56025800776755
1	211323557	211323557	6.73869026374347	6.64685510605077	5.31958962455135	5.67546940035609	6.84508385651815	6.61866255329941	5.58272006034733	6.70222313318069	6.77232790857816	6.67949817415804	6.71291659713884	6.69912144082995	6.71757124934464	6.67843619099717	6.68418576353507	6.84178090418189	6.7320211917592	6.81763756146057	6.77884610214137	6.7103722683399	6.85491947229457	6.70135917917417	6.76877336322512	6.71415365887938	6.77458060866458	6.83085431981142	6.71943401379537	6.61550746974147	6.91798472685841	6.99812393952202	6.80206081662631	6.63663452702396	6.8973382448183	6.77795554306087	6.71929207408443	6.60935387834464	6.45300840736484	6.78354646903936	6.69819280977145	6.72610781792915	6.67083896794483	6.76440247287253	6.76642357861151	6.42864620068477	6.77424468447178	6.65100292367661	5.56025800776755
1	211903097	211903097	6.73869026374347	6.64685510605077	5.31958962455135	5.67546940035609	6.84508385651815	6.61866255329941	5.58272006034733	6.70222313318069	6.77232790857816	6.67949817415804	6.71291659713884	6.69912144082995	6.71757124934464	6.67843619099717	6.68418576353507	6.84178090418189	6.7320211917592	6.81763756146057	6.77884610214137	6.7103722683399	6.85491947229457	6.70135917917417	6.76877336322512	6.71415365887938	6.77458060866458	6.83085431981142	6.71943401379537	6.61550746974147	6.91798472685841	6.99812393952202	6.80206081662631	6.63663452702396	6.8973382448183	6.77795554306087	6.71929207408443	6.60935387834464	6.45300840736484	6.78354646903936	6.69819280977145	6.72610781792915	6.67083896794483	6.76440247287253	6.76642357861151	6.42864620068477	6.77424468447178	6.65100292367661	5.56025800776755
1	212462719	212462719	6.73869026374347	6.64685510605077	5.31958962455135	5.67546940035609	6.84508385651815	6.61866255329941	5.58272006034733	6.70222313318069	6.77232790857816	6.67949817415804	6.71291659713884	6.69912144082995	6.71757124934464	6.67843619099717	6.68418576353507	6.84178090418189	6.7320211917592	6.81763756146057	6.77884610214137	6.7103722683399	6.85491947229457	6.70135917917417	6.76877336322512	6.71415365887938	6.77458060866458	6.83085431981142	6.71943401379537	6.61550746974147	6.91798472685841	6.99812393952202	6.80206081662631	6.63663452702396	6.8973382448183	6.77795554306087	6.71929207408443	6.60935387834464	6.45300840736484	6.78354646903936	6.69819280977145	6.72610781792915	6.67083896794483	6.76440247287253	6.76642357861151	6.42864620068477	6.77424468447178	6.65100292367661	5.56025800776755
1	213030587	213030587	6.73869026374347	6.64685510605077	5.31958962455135	5.67546940035609	6.84508385651815	6.61866255329941	5.58272006034733	6.70222313318069	6.77232790857816	6.67949817415804	6.71291659713884	6.69912144082995	6.71757124934464	6.67843619099717	6.68418576353507	6.84178090418189	6.7320211917592	6.81763756146057	6.77884610214137	6.7103722683399	6.85491947229457	6.70135917917417	6.76877336322512	6.71415365887938	6.77458060866458	6.83085431981142	6.71943401379537	6.61550746974147	6.91798472685841	6.99812393952202	6.80206081662631	6.63663452702396	6.8973382448183	6.77795554306087	6.71929207408443	6.60935387834464	6.45300840736484	6.78354646903936	6.69819280977145	6.72610781792915	6.67083896794483	6.76440247287253	6.76642357861151	6.42864620068477	6.77424468447178	6.65100292367661	5.56025800776755
1	213593663	213593663	6.73869026374347	6.64685510605077	5.31958962455135	5.67546940035609	6.84508385651815	6.61866255329941	5.58272006034733	6.70222313318069	6.77232790857816	6.67949817415804	6.71291659713884	6.69912144082995	6.71757124934464	6.67843619099717	6.68418576353507	6.84178090418189	6.7320211917592	6.81763756146057	6.77884610214137	6.7103722683399	6.85491947229457	6.70135917917417	6.76877336322512	6.71415365887938	6.77458060866458	6.83085431981142	6.71943401379537	6.61550746974147	6.91798472685841	6.99812393952202	6.80206081662631	6.63663452702396	6.8973382448183	6.77795554306087	6.71929207408443	6.60935387834464	6.45300840736484	6.78354646903936	6.69819280977145	6.72610781792915	6.67083896794483	6.76440247287253	6.76642357861151	6.42864620068477	6.77424468447178	6.65100292367661	6.78172285914837
1	214127585	214127585	6.73869026374347	6.64685510605077	7.02459453599918	6.85206918417329	6.84508385651815	6.61866255329941	6.97052932742743	6.70222313318069	6.77232790857816	6.67949817415804	6.71291659713884	6.69912144082995	6.71757124934464	6.67843619099717	6.68418576353507	6.84178090418189	6.7320211917592	6.81763756146057	6.77884610214137	6.7103722683399	6.85491947229457	6.70135917917417	6.76877336322512	6.71415365887938	6.77458060866458	6.83085431981142	6.71943401379537	6.61550746974147	6.91798472685841	6.99812393952202	6.80206081662631	6.63663452702396	6.8973382448183	6.77795554306087	6.71929207408443	6.60935387834464	6.45300840736484	6.78354646903936	6.69819280977145	6.72610781792915	6.67083896794483	6.76440247287253	6.76642357861151	6.42864620068477	6.77424468447178	6.65100292367661	6.78172285914837
1	214652073	214652073	6.73869026374347	6.64685510605077	7.02459453599918	6.85206918417329	6.84508385651815	6.61866255329941	6.97052932742743	6.70222313318069	6.77232790857816	6.67949817415804	6.71291659713884	6.69912144082995	6.71757124934464	6.67843619099717	6.68418576353507	6.84178090418189	6.7320211917592	6.81763756146057	6.77884610214137	6.7103722683399	6.85491947229457	6.70135917917417	6.76877336322512	6.71415365887938	6.77458060866458	6.83085431981142	6.71943401379537	6.61550746974147	6.91798472685841	6.99812393952202	6.80206081662631	6.63663452702396	6.8973382448183	6.77795554306087	6.71929207408443	6.60935387834464	6.45300840736484	6.78354646903936	6.69819280977145	6.72610781792915	6.67083896794483	6.76440247287253	6.76642357861151	6.42864620068477	6.77424468447178	6.65100292367661	6.78172285914837
1	215199454	215199454	6.73869026374347	6.64685510605077	7.02459453599918	6.85206918417329	6.84508385651815	6.61866255329941	6.97052932742743	6.70222313318069	6.77232790857816	6.67949817415804	6.71291659713884	6.69912144082995	6.71757124934464	6.67843619099717	6.68418576353507	6.84178090418189	6.7320211917592	6.81763756146057	6.77884610214137	6.7103722683399	6.85491947229457	6.70135917917417	6.76877336322512	6.71415365887938	6.77458060866458	6.83085431981142	6.71943401379537	6.61550746974147	6.91798472685841	6.99812393952202	6.80206081662631	6.63663452702396	6.8973382448183	6.77795554306087	6.71929207408443	6.60935387834464	6.45300840736484	6.78354646903936	6.69819280977145	6.72610781792915	6.67083896794483	6.76440247287253	6.76642357861151	6.42864620068477	6.77424468447178	6.65100292367661	6.78172285914837
1	215740043	215740043	6.73869026374347	6.64685510605077	7.02459453599918	6.85206918417329	6.84508385651815	6.61866255329941	6.97052932742743	6.70222313318069	6.77232790857816	6.67949817415804	6.71291659713884	6.69912144082995	6.71757124934464	6.67843619099717	6.68418576353507	6.84178090418189	6.7320211917592	6.81763756146057	6.77884610214137	6.7103722683399	6.85491947229457	6.70135917917417	6.76877336322512	6.71415365887938	6.77458060866458	6.83085431981142	6.71943401379537	6.61550746974147	6.91798472685841	6.99812393952202	6.80206081662631	6.63663452702396	6.8973382448183	6.77795554306087	6.71929207408443	6.60935387834464	6.45300840736484	6.78354646903936	6.69819280977145	6.72610781792915	6.67083896794483	6.76440247287253	6.76642357861151	6.42864620068477	6.77424468447178	6.65100292367661	6.78172285914837
1	216273765	216273765	6.73869026374347	6.64685510605077	7.02459453599918	6.85206918417329	6.84508385651815	6.61866255329941	6.97052932742743	6.70222313318069	6.77232790857816	6.67949817415804	6.71291659713884	6.69912144082995	6.71757124934464	6.67843619099717	6.68418576353507	6.84178090418189	6.7320211917592	6.81763756146057	6.77884610214137	6.7103722683399	6.85491947229457	6.70135917917417	6.76877336322512	6.71415365887938	6.77458060866458	6.83085431981142	6.71943401379537	6.61550746974147	6.91798472685841	6.99812393952202	6.80206081662631	6.63663452702396	6.8973382448183	6.77795554306087	6.71929207408443	6.60935387834464	6.45300840736484	6.78354646903936	6.69819280977145	6.72610781792915	6.67083896794483	6.76440247287253	6.76642357861151	6.42864620068477	6.77424468447178	6.65100292367661	6.78172285914837
1	216801060	216801060	6.73869026374347	6.64685510605077	7.02459453599918	6.85206918417329	6.84508385651815	6.61866255329941	6.97052932742743	6.70222313318069	6.77232790857816	6.67949817415804	6.71291659713884	6.69912144082995	6.71757124934464	6.67843619099717	6.68418576353507	6.84178090418189	6.7320211917592	6.81763756146057	6.77884610214137	6.7103722683399	6.85491947229457	6.70135917917417	6.76877336322512	6.71415365887938	6.77458060866458	6.83085431981142	6.71943401379537	6.61550746974147	6.91798472685841	6.99812393952202	6.80206081662631	6.63663452702396	6.8973382448183	6.77795554306087	6.71929207408443	6.60935387834464	6.45300840736484	6.78354646903936	6.69819280977145	6.72610781792915	6.67083896794483	6.76440247287253	6.76642357861151	6.42864620068477	6.77424468447178	6.65100292367661	6.78172285914837
1	217315246	217315246	6.73869026374347	6.64685510605077	7.02459453599918	6.85206918417329	6.84508385651815	6.61866255329941	6.97052932742743	6.70222313318069	6.77232790857816	6.67949817415804	6.71291659713884	6.69912144082995	6.71757124934464	6.67843619099717	6.68418576353507	6.84178090418189	6.7320211917592	6.81763756146057	6.77884610214137	6.7103722683399	6.85491947229457	6.70135917917417	6.76877336322512	6.71415365887938	6.77458060866458	6.83085431981142	6.71943401379537	6.61550746974147	6.91798472685841	6.99812393952202	6.80206081662631	6.63663452702396	6.8973382448183	6.77795554306087	6.71929207408443	6.60935387834464	6.45300840736484	6.78354646903936	6.69819280977145	6.72610781792915	6.67083896794483	6.76440247287253	6.76642357861151	6.42864620068477	6.77424468447178	6.65100292367661	6.78172285914837
1	217851577	217851577	6.73869026374347	6.64685510605077	7.02459453599918	6.85206918417329	6.84508385651815	6.61866255329941	6.97052932742743	6.70222313318069	6.77232790857816	6.67949817415804	6.71291659713884	6.69912144082995	6.71757124934464	6.67843619099717	6.68418576353507	6.84178090418189	6.7320211917592	6.81763756146057	6.77884610214137	6.7103722683399	6.85491947229457	6.70135917917417	6.76877336322512	6.71415365887938	6.77458060866458	6.83085431981142	6.71943401379537	6.61550746974147	6.91798472685841	6.99812393952202	6.80206081662631	6.63663452702396	6.8973382448183	6.77795554306087	6.71929207408443	6.60935387834464	6.45300840736484	6.78354646903936	6.69819280977145	6.72610781792915	6.67083896794483	6.76440247287253	6.76642357861151	6.42864620068477	6.77424468447178	6.65100292367661	6.78172285914837
1	218390083	218390083	6.73869026374347	6.64685510605077	7.02459453599918	6.85206918417329	6.84508385651815	6.61866255329941	6.97052932742743	6.70222313318069	6.77232790857816	6.67949817415804	6.71291659713884	6.69912144082995	6.71757124934464	6.67843619099717	6.68418576353507	6.84178090418189	6.7320211917592	6.81763756146057	6.77884610214137	6.7103722683399	6.85491947229457	6.70135917917417	6.76877336322512	6.71415365887938	6.77458060866458	6.83085431981142	6.71943401379537	6.61550746974147	6.91798472685841	6.99812393952202	6.80206081662631	6.63663452702396	6.8973382448183	6.77795554306087	6.71929207408443	6.60935387834464	6.45300840736484	6.78354646903936	6.69819280977145	6.72610781792915	6.67083896794483	6.76440247287253	6.76642357861151	6.42864620068477	6.77424468447178	6.65100292367661	6.78172285914837
1	218933669	218933669	6.73869026374347	6.64685510605077	7.02459453599918	6.85206918417329	6.84508385651815	6.61866255329941	6.97052932742743	6.70222313318069	6.77232790857816	6.67949817415804	6.71291659713884	6.69912144082995	6.71757124934464	6.67843619099717	6.68418576353507	6.84178090418189	6.7320211917592	6.81763756146057	6.77884610214137	6.7103722683399	6.85491947229457	6.70135917917417	6.76877336322512	6.71415365887938	6.77458060866458	6.83085431981142	6.71943401379537	6.61550746974147	6.91798472685841	6.99812393952202	6.80206081662631	6.63663452702396	6.8973382448183	6.77795554306087	6.71929207408443	6.60935387834464	6.45300840736484	6.78354646903936	6.69819280977145	6.72610781792915	6.67083896794483	6.76440247287253	6.76642357861151	6.42864620068477	6.77424468447178	6.65100292367661	6.78172285914837
1	219457932	219457932	6.73869026374347	6.64685510605077	7.02459453599918	6.85206918417329	6.84508385651815	6.61866255329941	6.97052932742743	6.70222313318069	6.77232790857816	6.67949817415804	6.71291659713884	6.69912144082995	6.71757124934464	6.67843619099717	6.68418576353507	6.84178090418189	6.7320211917592	6.81763756146057	6.77884610214137	6.7103722683399	6.85491947229457	6.70135917917417	6.76877336322512	6.71415365887938	6.77458060866458	6.83085431981142	6.71943401379537	6.61550746974147	6.91798472685841	6.99812393952202	6.80206081662631	6.63663452702396	6.8973382448183	6.77795554306087	6.71929207408443	6.60935387834464	6.45300840736484	6.78354646903936	6.69819280977145	6.72610781792915	6.67083896794483	6.76440247287253	6.76642357861151	6.42864620068477	6.77424468447178	6.65100292367661	6.78172285914837
1	220007585	220007585	6.73869026374347	6.64685510605077	5.85680943793299	6.85206918417329	6.84508385651815	6.61866255329941	6.97052932742743	6.70222313318069	6.77232790857816	6.67949817415804	6.71291659713884	6.69912144082995	6.71757124934464	6.67843619099717	6.68418576353507	6.84178090418189	6.7320211917592	6.81763756146057	6.77884610214137	6.7103722683399	6.85491947229457	6.70135917917417	6.76877336322512	6.71415365887938	6.77458060866458	6.83085431981142	6.71943401379537	6.61550746974147	6.91798472685841	6.99812393952202	6.80206081662631	6.63663452702396	6.8973382448183	6.77795554306087	6.71929207408443	6.60935387834464	6.45300840736484	6.78354646903936	6.69819280977145	6.72610781792915	6.67083896794483	6.76440247287253	6.76642357861151	6.42864620068477	6.77424468447178	6.65100292367661	6.78172285914837
1	220582350	220582350	6.73869026374347	6.64685510605077	5.85680943793299	6.85206918417329	6.84508385651815	6.61866255329941	6.97052932742743	6.70222313318069	6.77232790857816	6.67949817415804	6.71291659713884	6.69912144082995	6.71757124934464	6.67843619099717	6.68418576353507	6.84178090418189	6.7320211917592	6.81763756146057	6.77884610214137	6.7103722683399	6.85491947229457	6.70135917917417	6.76877336322512	6.71415365887938	6.77458060866458	6.83085431981142	6.71943401379537	6.61550746974147	6.91798472685841	6.99812393952202	6.80206081662631	6.63663452702396	6.8973382448183	6.77795554306087	6.71929207408443	6.60935387834464	6.45300840736484	6.78354646903936	6.69819280977145	6.72610781792915	6.67083896794483	6.76440247287253	6.76642357861151	6.42864620068477	6.77424468447178	6.65100292367661	6.78172285914837
1	221125133	221125133	6.73869026374347	6.64685510605077	5.85680943793299	6.85206918417329	6.84508385651815	6.61866255329941	6.97052932742743	6.70222313318069	6.77232790857816	6.67949817415804	6.71291659713884	6.69912144082995	6.71757124934464	6.67843619099717	6.68418576353507	6.84178090418189	6.7320211917592	6.81763756146057	6.77884610214137	6.7103722683399	6.85491947229457	6.70135917917417	6.76877336322512	6.71415365887938	6.77458060866458	6.83085431981142	6.71943401379537	6.61550746974147	6.91798472685841	6.99812393952202	6.80206081662631	6.63663452702396	6.8973382448183	6.77795554306087	6.71929207408443	6.60935387834464	6.45300840736484	6.78354646903936	6.69819280977145	6.72610781792915	6.67083896794483	6.76440247287253	6.76642357861151	6.42864620068477	6.77424468447178	6.65100292367661	6.78172285914837
1	221665670	221665670	6.73869026374347	6.64685510605077	5.85680943793299	6.85206918417329	6.84508385651815	6.61866255329941	6.97052932742743	6.70222313318069	6.77232790857816	6.67949817415804	6.71291659713884	6.69912144082995	6.71757124934464	6.67843619099717	6.68418576353507	6.84178090418189	6.7320211917592	6.81763756146057	6.77884610214137	6.7103722683399	6.85491947229457	6.70135917917417	6.76877336322512	6.71415365887938	6.77458060866458	6.83085431981142	6.71943401379537	6.61550746974147	6.91798472685841	6.99812393952202	6.80206081662631	6.63663452702396	6.8973382448183	6.77795554306087	6.71929207408443	6.60935387834464	6.45300840736484	6.78354646903936	6.69819280977145	6.72610781792915	6.67083896794483	6.76440247287253	6.76642357861151	6.42864620068477	6.77424468447178	6.65100292367661	6.78172285914837
1	222196518	222196518	6.73869026374347	6.64685510605077	5.85680943793299	6.85206918417329	6.84508385651815	6.61866255329941	6.97052932742743	6.70222313318069	6.77232790857816	6.67949817415804	6.71291659713884	6.69912144082995	6.71757124934464	6.67843619099717	6.68418576353507	6.84178090418189	6.7320211917592	6.81763756146057	6.77884610214137	6.7103722683399	6.85491947229457	6.70135917917417	6.76877336322512	6.71415365887938	6.77458060866458	6.83085431981142	6.71943401379537	6.61550746974147	6.91798472685841	6.99812393952202	6.80206081662631	6.63663452702396	6.8973382448183	6.77795554306087	6.71929207408443	6.60935387834464	6.45300840736484	6.78354646903936	6.69819280977145	6.72610781792915	6.67083896794483	6.76440247287253	6.76642357861151	6.42864620068477	6.77424468447178	6.65100292367661	6.78172285914837
1	222780181	222780181	6.73869026374347	6.64685510605077	5.85680943793299	6.85206918417329	6.84508385651815	6.61866255329941	6.97052932742743	6.70222313318069	6.77232790857816	6.67949817415804	6.71291659713884	6.69912144082995	6.71757124934464	6.67843619099717	6.68418576353507	6.84178090418189	6.7320211917592	6.81763756146057	6.77884610214137	6.7103722683399	6.85491947229457	6.70135917917417	6.76877336322512	6.71415365887938	6.77458060866458	6.83085431981142	6.71943401379537	6.61550746974147	6.91798472685841	6.99812393952202	6.80206081662631	6.63663452702396	6.8973382448183	6.77795554306087	6.71929207408443	6.60935387834464	6.45300840736484	6.78354646903936	6.69819280977145	6.72610781792915	6.67083896794483	6.76440247287253	6.76642357861151	6.42864620068477	6.77424468447178	6.65100292367661	6.78172285914837
1	223333671	223333671	6.73869026374347	6.64685510605077	5.85680943793299	6.85206918417329	6.84508385651815	6.61866255329941	6.97052932742743	6.70222313318069	6.77232790857816	6.67949817415804	6.71291659713884	6.69912144082995	6.71757124934464	6.67843619099717	6.68418576353507	6.84178090418189	6.7320211917592	6.81763756146057	6.77884610214137	6.7103722683399	6.85491947229457	6.70135917917417	6.76877336322512	6.71415365887938	6.77458060866458	6.83085431981142	6.71943401379537	6.61550746974147	6.91798472685841	6.99812393952202	6.80206081662631	6.63663452702396	6.8973382448183	6.77795554306087	6.71929207408443	6.60935387834464	6.45300840736484	6.78354646903936	6.69819280977145	6.72610781792915	6.67083896794483	6.76440247287253	6.76642357861151	6.42864620068477	6.77424468447178	6.65100292367661	6.78172285914837
1	223962622	223962622	6.73869026374347	6.64685510605077	5.85680943793299	6.85206918417329	6.84508385651815	6.61866255329941	6.97052932742743	6.70222313318069	6.77232790857816	6.67949817415804	6.71291659713884	6.69912144082995	6.71757124934464	6.67843619099717	6.68418576353507	6.84178090418189	6.7320211917592	6.81763756146057	6.77884610214137	6.7103722683399	6.85491947229457	6.70135917917417	6.76877336322512	6.71415365887938	6.77458060866458	6.83085431981142	6.71943401379537	6.61550746974147	6.91798472685841	6.99812393952202	6.80206081662631	6.63663452702396	6.8973382448183	6.77795554306087	6.71929207408443	6.60935387834464	6.45300840736484	6.78354646903936	6.69819280977145	6.72610781792915	6.67083896794483	6.76440247287253	6.76642357861151	6.42864620068477	6.77424468447178	6.65100292367661	6.78172285914837
1	224669215	224669215	6.73869026374347	6.64685510605077	5.85680943793299	6.85206918417329	6.84508385651815	6.61866255329941	6.97052932742743	6.70222313318069	6.77232790857816	6.67949817415804	6.71291659713884	6.69912144082995	6.71757124934464	6.67843619099717	6.68418576353507	6.84178090418189	6.7320211917592	6.81763756146057	6.77884610214137	6.7103722683399	6.85491947229457	6.70135917917417	6.76877336322512	6.71415365887938	6.77458060866458	6.83085431981142	6.71943401379537	6.61550746974147	6.91798472685841	6.99812393952202	6.80206081662631	6.63663452702396	6.8973382448183	6.77795554306087	6.71929207408443	6.60935387834464	6.45300840736484	6.78354646903936	6.69819280977145	6.72610781792915	6.67083896794483	6.76440247287253	6.76642357861151	6.42864620068477	6.77424468447178	6.65100292367661	6.78172285914837
1	225218729	225218729	6.73869026374347	6.64685510605077	5.85680943793299	6.85206918417329	6.84508385651815	6.61866255329941	6.97052932742743	6.70222313318069	6.77232790857816	6.67949817415804	6.71291659713884	6.69912144082995	6.71757124934464	6.67843619099717	6.68418576353507	6.84178090418189	6.7320211917592	6.81763756146057	6.77884610214137	6.7103722683399	6.85491947229457	6.70135917917417	6.76877336322512	6.71415365887938	6.77458060866458	6.83085431981142	6.71943401379537	6.61550746974147	6.91798472685841	6.99812393952202	6.80206081662631	6.63663452702396	6.8973382448183	6.77795554306087	6.71929207408443	6.60935387834464	6.45300840736484	6.78354646903936	6.69819280977145	6.72610781792915	6.67083896794483	6.76440247287253	6.76642357861151	6.42864620068477	6.77424468447178	6.65100292367661	6.78172285914837
1	225798513	225798513	6.73869026374347	6.64685510605077	5.85680943793299	6.85206918417329	6.84508385651815	6.61866255329941	6.97052932742743	6.70222313318069	6.77232790857816	6.67949817415804	6.71291659713884	6.69912144082995	6.71757124934464	6.67843619099717	6.68418576353507	6.84178090418189	6.7320211917592	6.81763756146057	6.77884610214137	6.7103722683399	6.85491947229457	6.70135917917417	6.76877336322512	6.71415365887938	6.77458060866458	6.83085431981142	6.71943401379537	6.61550746974147	6.91798472685841	6.99812393952202	6.80206081662631	6.63663452702396	6.8973382448183	6.77795554306087	6.71929207408443	6.60935387834464	6.45300840736484	6.78354646903936	6.69819280977145	6.72610781792915	6.67083896794483	6.76440247287253	6.76642357861151	6.42864620068477	6.77424468447178	6.65100292367661	6.78172285914837
1	226389464	226389464	6.73869026374347	6.64685510605077	5.85680943793299	6.85206918417329	6.84508385651815	6.61866255329941	6.97052932742743	6.70222313318069	6.77232790857816	6.67949817415804	6.71291659713884	6.69912144082995	6.71757124934464	6.67843619099717	6.68418576353507	6.84178090418189	6.7320211917592	6.81763756146057	6.77884610214137	6.7103722683399	6.85491947229457	6.70135917917417	6.76877336322512	6.71415365887938	6.77458060866458	6.83085431981142	6.71943401379537	6.61550746974147	6.91798472685841	6.99812393952202	6.80206081662631	6.63663452702396	6.8973382448183	6.77795554306087	6.71929207408443	6.60935387834464	6.45300840736484	6.78354646903936	6.69819280977145	6.72610781792915	6.67083896794483	6.76440247287253	6.76642357861151	6.42864620068477	6.77424468447178	6.65100292367661	6.78172285914837
1	226936983	226936983	6.73869026374347	6.64685510605077	5.85680943793299	6.85206918417329	6.84508385651815	6.61866255329941	6.97052932742743	6.70222313318069	6.77232790857816	6.67949817415804	6.71291659713884	6.69912144082995	6.71757124934464	6.67843619099717	6.68418576353507	6.84178090418189	6.7320211917592	6.81763756146057	6.77884610214137	6.7103722683399	6.85491947229457	6.70135917917417	6.76877336322512	6.71415365887938	6.77458060866458	6.83085431981142	6.71943401379537	6.61550746974147	6.91798472685841	6.99812393952202	6.80206081662631	6.63663452702396	6.8973382448183	6.77795554306087	6.71929207408443	6.60935387834464	6.45300840736484	6.78354646903936	6.69819280977145	6.72610781792915	6.67083896794483	6.76440247287253	6.76642357861151	6.42864620068477	6.77424468447178	6.65100292367661	6.78172285914837
1	227492636	227492636	6.73869026374347	6.64685510605077	5.85680943793299	6.85206918417329	6.84508385651815	6.61866255329941	6.97052932742743	6.70222313318069	6.77232790857816	6.67949817415804	6.71291659713884	6.69912144082995	6.71757124934464	6.67843619099717	6.68418576353507	6.84178090418189	6.7320211917592	6.81763756146057	6.77884610214137	6.7103722683399	6.85491947229457	6.70135917917417	6.76877336322512	6.71415365887938	6.77458060866458	6.83085431981142	6.71943401379537	6.61550746974147	6.91798472685841	6.99812393952202	6.80206081662631	6.63663452702396	6.8973382448183	6.77795554306087	6.71929207408443	6.60935387834464	6.45300840736484	6.78354646903936	6.69819280977145	6.72610781792915	6.67083896794483	6.76440247287253	6.76642357861151	6.42864620068477	6.77424468447178	6.65100292367661	6.78172285914837
1	228074772	228074772	6.73869026374347	6.64685510605077	5.85680943793299	6.85206918417329	6.84508385651815	6.61866255329941	6.97052932742743	6.70222313318069	6.77232790857816	6.67949817415804	6.71291659713884	6.69912144082995	6.71757124934464	6.67843619099717	6.68418576353507	6.84178090418189	6.7320211917592	6.81763756146057	6.77884610214137	6.7103722683399	6.85491947229457	6.70135917917417	6.76877336322512	6.71415365887938	6.77458060866458	6.83085431981142	6.71943401379537	6.61550746974147	6.91798472685841	6.99812393952202	6.80206081662631	6.63663452702396	6.8973382448183	6.77795554306087	6.71929207408443	6.60935387834464	6.45300840736484	6.78354646903936	6.69819280977145	6.72610781792915	6.67083896794483	6.76440247287253	6.76642357861151	6.42864620068477	6.77424468447178	6.65100292367661	6.78172285914837
1	228616664	228616664	6.73869026374347	6.64685510605077	5.85680943793299	6.85206918417329	6.84508385651815	6.61866255329941	6.97052932742743	6.70222313318069	6.77232790857816	6.67949817415804	6.71291659713884	6.69912144082995	6.71757124934464	6.67843619099717	6.68418576353507	6.84178090418189	6.7320211917592	6.81763756146057	6.77884610214137	6.7103722683399	6.85491947229457	6.70135917917417	6.76877336322512	6.71415365887938	6.77458060866458	6.83085431981142	6.71943401379537	6.61550746974147	6.91798472685841	6.99812393952202	6.80206081662631	6.63663452702396	6.8973382448183	6.77795554306087	6.71929207408443	6.60935387834464	6.45300840736484	6.78354646903936	6.69819280977145	6.72610781792915	6.67083896794483	6.76440247287253	6.76642357861151	6.42864620068477	6.77424468447178	6.65100292367661	6.78172285914837
1	229205320	229205320	6.73869026374347	6.64685510605077	5.85680943793299	6.85206918417329	6.84508385651815	6.61866255329941	6.97052932742743	6.70222313318069	6.77232790857816	6.67949817415804	6.71291659713884	6.69912144082995	6.71757124934464	6.67843619099717	6.68418576353507	6.84178090418189	6.7320211917592	6.81763756146057	6.77884610214137	6.7103722683399	6.85491947229457	6.70135917917417	6.76877336322512	6.71415365887938	6.77458060866458	6.83085431981142	6.71943401379537	6.61550746974147	6.91798472685841	6.99812393952202	6.80206081662631	6.63663452702396	6.8973382448183	6.77795554306087	6.71929207408443	6.60935387834464	6.45300840736484	6.78354646903936	6.69819280977145	6.72610781792915	6.67083896794483	6.76440247287253	6.76642357861151	6.42864620068477	6.77424468447178	6.65100292367661	6.78172285914837
1	229760926	229760926	6.73869026374347	6.64685510605077	5.85680943793299	6.85206918417329	6.84508385651815	6.61866255329941	6.97052932742743	6.70222313318069	6.77232790857816	6.67949817415804	6.71291659713884	6.69912144082995	6.71757124934464	6.67843619099717	6.68418576353507	6.84178090418189	6.7320211917592	6.81763756146057	6.77884610214137	6.7103722683399	6.85491947229457	6.70135917917417	6.76877336322512	6.71415365887938	6.77458060866458	6.83085431981142	6.71943401379537	6.61550746974147	6.91798472685841	6.99812393952202	6.80206081662631	6.63663452702396	6.8973382448183	6.77795554306087	6.71929207408443	6.60935387834464	6.45300840736484	6.78354646903936	6.69819280977145	6.72610781792915	6.67083896794483	6.76440247287253	6.76642357861151	6.42864620068477	6.77424468447178	6.65100292367661	6.78172285914837
1	230291982	230291982	6.73869026374347	6.64685510605077	5.85680943793299	6.85206918417329	6.84508385651815	6.61866255329941	6.97052932742743	6.70222313318069	6.77232790857816	6.67949817415804	6.71291659713884	6.69912144082995	6.71757124934464	6.67843619099717	6.68418576353507	6.84178090418189	6.7320211917592	6.81763756146057	6.77884610214137	6.7103722683399	6.85491947229457	6.70135917917417	6.76877336322512	6.71415365887938	6.77458060866458	6.83085431981142	6.71943401379537	6.61550746974147	6.91798472685841	6.99812393952202	6.80206081662631	6.63663452702396	6.8973382448183	6.77795554306087	6.71929207408443	6.60935387834464	6.45300840736484	6.78354646903936	6.69819280977145	6.72610781792915	6.67083896794483	6.76440247287253	6.76642357861151	6.42864620068477	6.77424468447178	6.65100292367661	6.78172285914837
1	230833226	230833226	6.73869026374347	6.64685510605077	5.85680943793299	6.85206918417329	6.84508385651815	6.61866255329941	6.97052932742743	6.70222313318069	6.77232790857816	6.67949817415804	6.71291659713884	6.69912144082995	6.71757124934464	6.67843619099717	6.68418576353507	6.84178090418189	6.7320211917592	6.81763756146057	6.77884610214137	6.7103722683399	6.85491947229457	6.70135917917417	6.76877336322512	6.71415365887938	6.77458060866458	6.83085431981142	6.71943401379537	6.61550746974147	6.91798472685841	6.99812393952202	6.80206081662631	6.63663452702396	6.8973382448183	6.77795554306087	6.71929207408443	6.60935387834464	6.45300840736484	6.78354646903936	6.69819280977145	6.72610781792915	6.67083896794483	6.76440247287253	6.76642357861151	6.42864620068477	6.77424468447178	6.65100292367661	6.78172285914837
1	231371288	231371288	6.73869026374347	6.64685510605077	5.85680943793299	6.85206918417329	6.84508385651815	6.61866255329941	6.97052932742743	6.70222313318069	6.77232790857816	6.67949817415804	6.71291659713884	6.69912144082995	6.71757124934464	6.67843619099717	6.68418576353507	6.84178090418189	6.7320211917592	6.81763756146057	6.77884610214137	6.7103722683399	6.85491947229457	6.70135917917417	6.76877336322512	6.71415365887938	6.77458060866458	6.83085431981142	6.71943401379537	6.61550746974147	6.91798472685841	6.99812393952202	6.80206081662631	6.63663452702396	6.8973382448183	6.77795554306087	6.71929207408443	6.60935387834464	6.45300840736484	6.78354646903936	6.69819280977145	6.72610781792915	6.67083896794483	6.76440247287253	6.76642357861151	6.42864620068477	6.77424468447178	6.65100292367661	6.78172285914837
1	231929655	231929655	6.73869026374347	6.64685510605077	5.85680943793299	6.85206918417329	6.84508385651815	6.61866255329941	6.97052932742743	6.70222313318069	6.77232790857816	6.67949817415804	6.71291659713884	6.69912144082995	6.71757124934464	6.67843619099717	6.68418576353507	6.84178090418189	6.7320211917592	6.81763756146057	6.77884610214137	6.7103722683399	6.85491947229457	6.70135917917417	6.76877336322512	6.71415365887938	6.77458060866458	6.83085431981142	6.71943401379537	6.61550746974147	6.91798472685841	6.99812393952202	6.80206081662631	6.63663452702396	6.8973382448183	6.77795554306087	6.71929207408443	6.60935387834464	6.45300840736484	6.78354646903936	6.69819280977145	6.72610781792915	6.67083896794483	6.76440247287253	6.76642357861151	6.42864620068477	6.77424468447178	6.65100292367661	6.78172285914837
1	232482890	232482890	6.73869026374347	6.64685510605077	5.85680943793299	6.85206918417329	6.84508385651815	6.61866255329941	6.97052932742743	6.70222313318069	6.77232790857816	6.67949817415804	6.71291659713884	6.69912144082995	6.71757124934464	6.67843619099717	6.68418576353507	6.84178090418189	6.7320211917592	6.81763756146057	6.77884610214137	6.7103722683399	6.85491947229457	6.70135917917417	6.76877336322512	6.71415365887938	6.77458060866458	6.83085431981142	6.71943401379537	6.61550746974147	6.91798472685841	6.99812393952202	6.80206081662631	6.63663452702396	6.8973382448183	6.77795554306087	6.71929207408443	6.60935387834464	6.45300840736484	6.78354646903936	6.69819280977145	6.72610781792915	6.67083896794483	6.76440247287253	6.76642357861151	6.42864620068477	6.77424468447178	6.65100292367661	6.78172285914837
1	233012405	233012405	6.73869026374347	6.64685510605077	5.85680943793299	6.85206918417329	6.84508385651815	6.61866255329941	6.97052932742743	6.70222313318069	6.77232790857816	6.67949817415804	6.71291659713884	6.69912144082995	6.71757124934464	6.67843619099717	6.68418576353507	6.84178090418189	6.7320211917592	6.81763756146057	6.77884610214137	6.7103722683399	6.85491947229457	6.70135917917417	6.76877336322512	6.71415365887938	6.77458060866458	6.83085431981142	6.71943401379537	6.61550746974147	6.91798472685841	6.99812393952202	6.80206081662631	6.63663452702396	6.8973382448183	6.77795554306087	6.71929207408443	6.60935387834464	6.45300840736484	6.78354646903936	6.69819280977145	6.72610781792915	6.67083896794483	6.76440247287253	6.76642357861151	6.42864620068477	6.77424468447178	6.65100292367661	6.78172285914837
1	233545900	233545900	6.73869026374347	6.64685510605077	5.85680943793299	6.85206918417329	6.84508385651815	6.61866255329941	6.97052932742743	6.70222313318069	6.77232790857816	6.67949817415804	6.71291659713884	6.69912144082995	6.71757124934464	6.67843619099717	6.68418576353507	6.84178090418189	6.7320211917592	6.81763756146057	6.77884610214137	6.7103722683399	6.85491947229457	6.70135917917417	6.76877336322512	6.71415365887938	6.77458060866458	6.83085431981142	6.71943401379537	6.61550746974147	6.91798472685841	6.99812393952202	6.80206081662631	6.63663452702396	6.8973382448183	6.77795554306087	6.71929207408443	6.60935387834464	6.45300840736484	6.78354646903936	6.69819280977145	6.72610781792915	6.67083896794483	6.76440247287253	6.76642357861151	6.42864620068477	6.77424468447178	6.65100292367661	6.78172285914837
1	234092162	234092162	6.73869026374347	6.64685510605077	5.85680943793299	6.85206918417329	6.84508385651815	6.61866255329941	6.97052932742743	6.70222313318069	6.77232790857816	6.67949817415804	6.71291659713884	6.69912144082995	6.71757124934464	6.67843619099717	6.68418576353507	6.84178090418189	6.7320211917592	6.81763756146057	6.77884610214137	6.7103722683399	6.85491947229457	6.70135917917417	6.76877336322512	6.71415365887938	6.77458060866458	6.83085431981142	6.71943401379537	6.61550746974147	6.91798472685841	6.99812393952202	6.80206081662631	6.63663452702396	6.8973382448183	6.77795554306087	6.71929207408443	6.60935387834464	6.45300840736484	6.78354646903936	6.69819280977145	6.72610781792915	6.67083896794483	6.76440247287253	6.76642357861151	6.42864620068477	6.77424468447178	6.65100292367661	6.78172285914837
1	234635499	234635499	6.73869026374347	6.64685510605077	5.85680943793299	6.85206918417329	6.84508385651815	6.61866255329941	6.97052932742743	6.70222313318069	6.77232790857816	6.67949817415804	6.71291659713884	6.69912144082995	6.71757124934464	6.67843619099717	6.68418576353507	6.84178090418189	6.7320211917592	6.81763756146057	6.77884610214137	6.7103722683399	6.85491947229457	6.70135917917417	6.76877336322512	6.71415365887938	6.77458060866458	6.83085431981142	6.71943401379537	6.61550746974147	6.91798472685841	6.99812393952202	6.80206081662631	6.63663452702396	6.8973382448183	6.77795554306087	6.71929207408443	6.60935387834464	6.45300840736484	6.78354646903936	6.69819280977145	6.72610781792915	6.67083896794483	6.76440247287253	6.76642357861151	6.42864620068477	6.77424468447178	6.65100292367661	6.78172285914837
1	235250394	235250394	6.73869026374347	6.64685510605077	5.85680943793299	6.85206918417329	6.84508385651815	6.61866255329941	6.97052932742743	6.70222313318069	6.77232790857816	6.67949817415804	6.71291659713884	6.69912144082995	6.71757124934464	6.67843619099717	6.68418576353507	6.84178090418189	6.7320211917592	6.81763756146057	6.77884610214137	6.7103722683399	6.85491947229457	6.70135917917417	6.76877336322512	6.71415365887938	6.77458060866458	6.83085431981142	6.71943401379537	6.61550746974147	6.91798472685841	6.99812393952202	6.80206081662631	6.63663452702396	6.8973382448183	6.77795554306087	6.71929207408443	6.60935387834464	6.45300840736484	6.78354646903936	6.69819280977145	6.72610781792915	6.67083896794483	6.76440247287253	6.76642357861151	6.42864620068477	6.77424468447178	6.65100292367661	6.78172285914837
1	235843116	235843116	6.73869026374347	6.64685510605077	5.85680943793299	6.85206918417329	6.84508385651815	6.61866255329941	6.97052932742743	6.70222313318069	6.77232790857816	6.67949817415804	6.71291659713884	6.69912144082995	6.71757124934464	6.67843619099717	6.68418576353507	6.84178090418189	6.7320211917592	6.81763756146057	6.77884610214137	6.7103722683399	6.85491947229457	6.70135917917417	6.76877336322512	6.71415365887938	6.77458060866458	6.83085431981142	6.71943401379537	6.61550746974147	6.91798472685841	6.99812393952202	6.80206081662631	6.63663452702396	6.8973382448183	6.77795554306087	6.71929207408443	6.60935387834464	6.45300840736484	6.78354646903936	6.69819280977145	6.72610781792915	6.67083896794483	6.76440247287253	6.76642357861151	6.42864620068477	6.77424468447178	6.65100292367661	6.78172285914837
1	236407048	236407048	6.73869026374347	6.64685510605077	5.85680943793299	6.85206918417329	6.84508385651815	6.61866255329941	6.97052932742743	6.70222313318069	6.77232790857816	6.67949817415804	6.71291659713884	6.69912144082995	6.71757124934464	6.67843619099717	6.68418576353507	6.84178090418189	6.7320211917592	6.81763756146057	6.77884610214137	6.7103722683399	6.85491947229457	6.70135917917417	6.76877336322512	6.71415365887938	6.77458060866458	6.83085431981142	6.71943401379537	6.61550746974147	6.91798472685841	6.99812393952202	6.80206081662631	6.63663452702396	6.8973382448183	6.77795554306087	6.71929207408443	6.60935387834464	6.45300840736484	6.78354646903936	6.69819280977145	6.72610781792915	6.67083896794483	6.76440247287253	6.76642357861151	6.42864620068477	6.77424468447178	6.65100292367661	6.78172285914837
1	236972099	236972099	6.73869026374347	6.64685510605077	5.85680943793299	6.85206918417329	6.84508385651815	6.61866255329941	6.97052932742743	6.70222313318069	6.77232790857816	6.67949817415804	6.71291659713884	6.69912144082995	6.71757124934464	6.67843619099717	6.68418576353507	6.84178090418189	6.7320211917592	6.81763756146057	6.77884610214137	6.7103722683399	6.85491947229457	6.70135917917417	6.76877336322512	6.71415365887938	6.77458060866458	6.83085431981142	6.71943401379537	6.61550746974147	6.91798472685841	6.99812393952202	6.80206081662631	6.63663452702396	6.8973382448183	6.77795554306087	6.71929207408443	6.60935387834464	6.45300840736484	6.78354646903936	6.69819280977145	6.72610781792915	6.67083896794483	6.76440247287253	6.76642357861151	6.42864620068477	6.77424468447178	6.65100292367661	6.78172285914837
1	237523729	237523729	6.73869026374347	6.64685510605077	5.85680943793299	6.85206918417329	6.84508385651815	6.61866255329941	6.97052932742743	6.70222313318069	6.77232790857816	6.67949817415804	6.71291659713884	6.69912144082995	6.71757124934464	6.67843619099717	6.68418576353507	6.84178090418189	6.7320211917592	6.81763756146057	6.77884610214137	6.7103722683399	6.85491947229457	6.70135917917417	6.76877336322512	6.71415365887938	6.77458060866458	6.83085431981142	6.71943401379537	6.61550746974147	6.91798472685841	6.99812393952202	6.80206081662631	6.63663452702396	6.8973382448183	6.77795554306087	6.71929207408443	6.60935387834464	6.45300840736484	6.78354646903936	6.69819280977145	6.72610781792915	6.67083896794483	6.76440247287253	6.76642357861151	6.42864620068477	6.77424468447178	6.65100292367661	6.78172285914837
1	238061575	238061575	6.73869026374347	6.64685510605077	5.85680943793299	6.85206918417329	6.84508385651815	6.61866255329941	6.97052932742743	6.70222313318069	6.77232790857816	6.67949817415804	6.71291659713884	6.69912144082995	6.71757124934464	6.67843619099717	6.68418576353507	6.84178090418189	6.7320211917592	6.81763756146057	6.77884610214137	6.7103722683399	6.85491947229457	6.70135917917417	6.76877336322512	6.71415365887938	6.77458060866458	6.83085431981142	6.71943401379537	6.61550746974147	6.91798472685841	6.99812393952202	6.80206081662631	6.63663452702396	6.8973382448183	6.77795554306087	6.71929207408443	6.60935387834464	6.45300840736484	6.78354646903936	6.69819280977145	6.72610781792915	6.67083896794483	6.76440247287253	6.76642357861151	6.42864620068477	6.77424468447178	6.65100292367661	6.78172285914837
1	238606392	238606392	6.73869026374347	6.64685510605077	5.85680943793299	6.85206918417329	6.84508385651815	6.61866255329941	6.97052932742743	6.70222313318069	6.77232790857816	6.67949817415804	6.71291659713884	6.69912144082995	6.71757124934464	6.67843619099717	6.68418576353507	6.84178090418189	6.7320211917592	6.81763756146057	6.77884610214137	6.7103722683399	6.85491947229457	6.70135917917417	6.76877336322512	6.71415365887938	6.77458060866458	6.83085431981142	6.71943401379537	6.61550746974147	6.91798472685841	6.99812393952202	6.80206081662631	6.63663452702396	6.8973382448183	6.77795554306087	6.71929207408443	6.60935387834464	6.45300840736484	6.78354646903936	6.69819280977145	6.72610781792915	6.67083896794483	6.76440247287253	6.76642357861151	6.42864620068477	6.77424468447178	6.65100292367661	6.78172285914837
1	239142946	239142946	6.73869026374347	6.64685510605077	5.85680943793299	6.85206918417329	6.84508385651815	6.61866255329941	6.97052932742743	6.70222313318069	6.77232790857816	6.67949817415804	6.71291659713884	6.69912144082995	6.71757124934464	6.67843619099717	6.68418576353507	6.84178090418189	6.7320211917592	6.81763756146057	6.77884610214137	6.7103722683399	6.85491947229457	6.70135917917417	6.76877336322512	6.71415365887938	6.77458060866458	6.83085431981142	6.71943401379537	6.61550746974147	6.91798472685841	6.99812393952202	6.80206081662631	6.63663452702396	6.8973382448183	6.77795554306087	6.71929207408443	6.60935387834464	6.45300840736484	6.78354646903936	6.69819280977145	6.72610781792915	6.67083896794483	6.76440247287253	6.76642357861151	6.42864620068477	6.77424468447178	6.65100292367661	6.78172285914837
1	239674169	239674169	6.73869026374347	6.64685510605077	5.85680943793299	6.85206918417329	6.84508385651815	6.61866255329941	6.97052932742743	6.70222313318069	6.77232790857816	6.67949817415804	6.71291659713884	6.69912144082995	6.71757124934464	6.67843619099717	6.68418576353507	6.84178090418189	6.7320211917592	6.81763756146057	6.77884610214137	6.7103722683399	6.85491947229457	6.70135917917417	6.76877336322512	6.71415365887938	6.77458060866458	6.83085431981142	6.71943401379537	6.61550746974147	6.91798472685841	6.99812393952202	6.80206081662631	6.63663452702396	6.8973382448183	6.77795554306087	6.71929207408443	6.60935387834464	6.45300840736484	6.78354646903936	6.69819280977145	6.72610781792915	6.67083896794483	6.76440247287253	6.76642357861151	6.42864620068477	6.77424468447178	6.65100292367661	6.78172285914837
1	240212004	240212004	6.73869026374347	6.64685510605077	5.85680943793299	6.85206918417329	6.84508385651815	6.61866255329941	6.97052932742743	6.70222313318069	6.77232790857816	6.67949817415804	6.71291659713884	6.69912144082995	6.71757124934464	6.67843619099717	6.68418576353507	6.84178090418189	6.7320211917592	6.81763756146057	6.77884610214137	6.7103722683399	6.85491947229457	6.70135917917417	6.76877336322512	6.71415365887938	6.77458060866458	6.83085431981142	6.71943401379537	6.61550746974147	6.91798472685841	6.99812393952202	6.80206081662631	6.63663452702396	6.8973382448183	6.77795554306087	6.71929207408443	6.60935387834464	6.45300840736484	6.78354646903936	6.69819280977145	6.72610781792915	6.67083896794483	6.76440247287253	6.76642357861151	6.42864620068477	6.77424468447178	6.65100292367661	6.78172285914837
1	240756725	240756725	6.73869026374347	6.64685510605077	5.85680943793299	6.85206918417329	6.84508385651815	6.61866255329941	6.97052932742743	6.70222313318069	6.77232790857816	6.67949817415804	6.71291659713884	6.69912144082995	6.71757124934464	6.67843619099717	6.68418576353507	6.84178090418189	6.7320211917592	6.81763756146057	6.77884610214137	6.7103722683399	6.85491947229457	6.70135917917417	6.76877336322512	6.71415365887938	6.77458060866458	6.83085431981142	6.71943401379537	6.61550746974147	6.91798472685841	6.99812393952202	6.80206081662631	6.63663452702396	6.8973382448183	6.77795554306087	6.71929207408443	6.60935387834464	6.45300840736484	6.78354646903936	6.69819280977145	6.72610781792915	6.67083896794483	6.76440247287253	6.76642357861151	6.42864620068477	6.77424468447178	6.65100292367661	6.78172285914837
1	241312131	241312131	6.73869026374347	6.64685510605077	5.85680943793299	6.85206918417329	6.84508385651815	6.61866255329941	6.97052932742743	6.70222313318069	6.77232790857816	6.67949817415804	6.71291659713884	6.69912144082995	6.71757124934464	6.67843619099717	6.68418576353507	6.84178090418189	6.7320211917592	6.81763756146057	6.77884610214137	6.7103722683399	6.85491947229457	6.70135917917417	6.76877336322512	6.71415365887938	6.77458060866458	6.83085431981142	6.71943401379537	6.61550746974147	6.91798472685841	6.99812393952202	6.80206081662631	6.63663452702396	6.8973382448183	6.77795554306087	6.71929207408443	6.60935387834464	6.45300840736484	6.78354646903936	6.69819280977145	6.72610781792915	6.67083896794483	6.76440247287253	6.76642357861151	6.42864620068477	6.77424468447178	6.65100292367661	6.78172285914837
1	241849298	241849298	6.73869026374347	6.64685510605077	5.85680943793299	6.85206918417329	6.84508385651815	6.61866255329941	6.97052932742743	6.70222313318069	6.77232790857816	6.67949817415804	6.71291659713884	6.69912144082995	6.71757124934464	6.67843619099717	6.68418576353507	6.84178090418189	6.7320211917592	6.81763756146057	6.77884610214137	6.7103722683399	6.85491947229457	6.70135917917417	6.76877336322512	6.71415365887938	6.77458060866458	6.83085431981142	6.71943401379537	6.61550746974147	6.91798472685841	6.99812393952202	6.80206081662631	6.63663452702396	6.8973382448183	6.77795554306087	6.71929207408443	6.60935387834464	6.45300840736484	6.78354646903936	6.69819280977145	6.72610781792915	6.67083896794483	6.76440247287253	6.76642357861151	6.42864620068477	6.77424468447178	6.65100292367661	6.78172285914837
1	242445853	242445853	6.73869026374347	6.64685510605077	5.85680943793299	6.85206918417329	6.84508385651815	6.61866255329941	6.97052932742743	6.70222313318069	6.77232790857816	6.67949817415804	6.71291659713884	6.69912144082995	6.71757124934464	6.67843619099717	6.68418576353507	6.84178090418189	6.7320211917592	6.81763756146057	6.77884610214137	6.7103722683399	6.85491947229457	6.70135917917417	6.76877336322512	6.71415365887938	6.77458060866458	6.83085431981142	6.71943401379537	6.61550746974147	6.91798472685841	6.99812393952202	6.80206081662631	6.63663452702396	6.8973382448183	6.77795554306087	6.71929207408443	6.60935387834464	6.45300840736484	6.78354646903936	6.69819280977145	6.72610781792915	6.67083896794483	6.76440247287253	6.76642357861151	6.42864620068477	6.77424468447178	6.65100292367661	6.78172285914837
1	243069865	243069865	6.73869026374347	6.64685510605077	5.85680943793299	6.85206918417329	6.84508385651815	6.61866255329941	6.97052932742743	6.70222313318069	6.77232790857816	6.67949817415804	6.71291659713884	6.69912144082995	6.71757124934464	6.67843619099717	6.68418576353507	6.84178090418189	6.7320211917592	6.81763756146057	6.77884610214137	6.7103722683399	6.85491947229457	6.70135917917417	6.76877336322512	6.71415365887938	6.77458060866458	6.83085431981142	6.71943401379537	6.61550746974147	6.91798472685841	6.99812393952202	6.80206081662631	6.63663452702396	6.8973382448183	6.77795554306087	6.71929207408443	6.60935387834464	6.45300840736484	6.78354646903936	6.69819280977145	6.72610781792915	6.67083896794483	6.76440247287253	6.76642357861151	6.42864620068477	6.77424468447178	6.65100292367661	6.78172285914837
1	243804934	243804934	6.73869026374347	6.64685510605077	5.85680943793299	6.85206918417329	6.84508385651815	6.61866255329941	6.97052932742743	6.70222313318069	6.77232790857816	6.67949817415804	6.71291659713884	6.69912144082995	6.71757124934464	6.67843619099717	6.68418576353507	6.84178090418189	6.7320211917592	6.81763756146057	6.77884610214137	6.7103722683399	6.85491947229457	6.70135917917417	6.76877336322512	6.71415365887938	6.77458060866458	6.83085431981142	6.71943401379537	6.61550746974147	6.91798472685841	6.99812393952202	6.80206081662631	6.63663452702396	6.8973382448183	6.77795554306087	6.71929207408443	6.60935387834464	6.45300840736484	6.78354646903936	6.69819280977145	6.72610781792915	6.67083896794483	6.76440247287253	6.76642357861151	6.42864620068477	6.77424468447178	6.65100292367661	6.78172285914837
1	244343777	244343777	6.73869026374347	6.64685510605077	5.85680943793299	6.85206918417329	6.84508385651815	6.61866255329941	6.97052932742743	6.70222313318069	6.77232790857816	6.67949817415804	6.71291659713884	6.69912144082995	6.71757124934464	6.67843619099717	6.68418576353507	6.84178090418189	6.7320211917592	6.81763756146057	6.77884610214137	6.7103722683399	6.85491947229457	6.70135917917417	6.76877336322512	6.71415365887938	6.77458060866458	6.83085431981142	6.71943401379537	6.61550746974147	6.91798472685841	6.99812393952202	6.80206081662631	6.63663452702396	6.8973382448183	6.77795554306087	6.71929207408443	6.60935387834464	6.45300840736484	6.78354646903936	6.69819280977145	6.72610781792915	6.67083896794483	6.76440247287253	6.76642357861151	6.42864620068477	6.77424468447178	6.65100292367661	6.78172285914837
1	244909768	244909768	6.73869026374347	6.64685510605077	5.85680943793299	6.85206918417329	6.84508385651815	6.61866255329941	6.97052932742743	6.70222313318069	6.77232790857816	6.67949817415804	6.71291659713884	6.69912144082995	6.71757124934464	6.67843619099717	6.68418576353507	6.84178090418189	6.7320211917592	6.81763756146057	6.77884610214137	6.7103722683399	6.85491947229457	6.70135917917417	6.76877336322512	6.71415365887938	6.77458060866458	6.83085431981142	6.71943401379537	6.61550746974147	6.91798472685841	6.99812393952202	6.80206081662631	6.63663452702396	6.8973382448183	6.77795554306087	6.71929207408443	6.60935387834464	6.45300840736484	6.78354646903936	6.69819280977145	6.72610781792915	6.67083896794483	6.76440247287253	6.76642357861151	6.42864620068477	6.77424468447178	6.65100292367661	6.78172285914837
1	245483890	245483890	6.73869026374347	6.64685510605077	5.85680943793299	6.85206918417329	6.84508385651815	6.61866255329941	6.97052932742743	6.70222313318069	6.77232790857816	6.67949817415804	6.71291659713884	6.69912144082995	6.71757124934464	6.67843619099717	6.68418576353507	6.84178090418189	6.7320211917592	6.81763756146057	6.77884610214137	6.7103722683399	6.85491947229457	6.70135917917417	6.76877336322512	6.71415365887938	6.77458060866458	6.83085431981142	6.71943401379537	6.61550746974147	6.91798472685841	6.99812393952202	6.80206081662631	6.63663452702396	6.8973382448183	6.77795554306087	6.71929207408443	6.60935387834464	6.45300840736484	6.78354646903936	6.69819280977145	6.72610781792915	6.67083896794483	6.76440247287253	6.76642357861151	6.42864620068477	6.77424468447178	6.65100292367661	6.78172285914837
1	246034915	246034915	6.73869026374347	6.64685510605077	5.85680943793299	6.85206918417329	6.84508385651815	6.61866255329941	6.97052932742743	6.70222313318069	6.77232790857816	6.67949817415804	6.71291659713884	6.69912144082995	6.71757124934464	6.67843619099717	6.68418576353507	6.84178090418189	6.7320211917592	6.81763756146057	6.77884610214137	6.7103722683399	6.85491947229457	6.70135917917417	6.76877336322512	6.71415365887938	6.77458060866458	6.83085431981142	6.71943401379537	6.61550746974147	6.91798472685841	6.99812393952202	6.80206081662631	6.63663452702396	6.8973382448183	6.77795554306087	6.71929207408443	6.60935387834464	6.45300840736484	6.78354646903936	6.69819280977145	6.72610781792915	6.67083896794483	6.76440247287253	6.76642357861151	6.42864620068477	6.77424468447178	6.65100292367661	6.78172285914837
1	246587210	246587210	6.73869026374347	6.64685510605077	5.85680943793299	6.85206918417329	6.84508385651815	6.61866255329941	6.97052932742743	6.70222313318069	6.77232790857816	6.67949817415804	6.71291659713884	6.69912144082995	6.71757124934464	6.67843619099717	6.68418576353507	6.84178090418189	6.7320211917592	6.81763756146057	6.77884610214137	6.7103722683399	6.85491947229457	6.70135917917417	6.76877336322512	6.71415365887938	6.77458060866458	6.83085431981142	6.71943401379537	6.61550746974147	6.91798472685841	6.99812393952202	6.80206081662631	6.63663452702396	6.8973382448183	6.77795554306087	6.71929207408443	6.60935387834464	6.45300840736484	6.78354646903936	6.69819280977145	6.72610781792915	6.67083896794483	6.76440247287253	6.76642357861151	6.42864620068477	6.77424468447178	6.65100292367661	6.78172285914837
1	247172472	247172472	6.73869026374347	6.64685510605077	5.85680943793299	6.85206918417329	6.84508385651815	6.61866255329941	6.97052932742743	6.70222313318069	6.77232790857816	6.67949817415804	6.71291659713884	6.69912144082995	6.71757124934464	6.67843619099717	6.68418576353507	6.84178090418189	6.7320211917592	6.81763756146057	6.77884610214137	6.7103722683399	6.85491947229457	6.70135917917417	6.76877336322512	6.71415365887938	6.77458060866458	6.83085431981142	6.71943401379537	6.61550746974147	6.91798472685841	6.99812393952202	6.80206081662631	6.63663452702396	6.8973382448183	6.77795554306087	6.71929207408443	6.60935387834464	6.45300840736484	6.78354646903936	6.69819280977145	6.72610781792915	6.67083896794483	6.76440247287253	6.76642357861151	6.42864620068477	6.77424468447178	6.65100292367661	6.78172285914837
1	247759502	247759502	6.73869026374347	6.64685510605077	5.85680943793299	6.85206918417329	6.84508385651815	6.61866255329941	6.97052932742743	6.70222313318069	6.77232790857816	6.67949817415804	6.71291659713884	6.69912144082995	6.71757124934464	6.67843619099717	6.68418576353507	6.84178090418189	6.7320211917592	6.81763756146057	6.77884610214137	6.7103722683399	6.85491947229457	6.70135917917417	6.76877336322512	6.71415365887938	6.77458060866458	6.83085431981142	6.71943401379537	6.61550746974147	6.91798472685841	6.99812393952202	6.80206081662631	6.63663452702396	6.8973382448183	6.77795554306087	6.71929207408443	6.60935387834464	6.45300840736484	6.78354646903936	6.69819280977145	6.72610781792915	6.67083896794483	6.76440247287253	6.76642357861151	6.42864620068477	6.77424468447178	6.65100292367661	6.78172285914837
1	248364647	248364647	6.73869026374347	6.64685510605077	5.85680943793299	6.85206918417329	6.84508385651815	6.61866255329941	6.97052932742743	6.70222313318069	6.77232790857816	6.67949817415804	6.71291659713884	6.69912144082995	6.71757124934464	6.67843619099717	6.68418576353507	6.84178090418189	6.7320211917592	6.81763756146057	6.77884610214137	6.7103722683399	6.85491947229457	6.70135917917417	6.76877336322512	6.71415365887938	6.77458060866458	6.83085431981142	6.71943401379537	6.61550746974147	6.91798472685841	6.99812393952202	6.80206081662631	6.63663452702396	6.8973382448183	6.77795554306087	6.71929207408443	6.60935387834464	6.45300840736484	6.78354646903936	6.69819280977145	6.72610781792915	6.67083896794483	6.76440247287253	6.76642357861151	6.42864620068477	6.77424468447178	6.65100292367661	6.78172285914837
2	0	249250621	3.04104721461128	3.97945787653103	2.81262059358156	3.98461329517276	3.98275908782006	3.95517003454177	3.93719513084142	3.93711736073096	4.93705880356412	3.94257914927582	3.96642623280837	3.89054402487741	3.9202338541077	4.89147041328529	3.92516099389982	3.90080506709116	3.91290400772488	3.95553244370415	3.96270796230747	3.98587188444924	3.97854169407725	3.93169614243924	3.92056750529274	4.83886340891803	3.92521561670027	4.01101128300758	3.99260534629339	3.89291765562991	3.9292441876369	4.02048128828704	3.96514027492722	3.97885087481427	3.89396446383618	3.04415056756562	3.00800974870475	3.94851245920501	4.7606940145176	3.76889007699294	3.98359755322294	3.96129434516286	4.93848393027173	3.95221792913366	3.92603192721217	2.96907791752652	3.96156893067983	3.92984362150425	3.9026438993059
2	557486	249808107	3.04104721461128	3.97945787653103	2.81262059358156	3.98461329517276	3.98275908782006	3.95517003454177	3.93719513084142	3.93711736073096	4.93705880356412	3.94257914927582	3.96642623280837	3.89054402487741	3.9202338541077	4.89147041328529	3.92516099389982	3.90080506709116	3.91290400772488	3.95553244370415	3.96270796230747	3.98587188444924	3.97854169407725	3.93169614243924	3.92056750529274	4.83886340891803	3.92521561670027	4.01101128300758	3.99260534629339	3.89291765562991	3.9292441876369	4.02048128828704	3.96514027492722	3.97885087481427	3.89396446383618	3.04415056756562	3.00800974870475	3.94851245920501	4.7606940145176	3.76889007699294	3.98359755322294	3.96129434516286	4.93848393027173	3.95221792913366	3.92603192721217	2.96907791752652	3.96156893067983	3.92984362150425	3.9026438993059
2	1094467	250345088	3.04104721461128	3.97945787653103	2.81262059358156	3.98461329517276	3.98275908782006	3.95517003454177	3.93719513084142	3.93711736073096	4.93705880356412	3.94257914927582	3.96642623280837	3.89054402487741	3.9202338541077	4.89147041328529	3.92516099389982	3.90080506709116	3.91290400772488	3.95553244370415	3.96270796230747	3.98587188444924	3.97854169407725	3.93169614243924	3.92056750529274	4.83886340891803	3.92521561670027	4.01101128300758	3.99260534629339	3.89291765562991	3.9292441876369	4.02048128828704	3.96514027492722	3.97885087481427	3.89396446383618	3.04415056756562	3.00800974870475	3.94851245920501	4.7606940145176	3.76889007699294	3.98359755322294	3.96129434516286	4.93848393027173	3.95221792913366	3.92603192721217	2.96907791752652	3.96156893067983	3.92984362150425	3.9026438993059
2	1664170	250914791	3.04104721461128	3.97945787653103	2.81262059358156	3.98461329517276	3.98275908782006	3.95517003454177	3.93719513084142	3.93711736073096	4.93705880356412	3.94257914927582	3.96642623280837	3.89054402487741	3.9202338541077	4.89147041328529	3.92516099389982	3.90080506709116	3.91290400772488	3.95553244370415	3.96270796230747	3.98587188444924	3.97854169407725	3.93169614243924	3.92056750529274	4.83886340891803	3.92521561670027	4.01101128300758	3.99260534629339	3.89291765562991	3.9292441876369	4.02048128828704	3.96514027492722	3.97885087481427	3.89396446383618	3.04415056756562	3.00800974870475	3.94851245920501	4.7606940145176	3.76889007699294	3.98359755322294	3.96129434516286	4.93848393027173	3.95221792913366	3.92603192721217	2.96907791752652	3.96156893067983	3.92984362150425	3.9026438993059
2	2209305	251459926	3.04104721461128	3.97945787653103	2.81262059358156	3.98461329517276	3.98275908782006	3.95517003454177	3.93719513084142	3.93711736073096	4.93705880356412	3.94257914927582	3.96642623280837	3.89054402487741	3.9202338541077	4.89147041328529	3.92516099389982	3.90080506709116	3.91290400772488	3.95553244370415	3.96270796230747	3.98587188444924	3.97854169407725	3.93169614243924	3.92056750529274	4.83886340891803	3.92521561670027	4.01101128300758	3.99260534629339	3.89291765562991	3.9292441876369	4.02048128828704	3.96514027492722	3.97885087481427	3.89396446383618	3.04415056756562	3.00800974870475	3.94851245920501	4.7606940145176	3.76889007699294	3.98359755322294	3.96129434516286	4.93848393027173	3.95221792913366	3.92603192721217	2.96907791752652	3.96156893067983	3.92984362150425	3.9026438993059
2	2735946	251986567	3.04104721461128	3.97945787653103	2.81262059358156	3.98461329517276	3.98275908782006	3.95517003454177	3.93719513084142	3.93711736073096	4.93705880356412	3.94257914927582	3.96642623280837	3.89054402487741	3.9202338541077	4.89147041328529	3.92516099389982	3.90080506709116	3.91290400772488	3.95553244370415	3.96270796230747	3.98587188444924	3.97854169407725	3.93169614243924	3.92056750529274	4.83886340891803	3.92521561670027	4.01101128300758	3.99260534629339	3.89291765562991	3.9292441876369	4.02048128828704	3.96514027492722	3.97885087481427	3.89396446383618	3.04415056756562	3.00800974870475	3.94851245920501	4.7606940145176	3.76889007699294	3.98359755322294	3.96129434516286	4.93848393027173	3.95221792913366	3.92603192721217	2.96907791752652	3.96156893067983	3.92984362150425	3.9026438993059
2	3272874	252523495	3.04104721461128	3.97945787653103	2.81262059358156	3.98461329517276	3.98275908782006	3.95517003454177	3.93719513084142	3.93711736073096	4.93705880356412	3.94257914927582	3.96642623280837	3.89054402487741	3.9202338541077	4.89147041328529	3.92516099389982	3.90080506709116	3.91290400772488	3.95553244370415	3.96270796230747	3.98587188444924	3.97854169407725	3.93169614243924	3.92056750529274	4.83886340891803	3.92521561670027	4.01101128300758	3.99260534629339	3.89291765562991	3.9292441876369	4.02048128828704	3.96514027492722	3.97885087481427	3.89396446383618	3.04415056756562	3.00800974870475	3.94851245920501	4.7606940145176	3.76889007699294	3.98359755322294	3.96129434516286	4.93848393027173	3.95221792913366	3.92603192721217	2.96907791752652	3.96156893067983	3.92984362150425	3.9026438993059
2	3880296	253130917	3.04104721461128	3.97945787653103	2.81262059358156	3.98461329517276	3.98275908782006	3.95517003454177	3.93719513084142	3.93711736073096	4.93705880356412	3.94257914927582	3.96642623280837	3.89054402487741	3.9202338541077	4.89147041328529	3.92516099389982	3.90080506709116	3.91290400772488	3.95553244370415	3.96270796230747	3.98587188444924	3.97854169407725	3.93169614243924	3.92056750529274	4.83886340891803	3.92521561670027	4.01101128300758	3.99260534629339	3.89291765562991	3.9292441876369	4.02048128828704	3.96514027492722	3.97885087481427	3.89396446383618	3.04415056756562	3.00800974870475	3.94851245920501	4.7606940145176	3.76889007699294	3.98359755322294	3.96129434516286	4.93848393027173	3.95221792913366	3.92603192721217	2.96907791752652	3.96156893067983	3.92984362150425	3.9026438993059
2	4425049	253675670	2.55968843370916	3.97945787653103	2.81262059358156	3.98461329517276	3.98275908782006	3.95517003454177	3.93719513084142	3.93711736073096	4.93705880356412	3.94257914927582	3.96642623280837	3.89054402487741	3.9202338541077	4.89147041328529	3.92516099389982	3.90080506709116	3.91290400772488	3.95553244370415	3.96270796230747	3.98587188444924	3.97854169407725	3.93169614243924	3.92056750529274	4.83886340891803	3.92521561670027	4.01101128300758	3.99260534629339	3.89291765562991	3.9292441876369	4.02048128828704	3.96514027492722	3.97885087481427	3.89396446383618	3.04415056756562	3.00800974870475	3.94851245920501	4.7606940145176	3.76889007699294	3.98359755322294	3.96129434516286	4.93848393027173	3.95221792913366	3.92603192721217	2.96907791752652	3.96156893067983	3.92984362150425	3.9026438993059
2	4959582	254210203	2.55968843370916	3.97945787653103	2.81262059358156	3.98461329517276	3.98275908782006	3.95517003454177	3.93719513084142	3.93711736073096	4.93705880356412	3.94257914927582	3.96642623280837	3.89054402487741	3.9202338541077	4.89147041328529	3.92516099389982	3.90080506709116	3.91290400772488	3.95553244370415	3.96270796230747	3.98587188444924	3.97854169407725	3.93169614243924	3.92056750529274	4.83886340891803	3.92521561670027	4.01101128300758	3.99260534629339	3.89291765562991	3.9292441876369	4.02048128828704	3.96514027492722	3.97885087481427	3.89396446383618	3.04415056756562	3.00800974870475	3.94851245920501	4.7606940145176	3.76889007699294	3.98359755322294	3.96129434516286	4.93848393027173	3.95221792913366	3.92603192721217	2.96907791752652	3.96156893067983	3.92984362150425	3.9026438993059
2	5590420	254841041	2.55968843370916	3.97945787653103	2.81262059358156	3.98461329517276	3.98275908782006	3.95517003454177	3.93719513084142	3.93711736073096	4.93705880356412	3.94257914927582	3.96642623280837	3.89054402487741	3.9202338541077	4.89147041328529	3.92516099389982	3.90080506709116	3.91290400772488	3.95553244370415	3.96270796230747	3.98587188444924	3.97854169407725	3.93169614243924	3.92056750529274	4.83886340891803	3.92521561670027	4.01101128300758	3.99260534629339	3.89291765562991	3.9292441876369	4.02048128828704	3.96514027492722	3.97885087481427	3.89396446383618	3.04415056756562	3.00800974870475	3.94851245920501	4.7606940145176	3.76889007699294	3.98359755322294	3.96129434516286	4.93848393027173	3.95221792913366	3.92603192721217	2.96907791752652	3.96156893067983	3.92984362150425	3.9026438993059
2	6135300	255385921	2.55968843370916	3.97945787653103	2.81262059358156	3.98461329517276	3.98275908782006	3.95517003454177	3.93719513084142	3.93711736073096	4.93705880356412	3.94257914927582	3.96642623280837	3.89054402487741	3.9202338541077	4.89147041328529	3.92516099389982	3.90080506709116	3.91290400772488	3.95553244370415	3.96270796230747	3.98587188444924	3.97854169407725	3.93169614243924	3.92056750529274	4.83886340891803	3.92521561670027	4.01101128300758	3.99260534629339	3.89291765562991	3.9292441876369	4.02048128828704	3.96514027492722	3.97885087481427	3.89396446383618	3.04415056756562	3.00800974870475	3.94851245920501	4.7606940145176	3.76889007699294	3.98359755322294	3.96129434516286	4.93848393027173	3.95221792913366	3.92603192721217	2.96907791752652	3.96156893067983	3.92984362150425	3.9026438993059
2	6662527	255913148	2.55968843370916	3.97945787653103	2.81262059358156	3.98461329517276	3.98275908782006	3.95517003454177	3.93719513084142	3.93711736073096	4.93705880356412	3.94257914927582	3.96642623280837	3.89054402487741	3.9202338541077	4.89147041328529	3.92516099389982	3.90080506709116	3.91290400772488	3.95553244370415	3.96270796230747	3.98587188444924	3.97854169407725	3.93169614243924	3.92056750529274	4.83886340891803	3.92521561670027	4.01101128300758	3.99260534629339	3.89291765562991	3.9292441876369	4.02048128828704	3.96514027492722	3.97885087481427	3.89396446383618	3.04415056756562	3.00800974870475	3.94851245920501	4.7606940145176	3.76889007699294	3.98359755322294	3.96129434516286	4.93848393027173	3.95221792913366	3.92603192721217	2.96907791752652	3.96156893067983	3.92984362150425	3.9026438993059
2	7180839	256431460	2.55968843370916	3.97945787653103	2.81262059358156	3.98461329517276	3.98275908782006	3.95517003454177	3.93719513084142	3.93711736073096	4.93705880356412	3.94257914927582	3.96642623280837	3.89054402487741	3.9202338541077	4.89147041328529	3.92516099389982	3.90080506709116	3.91290400772488	3.95553244370415	3.96270796230747	3.98587188444924	3.97854169407725	3.93169614243924	3.92056750529274	4.83886340891803	3.92521561670027	4.01101128300758	3.99260534629339	3.89291765562991	3.9292441876369	4.02048128828704	3.96514027492722	3.97885087481427	3.89396446383618	3.04415056756562	3.00800974870475	3.94851245920501	4.7606940145176	3.76889007699294	3.98359755322294	3.96129434516286	4.93848393027173	3.95221792913366	3.92603192721217	2.96907791752652	3.96156893067983	3.92984362150425	3.9026438993059
2	7704051	256954672	2.55968843370916	3.97945787653103	2.81262059358156	3.98461329517276	3.98275908782006	3.95517003454177	3.93719513084142	3.93711736073096	4.93705880356412	3.94257914927582	3.96642623280837	3.89054402487741	3.9202338541077	4.89147041328529	3.92516099389982	3.90080506709116	3.91290400772488	3.95553244370415	3.96270796230747	3.98587188444924	3.97854169407725	3.93169614243924	3.92056750529274	4.83886340891803	3.92521561670027	4.01101128300758	3.99260534629339	3.89291765562991	3.9292441876369	4.02048128828704	3.96514027492722	3.97885087481427	3.89396446383618	3.04415056756562	3.00800974870475	3.94851245920501	4.7606940145176	3.76889007699294	3.98359755322294	3.96129434516286	4.93848393027173	3.95221792913366	3.92603192721217	2.96907791752652	3.96156893067983	3.92984362150425	3.9026438993059
2	8227848	257478469	2.55968843370916	3.97945787653103	2.81262059358156	3.98461329517276	3.98275908782006	3.95517003454177	3.93719513084142	3.93711736073096	4.93705880356412	3.94257914927582	3.96642623280837	3.89054402487741	3.9202338541077	4.89147041328529	3.92516099389982	3.90080506709116	3.91290400772488	3.95553244370415	3.96270796230747	3.98587188444924	3.97854169407725	3.93169614243924	3.92056750529274	4.83886340891803	3.92521561670027	4.01101128300758	3.99260534629339	3.89291765562991	3.9292441876369	4.02048128828704	3.96514027492722	3.97885087481427	3.89396446383618	3.04415056756562	3.00800974870475	3.94851245920501	4.7606940145176	3.76889007699294	3.98359755322294	3.96129434516286	4.93848393027173	3.95221792913366	3.92603192721217	2.96907791752652	3.96156893067983	3.92984362150425	3.9026438993059
2	8753003	258003624	2.55968843370916	3.97945787653103	2.81262059358156	3.98461329517276	3.98275908782006	3.95517003454177	3.93719513084142	3.93711736073096	4.93705880356412	3.94257914927582	3.96642623280837	3.89054402487741	3.9202338541077	4.89147041328529	3.92516099389982	3.90080506709116	3.91290400772488	3.95553244370415	3.96270796230747	3.98587188444924	3.97854169407725	3.93169614243924	3.92056750529274	4.83886340891803	3.92521561670027	4.01101128300758	3.99260534629339	3.89291765562991	3.9292441876369	4.02048128828704	3.96514027492722	3.97885087481427	3.89396446383618	3.04415056756562	3.00800974870475	3.94851245920501	4.7606940145176	3.76889007699294	3.98359755322294	3.96129434516286	4.93848393027173	3.95221792913366	3.92603192721217	2.96907791752652	3.96156893067983	3.92984362150425	3.9026438993059
2	9296366	258546987	2.55968843370916	3.97945787653103	2.81262059358156	3.98461329517276	3.98275908782006	3.95517003454177	3.93719513084142	3.93711736073096	4.93705880356412	3.94257914927582	3.96642623280837	3.89054402487741	3.9202338541077	4.89147041328529	3.92516099389982	3.90080506709116	3.91290400772488	3.95553244370415	3.96270796230747	3.98587188444924	3.97854169407725	3.93169614243924	3.92056750529274	4.83886340891803	3.92521561670027	4.01101128300758	3.99260534629339	3.89291765562991	3.9292441876369	4.02048128828704	3.96514027492722	3.97885087481427	3.89396446383618	3.04415056756562	3.00800974870475	3.94851245920501	4.7606940145176	3.76889007699294	3.98359755322294	3.96129434516286	4.93848393027173	3.95221792913366	3.92603192721217	2.96907791752652	3.96156893067983	3.92984362150425	3.9026438993059
2	9850361	259100982	2.55968843370916	3.97945787653103	2.81262059358156	3.98461329517276	3.98275908782006	3.95517003454177	3.93719513084142	3.93711736073096	4.93705880356412	3.94257914927582	3.96642623280837	3.89054402487741	3.9202338541077	4.89147041328529	3.92516099389982	3.90080506709116	3.91290400772488	3.95553244370415	3.96270796230747	3.98587188444924	3.97854169407725	3.93169614243924	3.92056750529274	4.83886340891803	3.92521561670027	4.01101128300758	3.99260534629339	3.89291765562991	3.9292441876369	4.02048128828704	3.96514027492722	3.97885087481427	3.89396446383618	3.04415056756562	3.00800974870475	3.94851245920501	4.7606940145176	3.76889007699294	3.98359755322294	3.96129434516286	4.93848393027173	3.95221792913366	3.92603192721217	2.96907791752652	3.96156893067983	3.92984362150425	3.9026438993059
2	10407491	259658112	2.55968843370916	3.97945787653103	2.81262059358156	3.98461329517276	3.98275908782006	3.95517003454177	3.93719513084142	3.93711736073096	4.93705880356412	3.94257914927582	3.96642623280837	3.89054402487741	3.9202338541077	4.89147041328529	3.92516099389982	3.90080506709116	3.91290400772488	3.95553244370415	3.96270796230747	3.98587188444924	3.97854169407725	3.93169614243924	3.92056750529274	4.83886340891803	3.92521561670027	4.01101128300758	3.99260534629339	3.89291765562991	3.9292441876369	4.02048128828704	3.96514027492722	3.97885087481427	3.89396446383618	3.04415056756562	3.00800974870475	3.94851245920501	4.7606940145176	3.76889007699294	3.98359755322294	3.96129434516286	4.93848393027173	3.95221792913366	3.92603192721217	2.96907791752652	3.96156893067983	3.92984362150425	3.9026438993059
2	10958816	260209437	2.55968843370916	3.97945787653103	2.81262059358156	3.98461329517276	3.98275908782006	3.95517003454177	3.93719513084142	3.93711736073096	4.93705880356412	3.94257914927582	3.96642623280837	3.89054402487741	3.9202338541077	4.89147041328529	3.92516099389982	3.90080506709116	3.91290400772488	3.95553244370415	3.96270796230747	3.98587188444924	3.97854169407725	3.93169614243924	3.92056750529274	4.83886340891803	3.92521561670027	4.01101128300758	3.99260534629339	3.89291765562991	3.9292441876369	4.02048128828704	3.96514027492722	3.97885087481427	3.89396446383618	3.04415056756562	3.00800974870475	3.94851245920501	4.7606940145176	3.76889007699294	3.98359755322294	3.96129434516286	4.93848393027173	3.95221792913366	3.92603192721217	2.96907791752652	3.96156893067983	3.92984362150425	3.9026438993059
2	11510926	260761547	2.55968843370916	3.97945787653103	2.81262059358156	3.98461329517276	3.98275908782006	3.95517003454177	3.93719513084142	3.93711736073096	4.93705880356412	3.94257914927582	3.96642623280837	3.89054402487741	3.9202338541077	4.89147041328529	3.92516099389982	3.90080506709116	3.91290400772488	3.95553244370415	3.96270796230747	3.98587188444924	3.97854169407725	3.93169614243924	3.92056750529274	4.83886340891803	3.92521561670027	4.01101128300758	3.99260534629339	3.89291765562991	3.9292441876369	4.02048128828704	3.96514027492722	3.97885087481427	3.89396446383618	3.04415056756562	3.00800974870475	3.94851245920501	4.7606940145176	3.76889007699294	3.98359755322294	3.96129434516286	4.93848393027173	3.95221792913366	3.92603192721217	2.96907791752652	3.96156893067983	3.92984362150425	3.9026438993059
2	12057328	261307949	2.55968843370916	3.97945787653103	2.81262059358156	3.98461329517276	3.98275908782006	3.95517003454177	3.93719513084142	3.93711736073096	4.93705880356412	3.94257914927582	3.96642623280837	3.89054402487741	3.9202338541077	4.89147041328529	3.92516099389982	3.90080506709116	3.91290400772488	3.95553244370415	3.96270796230747	3.98587188444924	3.97854169407725	3.93169614243924	3.92056750529274	4.83886340891803	3.92521561670027	4.01101128300758	3.99260534629339	3.89291765562991	3.9292441876369	4.02048128828704	3.96514027492722	3.97885087481427	3.89396446383618	3.04415056756562	3.00800974870475	3.94851245920501	4.7606940145176	3.76889007699294	3.98359755322294	3.96129434516286	4.93848393027173	3.95221792913366	3.92603192721217	2.96907791752652	3.96156893067983	3.92984362150425	3.9026438993059
2	12580925	261831546	2.55968843370916	3.97945787653103	2.81262059358156	3.98461329517276	3.98275908782006	3.95517003454177	3.93719513084142	3.93711736073096	4.93705880356412	3.94257914927582	3.96642623280837	3.89054402487741	3.9202338541077	4.89147041328529	3.92516099389982	3.90080506709116	3.91290400772488	3.95553244370415	3.96270796230747	3.98587188444924	3.97854169407725	3.93169614243924	3.92056750529274	4.83886340891803	3.92521561670027	4.01101128300758	3.99260534629339	3.89291765562991	3.9292441876369	4.02048128828704	3.96514027492722	3.97885087481427	3.89396446383618	3.04415056756562	3.00800974870475	3.94851245920501	4.7606940145176	3.76889007699294	3.98359755322294	3.96129434516286	4.93848393027173	3.95221792913366	3.92603192721217	2.96907791752652	3.96156893067983	3.92984362150425	3.9026438993059
2	13118270	262368891	3.03725537263232	3.97945787653103	2.81262059358156	3.98461329517276	3.98275908782006	3.95517003454177	3.93719513084142	3.93711736073096	4.93705880356412	3.94257914927582	3.96642623280837	3.89054402487741	3.9202338541077	4.89147041328529	3.92516099389982	3.90080506709116	3.91290400772488	3.95553244370415	3.96270796230747	3.98587188444924	3.97854169407725	3.93169614243924	3.92056750529274	4.83886340891803	3.92521561670027	4.01101128300758	3.99260534629339	3.89291765562991	3.9292441876369	4.02048128828704	3.96514027492722	3.97885087481427	3.89396446383618	3.04415056756562	3.00800974870475	3.94851245920501	4.7606940145176	3.76889007699294	3.98359755322294	3.96129434516286	4.93848393027173	3.95221792913366	3.92603192721217	2.96907791752652	3.96156893067983	3.92984362150425	3.9026438993059
2	13666229	262916850	3.03725537263232	3.97945787653103	2.81262059358156	3.98461329517276	3.98275908782006	3.95517003454177	3.93719513084142	3.93711736073096	4.93705880356412	3.94257914927582	3.96642623280837	3.89054402487741	3.9202338541077	4.89147041328529	3.92516099389982	3.90080506709116	3.91290400772488	3.95553244370415	3.96270796230747	3.98587188444924	3.97854169407725	3.93169614243924	3.92056750529274	4.83886340891803	3.92521561670027	4.01101128300758	3.99260534629339	3.89291765562991	3.9292441876369	4.02048128828704	3.96514027492722	3.97885087481427	3.89396446383618	3.04415056756562	3.00800974870475	3.94851245920501	4.7606940145176	3.76889007699294	3.98359755322294	3.96129434516286	4.93848393027173	3.95221792913366	3.92603192721217	2.96907791752652	3.96156893067983	3.92984362150425	3.9026438993059
2	14216122	263466743	3.03725537263232	3.97945787653103	2.81262059358156	3.98461329517276	3.98275908782006	3.95517003454177	3.93719513084142	3.93711736073096	4.93705880356412	3.94257914927582	3.96642623280837	3.89054402487741	3.9202338541077	4.89147041328529	3.92516099389982	3.90080506709116	3.91290400772488	3.95553244370415	3.96270796230747	3.98587188444924	3.97854169407725	3.93169614243924	3.92056750529274	4.83886340891803	3.92521561670027	4.01101128300758	3.99260534629339	3.89291765562991	3.9292441876369	4.02048128828704	3.96514027492722	3.97885087481427	3.89396446383618	3.04415056756562	3.00800974870475	3.94851245920501	4.7606940145176	3.76889007699294	3.98359755322294	3.96129434516286	4.93848393027173	3.95221792913366	3.92603192721217	2.96907791752652	3.96156893067983	3.92984362150425	3.9026438993059
2	14759596	264010217	3.03725537263232	3.97945787653103	2.81262059358156	3.98461329517276	3.98275908782006	3.95517003454177	3.93719513084142	3.93711736073096	4.93705880356412	3.94257914927582	3.96642623280837	3.89054402487741	3.9202338541077	4.89147041328529	3.92516099389982	3.90080506709116	3.91290400772488	3.95553244370415	3.96270796230747	3.98587188444924	3.97854169407725	3.93169614243924	3.92056750529274	4.83886340891803	3.92521561670027	4.01101128300758	3.99260534629339	3.89291765562991	3.9292441876369	4.02048128828704	3.96514027492722	3.97885087481427	3.89396446383618	3.04415056756562	3.00800974870475	3.94851245920501	4.7606940145176	3.76889007699294	3.98359755322294	3.96129434516286	4.93848393027173	3.95221792913366	3.92603192721217	2.96907791752652	3.96156893067983	3.92984362150425	3.9026438993059
2	15293722	264544343	3.03725537263232	3.97945787653103	2.81262059358156	3.98461329517276	3.98275908782006	3.95517003454177	3.93719513084142	3.93711736073096	4.93705880356412	3.94257914927582	3.96642623280837	3.89054402487741	3.9202338541077	4.89147041328529	3.92516099389982	3.90080506709116	3.91290400772488	3.95553244370415	3.96270796230747	3.98587188444924	3.97854169407725	3.93169614243924	3.92056750529274	4.83886340891803	3.92521561670027	4.01101128300758	3.99260534629339	3.89291765562991	3.9292441876369	4.02048128828704	3.96514027492722	3.97885087481427	3.89396446383618	3.04415056756562	3.00800974870475	3.94851245920501	4.7606940145176	3.76889007699294	3.98359755322294	3.96129434516286	4.93848393027173	3.95221792913366	3.92603192721217	2.96907791752652	3.96156893067983	3.92984362150425	3.9026438993059
2	15834108	265084729	3.03725537263232	3.97945787653103	2.81262059358156	3.98461329517276	3.98275908782006	3.95517003454177	3.93719513084142	3.93711736073096	4.93705880356412	3.94257914927582	3.96642623280837	3.89054402487741	3.9202338541077	4.89147041328529	3.92516099389982	3.90080506709116	3.91290400772488	3.95553244370415	3.96270796230747	3.98587188444924	3.97854169407725	3.93169614243924	3.92056750529274	4.83886340891803	3.92521561670027	4.01101128300758	3.99260534629339	3.89291765562991	3.9292441876369	4.02048128828704	3.96514027492722	3.97885087481427	3.89396446383618	3.04415056756562	3.00800974870475	3.94851245920501	4.7606940145176	3.76889007699294	3.98359755322294	3.96129434516286	4.93848393027173	3.95221792913366	3.92603192721217	2.96907791752652	3.96156893067983	3.92984362150425	3.9026438993059
2	16429499	265680120	3.03725537263232	3.97945787653103	2.81262059358156	3.98461329517276	3.98275908782006	3.95517003454177	3.93719513084142	3.93711736073096	4.93705880356412	3.94257914927582	3.96642623280837	3.89054402487741	3.9202338541077	4.89147041328529	3.92516099389982	3.90080506709116	3.91290400772488	3.95553244370415	3.96270796230747	3.98587188444924	3.97854169407725	3.93169614243924	3.92056750529274	4.83886340891803	3.92521561670027	4.01101128300758	3.99260534629339	3.89291765562991	3.9292441876369	4.02048128828704	3.96514027492722	3.97885087481427	3.89396446383618	3.04415056756562	3.00800974870475	3.94851245920501	4.7606940145176	3.76889007699294	3.98359755322294	3.96129434516286	4.93848393027173	3.95221792913366	3.92603192721217	2.96907791752652	3.96156893067983	3.92984362150425	3.9026438993059
2	16951063	266201684	3.03725537263232	3.97945787653103	2.81262059358156	3.98461329517276	3.98275908782006	3.95517003454177	3.93719513084142	3.93711736073096	4.93705880356412	3.94257914927582	3.96642623280837	3.89054402487741	3.9202338541077	4.89147041328529	3.92516099389982	3.90080506709116	3.91290400772488	3.95553244370415	3.96270796230747	3.98587188444924	3.97854169407725	3.93169614243924	3.92056750529274	4.83886340891803	3.92521561670027	4.01101128300758	3.99260534629339	3.89291765562991	3.9292441876369	4.02048128828704	3.96514027492722	3.97885087481427	3.89396446383618	3.04415056756562	3.00800974870475	3.94851245920501	4.7606940145176	3.76889007699294	3.98359755322294	3.96129434516286	4.93848393027173	3.95221792913366	3.92603192721217	2.96907791752652	3.96156893067983	3.92984362150425	3.9026438993059
2	17486052	266736673	3.03725537263232	3.97945787653103	2.81262059358156	3.98461329517276	3.98275908782006	3.95517003454177	3.93719513084142	3.93711736073096	4.93705880356412	3.94257914927582	3.96642623280837	3.89054402487741	3.9202338541077	4.89147041328529	3.92516099389982	3.90080506709116	3.91290400772488	3.95553244370415	3.96270796230747	3.98587188444924	3.97854169407725	3.93169614243924	3.92056750529274	4.83886340891803	3.92521561670027	4.01101128300758	3.99260534629339	3.89291765562991	3.9292441876369	4.02048128828704	3.96514027492722	3.97885087481427	3.89396446383618	3.04415056756562	3.00800974870475	3.94851245920501	4.7606940145176	3.76889007699294	3.98359755322294	3.96129434516286	4.93848393027173	3.95221792913366	3.92603192721217	2.96907791752652	3.96156893067983	3.92984362150425	3.9026438993059
2	18022328	267272949	3.03725537263232	3.97945787653103	2.81262059358156	3.98461329517276	3.98275908782006	3.95517003454177	3.93719513084142	3.93711736073096	4.93705880356412	3.94257914927582	3.96642623280837	3.89054402487741	3.9202338541077	4.89147041328529	3.92516099389982	3.90080506709116	3.91290400772488	3.95553244370415	3.96270796230747	3.98587188444924	3.97854169407725	3.93169614243924	3.92056750529274	4.83886340891803	3.92521561670027	4.01101128300758	3.99260534629339	3.89291765562991	3.9292441876369	4.02048128828704	3.96514027492722	3.97885087481427	3.89396446383618	3.04415056756562	3.00800974870475	3.94851245920501	4.7606940145176	3.76889007699294	3.98359755322294	3.96129434516286	4.93848393027173	3.95221792913366	3.92603192721217	2.96907791752652	3.96156893067983	3.92984362150425	3.9026438993059
2	18575989	267826610	3.03725537263232	3.97945787653103	2.81262059358156	3.98461329517276	3.98275908782006	3.95517003454177	3.93719513084142	3.93711736073096	4.93705880356412	3.94257914927582	3.96642623280837	3.89054402487741	3.9202338541077	4.89147041328529	3.92516099389982	3.90080506709116	3.91290400772488	3.95553244370415	3.96270796230747	3.98587188444924	3.97854169407725	3.93169614243924	3.92056750529274	4.83886340891803	3.92521561670027	4.01101128300758	3.99260534629339	3.89291765562991	3.9292441876369	4.02048128828704	3.96514027492722	3.97885087481427	3.89396446383618	3.04415056756562	3.00800974870475	3.94851245920501	4.7606940145176	3.76889007699294	3.98359755322294	3.96129434516286	4.93848393027173	3.95221792913366	3.92603192721217	2.96907791752652	3.96156893067983	3.92984362150425	3.9026438993059
2	19106725	268357346	3.03725537263232	3.97945787653103	2.81262059358156	3.98461329517276	3.98275908782006	3.95517003454177	3.93719513084142	3.93711736073096	4.93705880356412	3.94257914927582	3.96642623280837	3.89054402487741	3.9202338541077	4.89147041328529	3.92516099389982	3.90080506709116	3.91290400772488	3.95553244370415	3.96270796230747	3.98587188444924	3.97854169407725	3.93169614243924	3.92056750529274	4.83886340891803	3.92521561670027	4.01101128300758	3.99260534629339	3.89291765562991	3.9292441876369	4.02048128828704	3.96514027492722	3.97885087481427	3.89396446383618	3.04415056756562	3.00800974870475	3.94851245920501	4.7606940145176	3.76889007699294	3.98359755322294	3.96129434516286	4.93848393027173	3.95221792913366	3.92603192721217	2.96907791752652	3.96156893067983	3.92984362150425	3.9026438993059
2	19688689	268939310	3.03725537263232	3.97945787653103	2.81262059358156	3.98461329517276	3.98275908782006	3.95517003454177	3.93719513084142	3.93711736073096	4.93705880356412	3.94257914927582	3.96642623280837	3.89054402487741	3.9202338541077	4.89147041328529	3.92516099389982	3.90080506709116	3.91290400772488	3.95553244370415	3.96270796230747	3.98587188444924	3.97854169407725	3.93169614243924	3.92056750529274	4.83886340891803	3.92521561670027	4.01101128300758	3.99260534629339	3.89291765562991	3.9292441876369	4.02048128828704	3.96514027492722	3.97885087481427	3.89396446383618	3.04415056756562	3.00800974870475	3.94851245920501	4.7606940145176	3.76889007699294	3.98359755322294	3.96129434516286	4.93848393027173	3.95221792913366	3.92603192721217	2.96907791752652	3.96156893067983	3.92984362150425	3.9026438993059
2	20218467	269469088	3.03725537263232	3.97945787653103	2.81262059358156	3.98461329517276	3.98275908782006	3.95517003454177	3.93719513084142	3.93711736073096	4.93705880356412	3.94257914927582	3.96642623280837	3.89054402487741	3.9202338541077	4.89147041328529	3.92516099389982	3.90080506709116	3.91290400772488	3.95553244370415	3.96270796230747	3.98587188444924	3.97854169407725	3.93169614243924	3.92056750529274	4.83886340891803	3.92521561670027	4.01101128300758	3.99260534629339	3.89291765562991	3.9292441876369	4.02048128828704	3.96514027492722	3.97885087481427	3.89396446383618	3.04415056756562	3.00800974870475	3.94851245920501	4.7606940145176	3.76889007699294	3.98359755322294	3.96129434516286	4.93848393027173	3.95221792913366	3.92603192721217	2.96907791752652	3.96156893067983	3.92984362150425	3.9026438993059
2	20763059	270013680	3.03725537263232	3.97945787653103	2.81262059358156	3.98461329517276	3.98275908782006	3.95517003454177	3.93719513084142	3.93711736073096	4.93705880356412	3.94257914927582	3.96642623280837	3.89054402487741	3.9202338541077	4.89147041328529	3.92516099389982	3.90080506709116	3.91290400772488	3.95553244370415	3.96270796230747	3.98587188444924	3.97854169407725	3.93169614243924	3.92056750529274	4.83886340891803	3.92521561670027	4.01101128300758	3.99260534629339	3.89291765562991	3.9292441876369	4.02048128828704	3.96514027492722	3.97885087481427	3.89396446383618	3.04415056756562	3.00800974870475	3.94851245920501	4.7606940145176	3.76889007699294	3.98359755322294	3.96129434516286	4.93848393027173	3.95221792913366	3.92603192721217	2.96907791752652	3.96156893067983	3.92984362150425	3.9026438993059
2	21321154	270571775	3.03725537263232	3.97945787653103	2.81262059358156	3.98461329517276	3.98275908782006	3.95517003454177	3.93719513084142	3.93711736073096	4.93705880356412	3.94257914927582	3.96642623280837	3.89054402487741	3.9202338541077	4.89147041328529	3.92516099389982	3.90080506709116	3.91290400772488	3.95553244370415	3.96270796230747	3.98587188444924	3.97854169407725	3.93169614243924	3.92056750529274	4.83886340891803	3.92521561670027	4.01101128300758	3.99260534629339	3.89291765562991	3.9292441876369	4.02048128828704	3.96514027492722	3.97885087481427	3.89396446383618	3.04415056756562	3.00800974870475	3.94851245920501	4.7606940145176	3.76889007699294	3.98359755322294	3.96129434516286	4.93848393027173	3.95221792913366	3.92603192721217	2.96907791752652	3.96156893067983	3.92984362150425	3.9026438993059
2	21860775	271111396	3.03725537263232	3.97945787653103	2.81262059358156	3.98461329517276	3.98275908782006	3.95517003454177	3.93719513084142	3.93711736073096	4.93705880356412	3.94257914927582	3.96642623280837	3.89054402487741	3.9202338541077	4.89147041328529	3.92516099389982	3.90080506709116	3.91290400772488	3.95553244370415	3.96270796230747	3.98587188444924	3.97854169407725	3.93169614243924	3.92056750529274	4.83886340891803	3.92521561670027	4.01101128300758	3.99260534629339	3.89291765562991	3.9292441876369	4.02048128828704	3.96514027492722	3.97885087481427	3.89396446383618	3.04415056756562	3.00800974870475	3.94851245920501	4.7606940145176	3.76889007699294	3.98359755322294	3.96129434516286	4.93848393027173	3.95221792913366	3.92603192721217	2.96907791752652	3.96156893067983	3.92984362150425	3.9026438993059
2	22386138	271636759	3.03725537263232	3.97945787653103	2.81262059358156	3.98461329517276	3.98275908782006	3.95517003454177	3.93719513084142	3.93711736073096	4.93705880356412	3.94257914927582	3.96642623280837	3.89054402487741	3.9202338541077	4.89147041328529	3.92516099389982	3.90080506709116	3.91290400772488	3.95553244370415	3.96270796230747	3.98587188444924	3.97854169407725	3.93169614243924	3.92056750529274	4.83886340891803	3.92521561670027	4.01101128300758	3.99260534629339	3.89291765562991	3.9292441876369	4.02048128828704	3.96514027492722	3.97885087481427	3.89396446383618	3.04415056756562	3.00800974870475	3.94851245920501	4.7606940145176	3.76889007699294	3.98359755322294	3.96129434516286	4.93848393027173	3.95221792913366	3.92603192721217	2.96907791752652	3.96156893067983	3.92984362150425	3.9026438993059
2	22914297	272164918	3.03725537263232	3.97945787653103	2.81262059358156	3.98461329517276	3.98275908782006	3.95517003454177	3.93719513084142	3.93711736073096	4.93705880356412	3.94257914927582	3.96642623280837	3.89054402487741	3.9202338541077	4.89147041328529	3.92516099389982	3.90080506709116	3.91290400772488	3.95553244370415	3.96270796230747	3.98587188444924	3.97854169407725	3.93169614243924	3.92056750529274	4.83886340891803	3.92521561670027	4.01101128300758	3.99260534629339	3.89291765562991	3.9292441876369	4.02048128828704	3.96514027492722	3.97885087481427	3.89396446383618	3.04415056756562	3.00800974870475	3.94851245920501	4.7606940145176	3.76889007699294	3.98359755322294	3.96129434516286	4.93848393027173	3.95221792913366	3.92603192721217	2.96907791752652	3.96156893067983	3.92984362150425	3.9026438993059
2	23444646	272695267	3.03725537263232	3.97945787653103	2.81262059358156	3.98461329517276	3.98275908782006	3.95517003454177	3.93719513084142	3.93711736073096	4.93705880356412	3.94257914927582	3.96642623280837	3.89054402487741	3.9202338541077	4.89147041328529	3.92516099389982	3.90080506709116	3.91290400772488	3.95553244370415	3.96270796230747	3.98587188444924	3.97854169407725	3.93169614243924	3.92056750529274	4.83886340891803	3.92521561670027	4.01101128300758	3.99260534629339	3.89291765562991	3.9292441876369	4.02048128828704	3.96514027492722	3.97885087481427	3.89396446383618	3.04415056756562	3.00800974870475	3.94851245920501	4.7606940145176	3.76889007699294	3.98359755322294	3.96129434516286	4.93848393027173	3.95221792913366	3.92603192721217	2.96907791752652	3.96156893067983	3.92984362150425	3.9026438993059
2	23975938	273226559	3.03725537263232	3.97945787653103	2.81262059358156	3.98461329517276	3.98275908782006	3.95517003454177	3.93719513084142	3.93711736073096	4.93705880356412	3.94257914927582	3.96642623280837	3.89054402487741	3.9202338541077	4.89147041328529	3.92516099389982	3.90080506709116	3.91290400772488	3.95553244370415	3.96270796230747	3.98587188444924	3.97854169407725	3.93169614243924	3.92056750529274	4.83886340891803	3.92521561670027	4.01101128300758	3.99260534629339	3.89291765562991	3.9292441876369	4.02048128828704	3.96514027492722	3.97885087481427	3.89396446383618	3.04415056756562	3.00800974870475	3.94851245920501	4.7606940145176	3.76889007699294	3.98359755322294	3.96129434516286	4.93848393027173	3.95221792913366	3.92603192721217	2.96907791752652	3.96156893067983	3.92984362150425	3.9026438993059
2	24557494	273808115	3.03725537263232	3.97945787653103	2.81262059358156	3.98461329517276	3.98275908782006	3.95517003454177	3.93719513084142	3.93711736073096	4.93705880356412	3.94257914927582	3.96642623280837	3.89054402487741	3.9202338541077	4.89147041328529	3.92516099389982	3.90080506709116	3.91290400772488	3.95553244370415	3.96270796230747	3.98587188444924	3.97854169407725	3.93169614243924	3.92056750529274	4.83886340891803	3.92521561670027	4.01101128300758	3.99260534629339	3.89291765562991	3.9292441876369	4.02048128828704	3.96514027492722	3.97885087481427	3.89396446383618	3.04415056756562	3.00800974870475	3.94851245920501	4.7606940145176	3.76889007699294	3.98359755322294	3.96129434516286	4.93848393027173	3.95221792913366	3.92603192721217	2.96907791752652	3.96156893067983	3.92984362150425	3.9026438993059
2	25122569	274373190	3.03725537263232	3.97945787653103	2.81262059358156	3.98461329517276	3.98275908782006	3.95517003454177	3.93719513084142	3.93711736073096	4.93705880356412	3.94257914927582	3.96642623280837	3.89054402487741	3.9202338541077	4.89147041328529	3.92516099389982	3.90080506709116	3.91290400772488	3.95553244370415	3.96270796230747	3.98587188444924	3.97854169407725	3.93169614243924	3.92056750529274	4.83886340891803	3.92521561670027	4.01101128300758	3.99260534629339	3.89291765562991	3.9292441876369	4.02048128828704	3.96514027492722	3.97885087481427	3.89396446383618	3.04415056756562	3.00800974870475	3.94851245920501	4.7606940145176	3.76889007699294	3.98359755322294	3.96129434516286	4.93848393027173	3.95221792913366	3.92603192721217	2.96907791752652	3.96156893067983	3.92984362150425	3.9026438993059
2	25690641	274941262	3.03725537263232	3.97945787653103	2.81262059358156	3.98461329517276	3.98275908782006	3.95517003454177	3.93719513084142	3.93711736073096	4.93705880356412	3.94257914927582	3.96642623280837	3.89054402487741	3.9202338541077	4.89147041328529	3.92516099389982	3.90080506709116	3.91290400772488	3.95553244370415	3.96270796230747	3.98587188444924	3.97854169407725	3.93169614243924	3.92056750529274	4.83886340891803	3.92521561670027	4.01101128300758	3.99260534629339	3.89291765562991	3.9292441876369	4.02048128828704	3.96514027492722	3.97885087481427	3.89396446383618	3.04415056756562	3.00800974870475	3.94851245920501	4.7606940145176	3.76889007699294	3.98359755322294	3.96129434516286	4.93848393027173	3.95221792913366	3.92603192721217	2.96907791752652	3.96156893067983	3.92984362150425	3.9026438993059
2	26276327	275526948	3.03725537263232	3.97945787653103	2.81262059358156	3.98461329517276	3.98275908782006	3.95517003454177	3.93719513084142	3.93711736073096	4.93705880356412	3.94257914927582	3.96642623280837	3.89054402487741	3.9202338541077	4.89147041328529	3.92516099389982	3.90080506709116	3.91290400772488	3.95553244370415	3.96270796230747	3.98587188444924	3.97854169407725	3.93169614243924	3.92056750529274	4.83886340891803	3.92521561670027	4.01101128300758	3.99260534629339	3.89291765562991	3.9292441876369	4.02048128828704	3.96514027492722	3.97885087481427	3.89396446383618	3.04415056756562	3.00800974870475	3.94851245920501	4.7606940145176	3.76889007699294	3.98359755322294	3.96129434516286	4.93848393027173	3.95221792913366	3.92603192721217	2.96907791752652	3.96156893067983	3.92984362150425	3.9026438993059
2	26828038	276078659	3.03725537263232	3.97945787653103	2.81262059358156	3.98461329517276	3.98275908782006	3.95517003454177	3.93719513084142	3.93711736073096	4.93705880356412	3.94257914927582	3.96642623280837	3.89054402487741	3.9202338541077	4.89147041328529	3.92516099389982	3.90080506709116	3.91290400772488	3.95553244370415	3.96270796230747	3.98587188444924	3.97854169407725	3.93169614243924	3.92056750529274	4.83886340891803	3.92521561670027	4.01101128300758	3.99260534629339	3.89291765562991	3.9292441876369	4.02048128828704	3.96514027492722	3.97885087481427	3.89396446383618	3.04415056756562	3.00800974870475	3.94851245920501	4.7606940145176	3.76889007699294	3.98359755322294	3.96129434516286	4.93848393027173	3.95221792913366	3.92603192721217	2.96907791752652	3.96156893067983	3.92984362150425	3.9026438993059
2	27376652	276627273	3.03725537263232	3.97945787653103	2.81262059358156	3.98461329517276	3.98275908782006	3.95517003454177	3.93719513084142	3.93711736073096	4.93705880356412	3.94257914927582	3.96642623280837	3.89054402487741	3.9202338541077	4.89147041328529	3.92516099389982	3.90080506709116	3.91290400772488	3.95553244370415	3.96270796230747	3.98587188444924	3.97854169407725	3.93169614243924	3.92056750529274	4.83886340891803	3.92521561670027	4.01101128300758	3.99260534629339	3.89291765562991	3.9292441876369	4.02048128828704	3.96514027492722	3.97885087481427	3.89396446383618	3.04415056756562	3.00800974870475	3.94851245920501	4.7606940145176	3.76889007699294	3.98359755322294	3.96129434516286	4.93848393027173	3.95221792913366	3.92603192721217	2.96907791752652	3.96156893067983	3.92984362150425	3.9026438993059
2	27955504	277206125	3.03725537263232	3.97945787653103	2.81262059358156	3.98461329517276	3.98275908782006	3.95517003454177	3.93719513084142	3.93711736073096	4.93705880356412	3.94257914927582	3.96642623280837	3.89054402487741	3.9202338541077	4.89147041328529	3.92516099389982	3.90080506709116	3.91290400772488	3.95553244370415	3.96270796230747	3.98587188444924	3.97854169407725	3.93169614243924	3.92056750529274	4.83886340891803	3.92521561670027	4.01101128300758	3.99260534629339	3.89291765562991	3.9292441876369	4.02048128828704	3.96514027492722	3.97885087481427	3.89396446383618	3.04415056756562	3.00800974870475	3.94851245920501	4.7606940145176	3.76889007699294	3.98359755322294	3.96129434516286	4.93848393027173	3.95221792913366	3.92603192721217	2.96907791752652	3.96156893067983	3.92984362150425	3.9026438993059
2	28500494	277751115	3.03725537263232	3.97945787653103	2.81262059358156	3.98461329517276	3.98275908782006	3.95517003454177	3.93719513084142	3.93711736073096	4.93705880356412	3.94257914927582	3.96642623280837	3.89054402487741	3.9202338541077	4.89147041328529	3.92516099389982	3.90080506709116	3.91290400772488	3.95553244370415	3.96270796230747	3.98587188444924	3.97854169407725	3.93169614243924	3.92056750529274	4.83886340891803	3.92521561670027	4.01101128300758	3.99260534629339	3.89291765562991	3.9292441876369	4.02048128828704	3.96514027492722	3.97885087481427	3.89396446383618	3.04415056756562	3.00800974870475	3.94851245920501	4.7606940145176	3.76889007699294	3.98359755322294	3.96129434516286	4.93848393027173	3.95221792913366	3.92603192721217	2.96907791752652	3.96156893067983	3.92984362150425	3.9026438993059
2	29042087	278292708	3.03725537263232	3.97945787653103	2.81262059358156	3.98461329517276	3.98275908782006	3.95517003454177	3.93719513084142	3.93711736073096	4.93705880356412	3.94257914927582	3.96642623280837	3.89054402487741	3.9202338541077	4.89147041328529	3.92516099389982	3.90080506709116	3.91290400772488	3.95553244370415	3.96270796230747	3.98587188444924	3.97854169407725	3.93169614243924	3.92056750529274	4.83886340891803	3.92521561670027	4.01101128300758	3.99260534629339	3.89291765562991	3.9292441876369	4.02048128828704	3.96514027492722	3.97885087481427	3.89396446383618	3.04415056756562	3.00800974870475	3.94851245920501	4.7606940145176	3.76889007699294	3.98359755322294	3.96129434516286	4.93848393027173	3.95221792913366	3.92603192721217	2.96907791752652	3.96156893067983	3.92984362150425	3.9026438993059
2	29581749	278832370	3.03725537263232	3.97945787653103	2.81262059358156	3.98461329517276	3.98275908782006	3.95517003454177	3.93719513084142	3.93711736073096	4.93705880356412	3.94257914927582	3.96642623280837	3.89054402487741	3.9202338541077	4.89147041328529	3.92516099389982	3.90080506709116	3.91290400772488	3.95553244370415	3.96270796230747	3.98587188444924	3.97854169407725	3.93169614243924	3.92056750529274	4.83886340891803	3.92521561670027	4.01101128300758	3.99260534629339	3.89291765562991	3.9292441876369	4.02048128828704	3.96514027492722	3.97885087481427	3.89396446383618	3.04415056756562	3.00800974870475	3.94851245920501	4.7606940145176	3.76889007699294	3.98359755322294	3.96129434516286	4.93848393027173	3.95221792913366	3.92603192721217	2.96907791752652	3.96156893067983	3.92984362150425	3.9026438993059
2	30106496	279357117	3.03725537263232	3.97945787653103	2.81262059358156	3.98461329517276	3.98275908782006	3.95517003454177	3.93719513084142	3.93711736073096	4.93705880356412	3.94257914927582	3.96642623280837	3.89054402487741	3.9202338541077	4.89147041328529	3.92516099389982	3.90080506709116	3.91290400772488	3.95553244370415	3.96270796230747	3.98587188444924	3.97854169407725	3.93169614243924	3.92056750529274	4.83886340891803	3.92521561670027	4.01101128300758	3.99260534629339	3.89291765562991	3.9292441876369	4.02048128828704	3.96514027492722	3.97885087481427	3.89396446383618	3.04415056756562	3.00800974870475	3.94851245920501	4.7606940145176	3.76889007699294	3.98359755322294	3.96129434516286	4.93848393027173	3.95221792913366	3.92603192721217	2.96907791752652	3.96156893067983	3.92984362150425	3.9026438993059
2	30642447	279893068	3.03725537263232	3.97945787653103	2.81262059358156	3.98461329517276	3.98275908782006	3.95517003454177	3.93719513084142	3.93711736073096	4.93705880356412	3.94257914927582	3.96642623280837	3.89054402487741	3.9202338541077	4.89147041328529	3.92516099389982	3.90080506709116	3.91290400772488	3.95553244370415	3.96270796230747	3.98587188444924	3.97854169407725	3.93169614243924	3.92056750529274	4.83886340891803	3.92521561670027	4.01101128300758	3.99260534629339	3.89291765562991	3.9292441876369	4.02048128828704	3.96514027492722	3.97885087481427	3.89396446383618	3.04415056756562	3.00800974870475	3.94851245920501	4.7606940145176	3.76889007699294	3.98359755322294	3.96129434516286	4.93848393027173	3.95221792913366	3.92603192721217	2.96907791752652	3.96156893067983	3.92984362150425	3.9026438993059
2	31190263	280440884	3.03725537263232	3.97945787653103	2.81262059358156	3.98461329517276	3.98275908782006	3.95517003454177	3.93719513084142	3.93711736073096	4.93705880356412	3.94257914927582	3.96642623280837	3.89054402487741	3.9202338541077	4.89147041328529	3.92516099389982	3.90080506709116	3.91290400772488	3.95553244370415	3.96270796230747	3.98587188444924	3.97854169407725	3.93169614243924	3.92056750529274	4.83886340891803	3.92521561670027	4.01101128300758	3.99260534629339	3.89291765562991	3.9292441876369	4.02048128828704	3.96514027492722	3.97885087481427	3.89396446383618	3.04415056756562	3.00800974870475	3.94851245920501	4.7606940145176	3.76889007699294	3.98359755322294	3.96129434516286	4.93848393027173	3.95221792913366	3.92603192721217	2.96907791752652	3.96156893067983	3.92984362150425	3.9026438993059
2	31725608	280976229	3.03725537263232	3.97945787653103	2.81262059358156	3.98461329517276	3.98275908782006	3.95517003454177	3.93719513084142	3.93711736073096	4.93705880356412	3.94257914927582	3.96642623280837	3.89054402487741	3.9202338541077	4.89147041328529	3.92516099389982	3.90080506709116	3.91290400772488	3.95553244370415	3.96270796230747	3.98587188444924	3.97854169407725	3.93169614243924	3.92056750529274	4.83886340891803	3.92521561670027	4.01101128300758	3.99260534629339	3.89291765562991	3.9292441876369	4.02048128828704	3.96514027492722	3.97885087481427	3.89396446383618	3.04415056756562	3.00800974870475	3.94851245920501	4.7606940145176	3.76889007699294	3.98359755322294	3.96129434516286	4.93848393027173	3.95221792913366	3.92603192721217	2.96907791752652	3.96156893067983	3.92984362150425	3.9026438993059
2	32309212	281559833	3.03725537263232	3.97945787653103	2.81262059358156	3.98461329517276	3.98275908782006	3.95517003454177	3.93719513084142	3.93711736073096	4.93705880356412	3.94257914927582	3.96642623280837	3.89054402487741	3.9202338541077	4.89147041328529	3.92516099389982	3.90080506709116	3.91290400772488	3.95553244370415	3.96270796230747	3.98587188444924	3.97854169407725	3.93169614243924	3.92056750529274	4.83886340891803	3.92521561670027	4.01101128300758	3.99260534629339	3.89291765562991	3.9292441876369	4.02048128828704	3.96514027492722	3.97885087481427	3.89396446383618	3.04415056756562	3.00800974870475	3.94851245920501	4.7606940145176	3.76889007699294	3.98359755322294	3.96129434516286	4.93848393027173	3.95221792913366	3.92603192721217	2.96907791752652	3.96156893067983	3.92984362150425	3.9026438993059
2	32898188	282148809	3.03725537263232	3.97945787653103	2.81262059358156	3.98461329517276	3.98275908782006	3.95517003454177	3.93719513084142	3.93711736073096	4.93705880356412	3.94257914927582	3.96642623280837	3.89054402487741	3.9202338541077	4.89147041328529	3.92516099389982	3.90080506709116	3.91290400772488	3.95553244370415	3.96270796230747	3.98587188444924	3.97854169407725	3.93169614243924	3.92056750529274	4.83886340891803	3.92521561670027	4.01101128300758	3.99260534629339	3.89291765562991	3.9292441876369	4.02048128828704	3.96514027492722	3.97885087481427	3.89396446383618	3.04415056756562	3.00800974870475	3.94851245920501	4.7606940145176	3.76889007699294	3.98359755322294	3.96129434516286	4.93848393027173	3.95221792913366	3.92603192721217	2.96907791752652	3.96156893067983	3.92984362150425	3.9026438993059
2	33457180	282707801	3.03725537263232	3.97945787653103	2.81262059358156	3.98461329517276	3.98275908782006	3.95517003454177	3.93719513084142	3.93711736073096	4.93705880356412	3.94257914927582	3.96642623280837	3.89054402487741	3.9202338541077	4.89147041328529	3.92516099389982	3.90080506709116	3.91290400772488	3.95553244370415	3.96270796230747	3.98587188444924	3.97854169407725	3.93169614243924	3.92056750529274	4.83886340891803	3.92521561670027	4.01101128300758	3.99260534629339	3.89291765562991	3.9292441876369	4.02048128828704	3.96514027492722	3.97885087481427	3.89396446383618	3.04415056756562	3.00800974870475	3.94851245920501	4.7606940145176	3.76889007699294	3.98359755322294	3.96129434516286	4.93848393027173	3.95221792913366	3.92603192721217	2.96907791752652	3.96156893067983	3.92984362150425	3.9026438993059
2	34013727	283264348	3.03725537263232	3.97945787653103	2.81262059358156	3.98461329517276	3.98275908782006	3.95517003454177	3.93719513084142	3.93711736073096	4.93705880356412	3.94257914927582	3.96642623280837	3.89054402487741	3.9202338541077	4.89147041328529	3.92516099389982	3.90080506709116	3.91290400772488	3.95553244370415	3.96270796230747	3.98587188444924	3.97854169407725	3.93169614243924	3.92056750529274	4.83886340891803	3.92521561670027	4.01101128300758	3.99260534629339	3.89291765562991	3.9292441876369	4.02048128828704	3.96514027492722	3.97885087481427	3.89396446383618	3.04415056756562	3.00800974870475	3.94851245920501	4.7606940145176	3.76889007699294	3.98359755322294	3.96129434516286	4.93848393027173	3.95221792913366	3.92603192721217	2.96907791752652	3.96156893067983	3.92984362150425	3.9026438993059
2	34562326	283812947	3.03725537263232	3.97945787653103	2.81262059358156	3.98461329517276	3.98275908782006	3.95517003454177	3.93719513084142	3.93711736073096	4.93705880356412	3.94257914927582	3.96642623280837	3.89054402487741	3.9202338541077	4.89147041328529	3.92516099389982	3.90080506709116	3.91290400772488	3.95553244370415	3.96270796230747	3.98587188444924	3.97854169407725	3.93169614243924	3.92056750529274	4.83886340891803	3.92521561670027	4.01101128300758	3.99260534629339	3.89291765562991	3.9292441876369	4.02048128828704	3.96514027492722	3.97885087481427	3.89396446383618	3.04415056756562	3.00800974870475	3.94851245920501	4.7606940145176	3.76889007699294	3.98359755322294	3.96129434516286	4.93848393027173	3.95221792913366	3.92603192721217	2.96907791752652	3.96156893067983	3.92984362150425	3.9026438993059
2	35128713	284379334	3.03725537263232	3.97945787653103	2.81262059358156	3.98461329517276	3.98275908782006	3.95517003454177	3.93719513084142	3.93711736073096	4.93705880356412	3.94257914927582	3.96642623280837	3.89054402487741	3.9202338541077	4.89147041328529	3.92516099389982	3.90080506709116	3.91290400772488	3.95553244370415	3.96270796230747	3.98587188444924	3.97854169407725	3.93169614243924	3.92056750529274	4.83886340891803	3.92521561670027	4.01101128300758	3.99260534629339	3.89291765562991	3.9292441876369	4.02048128828704	3.96514027492722	3.97885087481427	3.89396446383618	3.04415056756562	3.00800974870475	3.94851245920501	4.7606940145176	3.76889007699294	3.98359755322294	3.96129434516286	4.93848393027173	3.95221792913366	3.92603192721217	2.96907791752652	3.96156893067983	3.92984362150425	3.9026438993059
2	35677169	284927790	3.03725537263232	3.97945787653103	2.81262059358156	3.98461329517276	3.98275908782006	3.95517003454177	3.93719513084142	3.93711736073096	4.93705880356412	3.94257914927582	3.96642623280837	3.89054402487741	3.9202338541077	4.89147041328529	3.92516099389982	3.90080506709116	3.91290400772488	3.95553244370415	3.96270796230747	3.98587188444924	3.97854169407725	3.93169614243924	3.92056750529274	4.83886340891803	3.92521561670027	4.01101128300758	3.99260534629339	3.89291765562991	3.9292441876369	4.02048128828704	3.96514027492722	3.97885087481427	3.89396446383618	3.04415056756562	3.00800974870475	3.94851245920501	4.7606940145176	3.76889007699294	3.98359755322294	3.96129434516286	4.93848393027173	3.95221792913366	3.92603192721217	2.96907791752652	3.96156893067983	3.92984362150425	3.9026438993059
2	36226361	285476982	3.03725537263232	3.97945787653103	2.81262059358156	3.98461329517276	3.98275908782006	3.95517003454177	3.93719513084142	3.93711736073096	4.93705880356412	3.94257914927582	3.96642623280837	3.89054402487741	3.9202338541077	4.89147041328529	3.92516099389982	3.90080506709116	3.91290400772488	3.95553244370415	3.96270796230747	3.98587188444924	3.97854169407725	3.93169614243924	3.92056750529274	4.83886340891803	3.92521561670027	4.01101128300758	3.99260534629339	3.89291765562991	3.9292441876369	4.02048128828704	3.96514027492722	3.97885087481427	3.89396446383618	3.04415056756562	3.00800974870475	3.94851245920501	4.7606940145176	3.76889007699294	3.98359755322294	3.96129434516286	4.93848393027173	3.95221792913366	3.92603192721217	2.96907791752652	3.96156893067983	3.92984362150425	3.9026438993059
2	36770812	286021433	3.03725537263232	3.97945787653103	2.81262059358156	3.98461329517276	3.98275908782006	3.95517003454177	3.93719513084142	3.93711736073096	4.93705880356412	3.94257914927582	3.96642623280837	3.89054402487741	3.9202338541077	4.89147041328529	3.92516099389982	3.90080506709116	3.91290400772488	3.95553244370415	3.96270796230747	3.98587188444924	3.97854169407725	3.93169614243924	3.92056750529274	4.83886340891803	3.92521561670027	4.01101128300758	3.99260534629339	3.89291765562991	3.9292441876369	4.02048128828704	3.96514027492722	3.97885087481427	3.89396446383618	3.04415056756562	3.00800974870475	3.94851245920501	4.7606940145176	3.76889007699294	3.98359755322294	3.96129434516286	4.93848393027173	3.95221792913366	3.92603192721217	2.96907791752652	3.96156893067983	3.92984362150425	3.9026438993059
2	37328573	286579194	3.03725537263232	3.97945787653103	2.81262059358156	3.98461329517276	3.98275908782006	3.95517003454177	3.93719513084142	3.93711736073096	4.93705880356412	3.94257914927582	3.96642623280837	3.89054402487741	3.9202338541077	4.89147041328529	3.92516099389982	3.90080506709116	3.91290400772488	3.95553244370415	3.96270796230747	3.98587188444924	3.97854169407725	3.93169614243924	3.92056750529274	4.83886340891803	3.92521561670027	4.01101128300758	3.99260534629339	3.89291765562991	3.9292441876369	4.02048128828704	3.96514027492722	3.97885087481427	3.89396446383618	3.04415056756562	3.00800974870475	3.94851245920501	4.7606940145176	3.76889007699294	3.98359755322294	3.96129434516286	4.93848393027173	3.95221792913366	3.92603192721217	2.96907791752652	3.96156893067983	3.92984362150425	3.9026438993059
2	37875779	287126400	3.03725537263232	3.97945787653103	2.81262059358156	3.98461329517276	3.98275908782006	3.95517003454177	3.93719513084142	3.93711736073096	4.93705880356412	3.94257914927582	3.96642623280837	3.89054402487741	3.9202338541077	4.89147041328529	3.92516099389982	3.90080506709116	3.91290400772488	3.95553244370415	3.96270796230747	3.98587188444924	3.97854169407725	3.93169614243924	3.92056750529274	4.83886340891803	3.92521561670027	4.01101128300758	3.99260534629339	3.89291765562991	3.9292441876369	4.02048128828704	3.96514027492722	3.97885087481427	3.89396446383618	3.04415056756562	3.00800974870475	3.94851245920501	4.7606940145176	3.76889007699294	3.98359755322294	3.96129434516286	4.93848393027173	3.95221792913366	3.92603192721217	2.96907791752652	3.96156893067983	3.92984362150425	3.9026438993059
2	38431248	287681869	3.03725537263232	3.97945787653103	2.81262059358156	3.98461329517276	3.98275908782006	3.95517003454177	3.93719513084142	3.93711736073096	4.93705880356412	3.94257914927582	3.96642623280837	3.89054402487741	3.9202338541077	4.89147041328529	3.92516099389982	3.90080506709116	3.91290400772488	3.95553244370415	3.96270796230747	3.98587188444924	3.97854169407725	3.93169614243924	3.92056750529274	4.83886340891803	3.92521561670027	4.01101128300758	3.99260534629339	3.89291765562991	3.9292441876369	4.02048128828704	3.96514027492722	3.97885087481427	3.89396446383618	3.04415056756562	3.00800974870475	3.94851245920501	4.7606940145176	3.76889007699294	3.98359755322294	3.96129434516286	4.93848393027173	3.95221792913366	3.92603192721217	2.96907791752652	3.96156893067983	3.92984362150425	3.9026438993059
2	39004172	288254793	3.03725537263232	3.97945787653103	2.81262059358156	3.98461329517276	3.98275908782006	3.95517003454177	3.93719513084142	3.93711736073096	4.93705880356412	3.94257914927582	3.96642623280837	3.89054402487741	3.9202338541077	4.89147041328529	3.92516099389982	3.90080506709116	3.91290400772488	3.95553244370415	3.96270796230747	3.98587188444924	3.97854169407725	3.93169614243924	3.92056750529274	4.83886340891803	3.92521561670027	4.01101128300758	3.99260534629339	3.89291765562991	3.9292441876369	4.02048128828704	3.96514027492722	3.97885087481427	3.89396446383618	3.04415056756562	3.00800974870475	3.94851245920501	4.7606940145176	3.76889007699294	3.98359755322294	3.96129434516286	4.93848393027173	3.95221792913366	3.92603192721217	2.96907791752652	3.96156893067983	3.92984362150425	3.9026438993059
2	39564771	288815392	3.03725537263232	3.97945787653103	2.81262059358156	3.98461329517276	3.98275908782006	3.95517003454177	3.93719513084142	3.93711736073096	4.93705880356412	3.94257914927582	3.96642623280837	3.89054402487741	3.9202338541077	4.89147041328529	3.92516099389982	3.90080506709116	3.91290400772488	3.95553244370415	3.96270796230747	3.98587188444924	3.97854169407725	3.93169614243924	3.92056750529274	4.83886340891803	3.92521561670027	4.01101128300758	3.99260534629339	3.89291765562991	3.9292441876369	4.02048128828704	3.96514027492722	3.97885087481427	3.89396446383618	3.04415056756562	3.00800974870475	3.94851245920501	4.7606940145176	3.76889007699294	3.98359755322294	3.96129434516286	4.93848393027173	3.95221792913366	3.92603192721217	2.96907791752652	3.96156893067983	3.92984362150425	3.9026438993059
2	40112880	289363501	3.03725537263232	3.97945787653103	2.81262059358156	3.98461329517276	3.98275908782006	3.95517003454177	3.93719513084142	3.93711736073096	4.93705880356412	3.94257914927582	3.96642623280837	3.89054402487741	3.9202338541077	4.89147041328529	3.92516099389982	3.90080506709116	3.91290400772488	3.95553244370415	3.96270796230747	3.98587188444924	3.97854169407725	3.93169614243924	3.92056750529274	4.83886340891803	3.92521561670027	4.01101128300758	3.99260534629339	3.89291765562991	3.9292441876369	4.02048128828704	3.96514027492722	3.97885087481427	3.89396446383618	3.04415056756562	3.00800974870475	3.94851245920501	4.7606940145176	3.76889007699294	3.98359755322294	3.96129434516286	4.93848393027173	3.95221792913366	3.92603192721217	2.96907791752652	3.96156893067983	3.92984362150425	3.9026438993059
2	40653940	289904561	3.03725537263232	3.97945787653103	2.81262059358156	3.98461329517276	3.98275908782006	3.95517003454177	3.93719513084142	3.93711736073096	4.93705880356412	3.94257914927582	3.96642623280837	3.89054402487741	3.9202338541077	4.89147041328529	3.92516099389982	3.90080506709116	3.91290400772488	3.95553244370415	3.96270796230747	3.98587188444924	3.97854169407725	3.93169614243924	3.92056750529274	4.83886340891803	3.92521561670027	4.01101128300758	3.99260534629339	3.89291765562991	3.9292441876369	4.02048128828704	3.96514027492722	3.97885087481427	3.89396446383618	3.04415056756562	3.00800974870475	3.94851245920501	4.7606940145176	3.76889007699294	3.98359755322294	3.96129434516286	4.93848393027173	3.95221792913366	3.92603192721217	2.96907791752652	3.96156893067983	3.92984362150425	3.9026438993059
2	41183789	290434410	3.03725537263232	3.97945787653103	2.81262059358156	3.98461329517276	3.98275908782006	3.95517003454177	3.93719513084142	3.93711736073096	4.93705880356412	3.94257914927582	3.96642623280837	3.89054402487741	3.9202338541077	4.89147041328529	3.92516099389982	3.90080506709116	3.91290400772488	3.95553244370415	3.96270796230747	3.98587188444924	3.97854169407725	3.93169614243924	3.92056750529274	4.83886340891803	3.92521561670027	4.01101128300758	3.99260534629339	3.89291765562991	3.9292441876369	4.02048128828704	3.96514027492722	3.97885087481427	3.89396446383618	3.04415056756562	3.00800974870475	3.94851245920501	4.7606940145176	3.76889007699294	3.98359755322294	3.96129434516286	4.93848393027173	3.95221792913366	3.92603192721217	2.96907791752652	3.96156893067983	3.92984362150425	3.9026438993059
2	41720796	290971417	3.03725537263232	3.97945787653103	2.81262059358156	3.98461329517276	3.98275908782006	3.95517003454177	3.93719513084142	3.93711736073096	4.93705880356412	3.94257914927582	3.96642623280837	3.89054402487741	3.9202338541077	4.89147041328529	3.92516099389982	3.90080506709116	3.91290400772488	3.95553244370415	3.96270796230747	3.98587188444924	3.97854169407725	3.93169614243924	3.92056750529274	4.83886340891803	3.92521561670027	4.01101128300758	3.99260534629339	3.89291765562991	3.9292441876369	4.02048128828704	3.96514027492722	3.97885087481427	3.89396446383618	3.04415056756562	3.00800974870475	3.94851245920501	4.7606940145176	3.76889007699294	3.98359755322294	3.96129434516286	4.93848393027173	3.95221792913366	3.92603192721217	2.96907791752652	3.96156893067983	3.92984362150425	3.9026438993059
2	42261432	291512053	3.03725537263232	3.97945787653103	2.81262059358156	3.98461329517276	3.98275908782006	3.95517003454177	3.93719513084142	3.93711736073096	4.93705880356412	3.94257914927582	3.96642623280837	3.89054402487741	3.9202338541077	4.89147041328529	3.92516099389982	3.90080506709116	3.91290400772488	3.95553244370415	3.96270796230747	3.98587188444924	3.97854169407725	3.93169614243924	3.92056750529274	4.83886340891803	3.92521561670027	4.01101128300758	3.99260534629339	3.89291765562991	3.9292441876369	4.02048128828704	3.96514027492722	3.97885087481427	3.89396446383618	3.04415056756562	3.00800974870475	3.94851245920501	4.7606940145176	3.76889007699294	3.98359755322294	3.96129434516286	4.93848393027173	3.95221792913366	3.92603192721217	2.96907791752652	3.96156893067983	3.92984362150425	3.9026438993059
2	42823765	292074386	3.03725537263232	3.97945787653103	2.81262059358156	3.98461329517276	3.98275908782006	3.95517003454177	3.93719513084142	3.93711736073096	4.93705880356412	3.94257914927582	3.96642623280837	3.89054402487741	3.9202338541077	4.89147041328529	3.92516099389982	3.90080506709116	3.91290400772488	3.95553244370415	3.96270796230747	3.98587188444924	3.97854169407725	3.93169614243924	3.92056750529274	4.83886340891803	3.92521561670027	4.01101128300758	3.99260534629339	3.89291765562991	3.9292441876369	4.02048128828704	3.96514027492722	3.97885087481427	3.89396446383618	3.04415056756562	3.00800974870475	3.94851245920501	4.7606940145176	3.76889007699294	3.98359755322294	3.96129434516286	4.93848393027173	3.95221792913366	3.92603192721217	2.96907791752652	3.96156893067983	3.92984362150425	3.9026438993059
2	43384529	292635150	3.03725537263232	3.97945787653103	2.81262059358156	3.98461329517276	3.98275908782006	3.95517003454177	3.93719513084142	3.93711736073096	4.93705880356412	3.94257914927582	3.96642623280837	3.89054402487741	3.9202338541077	4.89147041328529	3.92516099389982	3.90080506709116	3.91290400772488	3.95553244370415	3.96270796230747	3.98587188444924	3.97854169407725	3.93169614243924	3.92056750529274	4.83886340891803	3.92521561670027	4.01101128300758	3.99260534629339	3.89291765562991	3.9292441876369	4.02048128828704	3.96514027492722	3.97885087481427	3.89396446383618	3.04415056756562	3.00800974870475	3.94851245920501	4.7606940145176	3.76889007699294	3.98359755322294	3.96129434516286	4.93848393027173	3.95221792913366	3.92603192721217	2.96907791752652	3.96156893067983	3.92984362150425	3.9026438993059
2	43941069	293191690	3.03725537263232	3.97945787653103	2.81262059358156	3.98461329517276	3.98275908782006	3.95517003454177	3.93719513084142	3.93711736073096	4.93705880356412	3.94257914927582	3.96642623280837	3.89054402487741	3.9202338541077	4.89147041328529	3.92516099389982	3.90080506709116	3.91290400772488	3.95553244370415	3.96270796230747	3.98587188444924	3.97854169407725	3.93169614243924	3.92056750529274	4.83886340891803	3.92521561670027	4.01101128300758	3.99260534629339	3.89291765562991	3.9292441876369	4.02048128828704	3.96514027492722	3.97885087481427	3.89396446383618	3.04415056756562	3.00800974870475	3.94851245920501	4.7606940145176	3.76889007699294	3.98359755322294	3.96129434516286	4.93848393027173	3.95221792913366	3.92603192721217	2.96907791752652	3.96156893067983	3.92984362150425	3.9026438993059
2	44504303	293754924	3.03725537263232	3.97945787653103	2.81262059358156	3.98461329517276	3.98275908782006	3.95517003454177	3.93719513084142	3.93711736073096	4.93705880356412	3.94257914927582	3.96642623280837	3.89054402487741	3.9202338541077	4.89147041328529	3.92516099389982	3.90080506709116	3.91290400772488	3.95553244370415	3.96270796230747	3.98587188444924	3.97854169407725	3.93169614243924	3.92056750529274	4.83886340891803	3.92521561670027	4.01101128300758	3.99260534629339	3.89291765562991	3.9292441876369	4.02048128828704	3.96514027492722	3.97885087481427	3.89396446383618	3.04415056756562	3.00800974870475	3.94851245920501	4.7606940145176	3.76889007699294	3.98359755322294	3.96129434516286	4.93848393027173	3.95221792913366	3.92603192721217	2.96907791752652	3.96156893067983	3.92984362150425	3.9026438993059
2	45049053	294299674	3.03725537263232	3.97945787653103	2.81262059358156	3.98461329517276	3.98275908782006	3.95517003454177	3.93719513084142	3.93711736073096	4.93705880356412	3.94257914927582	3.96642623280837	3.89054402487741	3.9202338541077	4.89147041328529	3.92516099389982	3.90080506709116	3.91290400772488	3.95553244370415	3.96270796230747	3.98587188444924	3.97854169407725	3.93169614243924	3.92056750529274	4.83886340891803	3.92521561670027	4.01101128300758	3.99260534629339	3.89291765562991	3.9292441876369	4.02048128828704	3.96514027492722	3.97885087481427	3.89396446383618	3.04415056756562	3.00800974870475	3.94851245920501	4.7606940145176	3.76889007699294	3.98359755322294	3.96129434516286	4.93848393027173	3.95221792913366	3.92603192721217	2.96907791752652	3.96156893067983	3.92984362150425	3.9026438993059
2	45586697	294837318	3.03725537263232	3.97945787653103	2.81262059358156	3.98461329517276	3.98275908782006	3.95517003454177	3.93719513084142	3.93711736073096	4.93705880356412	3.94257914927582	3.96642623280837	3.89054402487741	3.9202338541077	4.89147041328529	3.92516099389982	3.90080506709116	3.91290400772488	3.95553244370415	3.96270796230747	3.98587188444924	3.97854169407725	3.93169614243924	3.92056750529274	4.83886340891803	3.92521561670027	4.01101128300758	3.99260534629339	3.89291765562991	3.9292441876369	4.02048128828704	3.96514027492722	3.97885087481427	3.89396446383618	3.04415056756562	3.00800974870475	3.94851245920501	4.7606940145176	3.76889007699294	3.98359755322294	3.96129434516286	4.93848393027173	3.95221792913366	3.92603192721217	2.96907791752652	3.96156893067983	3.92984362150425	3.9026438993059
2	46112597	295363218	3.03725537263232	3.97945787653103	2.81262059358156	3.98461329517276	3.98275908782006	3.95517003454177	3.93719513084142	3.93711736073096	4.93705880356412	3.94257914927582	3.96642623280837	3.89054402487741	3.9202338541077	4.89147041328529	3.92516099389982	3.90080506709116	3.91290400772488	3.95553244370415	3.96270796230747	3.98587188444924	3.97854169407725	3.93169614243924	3.92056750529274	4.83886340891803	3.92521561670027	4.01101128300758	3.99260534629339	3.89291765562991	3.9292441876369	4.02048128828704	3.96514027492722	3.97885087481427	3.89396446383618	3.04415056756562	3.00800974870475	3.94851245920501	4.7606940145176	3.76889007699294	3.98359755322294	3.96129434516286	4.93848393027173	3.95221792913366	3.92603192721217	2.96907791752652	3.96156893067983	3.92984362150425	3.9026438993059
2	46636309	295886930	3.03725537263232	3.97945787653103	2.81262059358156	3.98461329517276	3.98275908782006	3.95517003454177	3.93719513084142	3.93711736073096	4.93705880356412	3.94257914927582	3.96642623280837	3.89054402487741	3.9202338541077	4.89147041328529	3.92516099389982	3.90080506709116	3.91290400772488	3.95553244370415	3.96270796230747	3.98587188444924	3.97854169407725	3.93169614243924	3.92056750529274	4.83886340891803	3.92521561670027	4.01101128300758	3.99260534629339	3.89291765562991	3.9292441876369	4.02048128828704	3.96514027492722	3.97885087481427	3.89396446383618	3.04415056756562	3.00800974870475	3.94851245920501	4.7606940145176	3.76889007699294	3.98359755322294	3.96129434516286	4.93848393027173	3.95221792913366	3.92603192721217	2.96907791752652	3.96156893067983	3.92984362150425	3.9026438993059
2	47175085	296425706	3.03725537263232	3.97945787653103	2.81262059358156	3.98461329517276	3.98275908782006	3.95517003454177	3.93719513084142	3.93711736073096	4.93705880356412	3.94257914927582	3.96642623280837	3.89054402487741	3.9202338541077	4.89147041328529	3.92516099389982	3.90080506709116	3.91290400772488	3.95553244370415	3.96270796230747	3.98587188444924	3.97854169407725	3.93169614243924	3.92056750529274	4.83886340891803	3.92521561670027	4.01101128300758	3.99260534629339	3.89291765562991	3.9292441876369	4.02048128828704	3.96514027492722	3.97885087481427	3.89396446383618	3.04415056756562	3.00800974870475	3.94851245920501	4.7606940145176	3.76889007699294	3.98359755322294	3.96129434516286	4.93848393027173	3.95221792913366	3.92603192721217	2.96907791752652	3.96156893067983	3.92984362150425	3.9026438993059
2	47742557	296993178	3.03725537263232	3.97945787653103	2.81262059358156	3.98461329517276	3.98275908782006	3.95517003454177	3.93719513084142	3.93711736073096	4.93705880356412	3.94257914927582	3.96642623280837	3.89054402487741	3.9202338541077	4.89147041328529	3.92516099389982	3.90080506709116	3.91290400772488	3.95553244370415	3.96270796230747	3.98587188444924	3.97854169407725	3.93169614243924	3.92056750529274	4.83886340891803	3.92521561670027	4.01101128300758	3.99260534629339	3.89291765562991	3.9292441876369	4.02048128828704	3.96514027492722	3.97885087481427	3.89396446383618	3.04415056756562	3.00800974870475	3.94851245920501	4.7606940145176	3.76889007699294	3.98359755322294	3.96129434516286	4.93848393027173	3.95221792913366	3.92603192721217	2.96907791752652	3.96156893067983	3.92984362150425	3.9026438993059
2	48313939	297564560	3.03725537263232	3.97945787653103	2.81262059358156	3.98461329517276	3.98275908782006	3.95517003454177	3.93719513084142	3.93711736073096	4.93705880356412	3.94257914927582	3.96642623280837	3.89054402487741	3.9202338541077	4.89147041328529	3.92516099389982	3.90080506709116	3.91290400772488	3.95553244370415	3.96270796230747	3.98587188444924	3.97854169407725	3.93169614243924	3.92056750529274	4.83886340891803	3.92521561670027	4.01101128300758	3.99260534629339	3.89291765562991	3.9292441876369	4.02048128828704	3.96514027492722	3.97885087481427	3.89396446383618	3.04415056756562	3.00800974870475	3.94851245920501	4.7606940145176	3.76889007699294	3.98359755322294	3.96129434516286	4.93848393027173	3.95221792913366	3.92603192721217	2.96907791752652	3.96156893067983	3.92984362150425	3.9026438993059
2	48870857	298121478	3.03725537263232	3.97945787653103	2.81262059358156	3.98461329517276	3.98275908782006	3.95517003454177	3.93719513084142	3.93711736073096	4.93705880356412	3.94257914927582	3.96642623280837	3.89054402487741	3.9202338541077	4.89147041328529	3.92516099389982	3.90080506709116	3.91290400772488	3.95553244370415	3.96270796230747	3.98587188444924	3.97854169407725	3.93169614243924	3.92056750529274	4.83886340891803	3.92521561670027	4.01101128300758	3.99260534629339	3.89291765562991	3.9292441876369	4.02048128828704	3.96514027492722	3.97885087481427	3.89396446383618	3.04415056756562	3.00800974870475	3.94851245920501	4.7606940145176	3.76889007699294	3.98359755322294	3.96129434516286	4.93848393027173	3.95221792913366	3.92603192721217	2.96907791752652	3.96156893067983	3.92984362150425	3.9026438993059
2	49416907	298667528	3.03725537263232	3.97945787653103	2.81262059358156	3.98461329517276	3.98275908782006	3.95517003454177	3.93719513084142	3.93711736073096	4.93705880356412	3.94257914927582	3.96642623280837	3.89054402487741	3.9202338541077	4.89147041328529	3.92516099389982	3.90080506709116	3.91290400772488	3.95553244370415	3.96270796230747	3.98587188444924	3.97854169407725	3.93169614243924	3.92056750529274	4.83886340891803	3.92521561670027	4.01101128300758	3.99260534629339	3.89291765562991	3.9292441876369	4.02048128828704	3.96514027492722	3.97885087481427	3.89396446383618	3.04415056756562	3.00800974870475	3.94851245920501	4.7606940145176	3.76889007699294	3.98359755322294	3.96129434516286	4.93848393027173	3.95221792913366	3.92603192721217	2.96907791752652	3.96156893067983	3.92984362150425	3.9026438993059
2	49969688	299220309	3.03725537263232	3.97945787653103	2.81262059358156	3.98461329517276	3.98275908782006	3.95517003454177	3.93719513084142	3.93711736073096	4.93705880356412	3.94257914927582	3.96642623280837	3.89054402487741	3.9202338541077	4.89147041328529	3.92516099389982	3.90080506709116	3.91290400772488	3.95553244370415	3.96270796230747	3.98587188444924	3.97854169407725	3.93169614243924	3.92056750529274	4.83886340891803	3.92521561670027	4.01101128300758	3.99260534629339	3.89291765562991	3.9292441876369	4.02048128828704	3.96514027492722	3.97885087481427	3.89396446383618	3.04415056756562	3.00800974870475	3.94851245920501	4.7606940145176	3.76889007699294	3.98359755322294	3.96129434516286	4.93848393027173	3.95221792913366	3.92603192721217	2.96907791752652	3.96156893067983	3.92984362150425	3.9026438993059
[truncated: 4,516 more rows]
[truncated: 6 more columns]
